# Supplementary material for: Evaluation of functional tests performance using a camera-based and machine learning approach
Source: PLoS One. 2023 Nov 3;18(11):e0288279. doi: 10.1371/journal.pone.0288279 (PMC10624324; doi:10.1371/journal.pone.0288279)
Supplement: S1 Data — This dataset includes all the extracted keypoints of movements and the associated features and statistics, which were used for the analyses presented in the main manuscript. (ZIP) [file pone.0288279.s001.zip › PLOS_data_28032023/original_movement_data/CSV/000045_SDT_P_crop.csv]

[459.76541138 172.26524353 0.92958695]	[459.85421753 254.44509888 0.93332481]	[398.14715576 256.94885254 0.87660688]	[382.76467896 362.2175293 0.86867875]	[380.17544556 462.34439087 0.93738961]	[523.87799072 251.96905518 0.86405522]	[544.29492188 354.5302124 0.87523365]	[557.1862793 452.02856445 0.82039547]	[459.81069946 467.43157959 0.73712438]	[421.14642334 467.44692993 0.73061639]	[423.79922485 613.63568115 0.82228118]	[436.6232605 757.35040283 0.78867781]	[500.78890991 467.40957642 0.73049206]	[500.85107422 616.22259521 0.8439973 ]	[503.42819214 754.73968506 0.80724865]	[444.32867432 154.54692078 0.90106869]	[469.98260498 154.46681213 0.8724032 ]	[423.83001709 157.02783203 0.90669036]	[485.35375977 154.52700806 0.91844523]	[508.53152466 790.74804688 0.79567873]	[526.52807617 788.09863281 0.79275984]	[4.98260834e+02 7.67602661e+02 7.15786338e-01]	[439.15939331 790.62261963 0.81617647]	[418.72949219 788.10028076 0.82157916]	[4.41713318e+02 7.67693176e+02 7.28489757e-01]
[459.76513672 172.26539612 0.92966735]	[459.85552979 254.4445343 0.93319499]	[398.14877319 256.94897461 0.87662435]	[382.76519775 362.21664429 0.8685087 ]	[380.17617798 462.34527588 0.9370876 ]	[523.87908936 251.96951294 0.86393857]	[544.29632568 354.53347778 0.87561411]	[557.18652344 452.02941895 0.82057732]	[459.81033325 467.4284668 0.73698378]	[421.14682007 467.44320679 0.73074162]	[423.7979126 613.63183594 0.82232511]	[436.62368774 757.33349609 0.78836447]	[500.78839111 467.40634155 0.73045325]	[500.84976196 616.21807861 0.84336179]	[503.42727661 754.75378418 0.80685771]	[444.32833862 154.54747009 0.90089989]	[469.98245239 154.46728516 0.87234974]	[423.83023071 157.02737427 0.90666848]	[485.35351562 154.52600098 0.91866851]	[508.54092407 790.75390625 0.79487443]	[526.53387451 788.10302734 0.79381728]	[4.98256683e+02 7.67611877e+02 7.16711223e-01]	[439.15982056 790.61468506 0.81501251]	[418.73013306 788.0916748 0.81966865]	[4.41713379e+02 7.67679871e+02 7.26112008e-01]
[459.70855713 172.38479614 0.93791509]	[462.18475342 254.44847107 0.93257689]	[398.14068604 256.95675659 0.87532026]	[382.76245117 362.2383728 0.86723918]	[380.15707397 462.34326172 0.94251233]	[523.88208008 251.96704102 0.86351281]	[544.29199219 354.51037598 0.87425798]	[554.70678711 452.03399658 0.81708872]	[459.80966187 467.41769409 0.73627329]	[421.14907837 467.43539429 0.7314474 ]	[423.7911377 611.16894531 0.82304013]	[436.62561035 757.3616333 0.78951502]	[500.78497314 467.39501953 0.72732222]	[500.84255981 616.21813965 0.84202039]	[503.42608643 754.74328613 0.80718452]	[441.90829468 157.02946472 0.88800651]	[467.43948364 154.57789612 0.86068809]	[423.83291626 157.04849243 0.90042537]	[482.95443726 154.5206604 0.92933011]	[508.54199219 790.77166748 0.79297245]	[526.53509521 788.12109375 0.79475868]	[4.98254578e+02 7.67602844e+02 7.13699341e-01]	[439.16546631 790.62091064 0.82152218]	[418.73788452 788.1036377 0.8259598 ]	[4.41713684e+02 7.67701111e+02 7.31086791e-01]
[459.66928101 172.5115509 0.94673419]	[459.84188843 254.45004272 0.93391967]	[398.12310791 256.97692871 0.8746174 ]	[382.76373291 362.22299194 0.87012815]	[380.13995361 462.32653809 0.94619578]	[523.85980225 251.96012878 0.86080313]	[544.27941895 354.52630615 0.87633163]	[554.6930542 452.05337524 0.81773454]	[459.79821777 467.39990234 0.73704791]	[421.1401062 467.42584229 0.73238903]	[423.77493286 611.13446045 0.82599235]	[436.63220215 757.34533691 0.79144555]	[500.77441406 464.91690063 0.72817934]	[500.83847046 613.71948242 0.83938944]	[503.42584229 754.74639893 0.80571276]	[441.8269043 162.087677 0.89246166]	[464.94226074 157.06382751 0.85901749]	[421.40341187 159.53172302 0.89675677]	[482.91921997 154.50448608 0.93746573]	[5.11005402e+02 7.90784912e+02 7.90029526e-01]	[526.54052734 788.12573242 0.79345381]	[4.98256683e+02 7.67603638e+02 7.11161911e-01]	[439.16955566 790.60784912 0.82731849]	[418.74945068 788.08935547 0.82971889]	[4.41714081e+02 7.67689453e+02 7.28013396e-01]
[459.62289429 175.06806946 0.92550701]	[459.84268188 254.4667511 0.93613493]	[398.11276245 257.00021362 0.87587756]	[382.75494385 362.21405029 0.87417817]	[380.12069702 462.32336426 0.94749564]	[523.86444092 251.96534729 0.85952365]	[541.95397949 354.48898315 0.86904293]	[554.66021729 454.53982544 0.81800646]	[459.79217529 464.93240356 0.73675865]	[418.80734253 467.41714478 0.73196548]	[421.40194702 611.13977051 0.82679766]	[436.62384033 757.36175537 0.79107213]	[500.7694397 464.90969849 0.72563338]	[500.84042358 613.72174072 0.84018469]	[503.44052124 754.77026367 0.80402106]	[441.79519653 167.30307007 0.9095006 ]	[464.88116455 164.67359924 0.85976475]	[421.38800049 162.11003113 0.87580276]	[482.8899231 154.53422546 0.93325287]	[511.04470825 790.7901001 0.7926718 ]	[528.9909668 788.12854004 0.79407412]	[4.98264832e+02 7.67622253e+02 7.17344820e-01]	[439.18347168 790.62194824 0.82215244]	[418.75375366 788.10913086 0.82697523]	[4.41708466e+02 7.67698914e+02 7.29823947e-01]
[457.12139893 180.09013367 0.86795169]	[459.82870483 254.47668457 0.93760514]	[398.11431885 257.01153564 0.87859231]	[382.73562622 362.22521973 0.87645745]	[380.12670898 462.33746338 0.945548 ]	[523.84259033 251.97293091 0.8605687 ]	[541.9263916 352.01870728 0.86399531]	[554.61236572 454.54019165 0.8164227 ]	[459.78997803 464.92199707 0.73671252]	[421.13552856 467.40887451 0.72964168]	[421.40087891 611.14941406 0.8260625 ]	[436.62332153 757.35009766 0.79117775]	[500.76211548 464.89685059 0.72623479]	[500.83361816 613.71350098 0.84097087]	[503.41571045 752.28143311 0.81036568]	[441.68811035 172.33364868 0.95320374]	[462.38903809 169.79316711 0.90074599]	[421.35992432 167.22215271 0.86386973]	[482.82400513 156.96188354 0.93028861]	[508.52001953 790.76409912 0.7944997 ]	[526.5213623 788.10528564 0.79428655]	[4.98248962e+02 7.67568237e+02 7.05965281e-01]	[439.1867981 790.60314941 0.82493943]	[418.76266479 788.09405518 0.82844025]	[4.41703979e+02 7.67686707e+02 7.28932500e-01]
[457.12298584 180.09207153 0.86797196]	[459.82489014 254.47615051 0.93738627]	[398.10903931 257.0078125 0.87809652]	[382.73800659 362.21179199 0.87737536]	[380.1262207 462.32965088 0.94570816]	[523.84161377 251.97296143 0.86012602]	[541.9251709 352.02636719 0.86450398]	[554.61505127 454.54443359 0.81775218]	[459.78613281 467.39865112 0.73461652]	[421.13494873 467.42272949 0.72855175]	[421.39736938 611.14300537 0.8264553 ]	[436.625 757.34143066 0.79071063]	[500.75543213 464.91546631 0.723764 ]	[500.83074951 613.70605469 0.84186476]	[503.41516113 752.28094482 0.81044471]	[441.68920898 172.33543396 0.95337933]	[462.39004517 169.7958374 0.90060633]	[421.35903931 167.22149658 0.86428934]	[482.82196045 156.96853638 0.92957193]	[508.52236938 790.76177979 0.79380959]	[526.52307129 788.10290527 0.79279912]	[4.98248718e+02 7.67568481e+02 7.06254542e-01]	[439.18444824 790.60955811 0.82001752]	[418.75534058 788.09649658 0.8246671 ]	[4.41707977e+02 7.67679016e+02 7.28794992e-01]
[452.07983398 185.2040863 0.8395322 ]	[459.82162476 254.46881104 0.94170803]	[398.10379028 257.00701904 0.87925744]	[382.74053955 359.80844116 0.88059425]	[380.11575317 462.3203125 0.94523782]	[523.83508301 251.96412659 0.85662794]	[541.92749023 354.4493103 0.86451226]	[552.11065674 454.56152344 0.82128686]	[459.77709961 467.4151001 0.73419368]	[418.8024292 467.44281006 0.72702247]	[421.39108276 611.14831543 0.82667392]	[436.62097168 757.37280273 0.78983325]	[500.74713135 464.93130493 0.72311038]	[500.82885742 616.18664551 0.83819288]	[503.41104126 752.29718018 0.80971885]	[439.25979614 172.46107483 0.96116072]	[462.27871704 172.30137634 0.94503134]	[421.3380127 169.76132202 0.82530165]	[482.76654053 157.04194641 0.93359339]	[508.52719116 790.76904297 0.7925173 ]	[526.52514648 788.10998535 0.79410189]	[4.98244537e+02 7.67585083e+02 7.08562016e-01]	[439.17852783 790.62072754 0.81881636]	[418.75320435 788.11419678 0.82610881]	[4.41713684e+02 7.70088806e+02 7.26876497e-01]
[449.47781372 190.37557983 0.85560149]	[459.8168335 254.46662903 0.94379956]	[398.10806274 257.01882935 0.87760735]	[382.73565674 359.81274414 0.87708586]	[380.10910034 462.28842163 0.94665527]	[523.83111572 251.96351624 0.85515785]	[541.91290283 352.01315308 0.85860783]	[552.07141113 454.56427002 0.82188523]	[459.77987671 467.42736816 0.73533636]	[418.80108643 467.45730591 0.730838 ]	[421.38928223 611.16967773 0.82360393]	[436.62359619 757.37524414 0.79055715]	[500.75311279 464.93493652 0.72397566]	[500.83285522 616.23974609 0.84354448]	[503.42089844 752.29248047 0.80943555]	[439.15420532 174.98184204 0.93402058]	[462.18002319 172.47013855 0.94348645]	[421.29428101 172.32818604 0.71537048]	[482.73550415 157.04649353 0.92873466]	[508.5362854 790.76678467 0.79452372]	[526.53442383 788.105896 0.79346699]	[4.98257629e+02 7.67583008e+02 7.13487864e-01]	[439.17880249 790.64428711 0.8161422 ]	[418.75094604 788.13293457 0.82496905]	[4.41709503e+02 7.70088623e+02 7.32237160e-01]
[444.32849121 192.8711853 0.90188265]	[459.79974365 254.48413086 0.94201183]	[398.11404419 257.02255249 0.87933135]	[382.73764038 359.80114746 0.87564999]	[380.09823608 462.30075073 0.94664592]	[523.81652832 254.34321594 0.85397428]	[541.91235352 354.45214844 0.86234146]	[552.08081055 454.5395813 0.81645817]	[459.78204346 467.427948 0.73463267]	[418.79873657 467.45928955 0.73144269]	[421.38882446 611.17138672 0.82476801]	[436.62030029 757.37200928 0.79004818]	[500.75747681 464.92977905 0.72364122]	[500.83673096 616.23297119 0.84322327]	[503.42721558 752.2947998 0.80816901]	[436.63082886 177.47413635 0.90445906]	[459.65551758 174.95768738 0.93625969]	[4.21228882e+02 1.72420792e+02 4.04749781e-01]	[480.30874634 159.57852173 0.91422558]	[508.54202271 790.77978516 0.79293233]	[526.54119873 788.11462402 0.79362303]	[4.98254608e+02 7.67578979e+02 7.10754514e-01]	[439.18032837 790.65270996 0.81733954]	[418.75137329 788.1418457 0.82872856]	[4.41709137e+02 7.70086426e+02 7.27950633e-01]
[441.81625366 193.02487183 0.93534315]	[459.77001953 254.50842285 0.94288433]	[398.10604858 257.05743408 0.8792181 ]	[382.71966553 362.24563599 0.87392354]	[377.75088501 462.32455444 0.94696766]	[521.41052246 254.3553772 0.85013556]	[541.91070557 354.44442749 0.86180288]	[552.05957031 454.55700684 0.82233143]	[459.77819824 467.44470215 0.73232055]	[418.79071045 467.46939087 0.7305603 ]	[421.38284302 611.1651001 0.82569796]	[436.61138916 757.37719727 0.78938645]	[500.75769043 467.41387939 0.72207433]	[500.84115601 616.21612549 0.84233099]	[503.42987061 752.30395508 0.80825835]	[434.01293945 177.6242218 0.85796195]	[457.18051147 175.11155701 0.90389335]	[4.18750671e+02 1.72503281e+02 3.54266286e-01]	[480.21673584 162.09214783 0.90113652]	[511.03866577 790.78839111 0.79233479]	[528.98913574 788.1194458 0.79185867]	[4.98246765e+02 7.67584351e+02 7.14684546e-01]	[439.18768311 790.6439209 0.81845713]	[418.75756836 788.14050293 0.82856238]	[4.41700287e+02 7.70090149e+02 7.29526937e-01]
[441.81707764 193.0256958 0.9354831 ]	[459.76730347 254.51091003 0.94312823]	[398.10385132 257.06256104 0.8786177 ]	[382.71734619 362.25418091 0.87317246]	[377.75140381 462.32897949 0.94621187]	[521.40588379 254.35357666 0.8510437 ]	[541.91156006 354.44631958 0.86221284]	[552.05670166 454.56958008 0.82415718]	[459.7762146 467.44281006 0.73180324]	[418.79052734 467.46731567 0.73036408]	[421.38262939 613.63024902 0.82574135]	[436.61734009 757.37750244 0.78988433]	[500.75445557 467.4125061 0.72176313]	[500.83758545 616.21887207 0.84179199]	[503.42388916 752.30126953 0.80854326]	[434.01351929 177.62394714 0.85803497]	[457.18161011 175.11135864 0.90419239]	[4.18751251e+02 1.72502823e+02 3.54290307e-01]	[480.21917725 162.09428406 0.90139449]	[511.03643799 790.78399658 0.7916404 ]	[528.98944092 788.11676025 0.79424417]	[4.98243011e+02 7.67592834e+02 7.14342773e-01]	[439.18969727 790.64196777 0.82377517]	[418.76092529 788.13824463 0.83253193]	[4.41699249e+02 7.70092102e+02 7.28875339e-01]
[439.31735229 195.40974426 0.94078583]	[459.73123169 254.49758911 0.94261926]	[398.0770874 257.03704834 0.87626636]	[380.34777832 362.28991699 0.87293524]	[377.72662354 462.33450317 0.94546211]	[521.37322998 251.95336914 0.84427285]	[541.91638184 352.01553345 0.85802603]	[549.59094238 454.54049683 0.82114655]	[459.7512207 464.88549805 0.74290568]	[418.78381348 464.91650391 0.73470259]	[421.38851929 611.14190674 0.82827663]	[436.61691284 757.36602783 0.79054648]	[500.73065186 464.8651123 0.72875947]	[500.83343506 616.24511719 0.84239101]	[503.44393921 752.29327393 0.80719954]	[426.36242676 180.09117126 0.85377479]	[454.54547119 177.53669739 0.85973454]	[4.18562408e+02 1.74936569e+02 1.67456999e-01]	[477.73901367 162.16671753 0.87649065]	[511.04693604 790.79864502 0.79184854]	[528.98724365 788.12365723 0.79328483]	[5.00660370e+02 7.67567871e+02 7.10865140e-01]	[439.19192505 790.63818359 0.83395427]	[418.75772095 788.13378906 0.84344327]	[4.41694397e+02 7.67700317e+02 7.29310393e-01]
[436.5585022 195.56771851 0.88036662]	[457.18777466 254.45585632 0.9110896 ]	[395.50540161 257.02746582 0.85088444]	[380.30511475 362.29156494 0.87860668]	[377.67611694 462.31546021 0.93805069]	[521.21057129 249.38232422 0.81665254]	[541.85333252 349.4569397 0.84804749]	[552.09106445 449.52523804 0.81162256]	[459.67169189 462.37203979 0.75112528]	[418.72946167 464.84210205 0.74028552]	[421.38616943 611.12072754 0.83244854]	[436.60931396 757.3861084 0.79097521]	[500.67874146 462.34393311 0.73466825]	[500.85568237 616.27825928 0.84546185]	[503.47137451 754.74249268 0.80298203]	[421.20584106 187.77819824 0.89812636]	[441.86071777 182.61276245 0.87913311]	[4.08444336e+02 1.77484253e+02 7.50262588e-02]	[467.46334839 164.68917847 0.84545571]	[511.06134033 790.79321289 0.79471064]	[529.00231934 788.12493896 0.7970711 ]	[5.00693298e+02 7.67591492e+02 7.19897509e-01]	[439.18118286 790.64782715 0.83779418]	[418.74551392 788.144104 0.84909558]	[4.41689209e+02 7.70094849e+02 7.35089004e-01]
[431.49612427 195.56648254 0.86565453]	[457.09509277 254.49118042 0.90088177]	[390.50357056 257.06814575 0.83621478]	[380.28268433 362.28335571 0.8853395 ]	[377.62969971 462.31665039 0.93589473]	[518.78302002 251.83009338 0.8133561 ]	[541.83636475 349.38012695 0.8497777 ]	[552.10644531 451.99838257 0.81358099]	[459.63821411 462.35766602 0.74956757]	[418.69613647 464.8293457 0.74070245]	[421.36117554 611.12530518 0.83654016]	[436.60916138 759.86737061 0.7911759 ]	[500.65301514 462.33590698 0.73389554]	[500.84179688 616.26147461 0.84258991]	[503.46920776 752.29943848 0.80346507]	[418.74349976 187.75186157 0.89653116]	[441.68286133 180.15130615 0.90266335]	[4.05854401e+02 1.77501709e+02 5.62916920e-02]	[464.87664795 164.71211243 0.8634938 ]	[511.05004883 790.78289795 0.79699427]	[528.99639893 788.11779785 0.79724032]	[5.00692841e+02 7.67580383e+02 7.19880402e-01]	[439.17935181 790.66003418 0.82968718]	[418.7414856 788.15740967 0.84264755]	[4.41692200e+02 7.70096680e+02 7.38891542e-01]
[428.9354248 195.60842896 0.8591072 ]	[454.57553101 254.52386475 0.88850749]	[387.90661621 257.10610962 0.83100545]	[380.2416687 362.29663086 0.88564259]	[377.60018921 462.30218506 0.92830598]	[518.69525146 251.84910583 0.80645108]	[541.8024292 349.37542725 0.85303199]	[552.11315918 449.48434448 0.81463897]	[459.62261963 462.3465271 0.74713594]	[418.67410278 462.37860107 0.73595917]	[421.35314941 611.1673584 0.83374262]	[436.61495972 759.86102295 0.79113394]	[500.65106201 462.34002686 0.7369166 ]	[500.81661987 616.25030518 0.83833367]	[503.46307373 752.284729 0.8044526 ]	[418.66543579 187.79702759 0.90432972]	[439.27877808 182.61645508 0.90818435]	[4.03309540e+02 1.77501068e+02 6.68020993e-02]	[462.4107666 164.73275757 0.88367701]	[511.03079224 790.77868652 0.80074906]	[528.98669434 788.11273193 0.79919291]	[5.00692017e+02 7.67565430e+02 7.15717316e-01]	[439.17355347 790.6394043 0.83090991]	[418.73788452 788.13433838 0.84107774]	[4.41705292e+02 7.70086731e+02 7.36644328e-01]
[423.87054443 195.55995178 0.88813162]	[449.48278809 254.53186035 0.88057697]	[385.29180908 257.13226318 0.84231883]	[380.21252441 362.28561401 0.88872302]	[377.57009888 462.31860352 0.91906643]	[516.16949463 249.3927002 0.7940321 ]	[541.74645996 346.84567261 0.84219003]	[552.09777832 449.43930054 0.81618625]	[459.59588623 462.29940796 0.74707681]	[418.64672852 462.34005737 0.73913133]	[421.33071899 611.11499023 0.83918166]	[436.61364746 759.8737793 0.79449934]	[498.24743652 462.29220581 0.73426992]	[500.82565308 616.20727539 0.833139 ]	[503.45571899 752.28912354 0.80596954]	[418.54498291 185.25854492 0.87855351]	[439.14480591 180.1321106 0.90628964]	[0. 0. 0.]	[462.30471802 167.20976257 0.90559852]	[511.059021 790.79541016 0.79760915]	[529.00921631 788.12420654 0.79481709]	[5.00672516e+02 7.67572449e+02 7.15977669e-01]	[439.16140747 790.64422607 0.83190215]	[418.72634888 788.13775635 0.84333402]	[4.41710632e+02 7.70096130e+02 7.42401719e-01]
[423.77767944 195.56576538 0.90031177]	[446.96685791 254.49217224 0.88573784]	[382.86328125 257.08493042 0.85260248]	[380.11581421 362.3482666 0.88272071]	[377.52529907 464.89089966 0.87767446]	[513.62573242 249.34751892 0.78793776]	[539.3059082 349.36413574 0.83242869]	[552.0802002 449.47589111 0.8163048 ]	[457.16467285 462.30722046 0.73808956]	[418.55975342 462.35806274 0.72510439]	[421.2835083 611.11065674 0.84320807]	[436.61639404 759.8848877 0.7984786 ]	[498.18457031 462.29327393 0.73364133]	[500.80911255 618.73730469 0.83577567]	[503.45455933 754.74890137 0.804308 ]	[416.10586548 187.75007629 0.86065334]	[439.05819702 182.62550354 0.885755 ]	[0. 0. 0.]	[462.21878052 167.24253845 0.92054892]	[511.05319214 790.80224609 0.79499972]	[529.00463867 788.1328125 0.79462999]	[5.00673676e+02 7.67598633e+02 7.20212936e-01]	[439.13925171 790.62213135 0.83165467]	[418.71603394 788.11700439 0.84290469]	[4.41724213e+02 7.70099426e+02 7.49306321e-01]
[423.77770996 195.56640625 0.90016091]	[446.96920776 254.49151611 0.88526201]	[382.86599731 257.08328247 0.85220808]	[380.11639404 364.76617432 0.88237625]	[377.52474976 464.89401245 0.87716734]	[513.6270752 249.34799194 0.78799951]	[539.30688477 349.36358643 0.83254725]	[552.081604 449.47973633 0.81620222]	[457.16497803 462.30807495 0.73823786]	[418.55895996 462.35888672 0.72501814]	[421.28649902 611.1003418 0.84374386]	[436.61651611 759.88085938 0.79824173]	[498.18661499 462.29440308 0.73411274]	[500.81018066 618.73864746 0.83655995]	[503.45495605 754.74993896 0.8041656 ]	[416.10458374 187.7497406 0.86040199]	[439.05865479 182.6254425 0.88605464]	[0. 0. 0.]	[462.22042847 167.24250793 0.92065418]	[511.05471802 790.80200195 0.79460245]	[529.00701904 788.13238525 0.79421437]	[5.00673798e+02 7.67599487e+02 7.20353663e-01]	[439.14004517 790.62042236 0.83218175]	[418.71624756 788.11547852 0.84282947]	[4.41723907e+02 7.70096313e+02 7.49101579e-01]
[423.77609253 195.56468201 0.90090364]	[446.96899414 254.49104309 0.8853097 ]	[382.86529541 257.08258057 0.85237652]	[380.11642456 362.34899902 0.88240761]	[377.52432251 464.89614868 0.87672281]	[513.62731934 249.34791565 0.7880832 ]	[539.30993652 349.36773682 0.83301204]	[552.08013916 449.49743652 0.81673467]	[457.16223145 462.31640625 0.73777062]	[418.55810547 462.36663818 0.72553194]	[421.28131104 611.10455322 0.84322429]	[436.61560059 759.8807373 0.79843903]	[498.1842041 462.30307007 0.73383969]	[500.80905151 618.73883057 0.83650994]	[503.45462036 754.74835205 0.80444878]	[416.10540771 187.74703979 0.86021024]	[439.05770874 182.62461853 0.8864013 ]	[0. 0. 0.]	[462.2204895 167.24188232 0.92101938]	[511.05679321 790.80267334 0.79489827]	[529.00842285 788.13214111 0.79442203]	[5.00673309e+02 7.67597900e+02 7.20537722e-01]	[439.1373291 790.61798096 0.83355105]	[418.7142334 788.11383057 0.8440733 ]	[4.41724792e+02 7.70096497e+02 7.49166906e-01]
[421.26989746 195.57835388 0.92582303]	[444.44458008 254.520401 0.896694 ]	[382.78982544 257.14169312 0.86156338]	[377.7605896 364.78097534 0.8813557 ]	[375.08566284 462.42520142 0.87747216]	[511.06982422 249.37927246 0.79386276]	[539.2053833 346.83486938 0.81646693]	[552.06030273 449.49334717 0.81654763]	[457.10928345 462.33868408 0.73202586]	[416.12384033 462.39819336 0.72088146]	[421.25857544 611.10632324 0.840653 ]	[436.61804199 759.90551758 0.80120033]	[498.17196655 462.31668091 0.73511726]	[500.77508545 616.21087646 0.83652508]	[503.46438599 754.74975586 0.80463254]	[413.4871521 187.73928833 0.83831185]	[436.5635376 180.16055298 0.87272775]	[3.98245270e+02 1.77595413e+02 7.18213245e-02]	[459.81307983 167.23742676 0.92264462]	[511.06845093 790.800354 0.79950982]	[529.02258301 788.13171387 0.79843044]	[5.00685425e+02 7.67609497e+02 7.24817991e-01]	[439.14797974 790.671875 0.82138187]	[418.72164917 788.16235352 0.83800578]	[4.41726929e+02 7.70112427e+02 7.52014697e-01]
[421.18795776 195.55671692 0.9308669 ]	[444.36181641 254.52584839 0.90237689]	[382.72055054 257.15673828 0.86698478]	[377.6277771 364.7739563 0.87269914]	[372.54919434 462.42269897 0.85351211]	[508.48049927 249.39221191 0.80178696]	[536.68408203 346.84024048 0.80601943]	[549.56097412 449.48348999 0.82049203]	[454.61703491 462.31735229 0.72151262]	[416.04367065 462.38977051 0.71263379]	[421.22979736 611.13208008 0.83757162]	[436.61938477 759.87158203 0.79887986]	[495.66711426 462.28845215 0.72124845]	[500.75540161 613.7175293 0.82811546]	[503.46298218 754.74645996 0.80321461]	[408.42840576 187.72808838 0.83388519]	[434.0559082 180.11851501 0.85929465]	[3.98195312e+02 1.80079132e+02 8.25866982e-02]	[459.73074341 167.20864868 0.90986907]	[513.57830811 790.80041504 0.80459243]	[529.05419922 788.12243652 0.80204844]	[5.00669861e+02 7.67617004e+02 7.18120217e-01]	[439.15164185 790.66516113 0.82989967]	[418.73187256 788.15478516 0.8428632 ]	[4.41729462e+02 7.70089905e+02 7.49966860e-01]
[418.7199707 195.56245422 0.93003446]	[441.80114746 254.55194092 0.93800962]	[380.10958862 259.6239624 0.87370187]	[375.07458496 362.31774902 0.85997224]	[362.34371948 464.81869507 0.85627568]	[503.47518921 251.83216858 0.83069497]	[528.99523926 349.42001343 0.80980223]	[546.94488525 446.86480713 0.84855288]	[449.49707031 462.29064941 0.70682991]	[408.47061157 462.38204956 0.69261688]	[421.18948364 608.6270752 0.83758283]	[436.61260986 759.89404297 0.79787415]	[490.57077026 462.2361145 0.70064521]	[500.68887329 618.74230957 0.8221395 ]	[503.50088501 754.82373047 0.78993976]	[403.35284424 187.77536011 0.8545202 ]	[426.42553711 180.11575317 0.86170608]	[3.98073730e+02 1.80073059e+02 5.93209006e-02]	[457.13616943 164.7361908 0.86817747]	[513.59881592 790.80194092 0.79988295]	[531.534729 788.14306641 0.80124915]	[5.00706970e+02 7.67681641e+02 7.16927111e-01]	[439.14892578 790.66247559 0.82708627]	[418.72897339 788.15979004 0.83671427]	[4.41737091e+02 7.70097900e+02 7.50505567e-01]
[418.64306641 195.56832886 0.92108524]	[441.73980713 254.54064941 0.94641542]	[377.71069336 259.62606812 0.87157089]	[372.46923828 362.29928589 0.82277536]	[362.20355225 462.43655396 0.87327427]	[503.39300537 251.82492065 0.83862126]	[526.4677124 346.90301514 0.82477629]	[544.45959473 446.90512085 0.87276566]	[446.9269104 462.30148315 0.71571553]	[405.88082886 462.39334106 0.70232421]	[421.15002441 608.59899902 0.84309828]	[436.59695435 759.88879395 0.79622853]	[487.99563599 462.23840332 0.70808196]	[498.22607422 616.21203613 0.80698961]	[505.89529419 752.28369141 0.79695779]	[400.87738037 187.77722168 0.86685538]	[423.90856934 180.12611389 0.86349761]	[3.93043060e+02 1.77627594e+02 7.49928281e-02]	[452.07550049 167.24232483 0.85133481]	[511.03259277 790.78710938 0.7964645 ]	[529.02850342 788.13684082 0.80063069]	[5.00757507e+02 7.67569702e+02 7.05298066e-01]	[439.15441895 790.69128418 0.82016432]	[418.72875977 788.1887207 0.83760101]	[4.41727295e+02 7.70080811e+02 7.51723349e-01]
[416.14990234 195.62626648 0.88751048]	[439.24633789 254.50854492 0.94799685]	[377.58303833 257.19540405 0.87132478]	[364.82629395 362.33303833 0.82821929]	[359.6736145 462.37509155 0.92792434]	[500.88290405 249.36700439 0.83342665]	[523.86578369 346.82843018 0.85987794]	[541.93481445 444.39712524 0.90051866]	[444.31530762 459.73370361 0.73939943]	[403.25485229 462.26727295 0.731592 ]	[418.75680542 606.04492188 0.85979271]	[436.58483887 759.88812256 0.79009753]	[485.37786865 459.66351318 0.72178048]	[498.11630249 608.55291748 0.82999146]	[505.92358398 754.76385498 0.7884993 ]	[400.73947144 190.28829956 0.90511847]	[421.37237549 182.6456604 0.88517904]	[3.90433868e+02 1.77579147e+02 6.58412576e-02]	[446.94158936 164.69342041 0.8493247 ]	[5.16125366e+02 7.90786560e+02 7.86005259e-01]	[5.31575806e+02 7.88099426e+02 7.81829953e-01]	[5.00766388e+02 7.67609253e+02 7.01659143e-01]	[439.13363647 790.7387085 0.79944623]	[418.69265747 790.60571289 0.8280257 ]	[4.41725494e+02 7.70105835e+02 7.38871217e-01]
[416.04290771 198.02806091 0.86279255]	[439.14144897 254.53300476 0.9368515 ]	[377.5067749 259.58505249 0.85457271]	[362.212677 364.8661499 0.85697001]	[357.17974854 462.34356689 0.93076098]	[500.73907471 249.37060547 0.82274997]	[523.83526611 344.35202026 0.85573363]	[541.8548584 444.35681152 0.90038663]	[441.85116577 459.71722412 0.74465609]	[400.79748535 462.26278687 0.73773158]	[418.68157959 608.49761963 0.84937006]	[436.58139038 759.87463379 0.79026115]	[482.90063477 457.19223022 0.72172475]	[493.13317871 608.55871582 0.81466478]	[505.90325928 752.23345947 0.80636966]	[400.65307617 190.30082703 0.91141808]	[421.300354 182.68377686 0.89047629]	[3.87938629e+02 1.77523422e+02 7.46736005e-02]	[444.42959595 164.71646118 0.85545051]	[508.51376343 790.78765869 0.81045109]	[526.54626465 788.09332275 0.80296618]	[5.00826782e+02 7.65084778e+02 6.85811043e-01]	[436.69378662 790.7479248 0.80074757]	[418.66122437 788.23156738 0.83080423]	[4.41738464e+02 7.70087097e+02 7.41077840e-01]
[411.0085144 195.60247803 0.85994691]	[436.66104126 254.51333618 0.91492581]	[374.99740601 257.12576294 0.8486973 ]	[359.72900391 362.34521484 0.87939423]	[357.07659912 462.32788086 0.92472661]	[500.65734863 249.39094543 0.81397414]	[523.7557373 346.82382202 0.85355574]	[541.8069458 444.35998535 0.90030074]	[441.7461853 459.64767456 0.74654186]	[400.70779419 459.77703857 0.73955154]	[418.69320679 606.07507324 0.8564598 ]	[436.55712891 757.38269043 0.78465134]	[482.79187012 457.09951782 0.71688467]	[493.11315918 608.51165771 0.82442546]	[505.89666748 752.17822266 0.80871928]	[398.24603271 190.2477417 0.90231371]	[421.16064453 182.65705872 0.8991695 ]	[3.85388428e+02 1.77551468e+02 5.58606982e-02]	[444.32479858 167.21115112 0.87070984]	[508.45199585 790.83581543 0.81832016]	[526.49719238 788.13012695 0.8057301 ]	[5.00852814e+02 7.65025635e+02 6.86866283e-01]	[436.65344238 790.68804932 0.80570197]	[418.62182617 788.17706299 0.82534522]	[4.41744537e+02 7.67680298e+02 7.33544111e-01]
[410.95443726 198.00587463 0.84944272]	[436.53900146 254.55044556 0.89729106]	[369.94662476 257.17263794 0.82273418]	[359.66830444 362.32537842 0.875799 ]	[357.02630615 462.32330322 0.91528589]	[498.23001099 249.4059906 0.80915076]	[521.36877441 346.85925293 0.8608312 ]	[541.72601318 441.91607666 0.89469367]	[441.73016357 459.67819214 0.74948132]	[400.68258667 462.25115967 0.73766959]	[418.68862915 606.07232666 0.86168295]	[436.55099487 759.88793945 0.78300476]	[482.78512573 457.10140991 0.71974772]	[493.05056763 606.02661133 0.84108186]	[505.86883545 752.21905518 0.80325019]	[398.1932373 190.25808716 0.90713084]	[418.80288696 182.66230774 0.90531498]	[0. 0. 0.]	[441.93572998 167.20042419 0.87391251]	[5.06008087e+02 7.93250000e+02 7.92826355e-01]	[5.26476196e+02 7.88158386e+02 7.87400365e-01]	[5.00857025e+02 7.65070007e+02 6.81810200e-01]	[436.61264038 790.64923096 0.80566442]	[418.57733154 788.14666748 0.82278657]	[4.41762054e+02 7.70099365e+02 7.38455355e-01]
[408.41967773 195.62554932 0.85418838]	[434.03994751 254.50004578 0.88699675]	[367.42388916 257.07699585 0.83520973]	[359.63031006 362.22637939 0.88660568]	[354.5473938 462.26083374 0.8991695 ]	[498.15762329 249.40142822 0.80002683]	[521.31439209 346.83013916 0.86787534]	[539.29302979 441.88537598 0.88259482]	[441.66265869 457.16052246 0.74417919]	[400.6446228 459.76782227 0.74330282]	[418.67507935 608.50018311 0.85474777]	[436.56643677 759.86682129 0.78485787]	[480.36709595 452.06195068 0.71975434]	[485.50091553 605.96051025 0.86151749]	[503.434021 752.29656982 0.79267156]	[398.15036011 187.82269287 0.90519041]	[418.74829102 182.65155029 0.90832239]	[0. 0. 0.]	[441.88339233 167.2179718 0.88805193]	[5.08489380e+02 7.93322021e+02 7.38583624e-01]	[5.26506775e+02 7.88216003e+02 7.63742745e-01]	[5.00714905e+02 7.67531494e+02 6.49585307e-01]	[436.65039062 790.66424561 0.79603636]	[418.60348511 788.16540527 0.82596219]	[4.41765015e+02 7.67692078e+02 7.41461158e-01]
[408.40567017 195.62968445 0.85540366]	[431.53387451 254.49859619 0.88351285]	[364.87405396 257.07528687 0.83539343]	[357.21511841 362.26965332 0.88149428]	[349.4135437 462.29779053 0.86756903]	[498.13235474 249.3886261 0.79594797]	[521.27020264 344.34844971 0.86345017]	[539.206604 444.29827881 0.86351466]	[439.26647949 457.11132812 0.74548709]	[398.27285767 459.72616577 0.74824095]	[418.66812134 608.58978271 0.84085685]	[436.55496216 757.31500244 0.78330106]	[480.28320312 451.99847412 0.72117388]	[485.43191528 605.99542236 0.86281395]	[503.26837158 752.30255127 0.82241416]	[398.12600708 187.82635498 0.90479267]	[418.73727417 182.64794922 0.90915459]	[3.82754761e+02 1.77526871e+02 5.93120120e-02]	[441.86154175 164.70318604 0.88682282]	[5.08508179e+02 7.98421936e+02 7.40733624e-01]	[5.26435669e+02 7.90681091e+02 7.77134120e-01]	[4.95641144e+02 7.67517761e+02 6.40370250e-01]	[436.68777466 790.61218262 0.79502219]	[418.64590454 788.10595703 0.81195927]	[4.41757416e+02 7.67612244e+02 7.36300528e-01]
[405.90252686 195.63000488 0.85886222]	[428.96032715 254.4818573 0.88201046]	[364.82034302 257.043396 0.84260875]	[357.17816162 362.19476318 0.89722741]	[341.74224854 462.21127319 0.90865463]	[495.62600708 249.36099243 0.79267156]	[521.21917725 346.81567383 0.84964097]	[536.7388916 444.30090332 0.85264546]	[439.22821045 457.13644409 0.74695259]	[398.23812866 459.72161865 0.74927574]	[418.62045288 608.54541016 0.84203851]	[434.10903931 754.82928467 0.78079671]	[480.25616455 452.05770874 0.72327125]	[485.39468384 606.00561523 0.86086667]	[500.79711914 754.80450439 0.81717968]	[398.08987427 187.80906677 0.90088785]	[418.70996094 182.64324951 0.91116452]	[3.80343231e+02 1.75134201e+02 5.92848584e-02]	[441.8338623 164.68841553 0.89087307]	[5.08452118e+02 7.98402100e+02 7.32098341e-01]	[5.23977722e+02 7.90641357e+02 7.73988664e-01]	[4.88002136e+02 7.67637146e+02 6.52178168e-01]	[439.14889526 788.20379639 0.81054032]	[418.69891357 788.08807373 0.81256223]	[4.41724670e+02 7.67589905e+02 7.29639292e-01]
[405.87234497 195.63000488 0.86247009]	[428.9704895 254.47477722 0.8821696 ]	[364.82653809 257.03106689 0.84253412]	[357.17001343 359.81201172 0.90183359]	[341.73410034 462.21994019 0.91048932]	[495.63912964 249.3584137 0.79515976]	[521.22210693 346.8460083 0.84880596]	[536.71826172 444.34295654 0.84762132]	[439.22906494 457.1494751 0.74827194]	[398.22689819 459.73532104 0.7492469 ]	[418.65380859 608.57196045 0.84307486]	[434.10195923 754.8112793 0.78025973]	[480.27041626 452.07626343 0.72624475]	[485.40936279 606.00854492 0.86242616]	[500.79162598 754.82476807 0.81246114]	[398.07806396 187.81347656 0.89998209]	[418.69940186 182.66560364 0.90672785]	[3.80343750e+02 1.77490067e+02 6.29582256e-02]	[441.82504272 164.70289612 0.89106071]	[5.08451202e+02 8.00935120e+02 7.29816675e-01]	[5.23969055e+02 7.90693542e+02 7.66733408e-01]	[4.87997192e+02 7.67664307e+02 6.63193882e-01]	[439.14208984 788.14685059 0.81124455]	[418.68960571 788.03643799 0.80459511]	[4.41723419e+02 7.67586548e+02 7.25543022e-01]
[403.36837769 195.59143066 0.88141543]	[428.90634155 254.46507263 0.88479829]	[364.78308105 257.01235962 0.84807503]	[357.06277466 362.28314209 0.88777697]	[339.28918457 462.26464844 0.91801822]	[493.12820435 249.373703 0.7899003 ]	[518.79400635 346.84332275 0.83448422]	[536.69110107 444.29315186 0.84923786]	[439.19046021 457.12243652 0.74511111]	[398.19348145 459.7114563 0.75256717]	[418.60769653 606.08905029 0.84986168]	[434.10195923 754.7913208 0.78059441]	[480.24395752 452.05847168 0.7240994 ]	[485.4045105 606.04089355 0.8574459 ]	[500.69439697 759.9387207 0.80134732]	[398.02078247 187.77563477 0.87856495]	[418.63284302 182.64595032 0.9013468 ]	[3.80233643e+02 1.77499542e+02 5.85581735e-02]	[441.75592041 164.73091125 0.89904279]	[5.05999176e+02 8.06023682e+02 7.56070256e-01]	[5.23920654e+02 7.93245056e+02 7.74661720e-01]	[4.85385986e+02 7.70199890e+02 7.02449381e-01]	[439.11660767 788.15576172 0.80590045]	[418.6595459 788.03460693 0.80185813]	[4.41735107e+02 7.67593201e+02 7.18363881e-01]
[403.30535889 195.62556458 0.87891489]	[426.42663574 254.46951294 0.89083576]	[362.33853149 257.04403687 0.85713768]	[357.00054932 362.2175293 0.89269352]	[339.25027466 462.31613159 0.91686642]	[493.08200073 249.33695984 0.78881043]	[518.76477051 349.36837769 0.83022243]	[536.70880127 441.91412354 0.85284531]	[439.19500732 457.19702148 0.75337577]	[398.19418335 459.78182983 0.7572968 ]	[418.58319092 608.51800537 0.84638953]	[434.12380981 757.31878662 0.78029096]	[480.24914551 454.61169434 0.72833693]	[485.36685181 608.50567627 0.85313475]	[500.68511963 765.00268555 0.81453317]	[395.57427979 190.24501038 0.87088621]	[418.56118774 182.63995361 0.88948846]	[0. 0. 0.]	[441.67572021 164.70465088 0.90248275]	[5.05920441e+02 8.06132935e+02 7.69948184e-01]	[5.23873596e+02 7.95820618e+02 7.81490564e-01]	[4.85348175e+02 7.72761780e+02 7.01525033e-01]	[436.69195557 788.18530273 0.81979048]	[418.64129639 788.05792236 0.81346047]	[4.41762238e+02 7.67668762e+02 7.34392762e-01]
[400.85440063 195.61810303 0.89485514]	[426.34396362 254.44668579 0.89427561]	[362.22235107 257.0362854 0.87180448]	[356.95669556 359.78427124 0.88531977]	[339.16946411 462.26071167 0.92735183]	[493.04666138 246.83753967 0.78698516]	[518.73510742 346.85153198 0.82435322]	[536.74145508 441.88983154 0.85738814]	[439.20223999 457.15606689 0.74843431]	[398.20046997 459.74716187 0.75615394]	[418.59469604 608.5581665 0.83635026]	[436.57122803 757.30389404 0.78574359]	[480.24996948 454.56121826 0.72404099]	[482.95022583 608.51501465 0.85065007]	[500.67504883 767.53936768 0.81879556]	[393.03198242 187.81755066 0.85566938]	[416.12527466 180.1572876 0.87893248]	[3.77685760e+02 1.80059387e+02 7.26953596e-02]	[439.27755737 164.67784119 0.89740324]	[5.03364288e+02 8.08743408e+02 8.06263328e-01]	[5.21404846e+02 8.03527039e+02 7.94218957e-01]	[4.85375183e+02 7.75356201e+02 6.81527793e-01]	[436.68353271 788.19671631 0.81280994]	[418.65234375 788.05102539 0.80368066]	[4.41785278e+02 7.67649597e+02 7.31604099e-01]
[400.76858521 195.59855652 0.91314554]	[423.88204956 254.42990112 0.89507455]	[359.79650879 257.02871704 0.87851042]	[354.55917358 359.74273682 0.88331735]	[339.11450195 459.8223877 0.9329586 ]	[490.52996826 249.3021698 0.78823251]	[518.71118164 344.33575439 0.82641941]	[539.20172119 441.88189697 0.86877006]	[439.1607666 457.16967773 0.74426997]	[398.16690063 459.75933838 0.75766915]	[418.61740112 608.5513916 0.84236211]	[436.55532837 754.83673096 0.78849322]	[480.21044922 454.56414795 0.72066051]	[482.92016602 608.52575684 0.85208964]	[498.25241089 767.55133057 0.80815369]	[390.48693848 187.80831909 0.84653097]	[416.05212402 180.14860535 0.86759228]	[3.77661285e+02 1.77639267e+02 7.60062337e-02]	[439.240448 162.16799927 0.89474463]	[5.03343750e+02 8.11161316e+02 7.86172211e-01]	[5.21363342e+02 8.06014587e+02 7.88702607e-01]	[4.85367828e+02 7.77857483e+02 6.82720542e-01]	[439.10617065 788.20025635 0.81423879]	[418.68551636 788.06512451 0.81165498]	[4.41751068e+02 7.67648193e+02 7.32707798e-01]
[400.73477173 195.58900452 0.91904247]	[423.86151123 254.42306519 0.89433539]	[359.78643799 257.03057861 0.87554133]	[352.01937866 359.80526733 0.85088688]	[339.05010986 462.21795654 0.93619257]	[488.01199341 246.81993103 0.78967142]	[518.68658447 344.32843018 0.82307208]	[539.25238037 441.77737427 0.88097048]	[439.18023682 457.19580078 0.74456358]	[398.17562866 459.77703857 0.75505674]	[418.62072754 608.5838623 0.83602273]	[436.53866577 757.33050537 0.7899164 ]	[480.22885132 454.59518433 0.72237349]	[482.84963989 608.60906982 0.85350001]	[498.20272827 767.64483643 0.8072567 ]	[390.44943237 187.79190063 0.84527737]	[413.59997559 180.12501526 0.86098075]	[3.77703125e+02 1.80077148e+02 7.24600255e-02]	[439.20578003 162.17028809 0.89280176]	[5.00820404e+02 8.08648682e+02 7.77927458e-01]	[5.21230591e+02 8.03485962e+02 7.73991525e-01]	[4.85396393e+02 7.82953979e+02 6.71323478e-01]	[436.69104004 788.22094727 0.82446504]	[418.70059204 788.08862305 0.8325175 ]	[4.41704132e+02 7.67672668e+02 7.33473659e-01]
[400.66360474 195.57707214 0.92120105]	[423.79196167 254.42247009 0.90225637]	[359.70932007 257.03823853 0.89333826]	[346.86688232 362.28674316 0.82305324]	[336.59860229 459.8432312 0.9254123 ]	[487.92880249 246.83200073 0.79821396]	[518.67712402 346.8348999 0.81982517]	[539.2822876 441.75765991 0.88789082]	[439.14804077 459.64385986 0.7451548 ]	[398.18325806 459.80130005 0.75947458]	[418.5854187 608.59442139 0.83485627]	[436.54885864 757.3894043 0.78859788]	[480.168396 454.62670898 0.71650344]	[482.73825073 611.06634521 0.85052794]	[493.12371826 767.65020752 0.80198747]	[387.88430786 187.79499817 0.84103549]	[413.50704956 180.10705566 0.85244191]	[3.77682373e+02 1.80117569e+02 6.40475452e-02]	[439.16799927 162.14909363 0.89122897]	[4.98131439e+02 8.06069519e+02 7.76728213e-01]	[5.13615967e+02 7.98417419e+02 7.60808945e-01]	[4.82863342e+02 7.80415344e+02 6.78253770e-01]	[439.10845947 788.21435547 0.81691378]	[418.72451782 788.07977295 0.83191586]	[4.41707611e+02 7.70110413e+02 7.31274426e-01]
[400.64370728 195.57739258 0.92037171]	[423.76644897 254.41986084 0.90483916]	[359.68615723 257.02380371 0.89508158]	[346.80688477 362.28509521 0.82249033]	[336.5637207 459.80661011 0.92603803]	[485.46347046 249.30819702 0.80462617]	[518.66040039 346.83297729 0.8157388 ]	[539.31774902 441.73266602 0.89472377]	[439.13299561 457.20053101 0.73935968]	[398.16149902 459.78939819 0.75496674]	[418.54666138 608.62420654 0.82642615]	[436.54504395 759.8692627 0.7896322 ]	[480.16088867 454.6003418 0.71249831]	[480.3717041 608.61486816 0.84918082]	[490.57678223 767.68499756 0.80096316]	[385.40020752 187.80673218 0.84074908]	[411.02130127 180.10475159 0.85093898]	[3.77663330e+02 1.80143219e+02 6.06979020e-02]	[439.15234375 162.14990234 0.88855875]	[4.93046692e+02 8.06009827e+02 7.65908420e-01]	[5.11008514e+02 7.98411682e+02 7.53532469e-01]	[4.82810822e+02 7.82980652e+02 6.57469392e-01]	[436.65786743 790.61126709 0.81224203]	[418.70037842 788.1114502 0.83022356]	[4.41714661e+02 7.70120361e+02 7.33319044e-01]
[400.63574219 195.5836792 0.9181726 ]	[421.38220215 254.42471313 0.91049683]	[359.66571045 257.04827881 0.89377046]	[344.30435181 362.2741394 0.83499342]	[336.53469849 462.22335815 0.92643481]	[485.4156189 246.83985901 0.80859017]	[516.22473145 344.34362793 0.81322491]	[539.29052734 441.73114014 0.89011526]	[439.115448 457.18670654 0.73466957]	[398.13604736 459.7755127 0.75110573]	[416.17010498 608.61907959 0.82479995]	[436.54974365 757.38751221 0.78877687]	[480.14984131 454.58660889 0.70963639]	[480.35101318 608.55340576 0.85398746]	[488.00436401 767.69873047 0.81096852]	[385.39007568 187.81462097 0.83969599]	[410.99240112 180.1182251 0.85061288]	[3.77654236e+02 1.80080734e+02 6.12599067e-02]	[439.11932373 162.12606812 0.88498306]	[4.90493103e+02 8.03517212e+02 7.69903421e-01]	[5.08494385e+02 7.95870728e+02 7.63000727e-01]	[4.80328857e+02 7.80465088e+02 6.66412592e-01]	[436.68084717 790.66278076 0.80546939]	[418.70956421 788.15991211 0.83346164]	[4.41701111e+02 7.70099304e+02 7.34047472e-01]
[400.64300537 195.58343506 0.9209742 ]	[421.3572998 254.41934204 0.9162873 ]	[359.62512207 257.06134033 0.89280921]	[341.79574585 362.33825684 0.8366015 ]	[336.50915527 462.25866699 0.92122132]	[485.40368652 246.83728027 0.81071794]	[516.20019531 344.35122681 0.81028253]	[539.25732422 441.74108887 0.88359267]	[439.10595703 457.19903564 0.73288637]	[398.1237793 459.790802 0.74727541]	[418.54953003 611.06622314 0.82254678]	[436.57254028 759.8762207 0.79454595]	[480.15078735 454.59686279 0.70832455]	[480.32034302 608.53314209 0.85149109]	[485.44039917 767.62988281 0.82998121]	[385.38479614 187.81149292 0.83861834]	[411.00125122 180.10424805 0.85402107]	[3.77631897e+02 1.80067352e+02 6.66515678e-02]	[439.10339355 162.09599304 0.88509899]	[4.85454376e+02 8.00979126e+02 7.91074872e-01]	[5.05909760e+02 7.95798218e+02 7.93596923e-01]	[4.80236389e+02 7.77846497e+02 6.86459541e-01]	[436.66912842 790.64605713 0.80379093]	[418.70669556 788.1385498 0.82533693]	[4.41698273e+02 7.70103271e+02 7.43686140e-01]
[400.61264038 195.57807922 0.9246462 ]	[421.33059692 254.40678406 0.92137748]	[359.60809326 257.06295776 0.89120841]	[341.74404907 362.32324219 0.84177619]	[336.45285034 462.20739746 0.9124577 ]	[485.36828613 246.82293701 0.814134 ]	[516.19073486 344.3458252 0.81256455]	[539.20239258 441.70788574 0.86994433]	[439.07894897 457.14001465 0.72245491]	[398.1031189 459.73712158 0.73944581]	[418.55618286 608.58807373 0.82550538]	[436.56207275 757.3572998 0.79282343]	[480.12399292 452.05465698 0.70125031]	[480.31625366 608.5302124 0.84598905]	[485.37792969 767.50512695 0.82938725]	[385.35003662 187.80375671 0.84014261]	[410.95028687 180.10206604 0.85469711]	[3.77640106e+02 1.80077621e+02 5.59571944e-02]	[439.05389404 162.10023499 0.87685317]	[4.85412811e+02 7.98392334e+02 7.88787246e-01]	[503.49047852 793.253479 0.80326802]	[4.80225189e+02 7.72815918e+02 7.12447166e-01]	[436.67034912 790.61126709 0.79902083]	[418.72509766 788.1038208 0.81813949]	[4.41681000e+02 7.67712219e+02 7.34170318e-01]
[398.24240112 195.59083557 0.92268831]	[421.31292725 254.40066528 0.92410469]	[359.5848999 257.05474854 0.89419478]	[339.30703735 364.77731323 0.85331059]	[334.02139282 462.22027588 0.90174681]	[485.3651123 246.81863403 0.81540787]	[516.14892578 344.31027222 0.81257886]	[539.21398926 441.7170105 0.87174487]	[439.06762695 457.12109375 0.72122592]	[398.09994507 459.72045898 0.7409209 ]	[418.53909302 608.54144287 0.82663214]	[436.56735229 757.32373047 0.79392207]	[477.73568726 452.02874756 0.69980472]	[480.31710815 608.50793457 0.84869885]	[485.41091919 767.53161621 0.82439017]	[382.85977173 187.81562805 0.85438716]	[408.42422485 180.11247253 0.85668308]	[3.77605530e+02 1.80091812e+02 5.09421378e-02]	[436.66744995 162.09461975 0.87260979]	[4.85378143e+02 7.98355042e+02 7.79308021e-01]	[503.47473145 793.23919678 0.79675394]	[4.80248779e+02 7.75278320e+02 6.99437022e-01]	[436.69213867 790.60705566 0.80324763]	[418.7401123 788.09832764 0.819291 ]	[4.41686676e+02 7.67690002e+02 7.31295586e-01]
[398.20474243 198.00125122 0.91384017]	[421.28213501 254.39474487 0.92716008]	[357.21878052 257.06958008 0.89130914]	[339.30578613 362.30136108 0.86199194]	[333.97494507 462.20361328 0.8948316 ]	[482.95022583 246.81173706 0.81923342]	[516.13891602 344.32995605 0.81223923]	[539.20013428 441.7203064 0.87457961]	[436.70162964 454.62548828 0.71216297]	[398.08496094 459.69772339 0.73285675]	[418.56134033 608.52508545 0.83400351]	[436.56625366 757.33587646 0.79361886]	[477.71362305 449.49136353 0.69631672]	[480.31335449 606.09429932 0.85095692]	[485.41329956 767.49572754 0.82004076]	[382.79821777 190.29721069 0.87157726]	[405.90505981 180.15235901 0.85647708]	[0. 0. 0.]	[436.60305786 162.13114929 0.86064291]	[4.85371216e+02 7.95859924e+02 7.88641691e-01]	[503.46987915 790.8236084 0.8028149 ]	[4.80246368e+02 7.72828125e+02 7.00893283e-01]	[436.6628418 790.62597656 0.80829412]	[418.71676636 788.11279297 0.82762265]	[4.41691498e+02 7.67704956e+02 7.35960722e-01]
[398.21057129 198.0038147 0.91305363]	[421.28552246 254.39346313 0.92721546]	[357.21588135 257.06445312 0.89116663]	[339.30255127 362.3168335 0.86054403]	[333.9765625 462.2121582 0.89545369]	[482.95440674 246.80715942 0.81836468]	[516.13885498 344.35079956 0.81056082]	[539.20068359 441.73403931 0.87615627]	[436.6835022 454.64031982 0.71159053]	[398.07208252 459.70657349 0.73147684]	[418.57525635 608.52410889 0.83266765]	[436.56851196 757.33685303 0.79374528]	[477.70144653 449.50732422 0.69402957]	[480.30697632 608.49914551 0.84662533]	[485.40896606 767.5010376 0.82273102]	[382.8041687 190.29902649 0.87150943]	[405.90948486 180.14562988 0.8577562 ]	[0. 0. 0.]	[436.60189819 162.12069702 0.86054742]	[4.85374054e+02 7.95869507e+02 7.89741635e-01]	[503.48043823 793.21612549 0.80448723]	[4.80243988e+02 7.72832886e+02 7.02183783e-01]	[436.66513062 790.62756348 0.80826843]	[418.71664429 788.11499023 0.8287617 ]	[4.41694000e+02 7.67704529e+02 7.34881043e-01]
[398.17068481 198.0194397 0.91289884]	[421.28115845 254.37722778 0.92709172]	[357.22341919 257.03213501 0.89175022]	[339.30526733 362.28424072 0.86490482]	[333.92526245 462.24728394 0.88499874]	[482.92321777 246.78353882 0.82064766]	[513.63812256 344.33932495 0.80930483]	[539.18341064 441.74990845 0.87505722]	[436.69186401 454.6232605 0.71212065]	[398.07717896 459.69540405 0.73212302]	[418.56546021 608.55181885 0.82559317]	[436.61566162 757.3237915 0.79826355]	[477.7121582 449.49319458 0.69530702]	[480.27584839 608.54400635 0.84140623]	[485.35739136 765.08312988 0.81831437]	[382.75888062 190.32499695 0.87989932]	[405.8458252 182.61961365 0.86067146]	[0. 0. 0.]	[436.5473938 162.11453247 0.85251659]	[4.85371552e+02 7.98348145e+02 7.85303116e-01]	[5.03476715e+02 7.90822205e+02 7.89202392e-01]	[4.80198181e+02 7.75270752e+02 7.02708244e-01]	[436.66882324 790.65423584 0.7955302 ]	[418.73031616 788.1272583 0.81910855]	[4.41716919e+02 7.70085022e+02 7.33092427e-01]
[398.1463623 198.04374695 0.90510011]	[421.27670288 254.37057495 0.92843503]	[357.21075439 257.02545166 0.89379424]	[339.27813721 362.28384399 0.86577296]	[331.46615601 462.28897095 0.88142461]	[482.91119385 246.78671265 0.82111502]	[511.10107422 346.81506348 0.80846637]	[539.16900635 441.75949097 0.87363935]	[436.65332031 454.62136841 0.71030521]	[398.0512085 459.68920898 0.73139024]	[418.55819702 608.5534668 0.82273096]	[436.61581421 757.33813477 0.79980439]	[477.67984009 449.49395752 0.69155031]	[480.25518799 608.54266357 0.83379906]	[482.93331909 765.06036377 0.81834406]	[382.73864746 190.3454895 0.88321108]	[403.40158081 182.64868164 0.86173832]	[0. 0. 0.]	[434.10839844 162.09922791 0.85001171]	[4.82887299e+02 7.95886902e+02 7.81141877e-01]	[5.03364349e+02 7.90813416e+02 7.82121718e-01]	[4.80162048e+02 7.72817139e+02 6.96149409e-01]	[436.66802979 790.63665771 0.79485703]	[418.72186279 788.11230469 0.81983078]	[4.41712769e+02 7.70089417e+02 7.35073745e-01]
[398.12246704 198.06297302 0.89852023]	[421.26535034 254.36335754 0.92840004]	[357.19412231 257.01296997 0.89515901]	[339.27609253 362.28936768 0.86568266]	[331.43896484 462.27932739 0.87928468]	[482.88919067 246.78327942 0.82327157]	[513.56610107 346.8482666 0.80840927]	[536.74719238 441.8031311 0.8709563 ]	[436.64202881 454.61038208 0.70635843]	[398.04608154 459.677948 0.72847772]	[418.54940796 608.58459473 0.81666905]	[436.61972046 757.34753418 0.80012965]	[477.66897583 449.49261475 0.68772131]	[480.23733521 608.57122803 0.82596731]	[482.91247559 767.51849365 0.82643348]	[380.35675049 190.35336304 0.88612729]	[403.37185669 182.67218018 0.86638594]	[0. 0. 0.]	[434.09075928 162.09628296 0.84832108]	[4.82852753e+02 7.98371887e+02 7.87570417e-01]	[503.33895874 793.23651123 0.79350394]	[4.80149841e+02 7.75331360e+02 6.78307354e-01]	[4.36674957e+02 7.90625549e+02 7.83329368e-01]	[418.73242188 788.1072998 0.80661547]	[4.41704651e+02 7.70104980e+02 7.28160977e-01]
[398.10601807 198.07849121 0.89668506]	[421.24954224 254.35650635 0.92888606]	[357.17428589 256.99023438 0.89576358]	[339.26559448 362.28475952 0.86890012]	[328.93218994 462.24124146 0.8779282 ]	[482.87753296 246.79943848 0.82503444]	[511.10025024 346.86865234 0.80693042]	[536.74127197 441.81317139 0.86974108]	[436.58468628 454.58642578 0.70017201]	[395.64547729 459.65164185 0.72155964]	[418.54437256 608.5559082 0.81432962]	[436.61553955 757.36950684 0.79788816]	[477.60580444 449.45581055 0.67930067]	[480.20504761 608.53393555 0.82342476]	[482.89596558 767.56134033 0.83057231]	[380.34414673 190.35932922 0.88922739]	[403.35266113 185.17019653 0.86784285]	[0. 0. 0.]	[434.06277466 162.15246582 0.84273314]	[4.82820770e+02 7.98377136e+02 7.75566518e-01]	[5.03303223e+02 7.93250549e+02 7.89201200e-01]	[4.77716797e+02 7.77838745e+02 6.69058502e-01]	[4.36687225e+02 7.90623352e+02 7.79485464e-01]	[418.7437439 788.10894775 0.80547231]	[4.41687775e+02 7.70122437e+02 7.21844673e-01]
[398.11380005 198.10351562 0.89479631]	[421.21328735 254.35484314 0.93188775]	[357.14480591 257.00189209 0.89469433]	[339.21304321 362.28796387 0.87274641]	[326.31176758 462.2142334 0.88173521]	[482.85250854 246.78320312 0.82851875]	[508.53823853 346.83776855 0.81483704]	[536.64813232 441.85049438 0.84965831]	[434.10559082 454.5763855 0.69042456]	[395.59805298 459.66537476 0.71448547]	[416.14489746 608.49829102 0.81472439]	[436.58755493 757.35534668 0.78964335]	[475.08404541 446.94580078 0.67320746]	[480.17471313 608.49987793 0.8211233 ]	[482.89474487 767.51806641 0.82629222]	[380.35269165 190.38063049 0.88842195]	[403.34713745 185.21543884 0.87246507]	[0. 0. 0.]	[434.04360962 164.67201233 0.83805352]	[4.82771240e+02 7.98426514e+02 7.68234789e-01]	[5.00860260e+02 7.93291321e+02 7.78239131e-01]	[4.77731781e+02 7.75293762e+02 6.80353522e-01]	[4.39107361e+02 7.90601562e+02 7.72044063e-01]	[418.74975586 788.09692383 0.78988808]	[4.39293610e+02 7.70089355e+02 7.19300032e-01]
[398.07806396 198.13540649 0.87967575]	[421.18438721 254.37840271 0.9378311 ]	[357.10839844 257.03939819 0.89241171]	[339.18438721 362.24246216 0.87412101]	[323.80996704 462.22848511 0.88265318]	[482.83743286 246.78892517 0.83005083]	[508.51681519 346.83721924 0.81539464]	[534.17694092 441.82705688 0.85000354]	[434.09558105 454.59057617 0.69547367]	[395.59924316 459.68017578 0.72027814]	[416.1144104 606.09393311 0.81438732]	[436.56359863 757.33843994 0.788894 ]	[475.06692505 449.43746948 0.67123872]	[480.19454956 608.49597168 0.82763261]	[482.91567993 767.55218506 0.82493865]	[380.32485962 190.40167236 0.8993237 ]	[403.31329346 185.24819946 0.87777597]	[0. 0. 0.]	[434.01052856 164.67604065 0.83263814]	[4.82757629e+02 8.00992981e+02 7.73943722e-01]	[5.00861481e+02 7.95807617e+02 7.71864176e-01]	[4.80160797e+02 7.75331482e+02 6.61376655e-01]	[4.39099030e+02 7.90637573e+02 7.77074814e-01]	[418.73104858 788.11999512 0.79668057]	[4.39278503e+02 7.67706482e+02 7.19757557e-01]
[398.02270508 200.5736084 0.86316586]	[421.17636108 254.38391113 0.93912244]	[357.10400391 257.0557251 0.89114404]	[339.15505981 362.23684692 0.87771696]	[323.77145386 462.24206543 0.88774645]	[482.81729126 246.79046631 0.82872701]	[508.51266479 346.82867432 0.81572771]	[534.13000488 441.75878906 0.85871011]	[434.09072876 454.59716797 0.69766378]	[395.60604858 459.68182373 0.72054195]	[416.10653687 606.0814209 0.8188203 ]	[436.5496521 757.30059814 0.7890169 ]	[472.58673096 449.45718384 0.6701203 ]	[480.20413208 606.1003418 0.83077759]	[482.93682861 767.53887939 0.82060456]	[380.27233887 192.78076172 0.9123261 ]	[400.88571167 187.71992493 0.88415819]	[0. 0. 0.]	[428.96563721 164.67687988 0.8308661 ]	[4.82749634e+02 8.03498535e+02 7.80849874e-01]	[5.00858307e+02 7.95857117e+02 7.71097660e-01]	[4.80180481e+02 7.75287170e+02 6.62865877e-01]	[4.39106079e+02 7.90646973e+02 7.75898218e-01]	[418.72973633 788.125 0.79631114]	[4.39268127e+02 7.67665405e+02 7.21436203e-01]
[395.64700317 200.595047 0.85726953]	[421.14938354 254.38659668 0.94303262]	[357.08102417 257.07293701 0.8888095 ]	[339.13983154 362.26599121 0.8785221 ]	[323.73141479 462.25793457 0.88974422]	[482.77432251 244.27441406 0.83198237]	[508.49884033 346.84292603 0.81656748]	[536.64123535 441.77432251 0.86186934]	[434.11642456 454.62594604 0.69679254]	[395.62329102 459.71136475 0.72068 ]	[416.12527466 608.49432373 0.81520194]	[436.56796265 757.31634521 0.78948462]	[475.08807373 449.48434448 0.67046952]	[480.19403076 608.51690674 0.82440698]	[482.93435669 767.56878662 0.82466882]	[380.23587036 192.8072052 0.92519915]	[400.86282349 187.72128296 0.88894761]	[0. 0. 0.]	[426.43704224 164.66249084 0.83394241]	[4.82733643e+02 8.03558472e+02 7.95212388e-01]	[5.00839752e+02 7.98370178e+02 7.69352913e-01]	[4.80179291e+02 7.75332703e+02 6.61187768e-01]	[4.36694489e+02 7.90669373e+02 7.69086778e-01]	[418.72045898 788.13793945 0.79340351]	[4.39286102e+02 7.67687927e+02 7.21049070e-01]
[395.57626343 200.60188293 0.84694344]	[418.80245972 254.41545105 0.9466666 ]	[357.07073975 257.12127686 0.88487804]	[339.14041138 362.26660156 0.87945271]	[321.30554199 462.23648071 0.89217865]	[482.75296021 244.26913452 0.83333582]	[508.49801636 346.84277344 0.81547552]	[536.70465088 441.7571106 0.86862379]	[436.53314209 454.61709595 0.69570267]	[395.62054443 459.70440674 0.71969664]	[416.13009644 608.5770874 0.81134921]	[436.57363892 754.8380127 0.79178894]	[475.11349487 449.45864868 0.67412913]	[480.19631958 608.5022583 0.8263092 ]	[482.94100952 767.5222168 0.81810069]	[380.18145752 192.82266235 0.93544751]	[400.80563354 187.71905518 0.8963185 ]	[0. 0. 0.]	[426.36639404 164.65057373 0.84141254]	[4.82747070e+02 8.03526672e+02 7.90089428e-01]	[5.00850006e+02 7.95863770e+02 7.64520586e-01]	[4.80189941e+02 7.75269897e+02 6.70010090e-01]	[4.36672852e+02 7.90650635e+02 7.77481318e-01]	[418.70669556 788.11413574 0.8027575 ]	[4.39301636e+02 7.67679016e+02 7.23013461e-01]
[395.55389404 200.59248352 0.84599918]	[418.78274536 254.42391968 0.94621074]	[357.05267334 257.12802124 0.87851483]	[339.13088989 362.29754639 0.87566721]	[321.29763794 462.23803711 0.89374948]	[482.7428894 244.26312256 0.83572859]	[508.49258423 346.85549927 0.81576037]	[539.17767334 441.70983887 0.87489825]	[436.58340454 457.09487915 0.70152748]	[395.64575195 459.71826172 0.72155857]	[416.12854004 608.55938721 0.81247985]	[436.58813477 757.32788086 0.79382777]	[477.59729004 449.49734497 0.6784935 ]	[480.18768311 608.49615479 0.82490528]	[482.92944336 767.54907227 0.82289577]	[380.16809082 192.82269287 0.94012105]	[400.77682495 185.26504517 0.89913785]	[0. 0. 0.]	[423.91397095 162.17941284 0.85297608]	[4.80358032e+02 8.03472473e+02 7.73850322e-01]	[5.00835510e+02 7.95834900e+02 7.68960774e-01]	[4.80186432e+02 7.75314697e+02 6.65132642e-01]	[4.36663330e+02 7.90646912e+02 7.72001326e-01]	[418.69735718 788.11035156 0.79919064]	[4.39306702e+02 7.67699280e+02 7.25321293e-01]
[395.54870605 200.59933472 0.84496915]	[418.77655029 254.43186951 0.94739771]	[357.03155518 257.13339233 0.87453437]	[339.11807251 362.31454468 0.87388116]	[321.30679321 462.2399292 0.89271641]	[482.75009155 246.74684143 0.83450824]	[508.49380493 346.86547852 0.81656152]	[539.18920898 441.71691895 0.87642843]	[436.57110596 457.1151123 0.70248407]	[395.63098145 459.74423218 0.72432756]	[416.14746094 608.53424072 0.81596416]	[436.59399414 757.34368896 0.79520708]	[475.165802 449.50701904 0.67717272]	[480.17861938 608.51959229 0.82112372]	[482.91622925 767.590271 0.82918715]	[380.16125488 192.83068848 0.94220656]	[400.76913452 187.72123718 0.89925951]	[0. 0. 0.]	[423.90310669 162.1741333 0.85559249]	[4.82741516e+02 8.03491272e+02 7.81900227e-01]	[5.00860229e+02 7.95858704e+02 7.75829315e-01]	[4.80158600e+02 7.75368530e+02 6.60379231e-01]	[4.36686066e+02 7.90634033e+02 7.76793063e-01]	[418.72631836 788.10620117 0.79579711]	[4.39305603e+02 7.67710266e+02 7.27430463e-01]
[395.54959106 200.59718323 0.84499526]	[418.77389526 254.4332428 0.94724298]	[357.03237915 257.13635254 0.87441528]	[339.11358643 362.33340454 0.87177247]	[323.71636963 462.24478149 0.89203274]	[482.74789429 246.74575806 0.83459634]	[508.4861145 346.85168457 0.81765586]	[539.19451904 441.71539307 0.87735355]	[436.56906128 457.10952759 0.70149964]	[395.63110352 459.74072266 0.72323239]	[416.15167236 608.55041504 0.81377918]	[436.59573364 757.35449219 0.79499084]	[475.15847778 449.4989624 0.676875 ]	[480.16729736 608.51043701 0.82192242]	[482.91287231 767.6026001 0.82968307]	[380.16430664 192.83120728 0.94240773]	[400.76803589 187.72135925 0.89951825]	[0. 0. 0.]	[423.90008545 162.17630005 0.85529661]	[4.82745880e+02 8.03518616e+02 7.83779919e-01]	[5.00860626e+02 7.95887939e+02 7.72466421e-01]	[4.77737946e+02 7.77854553e+02 6.58956230e-01]	[4.36689148e+02 7.90636536e+02 7.72157252e-01]	[418.72912598 788.10803223 0.79130435]	[4.39307281e+02 7.70079224e+02 7.25337148e-01]
[395.53588867 200.59483337 0.84371501]	[418.77474976 254.43199158 0.94796658]	[357.02761841 257.13830566 0.87416208]	[339.11520386 362.34286499 0.87350464]	[323.72955322 462.24575806 0.89322484]	[482.75491333 244.28398132 0.83545172]	[508.48187256 346.83782959 0.81975657]	[539.2052002 441.69235229 0.87988281]	[436.53692627 454.58609009 0.69601506]	[395.62124634 459.68334961 0.72376364]	[416.12911987 608.50360107 0.81200188]	[436.59658813 757.34649658 0.79509699]	[475.11209106 446.94204712 0.67674375]	[480.13879395 608.49639893 0.81285948]	[482.88531494 767.61761475 0.83290553]	[380.15914917 192.82754517 0.94191325]	[400.75924683 187.72564697 0.90104938]	[0. 0. 0.]	[423.89065552 164.65527344 0.85733855]	[4.82734253e+02 8.03531372e+02 7.86662459e-01]	[5.00839355e+02 7.98362122e+02 7.75063157e-01]	[4.77711884e+02 7.77889832e+02 6.60805583e-01]	[4.36694366e+02 7.90636414e+02 7.71846890e-01]	[418.73596191 788.11047363 0.78955841]	[4.39296661e+02 7.70088257e+02 7.24246979e-01]
[395.52008057 200.59593201 0.84166121]	[418.76812744 254.44171143 0.95032996]	[357.01934814 257.15176392 0.87284112]	[339.12063599 362.3394165 0.87508053]	[323.72186279 462.22695923 0.89506739]	[482.75042725 246.75100708 0.83580202]	[508.4815979 346.81887817 0.82086521]	[539.20574951 439.3135376 0.87773961]	[434.09411621 452.06625366 0.69373631]	[395.58874512 459.65261841 0.7200616 ]	[416.09243774 606.0668335 0.81465757]	[436.57955933 757.32409668 0.79523939]	[475.0809021 446.89944458 0.68052518]	[477.74621582 608.49920654 0.81142455]	[482.85693359 767.5869751 0.83486265]	[380.15127563 192.82385254 0.94164705]	[400.74768066 187.7339325 0.90376341]	[0. 0. 0.]	[423.8795166 164.65837097 0.85818452]	[4.82729614e+02 8.03516174e+02 7.84208596e-01]	[5.00801575e+02 7.95870605e+02 7.78499782e-01]	[4.77698456e+02 7.77851135e+02 6.67662442e-01]	[4.36672729e+02 7.90598511e+02 7.75857985e-01]	[418.72525024 788.08422852 0.78993207]	[4.39285980e+02 7.67714417e+02 7.23494530e-01]
[395.50769043 200.60798645 0.83928168]	[418.77062988 254.45669556 0.95414186]	[357.01660156 257.17483521 0.87031686]	[339.11053467 364.7902832 0.87351078]	[323.71774292 462.25280762 0.89373356]	[482.75256348 246.76657104 0.8376773 ]	[508.47677612 346.81845093 0.82130224]	[539.20178223 441.67953491 0.87855613]	[434.08297729 454.55657959 0.69329309]	[395.57144165 459.67294312 0.71885902]	[416.0612793 606.07348633 0.81413305]	[436.56665039 757.30963135 0.79661518]	[475.06997681 446.91149902 0.6792652 ]	[477.74810791 608.5413208 0.80605084]	[482.84963989 767.56939697 0.83969033]	[380.14123535 192.82901001 0.94411385]	[400.73852539 187.74282837 0.90765804]	[0. 0. 0.]	[423.87567139 164.67909241 0.85939026]	[4.80340424e+02 8.00987488e+02 7.79725432e-01]	[5.00786896e+02 7.95817810e+02 7.86529481e-01]	[4.77701019e+02 7.75364075e+02 6.70415759e-01]	[4.36656067e+02 7.88232056e+02 7.84048557e-01]	[418.70681763 788.08538818 0.80305731]	[4.39276398e+02 7.67701416e+02 7.32379079e-01]
[395.50152588 200.61038208 0.83762228]	[418.76745605 254.4591217 0.95427692]	[357.00598145 257.16677856 0.86902159]	[339.09915161 364.78640747 0.87293243]	[321.29071045 462.25546265 0.89797407]	[482.75091553 246.78739929 0.83749741]	[508.47167969 346.82867432 0.82180333]	[536.74798584 441.69888306 0.87218171]	[434.05587769 454.55786133 0.69087523]	[395.54614258 459.66885376 0.71453691]	[416.08166504 606.05804443 0.81433511]	[436.56240845 757.31158447 0.79294169]	[472.59356689 446.91534424 0.67685854]	[477.71444702 606.08892822 0.80309314]	[482.78866577 767.50982666 0.83860415]	[380.14172363 192.83432007 0.94463158]	[400.73431396 187.75546265 0.90860993]	[0. 0. 0.]	[423.88006592 164.68922424 0.85872662]	[4.80259216e+02 7.98420654e+02 7.71220267e-01]	[5.00690826e+02 7.93283936e+02 7.92851627e-01]	[4.77671967e+02 7.75296265e+02 6.60437644e-01]	[4.36656342e+02 7.90611267e+02 7.63787091e-01]	[418.70223999 788.10784912 0.78965664]	[4.39267670e+02 7.67710327e+02 7.33228326e-01]
[395.52093506 200.61474609 0.84066486]	[418.74459839 254.43972778 0.94975412]	[356.99282837 257.13485718 0.86449826]	[339.05682373 364.79165649 0.87613827]	[321.25274658 462.24554443 0.90326554]	[482.72317505 246.75982666 0.83572054]	[505.980896 344.33932495 0.83761489]	[534.18182373 441.69897461 0.86207116]	[434.02886963 454.55560303 0.68756807]	[395.53579712 459.65789795 0.71049714]	[416.05194092 606.05249023 0.80142659]	[436.55596924 757.31512451 0.78385568]	[472.56515503 446.90792847 0.67435503]	[477.68426514 605.97485352 0.81947899]	[482.75817871 765.07263184 0.82457161]	[380.13696289 192.829422 0.94200963]	[400.75537109 187.754776 0.90689695]	[0. 0. 0.]	[423.88522339 164.69337463 0.85982984]	[4.80195709e+02 7.98404541e+02 7.61585116e-01]	[498.23361206 793.28198242 0.79709512]	[4.77655548e+02 7.75271301e+02 6.49829209e-01]	[4.39116058e+02 7.88200562e+02 7.48755693e-01]	[4.18744568e+02 7.88068298e+02 7.62687683e-01]	[4.39249512e+02 7.70078796e+02 7.18363643e-01]
[393.05108643 200.61837769 0.83339691]	[418.73291016 254.45561218 0.9504925 ]	[356.97775269 257.15216064 0.85786766]	[339.03613281 364.79138184 0.8741557 ]	[321.26062012 462.24700928 0.90095901]	[480.35906982 246.76957703 0.83523834]	[505.95504761 346.83172607 0.84202898]	[534.10687256 439.31143188 0.85959625]	[434.01589966 452.07363892 0.6895051 ]	[395.53872681 459.65908813 0.71357298]	[416.06686401 606.06378174 0.80121011]	[436.55703735 757.32110596 0.78572172]	[472.5480957 446.89303589 0.67537951]	[477.68109131 605.9967041 0.81938183]	[482.75460815 767.48486328 0.82381749]	[380.10949707 192.82054138 0.93715852]	[400.71496582 187.76869202 0.91066206]	[0. 0. 0.]	[423.86279297 164.72157288 0.8621242 ]	[4.80202759e+02 7.98412231e+02 7.56672859e-01]	[4.98242188e+02 7.93282043e+02 7.88327575e-01]	[4.77646240e+02 7.75302063e+02 6.42523885e-01]	[4.39104919e+02 7.88204163e+02 7.53477037e-01]	[4.18735168e+02 7.88068542e+02 7.69668221e-01]	[4.39249512e+02 7.70080261e+02 7.22577751e-01]
[393.03741455 200.61683655 0.83360064]	[418.69104004 254.45915222 0.94851899]	[354.58242798 257.16751099 0.85318649]	[336.70620728 364.80950928 0.87413293]	[321.22775269 462.27206421 0.90472126]	[480.30639648 246.75404358 0.83440685]	[505.92819214 346.82287598 0.84411705]	[531.56335449 439.24917603 0.86694658]	[434.01812744 454.57015991 0.69066131]	[395.53335571 459.6829834 0.71262431]	[416.09741211 606.05877686 0.80666465]	[436.5586853 754.83453369 0.78643489]	[472.53787231 446.91348267 0.67295569]	[477.68875122 606.00482178 0.81997454]	[482.76025391 765.06555176 0.82436585]	[380.08804321 192.81761169 0.93657535]	[400.69900513 187.76841736 0.91176665]	[0. 0. 0.]	[423.84359741 164.72865295 0.86745822]	[4.80177277e+02 7.95892090e+02 7.58723557e-01]	[4.98211884e+02 7.93236755e+02 7.91548371e-01]	[4.77663574e+02 7.72835388e+02 6.51006222e-01]	[4.39094238e+02 7.88192871e+02 7.58987367e-01]	[4.18727661e+02 7.88050659e+02 7.71665156e-01]	[4.39250366e+02 7.67702515e+02 7.24180937e-01]
[393.00405884 200.59623718 0.83272105]	[418.69277954 254.44104004 0.94799745]	[354.57849121 257.14651489 0.85632843]	[339.03912354 364.78063965 0.87425655]	[321.22836304 462.2482605 0.90440756]	[480.30462646 244.25753784 0.83548349]	[505.90988159 346.83050537 0.8460837 ]	[529.06842041 439.28924561 0.86760801]	[434.00933838 452.00759888 0.68453759]	[395.5300293 457.20303345 0.70665395]	[416.09759521 606.03741455 0.80897295]	[436.56091309 757.32104492 0.78644806]	[472.52514648 444.36849976 0.67447907]	[477.69793701 605.94561768 0.82367796]	[482.7557373 765.05969238 0.82248658]	[377.74588013 192.79733276 0.93310034]	[400.68234253 187.75721741 0.91079825]	[0. 0. 0.]	[423.83233643 164.72369385 0.86797851]	[4.80193970e+02 7.95876587e+02 7.57805824e-01]	[4.98234131e+02 7.93220215e+02 7.93203652e-01]	[4.77658966e+02 7.72830444e+02 6.48813844e-01]	[4.36695526e+02 7.88220398e+02 7.57665515e-01]	[4.18723572e+02 7.88078918e+02 7.78717160e-01]	[4.39251343e+02 7.70080505e+02 7.25072145e-01]
[392.97622681 200.58073425 0.83125675]	[418.68099976 254.43179321 0.9461782 ]	[354.5635376 257.11734009 0.85959095]	[336.70477295 364.7684021 0.87337679]	[321.25485229 462.22109985 0.89903653]	[480.29882812 244.25828552 0.83605176]	[505.88677979 346.83145142 0.85104722]	[529.034729 439.29208374 0.87478721]	[431.52096558 449.47494507 0.68924123]	[395.5140686 457.18243408 0.70880216]	[416.06188965 606.00872803 0.80683774]	[436.56451416 757.30889893 0.78510571]	[470.0090332 444.31677246 0.68024099]	[477.69250488 605.94067383 0.82479686]	[482.74911499 765.07336426 0.82197809]	[377.73245239 192.78031921 0.93002599]	[400.66204834 187.74325562 0.9097777 ]	[0. 0. 0.]	[423.8215332 164.73469543 0.86989367]	[4.80189453e+02 7.98356934e+02 7.55345643e-01]	[4.98226074e+02 7.93241150e+02 7.88778245e-01]	[4.77649261e+02 7.75268982e+02 6.47344828e-01]	[4.36689697e+02 7.90609619e+02 7.57565856e-01]	[4.18708221e+02 7.88101440e+02 7.82068908e-01]	[4.39256165e+02 7.67709900e+02 7.27069557e-01]
[390.50219727 198.14154053 0.8336643 ]	[418.66070557 254.44384766 0.94563252]	[354.54574585 257.11959839 0.85860044]	[336.70159912 362.33349609 0.8734746 ]	[321.28759766 462.21273804 0.89731121]	[480.28518677 244.27566528 0.83462566]	[503.50778198 344.32907104 0.85176289]	[528.98901367 439.2989502 0.87847471]	[431.53033447 449.50802612 0.68602735]	[395.49554443 457.20535278 0.70760506]	[416.03448486 606.03686523 0.79855806]	[436.55755615 757.30444336 0.78607154]	[470.05249023 444.35977173 0.67669064]	[477.70330811 605.96228027 0.82765245]	[482.75897217 765.06622314 0.82531255]	[377.71456909 190.39985657 0.92570317]	[400.64855957 187.73204041 0.90813696]	[0. 0. 0.]	[423.80090332 164.73442078 0.87257284]	[4.80203827e+02 7.98359985e+02 7.66496480e-01]	[498.24557495 793.2432251 0.79780257]	[4.77659790e+02 7.72828125e+02 6.56391978e-01]	[4.36684662e+02 7.90606323e+02 7.68242180e-01]	[418.71127319 788.09887695 0.79023194]	[4.39248077e+02 7.67706055e+02 7.30396926e-01]
[390.47436523 198.13340759 0.83544594]	[418.63787842 254.46704102 0.94382977]	[354.53045654 257.13925171 0.85357499]	[336.70629883 362.32296753 0.87358421]	[321.30227661 462.22991943 0.8950057 ]	[480.26242065 246.76629639 0.83279181]	[503.50604248 346.80932617 0.84805781]	[526.52630615 441.69897461 0.88044846]	[431.51889038 452.06268311 0.68675762]	[395.49026489 459.67211914 0.71007365]	[413.59475708 606.08239746 0.79643047]	[436.54547119 754.82116699 0.79022002]	[470.04174805 446.89035034 0.67184126]	[477.681427 605.98120117 0.82521528]	[482.77502441 765.05084229 0.8265897 ]	[377.69766235 190.39527893 0.92574149]	[400.62994385 187.72981262 0.90784848]	[0. 0. 0.]	[423.77902222 164.73838806 0.87436873]	[4.80197784e+02 7.95845825e+02 7.73553431e-01]	[498.24450684 790.82666016 0.80484682]	[4.77683319e+02 7.72803223e+02 6.61557913e-01]	[4.36676483e+02 7.88228516e+02 7.70601213e-01]	[4.18702362e+02 7.88090027e+02 7.87313819e-01]	[4.39249420e+02 7.67691406e+02 7.33610153e-01]
[390.47360229 198.13389587 0.83593601]	[418.63412476 254.46902466 0.94382721]	[354.52865601 257.14105225 0.85316169]	[336.70510864 362.33013916 0.87280154]	[321.30276489 462.22872925 0.89467895]	[480.25921631 246.76643372 0.83282107]	[503.49923706 344.34301758 0.85061884]	[526.52655029 441.6965332 0.88113236]	[431.51538086 452.04760742 0.68628359]	[395.48544312 459.66345215 0.70852369]	[413.5954895 606.08642578 0.79662091]	[436.5435791 754.81231689 0.79007411]	[470.03314209 444.41567993 0.67165434]	[477.67633057 605.98199463 0.82479978]	[482.77526855 765.05371094 0.82666135]	[377.69625854 190.39559937 0.92628038]	[400.63116455 187.73104858 0.90806341]	[0. 0. 0.]	[423.77722168 164.74182129 0.87492412]	[4.80195251e+02 7.95852966e+02 7.73189843e-01]	[498.24835205 793.21264648 0.80430406]	[4.77684906e+02 7.72805115e+02 6.62501395e-01]	[4.36682800e+02 7.90597900e+02 7.69281566e-01]	[4.18702484e+02 7.88096436e+02 7.85119414e-01]	[4.39245636e+02 7.67683472e+02 7.33339429e-01]
[390.46279907 198.1287384 0.83639497]	[418.605896 254.46342468 0.93800116]	[354.51223755 257.13082886 0.85373753]	[339.04373169 362.32943726 0.87183881]	[323.72525024 462.26345825 0.88769025]	[480.23861694 246.76808167 0.82987201]	[503.47540283 344.31469727 0.85630798]	[526.47094727 439.29577637 0.89380479]	[431.48013306 452.06658936 0.6875121 ]	[393.03805542 459.68029785 0.71074867]	[413.57241821 608.55114746 0.78912628]	[434.12606812 754.78991699 0.79046905]	[470.01568604 446.87805176 0.67395449]	[477.67929077 606.01647949 0.82173485]	[482.77655029 765.05181885 0.8278563 ]	[377.67663574 190.38577271 0.92547584]	[400.61914062 185.25527954 0.9082793 ]	[0. 0. 0.]	[421.40499878 167.19450378 0.87570256]	[4.80276245e+02 7.95862976e+02 7.80700147e-01]	[500.69302368 790.81860352 0.80845189]	[4.77665039e+02 7.72784546e+02 6.74285591e-01]	[4.36658875e+02 7.90607605e+02 7.65077233e-01]	[4.18677155e+02 7.88107239e+02 7.81975985e-01]	[4.39245422e+02 7.67662903e+02 7.36857057e-01]
[390.46585083 198.12786865 0.83656895]	[418.60424805 254.46342468 0.93761432]	[354.51235962 257.13110352 0.85354185]	[339.04571533 362.32376099 0.87328994]	[323.72763062 462.26046753 0.88742757]	[480.23718262 246.76452637 0.82947707]	[503.47024536 344.30111694 0.85782927]	[526.46844482 439.29437256 0.89418811]	[431.4848938 452.07717896 0.68693352]	[393.04571533 459.68518066 0.71100026]	[413.56533813 608.55749512 0.78809446]	[434.12380981 754.78643799 0.79092771]	[470.01641846 446.8913269 0.67380416]	[477.68280029 606.01306152 0.82259649]	[482.77914429 765.0526123 0.82730734]	[377.67758179 190.38526917 0.92523521]	[400.62084961 185.25291443 0.90848327]	[0. 0. 0.]	[421.39990234 167.19802856 0.87724966]	[4.80275269e+02 7.95874634e+02 7.78827310e-01]	[500.69622803 790.82739258 0.80585527]	[4.77667572e+02 7.72788818e+02 6.74279094e-01]	[4.36661804e+02 7.90607910e+02 7.64041066e-01]	[4.18679291e+02 7.88107544e+02 7.81278014e-01]	[4.39243347e+02 7.67660156e+02 7.35692501e-01]
[387.9508667 198.11973572 0.83671576]	[418.57019043 254.46910095 0.93095499]	[354.48040771 257.1270752 0.85070568]	[339.046875 362.34313965 0.86695421]	[323.78720093 462.34228516 0.8729803 ]	[480.206604 246.79037476 0.82470828]	[503.44439697 344.28390503 0.86143112]	[526.449646 439.31234741 0.89448464]	[431.46646118 454.61749268 0.69110394]	[393.021698 459.73944092 0.71374381]	[413.53988647 608.57446289 0.78477281]	[434.12329102 754.79821777 0.79074115]	[469.98522949 446.95373535 0.67442012]	[477.646698 606.04711914 0.81392401]	[482.77664185 765.0657959 0.82986003]	[377.64190674 190.37379456 0.92449534]	[398.27017212 185.25874329 0.90723342]	[0. 0. 0.]	[421.37216187 167.25067139 0.8885262 ]	[4.80274811e+02 7.95880127e+02 7.76672959e-01]	[500.70205688 793.21154785 0.80564052]	[4.77666565e+02 7.72794983e+02 6.75269663e-01]	[4.36649780e+02 7.90609070e+02 7.61369765e-01]	[4.18662262e+02 7.88106140e+02 7.81439185e-01]	[4.39248352e+02 7.67670715e+02 7.34950662e-01]
[385.39706421 198.13018799 0.83990496]	[416.099823 254.51048279 0.91657495]	[351.96929932 259.60140991 0.82472515]	[339.04788208 367.33206177 0.85542202]	[328.84970093 462.35003662 0.86105567]	[477.74118042 246.7688446 0.81197715]	[503.40029907 341.81634521 0.87268943]	[526.43548584 439.30545044 0.89517069]	[431.49185181 454.6229248 0.69209838]	[393.07128906 459.75323486 0.7178387 ]	[413.52194214 608.60797119 0.77930522]	[434.12045288 754.80084229 0.79096943]	[469.97943115 446.95288086 0.67515361]	[477.66503906 606.06030273 0.81036913]	[482.80853271 767.48852539 0.82814056]	[377.5715332 190.3717804 0.92184788]	[398.19647217 185.25973511 0.90576541]	[3.59805359e+02 1.80095932e+02 5.38131483e-02]	[421.30215454 167.26123047 0.90168709]	[4.80280853e+02 8.00939148e+02 7.74473190e-01]	[5.00705322e+02 7.93333374e+02 7.92671144e-01]	[4.77683319e+02 7.75271118e+02 6.71877921e-01]	[4.36653778e+02 7.90611572e+02 7.78194547e-01]	[418.67810059 788.10498047 0.79506058]	[4.39245300e+02 7.67665039e+02 7.35568523e-01]
[385.3114624 198.14057922 0.84758186]	[416.0519104 254.51339722 0.91213989]	[351.93875122 259.61975098 0.82119787]	[336.70587158 367.38903809 0.85795105]	[328.87890625 462.39251709 0.85487741]	[477.6963501 246.75834656 0.80914134]	[503.39733887 341.81097412 0.87743431]	[526.48101807 439.2421875 0.89056683]	[431.48709106 454.63369751 0.69327378]	[393.04830933 459.76727295 0.71581423]	[413.52862549 608.61206055 0.78029394]	[436.53805542 754.81634521 0.78958672]	[469.98529053 449.4382019 0.67649418]	[477.6546936 606.0947876 0.79884738]	[482.82940674 767.49768066 0.82766628]	[377.50793457 190.39300537 0.91264194]	[398.12536621 185.24934387 0.89930844]	[0. 0. 0.]	[421.22570801 167.27981567 0.91076601]	[4.80312317e+02 8.00984741e+02 7.85551548e-01]	[5.00747192e+02 7.95789307e+02 7.91486800e-01]	[4.77700653e+02 7.75290039e+02 6.67945445e-01]	[4.36646179e+02 7.90647888e+02 7.74886489e-01]	[418.67370605 788.12756348 0.79514527]	[4.39255798e+02 7.67675476e+02 7.30949223e-01]
[382.85995483 198.11236572 0.85791743]	[416.01800537 254.52122498 0.90770781]	[349.45703125 259.64068604 0.81597281]	[336.69219971 367.38638306 0.8545928 ]	[328.87088013 462.38916016 0.85562384]	[477.67089844 246.75697327 0.80711389]	[503.39910889 341.78842163 0.88148791]	[526.53790283 439.24523926 0.88282031]	[431.47836304 454.63671875 0.69377947]	[393.05236816 459.77001953 0.71708006]	[413.52908325 608.59814453 0.78114933]	[436.53845215 754.81890869 0.78992349]	[469.96377563 446.9586792 0.67705601]	[477.65856934 606.07421875 0.80361331]	[482.83477783 767.49407959 0.82720149]	[375.11923218 190.3815918 0.90972012]	[398.09069824 185.22773743 0.89394605]	[0. 0. 0.]	[421.20013428 167.26893616 0.90852839]	[4.80320221e+02 8.00977844e+02 7.85469830e-01]	[500.75692749 793.35638428 0.79378366]	[4.77702087e+02 7.75284119e+02 6.68408930e-01]	[4.36642395e+02 7.90641541e+02 7.79780030e-01]	[418.67471313 788.12304688 0.79997897]	[4.39258911e+02 7.67676697e+02 7.33532429e-01]
[382.81286621 198.09825134 0.86510861]	[413.5708313 254.52577209 0.90503609]	[349.41140747 259.64813232 0.81387609]	[336.67822266 367.34963989 0.85388869]	[326.37805176 462.38134766 0.8568809 ]	[477.64959717 246.76524353 0.80306745]	[503.40939331 341.77624512 0.88283122]	[528.97076416 439.2069397 0.87955654]	[431.47827148 457.09347534 0.69353706]	[393.05166626 459.77902222 0.7180298 ]	[413.51425171 608.61755371 0.7801438 ]	[434.12689209 754.81231689 0.78971863]	[467.48959351 449.43902588 0.67731375]	[477.65179443 606.07452393 0.80412138]	[482.831604 767.49810791 0.82913947]	[375.06906128 190.37612915 0.90328765]	[398.04922485 185.21180725 0.88659865]	[0. 0. 0.]	[421.15585327 167.25735474 0.90853572]	[4.80320557e+02 8.00981506e+02 7.87703633e-01]	[500.7598877 793.359375 0.79542768]	[4.77701111e+02 7.75283997e+02 6.69222176e-01]	[4.36638824e+02 7.90644104e+02 7.79477537e-01]	[418.66860962 788.1272583 0.80020374]	[4.39256165e+02 7.67668274e+02 7.30909050e-01]
[382.79629517 198.10707092 0.86497998]	[413.54916382 254.52444458 0.9042573 ]	[349.39605713 259.63699341 0.81556588]	[336.68722534 367.33483887 0.85163754]	[326.36251831 462.36456299 0.86035901]	[477.63140869 246.76028442 0.80052072]	[503.4130249 341.75146484 0.88323295]	[529.00463867 439.19335938 0.87450123]	[431.4604187 454.6411438 0.69267374]	[393.04385376 459.77407837 0.71623874]	[413.5223999 608.59637451 0.77970952]	[436.53872681 757.31634521 0.78723955]	[467.48400879 449.44293213 0.67946619]	[477.66000366 606.09423828 0.80028939]	[482.82705688 767.49884033 0.82812816]	[375.04705811 190.38276672 0.90101379]	[398.03317261 185.20870972 0.88442886]	[0. 0. 0.]	[418.81430054 167.27500916 0.90398371]	[4.80333252e+02 8.00987488e+02 7.84024358e-01]	[5.00765930e+02 7.95786133e+02 7.88924098e-01]	[4.77682983e+02 7.75288818e+02 6.68771505e-01]	[4.36638306e+02 7.90647461e+02 7.76798844e-01]	[418.67089844 788.13684082 0.79816759]	[4.39262390e+02 7.67702515e+02 7.37239897e-01]
[382.77960205 198.12371826 0.8636626 ]	[413.49841309 254.53845215 0.89993382]	[346.86169434 259.66494751 0.81510633]	[336.67285156 367.35617065 0.85236543]	[326.30123901 462.35488892 0.86482978]	[477.60638428 246.75688171 0.79812461]	[503.41921997 341.73361206 0.88490438]	[529.04022217 439.15011597 0.86793423]	[429.00161743 454.60366821 0.69274127]	[393.04705811 459.75894165 0.71675056]	[413.51977539 608.58105469 0.78224021]	[434.10513306 754.82617188 0.78618276]	[467.48345947 446.92990112 0.68097943]	[477.65289307 606.09320068 0.80059582]	[482.82870483 767.5045166 0.82795799]	[375.03198242 190.3976593 0.90063626]	[398.01757812 185.22532654 0.8825227 ]	[0. 0. 0.]	[418.78012085 167.28694153 0.90339816]	[4.80327057e+02 8.00989746e+02 7.85043418e-01]	[5.00768066e+02 7.95793091e+02 7.90531278e-01]	[4.77684875e+02 7.75293945e+02 6.68221176e-01]	[4.36652344e+02 7.90624878e+02 7.83548653e-01]	[418.68130493 788.11993408 0.79786122]	[4.39236664e+02 7.67675903e+02 7.29164600e-01]
[382.73922729 198.14323425 0.86515009]	[411.03295898 254.54850769 0.89845693]	[346.83944702 259.69674683 0.8111521 ]	[336.68225098 367.35574341 0.85619968]	[323.81381226 462.38366699 0.86344349]	[475.1678772 246.76100159 0.79638934]	[503.42498779 341.72219849 0.88550389]	[529.07043457 439.11087036 0.85844529]	[428.99182129 454.62588501 0.692743 ]	[393.02767944 459.77444458 0.71472436]	[413.51934814 608.58953857 0.78210491]	[434.09698486 754.83197021 0.78527385]	[467.48379517 446.94482422 0.68077558]	[477.65280151 606.09375 0.8003329 ]	[482.82949829 767.50543213 0.83043969]	[374.99172974 192.76795959 0.89562559]	[395.63491821 185.23487854 0.87870866]	[0. 0. 0.]	[418.76809692 167.29043579 0.90370286]	[4.80330109e+02 8.00962769e+02 7.83500612e-01]	[500.77590942 793.34527588 0.79793179]	[4.77685181e+02 7.75288818e+02 6.70826793e-01]	[4.36659973e+02 7.90616455e+02 7.89853096e-01]	[418.68893433 788.11352539 0.80071175]	[4.39230682e+02 7.67680603e+02 7.30236530e-01]
[380.35177612 198.14241028 0.86819094]	[411.00375366 254.55812073 0.89829171]	[346.8137207 259.71609497 0.80869126]	[336.6736145 367.41778564 0.85556108]	[323.78286743 462.39770508 0.86276591]	[475.15466309 246.753479 0.79484814]	[503.42959595 341.71063232 0.88317168]	[531.53411865 439.0710144 0.84732616]	[431.46878052 454.6272583 0.69290662]	[393.05380249 459.76638794 0.71596396]	[413.52590942 608.59155273 0.78416944]	[434.1008606 754.80047607 0.78833526]	[467.49176025 446.93655396 0.67982054]	[477.65689087 606.10028076 0.7996006 ]	[482.83099365 767.51062012 0.83164954]	[372.53265381 192.76403809 0.88332796]	[395.6008606 185.22743225 0.87265468]	[0. 0. 0.]	[418.74356079 167.26947021 0.90192598]	[4.80340302e+02 8.00975281e+02 7.86961317e-01]	[500.7835083 793.355896 0.79992694]	[4.77683655e+02 7.75295593e+02 6.73315406e-01]	[436.6635437 790.59655762 0.79196113]	[418.69265747 788.0904541 0.79599762]	[4.39229309e+02 7.67658752e+02 7.25603044e-01]
[380.30978394 198.12716675 0.8792007 ]	[410.98629761 254.55583191 0.89848799]	[344.34912109 262.15463257 0.80715662]	[336.6791687 367.41848755 0.85495931]	[323.77441406 464.81738281 0.85285705]	[475.14904785 244.27500916 0.79516023]	[503.42349243 341.6847229 0.88377142]	[531.53167725 436.64083862 0.84055299]	[431.51495361 457.11593628 0.69600433]	[393.06710815 459.79312134 0.71580482]	[413.51345825 608.62902832 0.78001833]	[434.0881958 754.82299805 0.78555679]	[469.99856567 449.44393921 0.67583597]	[477.66479492 608.50598145 0.79951608]	[482.82763672 767.51318359 0.82938558]	[372.47457886 190.39764404 0.87280142]	[395.5614624 185.22018433 0.86548311]	[0. 0. 0.]	[418.73138428 167.25805664 0.89900196]	[4.80330078e+02 8.00954285e+02 7.81520963e-01]	[500.76565552 793.33374023 0.79383761]	[4.77689148e+02 7.75298645e+02 6.71028852e-01]	[4.36656708e+02 7.90596313e+02 7.86864936e-01]	[418.68075562 788.09558105 0.7949394 ]	[4.39220612e+02 7.67675842e+02 7.23994255e-01]
[380.26528931 198.11682129 0.88833356]	[410.97088623 254.55162048 0.89662087]	[344.34072876 262.15988159 0.80834419]	[336.67926025 367.4262085 0.85325348]	[323.77871704 464.82928467 0.85026246]	[475.12442017 244.25123596 0.79507405]	[503.42102051 339.29928589 0.88393092]	[529.08074951 436.60516357 0.8354063 ]	[431.53503418 457.1322937 0.69768059]	[395.49624634 459.81210327 0.71569037]	[413.50952148 608.60882568 0.78157067]	[434.10128784 754.8269043 0.78571081]	[470.01419067 449.46313477 0.675138 ]	[477.66067505 608.4987793 0.79965729]	[482.81954956 767.51037598 0.8309164 ]	[369.98025513 190.39155579 0.86454952]	[395.51327515 185.2101593 0.85740268]	[0. 0. 0.]	[418.70773315 167.24130249 0.89383423]	[4.80333832e+02 7.98432739e+02 7.82937467e-01]	[500.78378296 793.28326416 0.80293667]	[4.77690399e+02 7.75295410e+02 6.70902133e-01]	[4.36647644e+02 7.90598816e+02 7.80447662e-01]	[418.67483521 788.10089111 0.79435223]	[4.39233063e+02 7.67687256e+02 7.22934842e-01]
[380.24697876 198.13497925 0.88559657]	[410.9644165 254.55767822 0.89548838]	[344.34048462 262.1656189 0.8080411 ]	[336.67282104 369.89678955 0.85418987]	[323.8074646 462.40420532 0.85553896]	[475.11630249 244.25938416 0.79396218]	[503.41574097 339.28164673 0.88688612]	[531.52868652 436.62509155 0.83822167]	[431.54803467 457.15429688 0.70119286]	[395.50888062 462.23275757 0.71757948]	[413.50985718 608.61383057 0.78058165]	[434.11334229 754.83685303 0.78590161]	[470.03631592 449.50387573 0.67453349]	[477.65692139 606.09960938 0.80046898]	[482.81503296 767.51831055 0.83188713]	[369.95626831 192.76441956 0.86588937]	[395.48937988 185.22331238 0.85309494]	[0. 0. 0.]	[418.70709229 167.24378967 0.89202517]	[4.80330078e+02 7.98409607e+02 7.77055442e-01]	[500.78494263 793.27026367 0.80063033]	[4.77688202e+02 7.75302002e+02 6.66288674e-01]	[4.36645294e+02 7.90609863e+02 7.72664070e-01]	[418.67263794 788.11187744 0.79172313]	[4.39245361e+02 7.67699219e+02 7.26171196e-01]
[380.2300415 198.1486969 0.88483149]	[410.9708252 254.56185913 0.89577371]	[344.33450317 262.16497803 0.8086375 ]	[336.67312622 367.41146851 0.85363024]	[323.82485962 462.38931274 0.85717034]	[475.12225342 244.27253723 0.79363191]	[503.41378784 339.29486084 0.88539994]	[531.53436279 436.60766602 0.83516335]	[434.0067749 457.15402222 0.70013428]	[395.51199341 459.81378174 0.71755451]	[413.52526855 608.56781006 0.78372812]	[436.53811646 757.31707764 0.78667974]	[470.04446411 449.49594116 0.6734215 ]	[477.64974976 606.04742432 0.81008196]	[482.78915405 767.51251221 0.83359081]	[369.93869019 192.77839661 0.8673619 ]	[393.06344604 185.24221802 0.85247314]	[0. 0. 0.]	[418.70553589 167.26126099 0.89268249]	[4.80323456e+02 7.98399780e+02 7.82940924e-01]	[500.76138306 793.2567749 0.80730325]	[4.77665039e+02 7.75292114e+02 6.60440266e-01]	[4.36645325e+02 7.90607605e+02 7.67611802e-01]	[418.67718506 788.11328125 0.79361904]	[4.39254089e+02 7.70077271e+02 7.26402998e-01]
[380.23690796 198.1557312 0.88299853]	[410.97415161 254.5630188 0.89502943]	[344.33944702 262.1696167 0.80784035]	[336.67297363 369.91665649 0.85407263]	[326.28671265 462.40359497 0.85437924]	[475.11871338 244.27613831 0.79210472]	[503.41433716 341.68511963 0.88414395]	[531.5423584 436.62536621 0.83692783]	[431.53005981 457.13467407 0.70042324]	[395.50027466 459.80258179 0.71774197]	[413.49551392 608.58630371 0.78321296]	[436.53509521 757.32525635 0.7847755 ]	[469.99636841 449.48364258 0.67758381]	[477.66082764 606.01867676 0.81812459]	[482.76760864 767.51373291 0.8342526 ]	[369.94268799 192.78338623 0.86839604]	[393.07461548 185.24838257 0.85337502]	[0. 0. 0.]	[418.71606445 167.26629639 0.89273441]	[4.80319183e+02 7.98355408e+02 7.79996574e-01]	[500.76016235 793.2310791 0.81019539]	[4.77636841e+02 7.75293701e+02 6.53204083e-01]	[4.36649780e+02 7.90609253e+02 7.59637773e-01]	[4.18676147e+02 7.88122192e+02 7.87602305e-01]	[4.39250793e+02 7.70086731e+02 7.22207665e-01]
[380.2505188 200.58976746 0.87962663]	[410.96151733 254.57556152 0.89438534]	[344.33999634 262.18069458 0.80729848]	[336.68078613 369.90383911 0.8517037 ]	[326.29202271 462.38998413 0.85599476]	[475.09710693 246.75987244 0.79032141]	[503.41589355 341.69494629 0.88243181]	[531.5411377 436.63381958 0.83774066]	[431.51385498 457.12463379 0.70182079]	[395.49398804 459.79275513 0.71869171]	[410.98965454 608.58129883 0.78245908]	[434.10147095 754.80505371 0.78660208]	[469.97433472 449.47161865 0.68011898]	[477.64068604 605.98608398 0.82062232]	[482.75448608 767.48535156 0.83227855]	[369.95474243 192.7986908 0.87324071]	[395.49804688 187.71826172 0.85566127]	[0. 0. 0.]	[418.72467041 167.29469299 0.89266437]	[4.80317902e+02 7.95864929e+02 7.92378068e-01]	[500.76809692 790.81256104 0.81991816]	[4.77619629e+02 7.72838989e+02 6.59181774e-01]	[4.36642853e+02 7.88230530e+02 7.56613374e-01]	[4.18671661e+02 7.88109558e+02 7.81334758e-01]	[4.39235321e+02 7.67673950e+02 7.20087409e-01]
[380.24282837 200.61152649 0.87736762]	[410.96508789 254.57589722 0.89448619]	[344.34692383 262.19128418 0.80505717]	[336.68634033 369.90328979 0.84976375]	[326.29449463 462.42425537 0.84954947]	[475.09213257 246.75195312 0.78960747]	[503.42663574 341.69412231 0.87887889]	[531.53967285 436.67401123 0.84446973]	[431.52871704 457.12960815 0.70331717]	[395.4972229 459.79580688 0.71961623]	[410.95736694 608.5692749 0.78110826]	[434.08505249 754.82885742 0.78153175]	[470.00344849 449.47903442 0.68059778]	[477.62585449 605.98449707 0.81854844]	[482.72912598 767.49627686 0.83240509]	[369.94058228 192.80619812 0.87273198]	[395.49359131 187.73812866 0.85715413]	[0. 0. 0.]	[418.72766113 169.7263031 0.89355969]	[4.80332489e+02 7.95872070e+02 7.90505588e-01]	[500.77252197 790.80554199 0.82374537]	[4.75156799e+02 7.75291199e+02 6.56644881e-01]	[4.36619873e+02 7.90599548e+02 7.38773882e-01]	[4.18647980e+02 7.88118774e+02 7.67658412e-01]	[4.39220642e+02 7.67701050e+02 7.14845419e-01]
[380.22857666 200.63150024 0.87799799]	[410.96292114 254.58006287 0.89527678]	[344.34851074 262.20565796 0.80355042]	[336.68453979 369.90109253 0.84794444]	[326.29269409 462.44274902 0.84608644]	[475.10766602 244.28138733 0.79056889]	[503.43841553 341.68182373 0.87700486]	[531.55285645 436.66003418 0.84453917]	[431.54916382 454.63049316 0.69866347]	[395.51229858 459.75918579 0.72258174]	[408.47433472 608.578125 0.78049207]	[434.0730896 754.82086182 0.78025335]	[470.05032349 446.94775391 0.67751437]	[477.59082031 606.00720215 0.80728793]	[482.72766113 767.52258301 0.83524549]	[369.90716553 192.82794189 0.87568825]	[393.06781006 187.75068665 0.85397577]	[0. 0. 0.]	[418.71231079 169.72291565 0.8904978 ]	[4.80360077e+02 7.98362854e+02 7.88822532e-01]	[500.78793335 790.82354736 0.81535888]	[4.75149414e+02 7.75320312e+02 6.60115659e-01]	[4.36597961e+02 7.90605408e+02 7.34970927e-01]	[4.18610321e+02 7.88120789e+02 7.64801979e-01]	[4.39222229e+02 7.67694275e+02 7.11944222e-01]
[380.20901489 200.62666321 0.88135815]	[410.93939209 254.58641052 0.89377213]	[344.34030151 262.22647095 0.80249965]	[336.68011475 369.92346191 0.85010713]	[326.30606079 464.82369995 0.84415138]	[475.09228516 244.26625061 0.79066163]	[503.43566895 341.67449951 0.88061363]	[531.55157471 436.62591553 0.8383773 ]	[431.54568481 454.62347412 0.69827229]	[395.52020264 459.75561523 0.72446346]	[410.9776001 608.55718994 0.780518 ]	[434.07467651 754.80914307 0.77995843]	[470.03921509 446.93771362 0.67923671]	[477.58868408 605.996521 0.8078236 ]	[482.73513794 767.56274414 0.83331913]	[367.41900635 192.8286438 0.87530655]	[393.04083252 187.74510193 0.84951371]	[0. 0. 0.]	[418.6965332 169.7323761 0.89472276]	[4.82782227e+02 7.98366089e+02 7.80583858e-01]	[500.86657715 793.21984863 0.80527717]	[4.75090759e+02 7.77882446e+02 6.56369805e-01]	[4.36610138e+02 7.88204529e+02 7.40242600e-01]	[4.18613586e+02 7.88091003e+02 7.58451939e-01]	[4.39219604e+02 7.67684753e+02 7.05978990e-01]
[380.19104004 200.62585449 0.88430655]	[408.45556641 254.58842468 0.89288282]	[344.32937622 262.23880005 0.80223268]	[336.68127441 369.92764282 0.84859723]	[326.32055664 462.4442749 0.84491146]	[475.08032227 244.25608826 0.79010087]	[503.4468689 341.67675781 0.87847161]	[531.54718018 436.62091064 0.83727467]	[431.56103516 457.09341431 0.6985622 ]	[395.52877808 459.76873779 0.72521913]	[410.99813843 608.55383301 0.78199482]	[434.09509277 754.83703613 0.77812016]	[470.03829956 446.96160889 0.67635685]	[477.60751343 605.99249268 0.81430757]	[482.73480225 767.57763672 0.83319676]	[367.38867188 192.83172607 0.87850183]	[392.99911499 187.73582458 0.84527707]	[0. 0. 0.]	[418.67401123 169.72570801 0.89142221]	[4.82776611e+02 7.95888916e+02 7.74722934e-01]	[500.86206055 790.82336426 0.80496782]	[4.75076935e+02 7.80409973e+02 6.51848078e-01]	[4.36602814e+02 7.88192566e+02 7.41716862e-01]	[4.18621552e+02 7.88075989e+02 7.59011805e-01]	[4.39235718e+02 7.67710632e+02 7.04297006e-01]
[380.1625061 200.644104 0.88284111]	[408.43670654 254.59602356 0.89182687]	[344.32052612 262.25518799 0.8007918 ]	[336.68566895 369.956604 0.84855825]	[326.34216309 464.88366699 0.8348515 ]	[472.59024048 244.2492981 0.78977323]	[503.46896362 341.69067383 0.87509567]	[531.5715332 436.67260742 0.84445113]	[434.02352905 457.10836792 0.6989677 ]	[395.55075073 459.78112793 0.72520053]	[413.51779175 608.54449463 0.78832817]	[436.53598022 754.81970215 0.77949959]	[470.03713989 446.95541382 0.6757707 ]	[477.65701294 605.96740723 0.82136852]	[482.73001099 767.56848145 0.83424759]	[367.35748291 192.83843994 0.88021481]	[390.50500488 187.75193787 0.84443992]	[0. 0. 0.]	[418.65310669 167.30601501 0.88841856]	[4.82786469e+02 7.98388306e+02 7.79300630e-01]	[500.86923218 793.23291016 0.8093459 ]	[4.72610138e+02 7.77893311e+02 6.56747222e-01]	[4.36610840e+02 7.88196350e+02 7.28837848e-01]	[4.18624420e+02 7.88070679e+02 7.53159881e-01]	[4.39247925e+02 7.67688354e+02 7.08612561e-01]
[380.14447021 200.67314148 0.88031089]	[408.39324951 256.94241333 0.89235997]	[344.26290894 264.74737549 0.80231237]	[336.69644165 369.9442749 0.84724712]	[326.37268066 464.89584351 0.83309275]	[472.57662964 244.24075317 0.78846443]	[503.48355103 341.69992065 0.87369657]	[534.09460449 436.61871338 0.83513355]	[434.06124878 457.11099243 0.70044345]	[395.58843994 459.77456665 0.72697341]	[413.51147461 606.08093262 0.79389089]	[434.10934448 754.81072998 0.783126 ]	[472.54211426 449.43701172 0.6740337 ]	[477.65679932 605.96600342 0.81923205]	[482.76049805 767.52166748 0.831352 ]	[364.86453247 192.85263062 0.88678837]	[390.46868896 187.76516724 0.84745085]	[0. 0. 0.]	[418.61434937 167.30508423 0.88777786]	[4.82772461e+02 7.98365356e+02 7.78858244e-01]	[500.88308716 793.23022461 0.81066746]	[4.75127655e+02 7.75349731e+02 6.52832687e-01]	[4.36621613e+02 7.88161194e+02 7.33460426e-01]	[4.18644867e+02 7.88038391e+02 7.42214084e-01]	[4.39238464e+02 7.67684265e+02 7.10223556e-01]
[380.1177063 203.1373291 0.88270986]	[408.39312744 256.95175171 0.89336812]	[344.26544189 264.76998901 0.80136204]	[336.69485474 372.47674561 0.85228968]	[328.86782837 464.94747925 0.82464087]	[472.56311035 244.23268127 0.78892249]	[503.51126099 341.69677734 0.86761826]	[534.1418457 436.59115601 0.83141959]	[434.07510376 457.12020874 0.70290846]	[395.60662842 459.787323 0.73023868]	[413.53005981 606.07452393 0.79592365]	[434.105896 757.31402588 0.78100401]	[472.5447998 449.44400024 0.67280829]	[477.69750977 605.96942139 0.82339215]	[482.77954102 767.54138184 0.83478111]	[364.81530762 192.85700989 0.89158285]	[390.42248535 187.78637695 0.85021275]	[0. 0. 0.]	[418.58355713 169.74926758 0.88833499]	[4.82834595e+02 7.98398560e+02 7.76322603e-01]	[503.28256226 793.24780273 0.80351257]	[4.75155792e+02 7.75373352e+02 6.56869233e-01]	[4.36635986e+02 7.88207703e+02 7.31037736e-01]	[4.18648224e+02 7.88085205e+02 7.43144929e-01]	[4.39244843e+02 7.67704956e+02 7.14374602e-01]
[380.10614014 203.14831543 0.88397545]	[408.41183472 256.95257568 0.89402652]	[344.28051758 264.77761841 0.80065256]	[336.69439697 372.49749756 0.85741013]	[328.89004517 464.95144653 0.82549667]	[472.57443237 244.22999573 0.78971875]	[505.8928833 341.69973755 0.86602056]	[536.68035889 436.61087036 0.83833444]	[434.08068848 457.15106201 0.70716202]	[395.59991455 459.80822754 0.73296791]	[413.55566406 606.07177734 0.80107361]	[436.53689575 757.34533691 0.78555304]	[472.58276367 449.4883728 0.67496252]	[477.68930054 605.96685791 0.82263565]	[482.79745483 767.57763672 0.83562869]	[364.78573608 192.86979675 0.89511502]	[387.94116211 187.79521179 0.85381293]	[0. 0. 0.]	[418.54708862 169.74760437 0.88337904]	[4.82888733e+02 7.98428650e+02 7.77834058e-01]	[503.35037231 793.25457764 0.79740602]	[4.77613586e+02 7.77894104e+02 6.63071632e-01]	[4.36651978e+02 7.90606506e+02 7.32738316e-01]	[4.18668152e+02 7.88113098e+02 7.47602940e-01]	[4.39258789e+02 7.70100952e+02 7.20199168e-01]
[380.08688354 203.14889526 0.88508052]	[408.43667603 256.94564819 0.89233798]	[344.30541992 264.78207397 0.79811084]	[336.70672607 374.98883057 0.86310697]	[328.93774414 464.95440674 0.82505405]	[472.57180786 244.22247314 0.78956419]	[505.93951416 341.69842529 0.85723042]	[536.74151611 436.64273071 0.8497504 ]	[436.53405762 457.16357422 0.70967114]	[395.62863159 459.81210327 0.73492026]	[416.08071899 606.0302124 0.82110524]	[436.57003784 757.34637451 0.79087472]	[475.0944519 449.50097656 0.67776388]	[477.73867798 605.94903564 0.82779568]	[482.7961731 767.62329102 0.8381542 ]	[362.34814453 192.88174438 0.8995322 ]	[387.89382935 187.79571533 0.8592149 ]	[0. 0. 0.]	[416.15515137 169.73612976 0.87593472]	[4.82919464e+02 8.00914368e+02 7.79969931e-01]	[503.37887573 793.27166748 0.79886812]	[4.75149170e+02 7.80429321e+02 6.62809491e-01]	[4.36682251e+02 7.88190857e+02 7.47196317e-01]	[4.18726318e+02 7.88061768e+02 7.52841711e-01]	[4.39267548e+02 7.70108521e+02 7.10181475e-01]
[380.08432007 203.15213013 0.88579321]	[408.46063232 256.95333862 0.89283448]	[344.32565308 264.80300903 0.79447603]	[339.04663086 374.9848938 0.86325455]	[331.44161987 467.41546631 0.82596809]	[472.58465576 244.24186707 0.78827477]	[505.97442627 339.29144287 0.85781175]	[539.20880127 436.56658936 0.84517783]	[436.54351807 457.19442749 0.71166039]	[395.64578247 462.25793457 0.73412478]	[416.12451172 608.51013184 0.8182534 ]	[436.58123779 757.38006592 0.79106992]	[475.10552979 452.00643921 0.67895794]	[477.74633789 606.01861572 0.81983721]	[482.80880737 767.68804932 0.83981681]	[362.34161377 192.89112854 0.90199172]	[387.87094116 187.79188538 0.85903651]	[0. 0. 0.]	[416.12332153 169.73348999 0.87444067]	[4.82924896e+02 8.00918091e+02 7.86405802e-01]	[503.39840698 793.28161621 0.80735964]	[4.75147461e+02 7.82984070e+02 6.65544033e-01]	[4.36673157e+02 7.88217773e+02 7.48992205e-01]	[4.18721985e+02 7.88085999e+02 7.57135928e-01]	[4.39281403e+02 7.70137024e+02 7.12988496e-01]
[380.08609009 203.1819458 0.88602948]	[408.47235107 256.97659302 0.89080083]	[344.30819702 267.29818726 0.79404831]	[339.05075073 372.54580688 0.86017287]	[331.45935059 467.41094971 0.82639807]	[475.06967163 244.28082275 0.78610659]	[505.97842407 341.67608643 0.8555178 ]	[539.25048828 436.54440308 0.84730268]	[434.11447144 457.12991333 0.70794678]	[395.59991455 459.79953003 0.73392528]	[416.08197021 608.55181885 0.80921692]	[436.60586548 759.88067627 0.79527354]	[475.07992554 449.4654541 0.67864335]	[480.11901855 606.07189941 0.80882347]	[482.8397522 770.08032227 0.83991235]	[362.33779907 192.91586304 0.90515417]	[387.86273193 187.79879761 0.85977888]	[0. 0. 0.]	[416.12738037 169.73556519 0.8779301 ]	[4.82928101e+02 7.98438171e+02 7.80472219e-01]	[503.38949585 793.28826904 0.80145663]	[4.77623413e+02 7.83015991e+02 6.66314006e-01]	[4.36678772e+02 7.88219666e+02 7.48768687e-01]	[4.18723907e+02 7.88085144e+02 7.55673647e-01]	[4.39312164e+02 7.70162537e+02 7.12907374e-01]
[380.09506226 203.19830322 0.88705343]	[410.94003296 256.98709106 0.89158016]	[344.33105469 267.32299805 0.79371554]	[339.06933594 372.54046631 0.86211741]	[331.48788452 467.41107178 0.83019197]	[472.60073853 246.76402283 0.78707737]	[505.98022461 341.71261597 0.8533116 ]	[539.24261475 434.12246704 0.84690446]	[434.07171631 454.63439941 0.70391148]	[395.56137085 459.76174927 0.73327225]	[416.08474731 608.5625 0.80861717]	[436.61154175 759.92224121 0.79544139]	[472.60284424 446.93878174 0.6820429 ]	[480.12509155 608.50457764 0.80589509]	[482.85559082 770.08514404 0.83501786]	[364.76602173 192.94850159 0.90447855]	[387.8821106 187.81686401 0.85680896]	[0. 0. 0.]	[416.16137695 169.77075195 0.88535869]	[4.85376892e+02 8.00944885e+02 7.70464480e-01]	[5.03416626e+02 7.93308472e+02 7.92184651e-01]	[4.77620270e+02 7.83014832e+02 6.72645867e-01]	[4.39109436e+02 7.90625366e+02 7.57842720e-01]	[4.18736328e+02 7.88127075e+02 7.64804721e-01]	[4.39312836e+02 7.70194824e+02 7.16533005e-01]
[380.09249878 203.2219696 0.88441604]	[410.98120117 257.00982666 0.8953476 ]	[346.82739258 267.34005737 0.79260606]	[339.08200073 372.54547119 0.86320406]	[331.50378418 467.46154785 0.82516497]	[475.08157349 246.84153748 0.79042858]	[505.9864502 341.72930908 0.8512271 ]	[539.25689697 436.62594604 0.86201978]	[434.11676025 457.12994385 0.71168345]	[395.59048462 459.79669189 0.73850954]	[416.08761597 608.59509277 0.80586016]	[436.62445068 759.94689941 0.79736626]	[475.09881592 449.47756958 0.6816178 ]	[480.1234436 608.57452393 0.80007082]	[482.8782959 770.11346436 0.83657706]	[364.77941895 192.95910645 0.90093863]	[387.89294434 190.25810242 0.8588112 ]	[0. 0. 0.]	[418.5489502 169.81008911 0.90077341]	[4.85398285e+02 8.03511169e+02 7.93507755e-01]	[5.03440674e+02 7.95817017e+02 7.94152617e-01]	[4.77649323e+02 7.83044434e+02 6.83009505e-01]	[4.36623169e+02 7.90667969e+02 7.40920305e-01]	[4.18674713e+02 7.88149658e+02 7.61243999e-01]	[4.41713013e+02 7.70218994e+02 7.16297865e-01]
[380.10119629 205.70407104 0.8827284 ]	[411.00360107 257.03115845 0.89536065]	[346.82620239 269.83724976 0.79390401]	[339.10266113 372.51342773 0.86063403]	[333.92102051 469.96951294 0.82229668]	[475.11782837 249.32963562 0.7951194 ]	[506.00216675 341.74465942 0.84470046]	[539.21508789 436.65921021 0.86178631]	[434.11849976 457.19854736 0.71478015]	[395.5859375 462.25192261 0.7335701 ]	[416.07553101 608.57092285 0.80937648]	[436.60836792 762.45355225 0.79984051]	[475.10986328 452.0536499 0.68205196]	[480.12533569 608.60070801 0.80401069]	[482.90466309 770.17944336 0.82540584]	[364.79421997 192.96902466 0.89769101]	[387.90148926 190.28086853 0.8591615 ]	[0. 0. 0.]	[418.5680542 169.84284973 0.91095775]	[4.85459412e+02 8.06018311e+02 7.94104993e-01]	[5.03491028e+02 7.98381409e+02 7.86348760e-01]	[4.77624756e+02 7.85581421e+02 6.81320071e-01]	[4.36634338e+02 7.90706604e+02 7.47018516e-01]	[4.18670288e+02 7.88191956e+02 7.67366529e-01]	[4.41694031e+02 7.70248230e+02 7.17825174e-01]
[380.09686279 205.73905945 0.8833102 ]	[410.99359131 257.06637573 0.89164478]	[346.82662964 269.89578247 0.79935646]	[339.11386108 374.98394775 0.86641675]	[333.92681885 469.99066162 0.82062745]	[475.1289978 249.36300659 0.79956573]	[505.9994812 341.77996826 0.84259731]	[539.20812988 439.15542603 0.87408316]	[434.08221436 459.67160034 0.71899873]	[395.55178833 462.29406738 0.72670025]	[413.59838867 608.63299561 0.78904283]	[436.59698486 762.46832275 0.79144317]	[472.61154175 454.61331177 0.68297935]	[480.12875366 611.10919189 0.79235917]	[482.90805054 770.24554443 0.81785506]	[364.78424072 192.98397827 0.89659393]	[387.91000366 190.30505371 0.86147076]	[0. 0. 0.]	[418.57241821 172.24212646 0.92054486]	[4.85407837e+02 8.06057007e+02 7.98829913e-01]	[5.03444244e+02 7.98443665e+02 7.89562464e-01]	[4.77648926e+02 7.88062073e+02 6.89997435e-01]	[4.36676971e+02 7.90678711e+02 7.22237349e-01]	[4.18685974e+02 7.88161438e+02 7.40294695e-01]	[4.41690186e+02 7.70274109e+02 6.82075679e-01]
[380.09234619 205.75292969 0.8841992 ]	[410.99993896 257.09118652 0.88919002]	[346.84973145 272.37872314 0.80452883]	[339.09823608 377.51092529 0.88873518]	[333.91464233 472.52404785 0.81858844]	[475.12545776 249.36790466 0.80032951]	[506.00228882 344.24850464 0.83405739]	[536.75073242 439.12243652 0.85775602]	[434.09082031 459.68954468 0.72073001]	[395.53713989 462.30905151 0.72247666]	[413.48880005 611.15075684 0.77320725]	[436.61599731 762.48022461 0.79475099]	[475.09558105 454.63882446 0.68398297]	[477.74551392 613.62561035 0.78415322]	[482.90054321 770.22180176 0.8251642 ]	[364.78997803 193.01730347 0.89575195]	[387.89480591 190.32208252 0.86211163]	[0. 0. 0.]	[418.57150269 172.27073669 0.93390441]	[485.38989258 806.09521484 0.82005048]	[503.42221069 800.96582031 0.81355268]	[4.77666229e+02 7.85601868e+02 7.02963471e-01]	[4.36686340e+02 7.90692688e+02 7.13607490e-01]	[4.18694794e+02 7.88173096e+02 7.32683122e-01]	[4.41709839e+02 7.70281311e+02 6.88824594e-01]
[377.73532104 208.2688446 0.89228284]	[410.99676514 257.12277222 0.88508123]	[346.86080933 272.43798828 0.81183171]	[339.10705566 375.112854 0.88711286]	[333.92996216 472.57284546 0.82574916]	[475.1239624 249.40429688 0.8035627 ]	[506.02209473 344.25970459 0.82860768]	[536.74078369 439.15982056 0.86118472]	[434.03799438 459.70758057 0.71934658]	[395.49002075 462.35656738 0.71489841]	[413.48944092 611.09844971 0.77782238]	[436.61300659 762.49157715 0.79236424]	[472.59631348 454.62756348 0.67905271]	[480.1333313 613.65759277 0.78759682]	[482.89984131 772.76397705 0.80793655]	[362.34140015 195.38400269 0.89873028]	[385.39147949 190.37634277 0.87243038]	[0. 0. 0.]	[418.56997681 172.3188324 0.94764185]	[485.37301636 808.67443848 0.82084906]	[503.42602539 806.07995605 0.82877523]	[4.77657440e+02 7.88168518e+02 7.11809635e-01]	[4.36663025e+02 7.90776611e+02 7.09863484e-01]	[4.18670502e+02 7.90605896e+02 7.31251001e-01]	[4.41702057e+02 7.70295166e+02 6.82119250e-01]
[377.7098999 208.32206726 0.90352076]	[410.9928894 257.18994141 0.87312156]	[346.85879517 274.87518311 0.82212085]	[339.09637451 377.56469727 0.89282417]	[333.93637085 472.60626221 0.82824922]	[475.12612915 251.90763855 0.8144325 ]	[506.00613403 341.82479858 0.83115131]	[539.16369629 439.18826294 0.86457527]	[434.0244751 459.77090454 0.72567046]	[395.50082397 464.82958984 0.71691531]	[411.02685547 611.08569336 0.77858996]	[436.60992432 762.51208496 0.7929762 ]	[472.574646 457.14526367 0.68746209]	[480.11468506 616.20770264 0.78225434]	[482.90841675 772.78497314 0.80862695]	[362.30621338 195.41766357 0.90678048]	[385.36077881 192.7906189 0.88952839]	[0. 0. 0.]	[418.54827881 172.37785339 0.95066768]	[482.92074585 808.70721436 0.83010089]	[503.353302 806.12341309 0.83927107]	[4.77690308e+02 7.88171936e+02 7.19581842e-01]	[4.36614014e+02 7.93242126e+02 6.95076525e-01]	[4.18626678e+02 7.90667969e+02 7.28716433e-01]	[4.41715027e+02 7.72699158e+02 6.84503019e-01]
[377.68292236 210.81040955 0.91233838]	[410.99758911 259.61184692 0.86232799]	[346.85873413 274.93112183 0.83016318]	[339.08407593 377.62927246 0.90269113]	[333.92849731 475.10012817 0.83065146]	[475.11022949 254.35301208 0.82383996]	[505.99893188 344.34515381 0.83024532]	[536.75085449 439.28601074 0.8652615 ]	[434.02285767 459.80892944 0.72167611]	[395.51104736 464.84933472 0.71419954]	[410.96984863 616.20379639 0.7747792 ]	[436.60864258 765.08062744 0.79760242]	[472.55838013 457.20782471 0.68610013]	[477.72399902 618.76745605 0.79034275]	[482.83905029 775.35266113 0.80616534]	[362.2718811 195.46650696 0.91263694]	[385.3538208 192.86610413 0.90485466]	[0. 0. 0.]	[418.56542969 172.45762634 0.96829313]	[482.88339233 811.1663208 0.8236829 ]	[503.28933716 808.61242676 0.8536644 ]	[4.77622711e+02 7.90654114e+02 7.22319782e-01]	[4.34060883e+02 7.95807556e+02 6.42476261e-01]	[4.16109924e+02 7.90754578e+02 6.88600540e-01]	[4.41718567e+02 7.75309875e+02 6.64766550e-01]
[377.67626953 210.88262939 0.91773796]	[411.00860596 259.65332031 0.85597712]	[346.90106201 274.96420288 0.83238387]	[339.07302856 377.69500732 0.90286553]	[331.4932251 475.15557861 0.83268499]	[475.07577515 254.3915863 0.82978714]	[506.01898193 346.88421631 0.82361341]	[539.19848633 441.69329834 0.8762719 ]	[431.52432251 462.23867798 0.71589738]	[393.02920532 464.87081909 0.70157123]	[408.4336853 621.28808594 0.78599155]	[436.60403442 767.55627441 0.80144942]	[470.05148315 459.65640259 0.68614829]	[477.71640015 621.30682373 0.79281747]	[482.80718994 777.89678955 0.81139719]	[362.26556396 195.54325867 0.90220755]	[385.33303833 192.9369812 0.91001308]	[0. 0. 0.]	[416.17218018 174.84143066 0.96183938]	[4.82930298e+02 8.11315308e+02 7.90838063e-01]	[503.34542847 808.72369385 0.82872522]	[4.75115540e+02 7.90671692e+02 7.35846519e-01]	[4.28957062e+02 7.95855957e+02 6.25340343e-01]	[4.13533234e+02 7.90763489e+02 6.61948323e-01]	[4.41723907e+02 7.77867859e+02 6.76097155e-01]
[377.67553711 210.88336182 0.91785443]	[411.01019287 259.65124512 0.85645872]	[346.90591431 274.96331787 0.83213961]	[339.07165527 377.69247437 0.90349114]	[331.49468994 475.15869141 0.8329556 ]	[475.07470703 254.38887024 0.82909143]	[506.01708984 346.88302612 0.8236028 ]	[539.19787598 441.69290161 0.8761183 ]	[431.5196228 462.23983765 0.71595508]	[393.02737427 464.87176514 0.70133144]	[408.43157959 621.28442383 0.78530818]	[436.60449219 767.55487061 0.80103528]	[470.04510498 459.65856934 0.68674666]	[477.71688843 621.30218506 0.79218906]	[482.80761719 777.89691162 0.81129575]	[362.26397705 195.54388428 0.90276122]	[385.33255005 192.93711853 0.91013932]	[0. 0. 0.]	[416.17221069 174.84199524 0.96160543]	[4.82939880e+02 8.11318604e+02 7.89505541e-01]	[503.35513306 808.72235107 0.82857919]	[4.75113220e+02 7.90669922e+02 7.36060739e-01]	[4.28961792e+02 7.95856201e+02 6.25086963e-01]	[4.13539154e+02 7.90763611e+02 6.62228167e-01]	[4.41723816e+02 7.77864197e+02 6.75409973e-01]
[377.67584229 210.88414001 0.91812009]	[411.01199341 259.65087891 0.85662377]	[346.9046936 274.96032715 0.83237708]	[339.07363892 377.68927002 0.90323031]	[331.4901123 475.15756226 0.83253819]	[475.07592773 254.39024353 0.82944721]	[506.01693726 346.88153076 0.8235054 ]	[539.2020874 441.68936157 0.87658197]	[431.51934814 462.23803711 0.71600163]	[393.02731323 464.87020874 0.70147622]	[408.42990112 621.28155518 0.78517491]	[436.60464478 767.55334473 0.80118912]	[470.04370117 459.6555481 0.68655396]	[477.71063232 621.29608154 0.79070437]	[482.80908203 777.90203857 0.81073225]	[362.26391602 195.54418945 0.902803 ]	[385.33291626 192.93759155 0.91014147]	[0. 0. 0.]	[416.17178345 174.84317017 0.96153355]	[4.85354279e+02 8.11320374e+02 7.90740550e-01]	[503.36660767 808.71502686 0.8294161 ]	[4.75113434e+02 7.90673767e+02 7.36006021e-01]	[4.28964508e+02 7.95854004e+02 6.25901043e-01]	[4.13543701e+02 7.90763245e+02 6.63729906e-01]	[4.41724365e+02 7.77864685e+02 6.74414575e-01]
[377.65768433 213.32829285 0.92404616]	[411.0027771 259.7086792 0.84880316]	[346.90322876 274.99804688 0.8356995 ]	[339.07965088 380.14477539 0.89975935]	[331.50042725 475.16720581 0.83252895]	[475.09359741 254.45407104 0.84333336]	[506.01837158 349.39151001 0.82661229]	[539.16882324 441.77111816 0.87127686]	[428.99417114 462.27954102 0.71783429]	[390.48791504 464.91412354 0.70108515]	[405.88980103 621.34460449 0.79308724]	[436.58151245 767.54077148 0.78662872]	[469.99462891 459.70568848 0.6970675 ]	[477.66329956 621.35638428 0.79506522]	[482.83599854 782.95684814 0.8099519 ]	[362.25753784 195.60597229 0.88843352]	[385.33184814 195.36143494 0.90728587]	[0. 0. 0.]	[416.15292358 174.96113586 0.95258266]	[4.82925873e+02 8.13795532e+02 7.78416038e-01]	[503.34594727 811.18273926 0.82882667]	[4.77628021e+02 7.90746887e+02 7.34136760e-01]	[4.26377655e+02 7.98359375e+02 5.82029164e-01]	[4.08448364e+02 7.90770142e+02 6.25935495e-01]	[4.41733734e+02 7.77869385e+02 6.57432020e-01]
[377.66043091 213.40213013 0.93247712]	[410.96853638 262.17572021 0.84103894]	[346.90289307 275.05209351 0.8371352 ]	[339.07785034 380.25195312 0.89099073]	[331.46520996 477.66741943 0.84105402]	[472.60998535 254.48146057 0.84283018]	[506.01739502 349.40365601 0.82563692]	[536.73291016 441.79428101 0.86700189]	[428.97833252 462.31567383 0.7168206 ]	[390.47897339 464.93655396 0.69875693]	[403.3269043 621.41156006 0.80918282]	[436.56045532 767.54241943 0.79279578]	[469.98474121 459.74969482 0.69979513]	[477.62503052 623.86572266 0.81254172]	[482.84790039 783.01525879 0.81630588]	[362.25570679 198.05775452 0.86839771]	[385.3298645 195.43659973 0.90378314]	[0. 0. 0.]	[416.12411499 175.001297 0.94158453]	[4.82932007e+02 8.16317810e+02 7.69753933e-01]	[503.34332275 811.26922607 0.81930667]	[4.77643311e+02 7.90788147e+02 7.39795208e-01]	[4.23790253e+02 7.98404053e+02 5.99722385e-01]	[4.05871826e+02 7.90777039e+02 6.36411488e-01]	[4.41731537e+02 7.77839539e+02 6.72407448e-01]
[375.07958984 215.95118713 0.91071045]	[408.38458252 269.82434082 0.83597851]	[344.33450317 277.61880493 0.84771895]	[339.06958008 382.84320068 0.86777288]	[328.84585571 482.77426147 0.86331207]	[470.04351807 254.59529114 0.84613192]	[508.44729614 352.00787354 0.83382118]	[536.73016357 441.88204956 0.85777229]	[428.9821167 462.34619141 0.72047204]	[392.96166992 467.44378662 0.69623071]	[400.84387207 623.92974854 0.83259022]	[436.56719971 767.55767822 0.80837327]	[469.97998047 459.75662231 0.70161533]	[477.67687988 623.92681885 0.81704938]	[482.84420776 785.61108398 0.8411324 ]	[359.70507812 205.70832825 0.87000322]	[380.27383423 198.02380371 0.91949064]	[0. 0. 0.]	[408.4515686 177.53500366 0.87437081]	[4.82870239e+02 8.18942749e+02 7.67697573e-01]	[5.03284241e+02 8.13790527e+02 7.88914025e-01]	[4.77678314e+02 7.93269531e+02 7.34245658e-01]	[4.18712616e+02 8.00953369e+02 5.90546310e-01]	[4.03299927e+02 7.90777893e+02 6.33358955e-01]	[4.41748260e+02 7.75359985e+02 6.74123645e-01]
[375.04034424 216.08195496 0.88691479]	[405.89129639 269.91687012 0.8464663 ]	[344.29803467 277.70925903 0.84414226]	[339.07241821 385.35848999 0.85768348]	[328.87814331 482.90872192 0.85430276]	[469.96264648 256.97949219 0.85217452]	[508.45639038 354.46627808 0.8409754 ]	[539.16442871 441.88772583 0.85737282]	[428.95648193 462.3861084 0.72091633]	[392.96722412 469.96160889 0.69276851]	[400.85440063 623.95874023 0.83579779]	[436.58218384 767.61907959 0.81562495]	[467.48623657 459.79727173 0.7026642 ]	[477.6914978 624.01934814 0.82575035]	[482.80157471 788.08422852 0.84302711]	[359.66235352 210.76986694 0.88885295]	[380.24960327 200.61225891 0.89827502]	[0. 0. 0.]	[405.89050293 177.61865234 0.86065292]	[4.82845459e+02 8.21524841e+02 7.61193216e-01]	[5.00867279e+02 8.13883057e+02 7.62912035e-01]	[4.77623444e+02 7.95791870e+02 6.94352806e-01]	[4.18717285e+02 8.03499207e+02 6.04637802e-01]	[4.03317657e+02 7.93229797e+02 6.42320693e-01]	[4.41755219e+02 7.77882385e+02 6.76089644e-01]
[375.03964233 218.60899353 0.85879314]	[405.8343811 272.38369751 0.8608194 ]	[344.27264404 280.12463379 0.84058505]	[339.04443359 387.93469238 0.84965354]	[328.89126587 482.93832397 0.84328133]	[467.42431641 257.04174805 0.85500985]	[508.47433472 354.52935791 0.85071552]	[539.18499756 444.33041382 0.85103667]	[428.95956421 464.89212036 0.71033609]	[392.97787476 470.02877808 0.68795055]	[400.83874512 624.0043335 0.84029746]	[436.54760742 767.63909912 0.80498815]	[467.46630859 462.2991333 0.70294231]	[477.684021 626.44036865 0.81861961]	[482.7953186 788.22265625 0.84204668]	[359.65368652 213.29705811 0.91569293]	[380.21737671 205.69760132 0.90059066]	[0. 0. 0.]	[405.83724976 180.08287048 0.85723197]	[4.82914703e+02 8.26628052e+02 7.72602141e-01]	[5.03298920e+02 8.21477234e+02 7.64966607e-01]	[4.75157501e+02 8.00942078e+02 6.87053680e-01]	[4.16155579e+02 8.06020630e+02 6.01049900e-01]	[4.00799988e+02 7.93281860e+02 6.40709519e-01]	[4.41740692e+02 7.77918396e+02 6.76910639e-01]
[372.50308228 221.1293335 0.83171302]	[405.8269043 274.87164307 0.87525922]	[344.26660156 282.68371582 0.81880361]	[339.0559082 393.03503418 0.85980064]	[328.9119873 485.4402771 0.82853657]	[467.40377808 257.11004639 0.84878713]	[508.49331665 357.01330566 0.86788386]	[539.20544434 444.41687012 0.84363252]	[428.980896 467.47927856 0.7015487 ]	[393.00274658 475.10308838 0.69267786]	[400.77514648 626.42279053 0.8512544 ]	[434.12069702 767.58410645 0.80190885]	[469.9621582 464.87969971 0.69346732]	[477.6862793 626.51330566 0.82336754]	[482.81848145 788.20654297 0.84257913]	[359.56796265 213.37321472 0.94121885]	[380.10107422 208.28068542 0.91844076]	[0. 0. 0.]	[403.34317017 182.70365906 0.85936701]	[4.82952179e+02 8.29055786e+02 7.70255685e-01]	[5.03312531e+02 8.23992554e+02 7.65315354e-01]	[4.75164246e+02 7.98428467e+02 7.02602208e-01]	[4.18648102e+02 8.03482056e+02 6.06230855e-01]	[4.00822998e+02 7.90822571e+02 6.50426447e-01]	[4.41745422e+02 7.75367615e+02 6.88950360e-01]
[369.98275757 223.70103455 0.81845719]	[405.83511353 275.01852417 0.8957563 ]	[344.25918579 285.32785034 0.80509734]	[339.0473938 395.57354736 0.87815654]	[331.40756226 485.48626709 0.82454282]	[467.40646362 257.19970703 0.83334255]	[508.54956055 357.1026001 0.87332398]	[539.26452637 446.92358398 0.83907163]	[428.94555664 470.03686523 0.70498061]	[392.98171997 475.15036011 0.69701153]	[400.7539978 626.49957275 0.85281587]	[434.12353516 767.63885498 0.80639529]	[467.4909668 467.45526123 0.69170398]	[477.69293213 629.06500244 0.80379492]	[482.84017944 790.65362549 0.83880728]	[357.1892395 213.44616699 0.9486829 ]	[377.73629761 210.80357361 0.93216085]	[0. 0. 0.]	[400.88388062 187.77844238 0.87810123]	[4.82940552e+02 8.29095947e+02 7.83118844e-01]	[5.03314819e+02 8.24069336e+02 7.84924090e-01]	[4.77631744e+02 8.03478577e+02 7.05923676e-01]	[4.18671082e+02 8.03522522e+02 6.21133924e-01]	[4.00828461e+02 7.93241333e+02 6.53229654e-01]	[4.41745972e+02 7.77898254e+02 6.92890286e-01]
[369.90393066 226.23939514 0.81423634]	[405.83004761 275.13317871 0.90086579]	[341.81985474 290.4050293 0.81735015]	[339.06069946 398.05651855 0.88987958]	[331.45672607 490.57061768 0.80937976]	[464.96203613 259.67669678 0.81862676]	[508.54452515 357.13235474 0.87849164]	[541.68408203 451.98904419 0.83817202]	[431.47045898 475.1555481 0.71147192]	[393.04516602 480.16381836 0.72025895]	[400.80645752 626.56988525 0.84650242]	[436.59072876 767.63299561 0.8129108 ]	[469.97485352 472.56417847 0.6882692 ]	[477.7204895 631.60675049 0.79350734]	[482.88519287 790.72473145 0.8271808 ]	[357.1361084 213.50468445 0.95347989]	[377.69210815 210.8473053 0.93712831]	[0. 0. 0.]	[400.8447876 190.36312866 0.91030562]	[4.82898743e+02 8.29093628e+02 7.80924439e-01]	[5.03320068e+02 8.26533081e+02 7.81857252e-01]	[4.77674744e+02 8.06005859e+02 6.98712349e-01]	[4.21216095e+02 8.03547668e+02 6.08390927e-01]	[4.03348999e+02 7.93256470e+02 6.37723148e-01]	[4.41779755e+02 7.77887329e+02 6.80376053e-01]
[367.34786987 228.85195923 0.82226849]	[405.8230896 277.5234375 0.90503466]	[341.82498169 292.89096069 0.82455164]	[339.12069702 398.11022949 0.89334834]	[333.91809082 493.13009644 0.81964874]	[467.39031982 262.16696167 0.80685818]	[511.05392456 359.58108521 0.86853808]	[539.3137207 454.5395813 0.83657265]	[431.52325439 477.67471313 0.71584582]	[395.48907471 480.22912598 0.72854322]	[400.86868286 626.54962158 0.83771133]	[436.6182251 767.58685303 0.81573391]	[470.03292847 475.11526489 0.68450344]	[480.13519287 631.61871338 0.80265045]	[482.87591553 790.76647949 0.82163382]	[357.09564209 215.96257019 0.94333935]	[377.61376953 213.32177734 0.93643808]	[0. 0. 0.]	[400.80688477 192.84451294 0.93572116]	[4.85343628e+02 8.29255249e+02 7.64014959e-01]	[5.03333679e+02 8.26650452e+02 7.83832908e-01]	[4.77641418e+02 8.06080261e+02 7.13382840e-01]	[4.23865234e+02 8.03469421e+02 5.91309369e-01]	[4.10983337e+02 7.93219177e+02 6.17615342e-01]	[4.41751770e+02 7.75340332e+02 6.66713357e-01]
[367.38360596 231.38742065 0.83739132]	[405.82073975 277.57501221 0.90450329]	[344.25491333 292.9732666 0.83181667]	[339.12680054 398.20916748 0.90809405]	[333.9201355 495.67059326 0.8285144 ]	[464.93753052 264.71853638 0.79958141]	[513.58209229 359.69467163 0.85439402]	[539.32177734 457.15209961 0.86386663]	[431.50131226 480.18255615 0.71680284]	[393.0512085 480.31552124 0.72699904]	[403.33932495 629.02697754 0.81811541]	[436.63314819 770.08129883 0.81924009]	[470.01242065 477.65359497 0.68554032]	[480.13006592 634.18536377 0.79182136]	[482.85336304 793.26751709 0.82259035]	[357.13067627 216.09889221 0.92527425]	[377.61083984 213.42295837 0.93965054]	[0. 0. 0.]	[400.80355835 192.93959045 0.95022118]	[4.85399414e+02 8.31761536e+02 7.56977856e-01]	[5.03377319e+02 8.29153076e+02 7.90289760e-01]	[4.77626862e+02 8.08586182e+02 7.39458859e-01]	[4.21216644e+02 8.06090698e+02 6.09168530e-01]	[4.05842773e+02 7.93347351e+02 6.13881409e-01]	[4.41767487e+02 7.80471191e+02 6.74124360e-01]
[367.37368774 233.88801575 0.86382616]	[405.82061768 277.65023804 0.90209568]	[344.2583313 295.42034912 0.84033394]	[339.13613892 398.22772217 0.91103178]	[333.98901367 498.16571045 0.84974253]	[464.95339966 269.83105469 0.79646814]	[511.08666992 359.77734375 0.84699994]	[539.28411865 459.65429688 0.88210213]	[431.50814819 480.21975708 0.71828139]	[393.03250122 480.32577515 0.72059274]	[403.34222412 629.03759766 0.81514955]	[436.62625122 770.1081543 0.81239206]	[470.02389526 477.72528076 0.68985724]	[480.13339233 636.72314453 0.78913534]	[482.84985352 793.28686523 0.82342321]	[357.12637329 218.56298828 0.90112293]	[377.62167358 213.5574646 0.94265854]	[0. 0. 0.]	[400.83288574 193.03712463 0.95145208]	[4.85439392e+02 8.31800598e+02 7.58236110e-01]	[5.03382294e+02 8.29169861e+02 7.95904756e-01]	[4.77614777e+02 8.08574036e+02 7.42354393e-01]	[4.21262024e+02 8.06121948e+02 6.05835497e-01]	[4.05888184e+02 7.95831909e+02 6.09757304e-01]	[4.41765839e+02 7.82953125e+02 6.70125842e-01]
[367.36853027 234.00291443 0.88036036]	[405.82653809 277.71963501 0.88826406]	[344.27542114 295.51797485 0.8508364 ]	[339.14813232 400.64285278 0.91469991]	[334.00753784 498.25405884 0.87091333]	[464.96697998 272.36196899 0.80631667]	[511.07797241 362.23400879 0.82468104]	[539.22290039 459.67993164 0.8738966 ]	[431.52581787 480.23580933 0.72015584]	[395.48858643 482.75515747 0.72429323]	[405.84609985 629.02508545 0.80543458]	[436.63095093 770.09710693 0.81261975]	[470.0401001 480.16571045 0.68770796]	[480.13214111 634.18261719 0.7881797 ]	[482.86694336 793.35522461 0.81204551]	[357.10647583 218.68508911 0.8835572 ]	[377.6321106 216.00718689 0.94832122]	[0. 0. 0.]	[400.85299683 195.45370483 0.94407427]	[4.85459351e+02 8.31824463e+02 7.59750128e-01]	[5.03403473e+02 8.29218018e+02 8.10496449e-01]	[4.75155853e+02 8.08625732e+02 7.45237947e-01]	[4.21317108e+02 8.06056885e+02 5.97723663e-01]	[4.08434692e+02 7.93348206e+02 6.04705691e-01]	[4.41754517e+02 7.80466431e+02 6.74475133e-01]
[367.36605835 234.00294495 0.88046074]	[405.82254028 277.71862793 0.88867402]	[344.27838135 295.51486206 0.84877688]	[339.14175415 400.63711548 0.91492212]	[334.00299072 498.2598877 0.87043738]	[464.96551514 272.35968018 0.80577666]	[511.07672119 362.22583008 0.82708567]	[539.22546387 459.67883301 0.87500954]	[431.53149414 480.23397827 0.7210716 ]	[395.49505615 482.74725342 0.72588807]	[405.83605957 629.04589844 0.80455995]	[436.62908936 770.10040283 0.811831 ]	[470.04034424 480.17114258 0.68861341]	[480.13421631 634.19342041 0.78870052]	[482.86715698 793.35565186 0.81229794]	[357.10720825 218.68299866 0.88287765]	[377.6312561 216.00767517 0.94797409]	[0. 0. 0.]	[400.85339355 195.45445251 0.94435847]	[4.85463226e+02 8.31828064e+02 7.59434521e-01]	[5.03405640e+02 8.29220642e+02 8.11520875e-01]	[4.75155487e+02 8.08622986e+02 7.46217489e-01]	[4.21315002e+02 8.06067688e+02 6.00895524e-01]	[4.08426453e+02 7.93355286e+02 6.04273796e-01]	[4.41757446e+02 7.80471924e+02 6.76832914e-01]
[367.394104 236.43527222 0.88337439]	[405.85266113 280.12350464 0.88037837]	[344.31481934 295.58895874 0.84978896]	[339.16549683 400.67340088 0.90888029]	[334.00683594 498.25100708 0.86624312]	[467.434021 272.39282227 0.80752349]	[513.5703125 364.79986572 0.80697364]	[536.72875977 462.20477295 0.87334448]	[434.0730896 480.24035645 0.73132885]	[395.56509399 480.33551025 0.72979933]	[405.86956787 629.0546875 0.79516608]	[436.63122559 770.08544922 0.81076443]	[472.5871582 480.19650269 0.69593048]	[477.68655396 634.22442627 0.7773118 ]	[482.81509399 795.83392334 0.81103563]	[357.10482788 223.68162537 0.87572128]	[377.66445923 216.09805298 0.95088631]	[0. 0. 0.]	[403.24249268 195.49884033 0.9303962 ]	[4.85458008e+02 8.34276733e+02 7.64033854e-01]	[5.03401581e+02 8.29263123e+02 8.20410728e-01]	[4.75087463e+02 8.08658691e+02 7.25570083e-01]	[4.21318665e+02 8.06078003e+02 6.15370631e-01]	[4.08431427e+02 7.95790161e+02 6.09744191e-01]	[4.41765167e+02 7.80442444e+02 6.73168421e-01]
[369.91061401 236.4723053 0.88010174]	[405.87301636 280.13238525 0.87697017]	[344.32870483 295.59365845 0.84876704]	[339.17080688 400.62503052 0.91194171]	[334.02328491 498.24517822 0.86856174]	[467.46142578 272.40390015 0.8061052 ]	[513.59851074 364.86752319 0.80320513]	[536.65881348 462.33657837 0.86516917]	[434.04351807 480.26864624 0.7336849 ]	[395.56005859 482.76339722 0.73245823]	[405.87438965 629.09667969 0.78934979]	[436.57943726 770.11053467 0.79851562]	[472.54141235 480.22280884 0.70086849]	[477.68582153 636.72869873 0.77459717]	[482.78961182 798.35839844 0.8082335 ]	[357.144104 223.7263031 0.87349421]	[377.69552612 216.14341736 0.94988054]	[0. 0. 0.]	[403.28097534 195.55567932 0.9229179 ]	[4.85422363e+02 8.34366394e+02 7.68498302e-01]	[5.03380920e+02 8.31688171e+02 8.27206254e-01]	[4.72576111e+02 8.08679138e+02 7.15947330e-01]	[4.21196960e+02 8.08573181e+02 6.11815929e-01]	[4.03344940e+02 7.95856018e+02 5.98944247e-01]	[4.41731934e+02 7.82956299e+02 6.78878784e-01]
[369.909729 236.6075592 0.86127287]	[408.39572144 282.70285034 0.84527069]	[346.8364563 297.99517822 0.85230339]	[339.1885376 400.7895813 0.90329075]	[334.03231812 500.8861084 0.89395672]	[469.99938965 274.96652222 0.83130038]	[513.61572266 372.46484375 0.80814248]	[534.12854004 464.83908081 0.8445524 ]	[434.05410767 482.77700806 0.73708946]	[395.55374146 482.84295654 0.73085135]	[403.31311035 631.59814453 0.80043697]	[436.55822754 767.65026855 0.80309641]	[472.5696106 482.75448608 0.70937043]	[477.61868286 639.31750488 0.77410477]	[482.76486206 800.99584961 0.81351411]	[357.15933228 228.84597778 0.88772899]	[377.69772339 221.09739685 0.92072332]	[0. 0. 0.]	[403.33282471 198.06210327 0.89467645]	[4.82839325e+02 8.36853455e+02 7.71263003e-01]	[5.00833923e+02 8.31768188e+02 8.04249823e-01]	[4.75133881e+02 8.11137878e+02 6.89055562e-01]	[4.18657593e+02 8.06045105e+02 5.69000602e-01]	[4.03289703e+02 7.93270630e+02 6.07655048e-01]	[4.41756714e+02 7.77862061e+02 6.54723823e-01]
[372.50900269 239.12918091 0.8409667 ]	[408.41052246 285.2484436 0.83443385]	[346.86557007 298.04891968 0.85395592]	[339.19934082 403.24862671 0.88815993]	[334.00747681 503.27758789 0.89684498]	[470.02175903 275.04241943 0.84101546]	[513.62634277 374.99169922 0.82537729]	[534.16540527 464.94308472 0.83457762]	[434.03585815 482.82550049 0.73849559]	[395.5350647 482.85800171 0.73290676]	[400.86743164 631.59356689 0.80789816]	[436.59939575 767.63684082 0.81239522]	[472.56518555 482.82196045 0.71529788]	[477.61071777 641.87347412 0.77639776]	[482.74383545 803.53240967 0.81297463]	[357.21780396 231.43812561 0.91015476]	[380.1031189 223.72058105 0.91099578]	[0. 0. 0.]	[403.33816528 198.11546326 0.88467735]	[4.82815430e+02 8.39476501e+02 7.59045541e-01]	[5.00821808e+02 8.31872925e+02 7.83916235e-01]	[4.75132996e+02 8.11205322e+02 6.67245746e-01]	[4.16115845e+02 8.06085999e+02 5.45609355e-01]	[4.00818542e+02 7.93292358e+02 5.92666090e-01]	[4.41805573e+02 7.77838440e+02 6.52350962e-01]
[372.51394653 239.19418335 0.83137685]	[408.40853882 285.32714844 0.83081782]	[346.89294434 298.08169556 0.85546583]	[339.20315552 403.31106567 0.88346171]	[333.92376709 500.89263916 0.8806988 ]	[470.02761841 275.0942688 0.84321129]	[513.62310791 375.0411377 0.83201772]	[534.16931152 467.47238159 0.82387602]	[434.01977539 482.8572998 0.73427659]	[395.53179932 482.88973999 0.72964513]	[400.84469604 631.61572266 0.81428331]	[436.60403442 767.65454102 0.81480575]	[472.55209351 482.84698486 0.71326447]	[477.59490967 641.88238525 0.77330559]	[480.38446045 806.07324219 0.82014537]	[357.23074341 233.86155701 0.91769016]	[380.09695435 226.26724243 0.91103643]	[0. 0. 0.]	[403.3269043 200.58692932 0.8711046 ]	[4.82802948e+02 8.44569275e+02 7.58641839e-01]	[5.00795898e+02 8.34382751e+02 7.61013627e-01]	[4.75099548e+02 8.11294189e+02 6.39734983e-01]	[4.11005707e+02 8.08546936e+02 5.68353772e-01]	[4.00719086e+02 7.93311890e+02 6.13791108e-01]	[4.41828583e+02 7.77871460e+02 6.60174310e-01]
[369.98757935 241.66720581 0.81689733]	[408.44839478 287.88092041 0.83055067]	[346.90313721 298.14468384 0.85302943]	[339.21368408 403.34457397 0.88075972]	[331.48703003 503.32357788 0.87658817]	[470.03771973 277.48233032 0.84384185]	[516.13220215 377.56188965 0.86948991]	[534.17736816 472.55487061 0.81872278]	[434.03723145 482.87353516 0.73439562]	[395.56591797 482.89819336 0.72975731]	[403.32858276 634.16345215 0.78386372]	[436.65112305 770.09899902 0.81143814]	[472.51727295 482.86593628 0.71052337]	[475.12310791 641.89025879 0.77701092]	[480.30914307 806.07489014 0.81542122]	[357.19522095 233.90307617 0.92385697]	[377.71704102 228.81689453 0.91175914]	[0. 0. 0.]	[403.30618286 203.15336609 0.86400396]	[4.82776764e+02 8.47064636e+02 7.62790799e-01]	[5.00718445e+02 8.36845093e+02 7.54165947e-01]	[4.70030029e+02 8.11244507e+02 6.45956278e-01]	[4.05830994e+02 8.08678833e+02 6.00212872e-01]	[3.98150635e+02 7.95857422e+02 6.07631207e-01]	[4.41899567e+02 7.82964355e+02 6.64067745e-01]
[372.5098877 241.72235107 0.81905878]	[410.96380615 292.87918091 0.83966655]	[349.39883423 298.20458984 0.8476786 ]	[339.18869019 405.84933472 0.87321436]	[331.48370361 503.38540649 0.86918163]	[472.54629517 277.56082153 0.84039223]	[516.15997314 377.65368652 0.87861598]	[534.18426514 475.15820312 0.83140409]	[434.09646606 482.91906738 0.73400068]	[395.5869751 485.3515625 0.72500598]	[405.91967773 634.21942139 0.75223601]	[436.67434692 770.15246582 0.80415899]	[475.07162476 482.92684937 0.70788622]	[472.59408569 644.3885498 0.78132331]	[4.80250336e+02 8.08547424e+02 8.06633711e-01]	[359.56204224 233.96556091 0.93304986]	[380.08850098 228.87472534 0.91894782]	[0. 0. 0.]	[403.32183838 205.69433594 0.8524524 ]	[4.80332550e+02 8.47148682e+02 7.77293324e-01]	[5.00656586e+02 8.39441895e+02 7.50622988e-01]	[4.70002808e+02 8.11272644e+02 6.43134236e-01]	[4.03361542e+02 8.11147156e+02 6.21413887e-01]	[3.98144897e+02 7.98437012e+02 6.09071314e-01]	[4.41928772e+02 7.83033997e+02 6.35575354e-01]
[372.52688599 244.22428894 0.81798202]	[410.99917603 292.92913818 0.84916574]	[351.91333008 298.22573853 0.84447455]	[339.19567871 405.87454224 0.87325662]	[331.47167969 503.41589355 0.86554587]	[472.58740234 277.61376953 0.83968544]	[516.16522217 377.73660278 0.87919229]	[534.1630249 477.66983032 0.84662992]	[434.1192627 485.37823486 0.73432463]	[395.63162231 485.41897583 0.72455508]	[413.55551147 629.11547852 0.7820341 ]	[436.63104248 770.15808105 0.79078507]	[475.06854248 485.37438965 0.70741224]	[472.55862427 641.91259766 0.76286918]	[4.80162994e+02 8.08633911e+02 8.00584078e-01]	[359.59481812 233.99746704 0.93586707]	[380.11050415 231.33302307 0.92811167]	[0. 0. 0.]	[403.3868103 205.7612915 0.83371413]	[4.80160828e+02 8.47151428e+02 7.90986538e-01]	[4.95688354e+02 8.41973267e+02 7.66218901e-01]	[4.69978241e+02 8.13755981e+02 6.22797728e-01]	[4.05883728e+02 8.11233582e+02 6.03900671e-01]	[3.98196014e+02 8.03495850e+02 5.89124203e-01]	[4.41835968e+02 7.83021240e+02 6.10023558e-01]
[374.99224854 246.78639221 0.8296538 ]	[413.48886108 293.00643921 0.86336195]	[351.95101929 300.62960815 0.84353054]	[339.19909668 408.40472412 0.86575544]	[331.45605469 503.41897583 0.86770362]	[472.58987427 277.68847656 0.82833993]	[516.17004395 380.14941406 0.87256324]	[534.14190674 480.15435791 0.86067855]	[434.11444092 485.40515137 0.72777933]	[395.63360596 485.43887329 0.71978927]	[413.58169556 629.13861084 0.78065431]	[436.65707397 770.22595215 0.7833187 ]	[472.59170532 485.40161133 0.697806 ]	[472.52310181 641.92907715 0.76679993]	[4.80146606e+02 8.08696472e+02 7.91598797e-01]	[359.6161499 234.05827332 0.9481957 ]	[380.15994263 231.38600159 0.93676949]	[0. 0. 0.]	[405.85018921 208.32046509 0.83772206]	[4.80147125e+02 8.49577515e+02 8.02571058e-01]	[4.95683929e+02 8.42016846e+02 7.76964903e-01]	[4.69987793e+02 8.13861755e+02 6.04108393e-01]	[4.05881409e+02 8.11261597e+02 5.82959473e-01]	[3.98234589e+02 8.03552673e+02 5.80764115e-01]	[4.41855011e+02 7.85544189e+02 6.02210402e-01]
[375.03585815 249.33796692 0.84450746]	[413.52581787 295.47161865 0.88396424]	[352.00860596 300.75720215 0.83233219]	[339.18554688 408.42773438 0.86724174]	[331.38858032 503.39389038 0.8644914 ]	[475.06744385 280.15112305 0.81238484]	[516.14807129 380.21801758 0.86130983]	[531.58886719 480.34521484 0.86238146]	[436.55026245 485.45562744 0.72586882]	[398.03842163 485.46707153 0.72383165]	[413.56481934 631.63934326 0.77543509]	[436.63598633 770.13421631 0.78477299]	[472.60324097 485.46542358 0.6866672 ]	[470.00476074 644.3807373 0.77978897]	[4.80129211e+02 8.08705444e+02 7.92728364e-01]	[359.6468811 236.48687744 0.94946206]	[380.1819458 233.83746338 0.94207239]	[0. 0. 0.]	[405.87512207 210.83628845 0.84664017]	[4.80156586e+02 8.49579956e+02 8.01555336e-01]	[4.98143158e+02 8.42032532e+02 7.87293851e-01]	[4.67468750e+02 8.13843018e+02 6.03202581e-01]	[4.05865051e+02 8.11218750e+02 5.80032289e-01]	[3.98197357e+02 8.03479614e+02 5.71678638e-01]	[4.41820465e+02 7.82994080e+02 5.93770921e-01]
[375.11450195 251.89169312 0.8715629 ]	[413.5791626 295.50296021 0.8934865 ]	[354.45300293 300.77337646 0.83014166]	[339.16659546 410.9805603 0.86566663]	[326.37811279 503.47625732 0.84818041]	[475.10144043 280.21444702 0.80449241]	[516.15600586 380.26596069 0.85468125]	[529.02142334 480.29483032 0.87289011]	[436.53897095 487.96051025 0.71986806]	[398.0319519 487.94729614 0.72029907]	[411.03500366 631.66186523 0.76228046]	[436.64321899 770.16802979 0.78375769]	[472.57540894 487.99798584 0.67987239]	[470.01226807 644.42199707 0.78701723]	[4.80112640e+02 8.08741272e+02 7.96801031e-01]	[359.69766235 236.63191223 0.92665452]	[380.21060181 233.93180847 0.94825912]	[0. 0. 0.]	[405.84646606 210.87356567 0.85584456]	[4.80299438e+02 8.49720154e+02 8.40203047e-01]	[5.00659241e+02 8.47066833e+02 8.22070479e-01]	[4.64899994e+02 8.16355774e+02 6.35718286e-01]	[4.05892761e+02 8.11226990e+02 5.99254131e-01]	[3.98240295e+02 8.03499512e+02 5.90346456e-01]	[4.41801453e+02 7.85507690e+02 5.80394685e-01]
[377.50265503 251.96820068 0.88949502]	[413.60070801 295.5574646 0.90016639]	[354.48031616 303.22775269 0.8316254 ]	[339.18347168 411.02035522 0.86345541]	[326.3347168 503.47457886 0.84971392]	[475.11013794 282.74798584 0.79103887]	[516.2244873 382.76373291 0.83870643]	[526.53863525 482.81454468 0.87860918]	[436.54553223 490.49081421 0.71869254]	[398.02420044 487.99227905 0.71764314]	[411.00985718 634.18133545 0.75900352]	[436.69247437 770.24139404 0.78574681]	[472.60305786 490.56124878 0.67928505]	[470.02664185 646.92938232 0.7889778 ]	[480.19326782 811.25408936 0.81413776]	[359.71212769 239.05218506 0.91404063]	[380.24157715 234.0063324 0.95071894]	[0. 0. 0.]	[405.89431763 213.31661987 0.8629809 ]	[4.80351105e+02 8.52187256e+02 8.25278401e-01]	[5.00704620e+02 8.47172424e+02 8.45596731e-01]	[4.67461182e+02 8.21493958e+02 6.25705481e-01]	[4.03335968e+02 8.11281189e+02 6.07221425e-01]	[3.98152557e+02 8.03555664e+02 5.95188200e-01]	[4.41916260e+02 7.85593811e+02 6.03941858e-01]
[375.12197876 254.4153595 0.89736748]	[413.60113525 295.61776733 0.90287983]	[354.49395752 303.29821777 0.82639486]	[339.18734741 413.50039673 0.86648411]	[326.30114746 505.92556763 0.84008157]	[475.09936523 285.28656006 0.78167176]	[516.20605469 382.85552979 0.82341868]	[526.4921875 482.95123291 0.87149954]	[434.1022644 490.54864502 0.71657574]	[395.64712524 490.50811768 0.71315098]	[408.47387695 636.77838135 0.75721771]	[439.06448364 770.18579102 0.80447108]	[472.53286743 493.12557983 0.68177336]	[472.5892334 647.00976562 0.78444701]	[480.24920654 811.26611328 0.82214808]	[359.70223999 239.13798523 0.90191555]	[380.22036743 234.08773804 0.9590317 ]	[0. 0. 0.]	[405.89736938 213.42982483 0.8847245 ]	[4.82786102e+02 8.52279846e+02 8.09352815e-01]	[5.00757477e+02 8.49631226e+02 8.38795602e-01]	[4.69971649e+02 8.21513977e+02 6.23358727e-01]	[4.00782623e+02 8.11213501e+02 6.16486013e-01]	[3.95599579e+02 8.00969238e+02 5.81645131e-01]	[4.44327454e+02 7.85524902e+02 6.35626912e-01]
[374.98638916 254.48638916 0.89185941]	[413.58535767 298.00210571 0.89947873]	[354.47979736 305.82110596 0.81958044]	[339.19692993 413.54428101 0.86882949]	[326.33636475 505.96237183 0.83436871]	[475.07730103 287.85699463 0.7774567 ]	[516.16851807 387.93771362 0.80118978]	[526.42907715 485.40536499 0.86557168]	[434.03549194 490.53921509 0.70885652]	[395.59790039 490.51620483 0.70539469]	[408.44735718 636.73284912 0.76609772]	[436.6618042 767.67376709 0.81139308]	[469.99914551 493.08752441 0.6800648 ]	[475.09976196 647.03887939 0.79639798]	[4.80351532e+02 8.13749023e+02 8.11100602e-01]	[359.64883423 239.20857239 0.87475997]	[380.11819458 236.51269531 0.96220821]	[0. 0. 0.]	[405.85241699 213.5161438 0.88766026]	[4.82853180e+02 8.52338806e+02 7.65760541e-01]	[5.00865662e+02 8.49683411e+02 8.11351597e-01]	[4.75093048e+02 8.26563232e+02 5.92424035e-01]	[4.03289551e+02 8.08704163e+02 6.12457871e-01]	[3.98056458e+02 7.95850952e+02 5.98013282e-01]	[4.44334808e+02 7.77897400e+02 6.61318898e-01]
[372.54296875 254.5569458 0.88711351]	[413.52212524 298.07495117 0.89896816]	[354.47180176 308.39227295 0.81812292]	[339.17419434 413.60214233 0.87368071]	[326.32766724 508.5062561 0.82060707]	[472.55307007 290.43136597 0.78409714]	[516.14385986 392.974823 0.80393124]	[526.40460205 487.97790527 0.84779429]	[434.02185059 495.65878296 0.7167989 ]	[395.58361816 495.62976074 0.71131134]	[405.87747192 639.28729248 0.77436525]	[436.56103516 767.62030029 0.78470147]	[470.00164795 498.2026062 0.68983984]	[475.12020874 647.11169434 0.78288829]	[4.82740204e+02 8.13835083e+02 8.05291355e-01]	[359.6244812 241.68919373 0.8679024 ]	[380.13113403 236.5896759 0.95147067]	[0. 0. 0.]	[405.85183716 215.93367004 0.89014149]	[4.82914062e+02 8.54864868e+02 7.66593277e-01]	[5.03341583e+02 8.49792603e+02 8.05795074e-01]	[4.75148499e+02 8.29070129e+02 6.07010484e-01]	[4.03353485e+02 8.08695251e+02 6.15303636e-01]	[3.98089020e+02 7.95849915e+02 6.11572146e-01]	[4.41872711e+02 7.75328552e+02 6.48995101e-01]
[372.53384399 256.9821167 0.88525289]	[413.52133179 298.14920044 0.89583862]	[354.45266724 310.95565796 0.82237566]	[339.16845703 416.14712524 0.88844645]	[326.34130859 513.59631348 0.81437725]	[472.56613159 292.93789673 0.79740834]	[516.13092041 393.04638672 0.80869353]	[524.00024414 490.50085449 0.8517791 ]	[434.05081177 498.1965332 0.73094428]	[395.61920166 498.15994263 0.72665018]	[403.36920166 639.27935791 0.78906357]	[436.54241943 765.06750488 0.78702134]	[470.00390625 500.70724487 0.70037448]	[477.681427 649.60736084 0.78028738]	[4.82832031e+02 8.16397339e+02 7.96634555e-01]	[359.605896 244.26937866 0.85677648]	[380.11419678 239.04878235 0.94263363]	[0. 0. 0.]	[405.84780884 216.04119873 0.88514495]	[4.85354248e+02 8.54904541e+02 7.63057947e-01]	[5.03448669e+02 8.52226074e+02 7.96652079e-01]	[4.77673645e+02 8.29213806e+02 6.44167304e-01]	[4.05891907e+02 8.08605347e+02 6.07652128e-01]	[3.98123230e+02 7.93287476e+02 6.28455102e-01]	[4.41851562e+02 7.70204041e+02 6.84587002e-01]
[374.97955322 257.12832642 0.87452376]	[411.0256958 298.19976807 0.88241476]	[352.01333618 313.48443604 0.84169269]	[339.15188599 418.63909912 0.9014287 ]	[328.86843872 516.11206055 0.81412137]	[472.53833008 292.99816895 0.80381113]	[513.62701416 393.06439209 0.80755591]	[523.98681641 493.07662964 0.85866767]	[431.55310059 500.68667603 0.72775316]	[395.5682373 498.25201416 0.72680193]	[403.37179565 639.31268311 0.79359567]	[434.11001587 765.03704834 0.78471452]	[469.95858765 500.76971436 0.70434785]	[480.14675903 652.12432861 0.78924519]	[4.82952484e+02 8.18944702e+02 7.76208937e-01]	[359.59188843 251.82673645 0.88210595]	[380.11087036 239.1875 0.92831641]	[0. 0. 0.]	[403.3699646 218.53216553 0.88065046]	[4.85416840e+02 8.54912048e+02 7.66764402e-01]	[5.05943542e+02 8.52274475e+02 8.00461054e-01]	[4.80210175e+02 8.31678772e+02 6.75153375e-01]	[4.05891846e+02 8.08651855e+02 6.18462384e-01]	[3.98098389e+02 7.93320801e+02 6.33771479e-01]	[4.41832092e+02 7.70154968e+02 6.90678120e-01]
[372.5357666 259.58444214 0.85470521]	[410.95413208 300.63467407 0.86692071]	[351.97375488 315.94921875 0.84806657]	[339.14916992 418.70983887 0.90832102]	[331.42486572 516.14727783 0.82322794]	[470.03588867 295.44815063 0.81755036]	[513.56970215 395.53753662 0.81596673]	[523.95135498 495.60675049 0.87125999]	[434.03887939 500.73913574 0.72853547]	[395.60488892 500.72247314 0.73028165]	[405.8258667 641.83502197 0.79334545]	[436.55838013 765.05944824 0.79727352]	[469.99578857 500.80447388 0.69846767]	[480.13256836 652.12884521 0.79389447]	[4.85377808e+02 8.21494385e+02 7.61698604e-01]	[357.22418213 251.91760254 0.9041791 ]	[377.75808716 241.67944336 0.92061245]	[0. 0. 0.]	[403.30783081 218.592453 0.88834226]	[4.85475555e+02 8.54932495e+02 7.35391557e-01]	[5.08484406e+02 8.52296753e+02 7.68598139e-01]	[4.80278717e+02 8.31755676e+02 6.53026044e-01]	[4.03312744e+02 8.08663513e+02 6.24633431e-01]	[3.95624817e+02 7.93332275e+02 6.21767879e-01]	[4.41869415e+02 7.70173279e+02 7.03377306e-01]
[372.5322876 259.66876221 0.84430379]	[408.45483398 300.69439697 0.85740852]	[351.91650391 316.00442505 0.84780484]	[339.21487427 418.79272461 0.9077875 ]	[333.94338989 516.20068359 0.83956206]	[470.02267456 295.53201294 0.8296147 ]	[511.0430603 398.04122925 0.849087 ]	[523.90863037 498.14193726 0.89433467]	[434.08468628 500.82815552 0.73419869]	[398.01828003 500.81549072 0.74190485]	[405.90310669 641.8338623 0.78885126]	[436.54733276 765.04046631 0.79333794]	[470.03741455 503.29830933 0.69704682]	[480.14871216 652.18829346 0.78947377]	[4.82976166e+02 8.21509705e+02 7.74449527e-01]	[357.22772217 254.36161804 0.91211921]	[377.74737549 244.24958801 0.9139595 ]	[0. 0. 0.]	[403.28344727 218.6574707 0.87764037]	[4.85424713e+02 8.57439392e+02 7.49566197e-01]	[5.05983215e+02 8.52341309e+02 7.70619512e-01]	[4.80242554e+02 8.31727844e+02 6.84938669e-01]	[4.05847961e+02 8.08699646e+02 6.18733287e-01]	[3.98063538e+02 7.95800598e+02 6.25737250e-01]	[4.41848358e+02 7.70148438e+02 7.05933988e-01]
[372.45568848 262.16647339 0.82040936]	[408.46469116 300.7645874 0.84455591]	[349.45184326 316.06106567 0.84778905]	[339.28659058 421.25775146 0.89605701]	[334.02203369 518.72338867 0.87546176]	[470.01501465 295.59521484 0.83842897]	[511.00610352 398.10736084 0.85672009]	[523.86657715 500.70812988 0.91766053]	[434.12884521 503.29074097 0.7323333 ]	[398.04885864 500.86218262 0.74466813]	[405.91342163 641.92303467 0.78961295]	[436.55957031 767.52789307 0.80176872]	[472.53219604 503.34893799 0.69262844]	[480.11663818 652.20849609 0.78028911]	[4.82974762e+02 8.24038086e+02 7.78401852e-01]	[357.19909668 254.40943909 0.91447341]	[377.69952393 246.83198547 0.90702128]	[0. 0. 0.]	[403.26010132 221.17965698 0.87147069]	[4.85356232e+02 8.59937927e+02 7.47275352e-01]	[5.05913940e+02 8.52379150e+02 7.60160327e-01]	[4.80267059e+02 8.31753174e+02 6.79218054e-01]	[4.08442444e+02 8.08733826e+02 6.18701458e-01]	[3.98136932e+02 7.95857422e+02 6.34328485e-01]	[4.4185202e+02 7.7023053e+02 6.9980216e-01]
[369.9487915 262.21960449 0.81024629]	[408.46688843 303.28112793 0.83044672]	[349.4519043 316.10736084 0.85101998]	[341.71014404 421.37277222 0.87510538]	[336.46115112 521.25946045 0.90154934]	[470.01971436 295.64974976 0.83864391]	[508.53295898 398.21002197 0.86362332]	[523.82684326 500.72317505 0.916116 ]	[434.08056641 503.27923584 0.72685009]	[398.02224731 500.84555054 0.7388947 ]	[405.90615845 644.37445068 0.79749948]	[436.59542847 767.54388428 0.80991352]	[470.01889038 503.34405518 0.69167125]	[480.12704468 657.24841309 0.78010368]	[4.82972351e+02 8.26537354e+02 7.82596052e-01]	[357.16986084 254.45072937 0.92253429]	[377.67514038 249.35189819 0.90711868]	[0. 0. 0.]	[403.24316406 223.74250793 0.86361051]	[4.82934509e+02 8.60015625e+02 7.32687533e-01]	[5.03468109e+02 8.54823242e+02 7.39128768e-01]	[4.80290497e+02 8.31785889e+02 6.60558760e-01]	[4.08461914e+02 8.11132202e+02 6.21482193e-01]	[3.98164032e+02 7.95883789e+02 6.36834264e-01]	[4.41895203e+02 7.70251953e+02 7.00937986e-01]
[369.95175171 264.71496582 0.80292428]	[408.46749878 305.78796387 0.8239311 ]	[351.91610718 316.14788818 0.85383105]	[341.79104614 423.79592896 0.84928054]	[336.55664062 521.30535889 0.90769112]	[470.00952148 298.02972412 0.8401975 ]	[508.54226685 400.65106201 0.85945714]	[523.77874756 500.87341309 0.92749381]	[434.07870483 503.28945923 0.72630489]	[398.02966309 500.84713745 0.73965538]	[405.91183472 641.90985107 0.79118878]	[436.615448 767.51013184 0.80922723]	[470.0083313 503.35397339 0.69052261]	[477.71533203 654.72381592 0.77236265]	[4.82933075e+02 8.26548096e+02 7.87255883e-01]	[357.17001343 254.51625061 0.9256947 ]	[377.66949463 249.40168762 0.90895098]	[0. 0. 0.]	[400.88195801 226.25837708 0.8642503 ]	[4.82937195e+02 8.65053101e+02 7.43810296e-01]	[5.03449005e+02 8.54889099e+02 7.40494728e-01]	[4.80245178e+02 8.31762756e+02 6.58924401e-01]	[4.08390656e+02 8.11206970e+02 6.11896932e-01]	[3.98120117e+02 7.98412598e+02 6.21978462e-01]	[4.41923157e+02 7.70232056e+02 6.94317579e-01]
[372.43774414 264.76950073 0.80402803]	[410.9402771 308.34414673 0.81783849]	[351.91900635 318.52853394 0.85877347]	[341.77484131 423.86047363 0.84287155]	[336.64276123 521.32641602 0.92313826]	[470.02197266 298.07318115 0.83930546]	[508.5213623 400.73226929 0.85385531]	[521.42089844 503.27380371 0.92942679]	[434.05386353 503.29977417 0.72166085]	[398.0272522 503.27618408 0.73676878]	[408.44622803 641.92376709 0.78549886]	[436.63613892 767.52758789 0.80986124]	[469.96160889 503.35263062 0.68747306]	[477.62460327 654.71801758 0.75795013]	[4.82876587e+02 8.26640320e+02 7.97806382e-01]	[357.19393921 254.57110596 0.93451059]	[377.69259644 251.87080383 0.92254514]	[0. 0. 0.]	[400.88839722 228.76931763 0.86172646]	[4.82926575e+02 8.65093018e+02 7.49526441e-01]	[5.03422363e+02 8.57365173e+02 7.39685059e-01]	[4.80151733e+02 8.31846863e+02 6.24686420e-01]	[4.05849915e+02 8.11233582e+02 6.12606406e-01]	[3.98073761e+02 7.98440918e+02 6.12184882e-01]	[4.44322784e+02 7.70269165e+02 6.71258330e-01]
[372.47329712 267.27001953 0.8065967 ]	[410.95245361 310.88574219 0.82110637]	[351.947052 318.56707764 0.86553913]	[341.79226685 426.349823 0.83570719]	[336.70999146 521.39880371 0.93283069]	[470.0184021 298.12518311 0.83574086]	[508.48971558 400.76037598 0.85233122]	[521.36682129 503.32849121 0.92951649]	[434.04525757 503.33547974 0.72791469]	[398.02435303 503.31854248 0.74433059]	[410.95800781 644.33996582 0.78748578]	[436.63723755 767.56982422 0.80977035]	[467.48721313 503.38858032 0.69138521]	[477.58746338 657.25579834 0.7535181 ]	[4.82834778e+02 8.29112122e+02 7.97478080e-01]	[357.21557617 254.60772705 0.94300145]	[377.70748901 251.9155426 0.92850971]	[0. 0. 0.]	[403.24682617 228.83123779 0.86488247]	[4.82808441e+02 8.65103943e+02 7.39732087e-01]	[5.03298798e+02 8.57416199e+02 7.21684217e-01]	[4.77708160e+02 8.34327637e+02 5.86893320e-01]	[4.05838470e+02 8.11238220e+02 6.16247416e-01]	[3.98077087e+02 8.00922974e+02 6.22280955e-01]	[4.44319031e+02 7.72732117e+02 6.72451735e-01]
[372.43832397 269.83035278 0.81115508]	[410.97662354 313.41653442 0.83544171]	[351.95211792 318.62677002 0.86872405]	[341.7940979 426.40359497 0.83222365]	[339.06381226 523.82507324 0.93302417]	[470.04159546 298.19052124 0.82652253]	[508.47189331 400.86779785 0.83390987]	[521.33624268 503.44937134 0.91547984]	[431.56381226 503.40151978 0.72451115]	[395.64230347 503.38546753 0.74092162]	[408.47149658 644.38690186 0.78979266]	[436.62771606 767.6171875 0.79991651]	[467.4619751 503.44842529 0.68923807]	[475.12704468 657.25720215 0.75266987]	[4.82786469e+02 8.29145325e+02 8.03162336e-01]	[357.19924927 256.97872925 0.94971991]	[377.68255615 254.34423828 0.93790948]	[0. 0. 0.]	[403.24542236 231.40119934 0.8819378 ]	[4.82805420e+02 8.67574646e+02 7.44105220e-01]	[5.03284485e+02 8.57442688e+02 7.28876710e-01]	[4.77660278e+02 8.34367920e+02 5.77343524e-01]	[4.08389404e+02 8.11267151e+02 6.15917265e-01]	[3.98137573e+02 8.00971680e+02 6.32566631e-01]	[4.44300385e+02 7.72811951e+02 6.65354013e-01]
[369.90390015 272.35400391 0.81497407]	[411.0039978 313.52584839 0.85378152]	[351.97137451 318.70794678 0.86135173]	[341.79849243 426.42855835 0.83047104]	[336.70266724 523.81359863 0.9292767 ]	[470.04522705 300.62780762 0.81426847]	[508.46139526 403.2961731 0.8270511 ]	[521.35223389 503.48580933 0.91433311]	[431.52429199 503.41995239 0.72264367]	[395.62197876 503.39819336 0.73729873]	[408.43539429 644.41174316 0.80058122]	[436.64837646 767.60705566 0.80565226]	[467.41619873 505.89083862 0.69338155]	[475.10958862 657.2588501 0.75952268]	[4.82815521e+02 8.29182251e+02 7.98135996e-01]	[357.18127441 257.03939819 0.93896312]	[377.63568115 254.41758728 0.94105297]	[0. 0. 0.]	[400.88845825 233.83560181 0.88723207]	[4.82871094e+02 8.65098633e+02 7.25769818e-01]	[5.03362061e+02 8.57410583e+02 7.29341090e-01]	[4.77677032e+02 8.36906250e+02 5.67238331e-01]	[4.13515533e+02 8.11273743e+02 6.35080338e-01]	[3.98227448e+02 8.00983398e+02 6.49537325e-01]	[4.44310272e+02 7.72768127e+02 6.63812101e-01]
[369.92529297 272.45092773 0.83341241]	[413.52270508 315.96530151 0.87356472]	[352.0067749 321.15878296 0.85017812]	[341.81152344 428.91162109 0.82421768]	[336.67321777 523.80218506 0.93303823]	[472.54550171 300.71603394 0.80381995]	[508.4526062 403.36947632 0.81523228]	[521.35412598 505.92248535 0.90839344]	[431.53820801 503.45373535 0.71915138]	[395.63412476 503.41271973 0.73739982]	[408.43600464 644.37902832 0.79980755]	[436.63308716 767.57983398 0.80344534]	[467.43157959 505.95800781 0.68925786]	[475.13851929 659.79650879 0.75841713]	[4.82817474e+02 8.29158264e+02 8.07108045e-01]	[357.19235229 257.13717651 0.92346561]	[377.62347412 254.49191284 0.94358718]	[0. 0. 0.]	[400.86074829 233.90626526 0.90517038]	[4.82861115e+02 8.65094971e+02 7.36336172e-01]	[5.03325317e+02 8.57391907e+02 7.38805771e-01]	[4.77720764e+02 8.34385254e+02 5.99277318e-01]	[4.08445160e+02 8.11289612e+02 6.18133008e-01]	[3.98164825e+02 8.00990295e+02 6.33411229e-01]	[4.44301453e+02 7.72736206e+02 6.61655128e-01]
[369.90264893 274.88085938 0.83818221]	[413.55166626 316.02252197 0.8875286 ]	[352.02090454 321.19638062 0.84654427]	[341.80233765 428.96157837 0.82459784]	[336.59875488 523.84716797 0.92682517]	[472.55923462 303.2276001 0.79067099]	[508.44277954 405.91925049 0.80694783]	[521.36126709 505.9659729 0.90460563]	[434.03594971 505.94186401 0.71763611]	[398.03094482 505.90200806 0.73268706]	[413.54949951 644.44146729 0.8069948 ]	[436.68942261 767.59509277 0.80845869]	[467.45690918 508.46670532 0.68567336]	[475.10018921 659.84893799 0.75636876]	[4.82797577e+02 8.29227905e+02 8.07435989e-01]	[357.1880188 257.1869812 0.90521538]	[377.6149292 254.5675354 0.9449383]	[0. 0. 0.]	[400.87307739 233.94625854 0.9085387 ]	[4.82861664e+02 8.65037170e+02 7.19807386e-01]	[5.03339905e+02 8.54901794e+02 7.45463252e-01]	[4.77727966e+02 8.39408936e+02 5.75646281e-01]	[4.13518982e+02 8.11288818e+02 6.27012134e-01]	[3.98240051e+02 8.00982544e+02 6.43751144e-01]	[4.44337555e+02 7.72749939e+02 6.50763810e-01]
[367.43002319 274.92980957 0.84961951]	[413.53005981 316.06918335 0.88641167]	[352.02346802 321.23242188 0.84246665]	[341.76757812 431.49597168 0.83508873]	[336.56454468 523.89343262 0.92675674]	[472.54406738 303.29528809 0.78285366]	[508.47549438 410.99032593 0.80467087]	[521.38861084 508.519104 0.88235646]	[434.08666992 508.49768066 0.71670675]	[398.04733276 508.47634888 0.73042357]	[416.16189575 644.43865967 0.82300675]	[439.07913208 770.20202637 0.78862458]	[469.99075317 511.02389526 0.67856526]	[472.6071167 662.34564209 0.74589491]	[4.82745270e+02 8.29158264e+02 8.06399703e-01]	[357.18023682 259.59802246 0.89204085]	[377.62261963 256.95083618 0.94602567]	[0. 0. 0.]	[400.86791992 233.97164917 0.91234654]	[4.82854462e+02 8.62528503e+02 7.25077212e-01]	[5.03319489e+02 8.54847595e+02 7.52155304e-01]	[4.77638672e+02 8.36856506e+02 5.75398862e-01]	[4.10994537e+02 8.13752930e+02 6.05999172e-01]	[4.00666199e+02 8.06022949e+02 6.34787261e-01]	[4.44386536e+02 7.80463745e+02 6.10741496e-01]
[367.35540771 274.96563721 0.85507947]	[413.49249268 316.09783936 0.88713598]	[354.44979858 321.25314331 0.84068382]	[341.73574829 429.00076294 0.84417129]	[336.52246094 523.82550049 0.92872351]	[470.00674438 305.8293457 0.78131217]	[508.44168091 413.4871521 0.80965996]	[521.34960938 511.01361084 0.87960041]	[434.07751465 508.47909546 0.71813416]	[398.04556274 508.44851685 0.73087275]	[418.60354614 644.44909668 0.81536305]	[439.08798218 770.26000977 0.78436285]	[469.97848511 511.01516724 0.67969435]	[472.52932739 659.82470703 0.73562735]	[4.80317047e+02 8.29069214e+02 8.00030053e-01]	[357.14901733 259.63394165 0.87790221]	[377.58581543 257.01364136 0.94242567]	[0. 0. 0.]	[400.87213135 234.02731323 0.91171485]	[4.82847107e+02 8.59994873e+02 7.29469121e-01]	[5.00870331e+02 8.52381104e+02 7.76950777e-01]	[4.72587311e+02 8.34297668e+02 5.94532847e-01]	[4.05873352e+02 8.13789185e+02 6.00269914e-01]	[3.98185303e+02 8.06050598e+02 6.13353491e-01]	[4.44384613e+02 7.85506653e+02 5.95259786e-01]
[367.32867432 275.04650879 0.86462337]	[411.01712036 316.11825562 0.88554251]	[354.447052 321.28295898 0.83561212]	[339.30511475 431.54577637 0.85646832]	[336.44924927 523.82623291 0.91437101]	[469.98184204 308.31945801 0.78034526]	[508.45800781 413.57962036 0.81793028]	[521.29193115 511.06277466 0.87231356]	[434.10424805 508.4758606 0.72446245]	[398.06549072 508.45410156 0.74089748]	[418.64862061 644.3828125 0.82763225]	[4.39123718e+02 7.75276733e+02 7.70481706e-01]	[470.01229858 508.52786255 0.6807127 ]	[470.02667236 659.89245605 0.73809755]	[4.80283173e+02 8.29123779e+02 8.06541383e-01]	[357.12713623 259.69512939 0.8569482 ]	[377.57846069 257.10842896 0.94086099]	[0. 0. 0.]	[403.27062988 234.05441284 0.90306449]	[4.82857819e+02 8.60015747e+02 7.38237023e-01]	[5.00870026e+02 8.52391907e+02 7.94611573e-01]	[4.72518646e+02 8.34358398e+02 6.06590092e-01]	[4.05914581e+02 8.18894653e+02 5.76349199e-01]	[3.98223785e+02 8.08645630e+02 6.13971233e-01]	[4.44407928e+02 7.88117249e+02 5.85556746e-01]
[367.34368896 275.09765625 0.86551619]	[411.02706909 316.15478516 0.8869307 ]	[354.46539307 321.30456543 0.83593231]	[339.28399658 431.56323242 0.86100978]	[334.01193237 523.86083984 0.89831769]	[469.98937988 310.86956787 0.77864969]	[508.47744751 416.03689575 0.82618445]	[521.25476074 516.15490723 0.87560362]	[434.11392212 508.48840332 0.72873771]	[398.05609131 505.99475098 0.74180192]	[418.61212158 641.92376709 0.8184098 ]	[439.12380981 772.75073242 0.78344554]	[470.03594971 511.0486145 0.68213171]	[470.02987671 662.35174561 0.74285156]	[4.80315186e+02 8.29110168e+02 8.07084560e-01]	[357.13406372 262.17285156 0.8386718 ]	[377.58569336 257.17498779 0.93218243]	[0. 0. 0.]	[403.26617432 236.43797302 0.90658545]	[4.82926147e+02 8.62497498e+02 7.31927335e-01]	[5.03321564e+02 8.52382446e+02 7.91811466e-01]	[4.72561310e+02 8.34362732e+02 5.99964917e-01]	[4.08446869e+02 8.16352600e+02 5.87059617e-01]	[4.00664734e+02 8.08586426e+02 6.24368072e-01]	[4.44415222e+02 7.85570068e+02 5.92903674e-01]
[367.39230347 277.5039978 0.86568797]	[411.02682495 318.51705933 0.88887203]	[354.46469116 323.78179932 0.83205724]	[339.23608398 434.0546875 0.87269449]	[333.97106934 524.00097656 0.86561656]	[469.96820068 310.91772461 0.78185517]	[508.47579956 416.08563232 0.83593339]	[521.26629639 518.69934082 0.89214116]	[434.12371826 511.00958252 0.72151071]	[398.05990601 508.49108887 0.73091877]	[418.60031128 644.39172363 0.81466109]	[439.1204834 770.25091553 0.78558087]	[470.03521729 513.57775879 0.67857599]	[470.02856445 664.87689209 0.7526021 ]	[4.80332153e+02 8.29099670e+02 7.99097300e-01]	[357.14318848 264.72555542 0.83338624]	[377.60690308 259.59085083 0.93229228]	[0. 0. 0.]	[403.26193237 236.52760315 0.90907383]	[4.85369629e+02 8.62515381e+02 7.18788147e-01]	[5.03375641e+02 8.52380554e+02 7.80770659e-01]	[4.72572510e+02 8.34365234e+02 5.88834763e-01]	[4.10968933e+02 8.16312561e+02 5.91844618e-01]	[4.00671753e+02 8.06126526e+02 6.24529719e-01]	[4.44414917e+02 7.83002258e+02 5.78254580e-01]
[369.90859985 277.61709595 0.85352886]	[410.99014282 318.58932495 0.89445692]	[352.02679443 326.33404541 0.82312316]	[339.19824219 434.11001587 0.87700212]	[331.49691772 526.40045166 0.85275221]	[469.98553467 313.45123291 0.79233414]	[508.46560669 418.53610229 0.8516109 ]	[521.25305176 518.66552734 0.8838346 ]	[434.10726929 511.06066895 0.72037995]	[398.06060791 511.00878906 0.7306608 ]	[418.57531738 644.43218994 0.81926525]	[439.12548828 770.22143555 0.78935426]	[470.01660156 513.62762451 0.68044281]	[472.51373291 664.91412354 0.75619125]	[4.80323669e+02 8.29162781e+02 8.00583005e-01]	[357.1572876 269.82446289 0.85258991]	[377.62545776 259.70355225 0.91786349]	[0. 0. 0.]	[400.86962891 236.63998413 0.9050163 ]	[4.82929199e+02 8.62573608e+02 7.09666729e-01]	[5.03347626e+02 8.54816223e+02 7.65319526e-01]	[4.72547882e+02 8.36862915e+02 5.75221419e-01]	[4.13513245e+02 8.16339294e+02 5.94624043e-01]	[4.00698090e+02 8.06133911e+02 6.33241177e-01]	[4.44424408e+02 7.80467651e+02 5.67683816e-01]
[364.85412598 277.65557861 0.84870762]	[410.96279907 318.63812256 0.89218342]	[352.0206604 328.88705444 0.81959808]	[339.18237305 434.11090088 0.87276298]	[331.47912598 526.5368042 0.8349297 ]	[469.99176025 313.53460693 0.7994709 ]	[508.443573 418.6105957 0.86555558]	[521.26800537 518.75213623 0.89876294]	[436.54483032 511.07235718 0.72431457]	[398.07824707 511.01712036 0.73445374]	[418.56817627 644.46539307 0.81565887]	[439.08883667 770.1661377 0.78766304]	[472.52383423 513.62701416 0.68138325]	[472.51376343 664.95654297 0.75850737]	[4.80325195e+02 8.29181396e+02 8.13011527e-01]	[357.08959961 269.87393188 0.83450872]	[377.54309082 262.2104187 0.89067268]	[0. 0. 0.]	[400.84991455 239.05682373 0.89528173]	[4.82822510e+02 8.65044128e+02 7.21572280e-01]	[5.00862701e+02 8.54870483e+02 7.62681723e-01]	[4.72588898e+02 8.36843750e+02 5.84507823e-01]	[4.11000488e+02 8.16341858e+02 6.00156546e-01]	[4.00654236e+02 8.08563721e+02 6.35344684e-01]	[4.44387848e+02 7.77907288e+02 5.75018167e-01]
[362.30441284 277.70758057 0.85840303]	[408.44393921 318.71148682 0.88499802]	[351.987854 331.43951416 0.82539046]	[339.17596436 436.57443237 0.88330323]	[331.45950317 529.05395508 0.82425141]	[469.9659729 316.012146 0.81995189]	[508.45394897 418.71160889 0.87417907]	[521.28057861 518.79663086 0.90483016]	[434.12188721 513.61901855 0.72795898]	[398.07171631 513.57171631 0.73686874]	[418.57192993 644.54370117 0.81616473]	[439.10089111 770.1918335 0.7947498 ]	[470.03637695 516.17626953 0.68639994]	[472.597229 665.01068115 0.76948684]	[4.80353638e+02 8.29269287e+02 8.06204557e-01]	[356.99047852 272.3583374 0.82955909]	[377.48550415 264.74121094 0.86909562]	[0. 0. 0.]	[400.83508301 239.12382507 0.88203406]	[4.82800415e+02 8.67623596e+02 7.08865881e-01]	[5.00880341e+02 8.59934998e+02 7.29049087e-01]	[4.75090607e+02 8.39473206e+02 5.74041963e-01]	[4.13548126e+02 8.18891479e+02 5.96379697e-01]	[4.00683777e+02 8.08619446e+02 6.44366562e-01]	[4.44394806e+02 7.80404724e+02 5.77759385e-01]
[359.8170166 280.12554932 0.87516642]	[408.40847778 321.18215942 0.86466777]	[351.93078613 334.01913452 0.83574045]	[339.17034912 439.11877441 0.90253997]	[331.45187378 534.09136963 0.82011855]	[467.46298218 316.09552002 0.83280522]	[508.48318481 421.14352417 0.8690424 ]	[521.30340576 521.32989502 0.92783237]	[436.60644531 513.64520264 0.73512441]	[398.11138916 513.61138916 0.7367239 ]	[418.5512085 646.97814941 0.81749237]	[439.08895874 770.19012451 0.793706 ]	[472.61087036 516.19921875 0.68248719]	[472.60028076 667.47784424 0.7863763 ]	[4.80311310e+02 8.31685425e+02 8.11897337e-01]	[354.52050781 272.4069519 0.82402128]	[375.05023193 267.29602051 0.85352039]	[0. 0. 0.]	[400.80328369 241.68547058 0.87024194]	[4.82891693e+02 8.67705627e+02 7.07127750e-01]	[5.03288147e+02 8.60004761e+02 7.36183584e-01]	[4.70038788e+02 8.39446899e+02 5.73060453e-01]	[4.11008240e+02 8.18886780e+02 5.86143374e-01]	[3.98227448e+02 8.08612305e+02 6.39040053e-01]	[4.44381714e+02 7.80410461e+02 5.80251932e-01]
[359.71624756 280.1980896 0.88831645]	[408.40322876 321.2789917 0.84635544]	[351.93783569 336.46511841 0.84866017]	[339.14987183 439.28475952 0.91541409]	[331.45162964 536.71398926 0.8337369 ]	[467.44995117 318.52853394 0.83996826]	[508.53060913 421.19998169 0.85873288]	[521.31280518 523.76947021 0.92714626]	[436.59454346 516.16693115 0.73933125]	[398.10467529 516.15405273 0.74337691]	[416.15365601 644.54333496 0.82199371]	[439.06588745 770.16119385 0.79385084]	[472.57553101 518.68450928 0.68471527]	[475.11746216 667.5355835 0.79487431]	[4.80342133e+02 8.31827209e+02 8.05738628e-01]	[352.0241394 274.87216187 0.83981806]	[372.51675415 269.83200073 0.84434837]	[0. 0. 0.]	[400.74938965 246.7688446 0.86980575]	[4.82773132e+02 8.70117676e+02 7.33256340e-01]	[5.00844910e+02 8.62549988e+02 7.49971509e-01]	[4.75099030e+02 8.44607971e+02 5.75142562e-01]	[4.16072205e+02 8.16380981e+02 5.96112490e-01]	[4.00712738e+02 8.08588135e+02 6.47301555e-01]	[4.44357239e+02 7.77853638e+02 5.96532941e-01]
[359.69509888 282.728302 0.86971682]	[405.92565918 323.79257202 0.8348459 ]	[351.93487549 336.55148315 0.8631258 ]	[339.17172241 441.71743774 0.91533971]	[331.47393799 539.24871826 0.85201836]	[467.41906738 318.59066772 0.84450221]	[511.01403809 421.29162598 0.84413153]	[521.32769775 523.85461426 0.93127161]	[436.57723999 516.21063232 0.73736882]	[398.09048462 516.17358398 0.7416029 ]	[416.13671875 644.49530029 0.81878585]	[436.69586182 770.18933105 0.79118639]	[472.55950928 518.73150635 0.68670809]	[475.13473511 667.60064697 0.79942018]	[4.82712097e+02 8.34335083e+02 7.98782110e-01]	[352.00588989 274.98529053 0.87194932]	[372.45159912 272.35626221 0.84728777]	[0. 0. 0.]	[400.69161987 251.82600403 0.8825621 ]	[4.82776550e+02 8.70158752e+02 7.36582577e-01]	[5.00846283e+02 8.65095642e+02 7.52165198e-01]	[4.77630341e+02 8.49608643e+02 6.03485048e-01]	[4.16066315e+02 8.16391724e+02 5.82476258e-01]	[4.00701782e+02 8.08603943e+02 6.38045609e-01]	[4.44344635e+02 7.77884644e+02 6.05390191e-01]
[359.69396973 282.72598267 0.8702004 ]	[405.92687988 323.78726196 0.83514827]	[351.93722534 336.54547119 0.86282229]	[339.17547607 441.72341919 0.91431957]	[331.47314453 539.24468994 0.85157365]	[467.42300415 318.59115601 0.84440845]	[511.01745605 421.29574585 0.84245509]	[521.32818604 523.85559082 0.93089896]	[436.59024048 516.20214844 0.73830533]	[398.09719849 516.16821289 0.74176121]	[416.10922241 644.53503418 0.81774449]	[439.07714844 770.22625732 0.79152507]	[472.58013916 518.72180176 0.6861099 ]	[475.13253784 667.60723877 0.80046868]	[4.82714508e+02 8.34337585e+02 7.97879636e-01]	[352.00479126 274.98352051 0.87112153]	[372.45184326 272.35574341 0.84748578]	[0. 0. 0.]	[400.69265747 251.82666016 0.88235986]	[4.82778625e+02 8.70154053e+02 7.33131528e-01]	[5.00848114e+02 8.65092590e+02 7.48333097e-01]	[4.77638367e+02 8.49611389e+02 6.02324009e-01]	[4.13573303e+02 8.18896301e+02 5.75805545e-01]	[4.00693085e+02 8.08632874e+02 6.35506153e-01]	[4.44365570e+02 7.80417725e+02 6.01007640e-01]
[359.68374634 287.81982422 0.86283338]	[408.38525391 326.37527466 0.82310379]	[351.94091797 336.62158203 0.86879706]	[339.18264771 441.82513428 0.91002309]	[331.46362305 541.72528076 0.86373699]	[467.43545532 318.66043091 0.83833581]	[511.06237793 421.30529785 0.84101665]	[521.36151123 523.9005127 0.92470056]	[436.62759399 518.68951416 0.75068021]	[398.12612915 518.65802002 0.75289118]	[416.03317261 644.54956055 0.81978035]	[439.08007812 770.17199707 0.80899918]	[475.07937622 518.76055908 0.69170523]	[475.13891602 667.64239502 0.79462975]	[4.82772644e+02 8.36893005e+02 7.86035240e-01]	[351.97302246 275.10668945 0.86004943]	[369.95230103 272.47265625 0.8596257 ]	[0. 0. 0.]	[400.62863159 251.91816711 0.89938176]	[4.82816345e+02 8.70235962e+02 7.36520529e-01]	[5.03256836e+02 8.67624451e+02 7.50939488e-01]	[4.77706238e+02 8.49721008e+02 6.16601467e-01]	[4.13574982e+02 8.16369202e+02 5.91891587e-01]	[4.00671265e+02 8.08581848e+02 6.44409180e-01]	[4.44374359e+02 7.77874878e+02 6.24875546e-01]
[359.62097168 290.38708496 0.87545371]	[405.9034729 331.40634155 0.83047801]	[351.93722534 336.68203735 0.8703413 ]	[339.23730469 441.89129639 0.90056896]	[333.94091797 539.31665039 0.87243629]	[464.95922852 318.72094727 0.83403128]	[513.59191895 421.36456299 0.8354758 ]	[521.37860107 523.97247314 0.91597873]	[436.60531616 516.20294189 0.74294519]	[398.12350464 516.17791748 0.75090289]	[416.10223389 646.94140625 0.82365751]	[439.1031189 770.23034668 0.7975381 ]	[472.58395386 518.70861816 0.68602991]	[477.61505127 667.63787842 0.79335362]	[4.82790771e+02 8.36841919e+02 7.81566501e-01]	[349.45108032 277.49508667 0.83736587]	[367.36383057 274.94360352 0.8823728 ]	[0. 0. 0.]	[398.28970337 254.37190247 0.91806364]	[4.82822723e+02 8.70241943e+02 7.37943769e-01]	[5.03277466e+02 8.67625000e+02 7.51627445e-01]	[4.77721008e+02 8.49676208e+02 6.18707597e-01]	[4.16066711e+02 8.18880676e+02 5.88097632e-01]	[4.00697693e+02 8.08615906e+02 6.42632604e-01]	[4.44399689e+02 7.80457947e+02 6.07025504e-01]
[359.63705444 292.96444702 0.90194678]	[408.38879395 334.00653076 0.8520081 ]	[351.96759033 339.10360718 0.87629044]	[339.28924561 444.40054321 0.87254047]	[334.00582886 541.76623535 0.89111269]	[464.95758057 321.24200439 0.80974507]	[513.61950684 423.91665649 0.80860811]	[521.40045166 526.46063232 0.90171915]	[436.67565918 518.73254395 0.76067245]	[398.16854858 518.68322754 0.75913173]	[416.15875244 646.9821167 0.81954741]	[439.09619141 770.25238037 0.79149699]	[475.11080933 521.24029541 0.69556099]	[477.67752075 670.10614014 0.79055756]	[4.82813232e+02 8.36841248e+02 7.82704055e-01]	[351.9569397 277.64645386 0.82276857]	[367.38787842 275.10449219 0.88025105]	[0. 0. 0.]	[398.26339722 254.51539612 0.94364953]	[4.82855835e+02 8.72711060e+02 7.38354445e-01]	[5.03291199e+02 8.67708008e+02 7.53506660e-01]	[4.77717804e+02 8.49655273e+02 6.38952553e-01]	[4.16134369e+02 8.18922791e+02 5.89801431e-01]	[4.00742432e+02 8.08641357e+02 6.36863708e-01]	[4.44380219e+02 7.80444519e+02 6.01439595e-01]
[359.58282471 295.40078735 0.90807581]	[408.39431763 336.45016479 0.86396742]	[351.94784546 339.16937256 0.87186086]	[339.26837158 446.93200684 0.86563277]	[334.04501343 541.83709717 0.89898598]	[467.40109253 323.72592163 0.79621607]	[513.61779785 426.41281128 0.80315238]	[521.37982178 526.48968506 0.89632583]	[436.68701172 521.20855713 0.76744157]	[398.18447876 518.76019287 0.76821506]	[416.13201904 646.99859619 0.81611013]	[439.10852051 770.19348145 0.80602586]	[475.09646606 521.29229736 0.69868004]	[477.70907593 670.1619873 0.7929858 ]	[4.82810577e+02 8.36880981e+02 7.89592028e-01]	[349.41461182 277.68035889 0.80969554]	[367.3470459 277.47323608 0.87928307]	[0. 0. 0.]	[398.27365112 254.5824585 0.94644451]	[4.82936401e+02 8.72834351e+02 7.27483869e-01]	[5.03328827e+02 8.70180481e+02 7.53032684e-01]	[4.77698425e+02 8.49688416e+02 6.52676702e-01]	[4.16098633e+02 8.16390686e+02 5.69284022e-01]	[4.00718567e+02 8.08577087e+02 6.20415568e-01]	[4.44382599e+02 7.77874634e+02 6.03481889e-01]
[359.60928345 295.5305481 0.92615855]	[408.41662598 336.50476074 0.86835891]	[351.94815063 339.21881104 0.86650568]	[339.25997925 446.96774292 0.86153221]	[334.04812622 541.86254883 0.90114558]	[467.39529419 323.80456543 0.78802747]	[513.60186768 428.96304321 0.79444718]	[521.3760376 526.50146484 0.8937797 ]	[436.69650269 521.19921875 0.76794112]	[398.18289185 518.75769043 0.77016729]	[416.15081787 647.02252197 0.81708628]	[439.11019897 770.23779297 0.79458046]	[475.12246704 521.27532959 0.69982308]	[477.72723389 670.19018555 0.78902316]	[4.82821198e+02 8.36920715e+02 7.93376207e-01]	[349.44143677 280.17974854 0.7866928 ]	[367.38485718 277.59707642 0.8795113 ]	[0. 0. 0.]	[398.27218628 256.94168091 0.9444381 ]	[4.85403809e+02 8.72919983e+02 7.36920178e-01]	[5.03407166e+02 8.70247009e+02 7.62306750e-01]	[4.77669525e+02 8.49727051e+02 6.65207863e-01]	[4.16081146e+02 8.18892883e+02 5.49641430e-01]	[4.00708984e+02 8.08596130e+02 6.07355952e-01]	[4.44387939e+02 7.77913696e+02 5.88642836e-01]
[359.62496948 295.62127686 0.92831552]	[408.43255615 336.56491089 0.87605858]	[351.93692017 339.28335571 0.85731977]	[339.23065186 449.43936157 0.86656916]	[334.04528809 541.92584229 0.90073359]	[467.41699219 326.36462402 0.77808863]	[513.5848999 434.08175659 0.80278647]	[521.38781738 529.04193115 0.87831336]	[436.68984985 521.21600342 0.7709381 ]	[398.19006348 521.19836426 0.77325207]	[418.55447388 647.11462402 0.80247641]	[439.1008606 772.72094727 0.77312684]	[475.0944519 521.27593994 0.69882858]	[477.73233032 670.18054199 0.7874552 ]	[4.82845734e+02 8.39407227e+02 7.85480618e-01]	[351.91574097 282.70559692 0.77358103]	[367.41452026 277.68850708 0.87328601]	[0. 0. 0.]	[398.28704834 256.99462891 0.93552941]	[4.85371490e+02 8.75341675e+02 7.41008520e-01]	[5.03392792e+02 8.70284302e+02 7.60521054e-01]	[4.77704437e+02 8.49754517e+02 6.67018652e-01]	[4.16064178e+02 8.18958069e+02 5.44469059e-01]	[4.00700317e+02 8.08648132e+02 6.06015801e-01]	[4.44382385e+02 7.82968994e+02 5.72237730e-01]
[359.68191528 298.03713989 0.92537028]	[408.41900635 336.60263062 0.88192713]	[351.95950317 341.6960144 0.85312998]	[339.23217773 449.45770264 0.86789143]	[334.03591919 541.92974854 0.9007237 ]	[467.39498901 328.9078064 0.77898508]	[511.08346558 436.56558228 0.81535435]	[521.35479736 531.60186768 0.86868709]	[439.09619141 521.23345947 0.77342761]	[398.20913696 521.20770264 0.76495093]	[418.64694214 649.58685303 0.79195368]	[4.39088287e+02 7.72714355e+02 7.71123409e-01]	[477.60818481 521.28161621 0.70179701]	[477.70452881 670.184021 0.77412766]	[4.82807800e+02 8.39418030e+02 7.80285358e-01]	[351.97720337 285.27752686 0.77948713]	[369.96536255 280.12863159 0.86321324]	[0. 0. 0.]	[400.65673828 257.04455566 0.92901731]	[4.82918518e+02 8.72898560e+02 7.26318836e-01]	[5.03313873e+02 8.70254272e+02 7.52444863e-01]	[4.77682800e+02 8.49754211e+02 6.45274520e-01]	[4.16130493e+02 8.18907349e+02 5.49584866e-01]	[4.00758057e+02 8.08630188e+02 6.11133993e-01]	[4.44347321e+02 7.80464783e+02 5.67974031e-01]
[359.70471191 298.078125 0.92385101]	[408.39675903 336.64105225 0.8893038 ]	[351.95776367 341.73416138 0.8475309 ]	[339.22363281 449.47036743 0.87229091]	[334.00927734 544.30883789 0.89841819]	[467.39828491 331.4354248 0.78321284]	[511.03082275 436.64959717 0.83317178]	[521.3225708 536.69848633 0.8738181 ]	[439.11694336 518.77630615 0.78056657]	[398.23812866 518.72729492 0.76202923]	[418.70370483 647.13690186 0.7854597 ]	[4.39062958e+02 7.72825195e+02 7.53582478e-01]	[477.62686157 521.25146484 0.70824766]	[477.68225098 670.18896484 0.76778513]	[4.82802582e+02 8.41997070e+02 7.73706496e-01]	[352.0177002 285.33255005 0.78721976]	[372.46856689 280.18103027 0.85971785]	[0. 0. 0.]	[400.7041626 257.13986206 0.92031264]	[4.85365784e+02 8.77912354e+02 7.06309855e-01]	[5.03386993e+02 8.72777771e+02 7.36446321e-01]	[4.77682007e+02 8.52223022e+02 6.36257052e-01]	[4.16136322e+02 8.18882507e+02 5.81170619e-01]	[4.00773682e+02 8.08645386e+02 6.39271736e-01]	[4.44333954e+02 7.85548157e+02 5.68338871e-01]
[359.73336792 298.13259888 0.91506577]	[408.44003296 336.67886353 0.88436228]	[351.9654541 341.75802612 0.84745204]	[339.18997192 449.46798706 0.87639576]	[333.96795654 544.36175537 0.88948607]	[467.4319458 333.94744873 0.79042083]	[511.02526855 439.15267944 0.85429811]	[521.18377686 539.17999268 0.86338282]	[439.10583496 521.20611572 0.78017855]	[398.24603271 518.72979736 0.76304603]	[418.76965332 647.09191895 0.7850607 ]	[4.36682831e+02 7.72809692e+02 7.62147427e-01]	[475.15063477 521.28790283 0.70563579]	[477.6388855 672.7288208 0.74959463]	[4.82762695e+02 8.44576477e+02 7.74357259e-01]	[354.46914673 287.88885498 0.80076224]	[372.50692749 282.67367554 0.85250205]	[0. 0. 0.]	[400.7258606 257.1723938 0.91128206]	[4.82936646e+02 8.77981384e+02 6.96319520e-01]	[5.03339020e+02 8.72818848e+02 7.22732544e-01]	[4.77639069e+02 8.52296326e+02 6.09850347e-01]	[4.16115143e+02 8.16389587e+02 5.81184089e-01]	[4.00766876e+02 8.08629150e+02 6.39916778e-01]	[4.44306671e+02 7.85512329e+02 5.78063548e-01]
[359.71115112 298.19030762 0.91436774]	[408.44589233 339.04916382 0.88339609]	[351.98596191 341.8107605 0.83852458]	[339.17980957 449.51391602 0.87222481]	[333.93762207 544.38635254 0.88257462]	[467.44903564 334.02362061 0.79781359]	[508.53137207 439.2305603 0.86123157]	[518.75549316 541.74017334 0.8790589 ]	[439.11938477 521.23388672 0.79118252]	[398.26272583 518.76342773 0.77135682]	[418.77972412 649.57324219 0.78200185]	[4.39074188e+02 7.80421814e+02 7.46913254e-01]	[475.15023804 521.32287598 0.71030426]	[477.64151001 677.76135254 0.75154757]	[4.80366302e+02 8.44595093e+02 7.80867577e-01]	[354.45959473 290.42684937 0.81288099]	[372.48504639 282.77615356 0.84008491]	[0. 0. 0.]	[400.75030518 259.64230347 0.88974482]	[4.82844208e+02 8.75445801e+02 7.01858342e-01]	[5.00849579e+02 8.72767395e+02 7.35179782e-01]	[4.77624664e+02 8.52288635e+02 6.08835101e-01]	[4.13561676e+02 8.21479980e+02 5.73038161e-01]	[4.00717285e+02 8.08726074e+02 6.36703253e-01]	[4.44355194e+02 7.88177002e+02 5.66722989e-01]
[359.73443604 298.24206543 0.9056108 ]	[408.47283936 339.09503174 0.88439935]	[352.00088501 344.27374268 0.83173698]	[339.18035889 451.99377441 0.87203902]	[331.44451904 544.34228516 0.87760252]	[469.96731567 336.49029541 0.80780905]	[508.54931641 441.69351196 0.86331838]	[516.22583008 541.77416992 0.86277282]	[439.11932373 521.27325439 0.79583716]	[398.27218628 521.23309326 0.7773701 ]	[418.78366089 652.20007324 0.76925451]	[4.39125702e+02 7.85496887e+02 7.51117229e-01]	[475.1388855 521.32757568 0.7100547 ]	[477.60168457 675.26397705 0.75199378]	[4.80366760e+02 8.49609863e+02 7.81963468e-01]	[354.47677612 292.90145874 0.83344102]	[372.53161621 285.31359863 0.84067565]	[0. 0. 0.]	[400.78433228 262.17132568 0.87270278]	[4.82793549e+02 8.77976562e+02 6.65024519e-01]	[5.00818695e+02 8.72880371e+02 7.06968486e-01]	[4.77656891e+02 8.54848572e+02 5.77881038e-01]	[4.13566315e+02 8.24019470e+02 5.72251081e-01]	[4.00731598e+02 8.11188660e+02 6.43377662e-01]	[4.44441315e+02 7.90727783e+02 5.58847070e-01]
[359.68624878 298.24874878 0.91837978]	[410.95101929 339.18453979 0.87962228]	[352.01489258 344.34515381 0.82733303]	[339.16876221 452.02966309 0.87037623]	[328.9402771 544.43115234 0.86514753]	[469.98773193 336.60800171 0.82470977]	[508.52813721 441.80325317 0.84814721]	[516.17272949 541.91760254 0.86662984]	[439.10186768 521.33178711 0.80228251]	[398.27703857 521.29840088 0.78732109]	[421.15228271 649.64642334 0.77395517]	[4.39118622e+02 7.85509094e+02 7.40846038e-01]	[475.10656738 521.37994385 0.71097708]	[475.17163086 677.8168335 0.73968953]	[4.80312073e+02 8.49599060e+02 7.85915971e-01]	[354.44488525 292.90167236 0.82357037]	[372.5090332 287.81610107 0.83926105]	[0. 0. 0.]	[400.81436157 262.23538208 0.86289334]	[4.82774536e+02 8.80474670e+02 6.81694508e-01]	[5.00813477e+02 8.72907166e+02 7.33758867e-01]	[4.75114441e+02 8.54825928e+02 5.78773499e-01]	[4.16107147e+02 8.24076477e+02 5.68188310e-01]	[4.00784607e+02 8.11238220e+02 6.28942847e-01]	[4.44392792e+02 7.90722107e+02 5.40235937e-01]
[359.70697021 300.69577026 0.90637195]	[408.47351074 339.25460815 0.87051821]	[351.99072266 346.88674927 0.81846714]	[339.13168335 452.06790161 0.87614393]	[328.865448 544.47393799 0.85826802]	[470.01409912 339.05300903 0.82757902]	[508.55459595 446.87805176 0.80082744]	[513.66290283 544.42089844 0.85920441]	[436.69689941 523.80291748 0.78752106]	[398.25857544 521.36889648 0.78397417]	[421.15362549 654.76629639 0.74700272]	[4.39140625e+02 7.85549866e+02 7.27212131e-01]	[472.5612793 523.86676025 0.70480579]	[475.12872314 680.39544678 0.74284136]	[4.80258087e+02 8.49618896e+02 7.95049608e-01]	[354.46075439 292.99090576 0.84091926]	[374.96789551 290.35610962 0.85039359]	[0. 0. 0.]	[400.83773804 267.29986572 0.85540503]	[4.80353302e+02 8.77986694e+02 6.88927531e-01]	[5.00782806e+02 8.72881958e+02 7.48603761e-01]	[4.72562805e+02 8.54798950e+02 5.82877278e-01]	[4.16123199e+02 8.26624146e+02 5.44334531e-01]	[4.00783508e+02 8.11310913e+02 6.03657246e-01]	[4.44410797e+02 7.90736633e+02 5.02621114e-01]
[359.76489258 303.25448608 0.86788452]	[410.95776367 339.30667114 0.86234194]	[352.01239014 349.42178345 0.82347268]	[339.13043213 452.05883789 0.87573761]	[326.34768677 544.5055542 0.8515299 ]	[470.03878784 339.11660767 0.83024567]	[511.00241089 446.88833618 0.80214047]	[513.59191895 544.41412354 0.85803336]	[436.67572021 523.81359863 0.78503281]	[398.24530029 521.38122559 0.78459597]	[421.1439209 654.75073242 0.7586683 ]	[4.39116364e+02 7.83025879e+02 7.33578742e-01]	[472.52514648 523.87103271 0.70480192]	[475.14550781 680.40246582 0.74296325]	[4.80261322e+02 8.49651306e+02 7.93513536e-01]	[354.53491211 295.45635986 0.85970104]	[375.01315308 292.90875244 0.87229979]	[0. 0. 0.]	[400.84954834 269.87188721 0.85793811]	[4.82749664e+02 8.80537354e+02 6.81064010e-01]	[5.00786469e+02 8.75342590e+02 7.36792207e-01]	[4.72560333e+02 8.54848999e+02 5.75202823e-01]	[4.13546204e+02 8.24028259e+02 5.57690263e-01]	[4.00733551e+02 8.11196533e+02 6.36333585e-01]	[4.44420258e+02 7.90711670e+02 5.30967951e-01]
[362.21887207 308.32827759 0.83855581]	[411.00796509 341.73126221 0.85538596]	[354.46780396 351.96157837 0.83474904]	[339.12588501 454.59240723 0.87953174]	[326.3248291 546.92376709 0.84223586]	[472.52883911 339.181427 0.82784235]	[511.04852295 446.97503662 0.7970773 ]	[513.61688232 544.42431641 0.8550536 ]	[436.6774292 523.86761475 0.78313178]	[398.24746704 523.81811523 0.78530139]	[418.80328369 652.1237793 0.76980305]	[4.39125214e+02 7.82982910e+02 7.41059422e-01]	[472.52670288 523.92993164 0.70126772]	[475.12692261 680.37365723 0.74210793]	[4.80319946e+02 8.49649353e+02 7.83269763e-01]	[356.98681641 295.59634399 0.86578953]	[375.04815674 293.02032471 0.88739884]	[0. 0. 0.]	[400.8314209 272.40093994 0.87267923]	[4.82762360e+02 8.83071533e+02 6.62683964e-01]	[5.00760162e+02 8.75406799e+02 7.07248032e-01]	[4.75156921e+02 8.54885986e+02 5.60429633e-01]	[4.13552612e+02 8.24051819e+02 5.75037360e-01]	[4.00732574e+02 8.11212891e+02 6.48133337e-01]	[4.44428345e+02 7.90680664e+02 5.49926996e-01]
[362.23913574 308.41903687 0.83469534]	[411.01107788 341.7583313 0.85259336]	[354.48370361 351.97210693 0.83819097]	[339.13531494 457.09790039 0.88898349]	[326.3631897 546.95782471 0.83759403]	[472.5435791 339.21255493 0.82776779]	[513.57653809 446.95791626 0.79839242]	[516.13909912 544.47491455 0.84923083]	[439.05975342 523.89477539 0.77989507]	[398.25357056 523.84698486 0.77977675]	[418.76205444 652.17181396 0.77506644]	[4.39129211e+02 7.77904541e+02 7.66513765e-01]	[472.61248779 523.94940186 0.69892502]	[477.61828613 682.86688232 0.7551648 ]	[4.80354126e+02 8.47152222e+02 7.69836247e-01]	[357.02050781 295.64364624 0.85059631]	[375.05557251 295.42721558 0.8983376 ]	[0. 0. 0.]	[400.85412598 272.44598389 0.87389207]	[4.82865082e+02 8.85571838e+02 6.41020775e-01]	[5.00836395e+02 8.75405823e+02 6.93354011e-01]	[4.77618561e+02 8.52367676e+02 5.63984692e-01]	[4.0840686e+02 8.2151709e+02 5.7997638e-01]	[3.98223938e+02 8.08729065e+02 6.58241451e-01]	[4.46892914e+02 7.88182007e+02 5.79677820e-01]
[362.29782104 310.94940186 0.83117437]	[411.03381348 341.78952026 0.84746671]	[354.48425293 351.98669434 0.84043896]	[339.14672852 457.08987427 0.88708109]	[328.88165283 546.92797852 0.84638685]	[472.5489502 339.24282837 0.82467121]	[513.6159668 449.43283081 0.79447389]	[516.21258545 544.50341797 0.85626328]	[439.0975647 523.84918213 0.79775405]	[400.615448 523.81298828 0.78443378]	[418.7689209 652.14019775 0.77828801]	[4.39119995e+02 7.77837891e+02 7.72024393e-01]	[475.11633301 523.89990234 0.71548796]	[477.67092896 682.85766602 0.74908006]	[4.80365814e+02 8.49621948e+02 7.78859138e-01]	[357.05578613 298.01705933 0.86183214]	[375.10214233 295.48345947 0.9072504 ]	[0. 0. 0.]	[400.88616943 274.87954712 0.87237149]	[4.82907013e+02 8.85606873e+02 6.41686976e-01]	[5.03263794e+02 8.75440430e+02 6.88381970e-01]	[4.77604401e+02 8.54830994e+02 5.60994744e-01]	[4.03359680e+02 8.18950256e+02 5.82515061e-01]	[3.98156952e+02 8.08670410e+02 6.50283515e-01]	[4.44434601e+02 7.88154358e+02 5.98423243e-01]
[362.29837036 310.92108154 0.83045018]	[411.03842163 341.82217407 0.84094304]	[354.48562622 352.01956177 0.84454197]	[339.14141846 457.11083984 0.8911168 ]	[328.90457153 546.95678711 0.84467244]	[472.54772949 339.26428223 0.82305378]	[513.62731934 449.4581604 0.79439342]	[518.71380615 544.50866699 0.87594801]	[439.11471558 523.88806152 0.79383332]	[400.63088989 523.86047363 0.78123051]	[421.1739502 657.28570557 0.76851058]	[4.39108459e+02 7.77858398e+02 7.66596913e-01]	[475.12561035 523.92480469 0.707138 ]	[477.68252563 682.91955566 0.75881016]	[4.80370544e+02 8.49651184e+02 7.80123591e-01]	[357.06082153 298.00979614 0.86507976]	[375.1098938 295.47637939 0.9063307 ]	[0. 0. 0.]	[403.2567749 274.90200806 0.8754307 ]	[4.82906250e+02 8.85632935e+02 6.36283934e-01]	[5.03278046e+02 8.77916016e+02 6.84880137e-01]	[4.77612152e+02 8.54874634e+02 5.55957854e-01]	[4.03334717e+02 8.18935852e+02 5.85140765e-01]	[3.98144104e+02 8.08661804e+02 6.46314085e-01]	[4.44430054e+02 7.88180908e+02 5.99215031e-01]
[362.31149292 310.94244385 0.83078706]	[413.50457764 344.26620483 0.8382811 ]	[354.50817871 354.45849609 0.85372126]	[339.14706421 457.12591553 0.89165461]	[328.91674805 546.9954834 0.83871561]	[472.54406738 339.27423096 0.82156283]	[513.65032959 449.48724365 0.79386079]	[518.74780273 546.921875 0.87436497]	[439.14630127 523.87457275 0.79883915]	[400.66018677 523.83441162 0.78135109]	[421.22351074 652.19793701 0.78318995]	[4.39097321e+02 7.77863953e+02 7.64428556e-01]	[475.15505981 523.91790771 0.71082228]	[477.73272705 682.96716309 0.76442909]	[4.80376770e+02 8.49654846e+02 7.80325413e-01]	[357.06408691 298.02416992 0.87484676]	[375.12472534 295.49118042 0.90898991]	[0. 0. 0.]	[403.29165649 274.91690063 0.871292 ]	[4.82894836e+02 8.85619995e+02 6.41666889e-01]	[5.03265961e+02 8.77910278e+02 6.87999547e-01]	[4.77629028e+02 8.54884888e+02 5.60622096e-01]	[4.03336212e+02 8.18932556e+02 5.86211860e-01]	[3.98137299e+02 8.08658081e+02 6.46283865e-01]	[4.44407776e+02 7.88187256e+02 6.11296535e-01]
[362.3265686 313.43011475 0.83847862]	[413.54266357 344.30447388 0.83479846]	[354.53570557 354.49960327 0.86457288]	[339.15841675 457.1991272 0.90084463]	[331.39154053 547.02514648 0.8370167 ]	[472.54754639 339.29006958 0.81919074]	[516.10888672 451.99536133 0.79461825]	[518.77532959 546.91845703 0.88156903]	[439.1786499 523.88061523 0.80356729]	[400.6697998 523.8447876 0.78267205]	[421.23944092 652.15826416 0.79113954]	[439.10916138 775.27160645 0.78612685]	[477.63848877 523.92425537 0.72065598]	[477.73110962 682.9407959 0.76183641]	[4.80360413e+02 8.49673645e+02 7.81854272e-01]	[357.09320068 298.07739258 0.8499065 ]	[377.48156738 295.55484009 0.91447765]	[0. 0. 0.]	[403.30078125 274.98171997 0.87913239]	[4.82931732e+02 8.85645081e+02 6.34430587e-01]	[5.03260376e+02 8.77926819e+02 6.87824845e-01]	[4.77609833e+02 8.54914856e+02 5.57911813e-01]	[4.03275635e+02 8.16324951e+02 6.11583650e-01]	[3.98119751e+02 8.06127136e+02 6.49458885e-01]	[4.44408722e+02 7.88114990e+02 6.30792201e-01]
[362.32522583 313.52310181 0.8565709 ]	[413.57574463 346.81838989 0.83059168]	[354.54537964 354.54544067 0.87126422]	[339.1807251 459.63531494 0.9097563 ]	[331.43286133 549.52960205 0.83032089]	[472.57382202 341.68539429 0.8142935 ]	[516.15637207 452.01574707 0.80527717]	[518.77478027 546.95501709 0.87938917]	[439.19152832 523.88299561 0.80066496]	[400.67788696 523.83935547 0.77728122]	[421.25860596 649.63354492 0.81358504]	[439.10406494 772.77478027 0.79486841]	[477.6630249 523.93902588 0.71688545]	[480.14459229 682.98309326 0.77852404]	[4.80373505e+02 8.49656189e+02 7.75118053e-01]	[357.10147095 298.16174316 0.83816713]	[377.48025513 295.62402344 0.91451907]	[0. 0. 0.]	[403.29397583 275.00006104 0.88934869]	[4.82934235e+02 8.88144714e+02 6.43472791e-01]	[5.03256439e+02 8.77982239e+02 6.87785506e-01]	[4.77602692e+02 8.54874268e+02 5.50827682e-01]	[4.08424713e+02 8.13822937e+02 6.02258444e-01]	[4.00649994e+02 8.06073914e+02 6.60472453e-01]	[4.44384460e+02 7.85586121e+02 6.28284991e-01]
[362.32879639 313.52471924 0.85623235]	[413.5798645 346.8180542 0.83054584]	[354.54226685 354.54556274 0.87071455]	[339.18292236 459.61825562 0.90665293]	[331.43481445 549.51379395 0.83156413]	[472.57925415 341.68487549 0.81408691]	[516.15447998 452.02267456 0.80603027]	[518.78094482 546.94415283 0.88142401]	[439.19699097 523.88336182 0.8029691 ]	[400.67816162 523.84454346 0.77709877]	[421.25830078 649.63348389 0.81454593]	[439.09988403 772.7756958 0.79508352]	[477.67669678 523.93920898 0.720976 ]	[480.14486694 682.96472168 0.7743476 ]	[4.80380920e+02 8.49661682e+02 7.74528980e-01]	[357.1010437 298.1661377 0.84020472]	[377.48098755 295.62542725 0.91470033]	[0. 0. 0.]	[403.2951355 274.9954834 0.88791835]	[4.82941986e+02 8.88161743e+02 6.50769114e-01]	[5.03275513e+02 8.80468750e+02 6.92121625e-01]	[4.77607300e+02 8.54880371e+02 5.53328693e-01]	[4.10954041e+02 8.13835144e+02 6.01513147e-01]	[4.00671906e+02 8.06083740e+02 6.64185405e-01]	[4.44381165e+02 7.85572449e+02 6.29578531e-01]
[364.76644897 315.92984009 0.85931242]	[416.02886963 346.85049438 0.83274651]	[354.54898071 354.55871582 0.87313181]	[339.18557739 459.6104126 0.90214145]	[331.48602295 549.53033447 0.83263499]	[475.08981323 341.70993042 0.81427419]	[516.17260742 452.03717041 0.80947089]	[518.78198242 546.9708252 0.87858868]	[439.20941162 523.91345215 0.79902399]	[400.6975708 523.88275146 0.77340847]	[421.25360107 649.66888428 0.8091951 ]	[439.11209106 770.27154541 0.80668813]	[477.68167114 523.94805908 0.71937925]	[480.15194702 685.38977051 0.77380842]	[4.82723785e+02 8.49703491e+02 7.86006272e-01]	[357.10922241 298.20123291 0.83376467]	[377.48278809 295.65621948 0.91772723]	[0. 0. 0.]	[403.2852478 275.00216675 0.88517928]	[4.82933228e+02 8.88174866e+02 6.55323267e-01]	[5.03279297e+02 8.80490356e+02 6.90539181e-01]	[4.77637085e+02 8.57371643e+02 5.58962584e-01]	[4.08425751e+02 8.13764526e+02 6.11865699e-01]	[3.98241272e+02 8.06019104e+02 6.59372568e-01]	[4.44370148e+02 7.83015381e+02 6.31173432e-01]
[364.81747437 315.96292114 0.86278063]	[416.04638672 346.88919067 0.83571881]	[354.57183838 354.57556152 0.87882459]	[339.18756104 459.60961914 0.90476668]	[333.93484497 552.0848999 0.82895279]	[475.08798218 341.74142456 0.81141943]	[516.17218018 454.54205322 0.81098592]	[518.7878418 546.9989624 0.87004739]	[439.28570557 523.93115234 0.80575407]	[400.76733398 523.8706665 0.77503705]	[421.29589844 649.61682129 0.81145561]	[439.15014648 772.72869873 0.80417854]	[480.14212036 526.40209961 0.72808349]	[480.16159058 685.42047119 0.78564596]	[4.82713501e+02 8.49753723e+02 7.94240475e-01]	[357.13223267 298.22424316 0.84927779]	[377.51647949 298.0027771 0.92450297]	[0. 0. 0.]	[403.31680298 275.02062988 0.87892324]	[4.82846741e+02 8.88177124e+02 7.03990281e-01]	[5.00828430e+02 8.80505493e+02 7.22006202e-01]	[4.77654053e+02 8.57421326e+02 5.59310019e-01]	[4.10974792e+02 8.13767883e+02 6.26642525e-01]	[4.00684143e+02 8.06033203e+02 6.68108642e-01]	[4.44406982e+02 7.85549866e+02 6.22759759e-01]
[367.34091187 316.04248047 0.87613517]	[416.10287476 351.92324829 0.85035443]	[356.9750061 356.98599243 0.89146435]	[339.23257446 459.6529541 0.90984255]	[334.00366211 552.12084961 0.84212965]	[475.13174438 344.26107788 0.7971018 ]	[513.56298828 457.13952637 0.82717013]	[518.72229004 552.08563232 0.83751315]	[441.72549438 526.46990967 0.77527148]	[403.26037598 523.97045898 0.74307394]	[423.76889038 652.19555664 0.75531471]	[439.12145996 772.7935791 0.79794228]	[480.20852661 528.98846436 0.7174564 ]	[480.20996094 685.55090332 0.81069875]	[4.80381714e+02 8.49757874e+02 7.95520723e-01]	[357.17489624 300.65930176 0.84389281]	[377.56463623 298.08358765 0.93739539]	[0. 0. 0.]	[405.82049561 275.11914062 0.88002819]	[4.82803375e+02 8.88127136e+02 6.96566045e-01]	[5.00783722e+02 8.80463562e+02 7.18661249e-01]	[4.77657776e+02 8.57413452e+02 5.55529356e-01]	[4.13560211e+02 8.11212097e+02 6.65596366e-01]	[4.00779785e+02 8.00999878e+02 6.86049283e-01]	[4.44331482e+02 7.88073120e+02 6.49175227e-01]
[367.38775635 316.07821655 0.88135219]	[416.13818359 351.98602295 0.86243755]	[357.00405884 357.02050781 0.90229166]	[339.22775269 459.63909912 0.90636653]	[333.9694519 552.05712891 0.83610952]	[475.1539917 344.31158447 0.79225308]	[511.04394531 457.19476318 0.83842283]	[516.20239258 552.14416504 0.81641173]	[441.74636841 526.50933838 0.76852965]	[403.30511475 526.40393066 0.73387241]	[423.81546021 652.15460205 0.75615007]	[439.14395142 772.75927734 0.80126965]	[480.20703125 529.03912354 0.71353507]	[480.2366333 685.56298828 0.80948257]	[4.82729614e+02 8.52188660e+02 7.93121278e-01]	[357.21679688 300.69354248 0.8310529 ]	[377.59848022 298.11877441 0.94413435]	[0. 0. 0.]	[405.89978027 277.48220825 0.88070172]	[4.82824249e+02 8.88175354e+02 6.94913805e-01]	[5.00802368e+02 8.80519714e+02 7.13519812e-01]	[4.77685547e+02 8.59938416e+02 5.52687049e-01]	[4.13530273e+02 8.11213989e+02 6.63852572e-01]	[4.00772736e+02 8.00984192e+02 6.86385334e-01]	[4.44353943e+02 7.88048035e+02 6.36958897e-01]
[369.9105835 316.06362915 0.88160527]	[418.54589844 354.44024658 0.87127256]	[357.03585815 357.02478027 0.90322024]	[339.1940918 459.61300659 0.89863372]	[331.45672607 549.49926758 0.83322805]	[477.60513306 344.35598755 0.78922415]	[511.01669312 457.21115112 0.84499454]	[513.59393311 554.69525146 0.81268573]	[441.73724365 528.98327637 0.76633179]	[403.32028198 526.41949463 0.72990984]	[426.35507202 649.65332031 0.73657733]	[439.13192749 772.77038574 0.79699373]	[480.17059326 531.54522705 0.70425254]	[480.24728394 688.02307129 0.78672779]	[4.82733765e+02 8.52236572e+02 7.95763433e-01]	[359.572052 300.66641235 0.84416842]	[377.65966797 298.12277222 0.95242536]	[0. 0. 0.]	[410.93917847 277.49261475 0.88203901]	[4.82871429e+02 8.88208923e+02 6.95771039e-01]	[5.00839996e+02 8.83040039e+02 7.24567175e-01]	[4.77648743e+02 8.59999512e+02 5.54268479e-01]	[4.16091522e+02 8.11217773e+02 6.69645786e-01]	[4.03257202e+02 8.03467468e+02 6.80994630e-01]	[4.44314728e+02 7.88028870e+02 6.36565208e-01]
[369.98965454 316.06967163 0.88396883]	[418.59365845 354.47384644 0.88538885]	[357.07897949 357.02401733 0.91168404]	[339.16018677 459.59976196 0.90499586]	[326.32373047 547.03869629 0.8321752 ]	[477.66159058 346.86529541 0.79319978]	[511.02371216 459.5954895 0.84509212]	[511.07424927 557.23779297 0.82351661]	[441.75787354 529.0557251 0.75983047]	[403.31787109 526.47613525 0.71776241]	[428.93887329 647.0836792 0.73864442]	[439.14590454 772.73510742 0.79598355]	[480.19949341 534.09521484 0.70855677]	[480.25323486 688.15533447 0.77201402]	[4.82754486e+02 8.54809631e+02 7.86370456e-01]	[359.63729858 300.65567017 0.83290815]	[377.73937988 298.14627075 0.95417553]	[0. 0. 0.]	[416.01855469 277.51916504 0.88987231]	[4.82873810e+02 8.90692078e+02 6.93848133e-01]	[5.00861816e+02 8.85619629e+02 7.34625816e-01]	[4.77738739e+02 8.67698425e+02 5.76573849e-01]	[4.16081390e+02 8.11331299e+02 6.60184622e-01]	[4.00824738e+02 8.03557678e+02 6.79568231e-01]	[4.41906372e+02 7.85518555e+02 6.22439206e-01]
[372.55667114 316.04888916 0.89002424]	[418.63381958 354.51098633 0.89463711]	[357.11611938 357.0430603 0.91317976]	[339.09362793 459.64208984 0.92290187]	[318.77911377 549.5012207 0.86807704]	[477.69857788 349.41015625 0.79176414]	[511.06634521 459.64035034 0.85545552]	[511.05172729 559.71850586 0.8264457 ]	[441.85916138 531.56072998 0.7593537 ]	[405.83798218 526.52722168 0.70231712]	[428.97668457 647.12988281 0.73317546]	[439.14956665 772.70391846 0.79930079]	[480.2767334 534.11560059 0.72535628]	[480.24850464 690.64642334 0.76394081]	[4.82747437e+02 8.54877441e+02 7.92928040e-01]	[359.73019409 300.63943481 0.83453643]	[380.17044067 298.12060547 0.95476836]	[0. 0. 0.]	[416.16189575 277.57342529 0.91306823]	[4.82879395e+02 8.90677979e+02 6.97515130e-01]	[5.00846222e+02 8.85637329e+02 7.50598669e-01]	[4.80137115e+02 8.70182007e+02 5.97788334e-01]	[4.16105133e+02 8.11293640e+02 6.62865818e-01]	[4.03259155e+02 8.03535889e+02 6.78478837e-01]	[4.41893402e+02 7.83031189e+02 6.18736625e-01]
[375.09619141 315.974823 0.89519191]	[418.68466187 354.5461731 0.90544593]	[357.14700317 357.03546143 0.91338676]	[336.65951538 459.69555664 0.92406607]	[318.62115479 549.58416748 0.87309819]	[477.7232666 351.95846558 0.79731858]	[511.06997681 459.690979 0.86177939]	[511.0642395 562.2489624 0.84563273]	[441.81604004 534.09753418 0.76313281]	[403.39254761 528.99859619 0.70368701]	[431.51412964 649.54815674 0.73632902]	[439.22229004 770.2109375 0.80600089]	[480.22961426 534.17120361 0.72081769]	[480.24111938 690.66577148 0.74436831]	[4.82777588e+02 8.57445740e+02 7.87899911e-01]	[359.80825806 298.2052002 0.8452549 ]	[380.27713013 298.05285645 0.95227951]	[0. 0. 0.]	[418.60217285 277.53817749 0.92770827]	[4.82934082e+02 8.90758850e+02 7.18270123e-01]	[5.03269165e+02 8.88168701e+02 7.74730444e-01]	[4.80178406e+02 8.70319641e+02 6.15877330e-01]	[4.13537201e+02 8.11209900e+02 6.73037648e-01]	[4.00806366e+02 8.00950745e+02 6.75329208e-01]	[4.44361633e+02 7.82991821e+02 6.14469171e-01]
[377.55361938 315.97738647 0.90600467]	[418.78744507 354.5637207 0.91431123]	[357.1880188 357.02661133 0.91442096]	[336.56790161 459.66918945 0.9237572 ]	[315.99868774 547.05096436 0.88379449]	[480.20883179 352.02871704 0.81238061]	[513.57067871 459.78097534 0.86685181]	[511.02758789 562.38336182 0.85929418]	[441.78329468 531.60253906 0.76815015]	[403.36843872 528.98114014 0.7133019 ]	[436.55065918 647.14080811 0.7583971 ]	[441.75247192 770.22845459 0.79896706]	[480.21038818 534.15411377 0.72026044]	[480.20065308 693.17034912 0.71453947]	[4.82832794e+02 8.62538452e+02 7.83150375e-01]	[362.27261353 298.1713562 0.82178676]	[382.75125122 298.03695679 0.93011165]	[0. 0. 0.]	[418.70571899 277.53079224 0.9404521 ]	[4.85347198e+02 8.90812500e+02 7.16333508e-01]	[5.03296295e+02 8.88231689e+02 7.77004719e-01]	[4.80226898e+02 8.72764282e+02 6.26489699e-01]	[4.03337616e+02 8.11286560e+02 6.61368668e-01]	[4.00689270e+02 8.03478394e+02 6.55444860e-01]	[4.52059601e+02 7.83005432e+02 5.72331131e-01]
[377.72512817 315.99835205 0.91703081]	[421.15679932 354.57919312 0.91747814]	[357.21820068 357.05026245 0.90915567]	[336.44119263 459.61798096 0.89101046]	[313.39593506 547.01147461 0.85041821]	[480.26419067 354.47805786 0.81970805]	[513.58917236 459.77719116 0.86865622]	[511.03314209 562.37127686 0.8545326 ]	[441.78094482 531.58691406 0.77273321]	[403.33016968 526.5213623 0.72179049]	[436.59283447 647.07476807 0.77250284]	[441.81362915 770.23388672 0.78551739]	[480.21896362 534.14984131 0.72407603]	[480.19216919 693.17193604 0.72112399]	[4.82838684e+02 8.59947510e+02 7.77138948e-01]	[367.35964966 298.22021484 0.79720408]	[385.40548706 298.05557251 0.88660514]	[0. 0. 0.]	[418.78237915 277.51113892 0.94140023]	[4.82860016e+02 8.90675781e+02 6.98866665e-01]	[5.00868042e+02 8.88110352e+02 7.37410545e-01]	[4.80255341e+02 8.72704773e+02 6.10993147e-01]	[4.05856567e+02 8.11327393e+02 6.44247174e-01]	[4.00741791e+02 8.03503601e+02 6.47375882e-01]	[4.54609314e+02 7.83031738e+02 5.59177399e-01]
[380.12857056 315.97924805 0.91194999]	[421.20321655 354.51080322 0.91475171]	[357.22521973 356.97860718 0.89852583]	[333.92297363 457.12359619 0.85103691]	[300.67071533 544.43865967 0.89255667]	[482.73345947 352.02642822 0.81656903]	[516.12414551 459.79718018 0.86929452]	[513.56774902 562.34197998 0.84865475]	[441.7366333 531.56365967 0.77113187]	[403.29119873 526.48419189 0.72869593]	[436.61929321 647.10546875 0.76314783]	[441.78924561 770.24688721 0.7845282 ]	[480.17532349 534.1484375 0.71306843]	[480.16564941 690.64471436 0.72897655]	[4.82786713e+02 8.54872925e+02 7.92267144e-01]	[372.47595215 298.19873047 0.78742099]	[390.43835449 298.06530762 0.8796075 ]	[0. 0. 0.]	[421.24911499 277.54498291 0.93027371]	[4.82787811e+02 8.88176147e+02 7.05289245e-01]	[5.00806580e+02 8.83083008e+02 7.25496292e-01]	[4.80201385e+02 8.70148926e+02 5.97060442e-01]	[4.05849213e+02 8.13748230e+02 6.28768504e-01]	[4.00717316e+02 8.03519775e+02 6.37493849e-01]	[4.54560425e+02 7.83031921e+02 5.39807260e-01]
[380.23791504 313.50299072 0.88623446]	[421.25012207 351.96884155 0.8895008 ]	[359.61495972 352.0111084 0.87312245]	[328.84393311 449.50357056 0.82079667]	[298.13363647 544.32226562 0.91003567]	[482.80267334 349.44577026 0.81304955]	[516.17633057 459.72946167 0.86580247]	[516.13812256 559.81524658 0.83832598]	[441.7293396 529.01934814 0.77116042]	[403.28823853 526.41052246 0.73861885]	[436.5866394 647.10510254 0.74759346]	[441.85632324 770.21850586 0.77102059]	[480.18228149 531.61169434 0.70967734]	[477.71627808 688.16412354 0.7266534 ]	[4.82819702e+02 8.52334961e+02 8.04401755e-01]	[375.02792358 298.12576294 0.79948533]	[393.01766968 295.65344238 0.88407236]	[0. 0. 0.]	[421.33493042 275.1315918 0.92163157]	[4.80303223e+02 8.85599243e+02 7.01471329e-01]	[5.00708832e+02 8.80466248e+02 7.09803164e-01]	[4.80315582e+02 8.65073242e+02 5.98164022e-01]	[4.05836060e+02 8.11309753e+02 6.33693278e-01]	[4.00733154e+02 8.03486206e+02 6.33133471e-01]	[4.57117310e+02 7.83020935e+02 5.29269338e-01]
[382.78527832 310.90286255 0.83104509]	[421.30905151 346.86294556 0.87274814]	[359.6751709 349.36810303 0.84983134]	[321.23999023 446.89752197 0.85347444]	[295.43215942 541.70593262 0.891765 ]	[482.87142944 346.81054688 0.8111738 ]	[516.15032959 459.70352173 0.8662951 ]	[516.21740723 557.17993164 0.81971204]	[441.71170044 526.47930908 0.78235775]	[400.87261963 523.93237305 0.75319409]	[436.59643555 647.06268311 0.76865047]	[441.84381104 770.18426514 0.78116953]	[480.18432617 529.0300293 0.72097689]	[477.74484253 688.11224365 0.73014045]	[4.82813934e+02 8.52209717e+02 8.13157320e-01]	[377.55587769 295.65078735 0.85718518]	[395.63327026 295.4772644 0.91122329]	[0. 0. 0.]	[423.84231567 275.00964355 0.88252747]	[4.82761261e+02 8.77955933e+02 7.01506793e-01]	[5.00788239e+02 8.75322876e+02 7.49856114e-01]	[4.80308899e+02 8.57457214e+02 5.95692039e-01]	[4.08415253e+02 8.11322388e+02 6.24061406e-01]	[4.00771210e+02 8.03482849e+02 6.24690711e-01]	[4.57097778e+02 7.80463623e+02 5.26659548e-01]
[385.35934448 308.34307861 0.81254983]	[421.35198975 344.24389648 0.89032692]	[359.69799805 344.25222778 0.85987633]	[318.6383667 441.8059082 0.92543876]	[285.25073242 534.13110352 0.81928182]	[482.95370483 344.24868774 0.81837106]	[516.17163086 454.56542969 0.80259061]	[518.7612915 549.58062744 0.84374052]	[439.28439331 526.47467041 0.77849972]	[400.81201172 523.91619873 0.76294839]	[434.09802246 647.07299805 0.74831337]	[441.77575684 770.27606201 0.77580345]	[477.70425415 529.03198242 0.70109731]	[477.63894653 688.10772705 0.73279017]	[4.82820496e+02 8.49784607e+02 8.15854549e-01]	[377.68670654 295.52770996 0.87194026]	[398.11517334 295.38995361 0.92806184]	[0. 0. 0.]	[428.91070557 274.90371704 0.84609282]	[4.82792572e+02 8.75451294e+02 7.18470871e-01]	[5.00799866e+02 8.72857422e+02 7.59520829e-01]	[4.80325958e+02 8.57399231e+02 6.14212990e-01]	[4.08428101e+02 8.13801331e+02 6.00670755e-01]	[4.00750580e+02 8.06027283e+02 6.21069193e-01]	[4.54572021e+02 7.82999512e+02 5.20802677e-01]
[390.49972534 303.29165649 0.81299096]	[421.39260864 341.75976562 0.89122027]	[359.73977661 341.79586792 0.85359669]	[316.08395386 439.18637085 0.92550552]	[277.62191772 526.4130249 0.89097029]	[485.45358276 341.77301025 0.81905395]	[516.13354492 452.02957153 0.78398061]	[521.27001953 547.06512451 0.86752278]	[439.21478271 523.96557617 0.79070884]	[400.74200439 523.82885742 0.78730297]	[434.03939819 647.01861572 0.75379616]	[441.75247192 770.27276611 0.78106296]	[477.65466309 526.46936035 0.7123946 ]	[477.68255615 685.57489014 0.73150265]	[4.82813446e+02 8.49765930e+02 8.10540259e-01]	[380.18408203 295.39559937 0.83870238]	[398.28378296 292.89822388 0.92512071]	[0. 0. 0.]	[434.09411621 272.42745972 0.85563588]	[4.82823181e+02 8.77913818e+02 7.21993506e-01]	[5.00845337e+02 8.72869324e+02 7.58224010e-01]	[4.80275940e+02 8.57417053e+02 6.02672040e-01]	[4.13591034e+02 8.13841370e+02 6.08561337e-01]	[4.03282257e+02 8.06081360e+02 6.27056301e-01]	[4.52054596e+02 7.82951355e+02 5.14088035e-01]
[395.56503296 298.23794556 0.86945754]	[423.85848999 339.18014526 0.90880239]	[359.76141357 339.18609619 0.87865514]	[315.92602539 428.97384644 0.83885139]	[274.8899231 521.34008789 0.89589459]	[488.01940918 339.26522827 0.82188362]	[513.61169434 444.38192749 0.7944532 ]	[521.42706299 544.47668457 0.90439433]	[439.18597412 523.86309814 0.79643881]	[400.70236206 521.35858154 0.78898156]	[434.07070923 646.93756104 0.75655776]	[4.41725769e+02 7.72705627e+02 7.71862090e-01]	[477.61691284 523.93902588 0.71620697]	[477.72445679 685.49432373 0.74061322]	[4.82814423e+02 8.49658447e+02 8.10127437e-01]	[380.33035278 290.3944397 0.8127501 ]	[400.8215332 287.82992554 0.8794899 ]	[0. 0. 0.]	[436.69775391 267.28036499 0.85883027]	[4.82851624e+02 8.75436890e+02 7.42726445e-01]	[5.00863037e+02 8.72805298e+02 7.89548755e-01]	[4.80237213e+02 8.54847412e+02 6.32517695e-01]	[4.16077057e+02 8.13823914e+02 6.07839704e-01]	[4.03289490e+02 8.06070740e+02 6.31682217e-01]	[4.52004395e+02 7.83012817e+02 5.17366290e-01]
[398.10238647 298.13183594 0.91345686]	[426.40615845 336.66583252 0.89173907]	[362.2512207 336.6222229 0.86629832]	[308.36907959 423.80911255 0.82213807]	[264.78604126 513.59643555 0.81355309]	[493.04135132 339.12042236 0.82868874]	[513.65167236 441.81506348 0.83053619]	[523.84698486 544.37072754 0.91200715]	[439.15115356 523.81347656 0.79164839]	[400.68496704 521.31378174 0.77730799]	[434.09442139 647.02770996 0.74898696]	[4.41684021e+02 7.80468628e+02 7.04137564e-01]	[475.11758423 523.89611816 0.71362323]	[477.68927002 685.4229126 0.7359165 ]	[4.82829346e+02 8.47063904e+02 7.88613796e-01]	[382.84127808 285.23895264 0.81262082]	[405.86557007 282.66900635 0.85537225]	[0. 0. 0.]	[439.25424194 262.1786499 0.88536638]	[4.82847809e+02 8.72828613e+02 7.49647617e-01]	[5.00844147e+02 8.70234558e+02 7.83361554e-01]	[4.80231567e+02 8.52296448e+02 6.41947627e-01]	[4.10983673e+02 8.21506104e+02 5.45331895e-01]	[4.00753845e+02 8.08720520e+02 6.08769774e-01]	[4.49509338e+02 7.90653564e+02 4.80682164e-01]
[400.62649536 295.54852295 0.91340393]	[428.90841675 336.46282959 0.86509722]	[362.25775146 334.03363037 0.84131014]	[303.25680542 418.69696045 0.8673979 ]	[257.1746521 503.35073853 0.90461034]	[495.61050415 336.58959961 0.82783014]	[511.08139038 439.20223999 0.83720976]	[523.86053467 541.8527832 0.90135121]	[439.12234497 521.25152588 0.7816509 ]	[400.64892578 518.73651123 0.75762165]	[434.04351807 646.94903564 0.76412809]	[4.41698364e+02 7.75273743e+02 7.59532392e-01]	[475.08322144 521.34893799 0.70428836]	[477.65750122 680.33251953 0.71270204]	[4.82809570e+02 8.36886047e+02 7.83074379e-01]	[390.48757935 277.70880127 0.83114994]	[413.52990723 277.70169067 0.86735946]	[0. 0. 0.]	[441.78536987 257.2048645 0.90369016]	[4.85375092e+02 8.70121582e+02 7.47335732e-01]	[5.03313171e+02 8.65053711e+02 7.70737350e-01]	[4.80148315e+02 8.49737366e+02 6.19654357e-01]	[4.13582184e+02 8.16354858e+02 5.90258002e-01]	[4.03259552e+02 8.08577271e+02 6.31189287e-01]	[4.49469635e+02 7.88040588e+02 5.35344243e-01]
[400.74887085 290.37582397 0.85831493]	[428.99539185 333.92773438 0.83092666]	[362.28707886 328.87310791 0.80434072]	[298.24972534 413.51654053 0.84698099]	[257.0949707 495.60821533 0.86854786]	[495.64086914 336.45327759 0.81009299]	[508.52029419 436.61047363 0.80509263]	[523.84619141 531.55932617 0.84971738]	[436.64505005 518.66851807 0.74298292]	[398.20483398 513.62561035 0.72964245]	[431.54034424 644.48797607 0.7607491 ]	[4.41715912e+02 7.72723328e+02 7.66557753e-01]	[470.02896118 518.77990723 0.6939494 ]	[477.72055054 672.6583252 0.74111229]	[4.82976562e+02 8.31854004e+02 7.85542548e-01]	[395.57324219 275.1257019 0.83380055]	[416.05172729 275.05905151 0.90072972]	[0. 0. 0.]	[441.90597534 257.025177 0.91260207]	[4.93043945e+02 8.65074890e+02 7.05518663e-01]	[5.08449615e+02 8.57386902e+02 7.42236316e-01]	[4.80265747e+02 8.49596375e+02 6.25628531e-01]	[4.13542450e+02 8.13866638e+02 6.02117658e-01]	[4.00803955e+02 8.06092712e+02 6.23161614e-01]	[4.49469269e+02 7.85584229e+02 5.44482231e-01]
[403.24633789 282.70706177 0.84684628]	[434.03503418 323.80160522 0.83398783]	[362.31454468 321.19741821 0.82965875]	[300.64724731 400.76696777 0.884251 ]	[256.98880005 482.76330566 0.9136104 ]	[498.18045044 331.39428711 0.79709589]	[508.44720459 428.96380615 0.78227466]	[521.40338135 523.98486328 0.89328456]	[436.64416504 516.13201904 0.7307449 ]	[398.19866943 511.0826416 0.72230518]	[431.54980469 644.44390869 0.76844877]	[441.66555786 770.15814209 0.78462207]	[470.04220581 518.66308594 0.68363732]	[480.1859436 667.50976562 0.79368615]	[4.85462982e+02 8.29183716e+02 7.91666627e-01]	[398.08010864 272.47000122 0.84921014]	[418.59603882 272.46697998 0.90711969]	[0. 0. 0.]	[444.39996338 254.42736816 0.8747834 ]	[4.98127991e+02 8.54931213e+02 7.61397064e-01]	[5.13621948e+02 8.52292297e+02 8.04347157e-01]	[4.80286316e+02 8.36932068e+02 6.49597704e-01]	[4.16143555e+02 8.11322571e+02 6.28224909e-01]	[4.03285950e+02 8.03500916e+02 6.17896974e-01]	[4.46896820e+02 7.82964355e+02 5.77756166e-01]
[405.86157227 280.14047241 0.83698779]	[434.05786133 318.64517212 0.89057481]	[364.78463745 316.16012573 0.83230084]	[298.14596558 398.12554932 0.90171158]	[256.96063232 477.62911987 0.88676941]	[498.26855469 321.27865601 0.82837939]	[506.01153564 423.8454895 0.80414784]	[521.34069824 523.89251709 0.90908599]	[436.55587769 505.97158813 0.72962707]	[398.12078857 505.88586426 0.74755019]	[428.91183472 641.93743896 0.76330328]	[439.33023071 770.10803223 0.82848018]	[469.96313477 508.47512817 0.69100147]	[480.2562561 664.95953369 0.81144094]	[4.90522614e+02 8.26540527e+02 7.73668647e-01]	[398.18997192 267.32168579 0.82035851]	[418.7354126 269.81817627 0.90913391]	[0. 0. 0.]	[452.00036621 249.3407135 0.82300514]	[4.98205383e+02 8.49746704e+02 7.90935159e-01]	[5.16131958e+02 8.47145874e+02 7.79915810e-01]	[4.82844635e+02 8.34305115e+02 6.48155451e-01]	[4.21183014e+02 8.11273682e+02 6.53218508e-01]	[4.05874878e+02 8.03478516e+02 6.22060537e-01]	[4.46890228e+02 7.77853577e+02 6.25696778e-01]
[408.41418457 275.11587524 0.863608 ]	[434.04205322 316.10220337 0.88932353]	[364.80679321 313.52175903 0.81597763]	[298.11605835 390.49917603 0.86420506]	[256.96115112 467.4178772 0.86969298]	[500.66375732 318.65542603 0.85240674]	[506.02981567 421.28344727 0.82194829]	[521.34448242 521.33081055 0.90436673]	[434.03668213 503.34552002 0.74113333]	[398.03778076 503.27450562 0.75617933]	[423.83410645 641.82910156 0.7837894 ]	[439.32846069 770.12756348 0.82981479]	[467.40570068 503.42575073 0.71634054]	[480.24484253 659.87200928 0.79522043]	[4.90571594e+02 8.16330811e+02 7.57536232e-01]	[398.27218628 259.64477539 0.85524917]	[421.13949585 259.66473389 0.93072379]	[0. 0. 0.]	[457.08410645 239.15753174 0.8604151 ]	[5.00717896e+02 8.49582581e+02 8.10752153e-01]	[5.18676453e+02 8.41967224e+02 7.85019040e-01]	[4.82896149e+02 8.29218872e+02 6.58864558e-01]	[4.21197815e+02 8.11305908e+02 6.56242430e-01]	[4.05885529e+02 8.03530762e+02 6.29485488e-01]	[4.46930298e+02 7.77885498e+02 6.31979287e-01]
[408.46813965 269.86978149 0.80968398]	[436.55142212 313.50262451 0.86526734]	[364.82745361 305.8425293 0.78125465]	[298.14953613 382.79129028 0.89055336]	[256.97485352 462.2645874 0.90765095]	[500.65789795 316.07537842 0.85393977]	[505.99301147 418.60797119 0.84599298]	[521.40325928 518.67132568 0.87918705]	[434.04098511 500.80102539 0.74555349]	[398.01715088 500.76089478 0.75556201]	[421.40179443 641.81085205 0.780999 ]	[439.14587402 770.20343018 0.79618102]	[467.45675659 500.85406494 0.71822894]	[480.23724365 652.21136475 0.80007714]	[4.93048615e+02 8.08745300e+02 7.87402809e-01]	[400.65139771 254.51878357 0.91351217]	[421.17147827 254.51907349 0.9576785 ]	[0. 0. 0.]	[457.13851929 236.56100464 0.91224802]	[5.00732239e+02 8.39415833e+02 7.66239047e-01]	[5.16216492e+02 8.31860413e+02 7.88957238e-01]	[4.82835907e+02 8.18937256e+02 6.88228607e-01]	[4.21211731e+02 8.11288391e+02 6.83457792e-01]	[4.05842743e+02 8.03564941e+02 6.35853469e-01]	[4.41873993e+02 7.83012268e+02 6.61425769e-01]
[410.98416138 264.70776367 0.80406624]	[436.54455566 308.31500244 0.83631903]	[364.79226685 300.7220459 0.80870885]	[298.19793701 380.19992065 0.91258955]	[257.05981445 459.6675415 0.90907496]	[498.26080322 313.41500854 0.80988753]	[505.97537231 416.05401611 0.83026773]	[523.77752686 508.50027466 0.85714793]	[434.07293701 498.21231079 0.74177819]	[398.03268433 498.16586304 0.74717218]	[421.32843018 634.20953369 0.80392152]	[439.12524414 770.14532471 0.79727238]	[467.50549316 500.699646 0.71010613]	[480.23779297 647.12402344 0.83124715]	[4.93112427e+02 8.08603699e+02 7.85698414e-01]	[400.66577148 251.96243286 0.88593781]	[421.2442627 251.94570923 0.93087518]	[0. 0. 0.]	[457.09576416 233.88453674 0.89446753]	[5.00816193e+02 8.34410461e+02 7.77233899e-01]	[5.18776855e+02 8.31754150e+02 8.19621086e-01]	[4.82863403e+02 8.16359253e+02 6.91968858e-01]	[4.21292053e+02 8.11257324e+02 6.74647093e-01]	[4.05899658e+02 8.03555176e+02 6.30636692e-01]	[4.41863708e+02 7.80422241e+02 6.44450009e-01]
[408.48199463 259.63641357 0.82889605]	[434.09036255 300.63729858 0.87512475]	[362.33612061 298.12478638 0.83741701]	[298.24786377 380.10372925 0.904526 ]	[257.11553955 457.21282959 0.89564049]	[500.68231201 303.27734375 0.81994116]	[508.49856567 403.37554932 0.79576349]	[523.8637085 503.4559021 0.89724022]	[434.03942871 493.097229 0.72285897]	[398.0307312 493.05096436 0.72962779]	[421.34484863 629.12103271 0.82019156]	[439.20617676 770.10784912 0.80900174]	[467.44604492 495.62820435 0.70216238]	[480.25091553 646.97570801 0.8441335 ]	[4.93099915e+02 8.06087708e+02 7.83901870e-01]	[400.63619995 246.8302002 0.84311265]	[421.25180054 249.31317139 0.90281695]	[0. 0. 0.]	[457.08712769 228.80215454 0.84610337]	[5.00725006e+02 8.31842102e+02 7.81172633e-01]	[5.18676392e+02 8.29254822e+02 7.93379486e-01]	[4.82889984e+02 8.13789917e+02 7.06364453e-01]	[4.21281433e+02 8.11178223e+02 6.39934540e-01]	[4.08405548e+02 8.00966797e+02 6.05596006e-01]	[4.44327850e+02 7.77897766e+02 6.38211071e-01]
[410.99337769 256.98260498 0.87588006]	[434.04071045 298.09420776 0.89405334]	[362.33221436 295.58862305 0.83578289]	[300.66793823 377.65344238 0.8964209 ]	[259.65145874 457.10940552 0.85963321]	[498.26602173 300.68829346 0.83342803]	[511.06072998 400.85739136 0.81438744]	[523.94805908 503.3661499 0.9011597 ]	[431.5246582 490.52807617 0.71615571]	[395.6086731 490.487854 0.72089803]	[421.29733276 629.14483643 0.821271 ]	[439.19226074 770.109375 0.80849713]	[464.96829224 490.5592041 0.70868319]	[480.26123047 644.49542236 0.84142983]	[4.93083344e+02 8.00913940e+02 7.62980819e-01]	[400.63095093 239.16685486 0.86806983]	[421.26199341 239.15357971 0.91512156]	[0. 0. 0.]	[457.11965942 218.66236877 0.86414278]	[5.00735779e+02 8.29274475e+02 8.01124513e-01]	[5.18665588e+02 8.26646973e+02 7.68732607e-01]	[4.82898346e+02 8.11164185e+02 7.33255506e-01]	[4.23797882e+02 8.08671448e+02 6.34510159e-01]	[4.10980011e+02 7.98393433e+02 6.05436027e-01]	[4.44336700e+02 7.77911560e+02 6.36086941e-01]
[410.99224854 256.98297119 0.87593341]	[434.04180908 298.09423828 0.89413458]	[362.33267212 295.58795166 0.83565432]	[300.66665649 377.65393066 0.89669359]	[259.64984131 457.11550903 0.86153871]	[498.26681519 300.68984985 0.8332628 ]	[511.05310059 400.86065674 0.81370199]	[523.94830322 503.36401367 0.90009409]	[431.51849365 490.53143311 0.71556884]	[395.60220337 490.48492432 0.71991432]	[421.3012085 629.14123535 0.81982207]	[439.1890564 770.1192627 0.8080321]	[464.96551514 490.56594849 0.70930237]	[480.25842285 644.49841309 0.84102333]	[4.93084198e+02 8.00915894e+02 7.63798296e-01]	[400.63049316 239.16676331 0.86832124]	[421.26205444 239.1539917 0.91524333]	[0. 0. 0.]	[457.11856079 218.66567993 0.86273396]	[5.00727356e+02 8.29271362e+02 7.98336744e-01]	[5.16222534e+02 8.26639160e+02 7.64288187e-01]	[4.82900116e+02 8.11167358e+02 7.32277930e-01]	[4.23805084e+02 8.08682068e+02 6.33517623e-01]	[4.10990173e+02 7.98408936e+02 6.03589416e-01]	[4.44331390e+02 7.80397339e+02 6.34088159e-01]
[408.45513916 251.95684814 0.84222174]	[434.0300293 295.54974365 0.88844293]	[362.34057617 295.3994751 0.81953466]	[300.7427063 377.55041504 0.86866033]	[264.79663086 454.61224365 0.82290685]	[498.21511841 298.04122925 0.8527956 ]	[511.05197144 400.63677979 0.84459633]	[526.39477539 500.8553772 0.89540106]	[434.01681519 487.97085571 0.72171444]	[395.61587524 485.46438599 0.73058826]	[421.17025757 629.08447266 0.84394556]	[439.16900635 767.62963867 0.82071555]	[467.44403076 488.0128479 0.70550716]	[480.26333618 644.41259766 0.83840072]	[4.90559631e+02 7.93332031e+02 7.62241125e-01]	[400.61709595 236.47029114 0.92574143]	[421.16833496 236.46965027 0.95531011]	[0. 0. 0.]	[457.0880127 216.1053009 0.89269745]	[5.00735626e+02 8.29081238e+02 7.98216343e-01]	[5.16208740e+02 8.21524414e+02 7.45833278e-01]	[4.82839355e+02 8.08663818e+02 7.32862949e-01]	[4.23784180e+02 8.08570190e+02 6.21320367e-01]	[4.10975983e+02 7.95814575e+02 6.04636252e-01]	[4.41912994e+02 7.75342529e+02 6.43821776e-01]
[408.41043091 244.23786926 0.8117246 ]	[434.03399658 293.02532959 0.86225599]	[362.32330322 292.88037109 0.80082703]	[303.25265503 375.06509399 0.83759683]	[269.92932129 454.55389404 0.82569283]	[498.18304443 295.48431396 0.83748353]	[513.59277344 398.04992676 0.83474565]	[526.46582031 498.22079468 0.86498678]	[434.0402832 487.93218994 0.71557832]	[395.61383057 485.42755127 0.72694147]	[418.75970459 629.06140137 0.84952807]	[439.1725769 767.6348877 0.83126765]	[467.49261475 487.98486328 0.69646293]	[480.21420288 641.92095947 0.82440382]	[4.88003113e+02 7.93220947e+02 7.83688247e-01]	[398.24920654 233.86727905 0.92837435]	[421.16397095 233.8319397 0.9493798 ]	[0. 0. 0.]	[454.62701416 213.51239014 0.90521467]	[5.00746002e+02 8.26658020e+02 8.00677061e-01]	[5.16163330e+02 8.21436035e+02 7.42160261e-01]	[4.82747589e+02 8.08548523e+02 7.36526668e-01]	[4.23877563e+02 8.06096924e+02 6.03460431e-01]	[4.13534485e+02 7.93335205e+02 6.08284116e-01]	[4.41889801e+02 7.75332581e+02 6.54519618e-01]
[405.91622925 236.63632202 0.85988587]	[431.50027466 282.71408081 0.83733177]	[362.24395752 280.20098877 0.82734799]	[308.41226196 369.93423462 0.81378734]	[275.0965271 446.8659668 0.87096775]	[498.18258667 285.29025269 0.80181724]	[513.65625 390.42333984 0.79624921]	[529.05065918 487.96557617 0.81721586]	[434.03137207 482.76925659 0.74157453]	[395.59796143 482.77096558 0.75310779]	[418.75723267 626.47009277 0.88031471]	[439.19198608 767.59130859 0.82189882]	[469.96795654 482.81225586 0.71797621]	[480.16210938 634.19049072 0.80413479]	[482.96884155 788.17675781 0.83305335]	[398.1708374 226.22853088 0.85964781]	[418.80633545 223.72036743 0.89842892]	[0. 0. 0.]	[449.47491455 203.22529602 0.83335537]	[4.98188324e+02 8.26530090e+02 8.08044195e-01]	[5.11053436e+02 8.16354248e+02 7.80418992e-01]	[4.77718140e+02 7.98367554e+02 7.38562107e-01]	[4.18677734e+02 8.06128418e+02 5.60422421e-01]	[4.05839264e+02 7.93322571e+02 5.72651923e-01]	[4.44316315e+02 7.77841003e+02 6.46577537e-01]
[405.88894653 236.46498108 0.87200874]	[431.48269653 277.6854248 0.87570304]	[362.29248047 277.61642456 0.84283763]	[313.43167114 362.30108643 0.85097462]	[277.5574646 444.38912964 0.88231081]	[498.1602478 280.15863037 0.82829189]	[516.15692139 385.33096313 0.81180966]	[529.02655029 482.96755981 0.84243709]	[431.54638672 480.20315552 0.73787916]	[395.52514648 480.23345947 0.74238795]	[418.70193481 624.01055908 0.87079006]	[439.21014404 767.63360596 0.82189739]	[469.96502686 480.23709106 0.71294761]	[480.12677002 629.11395264 0.79934376]	[482.87686157 788.06109619 0.84569651]	[398.1600647 218.66409302 0.87592578]	[418.76364136 218.5942688 0.93364 ]	[0. 0. 0.]	[449.47021484 198.13040161 0.84454358]	[4.95634155e+02 8.26576843e+02 7.88726211e-01]	[5.08454803e+02 8.16383728e+02 7.73465097e-01]	[4.77618103e+02 7.93301636e+02 7.51970828e-01]	[4.21259430e+02 8.06052734e+02 5.79067469e-01]	[4.08445343e+02 7.93291931e+02 5.89991629e-01]	[4.44339539e+02 7.77897766e+02 6.61775768e-01]
[408.44650269 233.84107971 0.85405922]	[431.47808838 275.12796021 0.88538587]	[362.29595947 275.04696655 0.84476984]	[313.44726562 359.79418945 0.87456596]	[277.62075806 441.83535767 0.90495908]	[498.12936401 277.54504395 0.84342343]	[516.18096924 382.74179077 0.83867401]	[529.01904297 482.80636597 0.86249471]	[434.03604126 477.62780762 0.72326201]	[395.56298828 477.65274048 0.72789764]	[418.63775635 623.95098877 0.86687458]	[439.17544556 767.62213135 0.82497692]	[470.01968384 477.66854858 0.6989305 ]	[477.70892334 626.54669189 0.81813157]	[482.88546753 788.0390625 0.84012663]	[398.22775269 216.05351257 0.93414479]	[418.79940796 215.94898987 0.96080387]	[0. 0. 0.]	[449.44775391 195.55651855 0.87572581]	[4.85454956e+02 8.21485535e+02 7.80559123e-01]	[5.03463623e+02 8.13804871e+02 7.80454576e-01]	[4.77686920e+02 7.93279419e+02 7.35775650e-01]	[4.18718262e+02 8.06086121e+02 5.72578847e-01]	[4.05843872e+02 7.93301514e+02 5.77166736e-01]	[4.44310333e+02 7.77903320e+02 6.67093813e-01]
[408.3977356 226.2875824 0.81785244]	[431.50302124 274.93270874 0.87549138]	[362.31741333 272.49981689 0.81603003]	[313.49169922 359.64614868 0.89969581]	[277.63467407 441.77017212 0.91674751]	[495.68817139 274.99417114 0.83605433]	[516.16015625 380.1300354 0.86867255]	[528.97351074 480.24386597 0.87280661]	[431.55187988 475.1138916 0.71599478]	[395.54162598 475.14761353 0.71633291]	[416.16470337 623.83666992 0.86078405]	[439.16473389 767.56860352 0.82357579]	[469.97290039 475.15014648 0.69648111]	[477.62338257 626.51019287 0.81256187]	[482.85559082 785.58129883 0.83726054]	[398.22317505 213.46505737 0.94860578]	[418.78915405 213.34580994 0.95495158]	[0. 0. 0.]	[446.93887329 192.98991394 0.89142209]	[4.85388397e+02 8.16418823e+02 7.94036269e-01]	[5.03448975e+02 8.11306641e+02 8.05934608e-01]	[4.77651093e+02 7.93261169e+02 7.28098273e-01]	[4.23821289e+02 8.03524170e+02 5.69848061e-01]	[4.11002563e+02 7.93253723e+02 5.97885370e-01]	[4.41904724e+02 7.75367126e+02 6.47683501e-01]
[405.83404541 221.18315125 0.82474697]	[428.95428467 272.42398071 0.85022187]	[362.25778198 272.37362671 0.81011742]	[313.49523926 357.22686768 0.90351748]	[277.67559814 439.27984619 0.92463779]	[495.60360718 272.44787598 0.80046695]	[516.19085693 377.50845337 0.85395205]	[529.0402832 477.60861206 0.83182222]	[431.51641846 472.57418823 0.7082845 ]	[395.49069214 475.0864563 0.70213854]	[413.56506348 621.36523438 0.81436551]	[439.15615845 767.56390381 0.81730622]	[469.97399902 472.59014893 0.68895364]	[477.67758179 623.94274902 0.82203698]	[482.87792969 785.49145508 0.82663417]	[398.140625 213.33555603 0.9133842 ]	[418.71951294 210.87875366 0.9306519 ]	[0. 0. 0.]	[444.36804199 190.40164185 0.88456023]	[4.87968597e+02 8.13834229e+02 7.88108766e-01]	[505.95880127 811.18121338 0.820337 ]	[4.77628906e+02 7.90821045e+02 7.47355223e-01]	[4.26372772e+02 8.00972778e+02 5.68845272e-01]	[4.13526459e+02 7.90812988e+02 6.11450911e-01]	[4.41907471e+02 7.77843750e+02 6.57144785e-01]
[400.87240601 218.63502502 0.86448729]	[426.36611938 269.81777954 0.83513677]	[359.7902832 267.35839844 0.81013733]	[313.51852417 357.16824341 0.90272057]	[277.69039917 439.23193359 0.92448962]	[493.04797363 267.31552124 0.78448641]	[518.69140625 372.52453613 0.83337522]	[531.59356689 470.03842163 0.8076393 ]	[431.56314087 470.03070068 0.70741004]	[395.48681641 472.54800415 0.70092613]	[410.95965576 621.34545898 0.80823034]	[439.1307373 767.57678223 0.82613653]	[472.53887939 472.54257202 0.68663037]	[477.70367432 623.93371582 0.82043076]	[482.95001221 780.46154785 0.80570501]	[395.63647461 210.84953308 0.8663063 ]	[418.56997681 210.77983093 0.89152074]	[0. 0. 0.]	[441.90704346 190.26757812 0.88046771]	[4.88014618e+02 8.13738220e+02 7.88272560e-01]	[508.47167969 811.13262939 0.81562865]	[4.77725159e+02 7.90742310e+02 7.68121898e-01]	[4.23838104e+02 8.00922363e+02 5.81649780e-01]	[4.10996826e+02 7.90783508e+02 6.27781928e-01]	[4.41915985e+02 7.77842896e+02 6.85331225e-01]
[400.6932373 218.53790283 0.92214328]	[423.83035278 262.24557495 0.85964257]	[359.72732544 264.77386475 0.82076669]	[315.93936157 357.11972046 0.91204953]	[277.72912598 441.69006348 0.91510201]	[490.48742676 262.1499939 0.80687988]	[518.73236084 367.42199707 0.82491565]	[536.70361328 469.96252441 0.81978524]	[434.07098389 467.47518921 0.7152639 ]	[395.53540039 469.99526978 0.70922381]	[413.50860596 621.29034424 0.80168802]	[439.17544556 767.51922607 0.83422059]	[472.59048462 467.46749878 0.68934864]	[480.1546936 623.859375 0.82500303]	[485.40658569 777.85998535 0.79245782]	[392.98660278 208.33798218 0.84121478]	[416.05725098 208.26516724 0.86468697]	[0. 0. 0.]	[441.7980957 187.74980164 0.89347482]	[495.68475342 811.25823975 0.82598454]	[513.60821533 808.67053223 0.83801097]	[480.18460083 790.70214844 0.79259658]	[4.26411804e+02 7.95826111e+02 6.11355603e-01]	[4.16071503e+02 7.90691345e+02 6.58146143e-01]	[4.44334015e+02 7.75293152e+02 6.91500247e-01]
[400.66317749 216.13267517 0.92361099]	[423.78149414 259.6685791 0.88942474]	[359.72180176 262.24368286 0.82882911]	[316.02490234 357.05929565 0.92151821]	[280.19177246 439.29882812 0.90525234]	[487.94824219 259.5786438 0.83250868]	[518.71453857 362.27359009 0.84360737]	[539.26367188 464.8253479 0.87476593]	[436.60430908 467.39309692 0.72833741]	[398.01913452 467.43780518 0.72261697]	[416.07565308 618.84344482 0.81857258]	[439.17294312 765.04681396 0.82113916]	[477.61053467 467.39703369 0.70276356]	[480.21188354 623.82727051 0.83723378]	[485.46765137 772.74627686 0.80587167]	[387.93734741 208.28137207 0.82532638]	[413.57595825 203.1884613 0.85250872]	[0. 0. 0.]	[441.65441895 180.12164307 0.90426064]	[495.60800171 808.65313721 0.82682413]	[511.04229736 806.04815674 0.81311178]	[4.80243744e+02 7.88140442e+02 7.60084152e-01]	[4.28940857e+02 7.93335144e+02 6.17753685e-01]	[4.16077271e+02 7.90645386e+02 6.69088602e-01]	[4.44369843e+02 7.72756958e+02 6.99214339e-01]
[398.26464844 216.08154297 0.91412407]	[421.35818481 257.18057251 0.91788244]	[359.65783691 259.71755981 0.84954667]	[316.06509399 357.07781982 0.92884517]	[282.76278687 441.70401001 0.88761473]	[485.46765137 257.04443359 0.85369116]	[518.76538086 359.76275635 0.87354267]	[541.7744751 462.28872681 0.91021574]	[436.62139893 464.91400146 0.73338455]	[398.05255127 467.4357605 0.72534412]	[416.01580811 618.78814697 0.80585599]	[439.11682129 765.03295898 0.82256311]	[477.62667847 464.88308716 0.71435064]	[480.28741455 621.28887939 0.83043778]	[485.47198486 770.28961182 0.81773806]	[385.36138916 205.75041199 0.81705946]	[411.00915527 200.64044189 0.85102797]	[0. 0. 0.]	[439.19125366 177.56582642 0.91867495]	[4.95617554e+02 8.08574768e+02 8.05867434e-01]	[5.11007904e+02 8.03533264e+02 7.87322521e-01]	[4.80244080e+02 7.88039734e+02 7.66560197e-01]	[4.28918884e+02 7.93299011e+02 6.40893340e-01]	[4.16055298e+02 7.90622375e+02 6.79902077e-01]	[4.44301971e+02 7.72746582e+02 7.30027676e-01]
[398.1050415 216.01551819 0.9074614 ]	[421.31890869 257.0843811 0.93922502]	[359.59811401 259.681427 0.85705972]	[316.08847046 357.12719727 0.93888175]	[290.3444519 441.87084961 0.86344475]	[485.40151978 254.53312683 0.85261875]	[521.18536377 359.57144165 0.89669347]	[541.88513184 459.6774292 0.91566926]	[439.07327271 462.37802124 0.75694531]	[398.13153076 464.86962891 0.7485823 ]	[416.0296936 613.70428467 0.8021366 ]	[439.11553955 764.96929932 0.81301188]	[477.73904419 462.3347168 0.73847646]	[482.7088623 616.20935059 0.832407 ]	[490.50952148 770.19616699 0.80846822]	[382.75161743 203.21499634 0.8269484 ]	[405.83880615 198.13734436 0.86408848]	[0. 0. 0.]	[439.06210327 177.49932861 0.91568464]	[4.98189575e+02 8.06052490e+02 8.00698161e-01]	[5.13619690e+02 7.98404358e+02 7.70496309e-01]	[4.82778412e+02 7.85554749e+02 7.33765364e-01]	[4.34086243e+02 7.90794067e+02 7.02561736e-01]	[4.18581696e+02 7.88210266e+02 7.40958452e-01]	[4.44295502e+02 7.70260315e+02 7.26212919e-01]
[393.05123901 215.92695618 0.87897295]	[421.28335571 257.00393677 0.94794089]	[357.20294189 259.71380615 0.84868014]	[316.11602783 359.59222412 0.94784737]	[292.97363281 444.3104248 0.87190366]	[482.93359375 254.38146973 0.84195375]	[521.26751709 357. 0.89220595]	[544.34936523 454.60061646 0.88075489]	[439.11227417 462.2673645 0.77007538]	[398.14599609 462.37371826 0.75724655]	[416.11325073 616.20593262 0.80881286]	[439.12997437 762.41217041 0.80907166]	[480.16271973 462.23080444 0.74399084]	[482.7583313 613.65393066 0.83921492]	[493.08285522 770.0958252 0.80297065]	[380.20111084 200.66116333 0.84137118]	[400.75216675 198.04440308 0.9212423 ]	[0. 0. 0.]	[431.55926514 175.04704285 0.90218163]	[5.00768829e+02 8.06053833e+02 7.92202413e-01]	[5.18727356e+02 7.95892883e+02 7.88205624e-01]	[4.82835632e+02 7.82979370e+02 7.15717316e-01]	[4.36641418e+02 7.90719055e+02 7.59611309e-01]	[418.67614746 788.1607666 0.79550201]	[4.44309845e+02 7.70139587e+02 7.37652719e-01]
[390.50454712 213.48069763 0.87432623]	[421.22570801 254.60314941 0.95241666]	[357.15240479 259.69506836 0.85101122]	[316.16760254 359.63031006 0.944718 ]	[295.45101929 444.41925049 0.87155402]	[482.84945679 251.87402344 0.83594435]	[521.31866455 354.57363892 0.89424545]	[544.50213623 446.95162964 0.86262494]	[439.21359253 459.76049805 0.78610754]	[398.20150757 462.26254272 0.77362734]	[418.58099365 611.15905762 0.8263166 ]	[439.18075562 759.86010742 0.81393224]	[480.28607178 459.72134399 0.76017386]	[482.87020874 608.54302979 0.85344666]	[495.58810425 767.60058594 0.79607654]	[377.76123047 198.12481689 0.88343614]	[400.60910034 195.54273987 0.95001417]	[0. 0. 0.]	[426.36236572 174.93531799 0.90811926]	[500.79257202 806.1114502 0.80673838]	[5.18750793e+02 7.98367798e+02 7.96047211e-01]	[4.82841248e+02 7.77859558e+02 7.12811291e-01]	[4.36660248e+02 7.90680237e+02 7.70234227e-01]	[418.68994141 788.11199951 0.80535889]	[4.44382324e+02 7.67705566e+02 7.36979485e-01]
[387.86166382 213.48164368 0.87404066]	[421.18487549 254.55117798 0.95283353]	[357.10256958 259.68023682 0.85034227]	[318.54852295 359.61502075 0.94372296]	[295.60531616 444.44644165 0.87220132]	[482.80587769 249.34069824 0.82781518]	[521.32177734 354.50708008 0.88891715]	[547.0078125 444.40213013 0.85219246]	[439.25933838 459.74520874 0.79420447]	[398.24511719 462.23971558 0.7803055 ]	[418.58383179 608.60913086 0.83310789]	[439.22375488 757.32714844 0.81566948]	[480.32522583 459.70611572 0.76769024]	[482.94729614 606.09954834 0.85531771]	[495.67947388 767.55096436 0.79744697]	[377.63897705 198.09393311 0.87547565]	[398.16647339 195.55018616 0.95309198]	[0. 0. 0.]	[423.78900146 174.90237427 0.92509806]	[5.00828918e+02 8.06042847e+02 7.90230811e-01]	[521.20068359 795.82287598 0.7984575 ]	[4.82890747e+02 7.75361877e+02 7.02880383e-01]	[4.36655731e+02 7.90702637e+02 7.61592090e-01]	[418.68496704 788.12133789 0.79159063]	[4.46895905e+02 7.67684875e+02 7.31028676e-01]
[385.36633301 213.47419739 0.86387467]	[421.15823364 254.50474548 0.95486337]	[357.07272339 259.66262817 0.85601729]	[318.66882324 357.22497559 0.93249536]	[298.13473511 451.99246216 0.86607844]	[482.76782227 246.79893494 0.82949787]	[521.35723877 349.41174316 0.87867063]	[547.03704834 441.88134766 0.86185467]	[441.693573 459.73471069 0.78908259]	[400.65139771 462.25558472 0.77699411]	[418.64395142 611.14752197 0.8278833 ]	[439.22897339 754.82104492 0.81247729]	[482.78384399 459.64959717 0.75306046]	[485.38589478 606.05053711 0.85763258]	[498.13821411 765.08087158 0.79722512]	[377.60317993 198.10575867 0.85747546]	[398.11254883 195.5506134 0.93833095]	[0. 0. 0.]	[421.3432312 174.86741638 0.93736082]	[5.03281189e+02 8.06060669e+02 7.85034835e-01]	[5.21261719e+02 7.95792053e+02 7.93215692e-01]	[4.82891571e+02 7.72812927e+02 7.21875370e-01]	[4.36696167e+02 7.90668945e+02 7.60202348e-01]	[4.18706146e+02 7.88082520e+02 7.78135657e-01]	[4.46932373e+02 7.67628967e+02 7.24836409e-01]
[382.86700439 213.42845154 0.86669517]	[418.80758667 254.48707581 0.95435691]	[357.05999756 259.67263794 0.85461366]	[318.75695801 359.61566162 0.92813486]	[298.25338745 452.06838989 0.86017513]	[482.75592041 244.25993347 0.83358175]	[521.35906982 346.84945679 0.88462329]	[547.07281494 441.77194214 0.86452895]	[441.74554443 459.70999146 0.78724223]	[400.68441772 462.22879028 0.77753603]	[418.6663208 608.60253906 0.83583307]	[439.23831177 754.78466797 0.8094939 ]	[482.8576355 457.20071411 0.74446416]	[485.43429565 606.05163574 0.85135579]	[498.18453979 765.00134277 0.79643977]	[377.55514526 198.06611633 0.85800564]	[398.0489502 195.50778198 0.92441893]	[0. 0. 0.]	[421.24761963 174.84255981 0.95329553]	[5.03254333e+02 8.03464661e+02 7.70816505e-01]	[521.24163818 793.22564697 0.7981658 ]	[4.82946930e+02 7.72745483e+02 7.04532385e-01]	[4.39104614e+02 7.90670227e+02 7.42379725e-01]	[4.18692932e+02 7.88091248e+02 7.71767735e-01]	[4.46948456e+02 7.67604858e+02 7.21003950e-01]
[382.80206299 213.39581299 0.87814575]	[418.76062012 254.47462463 0.95215881]	[357.05554199 259.71124268 0.8490777 ]	[321.24493408 359.71514893 0.90047014]	[303.23382568 452.00811768 0.83317113]	[482.72027588 241.73043823 0.83483982]	[521.36932373 344.34393311 0.88812643]	[549.52313232 441.70196533 0.86671716]	[441.76065063 459.70040894 0.78622556]	[400.69271851 459.81558228 0.77600634]	[418.65100098 608.6027832 0.83552092]	[439.19192505 754.74810791 0.81091237]	[482.87557983 457.20843506 0.74417955]	[485.45385742 606.0447998 0.84748596]	[498.19888306 759.95050049 0.78167945]	[377.49072266 198.03933716 0.85366333]	[395.65106201 195.46662903 0.91633314]	[0. 0. 0.]	[421.18365479 172.46626282 0.95484138]	[5.03304840e+02 8.00955688e+02 7.68269122e-01]	[521.3168335 790.77404785 0.80075455]	[4.82930878e+02 7.70203796e+02 7.29112685e-01]	[4.36627716e+02 7.90752197e+02 7.35393643e-01]	[4.18623505e+02 7.88139099e+02 7.66149879e-01]	[4.46891693e+02 7.67571045e+02 7.41765320e-01]
[382.76989746 213.41096497 0.87999481]	[418.72772217 254.46554565 0.94341195]	[357.05441284 262.15026855 0.84447062]	[326.36767578 359.75473022 0.86429888]	[310.87643433 454.55371094 0.83749241]	[480.32717896 241.66455078 0.83832204]	[521.37646484 344.25195312 0.89254302]	[549.55487061 439.32180786 0.86754298]	[441.81207275 459.76885986 0.77891648]	[400.7588501 462.26553345 0.76631314]	[418.67520142 608.58874512 0.83911377]	[439.18603516 752.26904297 0.81861711]	[482.89730835 459.69320679 0.74767292]	[485.46105957 606.07080078 0.8425172 ]	[498.25708008 759.93389893 0.78996921]	[375.09945679 198.05574036 0.83636415]	[395.60684204 195.45794678 0.91716319]	[0. 0. 0.]	[421.14160156 172.46632385 0.9607358 ]	[5.03390442e+02 7.98408630e+02 7.71163404e-01]	[521.36779785 790.70178223 0.81678247]	[4.85375519e+02 7.70194092e+02 7.16307700e-01]	[4.36657532e+02 7.90631226e+02 7.46305346e-01]	[4.18659973e+02 7.88024109e+02 7.63240695e-01]	[4.46873932e+02 7.67516541e+02 7.30779827e-01]
[382.72698975 213.39466858 0.88015068]	[418.73175049 254.43586731 0.94328058]	[357.07241821 259.72247314 0.85118693]	[333.91744995 359.74584961 0.87579876]	[313.5171814 457.10961914 0.87792009]	[480.31518555 239.17268372 0.84764433]	[521.39294434 341.76849365 0.90667295]	[552.05310059 439.30828857 0.85808241]	[441.87277222 459.74612427 0.77104187]	[400.80563354 462.23666382 0.76130003]	[418.70828247 608.55206299 0.84713036]	[439.19790649 752.26922607 0.81933421]	[482.95739746 459.70010376 0.74126089]	[485.43643188 606.04974365 0.85166591]	[498.25564575 757.37103271 0.79073483]	[375.03500366 198.0450592 0.83045489]	[395.56314087 195.44213867 0.90847749]	[0. 0. 0.]	[418.77023315 172.45433044 0.97488105]	[5.03383789e+02 7.95847900e+02 7.79210508e-01]	[521.36260986 790.62731934 0.81607002]	[4.85393219e+02 7.70119629e+02 7.20039129e-01]	[4.36669922e+02 7.88224976e+02 7.57204533e-01]	[4.18680481e+02 7.85602112e+02 7.69166887e-01]	[4.46883118e+02 7.67505615e+02 7.35750675e-01]
[380.353302 213.39450073 0.88016844]	[418.72338867 254.41719055 0.94118404]	[357.07736206 259.69952393 0.85853469]	[334.05487061 359.77740479 0.88874525]	[316.03634644 457.12817383 0.89689606]	[480.30822754 239.1446228 0.84868371]	[521.42675781 341.75561523 0.90580887]	[552.0803833 439.31253052 0.85767078]	[441.91769409 462.23468018 0.76439673]	[400.84255981 462.31307983 0.75360882]	[418.78570557 608.57006836 0.84794706]	[439.22918701 752.27484131 0.8187694 ]	[485.35873413 459.78329468 0.74134111]	[485.44418335 608.52893066 0.83803451]	[498.27416992 759.88574219 0.7955268 ]	[375.01593018 198.05328369 0.82763505]	[395.53625488 195.43861389 0.90213764]	[0. 0. 0.]	[418.74569702 172.44976807 0.97697008]	[5.03340973e+02 7.95785583e+02 7.94806302e-01]	[521.33276367 790.60296631 0.82739359]	[4.85421600e+02 7.70139832e+02 7.11201489e-01]	[4.36681946e+02 7.90613281e+02 7.49710858e-01]	[4.18701019e+02 7.85603210e+02 7.62391984e-01]	[4.46912994e+02 7.67509766e+02 7.26498961e-01]
[382.71636963 213.40481567 0.87887812]	[418.75750732 254.38298035 0.9422242 ]	[357.12145996 259.64865112 0.8739531 ]	[336.47018433 362.23617554 0.88173538]	[318.53921509 457.21820068 0.91339087]	[480.33157349 239.12600708 0.85335165]	[523.78253174 341.75469971 0.90208572]	[552.09100342 441.67352295 0.85560417]	[444.29324341 459.79974365 0.75960189]	[400.85705566 462.28692627 0.74695069]	[421.16427612 608.58770752 0.84885406]	[439.26794434 754.78619385 0.81666046]	[485.37588501 459.76394653 0.73977935]	[485.46139526 608.5670166 0.83183318]	[498.23251343 759.92077637 0.79216945]	[375.02615356 198.06141663 0.82566094]	[395.53829956 195.44863892 0.90172774]	[0. 0. 0.]	[418.73742676 172.44316101 0.97357488]	[5.03260132e+02 7.95850708e+02 7.89629102e-01]	[521.26031494 790.67553711 0.82092011]	[4.85393494e+02 7.70181519e+02 7.29287267e-01]	[4.39108490e+02 7.90621033e+02 7.72692978e-01]	[418.73059082 788.03424072 0.79071063]	[4.46946411e+02 7.67597900e+02 7.23349035e-01]
[382.76287842 213.39900208 0.87348235]	[418.78497314 254.36042786 0.93420708]	[357.16064453 259.60021973 0.88233835]	[336.57702637 359.79672241 0.90347826]	[318.67272949 457.14224243 0.8975603 ]	[480.35574341 239.12832642 0.85235679]	[523.80474854 341.7616272 0.89763612]	[552.0960083 441.73416138 0.85373384]	[444.32015991 459.80032349 0.76250428]	[403.26849365 462.28411865 0.74985594]	[421.20230103 608.6072998 0.84169602]	[439.31369019 757.31121826 0.80726594]	[485.39724731 459.77127075 0.74332643]	[485.45303345 608.62243652 0.82189947]	[498.20922852 764.97039795 0.79581171]	[375.07049561 198.06965637 0.8317185 ]	[395.56576538 195.4417572 0.90653777]	[0. 0. 0.]	[418.75369263 172.45146179 0.97269976]	[5.00763428e+02 7.98404846e+02 7.66877651e-01]	[521.2008667 790.79040527 0.81216401]	[4.85407043e+02 7.72707764e+02 6.86409414e-01]	[4.39144165e+02 7.90655212e+02 7.45201588e-01]	[4.18757721e+02 7.88065125e+02 7.74969101e-01]	[4.49458954e+02 7.67648193e+02 7.06757426e-01]
[382.80181885 213.44406128 0.87457073]	[421.19091797 254.38276672 0.93636692]	[357.21914673 259.64709473 0.87523496]	[336.69247437 359.66958618 0.92861307]	[321.19070435 454.63543701 0.86746395]	[482.77554321 239.14689636 0.85233539]	[523.8270874 341.81677246 0.88538134]	[552.08770752 441.796875 0.85144573]	[444.32235718 459.7734375 0.76017773]	[403.27685547 462.24810791 0.74725193]	[421.2350769 608.59759521 0.84461153]	[439.31741333 757.31158447 0.80534899]	[485.39102173 459.756073 0.74063987]	[485.39776611 608.6036377 0.83677691]	[495.61746216 764.95135498 0.78054357]	[375.12442017 198.10362244 0.82526594]	[395.6081543 195.48284912 0.91258961]	[0. 0. 0.]	[418.81149292 172.45951843 0.96952236]	[4.98212433e+02 8.00915222e+02 7.90311635e-01]	[516.19128418 790.83258057 0.82323855]	[4.82904572e+02 7.70292175e+02 7.09376156e-01]	[4.39144806e+02 7.90711426e+02 7.41758108e-01]	[4.18751404e+02 7.88101990e+02 7.68354774e-01]	[4.49443634e+02 7.67655212e+02 7.09076822e-01]
[385.38473511 213.47628784 0.86169255]	[421.24591064 254.35224915 0.93301129]	[359.61242676 257.19448853 0.88732892]	[339.10092163 359.75067139 0.92220896]	[323.82095337 454.61761475 0.84251845]	[482.82357788 239.15679932 0.84563768]	[523.86230469 341.82363892 0.87614161]	[549.59411621 441.82107544 0.85232544]	[444.3387146 459.78204346 0.75654227]	[403.32006836 462.26019287 0.7409128 ]	[421.25418091 611.09362793 0.83526957]	[439.30477905 757.39001465 0.8097772 ]	[485.36999512 459.77041626 0.74262452]	[482.96658325 608.62908936 0.83881432]	[493.12564087 762.48608398 0.7841301 ]	[377.60214233 198.14778137 0.83571196]	[398.04608154 195.52058411 0.93010944]	[0. 0. 0.]	[421.22698975 172.4564209 0.95234096]	[498.17520142 798.43707275 0.80673265]	[516.12420654 790.81030273 0.83214557]	[4.82909821e+02 7.70249756e+02 7.24704683e-01]	[4.39157898e+02 7.90807068e+02 7.42718995e-01]	[4.18754700e+02 7.88192017e+02 7.84195125e-01]	[4.46966431e+02 7.67705566e+02 7.19873548e-01]
[387.95449829 213.43963623 0.8608337 ]	[421.32858276 254.35653687 0.91750354]	[359.6968689 257.12652588 0.89220262]	[339.19519043 359.6416626 0.92002052]	[331.4105835 454.63314819 0.83287644]	[482.89663696 239.20428467 0.83071047]	[523.90667725 344.27505493 0.86567664]	[549.58026123 444.29769897 0.8406992 ]	[444.31515503 459.78555298 0.75668168]	[403.30218506 462.2661438 0.7397002 ]	[421.25341797 611.07397461 0.8381775 ]	[439.27996826 757.38903809 0.81056231]	[482.96481323 459.77667236 0.74569899]	[482.94763184 608.61871338 0.84492779]	[490.49221802 762.44354248 0.78496575]	[377.68081665 198.12309265 0.84545285]	[398.12457275 195.48417664 0.93603468]	[0. 0. 0.]	[421.31311035 172.41574097 0.94226485]	[495.62606812 798.39215088 0.81122851]	[511.04098511 790.7713623 0.83440113]	[4.82807922e+02 7.70198181e+02 7.48589039e-01]	[4.39147491e+02 7.93223999e+02 7.32383430e-01]	[4.18749237e+02 7.88210327e+02 7.74631858e-01]	[4.46918884e+02 7.67689819e+02 7.30186582e-01]
[393.06643677 213.42448425 0.87211967]	[423.77313232 254.39338684 0.91020191]	[359.77062988 257.1270752 0.88178223]	[339.21780396 359.64175415 0.9179942 ]	[333.99197388 457.10906982 0.85774165]	[485.35412598 241.67967224 0.81495094]	[523.95690918 346.85690308 0.84886366]	[549.5892334 444.39480591 0.83100241]	[444.29891968 459.77752686 0.76226741]	[403.28033447 462.25106812 0.74361342]	[421.2600708 611.11730957 0.83808982]	[439.24639893 759.86187744 0.81359428]	[482.96505737 459.78369141 0.7459901 ]	[482.93249512 608.60253906 0.85107625]	[487.94723511 759.92578125 0.78804338]	[380.11062622 198.14044189 0.85738295]	[398.24987793 195.43778992 0.94732898]	[0. 0. 0.]	[421.39862061 172.40522766 0.9293313 ]	[495.65621948 795.84124756 0.83860338]	[511.03186035 790.69042969 0.85692191]	[4.82751282e+02 7.70153687e+02 7.51211703e-01]	[4.39119568e+02 7.93219727e+02 7.25958347e-01]	[4.18746765e+02 7.88206116e+02 7.65753329e-01]	[4.44422729e+02 7.67686401e+02 7.35787630e-01]
[395.54995728 213.3719635 0.87635589]	[423.89923096 254.38954163 0.8906973 ]	[362.23495483 257.05563354 0.87688142]	[341.67053223 359.62561035 0.89988488]	[336.45257568 454.61853027 0.86843419]	[485.4772644 241.7098999 0.79858047]	[523.98724365 349.40011597 0.8455649 ]	[552.07958984 446.95132446 0.81486249]	[444.29360962 459.81280518 0.76253194]	[403.26773071 462.28063965 0.74605662]	[421.24829102 611.12481689 0.83661139]	[439.23284912 759.87689209 0.81218654]	[482.962677 459.81558228 0.74671203]	[482.91461182 611.06427002 0.84968531]	[485.47723389 759.91741943 0.78922999]	[380.2015686 198.07565308 0.84921747]	[400.6317749 195.41389465 0.9462375 ]	[0. 0. 0.]	[423.89135742 172.3874054 0.91134334]	[495.63336182 795.79730225 0.83443028]	[511.03857422 790.65252686 0.85320932]	[4.80349487e+02 7.70191284e+02 7.44785130e-01]	[4.39101440e+02 7.93239685e+02 7.11588919e-01]	[4.18728638e+02 7.88215820e+02 7.59136558e-01]	[4.44397247e+02 7.67710083e+02 7.33491778e-01]
[398.13708496 213.38496399 0.91347253]	[426.39532471 254.36854553 0.8773126 ]	[362.33206177 257.01052856 0.87004554]	[341.76495361 359.60012817 0.88768226]	[336.49508667 452.05670166 0.86190546]	[490.48562622 241.73023987 0.78679556]	[524.0088501 351.95211792 0.84579676]	[552.0546875 449.47091675 0.8141157 ]	[441.8961792 462.25131226 0.76178724]	[400.86047363 462.30932617 0.74449641]	[421.23831177 611.10430908 0.83731019]	[439.18487549 757.3916626 0.81624264]	[482.91519165 462.23800659 0.74598897]	[482.88037109 608.63519287 0.85368466]	[485.43377686 757.38964844 0.79011011]	[382.72439575 198.10194397 0.83211499]	[400.88131714 195.41035461 0.92450279]	[0. 0. 0.]	[431.47808838 172.37171936 0.89482892]	[495.68759155 793.35247803 0.83815032]	[511.06549072 790.60632324 0.84624475]	[4.80302277e+02 7.70166626e+02 7.39374757e-01]	[4.36690857e+02 7.90805115e+02 7.36974061e-01]	[4.18737122e+02 7.88186768e+02 7.71050751e-01]	[4.44320984e+02 7.67705078e+02 7.48022616e-01]
[398.27426147 213.3609314 0.9137851 ]	[428.94180298 254.34101868 0.86677855]	[364.83447266 256.94641113 0.863361 ]	[344.3348999 357.15853882 0.87893617]	[336.54443359 446.9621582 0.86966592]	[493.10580444 244.1842041 0.78629643]	[526.4362793 354.44918823 0.84831333]	[549.5769043 449.50961304 0.81361949]	[441.88235474 462.28692627 0.76276743]	[400.83175659 462.35415649 0.74839348]	[421.22732544 611.09649658 0.83907312]	[439.19006348 759.86791992 0.81267422]	[482.91073608 462.26797485 0.74348867]	[482.8656311 608.6126709 0.85848808]	[485.4831543 757.38165283 0.77984351]	[385.33947754 198.04512024 0.8107999 ]	[405.87109375 195.39598083 0.89974535]	[0. 0. 0.]	[436.63009644 172.36425781 0.93378216]	[495.67001343 793.33105469 0.83941513]	[511.07263184 790.59216309 0.84601074]	[4.82735992e+02 7.70174500e+02 7.35649288e-01]	[4.39124817e+02 7.90822815e+02 7.12190688e-01]	[4.18739349e+02 7.88217468e+02 7.51773596e-01]	[4.44342529e+02 7.70076660e+02 7.39353299e-01]
[400.72302246 213.33026123 0.89680368]	[434.01675415 251.95899963 0.86336684]	[369.92251587 254.54141235 0.8519696 ]	[349.40557861 357.08078003 0.87272263]	[336.70004272 444.43914795 0.87509984]	[498.12670898 244.22828674 0.79209954]	[526.46850586 354.49130249 0.85141754]	[549.57336426 452.04656982 0.8170889 ]	[441.92242432 459.80755615 0.75558734]	[400.85006714 462.27792358 0.74836212]	[421.22576904 611.07794189 0.84032094]	[439.17727661 757.37408447 0.81191421]	[482.96694946 459.80728149 0.73561645]	[482.89068604 608.58569336 0.86187834]	[487.92297363 757.32659912 0.77538365]	[390.44769287 195.63256836 0.80475843]	[411.00927734 195.38746643 0.87574905]	[0. 0. 0.]	[439.1479187 172.36750793 0.95976114]	[498.22073364 795.79766846 0.84745157]	[513.6272583 790.61077881 0.84160006]	[4.82741882e+02 7.70122375e+02 7.22975612e-01]	[4.39125610e+02 7.90755798e+02 7.16419518e-01]	[4.18747314e+02 7.88162720e+02 7.55815506e-01]	[4.44332916e+02 7.67692627e+02 7.24588335e-01]
[400.86611938 213.33175659 0.87381577]	[436.61358643 251.95576477 0.8873837 ]	[372.49160767 254.51603699 0.86209726]	[352.02957153 357.07870483 0.8844102 ]	[339.12670898 446.90042114 0.87835282]	[498.2593689 244.23188782 0.80820101]	[526.47601318 354.54977417 0.85800463]	[549.55639648 452.08435059 0.81893164]	[444.30056763 459.72018433 0.75184518]	[403.24819946 459.7918396 0.74286461]	[421.24359131 611.137146 0.83630735]	[439.22799683 757.34063721 0.81040126]	[485.35046387 459.71783447 0.73584461]	[482.89956665 608.64007568 0.85565549]	[490.52453613 757.3069458 0.76381093]	[395.54129028 195.63130188 0.82962477]	[416.09521484 195.42153931 0.89772511]	[0. 0. 0.]	[439.30511475 172.38291931 0.96788681]	[500.69287109 793.29486084 0.86876577]	[518.66204834 788.19439697 0.86048043]	[4.82849640e+02 7.70117126e+02 7.05179811e-01]	[4.39105682e+02 7.90654724e+02 7.11611390e-01]	[4.18741272e+02 7.88073242e+02 7.55463839e-01]	[4.44411957e+02 7.67668396e+02 7.08717942e-01]
[403.39715576 213.32978821 0.85035467]	[439.09533691 251.93327332 0.90523583]	[375.01242065 254.49707031 0.87449372]	[354.51922607 357.02191162 0.88673627]	[339.22265625 446.94482422 0.86190677]	[500.71090698 244.2434082 0.81563842]	[526.53820801 354.5921936 0.85328841]	[549.54980469 454.62078857 0.83108264]	[444.29885864 459.70541382 0.74862063]	[400.8600769 459.76184082 0.74092615]	[421.25439453 611.12719727 0.83773232]	[439.24633789 757.30871582 0.81176484]	[485.35415649 459.71392822 0.73133898]	[482.90582275 611.09625244 0.85182595]	[493.13244629 754.7612915 0.76413417]	[398.07803345 195.63237 0.84514439]	[418.57012939 195.43379211 0.9206059 ]	[0. 0. 0.]	[441.77322388 172.37809753 0.9467814 ]	[500.82522583 790.82989502 0.87091827]	[518.78686523 788.11279297 0.86677438]	[4.82924255e+02 7.67700073e+02 6.88247323e-01]	[4.36644653e+02 7.90679077e+02 7.19552875e-01]	[4.18693542e+02 7.88077637e+02 7.68207252e-01]	[4.46890167e+02 7.67639648e+02 7.18365312e-01]
[405.91629028 210.93000793 0.83467013]	[439.23519897 251.9054718 0.92218208]	[377.51260376 254.43302917 0.88767564]	[356.96038818 356.98156738 0.89033562]	[339.30117798 446.87594604 0.85988116]	[500.83169556 244.27096558 0.82411391]	[529.03546143 354.57421875 0.84337085]	[549.52679443 457.06652832 0.83673465]	[444.29244995 459.7194519 0.75262707]	[400.84103394 459.77401733 0.74643195]	[421.24639893 608.63171387 0.83992296]	[439.26119995 754.7857666 0.81736988]	[485.36727905 459.73913574 0.73308015]	[482.95013428 608.57739258 0.85518873]	[495.6444397 752.17382812 0.7799263 ]	[398.190979 195.57884216 0.88201267]	[418.63711548 193.03482056 0.94113207]	[0. 0. 0.]	[441.88479614 172.32646179 0.92618704]	[503.28356934 790.79333496 0.86065829]	[521.23913574 788.03082275 0.84852493]	[4.85351257e+02 7.67524536e+02 6.76978409e-01]	[4.36675903e+02 7.90633118e+02 7.25649953e-01]	[4.18724518e+02 7.88044495e+02 7.62505293e-01]	[4.46919525e+02 7.67571045e+02 7.17094600e-01]
[410.98867798 210.88816833 0.82942301]	[439.32434082 251.87272644 0.91738153]	[377.6149292 254.4312439 0.90616846]	[357.06219482 354.53439331 0.89609575]	[341.75057983 444.37030029 0.85660177]	[503.28231812 244.25543213 0.83102995]	[531.54382324 354.58932495 0.8469519 ]	[549.56152344 457.12799072 0.84525847]	[444.39044189 459.74685669 0.74503922]	[403.33911133 459.79248047 0.73662794]	[421.25534058 611.06591797 0.83888102]	[439.24356079 754.79797363 0.81192309]	[485.43933105 459.77844238 0.72609943]	[485.37338257 608.637146 0.8353349 ]	[498.12792969 754.76489258 0.77444714]	[398.28103638 195.51708984 0.8895123 ]	[418.74572754 192.9912262 0.94350612]	[0. 0. 0.]	[444.34100342 172.29042053 0.90955168]	[503.26470947 790.81427002 0.85746932]	[521.24676514 788.07849121 0.85714972]	[4.85392914e+02 7.67675293e+02 6.98657870e-01]	[4.36691650e+02 7.90635010e+02 7.29276061e-01]	[4.18739594e+02 7.88045227e+02 7.65429139e-01]	[4.46877625e+02 7.67586182e+02 7.06871033e-01]
[416.10342407 210.86213684 0.86072582]	[441.74465942 251.88230896 0.91153538]	[377.69012451 254.43212891 0.91678989]	[357.18740845 354.47302246 0.89537698]	[346.80749512 444.34088135 0.82860094]	[503.36325073 246.75357056 0.82497001]	[534.17138672 357.01293945 0.85268092]	[549.559021 457.15176392 0.8459729 ]	[444.44491577 459.75518799 0.73455113]	[405.83078003 459.79644775 0.72744119]	[421.24655151 608.62091064 0.84038305]	[439.24798584 754.78173828 0.81815404]	[485.48916626 459.78344727 0.71558362]	[485.43649292 608.55810547 0.83723056]	[498.168396 754.80322266 0.77905524]	[400.76669312 195.51968384 0.89733124]	[421.25772095 192.95094299 0.94221377]	[0. 0. 0.]	[446.95175171 172.25080872 0.87690306]	[500.87634277 790.80529785 0.85910755]	[521.23071289 788.09295654 0.85385346]	[4.85421326e+02 7.70088745e+02 7.04948008e-01]	[4.36695465e+02 7.90626282e+02 7.35859334e-01]	[4.18743622e+02 7.88035828e+02 7.69616008e-01]	[4.46876923e+02 7.67576477e+02 7.11976826e-01]
[418.57434082 210.84703064 0.87392318]	[441.87417603 251.88861084 0.89283776]	[380.14810181 254.38020325 0.90754426]	[359.64175415 354.46508789 0.89261913]	[351.96142578 444.37902832 0.83234465]	[503.47143555 246.79577637 0.81529003]	[536.72692871 356.98931885 0.85730231]	[549.59661865 457.181427 0.84746969]	[446.88528442 459.75311279 0.72827905]	[405.8586731 459.80267334 0.72181702]	[421.27185059 608.625 0.83657926]	[439.23345947 754.80706787 0.81566787]	[487.92962646 459.76821899 0.7112956 ]	[485.50024414 608.55078125 0.82090533]	[498.23498535 757.32757568 0.77831298]	[400.87518311 195.47721863 0.86801809]	[423.78457642 192.96084595 0.92338836]	[0. 0. 0.]	[454.62496948 172.24551392 0.89115202]	[500.86715698 790.80950928 0.83622211]	[521.24017334 788.11914062 0.83055103]	[4.85467499e+02 7.70165894e+02 6.94669664e-01]	[4.39096405e+02 7.90623901e+02 7.47001052e-01]	[4.18740967e+02 7.88044983e+02 7.79622912e-01]	[4.44429535e+02 7.67605652e+02 7.14716971e-01]
[418.69073486 210.85888672 0.89284819]	[444.30444336 251.89962769 0.88428837]	[380.23922729 254.36448669 0.89426875]	[359.74087524 354.49423218 0.88487726]	[354.5355835 444.40093994 0.85388154]	[505.93557739 249.30241394 0.8056668 ]	[539.29718018 357.00247192 0.8711803 ]	[552.10162354 457.168396 0.83846551]	[446.92391968 459.74234009 0.72411633]	[405.90029907 459.80212402 0.71468395]	[421.28869629 608.54034424 0.84437037]	[439.21524048 754.80151367 0.81724817]	[487.95440674 459.74343872 0.70679516]	[488.00338745 608.50653076 0.80786788]	[498.25445557 757.30499268 0.78655922]	[403.3604126 195.49836731 0.86495602]	[426.37979126 192.99383545 0.89913774]	[0. 0. 0.]	[459.61236572 172.30967712 0.92906213]	[500.85778809 793.26397705 0.82419807]	[521.23822021 788.19995117 0.82271218]	[4.85459503e+02 7.70122864e+02 6.94766223e-01]	[4.39123474e+02 7.90613159e+02 7.60945976e-01]	[4.18755341e+02 7.88040161e+02 7.87265062e-01]	[4.44397522e+02 7.67611450e+02 7.20914364e-01]
[421.17282104 210.82701111 0.88204861]	[444.4203186 251.91581726 0.87083298]	[382.74206543 254.39237976 0.873115 ]	[362.21240234 354.53466797 0.88624924]	[357.02935791 444.43780518 0.87460512]	[508.53585815 249.31723022 0.78956711]	[541.75231934 357.05688477 0.88508558]	[554.68359375 457.16357422 0.83371234]	[451.99331665 459.67550659 0.71202487]	[411.00430298 459.71893311 0.71153891]	[421.29690552 608.50891113 0.84365213]	[439.21356201 754.83251953 0.81600904]	[490.57098389 459.69140625 0.6932289 ]	[490.50244141 608.5222168 0.80487049]	[498.2694397 757.33093262 0.79240412]	[408.44351196 195.48381042 0.85634857]	[431.54141235 192.98823547 0.87567377]	[0. 0. 0.]	[459.73516846 172.3265686 0.94301319]	[500.83840942 793.23986816 0.83679861]	[521.26049805 788.2010498 0.82813501]	[4.85472778e+02 7.70132080e+02 6.91096127e-01]	[4.39112213e+02 7.90613281e+02 7.58095145e-01]	[418.74914551 788.04003906 0.78894973]	[4.44394379e+02 7.67638611e+02 7.22950459e-01]
[421.31213379 210.86309814 0.8669517 ]	[449.43408203 251.93547058 0.85731882]	[385.31521606 254.39987183 0.85206544]	[364.79434204 356.97158813 0.8629443 ]	[357.09780884 446.95709229 0.87125754]	[513.59588623 249.31677246 0.7815659 ]	[541.8024292 357.07266235 0.89372426]	[557.16705322 459.63446045 0.85028756]	[452.08203125 459.74301147 0.71836126]	[413.57089233 459.74938965 0.7218622 ]	[421.36471558 606.08526611 0.84438598]	[439.22354126 754.79034424 0.8164317 ]	[493.08453369 459.79217529 0.69929957]	[490.56329346 608.62536621 0.80012226]	[500.69674683 759.90106201 0.80061257]	[413.5741272 195.5219574 0.84836382]	[436.59396362 193.02928162 0.89205772]	[0. 0. 0.]	[459.84243774 172.32588196 0.94073135]	[503.25128174 790.79211426 0.82365108]	[521.34124756 788.1348877 0.83661699]	[4.87965271e+02 7.70233398e+02 6.68355048e-01]	[4.39154999e+02 7.88227356e+02 7.64614344e-01]	[4.21154205e+02 7.88030090e+02 7.83498406e-01]	[4.44402893e+02 7.67629395e+02 7.07906485e-01]
[423.83853149 210.90716553 0.84301597]	[452.04034424 251.94081116 0.85135174]	[387.94924927 254.38719177 0.83296162]	[372.48745728 354.59066772 0.86173904]	[357.21166992 444.37380981 0.89129305]	[516.1605835 249.31719971 0.78436255]	[541.87994385 357.03518677 0.88808602]	[559.78308105 459.67599487 0.87726474]	[454.61181641 459.74984741 0.7216422 ]	[416.05328369 459.7588501 0.72501981]	[421.39907837 608.51068115 0.83380944]	[439.23278809 754.79034424 0.8143239 ]	[495.61068726 459.79644775 0.69976717]	[495.61965942 611.07104492 0.80400586]	[500.72473145 762.42590332 0.80362868]	[418.55007935 195.57351685 0.84110457]	[439.06542969 195.38766479 0.9096607 ]	[0. 0. 0.]	[462.27005005 172.32411194 0.92651075]	[503.27938843 790.82891846 0.81326133]	[521.40240479 788.16711426 0.83664566]	[4.87986176e+02 7.70291992e+02 6.50125206e-01]	[4.39151306e+02 7.90618164e+02 7.79076397e-01]	[418.78961182 788.046875 0.79532444]	[4.44406067e+02 7.67629089e+02 7.06956744e-01]
[423.90026855 210.87562561 0.83330858]	[457.08654785 251.93048096 0.86722988]	[393.0211792 254.38058472 0.84332263]	[375.07989502 356.99334717 0.88323867]	[359.67904663 449.51547241 0.86308885]	[518.69207764 249.31628418 0.79291975]	[544.30474854 356.97866821 0.87255871]	[562.26489258 459.60415649 0.87591457]	[457.08267212 459.69262695 0.72446281]	[416.12997437 459.6937561 0.73335654]	[423.81033325 606.07763672 0.83049679]	[439.23901367 754.80389404 0.81274372]	[495.65066528 459.75836182 0.69932234]	[495.67886353 611.06317139 0.80946529]	[500.74093628 762.43457031 0.80446917]	[418.61685181 195.53913879 0.84935898]	[439.10153198 195.36401367 0.9188472 ]	[0. 0. 0.]	[462.37094116 172.2959137 0.91460478]	[503.29110718 793.2220459 0.80563128]	[521.40551758 788.16381836 0.82936954]	[4.88009094e+02 7.70294800e+02 6.40779018e-01]	[4.39164856e+02 7.90640930e+02 7.84185588e-01]	[421.15737915 788.06536865 0.80104661]	[4.44412872e+02 7.67639832e+02 7.03080177e-01]
[426.41162109 210.85702515 0.827649 ]	[459.60736084 251.9158783 0.89899486]	[395.58389282 254.36164856 0.86516136]	[377.57998657 356.99423218 0.91026354]	[359.79168701 449.44900513 0.84992862]	[521.20043945 249.30949402 0.8054812 ]	[544.38513184 354.54653931 0.85911345]	[562.32550049 457.21566772 0.87721455]	[457.12698364 459.74450684 0.72976673]	[416.13937378 459.72650146 0.7314176 ]	[423.86080933 608.53839111 0.81699187]	[439.23471069 754.79199219 0.81356984]	[495.7019043 462.22668457 0.70120329]	[498.18856812 613.67645264 0.79573339]	[500.75500488 762.43701172 0.80819744]	[418.7048645 195.50900269 0.88971305]	[439.16311646 192.99598694 0.93756491]	[0. 0. 0.]	[462.45355225 172.30615234 0.9090842 ]	[503.28616333 790.83190918 0.80409068]	[521.39428711 788.15795898 0.82793891]	[4.90493927e+02 7.70272339e+02 6.40920699e-01]	[439.17077637 790.62341309 0.79702717]	[421.16482544 788.04473877 0.80959368]	[4.44400665e+02 7.67626709e+02 7.05262125e-01]
[428.9670105 210.85079956 0.82018334]	[459.69308472 251.91879272 0.91680503]	[398.07028198 254.36303711 0.88631439]	[377.66650391 356.97671509 0.90473115]	[362.23144531 449.47003174 0.83750534]	[521.28900146 246.84056091 0.81581396]	[544.44915771 354.60083008 0.85224575]	[562.45544434 459.65618896 0.88847721]	[457.21102905 459.65570068 0.73553079]	[418.58123779 459.64035034 0.73818076]	[423.92358398 606.09655762 0.81694907]	[439.24645996 754.78839111 0.81421423]	[498.20019531 459.72988892 0.70499831]	[498.26486206 611.13635254 0.81328589]	[500.77645874 762.41491699 0.80911016]	[418.77987671 195.51094055 0.88378304]	[439.22409058 192.99203491 0.93688023]	[0. 0. 0.]	[464.85028076 172.27038574 0.89812148]	[503.27792358 790.82556152 0.80576521]	[521.3782959 788.15844727 0.83456051]	[4.90536987e+02 7.70239380e+02 6.45166457e-01]	[439.15435791 790.60546875 0.79489118]	[421.15792847 788.02288818 0.81001538]	[4.44419373e+02 7.67630005e+02 7.03533292e-01]
[431.50866699 210.84329224 0.81531698]	[459.75424194 251.90353394 0.92303097]	[398.10974121 254.38812256 0.89535308]	[380.09353638 354.59524536 0.90326488]	[362.29602051 446.86758423 0.83713448]	[521.3583374 246.81381226 0.82059401]	[544.49414062 357.05953979 0.86037397]	[564.85595703 459.66452026 0.89351523]	[459.66119385 457.21240234 0.743577 ]	[418.634552 457.19909668 0.73986852]	[426.43286133 606.04034424 0.81244624]	[439.2359314 752.26031494 0.82288957]	[500.7114563 459.70013428 0.71832693]	[500.70809937 608.62921143 0.83815467]	[500.81445312 759.90484619 0.805803 ]	[421.1444397 195.50013733 0.87743759]	[439.2749939 192.97744751 0.93245226]	[0. 0. 0.]	[464.8638916 172.24575806 0.89530575]	[500.87451172 793.21142578 0.79707217]	[521.35290527 788.18035889 0.8249082 ]	[4.93070648e+02 7.70192993e+02 6.37573421e-01]	[439.17489624 788.17297363 0.80204821]	[421.16748047 785.56121826 0.81293929]	[4.44393524e+02 7.67551514e+02 6.94357157e-01]
[431.50997925 210.84318542 0.81557643]	[459.75537109 251.90258789 0.92300951]	[398.11001587 254.38859558 0.89552009]	[380.0942688 354.59579468 0.90340465]	[362.29458618 446.87042236 0.83772117]	[521.35906982 246.81303406 0.82087398]	[544.4954834 357.05627441 0.85965741]	[564.85626221 459.66546631 0.89354002]	[459.66262817 459.64001465 0.74378806]	[418.63650513 457.20245361 0.73979867]	[426.44458008 606.05096436 0.81147695]	[439.23361206 752.26257324 0.82182002]	[500.71334839 459.70303345 0.71816802]	[500.70605469 608.63531494 0.83660531]	[500.81384277 759.90576172 0.80620468]	[421.14486694 195.49951172 0.87847227]	[439.27560425 192.97694397 0.93277138]	[0. 0. 0.]	[464.86761475 169.87785339 0.89528441]	[500.87716675 793.21026611 0.79648554]	[521.35577393 788.17956543 0.82498991]	[4.93065826e+02 7.70194153e+02 6.37514830e-01]	[439.17602539 788.17315674 0.802782 ]	[421.16702271 785.56134033 0.81300443]	[4.44389679e+02 7.67553284e+02 6.94866419e-01]
[434.04385376 210.85440063 0.83139539]	[459.79815674 251.90242004 0.92117238]	[398.15686035 254.38490295 0.90108567]	[380.21524048 354.56033325 0.90029997]	[369.93478394 452.02487183 0.80914581]	[521.40844727 246.83747864 0.82112157]	[546.96337891 357.09335327 0.8667255 ]	[564.92919922 459.66885376 0.89797747]	[459.72036743 457.18380737 0.7411319 ]	[418.70596313 457.19619751 0.73850513]	[428.95040894 606.03411865 0.80812603]	[439.23443604 752.23693848 0.82535011]	[500.72885132 459.65197754 0.71162468]	[500.72531128 608.60809326 0.84016305]	[500.81738281 759.90478516 0.8051061 ]	[421.19049072 195.51856995 0.88497561]	[439.32391357 192.97554016 0.93504971]	[0. 0. 0.]	[464.90530396 169.84259033 0.88283157]	[5.00875031e+02 7.93218018e+02 7.89302707e-01]	[521.35736084 788.19158936 0.81727386]	[4.93063629e+02 7.70191650e+02 6.38892651e-01]	[439.16534424 788.17565918 0.81044376]	[421.16098022 785.55499268 0.81612051]	[4.44385712e+02 7.67529480e+02 6.95967138e-01]
[434.11703491 210.82087708 0.83327985]	[459.82885742 251.90232849 0.92087328]	[398.16625977 254.40866089 0.90653926]	[380.27481079 356.99176025 0.90423733]	[375.04162598 449.47003174 0.84133798]	[523.80432129 246.81951904 0.82554239]	[547.02655029 357.07501221 0.86513114]	[564.987854 459.65542603 0.89517659]	[459.76000977 459.64385986 0.75149226]	[418.74234009 459.66021729 0.74597543]	[428.95611572 606.06268311 0.80396295]	[439.2394104 752.23638916 0.8269214 ]	[500.76766968 459.68331909 0.72498059]	[500.73300171 608.59997559 0.83492887]	[500.81854248 759.91577148 0.80181038]	[421.24429321 195.48997498 0.8882075 ]	[441.7026062 192.94262695 0.93718123]	[0. 0. 0.]	[464.96865845 169.82511902 0.87472779]	[5.00870514e+02 7.93210876e+02 7.84497678e-01]	[521.34631348 788.18798828 0.81464708]	[4.93073578e+02 7.70198181e+02 6.35288477e-01]	[439.19128418 788.16003418 0.81432986]	[421.18743896 785.54473877 0.81641829]	[4.44382904e+02 7.67530823e+02 6.92648888e-01]
[434.11828613 210.81993103 0.83310133]	[459.83010864 251.90065002 0.9206242 ]	[398.16751099 254.40760803 0.90667641]	[380.27676392 356.99215698 0.90390098]	[375.0451355 449.472229 0.84149134]	[523.80334473 246.81918335 0.82569456]	[547.02728271 357.07501221 0.86535245]	[564.99353027 459.65847778 0.89606369]	[459.76837158 457.21231079 0.75147206]	[418.74926758 459.65859985 0.74501032]	[428.96896362 606.06518555 0.80335653]	[439.23919678 752.23828125 0.82701582]	[500.77514648 459.6786499 0.72510064]	[500.73248291 608.60333252 0.83427215]	[500.82913208 759.93475342 0.80087143]	[421.2449646 195.49020386 0.8887586 ]	[441.70373535 192.9417572 0.93709683]	[0. 0. 0.]	[464.97006226 169.82492065 0.8746857 ]	[5.00875183e+02 7.93216003e+02 7.77335823e-01]	[521.3515625 788.19805908 0.80895728]	[4.93080109e+02 7.70230835e+02 6.28562570e-01]	[439.18389893 788.14465332 0.81468856]	[421.18612671 785.5289917 0.8150599 ]	[4.44385498e+02 7.67538269e+02 6.92295671e-01]
[434.11605835 210.81991577 0.83290237]	[459.82925415 251.90159607 0.92085642]	[398.16821289 254.40597534 0.90640861]	[380.27630615 356.99185181 0.90378046]	[375.04376221 449.47610474 0.84125149]	[523.80090332 246.8217926 0.82537794]	[547.02380371 357.07687378 0.86544514]	[564.99279785 459.65542603 0.89555645]	[459.7645874 459.64971924 0.75171709]	[418.74786377 459.66622925 0.74558467]	[428.96185303 606.07299805 0.80228883]	[439.24264526 752.23748779 0.82706028]	[500.77148438 459.69085693 0.72503948]	[500.72570801 608.61883545 0.82958317]	[500.83203125 759.94055176 0.80142915]	[421.24282837 195.48956299 0.88872635]	[441.70355225 192.94119263 0.93687749]	[0. 0. 0.]	[464.97146606 169.82345581 0.87400544]	[5.00874603e+02 7.93215576e+02 7.77777314e-01]	[521.35241699 788.19830322 0.81042337]	[4.93088409e+02 7.70232849e+02 6.27789259e-01]	[439.1854248 788.14111328 0.81490552]	[421.18862915 785.5255127 0.81443071]	[4.44390778e+02 7.67538147e+02 6.90641999e-01]
[436.60058594 210.85217285 0.85061848]	[462.18804932 251.91049194 0.92070925]	[398.21484375 254.41877747 0.91044796]	[382.74124146 357.04013062 0.88734066]	[377.55200195 449.47570801 0.86157703]	[523.83868408 249.29724121 0.82159442]	[549.49511719 357.0512085 0.8478334 ]	[565.06591797 459.62564087 0.88051128]	[459.77020264 459.66809082 0.74669695]	[418.75292969 459.70077515 0.74070168]	[428.98635864 606.04547119 0.80367702]	[439.22860718 752.23217773 0.82517254]	[500.78799438 459.68942261 0.72421968]	[500.7565918 608.61230469 0.83604622]	[500.84317017 759.91168213 0.8026045 ]	[421.27908325 195.51875305 0.88641191]	[441.76950073 192.94387817 0.93140471]	[0. 0. 0.]	[467.44137573 169.79362488 0.86467654]	[5.00864349e+02 7.93221497e+02 7.71920025e-01]	[521.34185791 788.20635986 0.80413747]	[4.93114990e+02 7.70191223e+02 6.36033893e-01]	[439.18707275 788.16461182 0.81078517]	[421.1803894 785.54907227 0.81244081]	[4.44365112e+02 7.67527588e+02 6.92417145e-01]
[436.6178894 210.84635925 0.8531518 ]	[462.19750977 251.90867615 0.92113221]	[398.22421265 254.42073059 0.91028029]	[382.76522827 357.0567627 0.88698113]	[377.57342529 446.90777588 0.8798669 ]	[523.84411621 246.84233093 0.82253903]	[547.05950928 357.03210449 0.84892428]	[565.05072021 459.65081787 0.88627684]	[459.77676392 459.67703247 0.74350977]	[418.76730347 459.7010498 0.73777288]	[428.94833374 606.08099365 0.80245233]	[439.21102905 752.27453613 0.8202706 ]	[500.78594971 459.70278931 0.72232139]	[500.74627686 608.60931396 0.8345896 ]	[500.83355713 759.9342041 0.8016358 ]	[421.29470825 195.51539612 0.88769096]	[441.79232788 192.94215393 0.93209434]	[0. 0. 0.]	[467.46673584 169.80279541 0.86472976]	[5.00869019e+02 7.93259521e+02 7.68518388e-01]	[521.34173584 790.60455322 0.79750884]	[4.93098236e+02 7.70212952e+02 6.35426402e-01]	[439.1673584 788.17102051 0.81103039]	[421.16360474 785.56036377 0.81159794]	[4.44347443e+02 7.67571655e+02 7.00728476e-01]
[436.59796143 210.83583069 0.84714174]	[459.81240845 251.91156006 0.92539394]	[398.16900635 254.41955566 0.90364861]	[382.71737671 357.05999756 0.89326751]	[377.58108521 449.48684692 0.87420881]	[523.78216553 246.84373474 0.82097006]	[546.93615723 357.05831909 0.85892785]	[564.89849854 457.14520264 0.88288003]	[459.71063232 459.71081543 0.74942076]	[418.743927 459.72213745 0.75078022]	[426.34185791 606.06237793 0.82129896]	[439.21011353 752.28955078 0.82269609]	[500.7015686 459.75808716 0.72267681]	[500.69250488 611.08782959 0.8180508 ]	[500.81555176 759.90893555 0.80564994]	[421.26394653 195.50761414 0.89737123]	[441.78018188 192.92469788 0.93036497]	[0. 0. 0.]	[467.43276978 169.76811218 0.85736662]	[5.00871582e+02 7.93285217e+02 7.80033648e-01]	[521.33666992 790.61535645 0.80837387]	[4.93083282e+02 7.70173035e+02 6.42282486e-01]	[439.11987305 788.1854248 0.79710668]	[418.76013184 785.5760498 0.81234729]	[4.44380768e+02 7.67581299e+02 7.12124407e-01]
[436.55813599 210.80407715 0.83368194]	[459.76449585 251.90667725 0.92541599]	[398.13540649 254.41864014 0.89944804]	[380.28161621 357.02844238 0.9035129 ]	[377.5642395 452.07446289 0.86331952]	[521.38787842 246.79512024 0.82286984]	[544.48944092 354.5965271 0.85371685]	[564.81884766 457.11502075 0.87344217]	[459.66885376 459.76159668 0.75232732]	[418.70904541 459.77984619 0.75148237]	[426.34307861 606.06121826 0.82111073]	[439.20294189 752.30053711 0.82079917]	[500.66577148 459.79934692 0.72380108]	[500.68170166 611.11889648 0.81759155]	[500.8157959 759.89874268 0.80529112]	[421.24157715 195.47705078 0.89015418]	[441.7354126 192.90974426 0.93350691]	[0. 0. 0.]	[467.39447021 169.74845886 0.85714769]	[5.00872375e+02 7.93293884e+02 7.82809734e-01]	[521.34332275 790.61651611 0.8116138 ]	[4.93077454e+02 7.70165222e+02 6.36185646e-01]	[439.13024902 788.16424561 0.78875619]	[418.75949097 785.55535889 0.80170023]	[4.44367737e+02 7.67575378e+02 7.15161145e-01]
[434.03677368 210.78143311 0.81461585]	[459.71243286 251.90719604 0.92070609]	[398.07192993 254.41183472 0.8894726 ]	[380.25357056 357.00765991 0.90515083]	[377.53942871 454.61715698 0.86035383]	[521.34924316 246.77053833 0.81981504]	[544.45611572 354.52572632 0.85280895]	[562.45404053 457.09591675 0.87515128]	[459.63348389 459.73297119 0.74721974]	[418.68502808 459.74621582 0.74600875]	[423.87084961 606.09606934 0.82487434]	[439.20513916 752.28887939 0.8196407 ]	[498.25167847 459.77874756 0.7165035 ]	[500.68045044 611.10229492 0.82338518]	[500.81195068 759.89648438 0.80624145]	[421.18365479 195.44921875 0.8955816 ]	[441.66220093 192.90960693 0.93604898]	[0. 0. 0.]	[464.94439697 169.76130676 0.86456287]	[5.00874207e+02 7.93284058e+02 7.83991754e-01]	[521.3460083 790.60675049 0.81730586]	[4.93075195e+02 7.70163391e+02 6.39479935e-01]	[4.39098419e+02 7.88148438e+02 7.60151923e-01]	[4.18730347e+02 7.85531555e+02 7.80453086e-01]	[4.44376801e+02 7.67565002e+02 7.10346103e-01]
[434.04412842 210.78599548 0.82097864]	[459.66610718 251.92501831 0.91544616]	[398.04397583 254.42488098 0.8837018 ]	[380.17929077 357.02206421 0.9075166 ]	[377.48828125 454.574646 0.84705079]	[521.27490234 246.79841614 0.81512237]	[544.38336182 352.01498413 0.84084952]	[562.33703613 457.08566284 0.86591357]	[457.20263672 459.7293396 0.73564833]	[418.61746216 459.74105835 0.73724657]	[423.82565308 606.09942627 0.82768238]	[439.19903564 754.73950195 0.82204223]	[498.16467285 459.7769165 0.70838171]	[500.66229248 611.07904053 0.82158971]	[500.7906189 757.35058594 0.80530995]	[421.1651001 195.45294189 0.91065508]	[441.66278076 192.89855957 0.94470572]	[0. 0. 0.]	[464.91748047 169.80432129 0.87385601]	[5.00878815e+02 7.93299194e+02 7.82095611e-01]	[521.34790039 790.60675049 0.81309438]	[4.90555725e+02 7.70083252e+02 6.45857155e-01]	[4.39104797e+02 7.88156860e+02 7.68566728e-01]	[418.73400879 785.54040527 0.78913152]	[4.44363464e+02 7.67571838e+02 7.14364767e-01]
[431.52914429 208.33395386 0.8104763 ]	[459.6206665 251.92599487 0.90722811]	[395.62445068 254.3946228 0.87566006]	[380.14523315 357.01339722 0.8983233 ]	[375.08517456 454.61929321 0.8533299 ]	[521.21984863 246.82846069 0.80769795]	[544.33227539 354.47317505 0.84589672]	[562.28979492 457.10336304 0.86495233]	[457.16595459 459.777771 0.7334069 ]	[418.59317017 459.78271484 0.73583782]	[423.79187012 608.49273682 0.83081245]	[439.21383667 752.28991699 0.81879741]	[498.12799072 462.23379517 0.70827276]	[498.27520752 611.11102295 0.8129921 ]	[500.76470947 759.87371826 0.80299115]	[421.13214111 195.42857361 0.91074646]	[439.30801392 192.88035583 0.94305116]	[0. 0. 0.]	[464.88146973 169.80908203 0.87589192]	[503.25921631 793.23822021 0.79367524]	[521.36071777 788.19366455 0.82287383]	[4.90540497e+02 7.70152832e+02 6.44339681e-01]	[4.36691040e+02 7.88125488e+02 7.54869103e-01]	[4.18722107e+02 7.85495239e+02 7.71087229e-01]	[4.44384125e+02 7.67560120e+02 7.10051060e-01]
[428.98886108 210.77206421 0.81154734]	[457.20269775 251.94528198 0.89706224]	[395.52694702 254.40359497 0.85759223]	[377.75500488 357.04595947 0.90692079]	[374.96832275 454.63781738 0.8321619 ]	[518.79620361 249.32058716 0.80459106]	[544.29241943 354.54150391 0.85479915]	[562.24060059 454.63647461 0.85177857]	[457.10766602 459.78591919 0.72733653]	[416.15936279 459.79840088 0.72861999]	[423.79248047 608.51953125 0.82632446]	[439.19595337 752.29663086 0.81706059]	[495.68109131 462.23687744 0.70627463]	[498.21697998 611.15063477 0.8027336 ]	[500.75027466 759.91333008 0.80299324]	[418.75387573 195.43965149 0.91182935]	[439.27252197 192.89604187 0.94192576]	[0. 0. 0.]	[464.87271118 169.82687378 0.87801439]	[503.2711792 793.21490479 0.79441231]	[521.37237549 788.18670654 0.82464373]	[4.90487457e+02 7.70208496e+02 6.41251326e-01]	[4.39101562e+02 7.88109924e+02 7.65264094e-01]	[4.18739227e+02 7.85499451e+02 7.81890512e-01]	[4.44360992e+02 7.67564880e+02 7.10340023e-01]
[428.94442749 210.77236938 0.81515676]	[457.14257812 251.95213318 0.88525599]	[393.06323242 254.40847778 0.84791911]	[377.69271851 357.06143188 0.90651619]	[372.44888306 454.60351562 0.81423032]	[518.76049805 249.32298279 0.80251604]	[541.92260742 354.57995605 0.86656636]	[559.83172607 457.11679077 0.8572703 ]	[454.64498901 459.73638916 0.72168207]	[416.11676025 459.74639893 0.72436148]	[423.80230713 606.10498047 0.82454747]	[439.19692993 754.74035645 0.81556201]	[495.6161499 459.77658081 0.70428395]	[498.16259766 611.08874512 0.80018324]	[500.74786377 759.9119873 0.80187148]	[418.72479248 195.44026184 0.91658199]	[439.24798584 192.89717102 0.94251406]	[0. 0. 0.]	[464.82803345 169.86701965 0.88841856]	[503.26483154 793.2121582 0.79453856]	[521.36499023 788.1831665 0.82325804]	[4.90489227e+02 7.70213989e+02 6.37474775e-01]	[4.39108185e+02 7.88105591e+02 7.53383517e-01]	[4.18738770e+02 7.85496460e+02 7.72782445e-01]	[4.44360535e+02 7.67575256e+02 7.08720446e-01]
[426.44073486 208.34960938 0.81427801]	[454.6479187 251.94682312 0.86627233]	[392.97802734 254.40444946 0.83786345]	[377.67321777 357.15454102 0.91665643]	[364.85317993 454.63479614 0.82723898]	[518.72546387 246.84399414 0.79761839]	[541.90032959 356.98190308 0.87106407]	[559.77886963 457.13354492 0.85457742]	[454.60067749 459.78167725 0.71524501]	[416.06546021 459.78927612 0.71686196]	[421.3899231 608.53491211 0.82430416]	[439.19241333 754.77105713 0.81441444]	[495.59558105 459.81118774 0.69759268]	[498.15960693 611.14050293 0.79628801]	[500.7461853 759.91217041 0.80297351]	[418.69659424 195.43739319 0.91937488]	[439.2192688 192.90527344 0.94236648]	[0. 0. 0.]	[462.44439697 172.25616455 0.89463574]	[503.26477051 790.81799316 0.80083096]	[521.36859131 788.16625977 0.82262766]	[4.90495026e+02 7.70207581e+02 6.37210667e-01]	[4.36668182e+02 7.88144592e+02 7.51422286e-01]	[4.18713837e+02 7.85526917e+02 7.77967513e-01]	[4.44370636e+02 7.67597839e+02 7.11703658e-01]
[426.43588257 210.80310059 0.82117414]	[454.56997681 251.9372406 0.85724115]	[390.46231079 254.40284729 0.83299243]	[377.63806152 357.16265869 0.9189533 ]	[362.35592651 454.57208252 0.8307814 ]	[518.66015625 246.82899475 0.79078263]	[541.84088135 354.59481812 0.86490482]	[559.7230835 457.14611816 0.84405285]	[452.08822632 459.76577759 0.71130073]	[413.56796265 459.77081299 0.71176183]	[421.34674072 608.57452393 0.83233744]	[439.18365479 754.76696777 0.81481171]	[493.10122681 459.80007935 0.69515407]	[498.15426636 611.14715576 0.79865581]	[500.75186157 759.91357422 0.80514956]	[418.66723633 195.47599792 0.92059016]	[439.2081604 192.93080139 0.94554174]	[0. 0. 0.]	[462.42141724 172.25621033 0.90131187]	[503.2727356 790.82092285 0.79996336]	[521.38262939 788.16448975 0.82211405]	[4.90505646e+02 7.70202881e+02 6.37487233e-01]	[4.39103607e+02 7.88130554e+02 7.48299718e-01]	[4.18737244e+02 7.85533813e+02 7.73692250e-01]	[4.44358185e+02 7.67583252e+02 7.08205462e-01]
[426.40402222 210.80833435 0.82294887]	[452.06130981 251.95637512 0.85692757]	[387.94604492 254.41108704 0.83042437]	[377.56158447 357.21713257 0.90957272]	[362.28866577 454.63021851 0.85602194]	[516.18725586 249.35494995 0.78961492]	[541.79309082 354.59487915 0.86990565]	[557.22186279 457.1282959 0.83493209]	[452.04891968 459.76834106 0.71189964]	[413.49942017 459.7928772 0.70334768]	[421.32748413 606.07385254 0.84966582]	[439.17428589 754.78289795 0.8151508 ]	[493.09490967 459.79000854 0.69771433]	[498.13671875 611.09759521 0.80738968]	[500.74603271 759.87731934 0.80678338]	[418.62509155 195.47697449 0.91694361]	[439.19400024 192.93154907 0.94304603]	[0. 0. 0.]	[462.40493774 169.86477661 0.89786279]	[503.28475952 790.82342529 0.80242246]	[521.39758301 788.16729736 0.82232875]	[4.90493927e+02 7.70173767e+02 6.48941934e-01]	[4.36684723e+02 7.88225159e+02 7.73858786e-01]	[418.70840454 785.61907959 0.80385262]	[4.44362762e+02 7.67610229e+02 7.14724302e-01]
[426.39752197 210.81306458 0.82226241]	[452.02124023 251.95675659 0.85550028]	[387.88699341 254.41665649 0.83433479]	[377.54730225 357.18911743 0.91006911]	[362.22216797 454.56820679 0.85443288]	[516.14935303 249.33746338 0.78715372]	[541.78161621 354.59292603 0.8675276 ]	[557.18804932 457.12835693 0.83467555]	[452.03646851 459.76687622 0.71253949]	[413.4960022 459.79711914 0.70432454]	[421.31820679 606.1038208 0.84535253]	[439.16473389 754.800354 0.81541479]	[493.0692749 459.77886963 0.69684756]	[498.1272583 611.1541748 0.79916751]	[500.75756836 759.88751221 0.80861938]	[418.61016846 195.4793396 0.91784388]	[439.18411255 192.92901611 0.9414897 ]	[0. 0. 0.]	[462.36053467 172.25036621 0.90779245]	[503.27597046 790.8225708 0.7980181 ]	[521.3873291 788.17169189 0.81667405]	[4.90527283e+02 7.70176575e+02 6.47585690e-01]	[4.36670898e+02 7.90609314e+02 7.77898371e-01]	[418.70141602 788.02362061 0.80946457]	[4.44346497e+02 7.67624695e+02 7.16871679e-01]
[426.33755493 210.79429626 0.8206169 ]	[449.49841309 251.95013428 0.85467964]	[385.37588501 254.40493774 0.84109801]	[377.50466919 357.1741333 0.90755564]	[362.20471191 454.60437012 0.85950732]	[513.65606689 249.32713318 0.78390181]	[541.75543213 354.56008911 0.85814118]	[557.19799805 454.63696289 0.82499939]	[451.99121094 459.73156738 0.70756805]	[411.02130127 459.75146484 0.70413411]	[421.30740356 606.10498047 0.84686744]	[439.17303467 754.79156494 0.81451207]	[490.54571533 459.74951172 0.69487715]	[495.6937561 611.11126709 0.79943097]	[500.75445557 759.8972168 0.80853051]	[418.57302856 195.47128296 0.91115427]	[439.14968872 192.92936707 0.93346655]	[0. 0. 0.]	[462.31420898 172.27998352 0.92158926]	[503.2829895 793.21276855 0.79478961]	[521.38549805 788.18023682 0.81663316]	[4.90519012e+02 7.70186523e+02 6.48155689e-01]	[4.36678253e+02 7.88214905e+02 7.66948164e-01]	[418.70404053 785.6114502 0.79898691]	[4.44359070e+02 7.67618896e+02 7.14739680e-01]
[423.87219238 208.34352112 0.82134944]	[449.47637939 251.94831848 0.85551417]	[385.34854126 254.40892029 0.84379727]	[375.0975647 357.12680054 0.89206541]	[359.81970215 454.63604736 0.86771709]	[513.60571289 249.33155823 0.78734964]	[541.67950439 354.52877808 0.85581183]	[554.6852417 454.6484375 0.82209229]	[449.52032471 459.70205688 0.70374143]	[410.99707031 459.72949219 0.70094466]	[421.30691528 606.10101318 0.84812373]	[439.17919922 754.79217529 0.81578147]	[490.52832031 459.71536255 0.69206768]	[495.64889526 611.06298828 0.80209631]	[500.75674438 757.38653564 0.80800724]	[418.5501709 195.45169067 0.89547658]	[439.1086731 192.9188385 0.92126596]	[0. 0. 0.]	[462.27267456 172.25326538 0.9243108 ]	[503.28781128 790.82452393 0.79728264]	[521.39215088 788.16906738 0.8174811 ]	[4.90517609e+02 7.70148682e+02 6.52003288e-01]	[4.36684326e+02 7.88210693e+02 7.75659740e-01]	[418.70581055 785.61047363 0.80965066]	[4.44374512e+02 7.67616638e+02 7.16936350e-01]
[423.83081055 208.31956482 0.82747459]	[446.97369385 251.9022522 0.84887022]	[385.29666138 254.38197327 0.84531617]	[375.0723877 357.09558105 0.88502634]	[359.81582642 454.6506958 0.86922526]	[511.09664917 246.82998657 0.78554869]	[539.29595947 354.51916504 0.85463208]	[554.63525391 454.63037109 0.82312489]	[449.4786377 459.71621704 0.70392787]	[408.46237183 459.746521 0.69679242]	[421.30447388 606.07836914 0.85283148]	[439.17700195 754.79125977 0.81770456]	[490.5161438 459.72503662 0.69361752]	[495.61148071 608.60839844 0.80370599]	[500.75628662 757.38006592 0.80761945]	[416.14712524 195.4417572 0.88923699]	[439.0760498 192.89985657 0.91282499]	[0. 0. 0.]	[462.24499512 172.25196838 0.92251658]	[503.2845459 790.81817627 0.79904348]	[521.39025879 788.16394043 0.81849205]	[4.90515656e+02 7.70146912e+02 6.51351571e-01]	[439.12036133 788.17510986 0.78827095]	[418.74679565 785.59301758 0.81600833]	[4.44362518e+02 7.67616699e+02 7.15112209e-01]
[423.78723145 208.31886292 0.83543068]	[446.90310669 251.90513611 0.86041868]	[382.83352661 254.38098145 0.85403323]	[375.00222778 357.16845703 0.87597221]	[359.80273438 457.09127808 0.8735286 ]	[511.01498413 246.82699585 0.78953713]	[539.21990967 354.52011108 0.84995002]	[552.12542725 454.60824585 0.82177365]	[449.45443726 459.72946167 0.70929438]	[408.44937134 459.76904297 0.70046109]	[421.29754639 606.07989502 0.85230857]	[439.18301392 754.78106689 0.8183158 ]	[488.02511597 459.72949219 0.69896388]	[495.61361694 608.60296631 0.80435824]	[500.7543335 757.36291504 0.80830199]	[416.09204102 195.44451904 0.88602901]	[436.69250488 192.89398193 0.90840793]	[0. 0. 0.]	[462.20019531 169.87968445 0.92098135]	[503.27368164 790.8236084 0.79999506]	[521.37719727 788.16900635 0.81763595]	[4.90514191e+02 7.70129089e+02 6.51886344e-01]	[4.39120239e+02 7.88166504e+02 7.85550416e-01]	[418.74200439 785.58270264 0.81296432]	[4.44375946e+02 7.67606201e+02 7.14991868e-01]
[421.32269287 205.78898621 0.84562325]	[444.43466187 251.93240356 0.87177312]	[382.78390503 254.40719604 0.85989416]	[372.51889038 357.17947388 0.86586142]	[359.75765991 454.64407349 0.87738144]	[508.50265503 249.3243103 0.79684192]	[536.66137695 354.52059937 0.83621418]	[552.09246826 454.58688354 0.81996948]	[446.96911621 459.77774048 0.71276414]	[408.42300415 462.23498535 0.70182228]	[421.30010986 606.09173584 0.85402584]	[439.19265747 754.80212402 0.81901824]	[487.9777832 459.77377319 0.70211053]	[495.64337158 608.63354492 0.80570722]	[500.75280762 757.37213135 0.80826837]	[413.52752686 195.36790466 0.87048352]	[436.60754395 192.84399414 0.89118516]	[0. 0. 0.]	[459.85339355 172.25384521 0.92618972]	[503.27163696 790.82275391 0.80041218]	[521.37683105 788.16650391 0.81835151]	[4.90524994e+02 7.70142334e+02 6.51225626e-01]	[4.39123840e+02 7.88168213e+02 7.86646128e-01]	[418.74966431 785.58654785 0.81534553]	[4.44387848e+02 7.67627014e+02 7.13291109e-01]
[421.27874756 208.2477417 0.85538948]	[444.35644531 251.95310974 0.88643438]	[380.31732178 254.42111206 0.87129259]	[372.46157837 357.18658447 0.85690033]	[359.72674561 457.08807373 0.88593537]	[505.99234009 249.31816101 0.80296844]	[534.17779541 356.97595215 0.85507065]	[549.60076904 454.61495972 0.82721651]	[446.94454956 459.75189209 0.72015917]	[408.39178467 459.80639648 0.7104159 ]	[421.28033447 606.07348633 0.85740548]	[439.20700073 754.77813721 0.82200181]	[487.95178223 459.74996948 0.70868021]	[495.6257019 611.06573486 0.80419731]	[500.74972534 757.37475586 0.80764914]	[411.03112793 195.37408447 0.87718713]	[436.55163574 192.84912109 0.88651669]	[0. 0. 0.]	[459.81616211 172.25398254 0.92562854]	[503.26748657 790.82354736 0.80162197]	[521.38220215 788.16833496 0.81703544]	[4.90522156e+02 7.70154785e+02 6.49508595e-01]	[439.14367676 788.17529297 0.80582964]	[418.77542114 785.59765625 0.83168113]	[4.44411957e+02 7.67619629e+02 7.11357117e-01]
[421.27148438 208.31140137 0.8625567 ]	[441.92019653 251.9657135 0.90027332]	[380.2199707 254.45343018 0.88843143]	[367.41983032 357.15786743 0.85114193]	[359.69470215 457.13406372 0.89666134]	[505.92251587 249.33297729 0.81147456]	[531.61383057 357.01419067 0.8607924 ]	[549.5456543 454.61984253 0.83749342]	[446.8866272 459.77053833 0.72146553]	[405.85256958 462.2293396 0.71517175]	[421.26617432 606.07507324 0.85530615]	[439.2088623 754.77972412 0.82230365]	[487.93359375 459.76928711 0.70951688]	[493.10522461 611.09594727 0.79329592]	[500.74713135 757.3885498 0.80617338]	[411.01351929 195.43579102 0.86721063]	[436.54400635 192.90002441 0.88217163]	[0. 0. 0.]	[459.78411865 172.29208374 0.93391562]	[503.27246094 790.80426025 0.80486971]	[521.39068604 788.14666748 0.82328737]	[4.90507721e+02 7.70183838e+02 6.48155391e-01]	[439.15539551 788.19091797 0.81014693]	[418.79013062 785.6161499 0.83347851]	[4.44407349e+02 7.67613708e+02 7.16735303e-01]
[421.21813965 208.29756165 0.87240386]	[441.90237427 251.96150208 0.90059578]	[380.22271729 254.44714355 0.88480341]	[364.86315918 357.12145996 0.85549533]	[359.67037964 457.12615967 0.89642406]	[505.8812561 249.34770203 0.8156181 ]	[531.53259277 356.99273682 0.85256732]	[549.49853516 454.57611084 0.83695155]	[444.4019165 459.73800659 0.72918844]	[403.36001587 459.79794312 0.72016311]	[421.25991821 606.01800537 0.8649677 ]	[439.19946289 754.77349854 0.82028443]	[485.45578003 459.73757935 0.72055423]	[493.09671021 608.62243652 0.80137032]	[500.75253296 757.3503418 0.8080712 ]	[408.47189331 195.4132843 0.87075359]	[434.05874634 192.87771606 0.87720692]	[0. 0. 0.]	[459.75067139 172.27616882 0.92249221]	[500.86907959 790.80114746 0.80677849]	[521.36260986 788.13861084 0.8204425 ]	[4.90542725e+02 7.70164978e+02 6.44463241e-01]	[439.16598511 788.21661377 0.81791365]	[421.14880371 788.02148438 0.84064209]	[4.44397430e+02 7.67614258e+02 7.10378647e-01]
[418.79998779 208.28659058 0.87663496]	[441.86749268 251.95692444 0.90676641]	[380.17300415 254.42956543 0.89750326]	[362.31201172 357.0809021 0.86436987]	[359.6114502 457.15679932 0.89941144]	[503.46087646 249.35012817 0.82168436]	[529.02789307 357.03411865 0.85910738]	[547.00744629 454.58560181 0.84932077]	[444.35830688 459.7878418 0.73497427]	[403.29745483 462.25067139 0.72858256]	[421.25 606.02404785 0.8662923 ]	[439.17767334 754.74108887 0.81977546]	[485.42681885 459.78817749 0.72485232]	[493.06896973 608.58807373 0.80434352]	[500.75750732 757.33959961 0.80645031]	[405.89813232 195.38423157 0.87651575]	[431.49053955 192.86207581 0.88007277]	[0. 0. 0.]	[459.72158813 172.25357056 0.92684615]	[503.26107788 790.79510498 0.79972428]	[521.37915039 788.12182617 0.81751287]	[4.90543518e+02 7.70157532e+02 6.46695614e-01]	[439.19754028 788.19714355 0.83414096]	[421.17507935 788.01452637 0.84839797]	[4.44352448e+02 7.67584778e+02 7.05690324e-01]
[418.73284912 208.33976746 0.88649493]	[441.81665039 251.94563293 0.91413552]	[380.12600708 254.43539429 0.89880013]	[362.23925781 357.10394287 0.89122736]	[357.14639282 454.57192993 0.87328255]	[503.41958618 249.33622742 0.82515705]	[526.53875732 357.02276611 0.86343908]	[546.96514893 454.57302856 0.8487128 ]	[441.92565918 459.71246338 0.73594248]	[403.24832153 459.769104 0.72768605]	[421.25006104 606.01464844 0.86731011]	[439.16751099 754.75036621 0.81827754]	[482.97164917 459.71951294 0.73041928]	[493.07339478 608.5569458 0.80617821]	[500.78631592 757.32550049 0.80900401]	[403.38104248 195.40042114 0.89170122]	[428.93710327 192.86422729 0.89025474]	[0. 0. 0.]	[459.68856812 172.25418091 0.92209679]	[5.00876190e+02 7.93246155e+02 7.86765516e-01]	[521.37030029 788.1953125 0.80750096]	[4.90561340e+02 7.70134338e+02 6.52653039e-01]	[439.20779419 788.20544434 0.82687247]	[421.18093872 788.02862549 0.83858037]	[4.44336212e+02 7.67583740e+02 7.07241535e-01]
[418.69857788 210.78497314 0.8861537 ]	[441.75506592 251.92729187 0.9191938 ]	[377.72842407 254.42987061 0.89859456]	[359.73809814 357.00689697 0.89577293]	[357.0015564 454.60473633 0.86428809]	[503.38235474 249.32234192 0.82652569]	[526.47613525 356.99893188 0.86639309]	[544.54888916 454.56524658 0.85520554]	[441.84921265 457.18560791 0.73687112]	[400.80618286 459.67266846 0.72523594]	[421.20489502 605.94512939 0.86720401]	[439.18307495 752.27081299 0.82099938]	[482.89248657 457.20562744 0.7285136 ]	[490.5753479 608.51977539 0.8074078 ]	[500.74432373 752.28082275 0.81841022]	[403.34332275 195.41888428 0.89636379]	[426.42007446 192.8853302 0.89938939]	[0. 0. 0.]	[459.61914062 169.85969543 0.90677363]	[500.8692627 793.28326416 0.80327493]	[521.30609131 788.20831299 0.81529135]	[4.90560608e+02 7.67624451e+02 6.51914299e-01]	[439.20715332 788.21276855 0.81111377]	[421.17108154 788.02996826 0.83042502]	[4.44370270e+02 7.67524536e+02 6.98366344e-01]
[418.66207886 210.82846069 0.88893855]	[441.7130127 251.93786621 0.92549872]	[377.67404175 254.44570923 0.9010725 ]	[359.724823 356.98995972 0.897964 ]	[356.97909546 454.61798096 0.8563081 ]	[503.35372925 249.34428406 0.83012378]	[526.44207764 357.05319214 0.86646998]	[544.46643066 454.64511108 0.87679648]	[441.80752563 457.15042114 0.73113197]	[400.76953125 459.64859009 0.71749902]	[421.18057251 605.92596436 0.86632216]	[439.16305542 752.27862549 0.82179695]	[482.83792114 457.13769531 0.72036564]	[490.49133301 608.49438477 0.81203789]	[500.72567749 754.73919678 0.81350827]	[403.28100586 195.45045471 0.90324342]	[426.34866333 192.90063477 0.90727562]	[0. 0. 0.]	[457.18075562 169.81689453 0.88892037]	[503.28540039 793.24639893 0.80218548]	[521.33337402 788.16339111 0.82023239]	[4.90522644e+02 7.67679077e+02 6.69724822e-01]	[439.19943237 788.19140625 0.81662667]	[421.17370605 788.01940918 0.82915521]	[4.44332550e+02 7.67546448e+02 7.09693313e-01]
[418.6038208 210.83403015 0.88124108]	[439.33111572 251.91423035 0.92368889]	[377.60028076 254.41455078 0.88893425]	[359.66189575 357.00787354 0.89863175]	[354.54174805 454.64248657 0.84684491]	[503.30889893 246.84431458 0.82289356]	[524.00158691 357.00698853 0.87107456]	[544.39196777 454.54220581 0.86981195]	[441.73013306 454.62005615 0.72742534]	[400.70455933 457.15579224 0.71772105]	[421.16369629 605.92034912 0.86791384]	[439.15457153 752.27697754 0.82201153]	[482.76306152 454.58392334 0.71162176]	[487.93615723 606.05786133 0.82969505]	[500.68695068 752.23883057 0.82170892]	[400.87463379 195.45622253 0.90171731]	[423.84741211 192.90400696 0.92302185]	[0. 0. 0.]	[457.08816528 169.80885315 0.87128782]	[500.8757019 790.72369385 0.8291347 ]	[521.28601074 788.03369141 0.82039499]	[4.90520844e+02 7.67634033e+02 6.79170609e-01]	[439.17892456 788.18591309 0.80953258]	[421.1534729 788.01702881 0.82140589]	[4.44330750e+02 7.67553467e+02 7.12054253e-01]
[418.56799316 210.82723999 0.87587368]	[439.29510498 251.89599609 0.92611331]	[377.58346558 254.3979187 0.88542116]	[359.61175537 357.02896118 0.89294052]	[354.45071411 454.57702637 0.83280563]	[503.27050781 246.81210327 0.82239789]	[523.95269775 356.97085571 0.87367976]	[544.31359863 452.02752686 0.86548716]	[441.73544312 454.61737061 0.72808397]	[400.70730591 457.152771 0.71880788]	[421.17199707 605.93164062 0.87227714]	[439.15856934 754.75860596 0.81941307]	[482.76339722 454.57592773 0.70846575]	[487.91629028 605.99078369 0.85129458]	[500.67498779 752.30059814 0.80636048]	[400.83004761 195.45874023 0.91326463]	[423.79510498 192.89364624 0.93012083]	[0. 0. 0.]	[454.58453369 169.77944946 0.8524152 ]	[500.87869263 790.73742676 0.82834208]	[521.28594971 788.04956055 0.81855935]	[4.88022888e+02 7.70078613e+02 6.77559555e-01]	[439.16506958 788.22912598 0.80561733]	[418.79055786 788.05944824 0.82840979]	[4.44333344e+02 7.67614563e+02 7.18210280e-01]
[416.14846802 210.80833435 0.8616128 ]	[439.21774292 251.88456726 0.92174804]	[377.52426147 254.3813324 0.87481743]	[357.21890259 357.01165771 0.89344656]	[349.42990112 454.58609009 0.81756938]	[500.84906006 246.76573181 0.82192069]	[523.91094971 354.5171814 0.86533463]	[541.95837402 452.03759766 0.86450374]	[441.69677734 454.55627441 0.7239508 ]	[400.68380737 454.63449097 0.71412516]	[421.17401123 606.00073242 0.86734474]	[439.16851807 754.73724365 0.81612605]	[480.37811279 452.02474976 0.71102244]	[485.42575073 606.03918457 0.84751564]	[500.68438721 754.81451416 0.7952081 ]	[400.7880249 195.43922424 0.91481668]	[421.3586731 192.88703918 0.94035757]	[0. 0. 0.]	[452.01101685 169.76931763 0.84352076]	[5.03279205e+02 7.93262024e+02 7.90159404e-01]	[521.34082031 788.16723633 0.81386137]	[4.87986755e+02 7.70159973e+02 6.69172108e-01]	[439.18563843 788.19390869 0.79722118]	[421.15625 788.02233887 0.81541216]	[4.44338409e+02 7.67591248e+02 7.05375850e-01]
[416.10900879 208.34992981 0.84350747]	[439.17227173 251.86734009 0.91350198]	[377.50161743 251.97479248 0.8654924 ]	[357.16323853 357.01879883 0.89737046]	[346.80950928 451.99377441 0.80878043]	[500.79544067 244.28225708 0.82009375]	[523.88134766 354.47210693 0.86197931]	[541.92028809 452.01742554 0.86531019]	[439.33117676 452.06317139 0.72069144]	[400.63427734 454.61624146 0.71355474]	[421.15142822 605.99755859 0.86329466]	[439.19824219 754.75543213 0.81618452]	[480.34118652 452.01376343 0.71061361]	[485.4225769 606.09332275 0.84606254]	[498.26766968 754.82452393 0.79179525]	[400.76101685 195.41168213 0.91690379]	[421.31799316 192.84591675 0.93736029]	[0. 0. 0.]	[449.48828125 169.75224304 0.84303868]	[503.28546143 793.33758545 0.79373777]	[521.30194092 790.59051514 0.81320208]	[4.87916748e+02 7.70136780e+02 6.86113060e-01]	[4.39157532e+02 7.88190613e+02 7.84180641e-01]	[418.77139282 788.01635742 0.81079888]	[4.44396576e+02 7.67599548e+02 7.06491709e-01]
[416.05532837 208.34025574 0.83311176]	[439.13632202 251.88560486 0.91150355]	[375.09078979 254.3603363 0.86197042]	[357.13674927 356.98428345 0.89597428]	[341.78103638 452.00869751 0.82790321]	[500.75878906 246.75137329 0.81648397]	[523.85809326 354.47183228 0.86679667]	[541.88171387 449.52267456 0.8671993 ]	[439.30639648 454.60168457 0.72600424]	[400.612854 457.1362915 0.72192419]	[421.14407349 605.99481201 0.86205995]	[439.23226929 754.74993896 0.81289351]	[480.32540894 454.55599976 0.71543103]	[485.40496826 608.49975586 0.84674841]	[498.13894653 754.81835938 0.77652925]	[400.71331787 195.41360474 0.9202283 ]	[421.26132202 192.84910583 0.94061637]	[0. 0. 0.]	[446.92422485 169.74333191 0.84836245]	[5.03355957e+02 7.98353271e+02 7.86076725e-01]	[521.32727051 790.64691162 0.81704468]	[4.82940247e+02 7.70117310e+02 6.99580669e-01]	[4.39185425e+02 7.88170593e+02 7.77165353e-01]	[421.15655518 785.60211182 0.79524469]	[4.46872711e+02 7.67579346e+02 6.99509442e-01]
[416.0428772 208.3000946 0.82722706]	[439.10003662 251.90252686 0.90628296]	[375.05377197 254.38928223 0.86137843]	[357.09832764 357.06164551 0.91094452]	[341.70819092 452.01089478 0.84390116]	[500.72494507 244.2820282 0.81126845]	[523.82452393 354.46032715 0.86821657]	[541.8659668 449.50601196 0.86788756]	[439.29885864 454.61627197 0.73399067]	[398.27325439 457.15155029 0.72790122]	[418.78933716 605.99133301 0.86466342]	[439.19387817 752.2479248 0.81979764]	[480.318573 454.5692749 0.72102922]	[485.39138794 606.0692749 0.85233331]	[495.59863281 754.77496338 0.77310878]	[400.69369507 195.4019928 0.92389339]	[421.24514771 192.82713318 0.9377147 ]	[0. 0. 0.]	[446.89685059 169.73770142 0.85137331]	[5.03356598e+02 7.98392212e+02 7.97410965e-01]	[521.29718018 790.66162109 0.83631593]	[4.82839081e+02 7.67697266e+02 6.95628166e-01]	[439.2170105 788.14910889 0.7931695 ]	[421.19152832 785.57647705 0.80100787]	[4.44368713e+02 7.67499084e+02 7.02572227e-01]
[413.5859375 208.25814819 0.81695497]	[439.06359863 251.9176178 0.89997703]	[374.99984741 254.42044067 0.85302258]	[357.07183838 357.10604858 0.91893053]	[341.69815063 452.04327393 0.84479266]	[500.69442749 246.76676941 0.80688792]	[523.79974365 352.00775146 0.86313319]	[541.85614014 449.46020508 0.86952949]	[439.30136108 454.63864136 0.73561358]	[398.26535034 457.1713562 0.73408121]	[418.76599121 606.01275635 0.86445826]	[439.15875244 752.28717041 0.81743318]	[480.32894897 454.59585571 0.72213602]	[482.96911621 608.54571533 0.85178679]	[493.1232605 759.90252686 0.76375747]	[400.66668701 195.37605286 0.9259671 ]	[421.21136475 192.81221008 0.93853843]	[0. 0. 0.]	[444.42401123 169.75695801 0.86197948]	[503.25311279 800.9586792 0.80359781]	[521.23718262 790.75909424 0.8358224 ]	[4.82821777e+02 7.70187134e+02 7.02883601e-01]	[439.20581055 788.20202637 0.80190277]	[421.16525269 788.01837158 0.81442654]	[4.44332031e+02 7.67544800e+02 7.09290683e-01]
[413.5300293 208.260849 0.81143022]	[436.69219971 251.91795349 0.89723605]	[374.990448 254.404953 0.84976089]	[357.05966187 357.1060791 0.91866553]	[339.29693604 452.06375122 0.84800518]	[500.67449951 246.79716492 0.80470669]	[523.80297852 354.46289062 0.86490285]	[541.85028076 449.47369385 0.86625731]	[439.26272583 457.09768677 0.73381478]	[398.24151611 457.16610718 0.73430014]	[418.76824951 606.02679443 0.86665392]	[439.17102051 752.24273682 0.82528871]	[480.2833252 454.61392212 0.72037989]	[482.91589355 608.55615234 0.86010534]	[493.07559204 762.46661377 0.77104747]	[400.62814331 195.36988831 0.92959321]	[421.177948 192.81750488 0.94305623]	[0. 0. 0.]	[444.40304565 169.76802063 0.86782789]	[500.86868286 800.9899292 0.80150902]	[521.20678711 790.79675293 0.82908732]	[4.82796814e+02 7.70251465e+02 7.21017838e-01]	[439.2048645 788.18280029 0.80582649]	[421.16372681 785.59936523 0.81006813]	[4.44346008e+02 7.67493286e+02 7.04263091e-01]
[413.48968506 208.2673645 0.81272972]	[436.66741943 251.93469238 0.89654768]	[372.53253174 254.40937805 0.84762537]	[357.03033447 357.10250854 0.91376102]	[339.28704834 454.57000732 0.85474378]	[500.66067505 246.80543518 0.80153853]	[523.78735352 354.46670532 0.86440468]	[541.84326172 449.47741699 0.86589074]	[439.24520874 454.64059448 0.72899783]	[398.23394775 457.15924072 0.73298806]	[418.74822998 606.03027344 0.86640304]	[439.16390991 752.24383545 0.82873547]	[480.2590332 454.60552979 0.7154727 ]	[482.8303833 608.54943848 0.8682816 ]	[493.08377075 764.98919678 0.79109508]	[398.26342773 195.36280823 0.9329893 ]	[421.1534729 192.81611633 0.94816589]	[0. 0. 0.]	[444.38592529 169.77735901 0.87166554]	[500.7298584 798.44067383 0.8139444 ]	[518.70306396 790.79016113 0.82888985]	[4.82847778e+02 7.70310059e+02 7.21959293e-01]	[439.20941162 788.18206787 0.81569552]	[421.18188477 785.58660889 0.81676662]	[4.44322540e+02 7.67491760e+02 7.07787812e-01]
[408.47695923 205.74714661 0.80180931]	[436.66442871 251.93811035 0.89258039]	[372.53793335 254.41012573 0.84736228]	[357.02423096 357.08682251 0.9100219 ]	[339.25363159 454.56542969 0.86282623]	[498.26651001 246.82191467 0.8006376 ]	[523.76678467 354.48345947 0.86633635]	[541.8293457 449.47155762 0.86370605]	[439.20825195 454.61959839 0.72542298]	[398.21292114 457.14208984 0.73111284]	[418.7328186 606.03344727 0.86314696]	[439.17883301 752.25799561 0.8256852 ]	[480.21881104 454.58578491 0.71006608]	[482.80368042 608.50402832 0.86762291]	[493.06109619 764.99468994 0.78814781]	[398.22686768 192.9984436 0.93006277]	[418.77822876 192.78399658 0.93912053]	[0. 0. 0.]	[444.35928345 169.78797913 0.87752944]	[500.71347046 803.51361084 0.82564086]	[518.65777588 793.27453613 0.80968714]	[4.82813843e+02 7.70297058e+02 7.34202743e-01]	[439.20825195 788.15753174 0.82085347]	[421.18460083 785.56207275 0.816302 ]	[4.44346130e+02 7.67509155e+02 7.23291755e-01]
[408.44223022 205.70849609 0.80164409]	[436.63842773 251.94873047 0.89043391]	[372.50164795 254.42114258 0.84500754]	[357.00482178 357.11807251 0.90968752]	[339.22579956 452.07928467 0.86232495]	[498.25598145 246.83668518 0.80123943]	[521.43347168 354.49047852 0.86770403]	[541.81506348 449.48275757 0.86072487]	[439.16906738 454.64242554 0.72465426]	[398.17913818 457.17358398 0.73132479]	[418.72445679 606.03131104 0.86015409]	[439.18240356 752.25640869 0.83160448]	[480.18289185 454.60336304 0.70704007]	[482.76184082 606.07574463 0.86698037]	[495.59393311 767.57006836 0.80408865]	[398.20986938 192.97605896 0.93220627]	[418.75396729 190.40185547 0.93518376]	[0. 0. 0.]	[444.3288269 169.76199341 0.87731528]	[498.19284058 806.0479126 0.80987698]	[5.16161987e+02 7.95885437e+02 7.82863975e-01]	[4.82897888e+02 7.75304138e+02 6.75241768e-01]	[439.21218872 788.17138672 0.82914996]	[421.18878174 785.57495117 0.8271209 ]	[4.44349609e+02 7.67510010e+02 7.16689765e-01]
[408.42160034 203.20562744 0.80539078]	[436.59182739 251.96504211 0.88606536]	[372.45117188 254.42445374 0.84142506]	[356.96890259 357.07647705 0.89880824]	[339.19787598 454.54290771 0.86718428]	[498.23709106 249.33525085 0.80350351]	[521.40722656 354.49215698 0.86583936]	[541.76812744 449.46774292 0.85649991]	[439.16418457 457.1625061 0.73271096]	[398.18093872 459.66567993 0.73921299]	[418.71026611 606.05718994 0.85628307]	[439.19525146 752.27496338 0.82661855]	[480.16897583 457.12341309 0.7085495 ]	[482.7305603 608.56781006 0.8535887 ]	[493.08148193 767.66351318 0.80535531]	[398.19171143 192.9427948 0.93518835]	[418.74584961 190.37121582 0.93584871]	[0. 0. 0.]	[444.31686401 169.77314758 0.88057292]	[495.61538696 806.1295166 0.80827355]	[5.11100647e+02 8.00944763e+02 7.72764504e-01]	[4.82889648e+02 7.77904297e+02 6.72633350e-01]	[439.20211792 788.18994141 0.81305456]	[421.18838501 785.58172607 0.80946577]	[4.44356934e+02 7.67521179e+02 7.07315385e-01]
[408.39819336 203.18313599 0.80866909]	[436.56478882 251.96800232 0.88041472]	[369.98068237 254.42237854 0.83884615]	[356.96868896 357.04510498 0.8981216 ]	[339.18527222 452.04614258 0.86808902]	[498.21615601 249.34915161 0.80464447]	[521.39556885 354.48965454 0.86553788]	[541.71923828 449.4498291 0.85382879]	[439.16702271 459.65368652 0.73510367]	[398.19033813 459.7144165 0.74358273]	[418.70803833 606.07989502 0.85534793]	[439.1854248 752.28363037 0.82644784]	[480.1678772 457.20562744 0.71318549]	[482.73733521 611.10894775 0.84154308]	[493.04171753 767.69396973 0.80490071]	[398.17443848 192.91998291 0.93287313]	[418.73947144 190.35307312 0.93414801]	[0. 0. 0.]	[444.30841064 169.75891113 0.87786031]	[4.95610474e+02 8.06106262e+02 8.03290129e-01]	[5.11076172e+02 8.00928284e+02 7.78583109e-01]	[4.82854950e+02 7.80405640e+02 6.71681106e-01]	[439.13967896 790.62585449 0.81601793]	[418.7689209 788.02770996 0.82178754]	[4.44353729e+02 7.67522644e+02 7.15920746e-01]
[405.87176514 203.13973999 0.81541556]	[436.53994751 251.96766663 0.87473565]	[369.96633911 254.41743469 0.83799207]	[354.56408691 357.08712769 0.89859092]	[339.09988403 449.5234375 0.8743152 ]	[498.19076538 249.34968567 0.8042208 ]	[521.35906982 354.5413208 0.86914468]	[539.29962158 449.51559448 0.83481574]	[439.20361328 459.67529297 0.73803508]	[398.21884155 459.73861694 0.7471227 ]	[418.68389893 606.08758545 0.8502537 ]	[439.16653442 752.28594971 0.82483697]	[480.20056152 459.64877319 0.71481764]	[482.71377563 611.07958984 0.84010327]	[488.00259399 767.66680908 0.81586522]	[398.13961792 192.90097046 0.92850351]	[418.6918335 190.34693909 0.92644197]	[0. 0. 0.]	[441.93737793 169.7739563 0.879556 ]	[493.12683105 806.11407471 0.81738871]	[508.54156494 800.92382812 0.80219728]	[4.82773315e+02 7.77863647e+02 7.01265097e-01]	[439.12161255 790.66748047 0.81910986]	[418.75354004 788.06573486 0.82530034]	[4.44316101e+02 7.67526611e+02 7.25636780e-01]
[405.83001709 200.66659546 0.82384306]	[434.11141968 251.95651245 0.86881781]	[369.97680664 254.40460205 0.83877343]	[354.50436401 357.08972168 0.89023769]	[336.6557312 449.52828979 0.86929256]	[498.1651001 249.34658813 0.80182767]	[521.34356689 354.53970337 0.87160301]	[539.21020508 452.0536499 0.82549894]	[439.20791626 459.67687988 0.73986143]	[398.21142578 459.74938965 0.74899012]	[418.69464111 606.08557129 0.85307616]	[439.16201782 754.77709961 0.82240635]	[480.21240234 459.64538574 0.71600544]	[482.72192383 611.09814453 0.84145302]	[487.92623901 767.6786499 0.82523835]	[398.11865234 192.86820984 0.92569113]	[418.66885376 190.32765198 0.92394686]	[0. 0. 0.]	[441.91943359 169.79463196 0.88489676]	[4.90556915e+02 8.06061890e+02 8.02228272e-01]	[508.472229 798.41571045 0.80136496]	[4.80311646e+02 7.77891846e+02 7.05784857e-01]	[439.14111328 790.70648193 0.83354497]	[418.78131104 788.11938477 0.84436291]	[4.41897430e+02 7.67593506e+02 7.34082699e-01]
[405.81549072 200.66036987 0.82688838]	[434.08117676 251.94668579 0.86349934]	[369.96212769 254.39225769 0.83567935]	[354.47705078 357.07727051 0.88304579]	[336.58215332 446.94515991 0.8779 ]	[498.14239502 249.33447266 0.7968775 ]	[521.31396484 354.56408691 0.8749609 ]	[536.71685791 454.56427002 0.81644791]	[439.19873047 459.6925354 0.74017596]	[398.20620728 459.75369263 0.74800181]	[418.68435669 606.05395508 0.85720307]	[439.17074585 754.78704834 0.82246512]	[480.19976807 459.67602539 0.7181567 ]	[482.70922852 611.07757568 0.84307218]	[485.41781616 767.60662842 0.84406424]	[398.09909058 192.85653687 0.92381746]	[418.66418457 190.30891418 0.92275763]	[0. 0. 0.]	[441.89993286 169.77496338 0.88961703]	[4.88009308e+02 8.03493347e+02 7.99035668e-01]	[505.97680664 795.81781006 0.80927914]	[4.80247528e+02 7.75300537e+02 7.26645768e-01]	[439.11468506 790.6942749 0.83518356]	[418.76849365 788.10565186 0.84609783]	[4.44299652e+02 7.67599792e+02 7.38552451e-01]
[403.34805298 200.64741516 0.8378818 ]	[434.06002808 251.95295715 0.86216867]	[369.93395996 254.40310669 0.83409464]	[352.0050354 357.06381226 0.86748159]	[336.50512695 449.50683594 0.86299598]	[498.1373291 249.33966064 0.79656225]	[521.29248047 354.57797241 0.87565029]	[536.66815186 454.56710815 0.81604594]	[439.19845581 459.69332886 0.74385977]	[398.20663452 459.76290894 0.7480517 ]	[418.68075562 608.50994873 0.84377098]	[439.17758179 754.8324585 0.82226735]	[480.2013855 459.67132568 0.72126108]	[480.36123657 611.11853027 0.83971316]	[485.36520386 767.56610107 0.84061861]	[398.05111694 192.8384552 0.91543639]	[418.62414551 190.29252625 0.91319716]	[0. 0. 0.]	[441.85992432 169.78373718 0.90201896]	[4.90494507e+02 8.03468018e+02 7.92271495e-01]	[505.98995972 793.35473633 0.80764461]	[4.80193542e+02 7.75304871e+02 7.29052186e-01]	[439.12481689 790.64782715 0.81715524]	[421.16287231 788.06762695 0.82632744]	[4.44300903e+02 7.67639343e+02 7.31602669e-01]
[403.30947876 200.63539124 0.84578663]	[434.04055786 251.95915222 0.85816336]	[369.92996216 254.41896057 0.835127 ]	[351.96807861 357.01071167 0.85780537]	[336.48925781 449.50857544 0.86158127]	[495.67684937 249.33544922 0.79286772]	[521.27435303 354.54928589 0.87232167]	[536.65002441 454.54663086 0.81159371]	[439.19680786 459.71270752 0.74519968]	[398.22262573 459.78125 0.7472629 ]	[418.68475342 608.50683594 0.84464318]	[439.16317749 754.80926514 0.82032156]	[480.18588257 459.6869812 0.72192162]	[480.34024048 611.11938477 0.83449835]	[485.35165405 767.56030273 0.84001213]	[398.01779175 192.83467102 0.91331482]	[418.59622192 190.28088379 0.90542865]	[0. 0. 0.]	[441.86038208 169.78189087 0.89586556]	[4.87965881e+02 8.03479553e+02 8.02330136e-01]	[505.95690918 795.78955078 0.8027963 ]	[4.80194946e+02 7.75312378e+02 7.24515438e-01]	[439.10488892 790.62677002 0.79943061]	[418.77328491 788.03643799 0.80882996]	[4.41901947e+02 7.67622498e+02 7.23970592e-01]
[403.2850647 200.63273621 0.84854722]	[431.55413818 251.97650146 0.85812587]	[367.41271973 254.43850708 0.83733463]	[349.36575317 357.05578613 0.85403597]	[334.06665039 452.0045166 0.85117573]	[495.65512085 249.34425354 0.79257911]	[521.27362061 354.53491211 0.87080824]	[536.65447998 452.07479858 0.80963308]	[439.16827393 459.6763916 0.73952341]	[398.20144653 459.74734497 0.74167991]	[418.69506836 608.51019287 0.84445953]	[439.18521118 757.30877686 0.81816089]	[480.15713501 459.64767456 0.71214753]	[480.33712769 611.08483887 0.83717835]	[485.34686279 767.55938721 0.84335071]	[395.63842773 192.82907104 0.91337347]	[418.56430054 190.26867676 0.89763755]	[0. 0. 0.]	[441.84182739 169.76869202 0.89849365]	[4.88019287e+02 8.00992493e+02 7.96268582e-01]	[505.98580933 793.31970215 0.8117578 ]	[4.80197052e+02 7.75302368e+02 7.28823781e-01]	[4.36688324e+02 7.90639832e+02 7.75413871e-01]	[418.75485229 788.04125977 0.79824018]	[4.44317657e+02 7.67662354e+02 7.24491596e-01]
[403.26101685 200.61988831 0.85347325]	[431.48059082 254.34721375 0.86031061]	[367.35449219 254.46014404 0.84240556]	[344.35293579 357.05780029 0.86103374]	[334.03863525 449.5173645 0.85018653]	[495.59921265 249.35948181 0.79061675]	[521.25866699 354.55465698 0.87270051]	[536.65093994 452.06280518 0.81015402]	[439.13931274 459.70288086 0.73781341]	[398.18249512 459.77642822 0.74250168]	[418.66693115 608.51831055 0.83858341]	[439.19793701 757.32489014 0.81977963]	[480.12661743 459.67407227 0.71024597]	[480.32788086 611.07293701 0.83840889]	[485.38201904 767.58129883 0.83949339]	[395.60882568 192.81990051 0.91083801]	[418.54394531 190.26013184 0.89394873]	[0. 0. 0.]	[441.81155396 169.78407288 0.9044621 ]	[4.87994476e+02 7.98386536e+02 7.76886344e-01]	[506.00167847 793.22052002 0.79648042]	[4.80228638e+02 7.75359009e+02 7.11266994e-01]	[4.36669525e+02 7.90699951e+02 7.71753132e-01]	[418.7336731 788.0904541 0.80269456]	[4.44348267e+02 7.67679565e+02 7.26427197e-01]
[403.26074219 200.62036133 0.85333985]	[431.47763062 254.34872437 0.86038733]	[367.35366821 254.46084595 0.84207189]	[344.34609985 357.05813599 0.86192375]	[334.03912354 449.52557373 0.84977371]	[495.59832764 249.36128235 0.79041862]	[521.25830078 354.55130005 0.87260991]	[536.65167236 452.06503296 0.81025535]	[439.13760376 459.70318604 0.73800671]	[398.18075562 459.77926636 0.74282378]	[418.66470337 608.5246582 0.83741224]	[439.19390869 757.32995605 0.81896228]	[480.12649536 459.67199707 0.71031535]	[480.3420105 608.61328125 0.84072769]	[485.37857056 767.58148193 0.83955526]	[395.60794067 192.81958008 0.91055965]	[418.54367065 190.25889587 0.89374113]	[0. 0. 0.]	[441.81103516 169.78405762 0.90461016]	[4.87996185e+02 7.98382263e+02 7.76219368e-01]	[506.00515747 793.22076416 0.79603297]	[4.80225464e+02 7.75358521e+02 7.12258816e-01]	[4.36653381e+02 7.90708191e+02 7.69261062e-01]	[418.72454834 788.097229 0.80128062]	[4.44346832e+02 7.67680542e+02 7.28359699e-01]
[400.84860229 200.59667969 0.86485249]	[428.98556519 254.34822083 0.86036015]	[364.85787964 254.46720886 0.84375292]	[344.30554199 357.13690186 0.87483162]	[334.02407837 449.47930908 0.84992987]	[493.10964966 249.34457397 0.7878927 ]	[521.25463867 354.48696899 0.86345887]	[536.66082764 452.05578613 0.80925566]	[439.12051392 459.68069458 0.73531759]	[398.15188599 459.76934814 0.73924482]	[418.65139771 608.52203369 0.83624578]	[439.18280029 757.32830811 0.81821728]	[480.12341309 457.20690918 0.70733428]	[480.33691406 608.61114502 0.83161974]	[485.4095459 767.56292725 0.82931489]	[395.55075073 192.81188965 0.90012395]	[416.13153076 187.82899475 0.88275576]	[0. 0. 0.]	[441.76583862 169.79281616 0.90899968]	[4.90534210e+02 7.95836548e+02 7.79413939e-01]	[508.49145508 790.77374268 0.80283362]	[4.80240265e+02 7.75363770e+02 7.02261925e-01]	[4.36642548e+02 7.90716492e+02 7.69407690e-01]	[418.70870972 788.11077881 0.80434155]	[4.44332855e+02 7.67686157e+02 7.36765623e-01]
[400.7928772 200.57348633 0.87820065]	[428.94506836 251.97164917 0.86020857]	[364.80636597 254.44595337 0.84964752]	[344.25863647 357.12985229 0.87557346]	[334.00393677 449.49343872 0.84512407]	[493.10443115 249.32055664 0.7850042 ]	[521.22961426 354.49667358 0.86503857]	[536.66259766 452.04953003 0.80909538]	[439.11514282 459.64654541 0.73361903]	[398.14904785 459.73608398 0.73657 ]	[418.65441895 608.50256348 0.8392725 ]	[439.18154907 757.33282471 0.81266844]	[477.74749756 457.16427612 0.70539069]	[480.34533691 608.52233887 0.84067827]	[485.43682861 767.54577637 0.82372808]	[395.49212646 192.80180359 0.8877157 ]	[416.06173706 187.80828857 0.87197357]	[0. 0. 0.]	[441.7359314 169.77142334 0.90687692]	[4.90550476e+02 7.93357605e+02 7.77856767e-01]	[508.52056885 790.74047852 0.80988991]	[4.80249817e+02 7.75372864e+02 6.99570894e-01]	[4.36638702e+02 7.90688599e+02 7.55496621e-01]	[4.18715546e+02 7.88082397e+02 7.86706686e-01]	[4.44333282e+02 7.67682922e+02 7.34328151e-01]
[400.69824219 198.14006042 0.89179087]	[426.43917847 251.95980835 0.86269808]	[362.34594727 254.46330261 0.85593021]	[341.79046631 357.16146851 0.87746793]	[334.00686646 452.00170898 0.84326494]	[490.56277466 246.83912659 0.78504032]	[521.22583008 354.46850586 0.86131155]	[536.66082764 449.47817993 0.80860919]	[439.09976196 457.14544678 0.72404873]	[398.14538574 459.66607666 0.726928 ]	[418.6206665 606.05792236 0.84839493]	[439.1585083 757.31195068 0.81419885]	[477.72650146 454.63763428 0.69637048]	[480.37481689 606.00292969 0.86401397]	[487.97787476 765.03985596 0.79678744]	[390.4909668 192.81236267 0.87341112]	[413.52008057 187.79510498 0.85503137]	[0. 0. 0.]	[439.32168579 169.77894592 0.90898615]	[493.12481689 790.82269287 0.80216229]	[511.06900024 790.62561035 0.80374479]	[4.82753906e+02 7.72831055e+02 7.10181355e-01]	[4.36692657e+02 7.88203613e+02 7.72589087e-01]	[418.75714111 785.61016846 0.78576678]	[4.44334137e+02 7.67662109e+02 7.48144984e-01]
[400.65713501 200.60189819 0.88306576]	[426.34796143 251.95860291 0.87069666]	[362.28527832 254.47691345 0.86699378]	[341.74990845 357.16659546 0.87954211]	[333.98910522 452.06948853 0.84307975]	[488.00640869 246.79988098 0.79060829]	[521.22265625 351.95880127 0.85105509]	[536.66247559 446.90618896 0.81642574]	[439.11703491 457.14016724 0.72806215]	[398.16958618 459.66564941 0.72888023]	[418.59841919 606.02996826 0.84587377]	[439.13275146 754.83575439 0.81617427]	[477.73580933 454.61529541 0.69692999]	[482.73165894 605.97210693 0.86608332]	[490.55514526 765.01098633 0.78867215]	[387.90557861 192.82801819 0.87164605]	[410.99890137 187.80250549 0.8516537 ]	[0. 0. 0.]	[439.2472229 167.29304504 0.89115745]	[498.18585205 793.2232666 0.79995745]	[516.1819458 790.64562988 0.80507046]	[4.82820343e+02 7.72829224e+02 7.14197159e-01]	[4.39107666e+02 7.88161194e+02 7.76636720e-01]	[418.76461792 785.59143066 0.79295886]	[4.44320038e+02 7.67644409e+02 7.46914625e-01]
[398.26028442 200.61288452 0.88408816]	[423.8890686 251.97085571 0.87932742]	[362.26971436 254.50772095 0.87074006]	[341.74334717 357.19082642 0.8855269 ]	[333.95074463 452.07983398 0.83672076]	[487.95907593 246.80592346 0.7929588 ]	[521.2298584 351.91415405 0.84841377]	[536.66485596 444.41760254 0.82348597]	[439.12799072 459.65432739 0.73696023]	[398.18157959 459.7522583 0.73889756]	[418.59994507 606.02856445 0.85352373]	[439.15710449 754.80517578 0.81663781]	[477.73873901 457.15969849 0.70255059]	[482.75283813 605.97619629 0.86565131]	[493.05477905 764.96679688 0.78387624]	[385.32766724 192.83468628 0.87929106]	[408.41156006 187.81329346 0.85698187]	[0. 0. 0.]	[439.15817261 167.25473022 0.88740957]	[498.2059021 793.23895264 0.80573428]	[516.2130127 790.64703369 0.8146705 ]	[4.82859711e+02 7.72763306e+02 7.21628845e-01]	[4.39100983e+02 7.88139099e+02 7.68308222e-01]	[418.75704956 785.55773926 0.79291332]	[4.44357422e+02 7.67613281e+02 7.35924363e-01]
[398.21624756 203.13900757 0.87337875]	[423.84185791 254.34887695 0.89020932]	[362.22027588 254.55102539 0.87816346]	[341.71749878 357.2203064 0.88670504]	[333.93222046 454.54211426 0.83507138]	[485.46765137 246.80685425 0.79890072]	[521.2399292 349.42669678 0.85363954]	[536.74536133 444.41009521 0.83292717]	[439.15112305 459.67849731 0.74002755]	[398.18881226 459.78903198 0.74372131]	[418.62814331 606.08984375 0.84158254]	[439.16397095 754.815979 0.81702685]	[480.14419556 457.1628418 0.70468104]	[482.77661133 605.99493408 0.8678152 ]	[493.05737305 764.97039795 0.78545153]	[382.83627319 192.88586426 0.89894474]	[405.86935425 190.2449646 0.87065572]	[0. 0. 0.]	[439.07281494 167.265625 0.87845492]	[498.21932983 793.26318359 0.80511785]	[518.65777588 790.67114258 0.81574774]	[4.82857178e+02 7.72768921e+02 7.21832752e-01]	[4.39103333e+02 7.88139404e+02 7.62478292e-01]	[418.76147461 785.5581665 0.79004735]	[4.44364075e+02 7.67621704e+02 7.36571789e-01]
[398.18948364 203.1940155 0.86918151]	[423.85186768 254.34559631 0.8897835 ]	[362.2399292 254.56845093 0.8749305 ]	[341.71292114 359.61856079 0.88595039]	[333.9276123 454.57791138 0.83982205]	[485.43621826 246.75813293 0.80360651]	[521.24536133 349.36932373 0.84808046]	[539.24468994 444.41796875 0.84963077]	[439.17425537 459.67837524 0.74536479]	[398.19494629 459.77835083 0.7436322 ]	[418.6362915 606.09844971 0.84570646]	[439.16958618 754.83612061 0.81628561]	[480.17321777 457.18331909 0.71321845]	[482.77249146 605.98760986 0.86325407]	[493.05740356 764.99908447 0.78896523]	[382.80377197 192.92607117 0.90635192]	[403.40158081 190.26199341 0.87876451]	[0. 0. 0.]	[436.6288147 167.27348328 0.86953145]	[498.20367432 793.23760986 0.80221921]	[518.65509033 790.65216064 0.80900943]	[4.82856964e+02 7.72803833e+02 7.11724639e-01]	[4.36682831e+02 7.88165466e+02 7.69624233e-01]	[418.74847412 785.57629395 0.79754317]	[4.44369568e+02 7.67637939e+02 7.39427745e-01]
[398.07797241 205.72972107 0.85622907]	[423.85534668 254.36418152 0.8908596 ]	[362.2387085 256.9463501 0.87737268]	[341.70852661 359.64526367 0.88520592]	[333.94900513 454.62371826 0.85015023]	[485.40234375 244.27279663 0.80686593]	[521.26464844 346.82757568 0.85354388]	[541.68597412 444.34713745 0.8800962 ]	[439.20150757 459.67172241 0.74869561]	[398.20440674 459.77090454 0.74516988]	[418.66378784 606.08746338 0.84880036]	[439.19885254 754.82623291 0.81431836]	[480.21270752 457.16070557 0.71786165]	[482.78659058 606.01080322 0.86309004]	[490.50601196 767.50811768 0.79899853]	[380.32131958 192.96774292 0.92463738]	[403.271698 190.30380249 0.90508312]	[0. 0. 0.]	[434.12380981 167.27723694 0.85049665]	[498.23410034 793.31658936 0.80475336]	[518.67108154 790.7053833 0.82697189]	[4.82782288e+02 7.75369934e+02 7.03855455e-01]	[4.36686890e+02 7.88183411e+02 7.61634171e-01]	[4.18755829e+02 7.85575928e+02 7.82213449e-01]	[4.44373474e+02 7.67649719e+02 7.29583681e-01]
[398.08331299 205.73339844 0.85707027]	[423.86123657 254.36451721 0.88994253]	[362.24130249 256.94308472 0.876674 ]	[341.71783447 359.63015747 0.88457745]	[333.94561768 454.61065674 0.84917569]	[485.41000366 244.27879333 0.80547065]	[521.26086426 346.82641602 0.8505677 ]	[541.68951416 444.34671021 0.87913519]	[439.20025635 459.66864014 0.74702919]	[398.2036438 459.76971436 0.74300539]	[418.66778564 608.49499512 0.84654444]	[439.20498657 757.30145264 0.81498623]	[480.21087646 457.15304565 0.71573436]	[482.7897644 606.03240967 0.86141932]	[490.50558472 767.49316406 0.79824668]	[380.3258667 192.97422791 0.92116845]	[403.27218628 190.30877686 0.90542567]	[0. 0. 0.]	[434.12173462 167.28475952 0.8510136 ]	[498.21627808 793.3145752 0.80635768]	[518.65856934 790.70446777 0.82623488]	[4.82790161e+02 7.75341064e+02 7.06861019e-01]	[4.36679626e+02 7.88195618e+02 7.68877327e-01]	[418.74765015 785.59106445 0.79145944]	[4.44382904e+02 7.67662354e+02 7.30882883e-01]
[398.09265137 205.7596283 0.86009413]	[423.86804199 254.36972046 0.89036644]	[362.25421143 256.94775391 0.87533677]	[341.72659302 359.6809082 0.87899464]	[333.94851685 454.63299561 0.85177964]	[485.42071533 246.74609375 0.80319774]	[521.269104 346.86239624 0.8510775 ]	[541.7175293 444.3609314 0.87945467]	[439.19873047 459.69342041 0.74961603]	[398.20608521 459.800354 0.74441957]	[418.66778564 608.49615479 0.84809679]	[439.20278931 757.33843994 0.81621516]	[480.20895386 457.17791748 0.71640778]	[482.78726196 606.043396 0.86248934]	[485.47848511 767.51330566 0.81373364]	[380.33352661 192.98457336 0.91889322]	[403.27175903 190.32087708 0.90984577]	[0. 0. 0.]	[434.10006714 167.29302979 0.8491866 ]	[498.13497925 793.34637451 0.80529201]	[513.64123535 790.71179199 0.82455677]	[4.80290039e+02 7.75342773e+02 7.21794248e-01]	[4.36690979e+02 7.90614624e+02 7.71274149e-01]	[418.74807739 788.0300293 0.78863889]	[4.44353119e+02 7.67693054e+02 7.35435724e-01]
[398.1171875 208.27139282 0.86932003]	[423.88226318 254.3757019 0.88779944]	[362.26498413 256.94497681 0.87329787]	[341.69256592 359.66168213 0.88230389]	[333.92486572 454.55245972 0.83992201]	[485.43386841 246.77523804 0.80280679]	[521.28509521 349.39907837 0.85094047]	[541.69390869 444.3862915 0.87165916]	[439.21881104 459.71450806 0.7523371 ]	[398.23043823 459.81173706 0.74458128]	[418.65731812 608.56677246 0.83322388]	[439.2137146 757.3828125 0.81037354]	[480.21810913 459.64321899 0.72027266]	[482.74551392 608.53710938 0.84271121]	[485.39828491 767.56195068 0.8297779 ]	[380.34918213 193.02577209 0.9116165 ]	[403.28097534 190.35897827 0.91311443]	[0. 0. 0.]	[436.550354 169.76068115 0.86465573]	[495.60406494 795.81207275 0.80645543]	[511.0786438 790.75006104 0.8184399 ]	[4.80225555e+02 7.77850952e+02 7.13015854e-01]	[4.36642365e+02 7.90671814e+02 7.57708967e-01]	[4.18707153e+02 7.88067993e+02 7.85333097e-01]	[4.44376038e+02 7.70088196e+02 7.20786512e-01]
[398.14816284 208.25863647 0.87455624]	[423.896698 254.38345337 0.88495684]	[362.28640747 256.94433594 0.87101322]	[339.30639648 359.57406616 0.89442843]	[331.44943237 452.02365112 0.82582128]	[485.46310425 246.80270386 0.79935759]	[521.28399658 349.39874268 0.853374 ]	[539.28973389 444.41830444 0.86018747]	[439.22457886 459.66812134 0.74793315]	[398.23410034 459.7635498 0.74341369]	[418.66259766 608.55407715 0.83777142]	[439.22546387 759.88256836 0.81439197]	[480.21948242 457.1663208 0.71726471]	[482.7147522 608.56390381 0.837439 ]	[482.96798706 767.60174561 0.84095585]	[382.74603271 193.01808167 0.90547001]	[403.3338623 190.37478638 0.90653753]	[0. 0. 0.]	[436.63079834 169.801651 0.88968176]	[488.00543213 795.86700439 0.80083519]	[508.44677734 790.7845459 0.81385291]	[4.80186768e+02 7.77902161e+02 7.09418535e-01]	[4.36612488e+02 7.90723572e+02 7.47044086e-01]	[4.18691925e+02 7.88107605e+02 7.83095360e-01]	[4.44378052e+02 7.70127930e+02 7.23337352e-01]
[398.16653442 205.77326965 0.87026763]	[423.91799927 254.39115906 0.88212347]	[362.31060791 256.94540405 0.86868346]	[339.27508545 357.20568848 0.90638065]	[328.84017944 452.0017395 0.82016909]	[487.93734741 246.83210754 0.79505044]	[521.29229736 351.91333008 0.85431767]	[539.22998047 446.88421631 0.84165531]	[439.21780396 459.675354 0.74842346]	[398.23278809 459.76168823 0.74508423]	[418.66876221 608.62182617 0.83011144]	[439.20758057 757.36700439 0.81687641]	[480.21203613 457.18475342 0.71623147]	[480.3288269 611.112854 0.82414144]	[482.92462158 767.55657959 0.84259546]	[382.78878784 193.00964355 0.89951169]	[403.37515259 190.38180542 0.89694411]	[0. 0. 0.]	[436.69351196 169.83279419 0.91047692]	[485.45803833 798.35272217 0.81023788]	[505.92153931 790.80883789 0.80939406]	[4.80172394e+02 7.75377380e+02 7.12997675e-01]	[4.36592010e+02 7.90769653e+02 7.37643242e-01]	[4.18669464e+02 7.88146301e+02 7.81033158e-01]	[4.44371399e+02 7.70082153e+02 7.36072600e-01]
[398.24514771 205.73336792 0.87022603]	[426.40539551 254.38241577 0.8786875 ]	[364.78665161 254.55899048 0.86267543]	[339.23025513 357.12609863 0.90754116]	[321.25067139 446.93765259 0.8460772 ]	[487.99923706 249.33384705 0.7915346 ]	[521.29064941 354.45611572 0.86487877]	[536.71746826 449.45050049 0.81173021]	[439.18334961 459.64657593 0.7434935 ]	[398.21676636 459.73452759 0.74533451]	[418.67733765 608.60778809 0.83062261]	[439.2026062 759.89678955 0.81758273]	[480.16687012 457.14874268 0.70852953]	[480.31860352 611.1463623 0.81478077]	[482.89456177 767.65692139 0.84039927]	[382.87759399 193.00708008 0.88608301]	[405.87512207 190.36761475 0.88045579]	[0. 0. 0.]	[439.11660767 169.82380676 0.91554141]	[485.45413208 800.93212891 0.80274612]	[505.92681885 793.27508545 0.80455035]	[4.77705811e+02 7.82949341e+02 6.90847218e-01]	[4.36598969e+02 7.90783936e+02 7.27943778e-01]	[4.18689301e+02 7.88163452e+02 7.68044472e-01]	[4.44356018e+02 7.70130859e+02 7.16621757e-01]
[398.28182983 205.70944214 0.8666662 ]	[428.90841675 254.40290833 0.87459135]	[364.79946899 254.58032227 0.86226559]	[339.16049194 357.07919312 0.91415596]	[318.6852417 446.9152832 0.86690617]	[490.53961182 249.40133667 0.78901768]	[521.29156494 354.56164551 0.87141401]	[536.65478516 452.01107788 0.81139344]	[439.16275024 457.20291138 0.74422681]	[398.22164917 459.71948242 0.74446321]	[418.66183472 608.6105957 0.82883811]	[439.21386719 759.88458252 0.82359827]	[480.12503052 457.13711548 0.70456731]	[480.29421997 611.1307373 0.81659794]	[482.85595703 767.63464355 0.85117525]	[385.35876465 192.98428345 0.88446903]	[408.42700195 190.3604126 0.8642056 ]	[0. 0. 0.]	[439.22229004 169.84857178 0.92228973]	[485.41738892 803.56018066 0.83502609]	[503.44812012 795.84411621 0.83325917]	[4.77670074e+02 7.80396118e+02 6.90742493e-01]	[4.36578735e+02 7.90768738e+02 7.23420203e-01]	[4.18690857e+02 7.88150696e+02 7.76086628e-01]	[4.44366333e+02 7.70115234e+02 7.12871432e-01]
[398.28170776 205.70501709 0.8664341 ]	[428.90768433 254.40367126 0.87479305]	[364.79830933 254.58201599 0.86232382]	[339.16033936 357.08389282 0.91479266]	[318.68704224 446.91326904 0.86728442]	[490.53982544 249.40072632 0.78885877]	[521.29162598 354.56112671 0.87107754]	[536.65484619 452.00671387 0.81136459]	[439.16168213 459.65414429 0.74535072]	[398.21911621 459.74023438 0.74358159]	[418.66918945 611.09918213 0.82282704]	[439.21261597 759.88641357 0.82466519]	[480.1227417 457.1625061 0.70574331]	[480.28652954 613.63183594 0.81447434]	[482.85357666 767.6362915 0.85183007]	[385.35821533 192.98179626 0.88459021]	[408.42803955 190.35649109 0.8632201 ]	[0. 0. 0.]	[439.22216797 169.84667969 0.92157382]	[485.42388916 803.56054688 0.83485693]	[503.45211792 795.84240723 0.83395094]	[4.77666748e+02 7.80398315e+02 6.90422416e-01]	[4.36574036e+02 7.90763489e+02 7.25548387e-01]	[4.18688904e+02 7.88144714e+02 7.78278649e-01]	[4.44362335e+02 7.70114685e+02 7.14626670e-01]
[400.68630981 205.70948792 0.86535299]	[428.9776001 254.40771484 0.87620354]	[364.86364746 254.55805969 0.85233974]	[336.69381714 356.99145508 0.91531694]	[316.04425049 441.78747559 0.91390604]	[493.07510376 251.88650513 0.79832071]	[521.27166748 357.04711914 0.8908301 ]	[534.13061523 452.00421143 0.80814493]	[439.1651001 459.65826416 0.74863183]	[398.2121582 459.74264526 0.74578273]	[418.6685791 611.10748291 0.81709629]	[439.21829224 762.4375 0.82022429]	[480.13296509 457.17938232 0.71163917]	[480.25946045 613.64801025 0.81050217]	[482.78631592 770.19494629 0.83299667]	[390.41928101 193.00708008 0.87637544]	[411.01620483 190.38339233 0.86524773]	[0. 0. 0.]	[439.30432129 172.30276489 0.93628347]	[482.86755371 808.52075195 0.81903666]	[503.26794434 800.95861816 0.80644679]	[4.75153900e+02 7.85572144e+02 6.69408023e-01]	[4.36594116e+02 7.93239929e+02 6.96639955e-01]	[4.18699310e+02 7.88217407e+02 7.59580553e-01]	[4.44330414e+02 7.70208557e+02 6.81057036e-01]
[400.75405884 205.76252747 0.86054826]	[431.51052856 254.42741394 0.87764472]	[367.42196655 254.53048706 0.8462559 ]	[336.52716064 351.99200439 0.87945223]	[303.26751709 439.29629517 0.87827516]	[493.11608887 254.35162354 0.81080186]	[521.26641846 357.1612854 0.907502 ]	[534.10144043 454.5696106 0.81508964]	[439.15655518 457.19903564 0.75117433]	[398.22351074 459.70492554 0.75080252]	[418.61282349 608.62188721 0.81488752]	[439.29385376 764.96594238 0.79237121]	[480.1199646 457.16278076 0.71172011]	[480.16467285 611.15222168 0.79342288]	[480.27807617 770.18511963 0.82771128]	[392.98602295 195.3633728 0.88416976]	[413.59814453 192.79251099 0.87859213]	[0. 0. 0.]	[441.69372559 172.3338623 0.93279946]	[480.33447266 808.51940918 0.82530522]	[500.71212769 800.92193604 0.82493812]	[4.72566803e+02 7.85527283e+02 6.33693516e-01]	[4.36591095e+02 7.95860535e+02 6.06896937e-01]	[4.18639618e+02 7.90728455e+02 7.08555043e-01]	[4.44413544e+02 7.72716980e+02 5.96665740e-01]
[403.39212036 210.85229492 0.82967198]	[434.08648682 254.47613525 0.89175284]	[372.4671936 254.51303101 0.84829843]	[323.79348755 341.80322266 0.83308494]	[287.80175781 434.10824585 0.81393445]	[495.67184448 254.44735718 0.83493841]	[521.22064209 359.66464233 0.89015263]	[529.07189941 459.63632202 0.85698479]	[439.19458008 459.67022705 0.75510514]	[398.2381897 459.71618652 0.75154543]	[418.62319946 611.0869751 0.8103956 ]	[439.26104736 765.02203369 0.79025018]	[480.16186523 459.66537476 0.71924347]	[477.66427612 611.14923096 0.77666718]	[480.13235474 772.72106934 0.78512889]	[398.09069824 195.53024292 0.89761275]	[418.58804321 192.96495056 0.9267571 ]	[0. 0. 0.]	[441.84246826 172.37815857 0.92231989]	[480.22851562 808.59320068 0.84412813]	[498.21875 803.52740479 0.83470219]	[4.67472412e+02 7.88147949e+02 6.58255577e-01]	[4.36586945e+02 7.93343750e+02 5.51575780e-01]	[4.18668457e+02 7.90690613e+02 6.31884277e-01]	[4.41899170e+02 7.72800415e+02 5.65043509e-01]
[408.42269897 210.86006165 0.82518417]	[436.62539673 254.47601318 0.90853494]	[375.00213623 254.44551086 0.85831749]	[318.60726929 336.69522095 0.93503332]	[272.41915894 418.76757812 0.8627069 ]	[498.23135376 254.52642822 0.85863155]	[521.23693848 362.27069092 0.86717939]	[529.04058838 459.83758545 0.86894214]	[439.18878174 459.75741577 0.75517917]	[398.24447632 459.79415894 0.74903572]	[418.58410645 613.63458252 0.79521334]	[439.21194458 767.48742676 0.77596802]	[480.15014648 459.75976562 0.71686256]	[475.07330322 611.13372803 0.75853002]	[4.75093353e+02 7.70271851e+02 7.57313550e-01]	[398.22094727 195.51272583 0.91666085]	[418.70733643 192.95988464 0.9471845 ]	[0. 0. 0.]	[444.33312988 172.37034607 0.90662366]	[472.57260132 806.11987305 0.81963295]	[488.0149231 803.50750732 0.81499469]	[4.64953247e+02 7.88068665e+02 6.16293609e-01]	[4.31529175e+02 7.95836243e+02 4.59755093e-01]	[4.16158356e+02 7.90742981e+02 5.55472016e-01]	[4.41753448e+02 7.75338013e+02 5.31346619e-01]
[411.00042725 210.90596008 0.84295863]	[436.67520142 254.46452332 0.91568589]	[375.05657959 254.39706421 0.85731345]	[316.15701294 336.56494141 0.93263179]	[259.59005737 418.60229492 0.86390954]	[500.65438843 254.56019592 0.86184764]	[521.23028564 362.33294678 0.85660404]	[529.04437256 462.22644043 0.86300969]	[439.19586182 459.78118896 0.75159591]	[398.24008179 459.81277466 0.7459051 ]	[418.5597229 613.63793945 0.78869653]	[4.39196533e+02 7.67529785e+02 7.61346936e-01]	[480.15942383 459.78707886 0.71539849]	[469.95578003 611.16351318 0.75922847]	[4.70040527e+02 7.70255005e+02 7.62892425e-01]	[398.277771 195.55543518 0.92228919]	[418.7805481 192.99717712 0.95790523]	[0. 0. 0.]	[444.40097046 172.39024353 0.89778417]	[470.01916504 808.5859375 0.85558581]	[485.49066162 806.01611328 0.84196877]	[4.64860168e+02 7.88062195e+02 6.21015370e-01]	[4.23861389e+02 8.06102417e+02 4.44869012e-01]	[4.13568176e+02 7.95814270e+02 5.00428736e-01]	[4.41730682e+02 7.77903015e+02 5.23245931e-01]
[411.00064087 210.90126038 0.84168899]	[436.67550659 254.46630859 0.91548026]	[375.05783081 254.39698792 0.8574475 ]	[316.15740967 336.56619263 0.93290603]	[259.5982666 418.58990479 0.86075288]	[500.65414429 254.56248474 0.8620187 ]	[521.22912598 362.33746338 0.85532272]	[529.04394531 462.2265625 0.86311609]	[439.19772339 459.78216553 0.75145125]	[398.24108887 459.81283569 0.74559748]	[418.56069946 611.14733887 0.79191273]	[4.39203400e+02 7.67520935e+02 7.61115253e-01]	[480.16110229 459.78909302 0.71566105]	[467.49880981 611.13665771 0.76371247]	[4.70037048e+02 7.70255188e+02 7.61521995e-01]	[398.28088379 195.55027771 0.92114013]	[418.7796936 192.99655151 0.95655286]	[0. 0. 0.]	[444.40057373 172.39045715 0.89783871]	[470.02282715 808.58929443 0.85579878]	[485.49014282 806.01940918 0.84379506]	[4.64862854e+02 7.88064575e+02 6.18026257e-01]	[4.23858734e+02 8.06097107e+02 4.40316111e-01]	[4.13567078e+02 7.95804871e+02 4.97175336e-01]	[4.41741699e+02 7.77903870e+02 5.16840339e-01]
[413.55627441 210.8981781 0.85125273]	[439.07913208 254.44212341 0.92454386]	[375.09811401 254.35430908 0.85391498]	[316.01159668 336.44567871 0.91751504]	[257.04559326 405.92471313 0.85506827]	[500.70092773 254.56176758 0.86910963]	[521.24365234 364.82107544 0.8522014 ]	[528.99664307 462.29400635 0.86242414]	[439.1897583 459.80508423 0.75403982]	[398.24401855 462.25119019 0.74952096]	[418.55685425 611.14147949 0.79359782]	[4.39207214e+02 7.67516663e+02 7.53157735e-01]	[480.14294434 459.80670166 0.71585643]	[467.47698975 611.13989258 0.76716149]	[4.67494720e+02 7.70255005e+02 7.65926361e-01]	[400.66983032 195.56507874 0.92174786]	[421.16693115 193.00224304 0.95340091]	[0. 0. 0.]	[446.90951538 172.39427185 0.89163339]	[469.96218872 808.58093262 0.86090404]	[485.45120239 806.02154541 0.84365481]	[4.62384949e+02 7.88084717e+02 6.00056410e-01]	[4.31525146e+02 8.03491028e+02 3.92967463e-01]	[4.16111298e+02 7.93318542e+02 4.59976047e-01]	[4.41704315e+02 7.80404114e+02 4.99763161e-01]
[416.05349731 210.90892029 0.86549199]	[439.10671997 254.45054626 0.93068171]	[375.09661865 254.37889099 0.85418332]	[315.97564697 333.96118164 0.88622171]	[254.48347473 403.37612915 0.87514102]	[500.73495483 254.56910706 0.8740344 ]	[521.24560547 364.84872437 0.84943175]	[526.55065918 462.32879639 0.85958767]	[439.21124268 462.25668335 0.75535667]	[398.25637817 462.29037476 0.74668068]	[418.57391357 611.1361084 0.79177767]	[4.39216339e+02 7.67539795e+02 7.50281215e-01]	[480.16644287 462.24874878 0.71944332]	[464.94570923 613.63525391 0.77369922]	[4.67461456e+02 7.72711731e+02 7.61984766e-01]	[400.72259521 195.58067322 0.9173218 ]	[421.23751831 193.00430298 0.95350027]	[0. 0. 0.]	[449.45922852 172.37550354 0.88495684]	[467.47970581 808.62182617 0.86669505]	[485.43920898 806.06695557 0.85206997]	[4.62388092e+02 7.88163452e+02 5.97642183e-01]	[4.36654907e+02 8.00966736e+02 4.36834484e-01]	[4.18650269e+02 7.93335022e+02 4.86177534e-01]	[4.41695282e+02 7.80443604e+02 4.75182950e-01]
[416.11505127 210.91184998 0.87639153]	[439.12927246 254.4284668 0.93309104]	[377.52355957 251.95817566 0.85217285]	[316.02160645 331.47750854 0.8793301 ]	[254.38243103 403.32192993 0.86485553]	[500.75750732 254.5639801 0.87639421]	[521.21166992 364.80508423 0.84131855]	[526.51098633 462.34170532 0.86737955]	[439.17211914 462.26290894 0.75197399]	[398.23297119 462.29986572 0.74767768]	[418.56881714 613.63305664 0.78750467]	[4.39227020e+02 7.67579895e+02 7.46795058e-01]	[480.12918091 462.25756836 0.71548617]	[464.93710327 613.68164062 0.77377349]	[464.97790527 770.26141357 0.77657616]	[400.76843262 195.56596375 0.91628534]	[421.33215332 193.01373291 0.95500892]	[0. 0. 0.]	[454.56655884 172.40736389 0.8960588 ]	[467.45498657 808.60748291 0.88437593]	[485.402771 806.03668213 0.8685137 ]	[4.62372314e+02 7.88113892e+02 5.79616547e-01]	[4.39181396e+02 8.03516968e+02 4.32649463e-01]	[4.18651367e+02 7.95889709e+02 4.68258858e-01]	[4.41704254e+02 7.80477234e+02 4.64806229e-01]
[416.07901001 210.85792542 0.86123848]	[439.13241577 254.438797 0.93243599]	[377.52740479 251.94018555 0.85221314]	[316.02175903 331.46582031 0.8788535 ]	[254.39920044 403.29562378 0.87369877]	[500.77841187 254.59562683 0.8759073 ]	[521.19390869 367.38790894 0.82789308]	[526.47967529 462.3788147 0.87223625]	[439.15582275 462.27102661 0.74655664]	[398.23587036 462.30111694 0.73719841]	[418.60931396 616.19439697 0.79173321]	[4.39222931e+02 7.67562866e+02 7.57474959e-01]	[477.72344971 462.26983643 0.710352 ]	[464.96063232 613.69946289 0.76960355]	[464.95297241 770.23443604 0.7805199 ]	[400.76083374 195.48768616 0.92242199]	[421.33856201 192.99688721 0.95098877]	[0. 0. 0.]	[457.13134766 172.41726685 0.91312546]	[467.47409058 808.5668335 0.87311918]	[485.41671753 803.57122803 0.8613562 ]	[4.62313477e+02 7.88097473e+02 5.79244614e-01]	[4.39196533e+02 7.98445801e+02 4.59614784e-01]	[4.18680634e+02 7.93320374e+02 4.94208455e-01]	[4.41719452e+02 7.82951599e+02 4.79099810e-01]
[416.13845825 210.83686829 0.8697139 ]	[439.15475464 254.43527222 0.93667042]	[377.54333496 251.91548157 0.85199231]	[316.03689575 331.47341919 0.88416672]	[254.48983765 400.86184692 0.89372599]	[500.80621338 256.9569397 0.8773374 ]	[521.16571045 367.33477783 0.82632214]	[526.46759033 462.37042236 0.87541276]	[439.1418457 462.23342896 0.74359769]	[398.22201538 462.26306152 0.73447526]	[418.58721924 613.67431641 0.79023176]	[4.39220581e+02 7.67574097e+02 7.60645628e-01]	[477.70739746 462.23748779 0.70680922]	[464.92971802 613.64880371 0.77494419]	[464.94604492 770.27453613 0.77706945]	[400.79605103 195.46112061 0.92318583]	[421.39099121 192.96896362 0.94242573]	[0. 0. 0.]	[457.16369629 172.39926147 0.91799533]	[467.41827393 808.56988525 0.88265204]	[485.40386963 806.01385498 0.86384833]	[4.62308624e+02 7.88164856e+02 5.92117071e-01]	[4.39219055e+02 7.98417969e+02 4.96687800e-01]	[4.18737366e+02 7.93308289e+02 5.17007172e-01]	[4.41719269e+02 7.82960266e+02 4.73289818e-01]
[416.1680603 210.8218689 0.8719815]	[439.16162109 254.43811035 0.93720496]	[377.54180908 251.91490173 0.85220313]	[316.09103394 333.94506836 0.89996582]	[254.5791626 403.28182983 0.89195716]	[500.81652832 256.96505737 0.87846959]	[521.15960693 364.84234619 0.82816505]	[526.46270752 462.37896729 0.87437201]	[439.13204956 462.27081299 0.74338275]	[398.2026062 462.29522705 0.73494995]	[418.59405518 613.64056396 0.79215592]	[4.39227417e+02 7.67584229e+02 7.58808494e-01]	[477.71990967 462.27896118 0.71260369]	[464.88241577 613.64935303 0.77955878]	[464.93444824 770.28320312 0.77502155]	[400.82266235 195.44888306 0.92229956]	[423.77563477 192.95317078 0.93857694]	[0. 0. 0.]	[457.20623779 172.38978577 0.92322421]	[467.40359497 808.57781982 0.89046383]	[485.38378906 806.0267334 0.87141937]	[4.62314697e+02 7.88177002e+02 5.89911699e-01]	[4.39242249e+02 7.98425110e+02 4.87498522e-01]	[4.18744446e+02 7.93317017e+02 5.05498767e-01]	[4.41734589e+02 7.82981812e+02 4.68476474e-01]
[418.54202271 210.81929016 0.87369144]	[439.16506958 254.43754578 0.93756288]	[377.54455566 251.91949463 0.85540253]	[316.14303589 334.01925659 0.91438586]	[257.16564941 403.38150024 0.86742103]	[500.83343506 256.96633911 0.8782649 ]	[518.79974365 364.83636475 0.8287372 ]	[526.4432373 462.37539673 0.87850702]	[439.14346313 462.26681519 0.74712825]	[398.20474243 462.28744507 0.73697603]	[418.56369019 616.19549561 0.78564411]	[4.39238373e+02 7.67564148e+02 7.56054342e-01]	[477.73114014 462.27859497 0.71618855]	[464.90750122 613.67871094 0.77593112]	[464.94570923 770.27490234 0.7746954 ]	[400.83044434 195.44216919 0.92087865]	[423.80673218 192.9513092 0.93509412]	[0. 0. 0.]	[459.59527588 172.38955688 0.92939568]	[467.45587158 808.55206299 0.85708487]	[485.42431641 805.99737549 0.85185641]	[4.62305756e+02 7.88168762e+02 5.82647502e-01]	[4.39246338e+02 7.98406555e+02 4.71629977e-01]	[4.18757568e+02 7.93303894e+02 4.95876968e-01]	[4.41737000e+02 7.82971863e+02 4.65932310e-01]
[418.53683472 210.80438232 0.8697952 ]	[439.17526245 254.43367004 0.93904686]	[377.56335449 251.90840149 0.86061233]	[318.66317749 334.02990723 0.89695358]	[259.64016724 410.93634033 0.83057195]	[500.83627319 256.96551514 0.87892711]	[518.78320312 364.84603882 0.82665139]	[526.40887451 462.35845947 0.884009 ]	[439.125 462.2666626 0.74523222]	[398.19342041 462.28509521 0.7370559 ]	[418.56826782 616.2086792 0.78800637]	[4.39245941e+02 7.67598328e+02 7.50127196e-01]	[477.70950317 462.27496338 0.71497256]	[464.91589355 613.68438721 0.77489811]	[464.96960449 770.25170898 0.77739727]	[400.82815552 195.42593384 0.92177123]	[423.81240845 192.94638062 0.93238562]	[0. 0. 0.]	[459.60140991 172.38838196 0.93209791]	[467.48931885 808.55187988 0.85613185]	[485.41531372 803.56176758 0.84950048]	[4.62351959e+02 7.88102905e+02 5.77569485e-01]	[4.41721344e+02 8.00936462e+02 4.58946705e-01]	[4.21188232e+02 7.95808838e+02 4.81517911e-01]	[4.41714020e+02 7.80482056e+02 4.61306900e-01]
[418.53738403 210.79421997 0.86749697]	[439.17697144 254.43885803 0.93859613]	[377.56600952 251.92242432 0.86436641]	[318.7651062 336.53155518 0.89701271]	[267.30606079 411.01992798 0.80442333]	[500.83532715 256.95986938 0.8772487 ]	[518.77557373 364.86306763 0.82400262]	[524.01898193 462.33108521 0.89133817]	[439.12167358 462.26351929 0.74129379]	[398.19406128 462.28146362 0.73415852]	[418.56411743 616.20727539 0.78708267]	[4.39246338e+02 7.67646545e+02 7.48079598e-01]	[477.70367432 462.27111816 0.71275038]	[464.9503479 613.68969727 0.76865929]	[467.40701294 770.26483154 0.77195925]	[400.8296814 195.41485596 0.9211539 ]	[423.81845093 192.93959045 0.9303335 ]	[0. 0. 0.]	[459.61645508 172.37635803 0.93358094]	[469.95480347 808.56976318 0.86030161]	[485.43212891 806.00708008 0.84718651]	[4.62373657e+02 7.88119629e+02 5.78436613e-01]	[4.41746033e+02 8.03493347e+02 4.72036600e-01]	[4.21189880e+02 7.95883423e+02 4.88360554e-01]	[4.41725983e+02 7.82985535e+02 4.66120511e-01]
[416.15963745 208.28565979 0.85102797]	[439.14193726 254.41482544 0.93500096]	[377.53451538 251.92860413 0.86223048]	[326.29464722 336.62631226 0.87429082]	[275.10540771 418.61837769 0.90719748]	[500.77816772 254.56588745 0.87726378]	[518.7321167 362.34024048 0.82694525]	[523.99694824 462.28884888 0.90213728]	[439.11813354 462.23577881 0.74252528]	[398.18438721 462.24996948 0.739932 ]	[416.16293335 616.24926758 0.77886671]	[4.39225494e+02 7.67602295e+02 7.58884788e-01]	[477.71630859 462.24493408 0.71280903]	[467.46606445 616.20184326 0.75847507]	[4.67495209e+02 7.70221741e+02 7.69025803e-01]	[400.81799316 193.00744629 0.91839272]	[423.80606079 192.86289978 0.92373884]	[0. 0. 0.]	[459.58493042 172.32327271 0.9236877 ]	[472.5581665 806.10406494 0.82452351]	[487.94604492 800.99578857 0.80740362]	[4.62404388e+02 7.88046265e+02 5.91260910e-01]	[4.31539124e+02 8.03517273e+02 4.28883225e-01]	[4.16114075e+02 7.93345398e+02 5.01664162e-01]	[4.41717743e+02 7.80479675e+02 5.03386736e-01]
[416.12854004 208.28865051 0.84789681]	[439.12838745 254.41598511 0.93253255]	[377.52944946 251.94902039 0.86446953]	[328.89929199 339.14099121 0.86716825]	[277.57669067 421.23394775 0.90325987]	[500.74563599 254.54322815 0.87454605]	[518.70568848 362.28311157 0.83253622]	[523.99560547 462.26473999 0.90533608]	[439.1335144 462.24108887 0.74401647]	[398.19488525 462.2578125 0.73953742]	[416.13998413 616.18707275 0.78051353]	[439.206604 767.56414795 0.7738018 ]	[477.74026489 462.24523926 0.71410733]	[470.03775024 613.68615723 0.75542963]	[4.72573608e+02 7.70268921e+02 7.57793128e-01]	[400.79434204 192.99980164 0.92553538]	[423.77505493 192.85865784 0.92949259]	[0. 0. 0.]	[457.16714478 172.31330872 0.91600549]	[4.75167542e+02 8.06033997e+02 7.97855079e-01]	[4.90554199e+02 8.00927185e+02 7.81617403e-01]	[4.64859741e+02 7.88124634e+02 6.14037335e-01]	[4.41737610e+02 7.95803894e+02 4.41565812e-01]	[4.18749115e+02 7.90784790e+02 4.87497121e-01]	[4.41694061e+02 7.80427490e+02 5.23399711e-01]
[416.10592651 208.32376099 0.84535372]	[439.12713623 254.42962646 0.93400639]	[377.51766968 251.97344971 0.8675015 ]	[331.45309448 339.26748657 0.86180353]	[280.25057983 423.88217163 0.82904363]	[500.74813843 254.55566406 0.87642896]	[518.73071289 362.2857666 0.83651549]	[523.98754883 462.2645874 0.90731615]	[439.15362549 462.23867798 0.74495101]	[398.20477295 462.25866699 0.73971707]	[416.12207031 613.67596436 0.77985126]	[439.2571106 767.52166748 0.79000932]	[480.13723755 462.24304199 0.71524709]	[472.56646729 613.62921143 0.75601059]	[4.75127655e+02 7.70245056e+02 7.63903320e-01]	[400.77651978 193.02726746 0.92825651]	[421.37567139 192.87675476 0.93974966]	[0. 0. 0.]	[457.10888672 172.2993927 0.90443277]	[477.71603394 806.0814209 0.81538254]	[4.95601074e+02 8.00933044e+02 7.91584611e-01]	[4.64922577e+02 7.88079102e+02 6.18843317e-01]	[4.36667511e+02 7.95843872e+02 4.55441207e-01]	[4.18684937e+02 7.90775391e+02 5.36057174e-01]	[4.41817810e+02 7.77846436e+02 5.35057604e-01]
[416.10464478 208.3223114 0.84515285]	[439.12387085 254.42851257 0.93366086]	[377.5177002 251.97285461 0.8677218 ]	[331.45269775 339.26647949 0.86190569]	[280.25125122 423.88327026 0.82860702]	[500.74145508 254.55155945 0.87611532]	[518.71801758 362.25473022 0.83843392]	[523.98944092 462.26000977 0.90661567]	[439.15402222 462.23156738 0.74494791]	[398.20916748 462.25158691 0.73909324]	[416.11233521 613.65795898 0.77966064]	[439.25891113 767.52160645 0.79071569]	[480.13238525 462.2355957 0.71418059]	[472.56646729 611.16003418 0.75671172]	[4.75131958e+02 7.70246460e+02 7.63633847e-01]	[400.77575684 193.02619934 0.92829752]	[421.37493896 192.8757782 0.93982065]	[0. 0. 0.]	[457.10830688 172.29916382 0.90419048]	[477.70343018 806.08642578 0.81555641]	[4.95592804e+02 8.00941589e+02 7.92170882e-01]	[4.64931610e+02 7.88079224e+02 6.16172135e-01]	[4.36646027e+02 7.95848755e+02 4.60575044e-01]	[4.18669250e+02 7.90774597e+02 5.43971121e-01]	[4.41825378e+02 7.77847107e+02 5.33104658e-01]
[416.05996704 208.31846619 0.83483487]	[439.11010742 254.43717957 0.93285811]	[377.50231934 254.35559082 0.8709507 ]	[334.05102539 341.70855713 0.87790138]	[290.4090271 426.34988403 0.82320458]	[500.73971558 254.55307007 0.87666023]	[518.71246338 362.2673645 0.83919442]	[523.9831543 462.23828125 0.90764338]	[439.16934204 462.26959229 0.75074476]	[398.23074341 462.29034424 0.74365115]	[416.1234436 613.69525146 0.78464556]	[439.25900269 765.07104492 0.78955227]	[480.13430786 462.265625 0.71837348]	[475.09405518 613.6439209 0.75345176]	[477.66171265 770.23748779 0.77454609]	[400.75128174 193.01959229 0.92093837]	[421.33059692 192.88192749 0.94230747]	[0. 0. 0.]	[457.06884766 172.2671051 0.89150298]	[480.19232178 808.61083984 0.86075205]	[498.15234375 803.53930664 0.83813536]	[4.67417847e+02 7.88058472e+02 6.10380352e-01]	[4.31504242e+02 7.95841858e+02 4.88840163e-01]	[4.16160706e+02 7.90725708e+02 5.83893895e-01]	[4.41860809e+02 7.75302368e+02 5.42950273e-01]
[416.04776001 208.30136108 0.83140838]	[439.09078979 254.44845581 0.93014657]	[375.10290527 254.3788147 0.86991978]	[336.53063965 341.81152344 0.88703787]	[295.45111084 431.50079346 0.83519739]	[500.73202515 254.5456543 0.87575114]	[518.70635986 362.27359009 0.83997041]	[524.00274658 462.20397949 0.90384054]	[439.15649414 462.26278687 0.74757147]	[398.21252441 462.2875061 0.7417717 ]	[416.13607788 611.16271973 0.79153132]	[439.28552246 765.04119873 0.78330767]	[480.13223267 462.25994873 0.71771383]	[475.16574097 613.66656494 0.75587499]	[477.73873901 770.28839111 0.77521074]	[400.73596191 193.01890564 0.92460382]	[421.3152771 192.87011719 0.94342268]	[0. 0. 0.]	[454.61206055 169.87594604 0.87800515]	[480.30636597 808.64440918 0.85273218]	[500.68780518 803.54162598 0.84643459]	[4.67431427e+02 7.88104431e+02 6.36490583e-01]	[4.34065460e+02 7.93356628e+02 4.90901262e-01]	[4.18623474e+02 7.90694702e+02 5.82529187e-01]	[4.41892700e+02 7.72840393e+02 5.36378205e-01]
[416.06292725 208.29051208 0.83510792]	[439.06942749 254.46113586 0.92725039]	[375.07785034 254.40509033 0.87356937]	[336.66021729 344.24578857 0.90446222]	[298.09133911 431.53051758 0.85000122]	[500.71682739 254.54931641 0.87420011]	[518.68261719 362.28741455 0.8332051 ]	[524.00689697 459.82833862 0.90211499]	[439.16345215 462.27288818 0.74728757]	[398.2142334 462.29934692 0.7398181 ]	[416.14593506 613.64019775 0.79270715]	[439.32015991 765.04296875 0.7809059 ]	[480.14221191 462.27053833 0.71972471]	[477.62780762 616.19555664 0.75911003]	[480.15563965 770.25494385 0.78729749]	[400.73480225 193.03034973 0.93033904]	[421.3147583 192.85549927 0.94153416]	[0. 0. 0.]	[454.53701782 169.84794617 0.86581266]	[480.30886841 808.65710449 0.80885971]	[500.70614624 803.54864502 0.81866086]	[4.67471741e+02 7.88058533e+02 6.18799627e-01]	[4.39121399e+02 7.93346252e+02 5.56550384e-01]	[4.18710236e+02 7.90700500e+02 6.43187463e-01]	[4.44354614e+02 7.72806335e+02 5.22136331e-01]
[416.06762695 208.26861572 0.83213502]	[439.05935669 254.46107483 0.92585629]	[375.06491089 254.40272522 0.87384629]	[339.12313843 346.82943726 0.89062089]	[300.65249634 436.63745117 0.86217761]	[500.71548462 254.55107117 0.87396896]	[518.66497803 362.2796936 0.83129883]	[524.02478027 459.81872559 0.89909708]	[439.1494751 462.25119019 0.74818182]	[398.19107056 462.28030396 0.74231964]	[416.15548706 611.15020752 0.78939527]	[439.3031311 765.03338623 0.7784524 ]	[480.13751221 462.24734497 0.72201139]	[477.63778687 613.63317871 0.76734757]	[480.16497803 770.25506592 0.79168421]	[400.73736572 193.00856018 0.93106461]	[421.31973267 192.83065796 0.9380126 ]	[0. 0. 0.]	[454.55072021 169.82443237 0.86429751]	[480.31674194 808.65649414 0.81045532]	[500.71871948 803.54882812 0.8206324 ]	[4.67468933e+02 7.88062012e+02 6.25583410e-01]	[4.39129913e+02 7.93334351e+02 5.58740973e-01]	[4.18713196e+02 7.90693726e+02 6.40772045e-01]	[4.44334412e+02 7.72803650e+02 5.24110615e-01]
[416.06045532 208.24320984 0.8277058 ]	[436.69198608 254.4546051 0.92372167]	[375.05465698 254.39201355 0.87147474]	[339.20718384 346.83914185 0.87595975]	[303.27896118 439.09893799 0.85307801]	[500.70684814 254.54940796 0.87402391]	[518.64544678 362.30258179 0.82662892]	[526.39050293 459.81277466 0.89964354]	[439.15100098 459.80224609 0.74932116]	[398.18838501 462.2444458 0.74517733]	[416.16665649 611.14349365 0.78948164]	[439.29269409 765.02545166 0.78106433]	[480.13739014 459.80886841 0.72109967]	[477.65231323 613.64202881 0.77166295]	[480.17156982 770.2645874 0.79371452]	[400.73519897 192.98713684 0.9310751 ]	[421.31228638 192.81018066 0.93638539]	[0. 0. 0.]	[454.54385376 169.81008911 0.86186564]	[480.29785156 808.66003418 0.81332028]	[500.71188354 803.55938721 0.821316 ]	[4.67481354e+02 7.88077332e+02 6.33840621e-01]	[4.39127838e+02 7.93323425e+02 5.68873703e-01]	[4.18715240e+02 7.90682190e+02 6.47097647e-01]	[4.44321838e+02 7.72789490e+02 5.28945863e-01]
[416.06692505 205.77130127 0.83062303]	[436.69699097 254.45545959 0.92336398]	[375.04995728 254.39041138 0.87041688]	[339.24798584 346.90203857 0.86771321]	[310.88677979 436.66564941 0.85152704]	[500.71612549 254.55036926 0.87401396]	[516.2098999 362.28762817 0.82379359]	[524.02520752 459.83456421 0.90245634]	[439.13653564 459.8104248 0.74791914]	[398.17922974 462.24264526 0.74428439]	[416.13717651 611.1260376 0.78681964]	[439.30212402 765.0289917 0.77875036]	[480.12460327 462.23748779 0.72113669]	[477.65853882 613.6395874 0.77055401]	[480.17190552 770.28137207 0.79272383]	[400.74795532 192.95698547 0.9333024 ]	[421.3336792 192.79536438 0.9330101 ]	[0. 0. 0.]	[454.59286499 169.80340576 0.86796117]	[480.3112793 808.68560791 0.82428169]	[500.71713257 806.00933838 0.83128595]	[4.67473755e+02 7.88088928e+02 6.37417495e-01]	[4.39145294e+02 7.93346436e+02 5.60596108e-01]	[4.18728638e+02 7.90702148e+02 6.38244689e-01]	[4.44326660e+02 7.72795044e+02 5.27851343e-01]
[416.07919312 205.74972534 0.83340889]	[439.0586853 254.45565796 0.92475355]	[375.05603027 254.38494873 0.86893106]	[339.25057983 346.90368652 0.86700916]	[310.9420166 436.6703186 0.85763055]	[500.72503662 254.55549622 0.87494826]	[516.15185547 362.26196289 0.82350218]	[524.00164795 462.21389771 0.90601891]	[439.11273193 462.23553467 0.73965657]	[398.15777588 462.25479126 0.73579413]	[416.14477539 611.15118408 0.79132819]	[439.3092041 765.02630615 0.7762115 ]	[477.73361206 462.24243164 0.7165792 ]	[477.61056519 613.64801025 0.76288801]	[480.16937256 772.71246338 0.78734452]	[400.75939941 192.93171692 0.93694556]	[421.35366821 192.77478027 0.92743236]	[0. 0. 0.]	[454.62399292 169.80599976 0.87389755]	[480.33883667 808.72009277 0.81742734]	[500.7388916 806.03704834 0.83250666]	[4.67456909e+02 7.88122559e+02 6.34947896e-01]	[4.39124786e+02 7.95865173e+02 5.40508032e-01]	[4.18706268e+02 7.90750549e+02 6.24499083e-01]	[4.44324738e+02 7.72794922e+02 5.22632122e-01]
[416.13052368 205.76397705 0.84191042]	[439.07595825 254.44856262 0.92720127]	[375.07250977 254.36671448 0.86776149]	[339.2361145 346.89382935 0.86981851]	[310.88375854 436.65124512 0.8512513 ]	[500.73709106 254.56578064 0.87700361]	[516.12988281 362.26330566 0.8221944 ]	[523.98699951 462.20504761 0.90592545]	[439.08795166 462.26339722 0.73621553]	[398.14953613 462.27819824 0.73713303]	[416.12542725 611.1519165 0.78820866]	[439.32650757 765.05419922 0.77540201]	[477.693573 462.26889038 0.71466184]	[477.62771606 611.14093018 0.76119047]	[480.14239502 772.72821045 0.77805716]	[400.79431152 192.92776489 0.92992026]	[421.40713501 192.78204346 0.91816622]	[0. 0. 0.]	[457.08465576 169.8197937 0.88434941]	[482.77111816 811.12921143 0.82048827]	[500.76821899 806.07250977 0.84885234]	[4.67414001e+02 7.88142334e+02 6.32224679e-01]	[4.36649750e+02 7.98364136e+02 5.18830478e-01]	[4.18688049e+02 7.90772949e+02 6.09860957e-01]	[4.44309601e+02 7.72837891e+02 5.23440778e-01]
[418.60351562 205.74508667 0.85679597]	[439.08206177 254.44313049 0.92904127]	[375.07305908 254.35641479 0.86477494]	[339.15661621 346.84799194 0.88589251]	[300.76242065 436.67752075 0.86191469]	[500.75708008 254.57650757 0.87944597]	[513.6517334 362.3170166 0.80922413]	[523.92822266 462.29217529 0.91721934]	[439.06097412 462.25601196 0.73192364]	[398.1131897 462.28787231 0.7329213 ]	[416.09814453 613.65686035 0.78067195]	[439.28286743 765.01000977 0.7812134 ]	[477.66607666 462.24569702 0.70818931]	[472.59100342 613.62878418 0.74560499]	[4.77695770e+02 7.72769836e+02 7.65767276e-01]	[403.24594116 192.91368103 0.91011143]	[423.9152832 192.76777649 0.89396107]	[0. 0. 0.]	[459.62960815 172.31375122 0.93680197]	[4.80302032e+02 8.11173584e+02 8.08113575e-01]	[498.24700928 808.52880859 0.83179963]	[4.64962830e+02 7.88135498e+02 6.48760974e-01]	[4.28975647e+02 7.95856812e+02 4.87944096e-01]	[4.16129944e+02 7.90698547e+02 5.78990400e-01]	[4.41907928e+02 7.72807129e+02 5.32567263e-01]
[418.63122559 205.76023865 0.85906732]	[439.07553101 254.44702148 0.92736709]	[375.07098389 254.34864807 0.86262047]	[339.09692383 346.81790161 0.8891784 ]	[300.64019775 436.66085815 0.8703872 ]	[500.74935913 254.58166504 0.87828326]	[513.63208008 362.32861328 0.80495256]	[523.87524414 462.30526733 0.92320734]	[439.06442261 462.27639771 0.7295087 ]	[398.1114502 462.30682373 0.72964388]	[416.08416748 613.71710205 0.7815873 ]	[439.24383545 765.02661133 0.78722799]	[477.67883301 462.26596069 0.70645195]	[470.05145264 616.21020508 0.75270289]	[4.77614258e+02 7.72772095e+02 7.59111822e-01]	[403.27423096 192.92263794 0.90673912]	[426.40551758 192.78544617 0.88396823]	[0. 0. 0.]	[459.69818115 172.32199097 0.94246554]	[480.21328735 811.12945557 0.82433009]	[498.14291382 806.13616943 0.8291235 ]	[4.64933258e+02 7.88126709e+02 6.59737289e-01]	[4.28943817e+02 7.95836365e+02 4.78645802e-01]	[4.16103088e+02 7.90697021e+02 5.64471483e-01]	[4.41841461e+02 7.72824524e+02 5.42827129e-01]
[418.66387939 208.25109863 0.86441016]	[439.07870483 254.44993591 0.92852801]	[375.06973267 254.35089111 0.86198604]	[336.66616821 344.33157349 0.89965779]	[298.14007568 436.63296509 0.88835335]	[500.75436401 254.58782959 0.87821281]	[513.58856201 362.29907227 0.80496508]	[523.83782959 462.27664185 0.92613047]	[439.07473755 462.23959351 0.7295109 ]	[398.12136841 462.26824951 0.73242277]	[416.06085205 613.66583252 0.77566653]	[439.23861694 765.07397461 0.7884497 ]	[477.68765259 462.23553467 0.70336658]	[472.5173645 616.20477295 0.75057107]	[4.75170227e+02 7.72795227e+02 7.52688825e-01]	[403.31246948 192.96116638 0.90524197]	[428.90820312 192.81613159 0.88038403]	[0. 0. 0.]	[459.71826172 172.33486938 0.94329703]	[480.18264771 811.19372559 0.83815569]	[498.12490845 808.58251953 0.84811938]	[4.64908630e+02 7.88158447e+02 6.58137858e-01]	[4.28940674e+02 7.98406982e+02 4.36799526e-01]	[4.16077179e+02 7.90769165e+02 5.23502886e-01]	[4.41806946e+02 7.75311462e+02 5.47062159e-01]
[418.65759277 208.25238037 0.8634662 ]	[439.07122803 254.45610046 0.92813146]	[375.05789185 254.36508179 0.86108536]	[336.62930298 344.33935547 0.89351946]	[298.10317993 436.58374023 0.88438755]	[500.74972534 254.58755493 0.87640232]	[513.58068848 362.28897095 0.80602312]	[523.82995605 462.26809692 0.92806405]	[439.06219482 462.25619507 0.72719342]	[398.10687256 462.28051758 0.7273674 ]	[416.02044678 613.69799805 0.77091414]	[439.2102356 765.07733154 0.78710902]	[477.67404175 462.25146484 0.70356911]	[470.04425049 616.22247314 0.75504148]	[4.75164001e+02 7.72816467e+02 7.49767840e-01]	[403.30700684 192.95675659 0.90570652]	[426.45361328 192.82095337 0.88136107]	[0. 0. 0.]	[459.72366333 172.33918762 0.94502783]	[480.19161987 811.19116211 0.83606535]	[498.13525391 808.57946777 0.84725595]	[4.64900726e+02 7.88178772e+02 6.66116059e-01]	[4.26389893e+02 8.00920715e+02 4.28394765e-01]	[4.13583221e+02 7.90781311e+02 5.10993183e-01]	[4.41773193e+02 7.75320068e+02 5.52857101e-01]
[418.65795898 208.25236511 0.86403918]	[439.07281494 254.45446777 0.92826879]	[375.06228638 254.36047363 0.86092746]	[336.6305542 344.33721924 0.89416146]	[298.10461426 436.58120728 0.88365722]	[500.74752808 254.58560181 0.87622666]	[513.57946777 362.29022217 0.80645758]	[523.82952881 462.2694397 0.92786247]	[439.05950928 462.2605896 0.7269218 ]	[398.10562134 462.28469849 0.72685432]	[413.59960938 613.70574951 0.76883513]	[439.20541382 765.07312012 0.78825116]	[477.67181396 462.25576782 0.70381349]	[470.04815674 616.22387695 0.75585508]	[4.75160248e+02 7.72805725e+02 7.50963986e-01]	[403.30691528 192.95698547 0.90598315]	[426.45227051 192.81913757 0.88176751]	[0. 0. 0.]	[459.72183228 172.33642578 0.94479054]	[480.18707275 811.17828369 0.83677334]	[498.12841797 808.57006836 0.84402192]	[4.64901611e+02 7.88167358e+02 6.67492270e-01]	[4.26374878e+02 8.00924133e+02 4.27519649e-01]	[4.13571838e+02 7.90782043e+02 5.10290205e-01]	[4.41769714e+02 7.75312195e+02 5.57427347e-01]
[418.63119507 208.25849915 0.86508769]	[439.06002808 254.46011353 0.92621726]	[375.03619385 254.37379456 0.85934639]	[336.61602783 346.81704712 0.88717765]	[298.08764648 436.58712769 0.88408142]	[500.7364502 254.58030701 0.87652177]	[513.57696533 362.31887817 0.80188847]	[523.82385254 462.26077271 0.92854315]	[436.69918823 462.28210449 0.72746152]	[398.10852051 462.30749512 0.72751808]	[413.59567261 616.23095703 0.77250314]	[439.23269653 765.07452393 0.78852934]	[477.65560913 462.27178955 0.70235473]	[470.02557373 616.22705078 0.75837123]	[4.77607239e+02 7.72786621e+02 7.55391777e-01]	[403.27514648 192.96186829 0.90944612]	[426.39920044 192.82920837 0.89170349]	[0. 0. 0.]	[459.70437622 172.34353638 0.94266224]	[480.29260254 811.1973877 0.83943111]	[498.23278809 808.54199219 0.85173655]	[4.64911072e+02 7.88158142e+02 6.60724223e-01]	[4.26368652e+02 7.98423889e+02 4.29155380e-01]	[4.16050140e+02 7.90752136e+02 5.17066300e-01]	[4.41795532e+02 7.75329712e+02 5.51272154e-01]
[418.57116699 208.26316833 0.85609686]	[436.68753052 254.48120117 0.92390943]	[375.0093689 254.40571594 0.85670948]	[336.61816406 346.82168579 0.88932085]	[298.11456299 436.66912842 0.89254785]	[500.7194519 254.58607483 0.8748908 ]	[513.61096191 362.30291748 0.80654061]	[523.8182373 462.2305603 0.92673171]	[436.69174194 462.29830933 0.72657734]	[398.10229492 462.32522583 0.72602326]	[416.01889038 616.24230957 0.773651 ]	[439.27377319 765.08764648 0.78979307]	[477.65054321 462.28598022 0.70194638]	[472.51931763 616.26080322 0.75143534]	[4.77695648e+02 7.72825806e+02 7.70214617e-01]	[400.86071777 192.94107056 0.91587925]	[423.91000366 192.83279419 0.90047109]	[0. 0. 0.]	[459.65841675 172.33868408 0.93708092]	[482.7414856 811.22576904 0.81956524]	[500.69967651 808.56097412 0.8511216 ]	[4.64915771e+02 7.88206726e+02 6.88161016e-01]	[4.31493896e+02 7.95883484e+02 4.74672467e-01]	[4.16157776e+02 7.90742859e+02 5.65330386e-01]	[4.41869812e+02 7.75340820e+02 5.40208638e-01]
[416.16662598 208.28656006 0.85094637]	[436.67410278 254.48799133 0.92266625]	[374.97961426 254.41413879 0.85369873]	[336.66049194 346.88430786 0.89195687]	[298.17800903 439.09091187 0.89765763]	[500.70837402 254.58532715 0.8739686 ]	[513.59423828 362.2762146 0.8104248 ]	[523.83880615 462.24795532 0.92839515]	[436.68292236 462.29101562 0.72809678]	[398.09469604 462.32208252 0.7257787 ]	[416.02325439 616.21240234 0.77390647]	[439.30380249 767.53063965 0.78772748]	[477.64874268 462.2734375 0.70372725]	[472.5975647 616.21972656 0.75021929]	[480.13500977 772.77166748 0.786107 ]	[400.81564331 192.98045349 0.92232913]	[423.84509277 192.85348511 0.91365409]	[0. 0. 0.]	[459.58822632 172.33355713 0.9265902 ]	[482.81387329 811.25494385 0.83866888]	[500.79516602 808.55072021 0.86090291]	[4.64963226e+02 7.88161743e+02 6.66031241e-01]	[4.34044434e+02 7.98437317e+02 4.73040581e-01]	[4.18609619e+02 7.90801270e+02 5.53701162e-01]	[4.41912567e+02 7.77857300e+02 5.40737033e-01]
[416.13452148 208.2959137 0.84724939]	[436.63619995 254.48738098 0.91765213]	[372.52737427 254.42230225 0.85244024]	[339.05047607 349.36557007 0.88525856]	[300.71533203 439.19210815 0.88709641]	[500.68862915 254.58460999 0.87191808]	[513.60186768 362.27767944 0.81141263]	[523.85388184 462.23580933 0.92669982]	[436.68701172 462.28125 0.72939831]	[398.09741211 462.32611084 0.72694755]	[416.05789185 616.22399902 0.78059983]	[439.29745483 767.52886963 0.7955485 ]	[477.64315796 462.25088501 0.70244598]	[475.14804077 616.2166748 0.75620168]	[480.21929932 772.79522705 0.80008906]	[400.78305054 192.98638916 0.92823863]	[423.80300903 192.85894775 0.92144573]	[0. 0. 0.]	[457.17379761 172.30221558 0.91780758]	[482.7850647 811.24023438 0.82618666]	[500.78384399 808.56463623 0.85409904]	[4.67467865e+02 7.88151489e+02 6.77046776e-01]	[4.34103485e+02 7.98438660e+02 5.35414457e-01]	[4.18628204e+02 7.90796204e+02 6.18380010e-01]	[4.44352814e+02 7.75335754e+02 5.52860439e-01]
[416.09967041 208.2893219 0.84239179]	[436.61074829 254.50247192 0.91515946]	[372.50912476 254.4317627 0.85328424]	[339.07644653 351.94049072 0.8938663 ]	[305.77493286 441.72021484 0.87222373]	[500.65853882 254.59313965 0.86737597]	[513.57843018 362.30508423 0.80516648]	[523.85540771 462.26077271 0.92639303]	[436.65753174 462.31030273 0.72670406]	[398.07293701 462.3515625 0.71958482]	[416.0607605 616.20599365 0.78720438]	[439.26919556 767.50738525 0.79827738]	[477.61590576 462.27212524 0.70051765]	[477.65109253 616.26330566 0.77227432]	[480.29989624 775.28118896 0.81661105]	[400.76019287 192.99966431 0.93126905]	[421.38851929 192.86444092 0.92808282]	[0. 0. 0.]	[457.11715698 172.30458069 0.9068796 ]	[482.83935547 811.20916748 0.83375776]	[500.86471558 808.5380249 0.85412633]	[4.70006012e+02 7.88200928e+02 6.98375762e-01]	[4.34039948e+02 7.98415283e+02 5.40648639e-01]	[4.16162720e+02 7.90765503e+02 6.11323357e-01]	[4.44341064e+02 7.75315674e+02 5.74548423e-01]
[416.06600952 208.34094238 0.84383714]	[436.58630371 254.50717163 0.90998352]	[372.48162842 254.45370483 0.84921455]	[339.17221069 351.98886108 0.88508499]	[313.42803955 441.74334717 0.87451768]	[498.26156616 254.59112549 0.86391282]	[513.5668335 362.28085327 0.80508554]	[523.85302734 462.25787354 0.92699087]	[436.6427002 462.32748413 0.72084343]	[398.05297852 462.35919189 0.71566182]	[416.06112671 616.2288208 0.7901848 ]	[439.24847412 765.08007812 0.80850112]	[477.60626221 462.29830933 0.69490844]	[477.7081604 618.80639648 0.78294027]	[480.35348511 775.29821777 0.8260861 ]	[400.73397827 193.02966309 0.93107349]	[421.35583496 192.88839722 0.93830508]	[0. 0. 0.]	[457.07818604 172.31230164 0.89402938]	[482.84347534 811.21655273 0.82972836]	[500.86953735 808.56286621 0.84649163]	[4.72546631e+02 7.88185974e+02 7.18882620e-01]	[4.34046234e+02 7.95861328e+02 5.55038214e-01]	[4.18599457e+02 7.90701782e+02 6.20950937e-01]	[4.44346405e+02 7.72826599e+02 6.01345003e-01]
[416.02761841 210.78092957 0.83826947]	[436.57467651 254.55223083 0.90802276]	[372.46966553 254.49249268 0.85246193]	[339.25921631 351.98257446 0.87421119]	[316.0871582 441.83151245 0.90508223]	[498.25408936 256.97076416 0.86200011]	[511.07907104 362.31063843 0.79913026]	[523.83166504 462.26272583 0.92718697]	[436.61141968 462.32003784 0.71616244]	[395.63644409 462.34313965 0.70965439]	[416.07427979 618.76483154 0.79629576]	[439.21011353 765.05212402 0.82552743]	[477.60235596 462.2947998 0.69185054]	[480.11242676 621.28485107 0.79119825]	[482.72918701 775.34106445 0.82431221]	[400.69604492 195.37001038 0.93244821]	[421.3086853 192.90139771 0.94702756]	[0. 0. 0.]	[454.5864563 172.33184814 0.88489491]	[482.91235352 811.21923828 0.81469119]	[503.29974365 808.60229492 0.85301095]	[4.72540466e+02 7.88229675e+02 7.30424762e-01]	[4.36677277e+02 7.93242432e+02 6.58243597e-01]	[4.18729950e+02 7.88220154e+02 6.95688725e-01]	[4.41903046e+02 7.72756470e+02 6.36529267e-01]
[413.57492065 210.77644348 0.83475518]	[434.11703491 254.58824158 0.90110576]	[372.45193481 254.55029297 0.85439146]	[341.71182251 354.49673462 0.87002504]	[318.66729736 444.43588257 0.86159867]	[498.20632935 256.97702026 0.85836977]	[513.56378174 362.3347168 0.79378492]	[523.81658936 462.27011108 0.92850888]	[436.64520264 464.8416748 0.71428043]	[398.0383606 464.86175537 0.7090795 ]	[416.08340454 618.80999756 0.80495387]	[439.19903564 765.07702637 0.83345616]	[477.63848877 462.39318848 0.69478244]	[480.18692017 621.39373779 0.82232511]	[482.82028198 775.35168457 0.81895959]	[400.64508057 195.37602234 0.9431653 ]	[421.26477051 192.88635254 0.95541489]	[0. 0. 0.]	[452.0050354 172.35412598 0.87844884]	[4.85371765e+02 8.11166382e+02 8.03337693e-01]	[503.36724854 808.58129883 0.83617324]	[4.75132935e+02 7.90594543e+02 7.38433361e-01]	[4.36630096e+02 7.90795715e+02 6.79772198e-01]	[4.18713074e+02 7.88180298e+02 7.05626369e-01]	[4.44293823e+02 7.72792114e+02 6.53539360e-01]
[413.50549316 210.88778687 0.84107339]	[434.05688477 256.95248413 0.8973636 ]	[369.9052124 254.58946228 0.8490231 ]	[346.89764404 357.12347412 0.87468541]	[328.85980225 452.00268555 0.81154174]	[498.16308594 257.0007019 0.85277754]	[513.60339355 364.86654663 0.78787065]	[523.81365967 462.27371216 0.92979872]	[436.64001465 464.91567993 0.70901054]	[398.0244751 467.40661621 0.70601517]	[416.13760376 621.2869873 0.81785339]	[439.18722534 765.07781982 0.83030736]	[477.65429688 464.87850952 0.69292051]	[480.20297241 623.84680176 0.83441001]	[482.90631104 777.88183594 0.81042731]	[398.27093506 195.50976562 0.92920977]	[421.17410278 192.9967804 0.95203692]	[0. 0. 0.]	[446.88046265 172.42985535 0.89290088]	[482.91644287 811.1953125 0.83353591]	[503.37780762 808.63012695 0.85092449]	[4.77697479e+02 7.90644287e+02 7.47623861e-01]	[4.36621063e+02 7.90796509e+02 6.69669390e-01]	[4.18714691e+02 7.88169189e+02 6.84989989e-01]	[4.41912659e+02 7.72799927e+02 6.52753174e-01]
[410.99557495 210.91986084 0.84065747]	[434.04370117 256.98968506 0.89617407]	[367.41622925 256.94888306 0.84916115]	[351.9682312 357.17211914 0.880247 ]	[333.93493652 454.61343384 0.8358351 ]	[498.14196777 257.03909302 0.84856904]	[513.59417725 367.35733032 0.78700399]	[523.83422852 462.27670288 0.9285472 ]	[436.64175415 464.92987061 0.70692205]	[395.63485718 467.43087769 0.70262921]	[416.12261963 621.33178711 0.81792355]	[439.20895386 765.07061768 0.82843995]	[477.66928101 464.8899231 0.69281793]	[480.20498657 623.86779785 0.83638847]	[482.90155029 780.42797852 0.80892551]	[398.26107788 195.54737854 0.92312008]	[418.80075073 195.36935425 0.94646263]	[0. 0. 0.]	[444.41223145 172.49888611 0.90072763]	[4.85350525e+02 8.11324402e+02 8.09552491e-01]	[503.4223938 808.73547363 0.84107554]	[4.77677368e+02 7.90685181e+02 7.48055875e-01]	[4.36635193e+02 7.90813049e+02 6.72087669e-01]	[4.18726349e+02 7.88183044e+02 6.89939201e-01]	[4.44305908e+02 7.72799316e+02 6.39376700e-01]
[408.47357178 213.32081604 0.84603214]	[434.03036499 257.02542114 0.89266014]	[367.37927246 256.99066162 0.85100496]	[354.54077148 357.21334839 0.89654833]	[334.05938721 454.62057495 0.84784615]	[498.13034058 257.06375122 0.84527975]	[513.60534668 367.36102295 0.78926909]	[523.85198975 462.30050659 0.92495817]	[436.63723755 464.83786011 0.71563196]	[395.62564087 464.88500977 0.71187377]	[416.12762451 621.30291748 0.81235367]	[439.20370483 765.08752441 0.81652516]	[477.65594482 462.37979126 0.69764674]	[480.19281006 623.8427124 0.82267785]	[482.824646 782.94165039 0.81373769]	[398.23043823 195.57852173 0.91516799]	[418.77267456 195.41195679 0.94658405]	[0. 0. 0.]	[444.41235352 174.8952179 0.90073788]	[4.82862762e+02 8.11354919e+02 8.07052195e-01]	[503.30651855 811.1317749 0.84167677]	[4.75123871e+02 7.90715454e+02 7.23103583e-01]	[4.39170319e+02 7.93234314e+02 6.50707960e-01]	[4.21217987e+02 7.90609802e+02 6.60252094e-01]	[4.41891296e+02 7.72828430e+02 6.13178968e-01]
[408.44918823 213.39285278 0.85888588]	[434.01446533 257.1031189 0.88733625]	[364.87490845 257.0668335 0.85185194]	[354.59121704 359.61889648 0.90093601]	[336.51141357 454.64944458 0.86649871]	[498.13851929 257.14837646 0.8362143 ]	[513.61090088 367.41156006 0.79128462]	[523.8515625 462.328125 0.92244482]	[436.64950562 464.86889648 0.71329361]	[398.01940918 464.91223145 0.71459359]	[416.10583496 621.29846191 0.80915147]	[439.22015381 767.50811768 0.81782013]	[477.65618896 464.84671021 0.69488084]	[480.11569214 623.88934326 0.81610525]	[482.76565552 782.94244385 0.82566899]	[398.21011353 195.63899231 0.89983517]	[418.77047729 195.48098755 0.94866496]	[0. 0. 0.]	[444.3885498 174.96958923 0.90071446]	[482.76318359 811.35876465 0.82727289]	[500.81008911 811.14373779 0.85367417]	[4.75108429e+02 7.90686951e+02 7.28193998e-01]	[4.36626465e+02 7.93281982e+02 5.98041475e-01]	[4.18730713e+02 7.90638855e+02 6.23923838e-01]	[4.44293518e+02 7.75282349e+02 6.19922101e-01]
[408.45071411 213.3951416 0.85937619]	[434.0177002 257.10604858 0.88739878]	[364.87161255 257.07025146 0.85229516]	[354.59527588 359.62185669 0.90134323]	[336.51083374 454.64788818 0.86574775]	[498.14251709 257.15176392 0.83692777]	[513.61431885 367.42431641 0.79158896]	[523.84991455 462.32455444 0.92312205]	[436.64361572 464.87564087 0.71216178]	[395.64852905 464.91485596 0.71308923]	[416.11044312 621.30804443 0.81251132]	[439.21270752 767.5123291 0.81862485]	[477.64901733 464.85235596 0.69360054]	[480.11608887 623.86999512 0.81426954]	[482.76525879 782.9397583 0.82567 ]	[398.21386719 197.99543762 0.89850724]	[418.77215576 195.48594666 0.94787431]	[0. 0. 0.]	[444.39254761 174.96820068 0.89966756]	[482.76931763 813.73724365 0.82715178]	[500.80844116 811.1494751 0.85373801]	[4.75109039e+02 7.90687439e+02 7.28481352e-01]	[4.36613861e+02 7.93293945e+02 5.91139317e-01]	[4.18716614e+02 7.90646240e+02 6.18162751e-01]	[4.41914093e+02 7.75292969e+02 6.21689975e-01]
[408.38879395 213.46232605 0.86753303]	[434.01226807 257.19125366 0.8768549 ]	[364.86224365 257.13528442 0.84826595]	[354.57327271 359.71505737 0.88995516]	[336.59558105 457.18887329 0.88752723]	[498.14111328 259.61181641 0.82860631]	[513.57855225 372.44088745 0.7960999 ]	[523.8548584 462.42266846 0.90857816]	[436.60726929 464.91729736 0.70480311]	[395.64605713 467.40963745 0.70813453]	[416.08166504 623.84265137 0.81101751]	[439.22583008 767.54083252 0.82219636]	[477.60238647 464.88964844 0.68218976]	[477.74719238 623.93444824 0.81090689]	[482.74533081 785.47705078 0.83253139]	[398.1517334 198.05955505 0.89341462]	[418.75228882 195.54272461 0.94869518]	[0. 0. 0.]	[444.38754272 175.0657196 0.88849205]	[4.82742615e+02 8.13830200e+02 8.08731437e-01]	[500.7572937 811.20959473 0.84094101]	[4.75125305e+02 7.90749207e+02 7.19322801e-01]	[4.34093170e+02 7.95836304e+02 5.56704640e-01]	[4.18658661e+02 7.90715454e+02 6.03718519e-01]	[4.44300232e+02 7.75334717e+02 6.12708569e-01]
[405.90368652 215.94387817 0.87853193]	[431.53024292 259.63098145 0.86180234]	[364.82168579 259.59280396 0.83849585]	[354.55331421 359.81338501 0.87437892]	[336.67608643 459.63656616 0.90133011]	[495.68167114 259.68527222 0.81757617]	[513.56658936 372.47671509 0.8014667 ]	[523.88574219 464.88449097 0.89353865]	[436.58398438 467.41326904 0.69949847]	[395.62322998 467.46432495 0.70350432]	[416.04135132 623.88043213 0.81371725]	[439.24633789 767.52081299 0.81810176]	[475.15487671 464.92800903 0.67710042]	[477.69998169 623.97039795 0.80724108]	[482.73440552 785.56530762 0.8420772 ]	[398.09817505 200.60540771 0.87630904]	[418.76062012 198.02490234 0.94057459]	[0. 0. 0.]	[444.40667725 177.56744385 0.86930001]	[4.82859528e+02 8.21434021e+02 7.99336314e-01]	[500.84713745 813.75183105 0.8137871 ]	[4.72602417e+02 7.90811523e+02 7.11833119e-01]	[4.34033508e+02 7.98373047e+02 5.32153249e-01]	[4.18618042e+02 7.90746338e+02 5.82459509e-01]	[4.44331879e+02 7.75302612e+02 6.05774105e-01]
[405.85244751 215.98860168 0.87893796]	[431.53317261 262.14907837 0.8394056 ]	[364.8213501 259.70782471 0.82046109]	[354.54458618 362.24130249 0.86914843]	[336.64706421 459.68865967 0.90830451]	[495.6947937 262.20672607 0.80406159]	[513.60736084 375.03271484 0.82144356]	[523.88616943 467.4901123 0.86966079]	[436.6109314 469.9725647 0.69676965]	[395.64419556 470.02456665 0.70075727]	[416.03979492 623.97460938 0.82356763]	[439.22824097 767.59118652 0.826487 ]	[477.59695435 467.48153687 0.6697647 ]	[477.64620972 626.46875 0.80808848]	[480.34710693 788.07312012 0.8567946 ]	[398.06689453 200.66648865 0.86726403]	[418.72625732 198.08540344 0.92581022]	[0. 0. 0.]	[444.39587402 177.59745789 0.87354958]	[4.82803650e+02 8.21485840e+02 7.81572044e-01]	[5.00787292e+02 8.13803345e+02 7.99514830e-01]	[4.72529022e+02 7.93321777e+02 6.87255800e-01]	[4.23857239e+02 8.03474548e+02 5.05800843e-01]	[4.13590546e+02 7.90804688e+02 5.52954733e-01]	[4.44314636e+02 7.77893005e+02 6.11970782e-01]
[405.91046143 216.12426758 0.85296261]	[431.54858398 262.25619507 0.82683325]	[364.83337402 262.16955566 0.81191278]	[354.55288696 362.20367432 0.87729037]	[336.56997681 459.69543457 0.89986062]	[495.69830322 264.76321411 0.79213339]	[511.07699585 375.12322998 0.83913684]	[523.87884521 470.03598022 0.86486256]	[436.62271118 472.52661133 0.69830608]	[398.01824951 472.57775879 0.70314646]	[416.0557251 623.99334717 0.82050729]	[439.25689697 767.56085205 0.80984533]	[477.61071777 472.53137207 0.67220372]	[477.628479 626.45977783 0.80299157]	[480.24145508 788.08734131 0.83378398]	[398.12475586 208.24240112 0.8601101 ]	[418.76470947 203.16409302 0.90517217]	[0. 0. 0.]	[444.42938232 180.07818604 0.8605637 ]	[4.82828735e+02 8.26545532e+02 7.60724962e-01]	[5.00730530e+02 8.16360046e+02 7.78469324e-01]	[4.67427399e+02 7.93344543e+02 6.83632195e-01]	[4.21314087e+02 8.03543945e+02 5.05472422e-01]	[4.13506470e+02 7.93218628e+02 5.49390912e-01]	[4.44335693e+02 7.77864197e+02 5.88025272e-01]
[408.47518921 218.6486969 0.82292473]	[434.03378296 267.30432129 0.82717156]	[367.33435059 262.24703979 0.80012667]	[354.46014404 362.25939941 0.85612738]	[334.05636597 459.64282227 0.87707019]	[498.12915039 269.8243103 0.78730893]	[511.02719116 377.53903198 0.85395873]	[523.83642578 472.57080078 0.87204993]	[436.59921265 472.55615234 0.69745624]	[395.62310791 475.07217407 0.69978434]	[413.59741211 624.02056885 0.81089664]	[439.24679565 767.61114502 0.80248094]	[475.17114258 472.57028198 0.6705873 ]	[475.10870361 626.46057129 0.78799325]	[480.22012329 788.14660645 0.83131593]	[398.18740845 210.84594727 0.88878375]	[421.15252686 205.78738403 0.90567899]	[0. 0. 0.]	[446.87207031 180.11909485 0.84860861]	[4.82815308e+02 8.26618225e+02 7.54431725e-01]	[5.00738586e+02 8.18916992e+02 7.69118965e-01]	[4.67397400e+02 7.95847900e+02 6.77078545e-01]	[4.21312225e+02 8.06017883e+02 5.27885079e-01]	[4.13530304e+02 7.93270325e+02 5.65062344e-01]	[4.44313812e+02 7.80396240e+02 5.77881277e-01]
[410.94519043 218.67684937 0.82003397]	[434.03137207 269.87820435 0.83571583]	[367.39056396 267.2828064 0.79567051]	[351.91976929 364.77740479 0.82857621]	[334.05734253 459.8369751 0.89669687]	[495.68499756 269.92483521 0.79291511]	[508.54049683 377.61715698 0.86755997]	[521.4342041 475.11810303 0.88351285]	[434.12536621 477.62774658 0.70174056]	[395.55075073 477.64596558 0.70699596]	[413.53637695 626.42443848 0.80621505]	[439.25726318 767.63140869 0.79942191]	[475.11276245 477.67175293 0.67970103]	[475.13320923 626.56274414 0.79250842]	[480.20806885 790.61230469 0.83695239]	[398.19946289 210.8855896 0.89781201]	[421.16079712 208.30245972 0.91531157]	[0. 0. 0.]	[444.45553589 182.70414734 0.84084475]	[4.82863159e+02 8.29169006e+02 7.74520040e-01]	[5.00769684e+02 8.24039856e+02 7.72340894e-01]	[4.64948883e+02 8.00927795e+02 6.82632267e-01]	[4.21290863e+02 8.06035645e+02 5.18294811e-01]	[4.13514679e+02 7.93284912e+02 5.55042326e-01]	[4.44334656e+02 7.80438782e+02 5.67842245e-01]
[410.94769287 223.68885803 0.81163275]	[431.5574646 274.86898804 0.8669495 ]	[367.41693115 272.44827271 0.8191663 ]	[344.29220581 372.45062256 0.83971584]	[328.87628174 462.2913208 0.86803836]	[495.6723938 274.91494751 0.82105035]	[508.55358887 380.1321106 0.85829687]	[521.41082764 480.13241577 0.91395962]	[434.06350708 480.18667603 0.71042788]	[395.52279663 480.18557739 0.71543741]	[408.45263672 626.55151367 0.81014282]	[439.29492188 770.08996582 0.8042677 ]	[472.57861328 480.22711182 0.68418843]	[475.08190918 629.13592529 0.77009803]	[480.26776123 793.23052979 0.83306646]	[398.18960571 213.36904907 0.92848116]	[421.14703369 210.82632446 0.93592072]	[0. 0. 0.]	[444.38885498 187.77859497 0.85721594]	[4.85394257e+02 8.31817810e+02 7.83570588e-01]	[503.29879761 829.12042236 0.83453774]	[4.67445404e+02 8.06111145e+02 7.20706105e-01]	[4.21289825e+02 8.08565247e+02 5.86284339e-01]	[4.13564880e+02 7.95825928e+02 5.83786786e-01]	[4.44389130e+02 7.82969849e+02 5.62243700e-01]
[405.92382812 223.73283386 0.81404638]	[431.5100708 274.93453979 0.87503731]	[367.39160156 274.89712524 0.83231139]	[341.82922363 372.52255249 0.8497234 ]	[323.78665161 462.42272949 0.86731416]	[495.65368652 274.97854614 0.83283377]	[511.03640747 380.20019531 0.84917849]	[523.7578125 480.23397827 0.92883116]	[434.07235718 480.28729248 0.71639013]	[395.5267334 480.25604248 0.71740901]	[405.85571289 629.02386475 0.80431312]	[439.31893921 767.59533691 0.81970668]	[472.60751343 480.33377075 0.68724018]	[477.6499939 634.23034668 0.76888889]	[480.29953003 793.30603027 0.82852501]	[398.14233398 213.45404053 0.94313991]	[418.74807739 210.9059906 0.93866742]	[0. 0. 0.]	[444.30255127 190.35626221 0.88686752]	[4.85410400e+02 8.34290588e+02 7.88627565e-01]	[503.28686523 829.20800781 0.84756929]	[4.67469574e+02 8.06107849e+02 7.00449944e-01]	[4.21259064e+02 8.06110962e+02 5.94831467e-01]	[4.13524506e+02 7.93302734e+02 6.05062664e-01]	[4.46926727e+02 7.75348572e+02 5.84944844e-01]
[405.87399292 228.8548584 0.82559443]	[431.49536133 275.00378418 0.8822546 ]	[367.38195801 275.01223755 0.84704226]	[341.7862854 375.04910278 0.86496055]	[323.73822021 464.88555908 0.84845454]	[495.64904785 275.02331543 0.83838785]	[511.09558105 380.26882935 0.83607453]	[523.82769775 480.2699585 0.93299496]	[434.03845215 482.75808716 0.71165121]	[393.06787109 480.33169556 0.70708406]	[403.34811401 629.14611816 0.80114824]	[439.30841064 767.53747559 0.83978426]	[472.59555054 482.80249023 0.69092309]	[477.66201782 636.7979126 0.76847994]	[482.77911377 795.84680176 0.81594694]	[398.10073853 215.92671204 0.94357646]	[418.69534302 213.39161682 0.94784576]	[0. 0. 0.]	[441.87860107 192.84786987 0.91952407]	[4.85414001e+02 8.34337891e+02 7.64390051e-01]	[5.03344299e+02 8.31663452e+02 8.22238147e-01]	[4.75075378e+02 8.08615845e+02 6.95668101e-01]	[4.26354248e+02 8.00945312e+02 5.91751873e-01]	[4.16106384e+02 7.90752014e+02 6.53693736e-01]	[4.46951202e+02 7.72766968e+02 6.26320243e-01]
[403.36895752 231.43910217 0.84773642]	[428.95736694 275.10235596 0.88635969]	[364.85574341 275.12200928 0.85950053]	[341.78826904 377.49432373 0.8714425 ]	[323.73175049 464.95761108 0.83523202]	[493.12716675 275.09716797 0.83673966]	[513.64556885 382.72268677 0.82895476]	[523.90258789 482.74508667 0.93294877]	[434.01504517 482.85345459 0.71412253]	[393.04251099 482.82174683 0.71430743]	[403.38305664 631.68951416 0.78818011]	[439.3241272 767.53491211 0.84594864]	[472.57006836 482.89276123 0.69295478]	[480.12478638 641.80444336 0.7912364 ]	[482.87103271 798.42199707 0.79888916]	[398.04177856 216.0741272 0.90911263]	[418.63244629 215.88960266 0.93457055]	[0. 0. 0.]	[441.81713867 192.95823669 0.94184452]	[4.85425873e+02 8.36930176e+02 7.56746590e-01]	[5.03414673e+02 8.31797058e+02 7.90620208e-01]	[4.77626892e+02 8.08709290e+02 6.95356369e-01]	[4.26377625e+02 8.03470947e+02 5.69680810e-01]	[4.16096985e+02 7.90777283e+02 6.34673238e-01]	[4.49445282e+02 7.72703369e+02 6.42744243e-01]
[403.26919556 233.96186829 0.89273709]	[428.93209839 277.51190186 0.8893494 ]	[364.8270874 277.53268433 0.86242402]	[341.82543945 377.65356445 0.88214636]	[323.73953247 470.00326538 0.82754171]	[493.06829834 277.49749756 0.8357259 ]	[516.17120361 382.7862854 0.82863104]	[523.95056152 482.81988525 0.92290682]	[431.55725098 482.88366699 0.71404815]	[393.05154419 482.84555054 0.71638829]	[405.85879517 634.15936279 0.78161591]	[439.3125 765.02886963 0.84066677]	[472.53540039 482.92019653 0.6894002 ]	[480.19543457 641.84637451 0.82149625]	[4.85392944e+02 8.03507263e+02 7.75136232e-01]	[395.57171631 218.56964111 0.87372398]	[418.58453369 216.05908203 0.9278869 ]	[0. 0. 0.]	[441.76544189 195.40898132 0.94633007]	[4.85462402e+02 8.41976318e+02 7.43871391e-01]	[5.05938965e+02 8.34331177e+02 7.60397255e-01]	[4.80220612e+02 8.11176270e+02 6.93563998e-01]	[4.28960754e+02 7.95850403e+02 5.71774840e-01]	[4.16118988e+02 7.90618652e+02 6.49730206e-01]	[4.49478271e+02 7.70189148e+02 6.41155243e-01]
[400.87704468 233.98986816 0.8969233 ]	[428.90682983 277.57025146 0.88987213]	[364.78936768 277.58950806 0.86358213]	[344.28533936 377.7180481 0.87676793]	[323.76315308 475.12075806 0.8358137 ]	[493.04959106 277.56704712 0.83325928]	[516.17120361 382.80108643 0.82632738]	[524.02105713 482.83660889 0.90153861]	[431.54330444 482.84194946 0.71638101]	[393.06939697 482.80493164 0.71676433]	[405.90838623 631.61669922 0.78595108]	[439.31170654 765.04168701 0.84888554]	[470.01776123 482.88088989 0.69095826]	[480.243927 644.35821533 0.8325007 ]	[4.85411621e+02 8.03528137e+02 7.86083281e-01]	[395.52798462 218.63536072 0.8507902 ]	[418.54147339 216.08895874 0.91193849]	[0. 0. 0.]	[441.7114563 195.48780823 0.94987017]	[4.87990417e+02 8.41998291e+02 7.54729271e-01]	[5.05997284e+02 8.34345520e+02 7.78050423e-01]	[4.80251617e+02 8.11151672e+02 7.11377859e-01]	[4.26414948e+02 7.98414917e+02 5.82137585e-01]	[4.16050201e+02 7.90655457e+02 6.53883874e-01]	[4.49469208e+02 7.70213745e+02 6.71420753e-01]
[400.87683105 233.99049377 0.8971417 ]	[428.90615845 277.57147217 0.88993406]	[364.78997803 277.58996582 0.8638199 ]	[344.28256226 377.72109985 0.87708205]	[323.75543213 475.11251831 0.83582795]	[493.04754639 277.56918335 0.83320361]	[516.17694092 382.82879639 0.82242787]	[524.0223999 482.83917236 0.90153265]	[431.54602051 482.8475647 0.71561056]	[393.07409668 482.80908203 0.71654004]	[405.90377808 631.61669922 0.78571659]	[439.31292725 765.03814697 0.84864616]	[470.02026367 482.88796997 0.69046104]	[480.2381897 644.3638916 0.83287406]	[4.85410736e+02 8.03524963e+02 7.85095155e-01]	[395.52825928 218.63565063 0.85076094]	[418.54122925 216.08953857 0.91190553]	[0. 0. 0.]	[441.71090698 195.48704529 0.95003754]	[4.87992218e+02 8.42001892e+02 7.54460335e-01]	[5.05997253e+02 8.34348145e+02 7.77157009e-01]	[4.80249481e+02 8.11144531e+02 7.10185051e-01]	[4.28912720e+02 7.98355652e+02 5.94032407e-01]	[4.16068085e+02 7.90629333e+02 6.66467726e-01]	[4.49477417e+02 7.70211609e+02 6.71297789e-01]
[400.80075073 236.41671753 0.90626562]	[426.39779663 277.62805176 0.89339399]	[362.33294678 277.66152954 0.8632642 ]	[344.28515625 380.1477356 0.87513107]	[326.31072998 475.16452026 0.83444721]	[490.50534058 277.61865234 0.83316505]	[516.17095947 382.84066772 0.8199724 ]	[526.4307251 482.89996338 0.88277501]	[434.02502441 485.35372925 0.71301299]	[395.5017395 482.92034912 0.71262366]	[411.00064087 634.16107178 0.77973634]	[441.66549683 765. 0.84485626]	[470.03723145 485.3734436 0.68502527]	[480.23867798 644.48748779 0.84367388]	[4.87922424e+02 8.06041504e+02 7.79477358e-01]	[393.01647949 221.14389038 0.82095242]	[416.10327148 218.55537415 0.88617653]	[0. 0. 0.]	[441.6706543 195.55194092 0.94024146]	[4.90567352e+02 8.44566589e+02 7.58318961e-01]	[5.08470734e+02 8.36871277e+02 7.78151751e-01]	[4.82745483e+02 8.11204163e+02 7.04267323e-01]	[4.28965515e+02 7.95873413e+02 5.80332458e-01]	[4.16104919e+02 7.90607666e+02 6.54619515e-01]	[4.49529144e+02 7.70137268e+02 6.70852721e-01]
[400.76123047 236.50920105 0.91017455]	[426.41885376 277.70785522 0.88160509]	[362.33636475 280.11911011 0.85146111]	[344.33059692 380.17037964 0.86971009]	[328.93551636 477.62631226 0.83264774]	[490.50421143 277.69024658 0.82751799]	[516.17523193 385.35559082 0.81093282]	[526.42938232 482.94580078 0.87567472]	[434.07940674 485.39764404 0.71049285]	[395.58578491 485.38171387 0.71283787]	[416.10845947 634.19708252 0.79937798]	[441.68069458 765.03607178 0.83993566]	[472.52709961 485.40109253 0.6823203 ]	[480.28167725 644.51037598 0.84383762]	[4.85462952e+02 8.03513733e+02 7.88103640e-01]	[390.50073242 223.69644165 0.81080967]	[416.05654907 218.63047791 0.87137049]	[0. 0. 0.]	[439.32177734 195.61784363 0.92910504]	[4.93071716e+02 8.44554565e+02 7.76253760e-01]	[5.08474213e+02 8.34397705e+02 7.89707899e-01]	[4.80287872e+02 8.08745911e+02 7.27677822e-01]	[4.26428528e+02 7.98412231e+02 5.69555163e-01]	[4.16103546e+02 7.90645813e+02 6.42793000e-01]	[4.51994598e+02 7.70178101e+02 6.44150019e-01]
[400.7567749 236.61398315 0.90131164]	[426.39855957 280.1647644 0.87081975]	[362.32223511 280.19497681 0.84412867]	[344.35333252 380.21221924 0.86163896]	[331.4085083 480.13076782 0.85094893]	[490.49465942 280.15710449 0.81422395]	[516.17468262 387.87988281 0.80447155]	[526.43493652 485.3951416 0.86338329]	[434.07244873 487.95480347 0.70241982]	[395.58221436 487.93621826 0.70361769]	[418.57067871 639.31726074 0.82172114]	[441.68417358 765.03442383 0.84235537]	[472.52316284 487.96588135 0.6774652 ]	[480.30096436 644.55065918 0.85309923]	[4.85446930e+02 8.03521362e+02 7.85565436e-01]	[390.4624939 228.78266907 0.81320667]	[416.03897095 221.13011169 0.85895956]	[0. 0. 0.]	[439.30841064 198.0401001 0.92312819]	[4.93115601e+02 8.47133728e+02 7.97781348e-01]	[5.08492676e+02 8.39426147e+02 7.82427311e-01]	[4.80259644e+02 8.11117554e+02 7.26337433e-01]	[4.26429260e+02 8.00922974e+02 5.92611015e-01]	[4.16101776e+02 7.90675232e+02 6.57990754e-01]	[4.52006287e+02 7.70164246e+02 6.61953032e-01]
[400.72476196 236.67581177 0.90620625]	[426.35610962 282.67233276 0.85504717]	[362.29968262 280.24569702 0.83870625]	[344.29852295 380.33551025 0.85152227]	[328.9045105 480.15066528 0.85209721]	[488.0090332 280.2401123 0.80579007]	[516.12774658 390.45159912 0.7978282 ]	[524.02563477 487.94354248 0.85314751]	[431.55963135 485.45828247 0.70012414]	[395.52032471 485.4486084 0.69833606]	[418.58859253 639.36425781 0.82252866]	[439.32427979 765.03509521 0.84295869]	[469.98773193 485.46453857 0.68081552]	[480.28082275 647.00280762 0.84774929]	[4.85420593e+02 8.06081604e+02 7.91062117e-01]	[390.43615723 228.87417603 0.82686728]	[413.58966064 223.66479492 0.8510415 ]	[0. 0. 0.]	[439.30038452 198.11683655 0.90654039]	[4.93055939e+02 8.49626892e+02 8.00911248e-01]	[5.08486298e+02 8.42047485e+02 7.79917240e-01]	[4.80208832e+02 8.11251404e+02 6.97786212e-01]	[4.23884674e+02 8.03508911e+02 6.12157345e-01]	[4.13568787e+02 7.90739136e+02 6.57985926e-01]	[4.49510437e+02 7.70189453e+02 6.62966251e-01]
[400.73736572 239.09936523 0.89753366]	[426.34146118 285.28442383 0.84262609]	[362.29571533 282.76916504 0.825804 ]	[341.78622437 382.82336426 0.85287452]	[326.3168335 480.12338257 0.85035199]	[487.98312378 282.77719116 0.79641706]	[513.59954834 395.57110596 0.82889634]	[523.93890381 493.08258057 0.87173146]	[431.55786133 490.50527954 0.69952518]	[395.50939941 487.98443604 0.70101058]	[418.59814453 641.80633545 0.82452238]	[439.26324463 765.03393555 0.83403873]	[469.99298096 490.56414795 0.67770159]	[480.29855347 647.05358887 0.84226435]	[4.85397583e+02 8.06131653e+02 7.89431632e-01]	[390.44485474 231.34664917 0.83722168]	[416.02484131 223.74880981 0.85470021]	[0. 0. 0.]	[439.28884888 200.60910034 0.90086567]	[4.90551575e+02 8.49683838e+02 7.97556579e-01]	[5.08485748e+02 8.44572815e+02 7.86323130e-01]	[4.80186279e+02 8.11321838e+02 6.73889816e-01]	[4.21318390e+02 8.03546936e+02 5.60804307e-01]	[4.10960754e+02 7.90753052e+02 6.06522739e-01]	[4.46956360e+02 7.70186890e+02 6.49845123e-01]
[400.67306519 239.14886475 0.90504658]	[426.36843872 290.37347412 0.83773381]	[362.32946777 290.34259033 0.81578308]	[339.30108643 387.93634033 0.85955262]	[321.17495728 480.28286743 0.90176809]	[488.0078125 287.84298706 0.78468364]	[511.03482056 398.11380005 0.86466563]	[523.75378418 495.60180664 0.87745124]	[434.01959229 493.09298706 0.70086014]	[395.51275635 490.52728271 0.70092964]	[413.56625366 641.91473389 0.81335092]	[439.2104187 765.05212402 0.83068693]	[470.04449463 495.6619873 0.67762434]	[480.21270752 649.621521 0.82270849]	[4.85356506e+02 8.08730896e+02 7.87244916e-01]	[387.93746948 231.41712952 0.85068202]	[413.52767944 226.30895996 0.84850848]	[0. 0. 0.]	[439.30505371 205.76490784 0.89160514]	[4.98146362e+02 8.52303711e+02 7.84893870e-01]	[5.13640076e+02 8.49611389e+02 8.05326402e-01]	[4.77720459e+02 8.18913208e+02 6.43649995e-01]	[4.23851685e+02 8.03548889e+02 5.46107411e-01]	[4.13506500e+02 7.90787903e+02 5.96286118e-01]	[4.44443634e+02 7.70180969e+02 6.58761084e-01]
[400.66885376 239.19044495 0.89467007]	[426.35671997 290.43008423 0.84069139]	[362.31906128 290.45040894 0.82805681]	[339.24398804 392.96887207 0.87140352]	[321.15408325 480.36581421 0.90578103]	[487.9866333 287.85482788 0.78376752]	[511.0255127 398.18157959 0.86695552]	[521.38592529 495.64691162 0.88292915]	[434.02282715 495.68417358 0.70714033]	[395.49578857 493.11560059 0.69781333]	[413.53512573 644.37432861 0.81415355]	[439.20944214 767.48303223 0.82768452]	[472.52871704 498.23016357 0.68570417]	[480.2270813 652.17791748 0.82255232]	[4.85353088e+02 8.11239502e+02 7.82702327e-01]	[387.92410278 233.83268738 0.8606109 ]	[413.48986816 228.78692627 0.84486639]	[0. 0. 0.]	[439.2901001 208.2766571 0.89386719]	[4.98245026e+02 8.52377075e+02 7.97329605e-01]	[5.16178528e+02 8.49685730e+02 8.26859653e-01]	[4.77712646e+02 8.24083679e+02 6.53750002e-01]	[4.21293488e+02 8.06088074e+02 5.58653235e-01]	[4.08430817e+02 7.93254822e+02 5.93534529e-01]	[4.46877319e+02 7.70209106e+02 6.54563248e-01]
[400.62374878 241.63475037 0.88562441]	[426.36172485 292.90664673 0.85097498]	[362.3237915 292.909729 0.83742499]	[339.24185181 390.51275635 0.87166512]	[318.73446655 482.87863159 0.91179818]	[487.98596191 290.41189575 0.78974968]	[511.04190063 398.19921875 0.87147129]	[521.42755127 498.18743896 0.89977282]	[431.54452515 493.12432861 0.69302225]	[393.03479004 490.53616333 0.68559206]	[413.57907104 644.36657715 0.80904198]	[439.23580933 765.0279541 0.82357991]	[470.03396606 498.15609741 0.67447346]	[480.16534424 649.63232422 0.8225798 ]	[4.82945221e+02 8.13746277e+02 7.79734492e-01]	[385.38027954 233.84205627 0.86652946]	[410.97714233 228.81544495 0.84581405]	[0. 0. 0.]	[439.26239014 208.25622559 0.89073604]	[4.95695404e+02 8.54822815e+02 7.73853183e-01]	[5.13601990e+02 8.49763611e+02 8.15029621e-01]	[4.77733765e+02 8.26642456e+02 6.50592387e-01]	[4.21248352e+02 8.03494080e+02 5.52454293e-01]	[4.10953461e+02 7.90727356e+02 6.07219994e-01]	[4.46895294e+02 7.70148926e+02 6.38142407e-01]
[398.27313232 241.70899963 0.87127692]	[426.38461304 292.98468018 0.86315244]	[362.33267212 292.94943237 0.84472346]	[339.2517395 390.50912476 0.87479585]	[318.67544556 482.82815552 0.91805154]	[488.00500488 292.96051025 0.80421048]	[513.56610107 400.61706543 0.86780888]	[523.79620361 500.67553711 0.91105342]	[431.556427 495.67901611 0.69851744]	[393.03845215 493.10858154 0.68504637]	[413.57208252 644.42858887 0.81355548]	[439.2555542 765.02874756 0.82648206]	[470.04907227 498.22601318 0.67937595]	[477.74649048 652.19940186 0.78778976]	[4.82896484e+02 8.13865723e+02 7.93640137e-01]	[385.35229492 233.88478088 0.87812233]	[410.94229126 231.30990601 0.85176384]	[0. 0. 0.]	[439.26132202 210.8041687 0.90776587]	[4.95631134e+02 8.54859619e+02 7.91273952e-01]	[5.11035645e+02 8.49801819e+02 8.31309795e-01]	[4.80132690e+02 8.29156189e+02 6.85627341e-01]	[4.16153107e+02 8.08604980e+02 5.98486125e-01]	[4.03308502e+02 7.93305542e+02 6.11598492e-01]	[4.46958069e+02 7.70171021e+02 6.39533341e-01]
[398.25344849 244.28405762 0.86476916]	[423.90283203 295.4234314 0.88124835]	[362.26589966 295.39834595 0.86569607]	[339.20196533 392.99371338 0.87977368]	[318.65368652 482.85571289 0.91549909]	[487.95211792 295.43661499 0.82290292]	[513.57434082 400.71081543 0.85992348]	[523.8692627 500.83496094 0.92276627]	[431.55358887 498.2421875 0.71874094]	[395.48907471 498.17904663 0.70805234]	[413.54620361 644.42791748 0.81069714]	[439.27102661 765.0112915 0.82530648]	[470.03689575 500.76330566 0.69284356]	[477.7081604 652.18212891 0.78534079]	[4.82916046e+02 8.16406738e+02 7.69015908e-01]	[385.3352356 233.98007202 0.88681531]	[408.42886353 231.42373657 0.86736393]	[0. 0. 0.]	[439.24508667 210.90252686 0.92705852]	[4.90520416e+02 8.54859924e+02 7.58187056e-01]	[5.08517487e+02 8.52195618e+02 8.04216266e-01]	[4.80169739e+02 8.29265564e+02 6.38632953e-01]	[4.16122101e+02 8.08686218e+02 5.99003971e-01]	[4.03258850e+02 7.95801697e+02 6.05106533e-01]	[4.49486969e+02 7.70132141e+02 6.34985328e-01]
[398.23504639 249.31472778 0.87655318]	[423.88845825 295.47119141 0.89102864]	[362.2432251 295.48806763 0.87620997]	[339.12228394 395.4967041 0.88669342]	[318.64581299 482.92556763 0.90634716]	[487.95758057 295.49346924 0.83259046]	[513.57458496 400.71401978 0.86079037]	[523.89215088 503.24902344 0.92372227]	[431.55160522 500.73706055 0.72612703]	[393.04309082 498.26071167 0.71752268]	[413.5513916 644.41442871 0.81392896]	[439.24026489 764.96478271 0.82265401]	[470.03085327 500.83154297 0.69885552]	[477.68490601 654.70684814 0.78160161]	[4.82881042e+02 8.16358826e+02 7.82827735e-01]	[385.31436157 234.08665466 0.8929292 ]	[408.43338013 233.87649536 0.88172674]	[0. 0. 0.]	[439.22695923 213.36463928 0.9403888 ]	[4.93066528e+02 8.54930786e+02 7.57242203e-01]	[5.08527222e+02 8.52213379e+02 8.07782352e-01]	[4.77710602e+02 8.29181519e+02 6.52999341e-01]	[4.16095764e+02 8.08700806e+02 6.08787775e-01]	[4.00785522e+02 7.95803345e+02 6.14530206e-01]	[4.49435730e+02 7.70107971e+02 6.48547530e-01]
[398.22180176 249.30984497 0.87894207]	[423.89065552 295.47909546 0.89152354]	[362.24078369 295.4911499 0.87803519]	[339.11462402 395.50744629 0.88904929]	[318.64309692 482.94259644 0.90120596]	[487.95144653 295.49145508 0.83346796]	[513.60552979 400.71789551 0.8574295 ]	[523.88214111 503.26846313 0.92794287]	[431.5423584 500.75250244 0.72762775]	[393.05645752 500.68084717 0.71964204]	[413.55395508 644.41021729 0.81430912]	[439.24334717 764.95239258 0.81247801]	[470.00750732 500.86401367 0.70137846]	[477.70205688 654.68066406 0.78095275]	[4.82873810e+02 8.16362061e+02 7.83073962e-01]	[385.29037476 234.07292175 0.89735043]	[408.42453003 233.86369324 0.88330549]	[0. 0. 0.]	[439.23461914 213.36947632 0.94188148]	[4.93081329e+02 8.57380676e+02 7.65003204e-01]	[5.08522247e+02 8.52234131e+02 8.14640820e-01]	[4.77696655e+02 8.29168335e+02 6.55249715e-01]	[4.16096313e+02 8.08671570e+02 5.69141150e-01]	[4.00812042e+02 7.93345825e+02 5.88038802e-01]	[4.46977142e+02 7.70106567e+02 6.26333356e-01]
[398.24441528 251.91003418 0.91088849]	[423.83096313 295.51367188 0.90447325]	[359.81604004 295.58468628 0.88715458]	[339.07342529 395.61929321 0.90755486]	[318.56842041 482.97103882 0.89929444]	[485.45632935 295.50634766 0.84254873]	[513.65063477 400.72781372 0.8568427 ]	[523.93127441 503.28329468 0.92359966]	[431.50341797 500.81134033 0.72125304]	[393.00427246 500.72775269 0.71617687]	[413.49606323 644.43566895 0.81121278]	[439.21343994 762.46295166 0.80905634]	[469.99884033 503.33462524 0.69813275]	[477.73922729 657.2479248 0.78415543]	[4.82918762e+02 8.16398865e+02 7.70233572e-01]	[382.86038208 236.55830383 0.89063251]	[408.42648315 234.00828552 0.89788061]	[0. 0. 0.]	[439.18087769 213.45161438 0.95440578]	[4.93093903e+02 8.57357605e+02 7.51052380e-01]	[5.11006958e+02 8.52229797e+02 8.03571999e-01]	[4.80155273e+02 8.29218567e+02 6.59162641e-01]	[4.16142181e+02 8.08609253e+02 5.92737556e-01]	[4.00829865e+02 7.93305115e+02 6.12984955e-01]	[4.46945435e+02 7.67653992e+02 6.31239712e-01]
[398.13763428 254.38459778 0.91124988]	[423.79107666 295.61209106 0.91418529]	[359.73342896 298.00256348 0.90459782]	[336.68902588 398.16775513 0.93037093]	[316.15350342 485.37091064 0.90265 ]	[485.43615723 295.55838013 0.84793055]	[516.13342285 400.7364502 0.85930938]	[523.97491455 503.34945679 0.91316944]	[431.49801636 503.30899048 0.72658008]	[392.99890137 500.8074646 0.72509599]	[413.49557495 644.42456055 0.80830944]	[439.21456909 762.44696045 0.80024004]	[470.00146484 503.43536377 0.69977182]	[477.71875 657.32391357 0.78480744]	[4.82868958e+02 8.16393616e+02 7.90103137e-01]	[382.73440552 236.64802551 0.88380057]	[405.83679199 236.44458008 0.91036546]	[0. 0. 0.]	[436.69354248 213.56684875 0.94175452]	[4.95663513e+02 8.59981873e+02 7.73310065e-01]	[5.11016113e+02 8.52322510e+02 8.10608089e-01]	[4.77653534e+02 8.29170959e+02 6.92090452e-01]	[4.18610687e+02 8.08597778e+02 5.44499040e-01]	[4.03295227e+02 7.93302490e+02 5.76259971e-01]	[4.46919006e+02 7.67630249e+02 6.10027075e-01]
[398.04833984 254.48461914 0.90891796]	[421.38912964 295.64904785 0.91841793]	[359.72189331 298.0763855 0.90366513]	[336.68896484 398.26010132 0.93583822]	[316.13235474 487.92282104 0.88568062]	[485.35900879 295.56735229 0.85524905]	[516.15985107 400.76019287 0.86054796]	[524.02410889 503.30435181 0.90233761]	[431.4949646 500.82345581 0.72788167]	[393.01037598 500.72958374 0.72137737]	[413.55834961 644.39215088 0.81114441]	[439.24258423 762.46551514 0.80589581]	[469.98751831 503.3465271 0.7043401 ]	[477.68606567 657.29486084 0.77698463]	[4.82872437e+02 8.18919067e+02 7.88825929e-01]	[380.29779053 239.14271545 0.87954164]	[403.28540039 236.53845215 0.93009317]	[0. 0. 0.]	[436.53482056 215.99479675 0.91313624]	[4.95659576e+02 8.59964844e+02 7.59745359e-01]	[5.08534821e+02 8.52306396e+02 7.96236634e-01]	[4.77665161e+02 8.29198364e+02 6.89151525e-01]	[4.13534332e+02 8.08660095e+02 5.48967242e-01]	[4.00755127e+02 7.93333740e+02 5.78323185e-01]	[4.49467651e+02 7.67649170e+02 6.05199337e-01]
[395.60769653 256.98532104 0.89596689]	[421.340271 298.10910034 0.92698467]	[359.65756226 298.23117065 0.89047271]	[336.68664551 400.73446655 0.92946434]	[316.13348389 490.49996948 0.88125533]	[482.89654541 298.03109741 0.8599624 ]	[516.17883301 400.83718872 0.84792644]	[526.46282959 503.36871338 0.88060194]	[431.5552063 500.84109497 0.73600113]	[395.49710083 500.76931763 0.73548871]	[416.05935669 644.43914795 0.82441032]	[439.27493286 765.00091553 0.81001693]	[470.03768921 503.34686279 0.70978242]	[477.68154907 657.3223877 0.77653146]	[4.82886719e+02 8.21457642e+02 7.75111437e-01]	[380.22357178 244.18873596 0.86659503]	[400.83361816 236.65223694 0.9292745 ]	[0. 0. 0.]	[431.5557251 216.07966614 0.88643152]	[4.93096497e+02 8.62505249e+02 7.53972828e-01]	[5.08520508e+02 8.52378418e+02 7.80013680e-01]	[4.77712158e+02 8.31646484e+02 6.61768556e-01]	[4.16087646e+02 8.08611389e+02 5.60399055e-01]	[4.03269592e+02 7.93323181e+02 5.89222968e-01]	[4.49492340e+02 7.70151245e+02 5.80210447e-01]
[395.52532959 257.09539795 0.87237465]	[421.29754639 298.2064209 0.92873067]	[359.62088013 300.72897339 0.87583727]	[336.67755127 400.77209473 0.92805529]	[316.15686035 493.03955078 0.87780613]	[482.85430908 298.0776062 0.87079251]	[516.20605469 403.3006897 0.83642763]	[526.51226807 503.39654541 0.87202209]	[434.04205322 503.2961731 0.73931146]	[395.52505493 500.82470703 0.73799711]	[416.07958984 644.46032715 0.82824266]	[439.23699951 764.96875 0.80222881]	[472.5305481 503.38601685 0.70859599]	[477.68151855 659.8102417 0.77516723]	[4.82887756e+02 8.24050110e+02 7.80993462e-01]	[380.14840698 246.83737183 0.86119169]	[400.74304199 239.1647644 0.9068566 ]	[0. 0. 0.]	[426.39447021 218.54533386 0.87224317]	[4.90523987e+02 8.62562988e+02 7.54431903e-01]	[5.06003784e+02 8.54827209e+02 7.80394375e-01]	[4.77730103e+02 8.31714539e+02 6.53480351e-01]	[4.13571655e+02 8.08644043e+02 5.56179762e-01]	[4.00802032e+02 7.95801147e+02 5.82216620e-01]	[4.46968140e+02 7.70129578e+02 5.73745549e-01]
[390.47387695 259.67675781 0.82686448]	[421.16937256 300.71060181 0.92267752]	[357.2076416 305.82937622 0.85735226]	[336.62374878 403.30734253 0.91397482]	[316.18457031 498.2555542 0.91142106]	[482.73956299 298.17822266 0.87022001]	[518.70343018 403.38146973 0.83727574]	[529.02154541 505.94165039 0.83427447]	[434.01879883 503.45141602 0.73058349]	[393.07705688 503.3487854 0.73616534]	[411.01855469 644.45715332 0.80892742]	[439.27130127 764.99304199 0.81823099]	[472.5428772 505.9737854 0.69855964]	[477.60736084 659.88476562 0.77574474]	[4.82921844e+02 8.26604675e+02 7.91419029e-01]	[377.68066406 251.91287231 0.89692497]	[398.25177002 246.75032043 0.91090596]	[0. 0. 0.]	[423.81362915 218.65405273 0.89220142]	[4.87995514e+02 8.65056519e+02 7.46496439e-01]	[5.05958801e+02 8.54889038e+02 7.69009352e-01]	[4.80216797e+02 8.31811401e+02 6.60177827e-01]	[4.10963898e+02 8.11184082e+02 5.72808862e-01]	[4.00700806e+02 7.98375000e+02 5.82421780e-01]	[4.52007416e+02 7.70125061e+02 6.15075052e-01]
[387.87249756 259.72415161 0.82264513]	[421.1569519 300.77069092 0.91030717]	[357.16531372 308.35058594 0.86377066]	[336.62860107 403.32794189 0.90846026]	[318.53225708 500.74905396 0.92342532]	[482.73291016 298.23312378 0.86381298]	[518.71618652 408.37936401 0.82514417]	[529.06878662 505.95849609 0.82484299]	[434.03826904 505.91339111 0.72870612]	[395.49578857 503.40771484 0.73135453]	[413.49822998 644.48120117 0.80814421]	[439.2880249 765.06439209 0.82362378]	[472.55871582 508.47668457 0.69440991]	[477.63061523 662.4041748 0.79279757]	[4.82924652e+02 8.29096130e+02 7.92330384e-01]	[377.57763672 251.97084045 0.89976799]	[398.1645813 246.81213379 0.90618312]	[0. 0. 0.]	[423.7663269 221.19245911 0.87487733]	[4.85415741e+02 8.65112488e+02 7.58151114e-01]	[5.05874512e+02 8.57396667e+02 7.55923152e-01]	[4.80252838e+02 8.34290161e+02 6.31859362e-01]	[4.13555756e+02 8.11194580e+02 6.04436576e-01]	[4.00773102e+02 7.98407349e+02 6.01800501e-01]	[4.52013794e+02 7.70167175e+02 6.14780784e-01]
[385.33840942 262.17871094 0.82285428]	[421.15200806 303.26361084 0.89566225]	[357.15869141 310.89938354 0.87013078]	[336.64648438 403.39135742 0.89955413]	[318.55593872 500.73098755 0.92225111]	[482.73605347 300.6729126 0.85538495]	[518.69512939 410.978302 0.8225469 ]	[531.57531738 508.53979492 0.80978423]	[431.55621338 505.98764038 0.71768165]	[393.03396606 503.45205688 0.72165751]	[413.58123779 646.94036865 0.81285542]	[439.3147583 767.64221191 0.81513643]	[472.53411865 511.04864502 0.68613064]	[477.64468384 664.89312744 0.80425316]	[4.82859009e+02 8.29118103e+02 7.95758307e-01]	[377.54528809 254.37528992 0.90219259]	[398.1104126 249.33372498 0.8987807 ]	[0. 0. 0.]	[421.37176514 226.21923828 0.87974072]	[4.85388489e+02 8.65129395e+02 7.48348653e-01]	[5.03436005e+02 8.57405884e+02 7.55488336e-01]	[4.80188019e+02 8.34330933e+02 6.13922715e-01]	[4.16091797e+02 8.11224731e+02 6.00045025e-01]	[4.03259247e+02 8.00929565e+02 5.99097669e-01]	[4.52038696e+02 7.72770325e+02 5.68896770e-01]
[385.32321167 262.21664429 0.81934357]	[421.15921021 305.80938721 0.88728118]	[357.15719604 310.98098755 0.87888944]	[336.67019653 403.39221191 0.89507025]	[318.56292725 500.78338623 0.92895764]	[482.7401123 300.75033569 0.84603733]	[518.66650391 411.02853394 0.82240778]	[531.53881836 511.0401001 0.81023616]	[434.01391602 508.4475708 0.71725899]	[393.05880737 505.89096069 0.71857268]	[413.59173584 647.00769043 0.80520374]	[439.31555176 767.68554688 0.81622016]	[470.05215454 511.03018188 0.68671292]	[477.59100342 664.94726562 0.79725754]	[4.82802155e+02 8.29178589e+02 8.03978384e-01]	[377.55801392 254.40509033 0.90377462]	[398.10400391 249.40527344 0.89904678]	[0. 0. 0.]	[421.35800171 228.81689453 0.88934469]	[4.82926941e+02 8.67653809e+02 7.46652663e-01]	[5.03381134e+02 8.59963562e+02 7.49004662e-01]	[4.80141998e+02 8.34379089e+02 6.04806602e-01]	[4.16067841e+02 8.11311890e+02 6.02552593e-01]	[4.00802338e+02 8.03484558e+02 6.05818868e-01]	[4.52047668e+02 7.72805542e+02 5.64046621e-01]
[truncated: 350 more rows]
