# Supplementary material for: Evaluation of functional tests performance using a camera-based and machine learning approach
Source: PLoS One. 2023 Nov 3;18(11):e0288279. doi: 10.1371/journal.pone.0288279 (PMC10624324; doi:10.1371/journal.pone.0288279)
Supplement: S1 Data — This dataset includes all the extracted keypoints of movements and the associated features and statistics, which were used for the analyses presented in the main manuscript. (ZIP) [file pone.0288279.s001.zip › PLOS_data_28032023/original_movement_data/CSV/000046_PNJN_P_crop.csv]

[511.09292603 236.51867676 0.89135021]	[518.70574951 313.43426514 0.86172211]	[444.30133057 313.4989624 0.8121326 ]	[418.66427612 423.78182983 0.87662935]	[411.00085449 528.97705078 0.81339163]	[585.41387939 303.29116821 0.83242393]	[611.16864014 418.65859985 0.85222542]	[618.73455811 521.39202881 0.85556227]	[518.76922607 531.56616211 0.68780154]	[475.10205078 531.55047607 0.65967345]	[482.90765381 703.40496826 0.84773469]	[4.95659363e+02 8.52195312e+02 8.16193521e-01]	[562.34851074 531.60821533 0.70177495]	[559.80340576 695.72692871 0.83333778]	[5.52152893e+02 8.52297058e+02 7.98722148e-01]	[500.69381714 223.73101807 0.89269847]	[523.84454346 221.11912537 0.90987378]	[480.12316895 231.36717224 0.88714272]	[544.27911377 223.66604614 0.87466508]	[5.59803772e+02 8.98454163e+02 7.35572338e-01]	[5.77708679e+02 8.93221558e+02 7.42123663e-01]	[5.44371338e+02 8.67649719e+02 7.40413725e-01]	[4.90565002e+02 8.98421814e+02 7.76036322e-01]	[4.75143494e+02 8.93312195e+02 7.65064836e-01]	[5.03281555e+02 8.65046326e+02 7.50073969e-01]
[511.09274292 236.51881409 0.89133382]	[518.70330811 313.43383789 0.86102855]	[444.30044556 313.49777222 0.81239849]	[418.66372681 423.78274536 0.87665325]	[411.00164795 528.97851562 0.81324565]	[585.41326904 303.29025269 0.83252949]	[611.16766357 418.65753174 0.85196751]	[618.73406982 521.39172363 0.85541427]	[518.76824951 531.565979 0.68775165]	[475.09997559 531.55169678 0.65946704]	[482.90621948 703.41564941 0.84930527]	[4.95662933e+02 8.52194641e+02 8.17169607e-01]	[562.34796143 531.60662842 0.70165271]	[559.8034668 695.73168945 0.83341175]	[5.52146851e+02 8.52293884e+02 7.99723208e-01]	[500.69354248 223.73146057 0.89269662]	[523.84448242 221.11958313 0.90985197]	[480.12310791 231.36717224 0.8874138 ]	[544.27874756 223.66642761 0.87471491]	[5.59799561e+02 8.98448730e+02 7.36272275e-01]	[5.77699524e+02 8.93218811e+02 7.41598010e-01]	[5.44368286e+02 8.67640503e+02 7.39702821e-01]	[4.90558716e+02 8.98427917e+02 7.74964571e-01]	[4.75142548e+02 8.93314636e+02 7.63941407e-01]	[5.03283936e+02 8.65039612e+02 7.52105474e-01]
[511.02450562 236.50439453 0.89496797]	[518.64349365 313.42797852 0.84770197]	[441.88464355 313.51303101 0.81882298]	[418.63644409 421.384552 0.87020671]	[405.89593506 528.99609375 0.82132727]	[585.36236572 303.25714111 0.83867395]	[611.17059326 416.1055603 0.82172775]	[621.30725098 521.17144775 0.85358799]	[518.77441406 531.54205322 0.68795174]	[475.10641479 529.05639648 0.65945476]	[482.91360474 703.48071289 0.8502745 ]	[4.95647919e+02 8.52225281e+02 8.14872324e-01]	[562.35998535 531.57745361 0.70732576]	[559.79876709 695.73254395 0.83197737]	[5.52152466e+02 8.52292480e+02 7.98756957e-01]	[500.65789795 223.71923828 0.88654858]	[523.79589844 221.11013794 0.91192633]	[477.72787476 231.39372253 0.88596427]	[541.91326904 223.69239807 0.87259179]	[5.59784058e+02 8.98433350e+02 7.36251593e-01]	[5.75211609e+02 8.90853882e+02 7.42209673e-01]	[5.44374878e+02 8.67639526e+02 7.42004514e-01]	[4.90567841e+02 8.98457458e+02 7.73872972e-01]	[4.75153320e+02 8.93333435e+02 7.62309730e-01]	[5.03273010e+02 8.65074768e+02 7.54616380e-01]
[508.49728394 236.50048828 0.90202159]	[516.17486572 313.42245483 0.83853948]	[441.83483887 313.52053833 0.8294462 ]	[418.58251953 423.78033447 0.86986125]	[403.36767578 526.5380249 0.84260297]	[582.95593262 303.2364502 0.84359491]	[611.15203857 416.06231689 0.81745851]	[621.37451172 521.20166016 0.87227345]	[518.77478027 529.03625488 0.68696666]	[475.13568115 529.05090332 0.66172016]	[482.9156189 703.40118408 0.83874905]	[4.95636414e+02 8.52256836e+02 8.11347783e-01]	[562.3493042 531.54040527 0.70399529]	[559.78204346 693.26782227 0.8299014 ]	[5.52153564e+02 8.52301758e+02 7.99682856e-01]	[498.25228882 223.7068634 0.87892258]	[521.42193604 221.11306763 0.91240907]	[477.70587158 231.36907959 0.87779409]	[541.88171387 223.72932434 0.88274139]	[5.59790222e+02 8.98429016e+02 7.44694531e-01]	[5.75221069e+02 8.90857544e+02 7.46981740e-01]	[5.44372070e+02 8.67653259e+02 7.45338380e-01]	[4.90568573e+02 8.98470886e+02 7.71552980e-01]	[4.75151764e+02 8.93347046e+02 7.59328306e-01]	[5.03264618e+02 8.65107971e+02 7.60122001e-01]
[505.99206543 236.4957428 0.91302866]	[513.62841797 313.40032959 0.82333374]	[441.78790283 313.51028442 0.83557332]	[418.55511475 421.37854004 0.8632552 ]	[403.25375366 526.5413208 0.85998553]	[582.87689209 303.24301147 0.84050876]	[611.16455078 416.12149048 0.82632929]	[621.4163208 518.66583252 0.85506821]	[518.76544189 529.01611328 0.68421882]	[475.13839722 529.04089355 0.66209149]	[482.94064331 703.46063232 0.83764613]	[4.95630463e+02 8.52291443e+02 8.10970008e-01]	[562.33703613 529.03729248 0.69924188]	[559.76080322 693.19293213 0.83123165]	[5.52146362e+02 8.52318909e+02 7.98683047e-01]	[498.20013428 223.68353271 0.87419152]	[521.35821533 221.1277771 0.91601288]	[477.66226196 231.36334229 0.87217259]	[541.85089111 223.70252991 0.89415485]	[5.59771790e+02 8.98418823e+02 7.37724185e-01]	[5.75216187e+02 8.93210205e+02 7.42433786e-01]	[5.44375061e+02 8.67681824e+02 7.40287960e-01]	[4.93046295e+02 8.98466125e+02 7.75220871e-01]	[4.75162018e+02 8.93348999e+02 7.66555607e-01]	[5.00862854e+02 8.65134277e+02 7.59675682e-01]
[505.87823486 236.48857117 0.93281215]	[508.52093506 313.40505981 0.8306722 ]	[441.6836853 313.509552 0.84108198]	[416.10882568 423.78433228 0.84545892]	[400.83932495 528.98712158 0.8623172 ]	[582.76831055 303.30557251 0.82253468]	[611.10845947 416.09176636 0.82831168]	[623.79974365 516.20831299 0.85579294]	[518.70776367 529.05340576 0.67410278]	[472.60110474 531.55529785 0.65360188]	[482.92211914 705.92462158 0.85171533]	[4.95630219e+02 8.52312744e+02 8.12446117e-01]	[562.30621338 531.55541992 0.69683897]	[559.69580078 693.21881104 0.81787682]	[5.52149841e+02 8.52342285e+02 7.99309611e-01]	[498.12258911 221.20451355 0.86306036]	[521.28210449 221.15179443 0.91585225]	[477.58746338 228.87619019 0.84415424]	[541.78582764 226.22972107 0.89473742]	[5.59798462e+02 8.98437805e+02 7.44549453e-01]	[5.77696106e+02 8.93229614e+02 7.48077691e-01]	[5.44377136e+02 8.67703064e+02 7.48141706e-01]	[4.93052765e+02 8.98457581e+02 7.83037007e-01]	[4.77605255e+02 8.93335449e+02 7.74215937e-01]	[5.00863129e+02 8.65144348e+02 7.60303855e-01]
[503.42410278 236.47137451 0.9460085 ]	[505.99710083 313.43075562 0.8526203 ]	[439.2671814 313.51287842 0.84250915]	[413.52212524 423.86294556 0.82071692]	[400.79299927 528.96514893 0.86828882]	[580.28820801 305.78289795 0.81064093]	[608.63000488 416.02444458 0.82691789]	[623.83587646 516.14923096 0.8602199 ]	[516.2121582 531.54852295 0.66694605]	[470.03912354 531.59075928 0.65230477]	[482.86743164 705.91845703 0.85551423]	[4.95617859e+02 8.52311401e+02 8.11406434e-01]	[562.2409668 531.574646 0.69871855]	[557.27502441 693.23565674 0.81436807]	[5.54617615e+02 8.52332336e+02 7.99783885e-01]	[493.11077881 221.19207764 0.8493315 ]	[521.19628906 221.12036133 0.90724254]	[472.58108521 228.85505676 0.8320511 ]	[541.70733643 226.25289917 0.88013238]	[5.59783386e+02 8.98451477e+02 7.48991847e-01]	[5.77695007e+02 8.93238159e+02 7.52954185e-01]	[5.44392517e+02 8.67695129e+02 7.43241191e-01]	[4.93051575e+02 8.98473083e+02 7.73390114e-01]	[4.75163971e+02 8.93350952e+02 7.62229741e-01]	[5.00855835e+02 8.67573486e+02 7.55072951e-01]
[503.38000488 236.48643494 0.94709921]	[505.91763306 313.43579102 0.87089133]	[439.18572998 313.48937988 0.83957505]	[408.46017456 426.34799194 0.81565011]	[400.72311401 528.98449707 0.87405908]	[580.23687744 305.82278442 0.80154312]	[608.58514404 416.0486145 0.84202164]	[623.83734131 516.11425781 0.85978198]	[516.19506836 531.59906006 0.66950196]	[470.02212524 534.13323975 0.65604389]	[482.84255981 705.91851807 0.8532306 ]	[4.95623718e+02 8.52272522e+02 8.12562108e-01]	[562.23071289 534.11083984 0.69732189]	[559.68640137 693.22119141 0.81301481]	[5.54612915e+02 8.52339722e+02 8.00444186e-01]	[490.53311157 223.66477966 0.84552395]	[518.77697754 221.14083862 0.89320964]	[469.98608398 231.30198669 0.83830982]	[539.28491211 226.27116394 0.8711195 ]	[5.59785767e+02 8.98490845e+02 7.44700313e-01]	[5.77706787e+02 8.93265930e+02 7.54635751e-01]	[5.44387329e+02 8.67705994e+02 7.42354333e-01]	[4.93051086e+02 8.98479370e+02 7.74021447e-01]	[4.75161346e+02 8.93354919e+02 7.59595990e-01]	[5.00854828e+02 8.65103394e+02 7.49566138e-01]
[503.26254272 236.43840027 0.94090432]	[503.44320679 310.97946167 0.88042819]	[439.08895874 313.4793396 0.8229807 ]	[405.82876587 423.88592529 0.8338936 ]	[400.61401367 529.03533936 0.86000121]	[575.17486572 303.29992676 0.79788274]	[606.09094238 413.57034302 0.84684229]	[623.8614502 516.15087891 0.86849076]	[516.13452148 529.03271484 0.66369456]	[467.48236084 531.61151123 0.65248901]	[482.79510498 703.44848633 0.85036218]	[4.95619751e+02 8.52286987e+02 8.13229084e-01]	[559.81994629 529.01397705 0.68976325]	[557.21936035 693.26776123 0.8013953 ]	[5.54625427e+02 8.52329468e+02 8.01042378e-01]	[485.49261475 221.14822388 0.86303675]	[518.65948486 218.66947937 0.86620122]	[464.94772339 231.30700684 0.85493225]	[536.70263672 226.24661255 0.834979 ]	[5.59805481e+02 8.98488037e+02 7.31147707e-01]	[5.77727539e+02 8.93248413e+02 7.43009150e-01]	[5.44391846e+02 8.67680603e+02 7.37747073e-01]	[4.93042389e+02 8.98470215e+02 7.60810673e-01]	[4.75132263e+02 8.93346130e+02 7.51010716e-01]	[5.00863403e+02 8.65127319e+02 7.50801265e-01]
[500.76004028 236.42185974 0.94129765]	[503.34933472 310.92169189 0.88481522]	[436.62756348 313.45306396 0.80857438]	[403.35009766 423.7769165 0.84947741]	[398.15133667 529.0279541 0.8638882 ]	[570.07495117 303.23092651 0.81744963]	[605.96362305 413.49331665 0.85457891]	[623.82550049 516.13226318 0.86398578]	[516.11956787 528.98181152 0.66185802]	[467.44641113 531.5536499 0.65556824]	[482.73526001 703.49053955 0.85194051]	[4.95620880e+02 8.52296448e+02 8.11037064e-01]	[559.82897949 526.49084473 0.690211 ]	[557.24127197 695.75231934 0.80075032]	[5.54651184e+02 8.52313293e+02 8.02932978e-01]	[482.94528198 221.13293457 0.89881432]	[511.09539795 218.65104675 0.850833 ]	[462.44033813 231.3223877 0.88170344]	[529.05548096 226.29753113 0.81732088]	[5.62260254e+02 9.00988159e+02 7.40166545e-01]	[5.77787231e+02 8.93265442e+02 7.52600789e-01]	[5.44387573e+02 8.67655945e+02 7.38071084e-01]	[4.93058014e+02 8.98457520e+02 7.70504057e-01]	[4.75154816e+02 8.93342041e+02 7.58691490e-01]	[5.00866058e+02 8.65139404e+02 7.56783664e-01]
[500.6656189 236.42037964 0.93679321]	[500.88848877 310.90457153 0.89010447]	[434.03485107 313.46948242 0.78780055]	[400.88031006 421.32150269 0.87310052]	[398.10516357 526.51104736 0.870754 ]	[567.46514893 303.19580078 0.84322643]	[603.51928711 411.01715088 0.87013042]	[623.78631592 513.64105225 0.85982174]	[513.60144043 526.44116211 0.6575492 ]	[464.94622803 529.02374268 0.65510553]	[482.71264648 705.92010498 0.85572475]	[4.95590454e+02 8.52347351e+02 8.03943813e-01]	[559.78637695 523.93133545 0.69409704]	[559.72180176 695.75012207 0.81176865]	[5.54678833e+02 8.52375244e+02 8.02817822e-01]	[482.83190918 221.1002655 0.91464865]	[508.47711182 218.63461304 0.86408108]	[462.30187988 228.78814697 0.88336259]	[526.49645996 223.69822693 0.83412063]	[5.64879883e+02 9.03569092e+02 7.89627194e-01]	[5.82805359e+02 8.93299744e+02 8.18392277e-01]	[5.44338806e+02 8.67687134e+02 7.64648378e-01]	[4.93055817e+02 8.98438660e+02 7.79356241e-01]	[4.75145447e+02 8.93329651e+02 7.64629722e-01]	[5.00839172e+02 8.67612061e+02 7.64398634e-01]
[498.1864624 234.05278015 0.92459309]	[500.80386353 310.95236206 0.89890355]	[428.98327637 313.51312256 0.78795135]	[400.79595947 421.31494141 0.88891822]	[398.02734375 526.50811768 0.8574388 ]	[564.9888916 303.24401855 0.85103637]	[603.45098877 413.48617554 0.87397641]	[621.35479736 513.62432861 0.84658134]	[511.01254272 526.48864746 0.66304743]	[464.87942505 529.05657959 0.66334337]	[480.34265137 703.4720459 0.84832025]	[4.95611755e+02 8.52301697e+02 8.08925629e-01]	[557.2456665 526.40734863 0.67694438]	[559.79278564 695.78100586 0.82645619]	[5.57211182e+02 8.52322754e+02 8.09351325e-01]	[482.71603394 218.6721344 0.91981298]	[505.92459106 218.58332825 0.88763535]	[459.84506226 228.82365417 0.88977498]	[524.02227783 223.66659546 0.85225725]	[5.62327454e+02 9.01053955e+02 7.86260486e-01]	[5.80306641e+02 8.93313782e+02 8.17737043e-01]	[5.44459045e+02 8.67619141e+02 7.28897035e-01]	[4.93072876e+02 8.98426880e+02 7.79304981e-01]	[4.75168396e+02 8.93322632e+02 7.73593783e-01]	[5.00870575e+02 8.65133484e+02 7.49355018e-01]
[495.6027832 233.9879303 0.89723086]	[500.67889404 310.97427368 0.88844949]	[426.35018921 313.53875732 0.80568886]	[400.61746216 423.78460693 0.88351673]	[395.5949707 529.00018311 0.83817607]	[564.88500977 303.1991272 0.86081296]	[603.36352539 411.00759888 0.863864 ]	[618.81774902 516.15368652 0.82829016]	[508.49786377 526.49511719 0.6631006 ]	[464.82745361 531.54742432 0.66151768]	[480.29660034 700.92852783 0.8347761 ]	[4.93131012e+02 8.52341003e+02 7.96815217e-01]	[557.2255249 523.96154785 0.67487746]	[559.8326416 695.73248291 0.82730204]	[5.57220032e+02 8.52320312e+02 8.04099560e-01]	[480.25271606 218.63661194 0.91862994]	[503.40112305 216.14859009 0.93009299]	[459.73245239 231.32000732 0.89879084]	[523.92456055 221.1396637 0.87740558]	[5.62416077e+02 9.01018860e+02 7.98582673e-01]	[5.82761963e+02 8.93279785e+02 8.18418920e-01]	[5.44438049e+02 8.67608154e+02 7.20800757e-01]	[4.93049622e+02 8.95967285e+02 7.87755549e-01]	[4.75118835e+02 8.93300293e+02 7.74703026e-01]	[5.00841187e+02 8.67636475e+02 7.56554306e-01]
[490.48855591 233.97097778 0.89401799]	[498.168396 310.95883179 0.85289192]	[423.80560303 315.94763184 0.82516408]	[398.16497803 423.84927368 0.88139993]	[393.07214355 529.01678467 0.81741142]	[562.42523193 300.71820068 0.86909729]	[603.25311279 411.00357056 0.84040076]	[616.26080322 516.1182251 0.81629902]	[508.46456909 526.49249268 0.68077606]	[462.39367676 531.5413208 0.67591459]	[480.27456665 703.41107178 0.83828056]	[4.93126862e+02 8.52363159e+02 7.97673941e-01]	[557.20739746 526.40307617 0.68267876]	[562.28411865 698.29376221 0.84936708]	[5.57246338e+02 8.49748230e+02 8.07827771e-01]	[480.12850952 218.60154724 0.90044469]	[503.27313232 216.13246155 0.94281149]	[459.59890747 231.31761169 0.88559628]	[521.3850708 221.16921997 0.8712548 ]	[5.64854065e+02 8.95956360e+02 7.82880366e-01]	[5.82796021e+02 8.90732239e+02 7.84900904e-01]	[5.44442261e+02 8.59935791e+02 7.13669181e-01]	[4.93059052e+02 8.95933777e+02 7.92011082e-01]	[4.75128418e+02 8.93284546e+02 7.78081238e-01]	[5.00843445e+02 8.67661316e+02 7.69721389e-01]
[485.43490601 233.98898315 0.92252719]	[495.60583496 310.97872925 0.83193791]	[421.34939575 315.95892334 0.83187258]	[398.11987305 423.84631348 0.8654598 ]	[390.44076538 531.54663086 0.80543405]	[562.30206299 300.75177002 0.8534438 ]	[600.8067627 411.02868652 0.82486308]	[613.67358398 516.13848877 0.8177098 ]	[505.95834351 528.98327637 0.6892224 ]	[462.29852295 531.57067871 0.68222618]	[480.25439453 700.92285156 0.83041573]	[4.95595245e+02 8.52350647e+02 7.99188614e-01]	[554.65002441 526.41894531 0.67374706]	[562.32220459 693.20288086 0.87033272]	[5.59694214e+02 8.44551636e+02 7.68284559e-01]	[477.61608887 218.58816528 0.88515282]	[500.82711792 216.14179993 0.94587147]	[457.1105957 228.82496643 0.85476643]	[521.29125977 223.66012573 0.87937319]	[5.64934998e+02 8.90782349e+02 7.97242582e-01]	[5.82853455e+02 8.80531921e+02 7.43697941e-01]	[5.44448303e+02 8.52321655e+02 6.92203343e-01]	[4.90538971e+02 8.95928955e+02 7.94645131e-01]	[4.75105438e+02 8.93262878e+02 7.80746579e-01]	[5.00874390e+02 8.67630127e+02 7.60735929e-01]
[482.9586792 233.9707489 0.92924774]	[490.48617554 313.42153931 0.83869863]	[421.22436523 315.99551392 0.8473264 ]	[398.08053589 423.84988403 0.86166298]	[385.35629272 531.56811523 0.8205412 ]	[559.83172607 303.19702148 0.83379495]	[598.22113037 413.49255371 0.80058199]	[611.1272583 513.63037109 0.81775427]	[505.89096069 526.48083496 0.69328892]	[462.25418091 531.54699707 0.6801126 ]	[480.25198364 703.38513184 0.83622491]	[4.95636597e+02 8.52312195e+02 8.09296906e-01]	[552.07189941 523.9197998 0.67204285]	[562.44287109 690.74084473 0.87935251]	[5.57274170e+02 8.29211060e+02 8.14159393e-01]	[475.09298706 218.56729126 0.87993741]	[500.72772217 216.13079834 0.93780142]	[454.5947876 228.80004883 0.83931553]	[521.21759033 221.2015686 0.88498694]	[5.67461182e+02 8.85584839e+02 7.23313391e-01]	[5.82949341e+02 8.72800537e+02 7.27280080e-01]	[5.44451904e+02 8.34403259e+02 6.66972399e-01]	[4.90483856e+02 8.95934998e+02 7.92462051e-01]	[4.75077606e+02 8.93250427e+02 7.78873026e-01]	[5.03316345e+02 8.65084229e+02 7.55861819e-01]
[482.87826538 233.94276428 0.93473744]	[487.94760132 313.40414429 0.84417689]	[418.79293823 315.98757935 0.84689772]	[395.64883423 423.87014771 0.84201455]	[382.82119751 531.57025146 0.83774304]	[559.77593994 300.74951172 0.83578891]	[593.12219238 413.50500488 0.80241752]	[608.5814209 516.1541748 0.84125841]	[505.88400269 526.47406006 0.70260441]	[462.23937988 531.53741455 0.68279678]	[480.23706055 700.93615723 0.83703697]	[4.95618713e+02 8.52224915e+02 8.08004558e-01]	[552.06567383 523.90618896 0.68231642]	[564.92730713 690.65991211 0.87157828]	[5.54669495e+02 8.11299805e+02 8.01479757e-01]	[472.51498413 218.53451538 0.87622809]	[500.64819336 216.10632324 0.92736536]	[452.04794312 228.80171204 0.82645839]	[518.76654053 223.67431641 0.86023855]	[5.64989380e+02 8.75334473e+02 7.48503089e-01]	[5.82794922e+02 8.67648499e+02 7.07548082e-01]	[5.44322937e+02 8.16406921e+02 6.05762362e-01]	[4.88012787e+02 8.95957153e+02 7.82603323e-01]	[4.72592224e+02 8.93246826e+02 7.75429130e-01]	[5.03304047e+02 8.62496582e+02 7.31482863e-01]
[482.76089478 233.91018677 0.9308148 ]	[485.45077515 313.39389038 0.85335487]	[418.73214722 315.96075439 0.84787983]	[395.58691406 423.85980225 0.83504957]	[382.72485352 534.12036133 0.84808469]	[559.71307373 300.76318359 0.82258695]	[590.58123779 413.59329224 0.81646216]	[606.0914917 518.65838623 0.87498403]	[503.47094727 526.48016357 0.71166182]	[462.19125366 531.56018066 0.68548012]	[480.22183228 703.46844482 0.84841013]	[4.95618805e+02 8.49725891e+02 8.12588811e-01]	[549.53881836 523.91082764 0.68198079]	[564.99249268 693.18963623 0.84811926]	[549.50665283 795.86065674 0.79991573]	[467.43942261 216.15707397 0.88498753]	[498.17166138 216.08132935 0.90385044]	[449.43838501 228.7844696 0.81363958]	[518.6550293 221.17558289 0.84358025]	[5.62398743e+02 8.52373169e+02 7.68052459e-01]	[5.77704712e+02 8.47055603e+02 6.92033350e-01]	[5.41797424e+02 8.00916016e+02 6.47947311e-01]	[4.90532990e+02 8.95843506e+02 7.99309731e-01]	[4.75130859e+02 8.90826965e+02 7.88766325e-01]	[5.03290497e+02 8.57405701e+02 7.26858377e-01]
[480.29837036 233.92330933 0.93286484]	[485.36077881 310.95700073 0.86564219]	[418.65707397 315.93612671 0.84392816]	[395.57861328 423.8409729 0.83978194]	[380.35522461 534.09613037 0.84521747]	[557.19677734 300.76727295 0.81675833]	[588.09375 413.53097534 0.810794 ]	[605.94580078 516.19976807 0.87014824]	[503.44564819 526.47692871 0.71460974]	[459.84378052 531.56872559 0.68828183]	[480.23190308 703.5012207 0.85591227]	[4.95631683e+02 8.49773499e+02 8.09864402e-01]	[549.48913574 523.88409424 0.68201327]	[565.06451416 690.67553711 0.8439005 ]	[544.46856689 783.03466797 0.84889865]	[464.88424683 216.16191101 0.90537208]	[495.60705566 216.10249329 0.87974399]	[444.42672729 226.28971863 0.82619828]	[513.6328125 221.17868042 0.82308716]	[5.62223816e+02 8.44602234e+02 7.11857021e-01]	[5.70031921e+02 8.31744690e+02 6.78703666e-01]	[5.34113831e+02 7.83034180e+02 6.82752907e-01]	[4.90572449e+02 8.95842529e+02 8.03753495e-01]	[4.75166870e+02 8.90834717e+02 7.89092302e-01]	[5.03296875e+02 8.59931396e+02 7.15691447e-01]
[480.19528198 233.91955566 0.93166363]	[482.93707275 310.91433716 0.8732633 ]	[418.60491943 313.54071045 0.83933753]	[395.50827026 423.79470825 0.83262914]	[380.32659912 534.12359619 0.85368502]	[554.64215088 300.72970581 0.82127523]	[587.98498535 413.54455566 0.82831252]	[605.87658691 518.72583008 0.88722724]	[503.3972168 526.45385742 0.7196154 ]	[459.82931519 529.04663086 0.68972206]	[480.23501587 703.46264648 0.85181308]	[4.95649109e+02 8.49771912e+02 8.10986519e-01]	[546.98443604 523.85974121 0.69065481]	[565.02978516 693.23681641 0.83204949]	[544.35040283 767.55657959 0.88810372]	[462.41836548 218.52151489 0.9221977 ]	[490.54162598 216.09896851 0.87933159]	[441.91564941 226.31546021 0.85086954]	[508.54098511 223.66906738 0.82193172]	[5.52137451e+02 8.31658875e+02 7.13253915e-01]	[5.64944275e+02 8.18959839e+02 6.70366704e-01]	[5.29024475e+02 7.67500061e+02 7.04103112e-01]	[4.93054993e+02 8.95894165e+02 8.00883591e-01]	[4.77608185e+02 8.93230469e+02 7.91020334e-01]	[5.03287170e+02 8.57455811e+02 7.33679354e-01]
[480.1350708 233.91381836 0.92589462]	[482.90744019 310.90118408 0.87757653]	[418.57583618 313.52163696 0.83237708]	[393.01824951 423.8213501 0.82829469]	[380.30941772 534.14587402 0.85598415]	[552.14978027 300.72927856 0.82117784]	[585.51751709 408.40313721 0.83896554]	[603.41351318 518.65875244 0.87595284]	[503.40545654 526.4866333 0.7134856 ]	[459.8366394 531.57025146 0.68525326]	[480.23196411 703.42828369 0.84468532]	[4.93123077e+02 8.52178528e+02 8.01611543e-01]	[546.99237061 523.87634277 0.68720305]	[565.01647949 695.74908447 0.82677031]	[541.84686279 752.23638916 0.84004033]	[462.34216309 216.15608215 0.93579167]	[488.00585938 216.08180237 0.88964051]	[441.84521484 226.27256775 0.8659324 ]	[508.49240112 221.17012024 0.83288753]	[5.47049255e+02 8.16349365e+02 6.52831972e-01]	[5.62325806e+02 8.08638245e+02 6.68743193e-01]	[5.26409058e+02 7.49660645e+02 7.00636208e-01]	[4.90576050e+02 8.95904480e+02 8.00964177e-01]	[4.75147125e+02 8.93244263e+02 7.86204636e-01]	[5.00843597e+02 8.59963135e+02 7.29675293e-01]
[477.74069214 233.89710999 0.91619027]	[482.87313843 310.90979004 0.8847363 ]	[416.14962769 313.53741455 0.82493341]	[390.46844482 423.86141968 0.8224113 ]	[380.29888916 534.14630127 0.86124229]	[552.11486816 300.72506714 0.82360715]	[585.46392822 408.38485718 0.84722495]	[603.36669922 518.64953613 0.87428898]	[503.37713623 526.4597168 0.72069454]	[459.83102417 531.55480957 0.68818074]	[480.21948242 703.37768555 0.83228678]	[4.93122406e+02 8.49784485e+02 8.05321872e-01]	[546.925354 523.83911133 0.69753975]	[564.99816895 698.2833252 0.82682616]	[541.82318115 746.97290039 0.8601324 ]	[462.2963562 216.1381073 0.94545346]	[487.95523071 216.05314636 0.89932191]	[441.79257202 226.26791382 0.86761147]	[508.46942139 221.10525513 0.83841586]	[5.44379150e+02 8.08677795e+02 8.00475359e-01]	[5.59734924e+02 7.98410889e+02 7.09079266e-01]	[5.26458923e+02 7.39417847e+02 7.29258239e-01]	[4.90546722e+02 8.95956299e+02 7.89447606e-01]	[4.75128632e+02 8.93282532e+02 7.79333055e-01]	[5.00858032e+02 8.59955688e+02 7.25743115e-01]
[477.6781311 233.86009216 0.90737879]	[482.84866333 310.88116455 0.88576847]	[416.14169312 313.52957153 0.82624048]	[390.42321777 423.88720703 0.81420457]	[380.29745483 536.65692139 0.86577541]	[552.08074951 300.69833374 0.82798702]	[585.43121338 408.40737915 0.8588357 ]	[603.31036377 516.17150879 0.86215866]	[503.36923218 526.43426514 0.72397977]	[459.82424927 529.05657959 0.69158483]	[480.21444702 700.93438721 0.81963551]	[4.93117828e+02 8.52189026e+02 8.05711329e-01]	[544.54095459 521.38275146 0.69670916]	[565.0057373 695.74224854 0.8326897 ]	[541.80322266 729.25500488 0.85498667]	[462.24551392 216.10490417 0.9578321 ]	[485.48162842 216.02537537 0.91340655]	[441.73989868 226.25759888 0.86921233]	[506.0227356 218.67893982 0.84276867]	[5.44332458e+02 7.98364380e+02 7.62778521e-01]	[5.52141724e+02 7.88199097e+02 7.29735970e-01]	[526.47637939 726.58312988 0.7434085 ]	[4.90556213e+02 8.95936829e+02 7.94253349e-01]	[4.75124573e+02 8.93279297e+02 7.85258591e-01]	[5.00838379e+02 8.59980225e+02 7.27165103e-01]
[477.67678833 233.86044312 0.90734923]	[482.84658813 310.87850952 0.88589513]	[416.14065552 313.53070068 0.82637858]	[390.42672729 423.89089966 0.81386214]	[380.29522705 536.65118408 0.86544228]	[552.07818604 300.69393921 0.82854927]	[585.43341064 408.40789795 0.85871691]	[603.30957031 516.17041016 0.86235386]	[503.37258911 526.42578125 0.72317767]	[459.82723999 529.04504395 0.69130468]	[480.21368408 700.91387939 0.81775177]	[4.93114075e+02 8.52193542e+02 8.03372443e-01]	[544.54400635 521.37536621 0.6959883 ]	[565.0112915 695.74029541 0.8323229 ]	[541.80499268 729.2557373 0.85582417]	[462.24536133 216.10494995 0.95745099]	[485.48049927 216.02461243 0.91339648]	[441.73913574 226.26065063 0.86810845]	[506.02368164 218.67712402 0.84262568]	[5.44334045e+02 7.98362976e+02 7.60670304e-01]	[5.52150391e+02 7.88195557e+02 7.27916598e-01]	[526.47546387 726.58380127 0.74601042]	[4.90547699e+02 8.95939575e+02 7.91622519e-01]	[4.75115784e+02 8.93281189e+02 7.82484591e-01]	[5.00838562e+02 8.59990173e+02 7.25785196e-01]
[477.67724609 233.86022949 0.90751266]	[482.84747314 310.87878418 0.88585407]	[416.14199829 313.53048706 0.82622492]	[390.4588623 423.890625 0.81628788]	[380.30300903 536.64398193 0.86295509]	[552.07653809 300.69448853 0.82831889]	[585.42749023 408.39044189 0.85918939]	[603.30718994 516.16680908 0.86107618]	[503.37307739 526.43756104 0.72135234]	[459.82553101 529.05853271 0.68946648]	[480.22109985 703.3848877 0.82307398]	[4.93107208e+02 8.52193237e+02 8.02184641e-01]	[546.92358398 523.81378174 0.69409412]	[565.01672363 695.74926758 0.83105391]	[541.79779053 731.64678955 0.85565484]	[462.2454834 216.10562134 0.95675093]	[485.48025513 216.02339172 0.91302651]	[441.73864746 226.26426697 0.86807412]	[506.02429199 218.67800903 0.84227324]	[5.44323486e+02 7.98353882e+02 7.60082245e-01]	[5.52142273e+02 7.88193054e+02 7.28292108e-01]	[526.47271729 726.58740234 0.74528301]	[4.90554047e+02 8.95927856e+02 7.93429792e-01]	[4.75123260e+02 8.93278076e+02 7.85683095e-01]	[5.00837585e+02 8.59993774e+02 7.21790135e-01]
[477.59533691 233.82907104 0.88883042]	[482.83917236 310.8782959 0.88685596]	[416.13235474 313.54550171 0.8228085 ]	[390.46038818 423.89892578 0.81435692]	[380.30264282 536.66937256 0.86547327]	[549.59124756 300.6817627 0.8302983 ]	[585.39080811 408.44351196 0.86446244]	[603.26153564 516.18243408 0.85729849]	[503.38928223 526.45513916 0.71724993]	[459.8364563 531.56005859 0.68598616]	[480.20825195 700.9276123 0.81532246]	[4.93099640e+02 8.52282837e+02 8.03642809e-01]	[546.94311523 523.82611084 0.69120908]	[565.05041504 690.72021484 0.84037697]	[541.80963135 723.99279785 0.83631057]	[459.83831787 216.09414673 0.95658666]	[485.38720703 215.97492981 0.93554586]	[441.67123413 228.78666687 0.87111074]	[505.97592163 218.68515015 0.85010797]	[541.77563477 788.08618164 0.81635797]	[5.46986145e+02 7.77839539e+02 7.24487066e-01]	[5.29007324e+02 7.13745117e+02 6.60116076e-01]	[4.90547516e+02 8.95925598e+02 7.93115914e-01]	[4.75123260e+02 8.93278687e+02 7.89786100e-01]	[5.00827118e+02 8.62559814e+02 7.20901251e-01]
[475.10107422 233.824646 0.88122523]	[482.81045532 310.87677002 0.89013964]	[416.09884644 315.92935181 0.81985855]	[390.43231201 426.34848022 0.80504513]	[380.29598999 536.7098999 0.87031394]	[549.56292725 300.66497803 0.8354556 ]	[585.36016846 408.43197632 0.86887294]	[600.86486816 516.18499756 0.85287172]	[503.36166382 526.47894287 0.71701932]	[459.82138062 531.57983398 0.68542796]	[480.21426392 700.92462158 0.81254202]	[4.93129761e+02 8.52295288e+02 8.05704176e-01]	[544.54418945 523.84259033 0.6902979 ]	[565.04534912 690.68591309 0.84706181]	[541.8213501 713.70068359 0.82626534]	[459.75994873 216.09509277 0.95897692]	[482.93649292 215.94960022 0.95576394]	[439.32128906 228.83860779 0.87689155]	[505.91809082 218.64556885 0.86550784]	[5.39290222e+02 7.82937805e+02 7.67992496e-01]	[5.44474182e+02 7.70211304e+02 7.49030292e-01]	[5.31557800e+02 7.06024231e+02 6.90593421e-01]	[4.90551422e+02 8.95945679e+02 7.96205640e-01]	[4.75153229e+02 8.93283752e+02 7.95167744e-01]	[5.00841156e+02 8.62530090e+02 7.20306337e-01]
[472.54226685 233.86238098 0.88025284]	[482.77224731 310.9331665 0.89889616]	[416.05715942 315.97848511 0.819085 ]	[387.90252686 428.93811035 0.79866278]	[380.26025391 536.69525146 0.87335789]	[549.49780273 300.69784546 0.83988857]	[582.99804688 410.93960571 0.87519401]	[600.84362793 518.67401123 0.86172408]	[503.26983643 526.48974609 0.71834242]	[459.73803711 531.58270264 0.67832035]	[480.23452759 700.86425781 0.80512947]	[4.95647614e+02 8.52208862e+02 8.24057341e-01]	[544.48114014 523.86346436 0.69525439]	[565.05078125 688.16082764 0.8529731 ]	[541.68164062 705.92041016 0.82653695]	[459.70678711 216.13595581 0.94697338]	[482.84237671 215.98892212 0.96801388]	[439.29016113 228.87078857 0.8919636 ]	[503.46682739 218.61985779 0.89193672]	[531.60791016 767.53204346 0.82460254]	[541.79174805 759.9107666 0.79022795]	[5.29005981e+02 6.90628906e+02 6.72715724e-01]	[4.93089783e+02 8.95905579e+02 8.09903026e-01]	[4.77662537e+02 8.93235413e+02 8.05664122e-01]	[5.00866455e+02 8.59938843e+02 7.25437820e-01]
[472.53372192 233.87806702 0.88368392]	[482.77746582 310.93487549 0.89854157]	[416.05795288 315.96768188 0.81821096]	[387.87017822 428.95272827 0.8022024 ]	[380.25289917 536.72302246 0.87424684]	[549.49707031 300.71594238 0.8376075 ]	[582.99603271 410.96856689 0.87621444]	[600.8772583 518.68939209 0.87002856]	[503.27856445 526.44470215 0.72178823]	[459.76278687 531.53704834 0.68142241]	[480.20751953 700.89440918 0.81183839]	[4.95649933e+02 8.52207031e+02 8.22114885e-01]	[544.47930908 523.82897949 0.69448888]	[565.02416992 688.14373779 0.85303575]	[541.71551514 703.46313477 0.8258186 ]	[459.70510864 216.14839172 0.94285512]	[482.84915161 216.00720215 0.96454871]	[439.30462646 228.88093567 0.88856506]	[503.47619629 218.67274475 0.8789798 ]	[531.54522705 765.05151367 0.80526751]	[541.78643799 757.309021 0.78583843]	[5.29049255e+02 6.90612305e+02 6.75447583e-01]	[4.93062744e+02 8.95912231e+02 8.06914806e-01]	[4.77641388e+02 8.93235413e+02 8.01202714e-01]	[5.00873779e+02 8.59932434e+02 7.20600367e-01]
[472.56542969 233.89022827 0.88747376]	[482.7689209 310.93771362 0.90043163]	[416.04177856 315.9694519 0.8170616 ]	[385.3717041 428.94790649 0.81301677]	[380.24084473 536.67468262 0.87232763]	[549.49371338 300.72918701 0.84147376]	[583.00756836 410.97576904 0.87366849]	[600.88543701 518.69476318 0.86751413]	[503.27703857 526.43743896 0.72113717]	[459.7512207 529.05328369 0.67633361]	[480.20913696 703.38006592 0.81446111]	[4.95659119e+02 8.52212036e+02 8.23423743e-01]	[544.49108887 523.81542969 0.69297928]	[564.99938965 688.12683105 0.86080855]	[539.32305908 700.93377686 0.78865784]	[459.71453857 216.16514587 0.94032723]	[482.86700439 216.01847839 0.9610635 ]	[439.31362915 231.31370544 0.88709718]	[503.47140503 221.11465454 0.87590569]	[531.54840088 762.50482178 0.77686232]	[541.79888916 752.27648926 0.77247685]	[5.28999146e+02 6.88093811e+02 6.67568386e-01]	[4.93057495e+02 8.95923157e+02 8.13519180e-01]	[4.77640289e+02 8.93244080e+02 8.07982147e-01]	[5.00881683e+02 8.59937439e+02 7.18190074e-01]
[472.5954895 233.89097595 0.88878423]	[482.77593994 310.95001221 0.90143812]	[416.04589844 315.97000122 0.81868589]	[385.39398193 426.44332886 0.81348258]	[380.23016357 536.64929199 0.86841965]	[549.49591064 300.74700928 0.83683658]	[583.00524902 410.96469116 0.87128252]	[603.27246094 518.71887207 0.87570012]	[503.25494385 526.41760254 0.72121 ]	[459.71658325 529.03112793 0.67544562]	[480.22198486 700.90820312 0.80663902]	[4.95669464e+02 8.52220642e+02 8.25700164e-01]	[544.48168945 521.37731934 0.69506788]	[564.96459961 688.10882568 0.86154354]	[539.31561279 703.4208374 0.80432582]	[459.73400879 218.52842712 0.94065207]	[482.88299561 216.02655029 0.95957375]	[439.32705688 231.32687378 0.88858235]	[503.48373413 221.1565094 0.8692252 ]	[529.01202393 759.94268799 0.77933556]	[541.77478027 752.18981934 0.79335475]	[5.28986084e+02 6.88119873e+02 6.86002016e-01]	[4.90577209e+02 8.95945984e+02 8.12219560e-01]	[4.77627563e+02 8.93260315e+02 8.08203459e-01]	[5.03275055e+02 8.59954956e+02 7.22273231e-01]
[475.0987854 233.92694092 0.89804679]	[482.77261353 310.9574585 0.90334105]	[416.04064941 315.97149658 0.81913716]	[385.36160278 426.39312744 0.82472956]	[380.14221191 534.12884521 0.86447144]	[549.48913574 300.75512695 0.83739567]	[583.003479 410.94497681 0.86949217]	[603.29766846 518.67456055 0.86831427]	[503.25424194 526.46252441 0.71436632]	[459.73626709 531.56860352 0.66764444]	[480.21112061 700.86499023 0.79146707]	[4.95700073e+02 8.52214661e+02 8.28166127e-01]	[544.47442627 523.83465576 0.69363219]	[564.93017578 688.12133789 0.86494756]	[539.31298828 700.86364746 0.77406681]	[459.7539978 218.56362915 0.93620801]	[482.93185425 216.06625366 0.94354528]	[439.32241821 231.34533691 0.89275348]	[503.49966431 223.67559814 0.8560279 ]	[526.53582764 754.80456543 0.78787547]	[541.72125244 749.6494751 0.79550922]	[5.29011108e+02 6.88054382e+02 6.50135815e-01]	[4.90553070e+02 8.95985596e+02 7.99670339e-01]	[4.77621002e+02 8.93276245e+02 7.98346519e-01]	[5.03292267e+02 8.59963135e+02 7.23596394e-01]
[475.15917969 233.97702026 0.9082191 ]	[482.78900146 310.96279907 0.89987457]	[416.05276489 315.97238159 0.81680512]	[385.33398438 426.39813232 0.8242501 ]	[377.70202637 534.09564209 0.85516191]	[549.51513672 300.76742554 0.83103031]	[583.00335693 410.97866821 0.86854917]	[603.29888916 518.69836426 0.8689782 ]	[500.90472412 526.44378662 0.7162025 ]	[459.71594238 531.53643799 0.66810471]	[480.20025635 700.9005127 0.79949164]	[4.95686401e+02 8.52234985e+02 8.25420260e-01]	[544.44378662 523.83111572 0.69349611]	[564.92108154 688.12359619 0.87324339]	[539.25231934 700.84820557 0.77124012]	[459.79379272 218.62478638 0.92980331]	[482.97488403 216.12078857 0.92211103]	[441.66036987 231.35214233 0.88908976]	[505.88085938 223.6844635 0.84582865]	[528.97021484 754.74493408 0.79184294]	[541.74908447 749.5814209 0.80376834]	[5.26509521e+02 6.88055481e+02 6.66519821e-01]	[4.90543488e+02 8.95956055e+02 7.97508299e-01]	[4.77610992e+02 8.93258423e+02 7.95284271e-01]	[5.03281219e+02 8.59999268e+02 7.23388314e-01]
[477.61077881 234.02944946 0.9156251 ]	[482.79046631 313.39190674 0.89692831]	[416.04797363 315.96768188 0.81131214]	[382.85983276 426.43463135 0.82552701]	[377.62774658 531.58734131 0.8559655 ]	[549.51049805 303.20962524 0.82240838]	[582.99237061 410.96691895 0.86674941]	[603.29016113 518.69360352 0.86981624]	[500.89349365 526.40649414 0.71999329]	[459.70510864 529.01226807 0.67505628]	[480.19384766 700.9362793 0.80363375]	[4.95677979e+02 8.52231873e+02 8.24248791e-01]	[544.42468262 521.37994385 0.69720161]	[564.91229248 688.10693359 0.88862532]	[536.7230835 700.8480835 0.76121533]	[459.84274292 218.66215515 0.92035735]	[485.39004517 218.54650879 0.89471215]	[441.69186401 228.85708618 0.88091934]	[505.90621948 223.73526001 0.84107178]	[526.50299072 754.75463867 0.79629809]	[541.71502686 749.57861328 0.78507012]	[5.26446289e+02 6.88073364e+02 6.66732430e-01]	[4.90565430e+02 8.95942993e+02 8.00546050e-01]	[4.77624969e+02 8.93253967e+02 7.97044098e-01]	[5.03274506e+02 8.60002747e+02 7.23587394e-01]
[477.64447021 234.06188965 0.92204738]	[482.79077148 313.39627075 0.89641327]	[416.04803467 315.96292114 0.80816722]	[382.83074951 426.41973877 0.82754707]	[377.56988525 534.10217285 0.84803683]	[549.50646973 303.23043823 0.81999207]	[582.99328613 411.02322388 0.86888903]	[603.28161621 518.75091553 0.87879425]	[500.87869263 526.41558838 0.72239226]	[459.70465088 529.02349854 0.67792672]	[480.17950439 703.38903809 0.80754805]	[4.95679871e+02 8.52228577e+02 8.23529422e-01]	[544.40557861 523.81512451 0.69957268]	[564.88317871 688.11883545 0.89276737]	[534.14324951 698.37042236 0.75512928]	[462.1975708 218.68356323 0.91466749]	[485.41995239 218.59025574 0.88362676]	[441.72875977 228.776474 0.87187779]	[505.92871094 223.74365234 0.83965278]	[526.45910645 752.23986816 0.8172254 ]	[541.70806885 747.13909912 0.79534864]	[5.23948608e+02 6.88031128e+02 6.72028482e-01]	[4.90565491e+02 8.95932556e+02 7.99188912e-01]	[4.77626984e+02 8.93245667e+02 7.95551777e-01]	[5.03276123e+02 8.60000244e+02 7.20875144e-01]
[477.67321777 236.41900635 0.92812252]	[482.79281616 313.40673828 0.89742732]	[416.05419922 315.96133423 0.81040871]	[382.7598877 426.38546753 0.83751827]	[377.52398682 534.14642334 0.84408444]	[549.49816895 303.25860596 0.81811941]	[582.99981689 413.51925659 0.87267363]	[603.26153564 518.75384521 0.87946594]	[500.84179688 526.44403076 0.71796095]	[459.67593384 529.05175781 0.67249167]	[480.16711426 703.41442871 0.81965828]	[4.95671417e+02 8.52234436e+02 8.22193921e-01]	[544.37268066 523.85534668 0.70242816]	[564.85803223 688.1494751 0.89793062]	[531.5614624 698.31323242 0.76000381]	[462.2166748 221.13258362 0.9184013 ]	[485.44335938 218.63607788 0.87795478]	[441.75006104 228.83537292 0.87932336]	[505.9571228 226.23866272 0.8382498 ]	[523.98999023 752.28198242 0.83494437]	[539.25933838 749.56091309 0.77804804]	[523.89129639 685.56384277 0.69660634]	[4.90554291e+02 8.95934204e+02 7.98240244e-01]	[4.77615326e+02 8.93248840e+02 7.92539537e-01]	[5.03271271e+02 8.60008423e+02 7.21318603e-01]
[477.69308472 236.47146606 0.93420798]	[482.79574585 313.40652466 0.89589083]	[416.05328369 315.94622803 0.80647916]	[382.74899292 426.37356567 0.83791655]	[375.11721802 531.60577393 0.8336187 ]	[549.49627686 303.26760864 0.81702024]	[583.00646973 413.54977417 0.87258637]	[600.86334229 518.7600708 0.87334859]	[500.84686279 526.4440918 0.71830386]	[459.67059326 529.0456543 0.67238218]	[480.13113403 703.48083496 0.8258642 ]	[4.95672638e+02 8.52240234e+02 8.21954429e-01]	[544.38366699 523.85980225 0.69994217]	[564.84185791 688.08624268 0.90426481]	[528.97460938 698.37121582 0.78439486]	[462.23419189 221.20860291 0.91723657]	[485.46273804 221.09513855 0.86962777]	[441.78121948 231.29566956 0.87969387]	[505.97888184 226.26948547 0.83547044]	[523.98596191 752.18847656 0.82679576]	[539.22387695 747.10864258 0.77797985]	[523.79901123 688.02557373 0.70218498]	[4.90553619e+02 8.95928650e+02 8.00177753e-01]	[4.77609009e+02 8.93247620e+02 7.95913994e-01]	[5.03273560e+02 8.60014465e+02 7.16852844e-01]
[477.71200562 236.510849 0.93370384]	[482.79205322 313.40969849 0.89580333]	[416.04956055 315.94512939 0.80519718]	[382.72384644 423.89169312 0.84552068]	[375.06231689 531.56005859 0.82831287]	[547.06604004 303.26672363 0.81728232]	[582.99865723 416.01516724 0.87153894]	[600.81658936 518.7822876 0.86650443]	[500.84820557 526.45428467 0.71875042]	[459.66650391 531.54046631 0.66882455]	[480.13458252 705.92651367 0.83662903]	[4.95661591e+02 8.52256775e+02 8.19867313e-01]	[544.3850708 523.87347412 0.70076483]	[564.81030273 688.121521 0.89686823]	[526.45056152 698.37353516 0.80335248]	[462.25518799 223.70553589 0.91217673]	[485.48745728 221.16271973 0.86250788]	[441.80541992 231.31309509 0.88319504]	[505.99414062 228.79130554 0.84194094]	[523.8548584 752.28692627 0.84072083]	[536.6473999 749.57666016 0.75238431]	[521.32067871 688.00421143 0.7001195 ]	[4.90536102e+02 8.95928284e+02 8.01268160e-01]	[4.75166046e+02 8.93247375e+02 7.95312941e-01]	[5.03271454e+02 8.62493713e+02 7.19012499e-01]
[477.73428345 236.61901855 0.92365718]	[482.80050659 313.42938232 0.89702439]	[416.03952026 315.96057129 0.80378091]	[380.35333252 423.90075684 0.84516394]	[375.01333618 534.0914917 0.82267022]	[549.49383545 303.28982544 0.81221706]	[582.9821167 416.0512085 0.87788558]	[600.75598145 521.2824707 0.86856836]	[500.83432007 526.48059082 0.71594793]	[459.65374756 531.5668335 0.66738129]	[480.12341309 705.96173096 0.83788931]	[4.95656158e+02 8.52259338e+02 8.19780827e-01]	[544.36914062 523.91009521 0.69983178]	[562.47851562 688.16680908 0.89530993]	[523.95776367 695.80273438 0.817981 ]	[462.2895813 228.76887512 0.9064306 ]	[485.4810791 226.23152161 0.86105061]	[441.82772827 231.33554077 0.88655567]	[506.00210571 228.83830261 0.8474009 ]	[523.90020752 752.17810059 0.82077241]	[5.36642395e+02 7.47089600e+02 7.20579267e-01]	[5.18780884e+02 6.85546387e+02 6.65856719e-01]	[4.90539673e+02 8.95926697e+02 8.03730786e-01]	[4.75166473e+02 8.93247192e+02 7.97161222e-01]	[5.03278198e+02 8.62492432e+02 7.18184590e-01]
[480.10876465 239.14303589 0.90050888]	[482.80776978 313.45812988 0.89931887]	[416.03845215 315.9770813 0.80498827]	[380.31253052 423.90570068 0.85386002]	[372.52349854 531.59448242 0.81405854]	[547.06567383 305.7774353 0.80755067]	[582.97869873 416.12783813 0.88724726]	[600.753479 521.29779053 0.86264956]	[500.80197144 528.97186279 0.71205235]	[459.63357544 531.60113525 0.66522264]	[480.12661743 706.02062988 0.84449685]	[4.95642059e+02 8.52248779e+02 8.24057698e-01]	[544.33563232 523.94390869 0.69890475]	[562.47015381 688.14904785 0.89725405]	[523.96502686 698.29589844 0.81380659]	[462.32525635 231.36225891 0.92674792]	[487.93130493 231.32493591 0.87159961]	[441.84106445 231.43847656 0.89218259]	[508.44311523 231.45056152 0.87348628]	[521.38342285 752.17016602 0.84315312]	[5.29046082e+02 7.47149719e+02 7.30338454e-01]	[5.18771973e+02 6.85543762e+02 6.74220204e-01]	[4.90562622e+02 8.95901489e+02 8.12518001e-01]	[4.77614502e+02 8.93231140e+02 8.02887022e-01]	[5.00866913e+02 8.59992676e+02 7.25871086e-01]
[480.1368103 244.24990845 0.87673002]	[482.81558228 313.49530029 0.90634656]	[416.03955078 316.01382446 0.80349135]	[380.29089355 423.91918945 0.85036808]	[372.47485352 531.60168457 0.80963659]	[547.06420898 305.85601807 0.80210537]	[582.94580078 416.16390991 0.89277446]	[598.29919434 521.32489014 0.85958743]	[500.80291748 528.97833252 0.71118253]	[459.64498901 531.60943604 0.66590983]	[480.11340332 705.99963379 0.85904431]	[4.95599304e+02 8.52246765e+02 8.21864128e-01]	[544.32073975 523.95776367 0.69945771]	[562.45275879 690.65179443 0.89062268]	[523.91412354 698.31976318 0.82004392]	[462.33712769 233.96578979 0.96186483]	[487.92849731 233.89852905 0.89828795]	[441.83587646 233.89604187 0.89557314]	[505.98013306 233.87989807 0.88558471]	[521.32684326 752.17236328 0.8112185 ]	[5.26509827e+02 7.47144836e+02 7.16699481e-01]	[5.18733826e+02 6.85580444e+02 6.80602014e-01]	[4.90561646e+02 8.95894226e+02 8.04559946e-01]	[4.77600952e+02 8.93225342e+02 7.94198036e-01]	[5.00840332e+02 8.59965515e+02 7.21793771e-01]
[480.14248657 251.95014954 0.90889341]	[482.79391479 313.52368164 0.910133 ]	[413.58486938 316.06820679 0.80441558]	[380.25979614 423.89007568 0.86511171]	[369.9659729 531.59082031 0.80835217]	[547.05737305 310.88262939 0.80342644]	[582.91638184 418.59048462 0.89930058]	[598.22955322 521.36975098 0.85308945]	[500.7434082 528.97894287 0.70211941]	[457.21548462 531.60766602 0.65777808]	[477.73364258 708.51037598 0.85275507]	[4.93134979e+02 8.52288147e+02 8.20458949e-01]	[541.93157959 523.95928955 0.69353312]	[562.43969727 690.61700439 0.88696927]	[523.82989502 698.29101562 0.81909567]	[462.34957886 236.56509399 0.94442707]	[487.94271851 236.49615479 0.89979661]	[441.84667969 236.42884827 0.88540858]	[506.00170898 233.98031616 0.88897973]	[521.25585938 752.20574951 0.78056628]	[5.23973511e+02 7.49558777e+02 7.07278967e-01]	[5.16150696e+02 6.85587158e+02 6.35913849e-01]	[4.90560822e+02 8.95920227e+02 8.10714722e-01]	[4.75149963e+02 8.93251770e+02 8.06708753e-01]	[5.00846863e+02 8.59997742e+02 7.18080461e-01]
[480.19107056 254.57192993 0.93700004]	[482.79824829 315.92227173 0.91559285]	[416.03439331 316.11904907 0.80938005]	[380.23577881 426.40390015 0.85172749]	[369.93157959 531.61816406 0.8069337 ]	[547.06243896 310.95550537 0.80262536]	[582.91314697 418.70248413 0.90986955]	[595.71887207 523.78234863 0.84978324]	[500.72869873 529.0045166 0.70113301]	[459.60089111 534.13739014 0.65974051]	[477.70855713 708.62042236 0.85253477]	[4.95589294e+02 8.52276978e+02 8.22096050e-01]	[541.89813232 526.40979004 0.69431645]	[562.43591309 690.68200684 0.87510955]	[523.79534912 698.37133789 0.82393038]	[462.35610962 241.64624023 0.89755505]	[487.94497681 239.08364868 0.87081712]	[441.8092041 239.07963562 0.88437694]	[505.94970703 234.03097534 0.8808102 ]	[521.25177002 752.19525146 0.81599545]	[5.24005005e+02 7.47170593e+02 7.35246181e-01]	[5.13631653e+02 6.88053101e+02 6.54927254e-01]	[4.90549103e+02 8.95931335e+02 8.13647747e-01]	[4.75151428e+02 8.93255188e+02 8.07264984e-01]	[5.00853271e+02 8.59975159e+02 7.19161212e-01]
[480.20608521 257.18374634 0.9272179 ]	[482.80957031 316.01208496 0.92595345]	[416.02554321 318.57067871 0.81374604]	[380.20809937 431.50012207 0.84204596]	[369.8991394 534.16516113 0.80927408]	[547.05133057 313.4649353 0.81233454]	[582.89471436 418.72518921 0.91438049]	[595.70812988 523.88269043 0.8457883 ]	[500.71411133 531.56335449 0.69984734]	[457.21661377 536.66864014 0.66443509]	[477.72125244 708.68377686 0.84126377]	[4.93130371e+02 8.52307129e+02 8.19709361e-01]	[541.89074707 528.9697876 0.68931431]	[562.41424561 690.70922852 0.86879069]	[523.77319336 703.39575195 0.84316826]	[462.35031128 251.83836365 0.90278482]	[487.93988037 246.78707886 0.85226738]	[441.77807617 241.63223267 0.85929781]	[505.93405151 236.45129395 0.85607874]	[521.23834229 752.27758789 0.81398314]	[523.98724365 749.62121582 0.75575471]	[5.13603760e+02 6.88153687e+02 6.42404377e-01]	[4.90549622e+02 8.95920349e+02 8.16206515e-01]	[4.75154877e+02 8.93252991e+02 8.13971579e-01]	[5.00830017e+02 8.60008667e+02 7.18667388e-01]
[480.15856934 262.25567627 0.87364757]	[482.77618408 316.07717896 0.92902291]	[413.5585022 318.65313721 0.80996084]	[380.16220093 436.63134766 0.87082338]	[367.42459106 536.69573975 0.81620204]	[546.99401855 313.49484253 0.82515287]	[582.87713623 421.16983032 0.91371441]	[593.19647217 523.95495605 0.83473295]	[500.69189453 536.69384766 0.70485449]	[457.17687988 539.29315186 0.67463297]	[480.1026001 708.66845703 0.84496415]	[4.95608582e+02 8.52342957e+02 8.17666590e-01]	[541.87982178 531.60266113 0.69396019]	[562.41772461 693.18469238 0.86671412]	[523.79925537 703.37908936 0.83279389]	[462.32189941 254.46090698 0.93964529]	[485.49804688 251.97406006 0.8861208 ]	[441.73696899 244.20082092 0.84419549]	[505.92074585 236.62103271 0.82363462]	[521.24468994 752.25073242 0.80605483]	[5.23984192e+02 7.49599060e+02 7.42440462e-01]	[5.13647644e+02 6.88129150e+02 6.32285714e-01]	[4.90531372e+02 8.95927551e+02 8.10311913e-01]	[4.75146851e+02 8.93249390e+02 8.14663529e-01]	[5.00858063e+02 8.62527527e+02 7.20262170e-01]
[480.16067505 272.38687134 0.89918303]	[482.76187134 318.52230835 0.93198341]	[413.51138306 318.74917603 0.79993474]	[380.15197754 439.23864746 0.91138375]	[367.42718506 539.23529053 0.82872725]	[546.96380615 315.95095825 0.84023225]	[582.86328125 421.21755981 0.90881431]	[593.20092773 523.98443604 0.83290642]	[500.73907471 539.28118896 0.72325122]	[457.22061157 541.84667969 0.68556654]	[477.70410156 711.13702393 0.84340048]	[4.95605804e+02 8.52374268e+02 8.12552392e-01]	[541.91625977 536.68487549 0.70281398]	[562.34539795 695.77166748 0.8530457 ]	[523.7878418 703.37506104 0.82440615]	[462.31222534 257.04678345 0.94039863]	[487.93276978 254.58314514 0.90479285]	[441.75924683 246.83529663 0.82389623]	[505.89111328 239.12052917 0.81084251]	[521.347229 754.81030273 0.77122927]	[5.26489441e+02 7.49667175e+02 6.78716660e-01]	[5.13607910e+02 6.88146423e+02 6.16610229e-01]	[4.90511780e+02 8.95941711e+02 8.06216419e-01]	[4.75122742e+02 8.93260315e+02 8.12875748e-01]	[5.00866364e+02 8.62558044e+02 7.23695636e-01]
[480.20245361 274.94787598 0.92743266]	[480.37026978 318.63955688 0.93592209]	[411.00390625 321.24627686 0.78707099]	[380.13299561 441.72946167 0.91923434]	[372.45581055 541.80151367 0.85072887]	[544.5369873 316.05194092 0.85501325]	[582.8616333 421.29812622 0.91103327]	[595.72943115 526.51147461 0.82340312]	[500.70935059 541.8425293 0.72889686]	[457.17605591 544.40625 0.67889595]	[477.73239136 713.69610596 0.83275074]	[4.95628479e+02 8.52357666e+02 8.16323459e-01]	[541.90081787 539.24932861 0.70841849]	[562.37097168 698.34997559 0.85930485]	[523.78344727 700.87493896 0.8071683 ]	[462.3380127 259.58651733 0.91623396]	[487.95965576 257.06216431 0.89663899]	[441.71490479 251.91622925 0.83392346]	[503.45574951 241.64630127 0.82064843]	[521.37597656 757.35723877 0.78267765]	[5.26508972e+02 7.49737305e+02 6.66798532e-01]	[5.13623901e+02 6.88118591e+02 5.92792809e-01]	[4.90542328e+02 8.95927795e+02 8.07878256e-01]	[4.75146423e+02 8.93250977e+02 8.15809488e-01]	[5.00873688e+02 8.62541260e+02 7.27727234e-01]
[477.73126221 275.12210083 0.92842841]	[480.3168335 318.73904419 0.93250608]	[410.9744873 323.79129028 0.77560234]	[380.13595581 441.74996948 0.90870017]	[372.49557495 544.30187988 0.85321981]	[544.48736572 316.13705444 0.86749113]	[582.85626221 421.39035034 0.89752585]	[595.71343994 529.02325439 0.81435657]	[500.72012329 544.33105469 0.72941077]	[457.16998291 544.46765137 0.67580354]	[477.72567749 716.27056885 0.83196867]	[4.95622131e+02 8.52357361e+02 8.19341719e-01]	[541.91595459 541.75842285 0.71089453]	[562.39501953 703.41094971 0.8817178 ]	[523.83026123 703.45330811 0.83118606]	[462.21530151 262.16937256 0.88882697]	[485.42214966 259.61807251 0.88514102]	[439.31808472 254.358078 0.84323746]	[503.41549683 246.81965637 0.83308768]	[523.78344727 757.35540771 0.80403346]	[5.29012207e+02 7.49732849e+02 6.81653917e-01]	[5.16171631e+02 6.90668030e+02 5.99262357e-01]	[4.90559174e+02 8.95927795e+02 8.11671257e-01]	[4.75163116e+02 8.93252930e+02 8.16679001e-01]	[5.00858704e+02 8.62528198e+02 7.34264016e-01]
[477.70089722 277.62332153 0.90929073]	[480.32061768 321.1831665 0.92663133]	[410.98187256 326.36227417 0.77031493]	[380.165802 441.81915283 0.90174663]	[374.99014282 544.41357422 0.86506587]	[544.48223877 318.5458374 0.86986262]	[582.87036133 423.86376953 0.88879126]	[595.684021 531.56079102 0.80876184]	[500.67227173 541.89880371 0.72246814]	[457.11276245 544.46087646 0.67374134]	[477.68960571 713.77581787 0.82884181]	[4.95628815e+02 8.52373352e+02 8.17339003e-01]	[541.89385986 541.77294922 0.71116501]	[562.35913086 703.47741699 0.88798535]	[523.89648438 705.96508789 0.84162033]	[459.83340454 267.32653809 0.87477309]	[485.37646484 262.25128174 0.86617619]	[439.25 254.47555542 0.83825469]	[503.36230469 249.34625244 0.83101511]	[523.82507324 759.90374756 0.80980498]	[5.31555054e+02 7.52187317e+02 6.89190686e-01]	[5.18711792e+02 6.93245361e+02 6.35161579e-01]	[4.90529266e+02 8.95922852e+02 8.10410082e-01]	[4.75141724e+02 8.93245422e+02 8.16947818e-01]	[5.00880188e+02 8.62565735e+02 7.31626034e-01]
[477.69607544 280.11987305 0.8906275 ]	[480.31808472 323.7192688 0.90941101]	[408.45877075 331.46871948 0.77226228]	[380.17193604 444.32446289 0.88364983]	[375.04901123 546.94995117 0.85607761]	[544.51403809 318.63739014 0.87041086]	[582.86578369 426.37225342 0.87729675]	[595.68719482 534.13562012 0.80585384]	[498.27456665 544.35723877 0.71594411]	[457.081604 546.93597412 0.67025912]	[477.70663452 716.2722168 0.82987016]	[4.95621033e+02 8.52383301e+02 8.15789700e-01]	[541.84960938 541.80706787 0.70961362]	[562.32067871 705.94006348 0.88848543]	[523.97369385 706.07104492 0.81652474]	[459.81427002 272.3968811 0.90289879]	[482.9666748 267.30288696 0.87504792]	[439.23571777 257.02398682 0.83567518]	[503.29348755 251.83279419 0.82717949]	[523.85693359 762.49755859 0.81710738]	[5.31552124e+02 7.54766052e+02 6.65383697e-01]	[5.18757690e+02 6.98312622e+02 6.23253286e-01]	[4.90539124e+02 8.95922180e+02 8.10751319e-01]	[4.75146820e+02 8.93247498e+02 8.20413172e-01]	[5.00871643e+02 8.65044312e+02 7.34586358e-01]
[477.72573853 280.20425415 0.88026625]	[480.33935547 323.76852417 0.90322989]	[410.95141602 331.49465942 0.7736395 ]	[380.16159058 444.37286377 0.88028461]	[375.07119751 547.03924561 0.84714401]	[544.5112915 318.68325806 0.86600494]	[582.8505249 428.90557861 0.8682754 ]	[595.67224121 536.69396973 0.81483954]	[500.66064453 544.39691162 0.71869016]	[457.10293579 546.97131348 0.66772926]	[477.70315552 718.84783936 0.8289758 ]	[4.95609985e+02 8.54823486e+02 8.10672700e-01]	[541.88690186 541.8494873 0.7105267 ]	[562.26934814 706.02185059 0.88631272]	[523.99401855 706.08599854 0.81128615]	[462.18850708 274.87567139 0.9094668 ]	[482.96170044 269.86193848 0.87765741]	[439.23007202 257.06518555 0.83199757]	[503.29678345 251.87875366 0.83037496]	[523.86572266 764.95953369 0.82500106]	[5.31593262e+02 7.54815063e+02 6.67909324e-01]	[5.18785156e+02 6.98337891e+02 6.38434410e-01]	[4.90504578e+02 8.95935547e+02 8.09708357e-01]	[4.75115234e+02 8.93262939e+02 8.21531177e-01]	[5.00877808e+02 8.65109375e+02 7.36274183e-01]
[477.72186279 282.74057007 0.86088955]	[480.31665039 326.3006897 0.89401901]	[408.43438721 333.98498535 0.7833035 ]	[380.16726685 444.39199829 0.87746346]	[375.10314941 549.51861572 0.84012711]	[544.48303223 318.73980713 0.8673473 ]	[582.85095215 431.47265625 0.86776859]	[595.67034912 539.1739502 0.82455468]	[500.68264771 544.44995117 0.72250932]	[457.14346313 547.03540039 0.66785401]	[477.71343994 718.87121582 0.83170456]	[4.95616455e+02 8.54858521e+02 8.07599008e-01]	[541.89379883 541.89013672 0.71343017]	[562.27038574 706.03027344 0.88683528]	[523.98596191 706.11779785 0.81129974]	[462.19281006 274.98751831 0.93016207]	[482.95495605 272.40859985 0.89047837]	[439.19570923 257.06970215 0.83817434]	[503.30218506 254.3994751 0.83134425]	[523.86486816 765.00445557 0.83036041]	[5.31582703e+02 7.57316223e+02 6.61660075e-01]	[5.18764954e+02 6.98337463e+02 6.31034315e-01]	[4.90499603e+02 8.95948547e+02 8.04708362e-01]	[4.75118713e+02 8.93272583e+02 8.20063531e-01]	[5.03261139e+02 8.67585449e+02 7.39466012e-01]
[477.67300415 285.25756836 0.84805495]	[480.28753662 328.89916992 0.88993931]	[408.4083252 336.45297241 0.78855491]	[380.18673706 444.3692627 0.87451994]	[375.08026123 552.06518555 0.82554263]	[544.45977783 321.18765259 0.85816348]	[582.83636475 428.97973633 0.86809671]	[593.20013428 539.2298584 0.83606493]	[500.67947388 544.48913574 0.7179997 ]	[457.12854004 549.5378418 0.66641158]	[477.68237305 718.88592529 0.82799697]	[4.95608673e+02 8.54871033e+02 8.04573119e-01]	[541.90753174 544.359375 0.71418673]	[562.23217773 706.04095459 0.87690032]	[523.98846436 708.62121582 0.81762934]	[459.82522583 275.03384399 0.9296391 ]	[482.93588257 272.48495483 0.90161556]	[439.20123291 257.0512085 0.82368219]	[503.29821777 254.41676331 0.81394541]	[523.85913086 765.04931641 0.83506536]	[5.31563354e+02 7.57377014e+02 6.72068894e-01]	[5.18768250e+02 7.00918579e+02 6.44232631e-01]	[4.88014771e+02 8.95972107e+02 8.00367117e-01]	[4.75087555e+02 8.93279785e+02 8.15357566e-01]	[5.03269592e+02 8.67606018e+02 7.44130433e-01]
[477.62918091 285.30361938 0.84369713]	[480.26132202 331.45394897 0.89774823]	[408.40811157 336.51168823 0.79317391]	[380.19647217 446.88778687 0.86153215]	[375.08505249 554.62799072 0.82684255]	[544.43035889 321.2593689 0.84965062]	[582.83935547 431.51135254 0.86860842]	[593.17303467 539.27038574 0.83795798]	[500.68411255 546.96520996 0.71679634]	[457.15264893 552.0670166 0.66968888]	[477.70065308 723.89221191 0.83782929]	[4.95611481e+02 8.57397583e+02 7.92691767e-01]	[541.90704346 544.39978027 0.7143051 ]	[562.23236084 706.11096191 0.87596858]	[523.965271 708.64007568 0.81712204]	[459.78265381 275.06558228 0.93220007]	[482.93334961 274.88122559 0.90355754]	[439.15203857 257.1242981 0.81880343]	[503.29989624 254.5358429 0.82713807]	[523.8503418 767.47290039 0.84561867]	[5.31531128e+02 7.59921936e+02 6.70998693e-01]	[5.18744873e+02 7.00934875e+02 6.32018328e-01]	[4.88016418e+02 8.95955078e+02 7.97834873e-01]	[4.75080078e+02 8.93279175e+02 8.14786553e-01]	[5.03274384e+02 8.70131165e+02 7.42434144e-01]
[475.17660522 287.79928589 0.83502263]	[480.25875854 333.91854858 0.90299976]	[408.40698242 336.546875 0.79399341]	[380.17507935 449.46115112 0.84132224]	[375.08883667 554.67633057 0.8272413 ]	[544.42089844 323.72412109 0.84196591]	[582.81793213 431.54376221 0.86345017]	[593.12835693 539.25994873 0.83807755]	[500.65835571 546.96081543 0.71062845]	[457.12756348 552.06115723 0.66495466]	[477.73086548 723.93530273 0.8509531 ]	[4.95602203e+02 8.57414124e+02 7.90336967e-01]	[541.88647461 544.38562012 0.71293086]	[562.24926758 706.12030029 0.87919641]	[523.92199707 711.1239624 0.82301295]	[459.75012207 275.08575439 0.93470001]	[482.91397095 274.91204834 0.9097653 ]	[439.12408447 257.16195679 0.78798252]	[503.29229736 254.59284973 0.82796282]	[523.91467285 767.53564453 0.85681152]	[5.31623047e+02 7.62453308e+02 6.86464131e-01]	[5.18710999e+02 7.03456787e+02 6.46267891e-01]	[4.88022583e+02 8.95946045e+02 7.96205223e-01]	[4.75083801e+02 8.93278076e+02 8.12804163e-01]	[5.03273407e+02 8.70145447e+02 7.44467914e-01]
[475.07885742 290.42034912 0.84143215]	[480.24249268 334.0020752 0.91604191]	[405.91720581 336.62255859 0.80185723]	[380.14959717 452.00753784 0.84233558]	[375.07888794 557.17303467 0.827995 ]	[544.41326904 323.77038574 0.8373791 ]	[582.81689453 436.57723999 0.87564892]	[590.64172363 539.26556396 0.83904201]	[500.65255737 546.97595215 0.70582145]	[457.12387085 552.08447266 0.66149914]	[480.10083008 723.89648438 0.84832484]	[4.95625885e+02 8.57379028e+02 8.00382078e-01]	[541.87310791 544.40362549 0.71284086]	[562.29919434 708.58813477 0.89487398]	[523.9609375 708.65118408 0.80160785]	[459.70663452 277.50167847 0.94040531]	[482.85101318 275.03652954 0.93747205]	[439.10388184 259.6144104 0.78527606]	[500.88821411 257.01519775 0.84914267]	[523.91125488 767.54547119 0.86083984]	[5.31615845e+02 7.62462646e+02 6.82365656e-01]	[5.18750671e+02 7.03389221e+02 6.12415016e-01]	[4.88011230e+02 8.95981812e+02 7.96369970e-01]	[4.75081085e+02 8.93286743e+02 8.15609396e-01]	[5.03274261e+02 8.67671265e+02 7.48964310e-01]
[475.06445312 292.96133423 0.86088908]	[480.23022461 334.06607056 0.92263532]	[405.89254761 336.67086792 0.80608702]	[380.15005493 454.5440979 0.84543675]	[375.03250122 557.26678467 0.83396018]	[544.42004395 326.30038452 0.82647657]	[582.80474854 436.55960083 0.87421286]	[593.10955811 539.30041504 0.83974516]	[498.23907471 547.01641846 0.69862324]	[454.62854004 552.11651611 0.65958273]	[480.14859009 723.94665527 0.86090493]	[4.95652649e+02 8.57367859e+02 8.05653274e-01]	[541.84381104 544.45452881 0.70988655]	[562.3480835 708.65563965 0.88814235]	[523.95550537 708.67938232 0.79033446]	[459.6946106 277.57723999 0.93788975]	[482.83752441 275.13504028 0.94503552]	[439.1368103 259.71350098 0.76434147]	[500.85610962 257.08007812 0.84768456]	[523.91094971 767.63153076 0.872913 ]	[5.31613098e+02 7.64990234e+02 7.04472661e-01]	[5.18755371e+02 7.03429749e+02 5.95346749e-01]	[4.88001465e+02 8.98410095e+02 7.96102524e-01]	[4.75095581e+02 8.93287231e+02 8.20431828e-01]	[5.03273590e+02 8.67647217e+02 7.48010278e-01]
[472.59155273 292.96713257 0.85969031]	[480.20672607 336.462677 0.92291278]	[405.85986328 339.09179688 0.81183112]	[380.13818359 457.0925293 0.86129189]	[375.00939941 559.73815918 0.83852398]	[544.39953613 326.32046509 0.82488918]	[582.77661133 436.54055786 0.86240041]	[590.62310791 539.31488037 0.84397352]	[498.21240234 549.5055542 0.69366878]	[454.60552979 554.63446045 0.65768683]	[480.181427 723.98754883 0.87387532]	[4.95650299e+02 8.54881653e+02 8.15248251e-01]	[541.82977295 546.92565918 0.70512599]	[562.34790039 708.69610596 0.88142991]	[523.92602539 708.68029785 0.80660033]	[459.67050171 277.59509277 0.93312734]	[482.81088257 275.11920166 0.94448286]	[439.14553833 264.72802734 0.74143696]	[500.82208252 257.05136108 0.84213984]	[523.91418457 767.69396973 0.86354744]	[5.34115295e+02 7.65037537e+02 7.07407534e-01]	[5.18741882e+02 7.03440552e+02 6.17472768e-01]	[4.88009918e+02 8.98422913e+02 7.98636198e-01]	[4.75104675e+02 8.93293457e+02 8.23864222e-01]	[5.03265839e+02 8.67577332e+02 7.51716018e-01]
[475.0715332 292.96994019 0.86152637]	[480.20150757 336.49804688 0.92471159]	[405.84475708 339.13980103 0.81290621]	[380.13482666 457.10214233 0.86060327]	[374.97268677 559.74420166 0.83552891]	[544.39782715 326.36898804 0.82122463]	[582.7857666 436.6317749 0.87509346]	[590.59594727 541.74310303 0.85416573]	[498.25128174 549.55908203 0.69408637]	[457.09085083 557.17657471 0.66300625]	[480.17977905 724.034729 0.87559891]	[4.95661560e+02 8.54885254e+02 8.17691624e-01]	[541.83215332 546.97381592 0.7041294 ]	[562.34869385 708.71679688 0.88021737]	[523.90991211 708.71899414 0.82433277]	[459.68484497 277.6071167 0.93393642]	[482.82098389 275.1114502 0.94408613]	[439.1578064 264.79415894 0.74470264]	[500.81039429 257.01687622 0.83525711]	[523.92755127 767.70770264 0.84809142]	[5.34125427e+02 7.65040771e+02 6.99680924e-01]	[5.18740967e+02 7.03460815e+02 6.41953588e-01]	[4.88023315e+02 8.98432068e+02 7.97504902e-01]	[4.75118439e+02 8.93298706e+02 8.24900329e-01]	[5.03271057e+02 8.67581360e+02 7.55396724e-01]
[475.0743103 292.96963501 0.86148703]	[480.21182251 336.52606201 0.92794597]	[405.85635376 339.16241455 0.81121033]	[380.13272095 457.15438843 0.87260193]	[374.96496582 559.78729248 0.83928722]	[544.40405273 328.87527466 0.82077616]	[582.78259277 436.65377808 0.87480205]	[590.6270752 541.80877686 0.85552692]	[498.23913574 549.54840088 0.68850398]	[454.64187622 554.67529297 0.65681154]	[480.16659546 726.42987061 0.87422818]	[4.95661774e+02 8.54903625e+02 8.17297280e-01]	[541.8293457 546.97052002 0.70119286]	[562.36724854 711.17828369 0.88057208]	[523.92883301 711.21850586 0.80627406]	[459.6958313 277.61053467 0.93605399]	[482.81570435 275.11410522 0.9443965 ]	[439.18914795 267.29971313 0.74626935]	[500.81478882 257.05020142 0.84009391]	[523.91259766 770.0980835 0.86635178]	[5.34138184e+02 7.65084534e+02 7.20939338e-01]	[5.18754517e+02 7.05942566e+02 6.43136561e-01]	[4.88004303e+02 8.98426575e+02 8.01146626e-01]	[4.75103577e+02 8.93295227e+02 8.26887906e-01]	[5.03275543e+02 8.67602722e+02 7.60650516e-01]
[475.07827759 292.98458862 0.86431605]	[480.19839478 336.56591797 0.92906296]	[405.83981323 339.2046814 0.81022006]	[380.12817383 459.61813354 0.88802296]	[374.97467041 559.82055664 0.84741294]	[544.39868164 328.92318726 0.82239127]	[582.78930664 436.67422485 0.88059449]	[590.64819336 541.83026123 0.84743404]	[498.2633667 552.07757568 0.68993437]	[457.09197998 557.22406006 0.66331178]	[480.184021 726.49127197 0.87443578]	[4.95645020e+02 8.54909058e+02 8.17589700e-01]	[541.83453369 547.00494385 0.69914943]	[562.39556885 713.68450928 0.87582189]	[523.92126465 711.19647217 0.79156077]	[459.70037842 277.61737061 0.93748116]	[482.82196045 275.13134766 0.94684732]	[439.19821167 267.34857178 0.75705326]	[500.80447388 257.10971069 0.84137648]	[523.91381836 770.10760498 0.85511655]	[5.34158142e+02 7.65080566e+02 7.12041020e-01]	[5.18716614e+02 7.05934570e+02 6.10668480e-01]	[4.88020813e+02 8.98436829e+02 8.03825438e-01]	[4.75108582e+02 8.93305054e+02 8.29066277e-01]	[5.03256226e+02 8.67594299e+02 7.61567950e-01]
[472.59329224 293.02709961 0.86433113]	[480.24014282 336.57254028 0.93805075]	[405.8934021 339.18743896 0.80809444]	[380.13565063 459.70306396 0.90380633]	[374.98178101 562.22137451 0.85424846]	[544.41912842 331.43682861 0.82473397]	[582.78729248 439.12356567 0.89098108]	[593.12469482 544.30444336 0.85197949]	[498.27114868 552.09570312 0.68910158]	[457.0802002 557.23632812 0.66146773]	[480.19552612 726.52996826 0.87317407]	[4.95670471e+02 8.54916626e+02 8.20134342e-01]	[541.85540771 547.02069092 0.69714129]	[562.40454102 713.77435303 0.86946911]	[523.91998291 711.21057129 0.80200392]	[459.71768188 277.6421814 0.93511659]	[482.79904175 277.54446411 0.95726484]	[439.21728516 264.78573608 0.75851923]	[500.85165405 259.64276123 0.85228771]	[523.91369629 770.16741943 0.85746497]	[5.34172119e+02 7.67518066e+02 7.20496297e-01]	[5.18739502e+02 7.05942078e+02 6.25164866e-01]	[4.90493500e+02 8.98468628e+02 8.08869839e-01]	[4.75134796e+02 8.93327881e+02 8.34448993e-01]	[5.03255829e+02 8.67586365e+02 7.64709473e-01]
[475.08261108 293.02038574 0.8674987 ]	[480.22247314 336.62686157 0.93553162]	[405.859375 339.25665283 0.80501646]	[380.12640381 459.6975708 0.9028551 ]	[374.99853516 562.23461914 0.85931492]	[544.41900635 331.48648071 0.82818079]	[582.7800293 439.14990234 0.89193821]	[593.14331055 544.33123779 0.85111475]	[498.24862671 552.11590576 0.68741614]	[454.61480713 557.25415039 0.65802985]	[480.19076538 726.57232666 0.87059319]	[4.95674377e+02 8.54922729e+02 8.19595695e-01]	[541.86071777 549.50421143 0.69721216]	[562.41082764 716.29925537 0.86334521]	[523.93621826 713.69714355 0.79092836]	[459.74050903 277.64309692 0.94072616]	[482.81881714 277.51852417 0.95799768]	[439.23492432 267.35482788 0.76562679]	[500.86053467 259.64520264 0.85791355]	[523.89978027 770.18713379 0.86299968]	[5.34176453e+02 7.67542542e+02 7.30220079e-01]	[5.18752014e+02 7.05977722e+02 6.19820535e-01]	[4.90509888e+02 8.98484863e+02 8.08878660e-01]	[4.75139282e+02 8.93336914e+02 8.31836760e-01]	[5.03260468e+02 8.67581482e+02 7.64104962e-01]
[475.09231567 292.99645996 0.86696994]	[480.22994995 336.64709473 0.93564403]	[405.88467407 339.27206421 0.80215484]	[380.12561035 459.7052002 0.90218067]	[374.98364258 559.83795166 0.85232592]	[544.41662598 333.93756104 0.83129799]	[582.79943848 439.1946106 0.8991155 ]	[593.14373779 544.34869385 0.84866428]	[498.20501709 552.08795166 0.68093371]	[454.565979 557.24255371 0.65268248]	[480.17752075 726.63671875 0.87012029]	[4.95674927e+02 8.54926208e+02 8.18839669e-01]	[541.83056641 547.00964355 0.69588453]	[562.42504883 718.84216309 0.8601054 ]	[523.99261475 713.71398926 0.7592929 ]	[459.74560547 277.61154175 0.94750577]	[482.83358765 277.4954834 0.95724434]	[439.23886108 269.84933472 0.77168846]	[500.87628174 259.68566895 0.85230619]	[523.87896729 770.22253418 0.85028517]	[5.34163818e+02 7.67581482e+02 7.22881794e-01]	[5.18778870e+02 7.05975830e+02 5.96386552e-01]	[4.90504944e+02 8.98488708e+02 8.09215844e-01]	[4.75145691e+02 8.93338684e+02 8.33799958e-01]	[5.03263336e+02 8.67584106e+02 7.65849531e-01]
[475.10629272 292.9956665 0.86833012]	[480.23388672 336.64758301 0.9359163 ]	[405.89031982 339.26971436 0.80251288]	[380.12310791 459.69631958 0.89907968]	[374.98812866 559.84362793 0.85299349]	[544.41851807 333.94049072 0.83149159]	[582.80877686 439.21560669 0.90205228]	[593.14349365 544.36053467 0.84818214]	[498.19900513 552.1027832 0.67966133]	[454.5552063 557.25701904 0.65257031]	[480.17669678 726.65460205 0.8705107 ]	[4.95669189e+02 8.54910889e+02 8.21629524e-01]	[541.83117676 547.01940918 0.69462764]	[562.42852783 718.85241699 0.86029106]	[523.99151611 713.71380615 0.75812298]	[459.75384521 277.61206055 0.94782835]	[482.84268188 277.49472046 0.95646125]	[439.24057007 269.84729004 0.77601957]	[500.88146973 259.68658447 0.85127288]	[523.88891602 770.2210083 0.84732574]	[5.34174866e+02 7.67580505e+02 7.20636010e-01]	[5.18777283e+02 7.05977112e+02 5.94648361e-01]	[4.90507385e+02 8.98495544e+02 8.11596870e-01]	[4.75148193e+02 8.93342957e+02 8.35207760e-01]	[5.03250885e+02 8.65130920e+02 7.63726473e-01]
[475.10528564 292.99645996 0.86838883]	[480.23403931 336.6484375 0.9361316 ]	[405.89260864 339.27090454 0.80233634]	[380.12213135 459.69296265 0.8982361 ]	[374.98687744 559.8404541 0.85273516]	[544.41741943 333.94070435 0.83137292]	[582.81048584 439.21884155 0.90290952]	[593.14282227 544.3616333 0.84811115]	[498.19952393 552.10388184 0.67965204]	[454.55654907 557.25738525 0.6527521 ]	[480.17834473 729.01824951 0.86887747]	[4.95672821e+02 8.54897034e+02 8.24009836e-01]	[541.83099365 547.02038574 0.69435126]	[562.4284668 718.84527588 0.8593508 ]	[523.98474121 713.70739746 0.75895739]	[459.75259399 277.61181641 0.94772249]	[482.84268188 277.49505615 0.956586 ]	[439.23843384 269.84402466 0.77628279]	[500.88143921 259.68817139 0.85154289]	[523.88427734 770.21832275 0.8494361 ]	[5.34168945e+02 7.67577393e+02 7.20816255e-01]	[5.18769470e+02 7.05973572e+02 5.93238592e-01]	[4.90508270e+02 8.98497864e+02 8.12293351e-01]	[4.75150452e+02 8.93342407e+02 8.35562646e-01]	[5.03251007e+02 8.65114380e+02 7.64018059e-01]
[475.11444092 292.96609497 0.86363751]	[480.23861694 336.64804077 0.93534929]	[405.91207886 339.26296997 0.80141813]	[380.12460327 459.67712402 0.89668405]	[374.97042847 559.83557129 0.84983611]	[544.40490723 333.94665527 0.83313411]	[582.81072998 439.21124268 0.90011758]	[593.15289307 544.37341309 0.84798706]	[498.16326904 554.61859131 0.67478955]	[452.05908203 559.74700928 0.65393865]	[480.16229248 729.01794434 0.86781085]	[4.95670929e+02 8.54884888e+02 8.27111006e-01]	[541.81097412 549.49993896 0.69231004]	[562.39459229 718.83728027 0.85607564]	[523.96447754 713.76812744 0.76566988]	[459.75848389 277.58294678 0.94770193]	[482.85238647 275.13656616 0.9528861 ]	[439.26202393 269.84347534 0.7926591 ]	[500.89193726 259.64263916 0.85404813]	[523.86761475 770.24139404 0.841456 ]	[5.34159119e+02 7.67594727e+02 7.22024620e-01]	[5.18755920e+02 7.06007996e+02 5.99282026e-01]	[4.90510132e+02 8.98489868e+02 8.19041193e-01]	[4.75150574e+02 8.93339539e+02 8.39302659e-01]	[5.03251709e+02 8.65093445e+02 7.63652265e-01]
[475.13339233 292.88980103 0.85360765]	[480.25662231 336.64868164 0.93610179]	[408.38162231 339.25637817 0.8002817 ]	[380.12954712 459.66604614 0.89370716]	[372.5519104 559.81970215 0.84787142]	[544.41925049 333.94979858 0.83368075]	[582.80749512 439.19857788 0.9010343 ]	[593.16204834 544.37512207 0.84810299]	[498.14447021 552.12927246 0.67362052]	[452.03982544 559.74377441 0.65478039]	[480.14501953 729.0256958 0.86432338]	[4.95672913e+02 8.54863586e+02 8.30483377e-01]	[541.8092041 549.49951172 0.69258511]	[562.35803223 716.29449463 0.85508931]	[523.95227051 716.28863525 0.76937604]	[459.76559448 277.53106689 0.95164818]	[482.86300659 275.05526733 0.94999313]	[439.26519775 269.82501221 0.79903942]	[503.24502563 257.15936279 0.87714672]	[523.85211182 770.2779541 0.84065199]	[5.34151123e+02 7.67630554e+02 7.31023431e-01]	[5.18746338e+02 7.06050842e+02 6.05068266e-01]	[4.90518372e+02 8.98487732e+02 8.20478976e-01]	[4.75157349e+02 8.93335999e+02 8.39807153e-01]	[5.00888184e+02 8.65061035e+02 7.64087319e-01]
[475.06317139 280.18786621 0.85597354]	[480.31698608 336.49398804 0.93562317]	[410.95059204 339.08947754 0.80458546]	[380.18054199 457.13861084 0.86153138]	[374.96636963 559.72998047 0.83962548]	[544.46911621 328.94180298 0.81852871]	[582.80511475 436.68951416 0.88307011]	[593.17602539 544.29858398 0.84998184]	[498.15274048 549.54595947 0.6771937 ]	[452.0562439 557.18615723 0.64863795]	[480.11340332 726.45257568 0.84950387]	[4.95643646e+02 8.54828674e+02 8.28361988e-01]	[541.8079834 546.95733643 0.69529086]	[562.24884033 713.74346924 0.85359353]	[523.95611572 716.32019043 0.78475529]	[459.70999146 272.43371582 0.91753101]	[482.85528564 269.85913086 0.90203619]	[439.16513062 259.68603516 0.81175458]	[503.33670044 257.00073242 0.89401525]	[523.84088135 770.28430176 0.84568584]	[5.34109924e+02 7.67636841e+02 7.45175660e-01]	[5.18773254e+02 7.06083984e+02 6.33507013e-01]	[4.90558594e+02 8.98465088e+02 8.23894501e-01]	[4.77603760e+02 8.93331482e+02 8.37736964e-01]	[5.00864838e+02 8.62566711e+02 7.57070363e-01]
[475.10449219 277.58660889 0.88993323]	[480.2868042 334.07177734 0.91952682]	[408.43603516 336.68966675 0.7979784 ]	[380.18963623 451.99465942 0.84154058]	[374.99899292 557.27264404 0.83885968]	[544.46356201 326.37918091 0.81725043]	[582.8326416 436.68707275 0.88643241]	[593.16015625 541.87329102 0.85200667]	[498.15075684 547.00457764 0.68260813]	[452.03866577 552.11962891 0.64315367]	[480.10903931 726.43395996 0.85907686]	[4.95624115e+02 8.54797852e+02 8.23144555e-01]	[541.81225586 544.44195557 0.70141059]	[562.25115967 713.70739746 0.8499732 ]	[523.98199463 713.73956299 0.76678991]	[459.71359253 267.30239868 0.8876797 ]	[482.87301636 262.19412231 0.89444607]	[439.17129517 257.1862793 0.82949376]	[503.33050537 254.48556519 0.89553577]	[523.82971191 770.2121582 0.83682245]	[5.31596069e+02 7.67601196e+02 7.17428565e-01]	[5.18766479e+02 7.05995117e+02 6.02567613e-01]	[4.90575897e+02 8.98431519e+02 8.20680678e-01]	[4.77616913e+02 8.93311401e+02 8.40592980e-01]	[5.00849640e+02 8.62538147e+02 7.45688558e-01]
[472.54962158 275.0559082 0.88395071]	[480.2984314 333.95135498 0.90608215]	[410.94750977 336.55722046 0.79061794]	[380.21969604 446.90722656 0.84564561]	[375.05664062 554.70965576 0.83124578]	[544.47723389 323.7869873 0.82942855]	[582.82275391 434.10931396 0.86977857]	[593.1708374 541.74279785 0.84484118]	[498.16030884 546.99926758 0.6913898 ]	[452.06478882 552.10461426 0.65100765]	[477.6887207 724.02819824 0.8555457 ]	[4.95627716e+02 8.54793274e+02 8.22013974e-01]	[541.81433105 544.43902588 0.70511746]	[559.81439209 708.72491455 0.86406231]	[523.86193848 716.25878906 0.81664693]	[459.66851807 259.68383789 0.893466 ]	[482.77355957 257.19589233 0.93015152]	[439.16595459 256.98535156 0.84977919]	[503.27105713 254.36943054 0.9030149 ]	[521.42260742 770.15692139 0.87790751]	[5.29068726e+02 7.67534180e+02 7.44743407e-01]	[5.18680908e+02 7.06061462e+02 6.70862138e-01]	[4.90577728e+02 8.98418457e+02 8.21673810e-01]	[4.77633881e+02 8.93307373e+02 8.41664612e-01]	[5.00856659e+02 8.62543701e+02 7.45999217e-01]
[472.54931641 274.90103149 0.87180388]	[480.31085205 331.39529419 0.88932878]	[410.95162964 334.06298828 0.78299546]	[380.23431396 444.3039856 0.87355632]	[375.09188843 549.60028076 0.82980686]	[544.4977417 321.23852539 0.84843397]	[582.83355713 434.04272461 0.87004977]	[593.19390869 539.26800537 0.83229804]	[498.1512146 546.93200684 0.68592089]	[452.03396606 549.54034424 0.64616138]	[477.67156982 723.96246338 0.84402293]	[4.95610504e+02 8.52375610e+02 8.21917236e-01]	[541.80938721 544.36187744 0.7032457 ]	[559.76300049 708.66418457 0.87231648]	[523.84729004 713.7298584 0.83109307]	[459.70092773 257.14971924 0.92415661]	[482.79376221 257.02288818 0.95680076]	[439.25796509 254.55036926 0.84760928]	[503.31246948 251.84040833 0.87696463]	[521.41186523 770.12225342 0.87266755]	[5.29001648e+02 7.67508057e+02 7.29514718e-01]	[5.18680481e+02 7.06015137e+02 6.75419927e-01]	[4.93047546e+02 8.98416077e+02 8.21868420e-01]	[4.77624695e+02 8.93312500e+02 8.35170150e-01]	[5.00860931e+02 8.62518921e+02 7.31483102e-01]
[472.57086182 269.92446899 0.84124839]	[480.30645752 326.29846191 0.88977677]	[408.44393921 333.93862915 0.77813071]	[380.24005127 441.86260986 0.88922471]	[375.10083008 546.9942627 0.85402375]	[544.46685791 318.7276001 0.87312615]	[582.83441162 428.95791626 0.86814648]	[595.67388916 539.1829834 0.82209384]	[498.15838623 544.43707275 0.69654888]	[452.04190063 547.01879883 0.65292317]	[477.62545776 723.91339111 0.82558697]	[4.95585480e+02 8.52374512e+02 8.15591395e-01]	[541.82019043 541.88140869 0.70984489]	[559.73974609 708.56750488 0.87026703]	[523.86340332 711.21496582 0.83487272]	[459.72116089 256.96185303 0.94919765]	[482.81665039 254.5349884 0.96065724]	[439.27053833 254.37171936 0.84823573]	[503.32174683 246.79545593 0.87257814]	[521.38891602 770.08349609 0.86977381]	[5.26505676e+02 7.67492554e+02 7.27346778e-01]	[5.18689148e+02 7.05949829e+02 6.84805036e-01]	[4.93069641e+02 8.95963562e+02 8.17886889e-01]	[4.77638458e+02 8.93296753e+02 8.28541696e-01]	[5.00843964e+02 8.62532837e+02 7.25856185e-01]
[470.03051758 264.724823 0.83337677]	[480.32070923 323.71789551 0.90249497]	[408.45605469 328.93612671 0.7718519 ]	[380.23614502 441.78439331 0.89604604]	[375.07562256 544.48925781 0.86636794]	[544.50488281 318.65896606 0.87359208]	[582.85314941 426.37908936 0.87516856]	[593.19213867 534.16815186 0.80843514]	[498.15130615 544.37799072 0.6955319 ]	[452.04727173 546.94177246 0.65608549]	[477.61413574 721.43444824 0.82568908]	[4.93107025e+02 8.52330811e+02 8.12550306e-01]	[541.80090332 541.83660889 0.70771539]	[559.71337891 706.06518555 0.86512291]	[523.84307861 711.18432617 0.83718365]	[459.66589355 254.44390869 0.9406836 ]	[482.77627563 251.97943115 0.93902647]	[439.21646118 251.95939636 0.8063795 ]	[503.33056641 244.24674988 0.87447208]	[521.35839844 767.67755127 0.88414389]	[5.26480164e+02 7.65044067e+02 7.31593311e-01]	[5.18691711e+02 7.05948853e+02 6.94855094e-01]	[4.93059998e+02 8.95931396e+02 8.11053455e-01]	[4.77609955e+02 8.93276917e+02 8.16500962e-01]	[5.00825104e+02 8.62518433e+02 7.19448745e-01]
[470.00421143 259.65524292 0.85857874]	[480.29827881 321.18814087 0.91944337]	[408.46154785 326.33831787 0.77490288]	[380.23059082 439.3085022 0.89517772]	[375.05981445 544.36376953 0.87856656]	[544.48400879 318.58300781 0.87462181]	[582.8659668 423.86315918 0.88708222]	[595.68444824 531.56481934 0.80749226]	[498.13131714 541.86083984 0.68671793]	[452.00848389 544.43017578 0.65505719]	[475.11773682 713.70568848 0.80952334]	[4.93118164e+02 8.52321716e+02 8.07477593e-01]	[541.78808594 539.30273438 0.69770157]	[557.25231934 705.92669678 0.84231496]	[523.80133057 711.16882324 0.85305583]	[459.65359497 251.90647888 0.91655201]	[482.77816772 249.37532043 0.91194975]	[439.23117065 246.83876038 0.77241671]	[503.38726807 239.17558289 0.88422298]	[521.32745361 767.66760254 0.8964771 ]	[5.26447632e+02 7.64997437e+02 7.50260711e-01]	[5.16220520e+02 7.05936768e+02 6.93920732e-01]	[4.93058167e+02 8.95921936e+02 8.03821445e-01]	[4.75164520e+02 8.93270691e+02 8.04111958e-01]	[5.00834778e+02 8.62537231e+02 7.08434820e-01]
[470.03134155 257.20629883 0.86990845]	[480.30728149 318.72982788 0.92783248]	[410.940979 323.75527954 0.78111273]	[380.2124939 439.22296143 0.88770926]	[375.05270386 541.8638916 0.88287109]	[544.48931885 316.15625 0.86840802]	[582.8793335 421.36053467 0.90240973]	[595.69848633 528.98925781 0.81438822]	[498.1656189 541.81365967 0.69805729]	[452.06762695 544.35540771 0.66164649]	[472.58380127 708.66900635 0.81787121]	[4.93094849e+02 8.52267883e+02 8.09866309e-01]	[541.79901123 539.27276611 0.70050609]	[559.69396973 705.91021729 0.84708464]	[523.80395508 708.65533447 0.85596246]	[459.64334106 249.40568542 0.90150678]	[482.78594971 246.79353333 0.90181971]	[439.19558716 241.72753906 0.75935727]	[503.3744812 236.62701416 0.91613287]	[521.3269043 767.61712646 0.89139944]	[5.26446655e+02 7.62509338e+02 7.35177040e-01]	[5.18677307e+02 7.03397888e+02 6.83347821e-01]	[4.93050171e+02 8.95941589e+02 7.99222887e-01]	[4.75151672e+02 8.93282532e+02 7.93188751e-01]	[5.00838684e+02 8.59985168e+02 7.09789693e-01]
[472.54220581 257.02734375 0.8896926 ]	[480.29907227 318.60571289 0.93578273]	[410.94464111 321.20361328 0.79435217]	[380.20199585 439.09744263 0.86856806]	[375.0128479 541.72143555 0.86242831]	[544.47351074 316.02682495 0.85672992]	[582.86273193 421.23300171 0.90803927]	[595.70697021 526.43280029 0.82875115]	[498.13635254 541.75421143 0.68287766]	[452.0307312 541.89599609 0.65434587]	[472.54232788 708.70111084 0.81806844]	[4.93096588e+02 8.52270630e+02 8.12842607e-01]	[541.77178955 536.72698975 0.69156301]	[557.2387085 703.41534424 0.81871903]	[523.81256104 708.63964844 0.8514846 ]	[459.66732788 246.74081421 0.88602722]	[482.78814697 241.65245056 0.90603167]	[439.21365356 241.66290283 0.81107259]	[503.3347168 236.50697327 0.92736274]	[521.36431885 767.60784912 0.87092412]	[5.26493469e+02 7.62485779e+02 7.22795606e-01]	[5.16221252e+02 7.03383179e+02 6.94064379e-01]	[4.93055145e+02 8.95945007e+02 8.02770495e-01]	[4.75148071e+02 8.93290283e+02 7.95722246e-01]	[5.00837524e+02 8.59981323e+02 7.18335390e-01]
[470.01791382 256.94470215 0.88617373]	[480.30407715 316.17349243 0.93378633]	[408.46536255 318.74359131 0.80058944]	[380.16769409 439.08981323 0.87751687]	[375.01754761 539.28430176 0.85477579]	[544.48608398 313.53845215 0.83856905]	[582.86883545 421.15206909 0.91074359]	[595.72113037 523.94842529 0.84331381]	[498.11386108 539.28149414 0.68121248]	[451.99746704 541.87579346 0.66092753]	[472.58770752 708.60864258 0.82903081]	[4.93095612e+02 8.52310608e+02 8.07843983e-01]	[541.77069092 536.67663574 0.69000906]	[557.21295166 700.93457031 0.80719447]	[523.84082031 708.59887695 0.84661287]	[459.60638428 241.65814209 0.87834692]	[482.76324463 239.10877991 0.92308909]	[439.171875 239.10214233 0.80581754]	[503.32852173 234.06855774 0.92254698]	[521.39898682 767.5602417 0.85992557]	[5.26535706e+02 7.62435547e+02 7.06968784e-01]	[518.70794678 700.88726807 0.70153093]	[4.93062714e+02 8.95929749e+02 7.96374440e-01]	[4.75138245e+02 8.93284180e+02 7.91985154e-01]	[5.00831329e+02 8.62532104e+02 7.18234897e-01]
[469.97348022 254.49069214 0.88600564]	[480.32125854 316.06106567 0.93486321]	[408.46520996 318.66488647 0.80331165]	[380.19100952 434.09909058 0.85291576]	[374.98696899 539.20263672 0.83662176]	[544.50811768 313.40866089 0.82251358]	[582.86419678 418.71963501 0.90988177]	[595.7354126 523.87573242 0.85145319]	[498.13360596 536.71850586 0.67402995]	[452.00765991 541.7635498 0.65566659]	[475.09295654 708.49127197 0.83478945]	[4.93086945e+02 8.52289246e+02 8.04330349e-01]	[541.78942871 534.11096191 0.68956828]	[557.22766113 700.85339355 0.79089439]	[523.90863037 708.61291504 0.83534563]	[459.60308838 239.1048584 0.89545 ]	[482.72781372 236.61799622 0.9490931 ]	[439.17822266 236.61216736 0.83676946]	[503.28768921 233.9772644 0.92763829]	[523.80767822 767.52642822 0.84905314]	[5.29049805e+02 7.59938843e+02 7.05051184e-01]	[518.75140381 700.90930176 0.7181617 ]	[4.93085052e+02 8.95921204e+02 7.95412362e-01]	[4.75151825e+02 8.93280945e+02 7.87987471e-01]	[5.00812073e+02 8.62527527e+02 7.08110571e-01]
[469.97653198 254.40541077 0.88030446]	[480.32717896 315.99795532 0.93342417]	[410.94284058 318.59616089 0.80436575]	[380.18261719 434.03527832 0.84968472]	[374.97879028 536.74121094 0.83104515]	[544.52600098 310.92700195 0.81642061]	[582.88299561 418.60620117 0.899849 ]	[595.74255371 521.40673828 0.84786767]	[498.14593506 534.15527344 0.66917759]	[452.0446167 539.26068115 0.65208626]	[472.59915161 706.09399414 0.83830857]	[4.93077942e+02 8.52290344e+02 7.98806548e-01]	[541.78631592 531.5447998 0.68679637]	[554.70788574 695.75976562 0.79292011]	[523.89483643 708.6987915 0.84368873]	[459.6071167 236.65890503 0.90862352]	[482.72497559 236.52192688 0.96300197]	[439.17849731 236.54759216 0.85400289]	[503.27429199 233.8646698 0.92107654]	[523.81762695 767.55804443 0.86605656]	[5.31532227e+02 7.62421875e+02 7.35727429e-01]	[518.73577881 703.41479492 0.73133147]	[4.93074371e+02 8.95947754e+02 7.84542441e-01]	[4.75132935e+02 8.93299988e+02 7.79936850e-01]	[5.00808716e+02 8.62537292e+02 7.07985222e-01]
[467.48596191 254.34655762 0.8744089 ]	[480.31402588 315.94369507 0.92807287]	[410.94366455 318.54248047 0.80062175]	[380.19699097 431.49383545 0.84060156]	[374.99450684 536.68841553 0.8263374 ]	[544.49420166 308.36816406 0.81854749]	[582.88879395 416.17251587 0.89188576]	[598.24291992 521.26013184 0.85029125]	[498.17279053 534.14678955 0.67443299]	[452.06280518 539.23846436 0.6532017 ]	[475.07907104 705.9564209 0.83107924]	[4.93050812e+02 8.52322693e+02 7.91918516e-01]	[541.81097412 531.55181885 0.69316399]	[554.67132568 693.16888428 0.80243278]	[523.90985107 711.15795898 0.84671867]	[459.60345459 236.58824158 0.91926688]	[480.38201904 236.46881104 0.96224266]	[439.19393921 236.51826477 0.86891252]	[503.2722168 233.84918213 0.92488045]	[523.82293701 767.59204102 0.8886534 ]	[531.58459473 762.46356201 0.76908821]	[518.74609375 703.47076416 0.72675318]	[4.93061279e+02 8.95899719e+02 7.83716619e-01]	[4.75119171e+02 8.93276123e+02 7.79203057e-01]	[5.00813629e+02 8.65065430e+02 7.01763809e-01]
[467.4828186 251.87088013 0.85452044]	[480.29547119 315.91802979 0.9230026 ]	[408.44335938 316.1678772 0.79907 ]	[380.20352173 428.99816895 0.83953613]	[375.02032471 536.66064453 0.82795882]	[544.46484375 305.84234619 0.82150596]	[582.90026855 416.01699829 0.87829322]	[598.31341553 521.2142334 0.85644311]	[498.13372803 531.58459473 0.67237359]	[452.02871704 536.72924805 0.65256137]	[475.09616089 703.46923828 0.82329845]	[4.93054504e+02 8.52325317e+02 7.91675270e-01]	[541.77502441 528.99414062 0.69538844]	[554.68414307 690.73181152 0.80008608]	[523.87304688 711.13562012 0.85321152]	[459.62731934 236.47340393 0.93540865]	[482.7104187 234.05734253 0.95875221]	[439.18267822 236.41918945 0.88116544]	[500.90371704 231.38717651 0.9128828 ]	[523.80987549 767.61834717 0.89209795]	[531.56945801 762.48638916 0.76307863]	[518.72827148 703.44061279 0.71823782]	[4.93063568e+02 8.95902100e+02 7.88748860e-01]	[4.75115784e+02 8.93278320e+02 7.83156574e-01]	[5.00816071e+02 8.65068481e+02 7.03375816e-01]
[469.9899292 249.30123901 0.83843714]	[480.27319336 313.52792358 0.9203701 ]	[408.43695068 316.11682129 0.80072963]	[380.22311401 426.39486694 0.84811199]	[375.04803467 534.18444824 0.82666051]	[544.4621582 305.765625 0.82663298]	[582.89550781 411.02557373 0.87045926]	[600.73614502 518.76080322 0.85062003]	[498.13406372 531.57647705 0.67542428]	[452.01321411 536.72216797 0.65407801]	[475.07940674 700.84820557 0.7887103 ]	[4.93044128e+02 8.52314331e+02 7.93394506e-01]	[541.79840088 528.97973633 0.6996752 ]	[557.18878174 690.70220947 0.8151449 ]	[523.81573486 711.1864624 0.84834272]	[459.63485718 234.04704285 0.94587928]	[482.75231934 233.94595337 0.95830393]	[439.16708374 234.0848999 0.89445484]	[503.2411499 231.32009888 0.89785314]	[523.88342285 770.14178467 0.87564445]	[534.13494873 765.08251953 0.76695269]	[5.18704407e+02 7.03461365e+02 6.85112000e-01]	[4.93069733e+02 8.95886169e+02 7.94784904e-01]	[4.75126007e+02 8.93267639e+02 7.88316548e-01]	[5.00803650e+02 8.65055237e+02 7.04315305e-01]
[467.48504639 244.2716217 0.8365379 ]	[480.27032471 313.4413147 0.90964049]	[408.43423462 316.03121948 0.79926354]	[380.22857666 423.87438965 0.86328763]	[375.08517456 534.11535645 0.83082277]	[544.44665527 303.21783447 0.84229916]	[582.88793945 410.95172119 0.87037688]	[598.30267334 518.66333008 0.83232117]	[498.12481689 528.97442627 0.67365873]	[452.02346802 534.10754395 0.64296389]	[475.10067749 703.37036133 0.8059094 ]	[4.93035950e+02 8.52332642e+02 7.93312788e-01]	[541.7666626 523.95251465 0.69892931]	[557.1965332 690.69360352 0.81873035]	[523.85498047 713.70550537 0.83920407]	[459.60974121 233.97663879 0.93981338]	[482.71640015 233.8755188 0.94922042]	[439.17269897 234.05122375 0.89530146]	[500.8963623 228.86593628 0.89483607]	[523.91107178 770.17297363 0.87910825]	[536.67047119 767.48675537 0.79051447]	[5.18715698e+02 7.05959778e+02 6.97188318e-01]	[4.93082336e+02 8.95869446e+02 8.01353395e-01]	[4.75143524e+02 8.93259644e+02 7.95211375e-01]	[5.00790009e+02 8.65084595e+02 7.12463021e-01]
[469.95706177 244.1963501 0.83816785]	[480.24380493 313.39868164 0.90174305]	[408.39129639 316.00177002 0.80020046]	[380.25378418 423.82861328 0.86686462]	[375.11450195 534.08752441 0.83159977]	[544.4364624 300.7527771 0.84929127]	[582.88861084 408.42810059 0.87478018]	[600.74310303 516.14373779 0.82425386]	[495.66339111 526.45281982 0.67525744]	[449.49691772 531.54492188 0.64555925]	[475.06918335 700.92816162 0.79657626]	[4.93046173e+02 8.52309448e+02 8.02168310e-01]	[541.73138428 523.90722656 0.69794291]	[557.18896484 690.73498535 0.81572711]	[523.83111572 716.27618408 0.85221183]	[459.60693359 233.92521667 0.93715018]	[482.73208618 231.45335388 0.93952775]	[439.14083862 234.00483704 0.89778769]	[500.90188599 228.81716919 0.88919103]	[523.91833496 770.25714111 0.8718574 ]	[536.73461914 767.52844238 0.80424571]	[5.18678772e+02 7.06067993e+02 7.03141570e-01]	[4.90575775e+02 8.93454407e+02 8.13689172e-01]	[4.75124786e+02 8.93214966e+02 8.01940203e-01]	[5.00792114e+02 8.65076965e+02 7.29923189e-01]
[467.49194336 241.66824341 0.84739137]	[480.22918701 310.95651245 0.89622295]	[405.912323 316.00143433 0.80085409]	[380.24368286 423.89398193 0.86350828]	[377.51913452 531.61334229 0.84295112]	[544.41558838 300.69607544 0.86316007]	[582.87921143 405.91763306 0.87392992]	[600.76287842 513.64172363 0.82586557]	[495.67318726 526.46783447 0.67748129]	[449.47894287 531.5871582 0.64813054]	[475.09698486 703.43212891 0.81175244]	[4.93060242e+02 8.52302856e+02 8.09036255e-01]	[541.75708008 523.90625 0.7065472 ]	[554.70678711 693.17004395 0.81686634]	[523.84863281 718.90362549 0.83208328]	[459.5993042 233.871521 0.92928708]	[482.70593262 231.39181519 0.93316388]	[439.12680054 233.96708679 0.90006673]	[500.8744812 228.78315735 0.89336646]	[526.47259521 777.88635254 0.7863611 ]	[539.30126953 770.14916992 0.77427644]	[5.18712036e+02 7.08584839e+02 6.84587717e-01]	[4.90526062e+02 8.95896423e+02 8.08782279e-01]	[4.75099060e+02 8.93252686e+02 8.00067186e-01]	[5.00818054e+02 8.65060608e+02 7.40418792e-01]
[467.44235229 241.62481689 0.85633123]	[480.21472168 310.89605713 0.88798714]	[405.87234497 315.98919678 0.80153352]	[380.23815918 423.88464355 0.8625375 ]	[377.52175903 531.58441162 0.84020185]	[544.402771 300.62643433 0.87307739]	[582.87005615 405.83786011 0.88012886]	[600.75653076 513.56719971 0.82097119]	[498.12405396 526.45776367 0.67744344]	[449.49401855 531.56225586 0.64529425]	[475.09490967 703.43865967 0.80947757]	[4.93035095e+02 8.52317383e+02 8.10593307e-01]	[541.80187988 523.8817749 0.70698094]	[554.6361084 690.70776367 0.81809187]	[523.90283203 729.04705811 0.87001282]	[457.21170044 233.82229614 0.92066532]	[480.36929321 231.36486816 0.92964739]	[439.08786011 233.9262085 0.89848781]	[500.86660767 226.2993927 0.89062506]	[529.0479126 788.1496582 0.84966761]	[541.78521729 780.43041992 0.80637354]	[5.18731018e+02 7.21466736e+02 6.85657561e-01]	[4.87975372e+02 8.95965942e+02 8.01872253e-01]	[4.72575806e+02 8.93290588e+02 7.92913198e-01]	[5.00828430e+02 8.65051636e+02 7.54837990e-01]
[467.39990234 239.18112183 0.86583215]	[480.19091797 308.40377808 0.88117743]	[405.8387146 315.97894287 0.80641198]	[380.24224854 423.86303711 0.86458594]	[377.54763794 529.02825928 0.84768003]	[544.38751221 298.21389771 0.88242906]	[582.85430908 403.38397217 0.88191259]	[600.7489624 511.07565308 0.82226193]	[498.12973022 526.44732666 0.67720783]	[449.50326538 531.54772949 0.64424598]	[472.59423828 703.41345215 0.79816937]	[4.90554993e+02 8.52292908e+02 8.09888601e-01]	[541.80310059 523.87713623 0.70705426]	[552.14611816 693.17816162 0.79966146]	[526.4083252 731.66381836 0.83241791]	[457.17175293 231.42657471 0.9102428 ]	[480.33895874 231.31074524 0.92345333]	[436.68869019 233.91873169 0.89572728]	[500.85293579 226.26820374 0.89486241]	[5.39166443e+02 7.98389954e+02 7.71791101e-01]	[5.44370300e+02 7.88185852e+02 7.69501805e-01]	[521.25775146 726.60601807 0.7730844 ]	[4.87966400e+02 8.95969910e+02 7.92717218e-01]	[4.72547882e+02 8.93291748e+02 7.83118606e-01]	[5.00806488e+02 8.62571411e+02 7.61145473e-01]
[464.91851807 239.15481567 0.87884659]	[480.14108276 308.41079712 0.87223983]	[403.37524414 315.9928894 0.81148338]	[380.24359131 423.87384033 0.86527276]	[377.58969116 529.06378174 0.85091507]	[544.3515625 298.20825195 0.88306057]	[582.85113525 403.33877563 0.89026457]	[600.73974609 511.05163574 0.81941569]	[498.1171875 523.95800781 0.68620878]	[449.48379517 529.00390625 0.65469599]	[472.57293701 700.90447998 0.7939623 ]	[4.90556305e+02 8.52258728e+02 8.11496317e-01]	[541.80706787 523.82550049 0.71273166]	[554.63146973 693.16400146 0.78837872]	[526.54968262 747.14086914 0.81896687]	[457.11184692 231.39053345 0.89638686]	[480.26239014 228.86087036 0.91528469]	[436.64624023 233.84806824 0.86575401]	[500.80102539 223.74002075 0.89523518]	[539.31335449 811.16131592 0.8185786 ]	[5.44498779e+02 8.00963928e+02 7.31512606e-01]	[5.21245239e+02 7.44516785e+02 7.38474727e-01]	[4.87952576e+02 8.95985046e+02 7.91801989e-01]	[4.72527466e+02 8.93295288e+02 7.80733585e-01]	[5.00802521e+02 8.62533081e+02 7.61942446e-01]
[464.87243652 239.13522339 0.88961744]	[477.74575806 308.36193848 0.8601225 ]	[403.34512329 315.98422241 0.81623709]	[380.24822998 423.87179565 0.86568671]	[377.62774658 531.57843018 0.85579753]	[544.30969238 298.16937256 0.8846072 ]	[582.85473633 403.31454468 0.89265096]	[600.77758789 511.02398682 0.83151352]	[498.15371704 526.40545654 0.68834454]	[449.52575684 529.01605225 0.65436888]	[472.57366943 700.84423828 0.79709601]	[4.90539429e+02 8.52173279e+02 8.12935829e-01]	[541.82702637 523.8371582 0.71474558]	[557.16070557 690.70501709 0.78956634]	[534.10357666 762.49237061 0.76990294]	[454.64700317 231.37590027 0.88615417]	[480.22872925 228.82121277 0.91178 ]	[436.61343384 233.87014771 0.87145513]	[500.76766968 223.73176575 0.89217174]	[5.44338013e+02 8.26630920e+02 7.17643857e-01]	[5.54679932e+02 8.13786072e+02 6.58138990e-01]	[5.21289001e+02 7.62440979e+02 7.09237576e-01]	[4.87992767e+02 8.95934082e+02 7.86732972e-01]	[4.72565033e+02 8.93249634e+02 7.77605414e-01]	[5.00804749e+02 8.57460327e+02 7.53385782e-01]
[462.42630005 239.09382629 0.91158825]	[477.73327637 308.340271 0.85744518]	[403.33596802 316.00421143 0.81892318]	[380.26339722 426.4118042 0.8493194 ]	[377.69314575 534.10809326 0.8539266 ]	[544.30096436 298.14413452 0.88866603]	[582.86560059 403.28594971 0.89796352]	[600.78955078 508.46405029 0.84150517]	[498.19787598 526.4307251 0.69183278]	[452.01037598 529.0491333 0.65401089]	[475.06378174 703.37658691 0.81023991]	[4.90527435e+02 8.52185608e+02 7.98077703e-01]	[541.86816406 523.85632324 0.71364343]	[554.68621826 690.73431396 0.79620701]	[541.71258545 785.53948975 0.7951718 ]	[452.08795166 231.35163879 0.86892366]	[480.14154053 226.30586243 0.90063322]	[434.10351562 233.86264038 0.85377419]	[500.71084595 223.68499756 0.89310598]	[5.44471069e+02 8.47068542e+02 7.03330874e-01]	[5.62311523e+02 8.31828491e+02 6.82026863e-01]	[5.23923157e+02 7.88033142e+02 6.30660832e-01]	[4.88020721e+02 8.95858215e+02 7.90285468e-01]	[4.72573944e+02 8.90833679e+02 7.80682802e-01]	[5.00773834e+02 8.59939148e+02 7.35713661e-01]
[462.39898682 239.05181885 0.9218061 ]	[477.70095825 308.31420898 0.85225976]	[403.29977417 316.02368164 0.82183993]	[380.25601196 426.39050293 0.84937847]	[380.11489868 536.6842041 0.86734462]	[541.91687012 298.10308838 0.88873404]	[582.86608887 400.84539795 0.90862721]	[600.8671875 505.98934937 0.85487461]	[498.21185303 526.45471191 0.68373865]	[452.04241943 531.53814697 0.6474576 ]	[475.12033081 700.91156006 0.80415606]	[4.90517120e+02 8.49709290e+02 8.01671028e-01]	[541.89770508 523.87872314 0.70994323]	[557.17565918 693.20233154 0.80812126]	[541.94439697 800.9385376 0.80955517]	[452.00982666 231.34327698 0.86300999]	[480.11172485 226.24578857 0.89092702]	[434.0461731 233.95257568 0.85946351]	[500.68365479 223.71789551 0.8867026 ]	[5.54683594e+02 8.65111145e+02 6.51115716e-01]	[5.65049072e+02 8.52238647e+02 6.37398064e-01]	[5.26484619e+02 8.06088257e+02 5.81892133e-01]	[4.93050446e+02 8.93413879e+02 7.91977763e-01]	[4.75110504e+02 8.90803467e+02 7.78401017e-01]	[5.00740356e+02 8.57389099e+02 7.22470701e-01]
[462.37121582 239.05001831 0.92663401]	[477.66864014 308.31399536 0.84620523]	[403.27865601 316.05096436 0.82472062]	[380.26037598 426.40405273 0.84733009]	[380.15481567 539.16821289 0.87977839]	[541.89849854 298.07736206 0.88822931]	[582.88458252 400.80581665 0.91711682]	[603.30456543 505.92999268 0.87339938]	[498.27236938 526.44378662 0.69051474]	[454.58712769 531.53356934 0.65105808]	[475.11331177 703.40179443 0.81337154]	[4.88025726e+02 8.49713806e+02 8.12026918e-01]	[541.92449951 523.86791992 0.71128488]	[554.67962646 693.21459961 0.81196487]	[5.46971313e+02 8.21452942e+02 8.05378437e-01]	[449.49160767 231.35610962 0.86413741]	[477.71353149 226.23013306 0.88507366]	[431.54257202 233.96899414 0.8526178 ]	[500.65768433 223.70664978 0.87965411]	[5.54633057e+02 8.70187500e+02 7.81933248e-01]	[5.67534851e+02 8.59942566e+02 7.09152400e-01]	[5.41883911e+02 8.29182800e+02 6.26950443e-01]	[4.90573944e+02 8.95853821e+02 7.99391747e-01]	[4.75114990e+02 8.90851440e+02 7.89345622e-01]	[5.00726105e+02 8.57406677e+02 7.56261706e-01]
[462.34274292 236.66732788 0.93161947]	[477.64627075 308.33328247 0.84340978]	[403.26580811 316.07614136 0.8293674 ]	[380.27331543 428.91873169 0.83823967]	[380.22229004 539.17010498 0.87656796]	[541.88232422 298.07388306 0.88739902]	[582.878479 400.77749634 0.91803861]	[603.35675049 505.90896606 0.88467097]	[500.66647339 526.49859619 0.69650888]	[454.64077759 531.56622314 0.65779853]	[477.58837891 703.39630127 0.82339424]	[4.88023224e+02 8.49720642e+02 8.11356246e-01]	[544.3026123 523.92767334 0.7142877 ]	[554.64489746 693.24304199 0.80695987]	[5.52125610e+02 8.29182312e+02 7.91510105e-01]	[449.44265747 231.34689331 0.86611718]	[477.64306641 223.74169922 0.87387127]	[431.50888062 233.98483276 0.85223103]	[498.25143433 221.20298767 0.87301439]	[5.59806519e+02 8.75321472e+02 7.79511571e-01]	[5.72672668e+02 8.70129944e+02 7.35951960e-01]	[5.44417908e+02 8.34406494e+02 6.81313872e-01]	[4.90539795e+02 8.95860474e+02 7.87067592e-01]	[4.75070007e+02 8.93211670e+02 7.74833262e-01]	[5.00743805e+02 8.57402954e+02 7.59574771e-01]
[462.34384155 236.62962341 0.93754953]	[477.65368652 308.34194946 0.84518123]	[403.28393555 316.08361816 0.83056581]	[380.32727051 428.96014404 0.82925761]	[380.27203369 539.2322998 0.88521934]	[541.88262939 298.07022095 0.88946366]	[582.9161377 400.71774292 0.92346251]	[603.4263916 505.9107666 0.89016175]	[500.7383728 526.4788208 0.70719522]	[457.15512085 531.56970215 0.66663319]	[477.61340332 700.93707275 0.82357556]	[4.88008698e+02 8.52242920e+02 8.06444228e-01]	[544.34289551 523.90179443 0.71662861]	[549.50219727 690.70758057 0.83214927]	[5.57215210e+02 8.39420227e+02 7.75024951e-01]	[449.43997192 231.30700684 0.85953164]	[477.65631104 223.69947815 0.87694144]	[431.52151489 233.99751282 0.86642569]	[498.24572754 223.69502258 0.87563258]	[5.62307678e+02 8.83043030e+02 7.41499960e-01]	[5.80243713e+02 8.72847046e+02 7.36057162e-01]	[5.46929932e+02 8.52236877e+02 7.09108949e-01]	[4.93070496e+02 8.95849182e+02 7.72565722e-01]	[4.75079285e+02 8.93244080e+02 7.67535508e-01]	[5.00731262e+02 8.65070068e+02 7.47982442e-01]
[462.35192871 236.62254333 0.93592519]	[477.7003479 308.34103394 0.85374981]	[403.32284546 316.07266235 0.82599753]	[382.75390625 426.42434692 0.82643807]	[380.28723145 539.26251221 0.88745278]	[541.89929199 298.07046509 0.8902967 ]	[582.94812012 400.70101929 0.92147338]	[603.46679688 505.88143921 0.88807225]	[500.76663208 526.46478271 0.70677584]	[457.18069458 531.55981445 0.66478574]	[477.62435913 703.42590332 0.83635288]	[4.88022858e+02 8.52318604e+02 8.00039411e-01]	[544.36450195 523.88104248 0.70753479]	[547.06280518 690.69140625 0.83807343]	[5.59686096e+02 8.49652344e+02 8.02738190e-01]	[449.43765259 228.88031006 0.85654151]	[477.66894531 223.67289734 0.88207614]	[431.49707031 233.99769592 0.86389816]	[498.2638855 223.6676178 0.87929082]	[5.64877014e+02 8.90761658e+02 8.02504897e-01]	[5.82816650e+02 8.80512268e+02 7.51865268e-01]	[5.44498230e+02 8.59921997e+02 7.25582480e-01]	[4.90554230e+02 8.95932922e+02 7.55125701e-01]	[4.72564911e+02 8.93298523e+02 7.45825350e-01]	[5.00735474e+02 8.67611389e+02 7.60172486e-01]
[462.3944397 236.53987122 0.93935412]	[480.12231445 308.40426636 0.86745727]	[403.38162231 316.11117554 0.81606162]	[382.78131104 428.99905396 0.82036346]	[382.71887207 539.31195068 0.88586742]	[544.31323242 298.10842896 0.89017606]	[582.98358154 400.74765015 0.90981829]	[603.52319336 505.90899658 0.88627142]	[500.76184082 528.98101807 0.70511526]	[457.18518066 531.60736084 0.66630012]	[477.66744995 700.8862915 0.82834214]	[4.88024414e+02 8.52360474e+02 7.96916425e-01]	[544.35821533 523.9609375 0.70612472]	[547.02886963 690.59674072 0.84775054]	[5.57223267e+02 8.49690430e+02 7.97787964e-01]	[449.50106812 228.78173828 0.84488738]	[477.73724365 221.12731934 0.89887434]	[431.52584839 233.98072815 0.86554563]	[500.68481445 223.68251038 0.88982052]	[5.62466919e+02 8.93275635e+02 7.85933793e-01]	[5.80343384e+02 8.85617737e+02 7.36040950e-01]	[5.44486572e+02 8.59980347e+02 7.32054055e-01]	[4.90550873e+02 8.95959961e+02 7.58765757e-01]	[4.72567627e+02 8.93320862e+02 7.47763693e-01]	[5.00742401e+02 8.67667419e+02 7.76524842e-01]
[464.83810425 236.52586365 0.92221498]	[480.17810059 310.89422607 0.8821106 ]	[405.85357666 316.1395874 0.80820644]	[385.28988647 428.93579102 0.80961931]	[382.76068115 539.19689941 0.86898446]	[544.37414551 298.13955688 0.8929013 ]	[585.3694458 400.75570679 0.9017694 ]	[605.91625977 505.95379639 0.88072014]	[500.80044556 526.49389648 0.71537358]	[459.61343384 531.57928467 0.67399275]	[477.67141724 700.90472412 0.82691151]	[4.88025543e+02 8.52341858e+02 7.98943639e-01]	[544.38183594 523.94836426 0.70985335]	[547.03662109 688.21331787 0.85045582]	[5.54688721e+02 8.49748169e+02 7.99714983e-01]	[454.54406738 228.76867676 0.8489238 ]	[480.14361572 221.13650513 0.90366763]	[434.04827881 233.93070984 0.87517947]	[500.69235229 221.17675781 0.89166647]	[5.62427551e+02 8.93349609e+02 7.98532903e-01]	[5.80297546e+02 8.88130615e+02 7.42363930e-01]	[5.44418030e+02 8.62488892e+02 7.53690779e-01]	[4.90538269e+02 8.98432007e+02 7.49429822e-01]	[4.72559631e+02 8.93350098e+02 7.38953948e-01]	[5.00748444e+02 8.67635620e+02 7.73837268e-01]
[464.96310425 236.5249939 0.91049147]	[480.26208496 310.90686035 0.89546764]	[408.42514038 316.11416626 0.80381191]	[387.85577393 428.96133423 0.79420155]	[382.83831787 539.19250488 0.85660708]	[544.47021484 298.17889404 0.88526285]	[585.42749023 400.80783081 0.89030027]	[605.97302246 505.97457886 0.8785969 ]	[500.82400513 529.00494385 0.71631503]	[459.65640259 534.11016846 0.6800698 ]	[477.68252563 700.9050293 0.82640362]	[4.88025940e+02 8.52322266e+02 7.97490895e-01]	[544.37133789 526.4329834 0.7086845 ]	[546.99609375 688.21069336 0.85497153]	[5.54639709e+02 8.49758667e+02 7.96868384e-01]	[457.08862305 228.77391052 0.86760956]	[480.24069214 221.11296082 0.91790563]	[436.58477783 233.90882874 0.88848925]	[500.76098633 218.66062927 0.90611482]	[5.62345459e+02 8.93312927e+02 8.02482486e-01]	[5.80242493e+02 8.88123413e+02 7.42051482e-01]	[5.44404785e+02 8.62513733e+02 7.35087454e-01]	[4.90504852e+02 8.98447754e+02 7.35502422e-01]	[4.72526398e+02 8.93355652e+02 7.26634264e-01]	[5.00759094e+02 8.67622253e+02 7.64186382e-01]
[470.00018311 236.52229309 0.89450729]	[480.31329346 310.90817261 0.89693487]	[410.97946167 316.08752441 0.80199897]	[385.40444946 426.36968994 0.79760247]	[385.31039429 536.69128418 0.83459967]	[546.93041992 298.19119263 0.87585998]	[585.49578857 400.79724121 0.88302648]	[605.98919678 505.93933105 0.88359576]	[500.86993408 529.01965332 0.71656603]	[459.69488525 534.12591553 0.68245065]	[477.70785522 700.91027832 0.82968557]	[4.88009216e+02 8.52341797e+02 7.98917353e-01]	[544.41345215 526.44561768 0.70467985]	[546.97216797 690.60479736 0.85845816]	[5.52094543e+02 8.49803040e+02 7.99969554e-01]	[459.59118652 228.76701355 0.88663197]	[480.36355591 221.10437012 0.91236109]	[436.68560791 233.88592529 0.90816569]	[500.84402466 218.64146423 0.90183359]	[5.62341553e+02 8.93288818e+02 7.90836811e-01]	[5.80242615e+02 8.88095581e+02 7.21907377e-01]	[5.44326843e+02 8.65038025e+02 7.33208299e-01]	[4.90512085e+02 8.95973511e+02 7.31712461e-01]	[4.72519958e+02 8.93327148e+02 7.26746678e-01]	[5.00733002e+02 8.67648010e+02 7.63340235e-01]
[475.10345459 236.47792053 0.90801752]	[480.36883545 310.93670654 0.89691973]	[413.52355957 316.10150146 0.80888152]	[393.02441406 423.87908936 0.8128553 ]	[387.91247559 536.68652344 0.82011575]	[547.00402832 298.2159729 0.86395013]	[585.58203125 403.31848145 0.84471077]	[606.08728027 505.99853516 0.85707998]	[503.23361206 528.99993896 0.71524167]	[459.71682739 531.60809326 0.68325299]	[477.72241211 700.87969971 0.83028263]	[4.88024292e+02 8.52307434e+02 7.99019277e-01]	[544.4664917 526.42016602 0.69715196]	[546.95495605 688.20330811 0.86206257]	[5.49574158e+02 8.52184937e+02 8.06280971e-01]	[459.70925903 226.27339172 0.89790213]	[482.8338623 218.67233276 0.91055191]	[439.15304565 233.92501831 0.93693054]	[503.24267578 221.15312195 0.87618375]	[5.59766235e+02 8.93257324e+02 7.70401597e-01]	[5.72675781e+02 8.88090393e+02 7.11732924e-01]	[5.44317322e+02 8.65041199e+02 7.32858956e-01]	[4.90514893e+02 8.95946533e+02 7.45133996e-01]	[4.72527863e+02 8.93308960e+02 7.37170279e-01]	[5.00742462e+02 8.67633728e+02 7.59810209e-01]
[477.67504883 236.45484924 0.93627113]	[482.7640686 310.90704346 0.89228338]	[416.07958984 316.02230835 0.82366377]	[393.07199097 423.83743286 0.82389027]	[390.4916687 536.66949463 0.81303531]	[547.06994629 298.22839355 0.85048777]	[588.02801514 405.8296814 0.82102001]	[606.11334229 505.98098755 0.85782272]	[503.26831055 529.00665283 0.71740663]	[459.7472229 531.59942627 0.68722349]	[477.72741699 700.86865234 0.82822096]	[4.88021088e+02 8.52315491e+02 8.01544487e-01]	[544.48956299 526.43432617 0.69559151]	[546.93609619 688.19171143 0.86473125]	[5.49588562e+02 8.52182556e+02 8.09459150e-01]	[459.83331299 226.22860718 0.90867299]	[482.956604 218.64030457 0.89737636]	[439.29428101 233.86645508 0.92406505]	[503.36300659 218.62605286 0.87954479]	[5.54683899e+02 8.93299194e+02 7.63454020e-01]	[5.70076355e+02 8.88185120e+02 7.31421530e-01]	[5.44381042e+02 8.62565491e+02 7.38702416e-01]	[4.88009155e+02 8.95977295e+02 7.38099933e-01]	[4.70018860e+02 8.93326050e+02 7.31309235e-01]	[5.00752106e+02 8.67635193e+02 7.63616621e-01]
[480.14871216 236.44084167 0.94786346]	[482.7928772 310.89492798 0.88462406]	[416.0970459 316.02081299 0.82857025]	[395.63409424 426.35855103 0.83708084]	[393.02755737 536.64477539 0.81135476]	[549.5458374 298.22076416 0.84675574]	[588.07263184 405.86465454 0.81496549]	[608.52661133 506.01623535 0.84282118]	[503.28948975 526.46154785 0.72932518]	[459.77090454 529.02056885 0.68961596]	[480.10748291 698.3795166 0.82615578]	[4.88013367e+02 8.52319397e+02 7.99822032e-01]	[544.48919678 523.92340088 0.70547134]	[546.92022705 688.14990234 0.87247092]	[5.49583557e+02 8.52211792e+02 8.12733710e-01]	[462.25918579 223.70570374 0.90729952]	[485.44662476 218.62203979 0.87644029]	[441.66424561 233.81781006 0.92138326]	[503.45907593 218.65959167 0.85538834]	[5.52094482e+02 8.93379272e+02 7.55962491e-01]	[5.70032471e+02 8.90668335e+02 7.38953233e-01]	[5.44402222e+02 8.65062805e+02 7.31214345e-01]	[4.90481934e+02 8.98416504e+02 7.34632671e-01]	[4.70021759e+02 8.93347412e+02 7.30644166e-01]	[5.00743408e+02 8.67647156e+02 7.56767929e-01]
[480.25143433 236.41665649 0.95373982]	[482.88250732 310.90374756 0.87750441]	[418.56500244 316.00952148 0.84137022]	[398.03747559 426.34918213 0.84161085]	[393.04846191 534.17852783 0.81024623]	[552.1171875 298.23120117 0.83923846]	[590.55718994 405.84753418 0.80391324]	[608.56188965 508.48687744 0.82974654]	[503.33474731 528.97729492 0.7208758 ]	[459.8041687 531.55853271 0.68862838]	[480.13381958 700.89324951 0.83635026]	[4.88016907e+02 8.52305115e+02 7.99207270e-01]	[544.53747559 523.96435547 0.69345433]	[546.92651367 688.17382812 0.86803883]	[5.52077759e+02 8.52211060e+02 8.10198784e-01]	[462.38223267 223.67816162 0.89981937]	[487.98410034 218.59011841 0.86679822]	[441.81420898 233.84272766 0.92449105]	[505.9163208 221.10914612 0.84099072]	[5.52119934e+02 8.93419922e+02 7.60456145e-01]	[5.70063599e+02 8.90698914e+02 7.53928423e-01]	[5.44430725e+02 8.65068054e+02 7.33620226e-01]	[4.88005066e+02 8.98452332e+02 7.36792922e-01]	[4.70018799e+02 8.93360962e+02 7.28335738e-01]	[5.00757141e+02 8.67627747e+02 7.57888615e-01]
[482.71716309 234.04220581 0.95258206]	[482.95913696 310.88980103 0.86122268]	[418.63452148 316.04486084 0.84910506]	[398.06561279 423.90127563 0.85096049]	[395.51040649 534.14672852 0.81061602]	[557.19146729 298.19567871 0.84992814]	[590.61340332 403.40185547 0.80915767]	[608.61669922 508.51861572 0.82112539]	[503.3421936 526.4942627 0.7226209]	[459.806427 531.54162598 0.68789423]	[480.146698 698.37792969 0.83143616]	[4.88015045e+02 8.52337097e+02 7.97061622e-01]	[544.54229736 523.94317627 0.69483536]	[544.54260254 688.15795898 0.87008822]	[5.52092102e+02 8.52223145e+02 8.09954762e-01]	[464.88085938 221.16639709 0.88386029]	[493.1071167 218.52555847 0.86974502]	[441.92858887 233.82568359 0.91193509]	[508.50042725 218.68293762 0.82086039]	[5.49579712e+02 8.95944092e+02 7.50336885e-01]	[5.70039795e+02 8.90834778e+02 7.53213525e-01]	[5.44442993e+02 8.65094727e+02 7.35034466e-01]	[4.87988342e+02 8.98499695e+02 7.28869379e-01]	[4.70008698e+02 8.93401855e+02 7.18020022e-01]	[5.00762115e+02 8.67649414e+02 7.62627959e-01]
[482.88336182 234.01313782 0.94283175]	[485.48291016 310.95397949 0.84370452]	[418.75769043 316.06500244 0.85285103]	[398.15603638 423.91305542 0.85450757]	[395.58056641 531.62011719 0.81382746]	[559.77264404 298.24755859 0.85201895]	[595.71087646 405.83068848 0.8041386 ]	[608.60894775 511.05084229 0.82037288]	[503.4107666 528.99383545 0.71106482]	[462.19775391 531.60076904 0.68426192]	[480.15319824 698.29437256 0.82831216]	[4.88022675e+02 8.52294189e+02 7.98054039e-01]	[546.97637939 526.41229248 0.6857031 ]	[544.54510498 688.09979248 0.87895894]	[5.52120911e+02 8.49758911e+02 8.05173874e-01]	[469.978302 221.10627747 0.86017936]	[498.19006348 216.16000366 0.89848876]	[446.88687134 233.83178711 0.8839432 ]	[516.1348877 221.13931274 0.8146823 ]	[5.49564575e+02 8.95933960e+02 7.43101954e-01]	[5.70039856e+02 8.90820129e+02 7.44110644e-01]	[5.44469421e+02 8.62490845e+02 7.07981467e-01]	[4.87969177e+02 8.98486694e+02 7.27635324e-01]	[4.69993317e+02 8.93381165e+02 7.16641545e-01]	[5.00782837e+02 8.67612244e+02 7.59656191e-01]
[482.88406372 234.01260376 0.94332564]	[485.48181152 310.95458984 0.8439064 ]	[418.75741577 316.06555176 0.85272038]	[398.15560913 423.91415405 0.85442299]	[395.5821228 531.62286377 0.81430274]	[559.7722168 298.2467041 0.85213256]	[595.71386719 405.82849121 0.80460572]	[608.60955811 511.04650879 0.81977028]	[503.40292358 528.99688721 0.71243888]	[462.19189453 531.60583496 0.68483126]	[480.15023804 698.29260254 0.82827801]	[4.88019775e+02 8.52300415e+02 7.98286080e-01]	[546.96795654 526.41546631 0.68724406]	[546.92816162 688.1060791 0.87648988]	[5.52124146e+02 8.49761963e+02 8.04766476e-01]	[469.97900391 221.10858154 0.86050457]	[498.19085693 216.16079712 0.8980298 ]	[446.88690186 233.83454895 0.88453203]	[516.13549805 221.14303589 0.81394351]	[5.49545227e+02 8.95942200e+02 7.42665768e-01]	[5.70027222e+02 8.90825928e+02 7.42875695e-01]	[5.44474060e+02 8.62496338e+02 7.10162401e-01]	[4.87968201e+02 8.98479980e+02 7.26486802e-01]	[4.69989288e+02 8.93377014e+02 7.16971695e-01]	[5.00782745e+02 8.67622742e+02 7.60916293e-01]
[485.34820557 234.01809692 0.92970306]	[490.57189941 310.95217896 0.82839072]	[421.27041626 316.02651978 0.84735501]	[398.23147583 423.80822754 0.8705793 ]	[395.61395264 531.5725708 0.82024753]	[562.28094482 300.63879395 0.86367249]	[598.31311035 405.88119507 0.81390208]	[608.64489746 513.61480713 0.81740832]	[503.43231201 526.50543213 0.7098093 ]	[462.20785522 531.55786133 0.68382508]	[480.16940308 695.78594971 0.83133966]	[4.88029877e+02 8.52288391e+02 7.97737777e-01]	[547.01538086 526.402771 0.68001842]	[546.94042969 688.07678223 0.87736064]	[5.52098877e+02 8.49780151e+02 8.05713415e-01]	[475.07214355 218.67308044 0.86503786]	[500.68258667 216.15852356 0.9260025 ]	[452.02758789 231.41072083 0.85599953]	[518.71850586 221.17565918 0.84140253]	[5.49492188e+02 8.95909973e+02 7.46148407e-01]	[5.67563538e+02 8.90803772e+02 7.39580989e-01]	[5.44473572e+02 8.62528625e+02 7.07530022e-01]	[4.87992493e+02 8.98426331e+02 7.36116767e-01]	[4.70009094e+02 8.93344543e+02 7.26660788e-01]	[5.00779938e+02 8.67610657e+02 7.55697072e-01]
[485.49630737 233.98731995 0.9122957 ]	[498.11810303 310.96847534 0.84409094]	[421.35922241 315.98989868 0.8340832 ]	[400.67810059 421.27410889 0.88834554]	[398.04266357 529.03594971 0.83536601]	[562.45458984 300.70474243 0.86545873]	[600.88525391 408.4246521 0.83899784]	[611.09686279 516.16998291 0.82724935]	[503.48251343 528.99316406 0.70127475]	[462.24575806 531.57196045 0.68157923]	[480.19442749 693.22741699 0.8384099 ]	[4.90513123e+02 8.52249573e+02 7.96695769e-01]	[549.50689697 526.44317627 0.67028582]	[546.94036865 688.07305908 0.87495178]	[5.52089905e+02 8.49793030e+02 8.05144310e-01]	[477.62387085 218.63980103 0.88196397]	[500.83129883 216.12841797 0.94882661]	[454.64291382 231.40890503 0.87030566]	[521.26397705 221.1474762 0.87967408]	[5.46998535e+02 8.95892090e+02 7.47549176e-01]	[5.67521362e+02 8.90794067e+02 7.36941159e-01]	[5.44491150e+02 8.62551392e+02 6.99195325e-01]	[4.87992584e+02 8.98449402e+02 7.22800791e-01]	[4.69998169e+02 8.93359253e+02 7.15821564e-01]	[5.00801300e+02 8.67587158e+02 7.47811198e-01]
[498.13970947 233.90538025 0.91045117]	[500.80932617 310.95980835 0.90153813]	[428.96243286 315.9317627 0.79097748]	[403.25274658 421.32339478 0.86604631]	[398.21218872 526.5256958 0.874578 ]	[565.05737305 303.20574951 0.84200346]	[603.42504883 413.52432251 0.87341642]	[613.69921875 518.70202637 0.8287614 ]	[505.93591309 529.0043335 0.6955936 ]	[462.33081055 529.05718994 0.68924224]	[480.25436401 693.26397705 0.83981436]	[4.90543304e+02 8.52237000e+02 7.98501551e-01]	[552.08752441 528.97650146 0.66127235]	[546.97650146 688.12573242 0.86476636]	[5.52070923e+02 8.52187256e+02 8.05042207e-01]	[480.33837891 218.55065918 0.93405944]	[503.50195312 216.05503845 0.93151861]	[459.77224731 231.37339783 0.90412611]	[523.95947266 218.67428589 0.86950886]	[5.49522888e+02 8.95889282e+02 7.37362921e-01]	[5.67577698e+02 8.90791260e+02 7.34804749e-01]	[5.44447083e+02 8.65076477e+02 7.19539404e-01]	[4.90515198e+02 8.95970337e+02 7.40813613e-01]	[4.72545074e+02 8.93330688e+02 7.29299366e-01]	[5.00811615e+02 8.67580200e+02 7.52726853e-01]
[498.26422119 233.91513062 0.92534918]	[500.89489746 310.94363403 0.8959167 ]	[434.03302002 313.53067017 0.79290724]	[403.39898682 423.85522461 0.83866036]	[400.69085693 528.96929932 0.87054169]	[567.54406738 300.76797485 0.83489221]	[603.47570801 411.03710938 0.87059617]	[616.19989014 518.76702881 0.8367154 ]	[508.4649353 529.01531982 0.6785509 ]	[464.82437134 531.57415771 0.67770463]	[480.27697754 695.76654053 0.83483261]	[4.93045074e+02 8.52191467e+02 7.96741009e-01]	[554.69177246 528.97741699 0.65958929]	[547.05169678 688.14233398 0.85457081]	[5.52092896e+02 8.52181152e+02 8.03074658e-01]	[482.80407715 218.5252533 0.93633115]	[506.01281738 216.09307861 0.89851701]	[462.23779297 228.85383606 0.8890692 ]	[524.02728271 221.18617249 0.85102576]	[5.49514648e+02 8.95899902e+02 7.35931218e-01]	[5.67573303e+02 8.90803650e+02 7.32391119e-01]	[5.44445740e+02 8.65050781e+02 7.10183918e-01]	[4.90521637e+02 8.95967407e+02 7.34062374e-01]	[4.72558105e+02 8.93324463e+02 7.23954737e-01]	[5.00835297e+02 8.65098633e+02 7.48877347e-01]
[500.73236084 233.92695618 0.94177151]	[503.35275269 310.91464233 0.88725281]	[436.60269165 313.47348022 0.80786073]	[405.84454346 423.85324097 0.83568412]	[400.76513672 526.47290039 0.8815558 ]	[572.59588623 303.19970703 0.8177129 ]	[605.89312744 413.49295044 0.85970777]	[618.78363037 518.7644043 0.84546852]	[511.04458618 529.01324463 0.6605249 ]	[464.94171143 531.57611084 0.66159743]	[480.30725098 695.79699707 0.83568674]	[4.93085846e+02 8.49763428e+02 7.94136286e-01]	[557.26818848 526.50360107 0.66350073]	[549.52416992 688.20928955 0.83609533]	[5.52098816e+02 8.52185120e+02 8.01998258e-01]	[482.92224121 218.52955627 0.92633337]	[511.04696655 216.09933472 0.88227785]	[462.37756348 228.83088684 0.87745619]	[528.98742676 221.18991089 0.83094811]	[5.49525391e+02 8.95862122e+02 7.39317536e-01]	[5.67572998e+02 8.90776245e+02 7.34354019e-01]	[5.44448608e+02 8.65049683e+02 7.12319016e-01]	[4.90515198e+02 8.95974365e+02 7.35068977e-01]	[4.72581726e+02 8.93314026e+02 7.21881807e-01]	[5.00864258e+02 8.62580688e+02 7.36481488e-01]
[500.89224243 233.87837219 0.93485379]	[503.46725464 310.95126343 0.87644172]	[439.09542847 313.43218994 0.82481247]	[408.46923828 423.86407471 0.81945825]	[400.81039429 526.45709229 0.87666386]	[577.70068359 305.78057861 0.79631591]	[605.97216797 413.52322388 0.8511793 ]	[621.27105713 518.77642822 0.85417777]	[511.05197144 528.97723389 0.6623764 ]	[464.94952393 529.03735352 0.66174442]	[480.31164551 695.78393555 0.83156675]	[4.93101013e+02 8.49761108e+02 7.93198943e-01]	[557.26293945 526.47949219 0.66767842]	[552.05480957 688.18115234 0.83467937]	[5.52100464e+02 8.52196777e+02 8.00258458e-01]	[485.45950317 216.13575745 0.90460819]	[516.18859863 216.0607605 0.89507353]	[464.92834473 228.87631226 0.85284311]	[534.13696289 221.16259766 0.82073271]	[5.49539917e+02 8.95882935e+02 7.36788809e-01]	[5.70020874e+02 8.90794006e+02 7.37558603e-01]	[5.44451050e+02 8.65074585e+02 7.14254975e-01]	[4.90538971e+02 8.95970764e+02 7.39214420e-01]	[4.72597839e+02 8.93307800e+02 7.23690808e-01]	[5.03263428e+02 8.65046753e+02 7.33232081e-01]
[503.40878296 233.85926819 0.93412364]	[505.90896606 310.97323608 0.86672843]	[439.18783569 313.42202759 0.84114313]	[413.58978271 423.78674316 0.83471215]	[400.87887573 526.46380615 0.86443555]	[580.23272705 305.8053894 0.80411965]	[606.07495117 416.03088379 0.84479904]	[621.37042236 521.19543457 0.87531173]	[513.58343506 528.9833374 0.66201389]	[467.41339111 529.03320312 0.66074622]	[480.34133911 695.77099609 0.83569115]	[4.93098907e+02 8.49776001e+02 7.90856302e-01]	[559.74969482 528.97991943 0.67281932]	[554.66992188 688.21466064 0.83232379]	[5.52102722e+02 8.52200012e+02 8.00062835e-01]	[493.04180908 216.10667419 0.89071947]	[521.1619873 216.03936768 0.93399966]	[470.03717041 228.86903381 0.84602177]	[539.20898438 221.16822815 0.84675133]	[5.49542725e+02 8.95893433e+02 7.37316966e-01]	[5.67585632e+02 8.90795105e+02 7.38689780e-01]	[5.44431030e+02 8.65072083e+02 7.18729496e-01]	[4.90546265e+02 8.95978088e+02 7.45426118e-01]	[4.72603302e+02 8.93312683e+02 7.31075883e-01]	[5.03268616e+02 8.65058960e+02 7.34620810e-01]
[505.90783691 233.85144043 0.91424406]	[506.02127075 313.42285156 0.85106403]	[439.27767944 313.45150757 0.84638667]	[416.13217163 421.36651611 0.86401838]	[403.31231689 526.52539062 0.84406614]	[580.35003662 308.32327271 0.81514966]	[608.58850098 416.14813232 0.84445488]	[621.41625977 521.19342041 0.88080865]	[513.60180664 526.50067139 0.66441244]	[467.42529297 528.98895264 0.66575933]	[480.35473633 693.20178223 0.84034109]	[4.93122162e+02 8.49767883e+02 7.94516742e-01]	[559.76031494 526.50964355 0.67808616]	[554.70336914 688.17034912 0.83470815]	[5.52101685e+02 8.52182617e+02 7.96097040e-01]	[495.68444824 216.08180237 0.90516204]	[521.29327393 216.0398407 0.95812154]	[475.12612915 228.76777649 0.84339398]	[539.3026123 221.20701599 0.83370286]	[5.49550293e+02 8.95891418e+02 7.32311428e-01]	[5.67586914e+02 8.90787048e+02 7.34995008e-01]	[5.44424927e+02 8.65053162e+02 7.12617993e-01]	[4.90561554e+02 8.95960815e+02 7.48636544e-01]	[4.75078979e+02 8.93296204e+02 7.35781610e-01]	[5.03269989e+02 8.65050781e+02 7.31911600e-01]
[506.01345825 233.85630798 0.90333313]	[511.02563477 313.44927979 0.84112614]	[441.72485352 313.5027771 0.84399378]	[418.57357788 423.79827881 0.86780959]	[405.87136841 526.51397705 0.8240267 ]	[582.82373047 308.32287598 0.82422304]	[611.06561279 418.55197144 0.84472352]	[623.88623047 521.21124268 0.89451015]	[513.65643311 526.44244385 0.66548532]	[467.43902588 526.46026611 0.66715789]	[482.71975708 690.66790771 0.84997195]	[4.93128113e+02 8.49735657e+02 7.94388950e-01]	[559.81018066 526.47460938 0.6854772 ]	[557.25897217 688.18695068 0.84655255]	[5.52122925e+02 8.49773254e+02 7.92606711e-01]	[498.20828247 216.07579041 0.92041159]	[521.40637207 216.04244995 0.96324134]	[477.66009521 228.79142761 0.8658663 ]	[541.8182373 221.17758179 0.86635566]	[5.49555542e+02 8.95905823e+02 7.25530744e-01]	[5.70025513e+02 8.90790222e+02 7.30175734e-01]	[5.44426941e+02 8.62522034e+02 7.07527518e-01]	[4.90567566e+02 8.95943726e+02 7.52338171e-01]	[4.75089935e+02 8.93279724e+02 7.36066520e-01]	[5.03276306e+02 8.62544861e+02 7.33334422e-01]
[511.07424927 233.81806946 0.87440699]	[513.63104248 313.45617676 0.83735752]	[441.79721069 313.50842285 0.84117097]	[418.60180664 423.79577637 0.86252081]	[410.99841309 526.42034912 0.82517087]	[582.92755127 305.84085083 0.83110374]	[611.12786865 416.17486572 0.83169287]	[623.94592285 521.2723999 0.90335989]	[516.20117188 528.99194336 0.66992319]	[470.00939941 529.00067139 0.65807378]	[482.7227478 690.68621826 0.85033405]	[4.93116425e+02 8.49744629e+02 7.91730165e-01]	[562.24658203 531.5402832 0.69294691]	[559.72888184 690.60198975 0.85334337]	[5.52109924e+02 8.49785034e+02 7.93526471e-01]	[500.70843506 216.07228088 0.93833828]	[523.84503174 215.99766541 0.95990717]	[480.16055298 228.82759094 0.88387942]	[541.91363525 221.13510132 0.86500263]	[5.49551575e+02 8.95887451e+02 7.27806747e-01]	[5.70020325e+02 8.90777100e+02 7.29785800e-01]	[5.44416321e+02 8.62544861e+02 7.11528838e-01]	[4.93041718e+02 8.95935181e+02 7.60637999e-01]	[4.75102356e+02 8.93281250e+02 7.44009972e-01]	[5.03266510e+02 8.62559753e+02 7.26819396e-01]
[516.14941406 231.41275024 0.87632561]	[516.22253418 313.46868896 0.85504532]	[444.29852295 313.5118103 0.82228935]	[418.68408203 421.36239624 0.88015878]	[416.02072144 526.40203857 0.84363949]	[585.35620117 305.84695435 0.8273955 ]	[613.70324707 416.11157227 0.81914985]	[624.02355957 521.28637695 0.90728271]	[518.67993164 528.97546387 0.67891502]	[472.56539917 528.98919678 0.66191435]	[482.74981689 690.62365723 0.85676521]	[4.93112000e+02 8.49742859e+02 7.91249156e-01]	[562.29840088 529.01434326 0.69803935]	[559.76135254 690.65551758 0.85225856]	[5.52101379e+02 8.49793457e+02 7.93242812e-01]	[500.83117676 216.0549469 0.95532537]	[523.94592285 215.9596405 0.95362502]	[480.26681519 228.83293152 0.89368069]	[544.38452148 218.63752747 0.87107718]	[5.49553894e+02 8.95912048e+02 7.24013090e-01]	[5.70024963e+02 8.90795227e+02 7.28215575e-01]	[5.44404358e+02 8.62559387e+02 7.11744606e-01]	[4.93050903e+02 8.95931152e+02 7.63714015e-01]	[4.75107178e+02 8.93278625e+02 7.43722200e-01]	[5.00869934e+02 8.62561279e+02 7.27465868e-01]
[518.69848633 231.42816162 0.89941591]	[518.73565674 313.46743774 0.87483239]	[444.36453247 313.49856567 0.81257677]	[418.76550293 421.30978394 0.886765 ]	[416.06658936 523.93682861 0.86370963]	[585.43804932 308.3274231 0.82602131]	[618.76660156 416.10186768 0.82679319]	[624.04449463 521.35650635 0.9123227 ]	[518.72265625 526.47619629 0.69210005]	[472.59793091 526.49450684 0.66664046]	[482.80200195 690.62426758 0.85391349]	[4.93121765e+02 8.49755249e+02 7.92384028e-01]	[562.32385254 528.98046875 0.69795799]	[559.81408691 693.17669678 0.84609598]	[5.52096619e+02 8.49785522e+02 7.92015433e-01]	[503.26318359 216.05349731 0.96427643]	[526.46539307 215.98008728 0.92946231]	[480.35720825 228.77366638 0.88281196]	[544.52233887 218.67720032 0.85690731]	[5.49547974e+02 8.95916626e+02 7.20742524e-01]	[5.70019104e+02 8.90794678e+02 7.23653436e-01]	[5.44404175e+02 8.62544678e+02 7.09422350e-01]	[4.93047668e+02 8.95934998e+02 7.63557851e-01]	[4.75099701e+02 8.93277588e+02 7.43230343e-01]	[5.00869537e+02 8.62567688e+02 7.28719234e-01]
[518.77423096 231.43257141 0.90343165]	[521.18890381 313.46286011 0.89266807]	[446.94363403 313.41592407 0.78699452]	[421.24328613 421.22058105 0.89369702]	[416.13687134 524.01409912 0.8652544 ]	[585.48291016 308.40725708 0.82751203]	[621.27410889 416.04977417 0.82751197]	[626.45599365 521.355896 0.91460717]	[518.78710938 528.97155762 0.69558412]	[477.61099243 526.51782227 0.67155492]	[482.84313965 690.65570068 0.85269547]	[4.93127441e+02 8.49755615e+02 7.90914774e-01]	[562.33776855 529.02203369 0.70004255]	[562.19494629 693.20458984 0.85503209]	[5.52125793e+02 8.49776367e+02 7.93756723e-01]	[503.32772827 216.05220032 0.958812 ]	[526.54522705 215.995224 0.91301739]	[482.7421875 226.2268219 0.87612855]	[546.91967773 221.13664246 0.83559817]	[5.49518066e+02 8.95934448e+02 7.25963354e-01]	[5.67569885e+02 8.90809753e+02 7.26181746e-01]	[5.44429138e+02 8.62514587e+02 7.11005509e-01]	[4.93048615e+02 8.95934753e+02 7.68426061e-01]	[4.75109985e+02 8.93277588e+02 7.48033047e-01]	[5.03267212e+02 8.62570312e+02 7.30415940e-01]
[521.20013428 231.45265198 0.91842723]	[521.27056885 313.44769287 0.90726215]	[449.48602295 313.40621948 0.78261101]	[421.30554199 421.22897339 0.88813657]	[418.62371826 526.48907471 0.87263381]	[585.5536499 308.40942383 0.82039523]	[621.32641602 416.07843018 0.84300208]	[626.5145874 521.28015137 0.90910923]	[521.23596191 526.47338867 0.71183294]	[477.67556763 526.50720215 0.67784035]	[482.8711853 693.17340088 0.8386516 ]	[4.93127930e+02 8.49728699e+02 7.92267680e-01]	[562.43035889 526.4876709 0.70657152]	[562.22821045 693.23803711 0.86395061]	[5.52130554e+02 8.49765320e+02 7.94101477e-01]	[503.39813232 216.0756073 0.94764394]	[529.03240967 216.01631165 0.90031886]	[482.80358887 226.26148987 0.8761543 ]	[546.99829102 221.16110229 0.83201641]	[5.49528442e+02 8.95925171e+02 7.26222932e-01]	[5.67577148e+02 8.90808899e+02 7.29451835e-01]	[5.44420532e+02 8.62492676e+02 7.14492977e-01]	[4.93059753e+02 8.95897827e+02 7.71358430e-01]	[4.75115387e+02 8.93247131e+02 7.45501876e-01]	[5.03274872e+02 8.62524475e+02 7.33523369e-01]
[521.24230957 233.83129883 0.9282403 ]	[521.33239746 313.41983032 0.90971971]	[452.03793335 310.95675659 0.78088725]	[421.38491821 421.27114868 0.87534118]	[418.67672729 526.44659424 0.88683176]	[585.58703613 308.39086914 0.81867623]	[621.37652588 413.55532837 0.82709014]	[626.56408691 521.2845459 0.91294295]	[521.30078125 526.44403076 0.71479726]	[477.74673462 526.45220947 0.6843487 ]	[482.89675903 695.77838135 0.83298147]	[4.95611084e+02 8.49694946e+02 8.00654471e-01]	[564.81195068 526.46685791 0.7045961 ]	[562.25189209 693.23754883 0.86608112]	[5.52144775e+02 8.49786133e+02 7.93445230e-01]	[503.44979858 216.09062195 0.93542898]	[531.54412842 216.03993225 0.89165974]	[482.84310913 226.29403687 0.87747329]	[547.03936768 221.20953369 0.82751632]	[5.49563599e+02 8.95911743e+02 7.21620679e-01]	[5.70035278e+02 8.90802429e+02 7.28206396e-01]	[5.44421082e+02 8.62521606e+02 7.19146490e-01]	[4.93077759e+02 8.95865234e+02 7.81494141e-01]	[4.75142365e+02 8.90849121e+02 7.44996905e-01]	[5.03286438e+02 8.59992065e+02 7.32683957e-01]
[521.284729 233.82673645 0.92907959]	[521.39190674 313.39923096 0.90480685]	[454.56103516 310.94155884 0.78210312]	[423.80081177 423.80450439 0.8518613 ]	[418.76882935 526.46295166 0.88589501]	[588.03967285 308.38540649 0.8117187 ]	[623.80059814 416.12634277 0.85834283]	[626.59985352 521.32647705 0.91808748]	[521.37628174 528.99713135 0.71107781]	[480.17733765 529.00921631 0.68395877]	[482.91964722 698.33227539 0.83378327]	[4.95606903e+02 8.49691895e+02 7.99794137e-01]	[564.87658691 529.02142334 0.69804275]	[562.26947021 693.27282715 0.86663312]	[5.52143494e+02 8.49798157e+02 7.94832706e-01]	[505.86914062 216.09158325 0.92404044]	[531.61334229 216.04214478 0.88446283]	[482.91116333 228.78121948 0.86994088]	[549.49694824 223.66055298 0.81645435]	[5.49582764e+02 8.95905579e+02 7.18562722e-01]	[5.70050049e+02 8.90797058e+02 7.27725267e-01]	[5.44412292e+02 8.62536560e+02 7.22595990e-01]	[4.93072296e+02 8.95854126e+02 7.83544123e-01]	[4.75139038e+02 8.90839111e+02 7.46166945e-01]	[5.03283691e+02 8.59982422e+02 7.34009326e-01]
[521.33288574 233.81622314 0.92373276]	[523.77697754 313.39642334 0.90049922]	[454.61444092 310.95446777 0.78638667]	[423.87680054 423.84857178 0.83981717]	[421.18945312 526.4486084 0.88567454]	[590.53991699 308.39758301 0.80641568]	[623.85211182 416.12368774 0.8744204 ]	[626.62408447 521.34179688 0.91205668]	[521.4262085 528.98095703 0.71527201]	[480.21395874 528.9911499 0.68785626]	[482.947052 698.28631592 0.83057767]	[4.95612885e+02 8.49693542e+02 8.00558686e-01]	[564.93341064 528.99847412 0.69867289]	[562.2913208 695.76373291 0.87393838]	[5.52150146e+02 8.49798828e+02 7.94602394e-01]	[505.91915894 216.07408142 0.91896272]	[534.16943359 216.03503418 0.88582712]	[482.96353149 228.79824829 0.86519128]	[552.05664062 223.68623352 0.80676788]	[5.52056396e+02 8.95914490e+02 7.18536913e-01]	[5.70061218e+02 8.90800415e+02 7.27482915e-01]	[5.44409546e+02 8.62532288e+02 7.22017348e-01]	[4.93061279e+02 8.95855774e+02 7.83766747e-01]	[4.75125793e+02 8.90839478e+02 7.46262312e-01]	[5.03286194e+02 8.59980957e+02 7.36470640e-01]
[521.39294434 231.43783569 0.9198212 ]	[523.78759766 313.39398193 0.89822745]	[454.65130615 310.95132446 0.79169071]	[423.91687012 423.87347412 0.83225507]	[421.25030518 526.43450928 0.88684011]	[590.55712891 308.40673828 0.80331326]	[623.88372803 416.13189697 0.88226819]	[629.01501465 521.32598877 0.90510678]	[523.76025391 528.98913574 0.70963228]	[480.20339966 529.012146 0.68425786]	[482.95315552 698.30230713 0.83014178]	[4.95630188e+02 8.49701965e+02 8.06463122e-01]	[564.95471191 529.00378418 0.69096392]	[562.31237793 693.24041748 0.87976569]	[5.54616699e+02 8.49801270e+02 7.97289848e-01]	[505.98977661 216.06181335 0.90892774]	[536.70080566 216.01893616 0.89458978]	[485.41281128 228.77255249 0.85284656]	[552.1418457 223.67352295 0.80402046]	[5.52059387e+02 8.95897827e+02 7.24911809e-01]	[5.70061951e+02 8.90794434e+02 7.31379509e-01]	[5.44419250e+02 8.62544128e+02 7.28273213e-01]	[4.93051025e+02 8.93447754e+02 7.83661544e-01]	[4.75121185e+02 8.90805725e+02 7.42514849e-01]	[5.03285187e+02 8.59992310e+02 7.42798805e-01]
[523.7833252 231.38485718 0.91940385]	[523.83666992 310.97332764 0.89578962]	[457.11181641 310.95617676 0.79793119]	[423.92352295 423.89257812 0.82667542]	[421.28012085 523.98815918 0.89279896]	[590.62969971 308.38867188 0.79617482]	[623.91278076 416.13424683 0.88868034]	[629.04449463 521.29553223 0.899979 ]	[523.79553223 529.00872803 0.7105664 ]	[480.22528076 529.01818848 0.68508154]	[482.95983887 698.34521484 0.83104455]	[4.95629883e+02 8.49698364e+02 8.07170510e-01]	[564.99121094 529.03277588 0.68687385]	[562.33740234 693.20178223 0.88623816]	[5.54626038e+02 8.49785461e+02 7.98453569e-01]	[508.48049927 216.02037048 0.90421367]	[539.19915771 215.98326111 0.9117409 ]	[485.5012207 226.31167603 0.84081304]	[554.66870117 223.65924072 0.7999019 ]	[5.49582642e+02 8.95885681e+02 7.25269556e-01]	[5.70049927e+02 8.90789429e+02 7.30699420e-01]	[5.44429199e+02 8.62516418e+02 7.29578793e-01]	[4.93044495e+02 8.93443359e+02 7.87437379e-01]	[4.75121582e+02 8.90799316e+02 7.46069193e-01]	[5.03283691e+02 8.59985474e+02 7.43497252e-01]
[523.8190918 231.37794495 0.92227203]	[523.89666748 310.97412109 0.89204049]	[457.16119385 310.95080566 0.80565542]	[426.36669922 423.87536621 0.82457608]	[421.31185913 526.41741943 0.88249665]	[593.14862061 308.38458252 0.79421949]	[623.93249512 416.12359619 0.88526273]	[629.04089355 521.32556152 0.89876795]	[523.83856201 531.53546143 0.71058249]	[480.27258301 529.05541992 0.6840803 ]	[482.97711182 698.31732178 0.8258633 ]	[4.95627991e+02 8.49678650e+02 8.04514050e-01]	[565.02246094 531.56445312 0.68264365]	[562.34838867 693.19128418 0.8868745 ]	[5.54629456e+02 8.49773499e+02 7.97379553e-01]	[508.51721191 216.00912476 0.90494168]	[539.23797607 215.97589111 0.92157632]	[487.92797852 226.29367065 0.84286225]	[557.168396 221.18977356 0.8068372 ]	[5.49577087e+02 8.95885132e+02 7.26165831e-01]	[5.70048035e+02 8.90788757e+02 7.31128216e-01]	[5.44424805e+02 8.62497986e+02 7.28774071e-01]	[4.93048218e+02 8.93444702e+02 7.85122752e-01]	[4.75119934e+02 8.90800720e+02 7.44307041e-01]	[5.03285156e+02 8.59958557e+02 7.42458820e-01]
[523.8359375 231.37399292 0.92463243]	[523.92669678 310.96377563 0.88940668]	[457.18878174 310.93621826 0.81005424]	[426.4057312 423.81430054 0.82817107]	[421.32843018 526.42822266 0.87592363]	[593.18731689 308.37609863 0.79243898]	[623.96289062 416.08639526 0.87976205]	[629.04833984 521.31982422 0.89593905]	[523.87017822 529.05181885 0.7161293 ]	[480.29199219 529.04974365 0.68713081]	[485.34289551 698.30181885 0.82473379]	[4.95632812e+02 8.49672913e+02 8.04354668e-01]	[565.05432129 531.56390381 0.68391454]	[562.35913086 693.18444824 0.89074296]	[5.54636169e+02 8.49766663e+02 7.97735035e-01]	[508.52941895 216.00039673 0.90618068]	[539.2598877 215.96852112 0.92652792]	[487.9515686 226.28112793 0.8441093 ]	[557.19793701 221.18836975 0.81690693]	[5.49572327e+02 8.95878418e+02 7.26958930e-01]	[5.70047668e+02 8.90784424e+02 7.30261087e-01]	[5.44433289e+02 8.62483887e+02 7.29990602e-01]	[4.93060852e+02 8.93440125e+02 7.87443101e-01]	[4.75133118e+02 8.90797119e+02 7.44923711e-01]	[5.03291565e+02 8.59951965e+02 7.44301081e-01]
[523.85131836 231.36819458 0.92496192]	[523.95513916 310.9664917 0.88537228]	[457.21585083 310.94030762 0.81358898]	[426.44763184 423.80770874 0.8193503 ]	[421.34963989 526.40802002 0.87641835]	[595.67529297 308.37341309 0.79223365]	[623.98187256 416.16586304 0.88666904]	[629.05999756 521.36560059 0.89306045]	[523.90515137 529.04675293 0.7174148 ]	[480.30090332 529.03314209 0.68948424]	[485.34643555 698.29467773 0.82263052]	[4.95648346e+02 8.49693787e+02 8.09769630e-01]	[567.47692871 531.56634521 0.68166047]	[562.36456299 690.71594238 0.89603525]	[5.52154724e+02 8.49796387e+02 7.96695650e-01]	[508.54742432 215.99259949 0.9047364 ]	[539.27581787 215.95956421 0.92865717]	[487.972229 226.25157166 0.84337026]	[557.2210083 221.17068481 0.82239628]	[5.49580750e+02 8.95890991e+02 7.29241073e-01]	[5.70053833e+02 8.90794617e+02 7.35075474e-01]	[5.44419250e+02 8.62539429e+02 7.29427457e-01]	[4.90572906e+02 8.93454407e+02 7.86035478e-01]	[4.75118317e+02 8.90805969e+02 7.44619906e-01]	[5.03287872e+02 8.59988403e+02 7.48524547e-01]
[523.8659668 231.35565186 0.92190504]	[523.97290039 310.97180176 0.88356268]	[459.60546875 310.94396973 0.81751615]	[426.44723511 423.78012085 0.82340294]	[421.365448 526.41784668 0.87362725]	[595.71746826 308.38998413 0.79155481]	[624.00183105 418.57421875 0.89109957]	[629.06524658 521.37316895 0.88980246]	[523.921875 531.53924561 0.71616352]	[480.30853271 529.04168701 0.68885195]	[485.35250854 698.33624268 0.82478321]	[4.95656250e+02 8.49697693e+02 8.10504258e-01]	[567.50402832 531.57995605 0.6799916 ]	[562.36181641 690.72174072 0.89731103]	[5.52150513e+02 8.49793030e+02 7.96514392e-01]	[511.01593018 215.97357178 0.90487933]	[539.29510498 215.95063782 0.93326634]	[488.00213623 223.75318909 0.84241259]	[557.25048828 221.16645813 0.83086795]	[5.49566772e+02 8.95872925e+02 7.31691599e-01]	[5.70037415e+02 8.90782227e+02 7.35607266e-01]	[5.44423462e+02 8.62533997e+02 7.30255365e-01]	[4.90569977e+02 8.93455078e+02 7.85913825e-01]	[4.75117706e+02 8.90806702e+02 7.44702101e-01]	[5.03294189e+02 8.60003357e+02 7.48784721e-01]
[523.87731934 231.35482788 0.92023551]	[523.9855957 310.95800781 0.88078415]	[459.61746216 310.93286133 0.81972742]	[426.44921875 423.78952026 0.82138807]	[421.3600769 526.40155029 0.87666708]	[595.73840332 308.37094116 0.79112053]	[624.00854492 418.61553955 0.89549416]	[629.06732178 521.3939209 0.888834 ]	[523.92199707 531.53936768 0.71564049]	[480.30865479 529.03375244 0.69010836]	[485.36761475 698.30059814 0.82032984]	[4.95653595e+02 8.49693298e+02 8.07800591e-01]	[567.50854492 531.58563232 0.67988634]	[562.37127686 690.72698975 0.89578205]	[5.52142517e+02 8.49783203e+02 7.95955420e-01]	[511.02664185 215.97245789 0.90462053]	[539.30761719 215.94584656 0.93578207]	[488.01986694 223.75447083 0.84094507]	[559.69439697 221.15864563 0.83823794]	[5.49572083e+02 8.95868774e+02 7.27538824e-01]	[5.70045044e+02 8.90775879e+02 7.32294321e-01]	[5.44410522e+02 8.62523743e+02 7.30529308e-01]	[4.93048737e+02 8.93446472e+02 7.85066783e-01]	[4.75126129e+02 8.90808167e+02 7.43406832e-01]	[5.03291901e+02 8.60002502e+02 7.46928930e-01]
[523.88818359 231.34260559 0.91793942]	[523.99176025 310.94851685 0.87851149]	[459.62945557 310.91989136 0.82072103]	[428.93197632 421.38684082 0.82165098]	[421.36053467 526.40637207 0.87422174]	[595.74853516 308.36105347 0.79162145]	[624.02728271 418.66690063 0.90172023]	[629.08111572 521.3916626 0.88745618]	[523.91522217 531.54327393 0.71592027]	[480.29989624 529.03662109 0.68910348]	[485.36105347 698.3168335 0.82419163]	[4.95647797e+02 8.49693237e+02 8.07222009e-01]	[567.50567627 531.58746338 0.68019432]	[562.3682251 693.19848633 0.89075023]	[5.52147522e+02 8.49795959e+02 7.97176480e-01]	[511.05044556 215.96130371 0.90587944]	[539.32171631 215.93756104 0.94046849]	[490.49032593 223.75140381 0.84064144]	[559.70257568 221.16479492 0.83898062]	[5.49557007e+02 8.95865234e+02 7.30721772e-01]	[5.70025330e+02 8.90777649e+02 7.34595299e-01]	[5.44419495e+02 8.62538147e+02 7.31638730e-01]	[4.93051514e+02 8.93445984e+02 7.84988344e-01]	[4.75128784e+02 8.90811401e+02 7.44432688e-01]	[5.03295746e+02 8.60005249e+02 7.47529805e-01]
[523.89355469 231.34056091 0.91670084]	[523.99816895 310.94592285 0.87825423]	[459.63458252 310.90774536 0.8219322 ]	[428.94393921 421.38079834 0.82361627]	[421.35610962 524.01196289 0.8760488 ]	[598.2255249 308.36288452 0.79211259]	[624.03820801 418.66308594 0.9010843 ]	[629.08679199 521.37646484 0.88648444]	[523.91772461 531.53717041 0.71329516]	[480.2980957 529.03625488 0.68872702]	[485.36550903 698.31268311 0.82450777]	[4.95656433e+02 8.49704895e+02 8.08951914e-01]	[567.51409912 531.57696533 0.67810583]	[562.36010742 693.18212891 0.89066803]	[5.52146423e+02 8.49805542e+02 7.98273623e-01]	[511.05926514 215.96255493 0.90582728]	[541.68261719 215.93125916 0.94071078]	[490.50836182 223.74966431 0.8392846 ]	[559.7144165 221.13656616 0.8461712 ]	[5.49549255e+02 8.95861938e+02 7.30127871e-01]	[5.67588928e+02 8.90773376e+02 7.33360469e-01]	[5.44424316e+02 8.62548462e+02 7.30673194e-01]	[4.93054138e+02 8.93443237e+02 7.83835232e-01]	[4.75133118e+02 8.90807617e+02 7.44264185e-01]	[5.03299377e+02 8.60017517e+02 7.46231019e-01]
[523.89660645 231.33520508 0.91483146]	[524.00012207 310.94290161 0.87781745]	[459.63476562 310.90408325 0.82142347]	[428.94763184 421.38122559 0.82438594]	[421.34469604 524.00994873 0.87599832]	[598.23419189 308.36523438 0.79244488]	[624.04785156 418.65142822 0.898736 ]	[629.07055664 521.37689209 0.88733149]	[523.92944336 529.04437256 0.71297038]	[480.30752563 529.03234863 0.68906724]	[485.38391113 695.81976318 0.82131892]	[4.95666748e+02 8.49699097e+02 8.08847427e-01]	[567.52783203 531.5579834 0.67549044]	[562.3614502 693.1862793 0.88804436]	[5.52153687e+02 8.49797607e+02 7.98001111e-01]	[511.06152344 215.95930481 0.90565866]	[541.68249512 215.92753601 0.94120091]	[490.50686646 223.74728394 0.83940583]	[559.70843506 221.13093567 0.84672171]	[5.49550659e+02 8.95870117e+02 7.30309963e-01]	[5.70018982e+02 8.90782654e+02 7.32912838e-01]	[5.44429077e+02 8.62539001e+02 7.30916977e-01]	[4.93065399e+02 8.93438721e+02 7.85952210e-01]	[4.75142670e+02 8.90802429e+02 7.44610310e-01]	[5.03304474e+02 8.60011719e+02 7.46640742e-01]
[523.88977051 231.33375549 0.91525328]	[523.99212646 310.94256592 0.87952536]	[459.62493896 310.90625 0.81939691]	[426.44741821 421.38024902 0.82602632]	[421.32995605 524.01202393 0.87678319]	[595.75769043 308.37365723 0.79149479]	[624.03155518 418.66818237 0.90325487]	[629.08618164 521.37316895 0.88592339]	[523.9274292 531.57263184 0.71277535]	[480.31362915 531.55645752 0.68700111]	[485.37490845 698.32678223 0.82579064]	[4.95674316e+02 8.49710754e+02 8.10403526e-01]	[567.51434326 534.09295654 0.67778289]	[562.35864258 693.22485352 0.88552946]	[5.52138245e+02 8.52173767e+02 7.98248351e-01]	[511.04833984 215.9596405 0.9048171 ]	[539.31707764 215.92941284 0.93896216]	[490.48150635 226.2183075 0.8395716 ]	[559.69726562 221.13560486 0.84365863]	[5.49555298e+02 8.95883728e+02 7.27026820e-01]	[5.70026794e+02 8.90791748e+02 7.30395138e-01]	[5.44418274e+02 8.62563110e+02 7.28915811e-01]	[4.93059814e+02 8.93442505e+02 7.82783866e-01]	[4.75138489e+02 8.90803162e+02 7.42453337e-01]	[5.03308502e+02 8.62492737e+02 7.47985899e-01]
[523.87689209 231.33634949 0.91805518]	[523.98278809 310.95108032 0.88202453]	[459.60980225 310.91351318 0.81574053]	[426.43087769 421.37710571 0.82851148]	[421.30014038 523.99694824 0.87911534]	[595.73577881 308.37994385 0.79198605]	[624.01098633 418.6836853 0.90621257]	[629.08001709 521.3961792 0.88614863]	[523.91870117 531.56115723 0.71347386]	[480.30737305 531.5435791 0.68741524]	[485.37585449 698.34259033 0.82500559]	[4.95678589e+02 8.49716370e+02 8.08747292e-01]	[567.51013184 531.59625244 0.67807901]	[562.35821533 693.2088623 0.88501948]	[5.52149658e+02 8.52170105e+02 7.95754075e-01]	[511.02508545 215.96318054 0.90461981]	[539.30102539 215.93331909 0.93560046]	[488.02230835 223.75364685 0.84114683]	[557.253479 221.13117981 0.83768976]	[5.49561035e+02 8.95881287e+02 7.27637947e-01]	[5.70034119e+02 8.90787964e+02 7.29871869e-01]	[5.44425598e+02 8.62556091e+02 7.27293491e-01]	[4.93041870e+02 8.93455078e+02 7.78433919e-01]	[4.75123932e+02 8.90810852e+02 7.40770340e-01]	[5.03317200e+02 8.62499634e+02 7.49190629e-01]
[523.85766602 231.31983948 0.91766214]	[523.97662354 310.9624939 0.88173527]	[459.6053772 310.92443848 0.81479967]	[426.38522339 423.88781738 0.82165426]	[421.27957153 526.41143799 0.87974614]	[595.71643066 308.3885498 0.79217112]	[623.98828125 418.68896484 0.90751803]	[629.07946777 521.38800049 0.88713616]	[523.92993164 531.58312988 0.71517783]	[480.32064819 531.55938721 0.69127488]	[485.37976074 698.36242676 0.8250466 ]	[4.95669861e+02 8.49727844e+02 8.09699476e-01]	[567.51702881 534.11682129 0.67911536]	[562.35540771 693.22119141 0.88463044]	[5.52147888e+02 8.52182678e+02 7.96976864e-01]	[508.54431152 215.95756531 0.90467638]	[539.27227783 215.92002869 0.9296928 ]	[487.97732544 226.23623657 0.84335893]	[557.19647217 221.11923218 0.82658124]	[5.49555969e+02 8.95886536e+02 7.28452325e-01]	[5.70028503e+02 8.90794800e+02 7.32008338e-01]	[5.44427551e+02 8.62574768e+02 7.28454292e-01]	[4.93041168e+02 8.95860168e+02 7.80608594e-01]	[4.75131561e+02 8.90838379e+02 7.45938301e-01]	[5.03306488e+02 8.62508545e+02 7.47240007e-01]
[523.79138184 231.33082581 0.91789901]	[523.94598389 310.96652222 0.88794619]	[457.19445801 310.93621826 0.80780023]	[426.36932373 423.84863281 0.8324092 ]	[421.24914551 526.49487305 0.87738681]	[595.6862793 308.40930176 0.79236233]	[623.96173096 418.68771362 0.91091472]	[629.07019043 521.37133789 0.89290607]	[523.92626953 534.11737061 0.71952993]	[480.33105469 531.60339355 0.69499671]	[485.37020874 700.85900879 0.82950079]	[4.95680542e+02 8.49725891e+02 8.11368287e-01]	[567.50616455 536.65289307 0.683483 ]	[562.35931396 693.22772217 0.88607758]	[5.52139038e+02 8.52199707e+02 7.98020244e-01]	[508.459198 215.9667511 0.91074216]	[539.21008301 215.92938232 0.91848767]	[485.48178101 226.23200989 0.84516728]	[554.69897461 221.14312744 0.81302291]	[5.49543335e+02 8.95897949e+02 7.28766382e-01]	[5.70019470e+02 8.90803833e+02 7.31549859e-01]	[5.44427551e+02 8.65058228e+02 7.29342639e-01]	[4.93041687e+02 8.95862610e+02 7.82643795e-01]	[4.75135620e+02 8.90840637e+02 7.48383403e-01]	[5.03309204e+02 8.62509583e+02 7.47697115e-01]
[521.38366699 231.38011169 0.91970754]	[523.88659668 310.96160889 0.89314938]	[457.12756348 310.93823242 0.79925543]	[426.3626709 423.85754395 0.8328535 ]	[421.20294189 526.49694824 0.87913829]	[593.15826416 308.39730835 0.79419142]	[623.92541504 418.68029785 0.90968424]	[629.04821777 521.33843994 0.90033436]	[523.88366699 531.58557129 0.72022879]	[480.30020142 531.56292725 0.69441879]	[485.36685181 698.37689209 0.82618451]	[4.95681213e+02 8.49731689e+02 8.12219739e-01]	[567.45007324 534.11999512 0.68388623]	[562.35699463 693.20306396 0.88629949]	[5.52142517e+02 8.52201782e+02 7.98449457e-01]	[505.95849609 216.00289917 0.92140621]	[536.68572998 215.9671936 0.89850152]	[485.37728882 226.24493408 0.85188538]	[552.15344238 221.15855408 0.80547792]	[5.49547058e+02 8.95901123e+02 7.29612470e-01]	[5.70020142e+02 8.90806824e+02 7.33198881e-01]	[5.44429504e+02 8.65062866e+02 7.29813039e-01]	[4.93052765e+02 8.95864563e+02 7.86660671e-01]	[4.75148712e+02 8.90843323e+02 7.52319098e-01]	[5.03301910e+02 8.62513550e+02 7.46673107e-01]
[521.29058838 231.39202881 0.91531843]	[523.81378174 310.95498657 0.89500737]	[457.09121704 310.91946411 0.79191422]	[423.89819336 423.78842163 0.84358066]	[418.79168701 526.46081543 0.88649023]	[590.57452393 308.38192749 0.80372208]	[623.89868164 418.6574707 0.90207654]	[629.02105713 521.34539795 0.90260994]	[523.84368896 531.55963135 0.71796709]	[480.27572632 531.54492188 0.6890651 ]	[485.36468506 700.83874512 0.82608253]	[4.95674164e+02 8.49741821e+02 8.12222660e-01]	[565.03924561 534.09570312 0.68521249]	[562.33270264 693.24731445 0.88112324]	[5.52143982e+02 8.52203369e+02 7.98223853e-01]	[503.4937439 216.01524353 0.93372995]	[534.09466553 215.9584198 0.89072263]	[482.92016602 226.25570679 0.85784757]	[552.05871582 221.11988831 0.81523883]	[5.49543030e+02 8.95901245e+02 7.33885586e-01]	[5.70016846e+02 8.90807556e+02 7.37013459e-01]	[5.44437805e+02 8.65067871e+02 7.26440907e-01]	[4.93056000e+02 8.95865967e+02 7.87488937e-01]	[4.75156891e+02 8.90847290e+02 7.54166961e-01]	[5.03295013e+02 8.62519897e+02 7.44120836e-01]
[521.22943115 231.3807373 0.91008008]	[521.42370605 313.39730835 0.90099716]	[454.56518555 310.95394897 0.78270864]	[423.80953979 423.76950073 0.85671932]	[418.69927979 526.50073242 0.88305658]	[588.09533691 308.40026855 0.80648553]	[623.85186768 418.64126587 0.89590228]	[629.01605225 521.35479736 0.90011638]	[523.78845215 529.05383301 0.71772158]	[480.22747803 529.0524292 0.69020903]	[485.37161255 698.3638916 0.82335913]	[4.95658447e+02 8.49749817e+02 8.11052322e-01]	[564.98864746 531.59240723 0.69237161]	[562.31237793 695.75079346 0.87089455]	[5.52138794e+02 8.52191040e+02 7.97055900e-01]	[503.42608643 216.02555847 0.94796067]	[529.05950928 215.93699646 0.90063918]	[482.84640503 226.24041748 0.87121475]	[549.52972412 218.64083862 0.83868009]	[5.49560852e+02 8.95913879e+02 7.29329944e-01]	[5.70028442e+02 8.90813171e+02 7.34728992e-01]	[5.44428223e+02 8.65051208e+02 7.22446740e-01]	[4.93055969e+02 8.95869629e+02 7.86947727e-01]	[4.75154419e+02 8.90850769e+02 7.55987763e-01]	[5.03281708e+02 8.62521545e+02 7.42572367e-01]
[521.15655518 231.35560608 0.89725709]	[521.34552002 313.41598511 0.90681183]	[452.01522827 313.40219116 0.77976459]	[421.37835693 421.25976562 0.8731308 ]	[418.65664673 526.48431396 0.87655836]	[587.98803711 308.40042114 0.81502956]	[623.78820801 418.6072998 0.87899446]	[626.63153076 521.32470703 0.91092378]	[521.40875244 531.56524658 0.71733236]	[480.2003479 531.5604248 0.68776351]	[485.36660767 698.34881592 0.82456934]	[4.95652222e+02 8.49736816e+02 8.08601201e-01]	[564.92541504 534.10357666 0.69852537]	[562.30200195 695.72833252 0.86960083]	[5.52130859e+02 8.52173462e+02 7.94296920e-01]	[503.35430908 216.00288391 0.95890248]	[528.97521973 215.90931702 0.91234714]	[482.78186035 226.23796082 0.86632645]	[547.04730225 218.63412476 0.84368736]	[5.49545166e+02 8.95913025e+02 7.26779699e-01]	[5.70021057e+02 8.90809937e+02 7.29857922e-01]	[5.44421936e+02 8.65033447e+02 7.18079209e-01]	[4.93050079e+02 8.95868347e+02 7.85806477e-01]	[4.75140259e+02 8.90854065e+02 7.55621135e-01]	[5.03285522e+02 8.62507446e+02 7.40289390e-01]
[518.72698975 231.32516479 0.88659674]	[521.22979736 313.44812012 0.89876848]	[446.93737793 313.43151855 0.79046732]	[421.27853394 421.17053223 0.88629925]	[418.5914917 526.39300537 0.87761295]	[585.52111816 308.37075806 0.8233397 ]	[621.34844971 416.17205811 0.86438537]	[626.55639648 521.28222656 0.91520262]	[521.35656738 529.01190186 0.71910751]	[480.14404297 529.00537109 0.68813688]	[482.96975708 698.36029053 0.82630491]	[4.95637329e+02 8.49760071e+02 8.09210062e-01]	[564.89282227 529.05023193 0.701491 ]	[562.27172852 695.73187256 0.86286759]	[5.52123047e+02 8.52207214e+02 7.97308803e-01]	[503.29797363 215.97261047 0.96486509]	[526.48010254 215.8888855 0.92974478]	[480.38119507 226.27398682 0.87551463]	[546.92974854 218.62913513 0.86493957]	[5.49549622e+02 8.95926086e+02 7.27966249e-01]	[5.70027466e+02 8.90822754e+02 7.31647074e-01]	[5.44412292e+02 8.65084412e+02 7.22220480e-01]	[4.93044128e+02 8.95893616e+02 7.81784415e-01]	[4.75127045e+02 8.93230713e+02 7.55320907e-01]	[5.03279388e+02 8.62523987e+02 7.42010117e-01]
[516.17718506 231.31539917 0.86646944]	[518.77886963 313.4644165 0.87939453]	[444.39382935 313.47207642 0.80616176]	[421.14315796 421.28448486 0.88341999]	[416.14468384 526.42053223 0.86104023]	[585.45257568 308.3298645 0.82503152]	[621.26470947 416.10375977 0.83885229]	[626.46783447 521.28521729 0.90988511]	[521.24432373 528.99371338 0.71111357]	[477.67211914 528.98834229 0.67831868]	[482.949646 698.35736084 0.82879746]	[4.95625061e+02 8.49749695e+02 8.05616081e-01]	[562.44763184 529.04449463 0.70519847]	[562.20812988 693.24951172 0.84728754]	[5.52141846e+02 8.52221863e+02 7.94706345e-01]	[500.84649658 215.980896 0.96127486]	[523.97515869 213.55220032 0.95146519]	[480.28118896 228.82870483 0.89605343]	[544.47277832 218.63391113 0.87529421]	[5.52069824e+02 8.95944397e+02 7.19700694e-01]	[5.70066650e+02 8.90823669e+02 7.29661465e-01]	[5.44416321e+02 8.65107117e+02 7.24411130e-01]	[4.93059296e+02 8.95919128e+02 7.74356842e-01]	[4.75135132e+02 8.93249817e+02 7.47005522e-01]	[5.03276611e+02 8.62513733e+02 7.36103117e-01]
[511.0425415 231.36404419 0.86310148]	[518.64251709 313.45800781 0.85442603]	[444.30130005 313.50357056 0.81857491]	[418.69265747 421.37097168 0.87680346]	[416.03668213 526.41748047 0.84687948]	[585.35528564 305.80569458 0.83201528]	[616.18951416 418.56210327 0.84371716]	[624.03674316 521.30688477 0.91336262]	[521.18615723 526.49450684 0.70301986]	[477.61846924 528.9708252 0.67407572]	[482.91345215 698.32745361 0.82757521]	[4.95597961e+02 8.49746704e+02 7.98579454e-01]	[562.3928833 528.99615479 0.70416635]	[559.82702637 693.24035645 0.83497888]	[5.52128113e+02 8.52198975e+02 7.92141020e-01]	[500.68890381 215.98413086 0.94455093]	[523.83111572 215.91656494 0.9630354 ]	[480.14407349 228.79512024 0.88255876]	[541.92755127 218.6600647 0.8757537 ]	[5.49577148e+02 8.95943542e+02 7.16413498e-01]	[5.70046448e+02 8.90821533e+02 7.26797104e-01]	[5.44416626e+02 8.65077576e+02 7.18276560e-01]	[4.93046021e+02 8.95953186e+02 7.59621024e-01]	[4.75113434e+02 8.93275635e+02 7.40334153e-01]	[5.03275421e+02 8.62507385e+02 7.25446522e-01]
[505.99032593 231.34584045 0.88208061]	[511.09570312 313.43643188 0.8301903 ]	[441.76950073 313.53717041 0.84062892]	[418.61593628 421.36990356 0.87926793]	[413.58944702 526.52716064 0.82113594]	[582.85992432 305.78408813 0.8298384 ]	[611.11230469 416.11749268 0.82990837]	[623.92834473 521.25549316 0.90364462]	[518.74310303 526.47918701 0.69065201]	[475.11050415 526.51019287 0.66866034]	[482.84719849 698.36297607 0.83022439]	[4.95585175e+02 8.49761475e+02 7.96584725e-01]	[562.32366943 528.97924805 0.70397156]	[559.72674561 690.69287109 0.8341406 ]	[5.52106201e+02 8.52215881e+02 7.92395055e-01]	[498.1920166 215.96394348 0.92985445]	[521.36346436 215.91464233 0.96656871]	[477.62905884 226.26828003 0.8572377 ]	[541.81799316 218.63235474 0.8892104 ]	[5.49546875e+02 8.95956238e+02 7.17268050e-01]	[5.70017700e+02 8.90836060e+02 7.25637674e-01]	[5.44412903e+02 8.65107788e+02 7.16042399e-01]	[4.90569916e+02 8.95954834e+02 7.56577313e-01]	[4.75092499e+02 8.93272888e+02 7.36271679e-01]	[5.03269440e+02 8.62529785e+02 7.24297047e-01]
[503.48092651 231.32853699 0.90135622]	[505.99893188 313.41925049 0.84850603]	[439.26519775 313.53518677 0.84569001]	[418.56698608 423.85336304 0.85478562]	[408.46017456 529.03997803 0.80313987]	[580.33325195 305.77191162 0.81586087]	[608.6048584 416.1227417 0.84226835]	[623.83087158 521.18377686 0.88915002]	[518.6340332 526.44464111 0.67949873]	[470.02624512 526.4888916 0.66874439]	[482.79882812 700.88842773 0.84481943]	[4.95582733e+02 8.49769348e+02 7.99546897e-01]	[562.25946045 526.47052002 0.70208448]	[557.21643066 690.65826416 0.82398921]	[5.52108093e+02 8.52208740e+02 7.94513822e-01]	[495.60314941 215.94837952 0.91208559]	[521.22979736 215.9065094 0.95365435]	[472.58685303 226.23898315 0.83902562]	[539.30664062 218.64122009 0.87538648]	[5.49554077e+02 8.95958740e+02 7.19178915e-01]	[5.70020813e+02 8.90838074e+02 7.27414966e-01]	[5.44424805e+02 8.65092346e+02 7.15539932e-01]	[4.93042023e+02 8.95951294e+02 7.59305775e-01]	[4.75101929e+02 8.93275818e+02 7.39376307e-01]	[5.00872620e+02 8.62522278e+02 7.26749420e-01]
[503.37356567 231.33428955 0.92065036]	[505.90591431 310.96792603 0.86259675]	[439.17630005 313.47021484 0.83943182]	[416.12194824 421.30828857 0.86664504]	[405.82672119 529.03985596 0.81607682]	[577.7902832 303.30014038 0.80423248]	[606.0760498 413.57073975 0.83692181]	[621.39025879 518.7600708 0.86918485]	[516.12963867 526.47332764 0.67074001]	[467.46316528 528.99981689 0.6666097 ]	[482.74517822 700.92199707 0.84689504]	[4.93103607e+02 8.49785034e+02 7.97217011e-01]	[559.84326172 526.47229004 0.69069278]	[554.69281006 690.68371582 0.8184852 ]	[5.52127991e+02 8.52215820e+02 7.95497298e-01]	[490.51727295 215.98123169 0.90524584]	[518.76184082 215.92192078 0.93151188]	[467.4664917 226.302948 0.84242892]	[536.73974609 218.65531921 0.85105485]	[5.49569458e+02 8.95930786e+02 7.27318108e-01]	[5.70034302e+02 8.90820374e+02 7.36883223e-01]	[5.44440979e+02 8.65097961e+02 7.12449908e-01]	[4.93040802e+02 8.95946960e+02 7.58189738e-01]	[4.75088989e+02 8.93279236e+02 7.38574743e-01]	[5.00850372e+02 8.62552063e+02 7.22714305e-01]
[500.83187866 231.38973999 0.92124301]	[503.42831421 310.95614624 0.87957084]	[436.67837524 313.49533081 0.8235808 ]	[411.01184082 423.85742188 0.8247205 ]	[400.88635254 531.58300781 0.84115064]	[575.16333008 303.27053833 0.80546474]	[605.92114258 413.53317261 0.86086363]	[618.83197021 518.7902832 0.85640287]	[513.59136963 528.97357178 0.66343927]	[464.93649292 529.05957031 0.66429645]	[480.3621521 700.83599854 0.83030361]	[4.93105804e+02 8.52196838e+02 7.92844117e-01]	[559.7958374 526.5 0.68103313]	[552.11328125 690.71166992 0.81024307]	[5.52101990e+02 8.52244690e+02 7.95795083e-01]	[485.36962891 216.039505 0.92957538]	[513.62091064 215.94685364 0.89172715]	[462.41680908 228.82157898 0.8710413 ]	[531.54040527 218.6693573 0.83071321]	[5.49554077e+02 8.95924194e+02 7.28728592e-01]	[5.70023376e+02 8.90820557e+02 7.35198975e-01]	[5.44437500e+02 8.65138672e+02 7.08881557e-01]	[4.90551056e+02 8.95963562e+02 7.48035967e-01]	[4.75068695e+02 8.93285278e+02 7.34370530e-01]	[5.00853210e+02 8.65082581e+02 7.27639198e-01]
[500.70922852 231.38963318 0.91669339]	[503.31689453 310.94680786 0.8898654 ]	[436.58990479 313.51144409 0.80717027]	[405.85369873 426.34191895 0.82340848]	[400.80062866 531.58935547 0.85653746]	[570.02130127 303.22351074 0.82224685]	[603.49200439 413.54318237 0.87531811]	[613.72399902 521.19030762 0.84786934]	[511.06387329 529.05340576 0.65280694]	[464.89157104 534.11474609 0.66427481]	[480.32232666 703.40344238 0.84305155]	[4.93069855e+02 8.52269287e+02 7.96945155e-01]	[559.75323486 529.02105713 0.66880423]	[549.58746338 693.22790527 0.80393732]	[5.52090515e+02 8.52224487e+02 7.99153507e-01]	[482.8822937 216.06027222 0.95083946]	[508.50601196 215.94174194 0.9048847 ]	[462.30282593 228.79275513 0.88245595]	[526.54650879 218.61923218 0.85253721]	[5.49521118e+02 8.95940674e+02 7.27623701e-01]	[5.67572083e+02 8.90822754e+02 7.28182912e-01]	[5.44459412e+02 8.65091919e+02 7.01366425e-01]	[4.90537567e+02 8.95979309e+02 7.45193660e-01]	[4.72597778e+02 8.93299255e+02 7.38474727e-01]	[5.00839203e+02 8.67584167e+02 7.39142299e-01]
[498.24798584 231.34986877 0.89682406]	[500.87002563 313.39266968 0.89765781]	[431.54663086 315.93850708 0.7905916 ]	[403.34909058 423.85604858 0.83986241]	[400.68814087 531.62164307 0.85937721]	[567.46612549 303.24505615 0.8351649 ]	[603.40270996 413.53985596 0.8715235 ]	[611.10546875 518.76324463 0.84493923]	[505.9979248 531.5526123 0.67302877]	[462.35955811 534.12402344 0.68403006]	[480.30215454 703.409729 0.8466242 ]	[4.93099701e+02 8.52240479e+02 7.99635530e-01]	[554.67694092 529.01574707 0.65251791]	[549.52764893 693.2699585 0.80714715]	[5.52107910e+02 8.52218872e+02 8.02052557e-01]	[482.77285767 216.03012085 0.96258169]	[505.97485352 215.89065552 0.92457914]	[459.85946655 228.86112976 0.88451576]	[526.44067383 218.5839386 0.86373299]	[5.52071411e+02 8.95883484e+02 7.41611362e-01]	[5.70055847e+02 8.90782959e+02 7.45921731e-01]	[5.44453064e+02 8.65084167e+02 7.16805577e-01]	[4.90569794e+02 8.95940308e+02 7.65781343e-01]	[4.75102417e+02 8.93278931e+02 7.58299232e-01]	[5.00848358e+02 8.65103882e+02 7.35844135e-01]
[498.25158691 231.34977722 0.89798915]	[500.85586548 313.39562988 0.89902413]	[431.51907349 315.94836426 0.79082274]	[403.3659668 423.84469604 0.84102762]	[400.67541504 531.59399414 0.86539036]	[567.46655273 303.24185181 0.83573377]	[603.40667725 413.51132202 0.87099934]	[611.12188721 518.74938965 0.84294868]	[505.98214722 529.05267334 0.67934173]	[462.35461426 534.10546875 0.68443829]	[480.29763794 703.47808838 0.85131609]	[4.93080750e+02 8.52305664e+02 8.00669372e-01]	[554.63336182 528.99731445 0.65443921]	[549.53527832 693.26367188 0.80628121]	[5.52112061e+02 8.52234497e+02 8.01143765e-01]	[482.77667236 216.03314209 0.96156687]	[505.97494507 215.8916626 0.92540604]	[459.85726929 228.87905884 0.88757861]	[526.43505859 218.58764648 0.86535347]	[5.52099915e+02 8.95928223e+02 7.38826513e-01]	[5.70075500e+02 8.90809631e+02 7.49130011e-01]	[5.44457520e+02 8.65122437e+02 7.17390120e-01]	[4.90573669e+02 8.95976501e+02 7.63273776e-01]	[4.75107910e+02 8.93312561e+02 7.61434674e-01]	[5.00841522e+02 8.67589355e+02 7.51870513e-01]
[495.70358276 231.33322144 0.87672174]	[500.78213501 313.43728638 0.90585864]	[428.94793701 315.95315552 0.79184783]	[400.86230469 423.80081177 0.86685067]	[398.1796875 531.58569336 0.85257351]	[565.00384521 303.30657959 0.83533365]	[603.33520508 416.02252197 0.86942977]	[608.58044434 518.77362061 0.87506729]	[505.92987061 531.58325195 0.68544084]	[462.28527832 534.13366699 0.68458056]	[480.26095581 703.43701172 0.84811592]	[4.93089874e+02 8.52294006e+02 7.92966306e-01]	[552.13824463 529.05725098 0.65828902]	[549.5760498 693.27075195 0.8003034 ]	[5.52092896e+02 8.52212341e+02 8.02078009e-01]	[480.33129883 216.02832031 0.95865238]	[503.46029663 213.55427551 0.95398247]	[459.75518799 231.36688232 0.90816194]	[523.95635986 218.5819397 0.88427478]	[5.54697327e+02 8.98415771e+02 7.50005245e-01]	[5.72611084e+02 8.90853760e+02 7.63945162e-01]	[5.44418152e+02 8.65096313e+02 7.21801221e-01]	[4.90541901e+02 8.95957642e+02 7.60135949e-01]	[4.75075073e+02 8.93299927e+02 7.53533363e-01]	[5.00850128e+02 8.67593384e+02 7.50496626e-01]
[493.08959961 231.40216064 0.86688578]	[500.65740967 313.45123291 0.8916229 ]	[423.91955566 315.94546509 0.80449468]	[400.71539307 421.34414673 0.87785053]	[398.05371094 529.06213379 0.83826435]	[564.89367676 303.3031311 0.84151161]	[600.8505249 413.59408569 0.85005838]	[606.12463379 521.17578125 0.8898412 ]	[505.89459229 534.1126709 0.69021589]	[462.26733398 536.66168213 0.68799645]	[480.21520996 703.50689697 0.8581959 ]	[4.93091187e+02 8.52318604e+02 7.94090688e-01]	[552.06524658 531.57421875 0.65716451]	[552.07751465 695.81994629 0.79769707]	[5.52109131e+02 8.52191956e+02 7.98116207e-01]	[480.20254517 216.06611633 0.94228643]	[503.33590698 215.92350769 0.96527046]	[459.64929199 231.3454895 0.90724784]	[523.79443359 218.565979 0.89318192]	[5.54654175e+02 8.95934937e+02 7.51180589e-01]	[5.72586792e+02 8.90815674e+02 7.58145273e-01]	[5.44446899e+02 8.65060608e+02 7.07049429e-01]	[4.90529388e+02 8.95915039e+02 7.65502512e-01]	[4.75064972e+02 8.93270264e+02 7.59577513e-01]	[5.00855347e+02 8.67620850e+02 7.49431908e-01]
[487.91577148 231.43894958 0.8841812 ]	[493.10235596 313.46270752 0.84312528]	[421.30593872 315.9786377 0.84178764]	[398.10754395 423.88879395 0.8484028 ]	[393.07824707 531.60821533 0.80872357]	[562.32769775 303.2824707 0.83377725]	[593.19897461 416.05657959 0.81595999]	[605.93664551 521.17504883 0.89572072]	[503.44317627 534.10491943 0.70263636]	[462.20510864 536.67236328 0.6882531 ]	[480.1300354 703.36859131 0.83255804]	[4.90552094e+02 8.52347473e+02 7.92675376e-01]	[547.0546875 531.55090332 0.66517437]	[554.67272949 700.83868408 0.80425698]	[5.52081238e+02 8.49672363e+02 7.91816711e-01]	[477.65161133 216.05151367 0.91891098]	[500.84140015 215.98017883 0.96543604]	[454.64028931 228.85281372 0.8567059 ]	[521.23101807 218.67318726 0.85508347]	[5.57207764e+02 8.90843140e+02 7.53071904e-01]	[5.72587402e+02 8.85624146e+02 6.99935317e-01]	[5.44421631e+02 8.57370056e+02 7.12191582e-01]	[4.93058441e+02 8.95835266e+02 7.74584591e-01]	[4.75077332e+02 8.93233887e+02 7.68489659e-01]	[5.00792419e+02 8.67638916e+02 7.47964203e-01]
[485.37341309 231.43286133 0.8987087 ]	[488.01760864 313.49047852 0.84991449]	[421.17840576 316.04043579 0.85138857]	[398.06768799 423.91772461 0.83936119]	[392.96847534 531.60900879 0.80519712]	[562.24664307 303.27987671 0.82915509]	[590.61273193 416.06167603 0.8227756 ]	[605.86187744 521.17626953 0.8945272 ]	[503.37182617 531.59051514 0.70910192]	[459.79867554 534.17333984 0.68772906]	[480.10772705 703.37927246 0.83001733]	[4.90533325e+02 8.52297485e+02 7.92381644e-01]	[546.98565674 529.02209473 0.66895902]	[557.1663208 700.87457275 0.8147769 ]	[5.52074341e+02 8.47076782e+02 7.78897524e-01]	[475.12457275 216.05905151 0.90682751]	[500.72564697 215.98199463 0.95278817]	[452.04803467 228.82011414 0.8439064 ]	[518.75402832 218.68107605 0.84527451]	[5.59728638e+02 8.88232788e+02 7.66963124e-01]	[5.72658020e+02 8.77942078e+02 7.12601423e-01]	[5.44388611e+02 8.52384766e+02 7.23559856e-01]	[4.90553680e+02 8.93458862e+02 7.71867216e-01]	[4.72580688e+02 8.93222961e+02 7.63591588e-01]	[5.00785858e+02 8.67576599e+02 7.46254206e-01]
[482.90896606 231.42045593 0.91745561]	[485.49090576 313.46029663 0.85674751]	[418.73733521 316.02093506 0.85158801]	[398.02444458 426.35751343 0.83473462]	[387.87039185 534.0880127 0.81074351]	[559.80352783 303.2668457 0.82182664]	[588.1026001 416.11291504 0.83847058]	[603.43023682 521.18408203 0.8953169 ]	[503.31970215 529.03051758 0.71592808]	[459.75912476 534.09545898 0.68486488]	[477.70968628 703.39282227 0.82670271]	[4.90562347e+02 8.52199829e+02 7.93045819e-01]	[546.92327881 526.46911621 0.67960316]	[557.21173096 695.80108643 0.81047666]	[5.52123535e+02 8.36853149e+02 7.80870140e-01]	[472.52371216 216.04997253 0.89880216]	[500.65374756 215.94139099 0.93995661]	[449.46801758 228.84545898 0.83927643]	[518.71777344 218.61523438 0.85783136]	[5.57208130e+02 8.85600525e+02 7.64131963e-01]	[5.70097778e+02 8.75328125e+02 7.34197497e-01]	[5.44469299e+02 8.49661987e+02 6.97623193e-01]	[4.90554871e+02 8.93417480e+02 7.78337300e-01]	[4.72602386e+02 8.90823120e+02 7.68708467e-01]	[5.00809601e+02 8.62530334e+02 7.34011829e-01]
[482.83331299 231.41612244 0.92487478]	[485.40679932 313.43011475 0.86635262]	[418.67669678 315.98397827 0.84546959]	[395.56729126 423.82516479 0.83170557]	[382.85934448 531.546875 0.82636291]	[559.70941162 303.27325439 0.80990154]	[587.99822998 416.0395813 0.83636123]	[603.36401367 518.67669678 0.87094522]	[503.24755859 526.48913574 0.71944582]	[459.71566772 529.03948975 0.68570912]	[477.67822266 700.9375 0.81852818]	[4.90531250e+02 8.49796326e+02 7.99571157e-01]	[544.47589111 526.40380859 0.69589537]	[557.25463867 695.81939697 0.81666976]	[5.49601135e+02 8.31716431e+02 7.99242437e-01]	[467.48065186 216.07310486 0.89823121]	[498.20269775 215.94207764 0.92661047]	[446.88119507 231.30189514 0.84936464]	[516.17578125 218.60972595 0.84100688]	[5.54681091e+02 8.75427856e+02 7.77131498e-01]	[5.70051392e+02 8.70259521e+02 7.58530140e-01]	[5.44410950e+02 8.39412537e+02 6.48095250e-01]	[4.93045197e+02 8.93388550e+02 7.86809564e-01]	[4.75080750e+02 8.90804321e+02 7.78198838e-01]	[5.00786011e+02 8.59984924e+02 7.34436452e-01]
[482.73217773 231.42002869 0.92483217]	[485.34197998 310.96914673 0.86809939]	[418.63220215 315.92663574 0.83990848]	[395.54467773 423.80834961 0.82198745]	[382.78445435 531.55657959 0.83852971]	[557.2010498 303.24069214 0.8065114 ]	[585.55969238 413.57723999 0.84052336]	[603.28320312 518.77416992 0.8838492 ]	[500.87365723 526.45550537 0.7240029 ]	[459.67431641 529.01049805 0.68622655]	[477.67218018 700.91235352 0.81686455]	[4.90572205e+02 8.49682495e+02 7.96378732e-01]	[544.4430542 523.92767334 0.70575523]	[557.25170898 695.77752686 0.81307495]	[5.46978699e+02 8.21447327e+02 7.88507342e-01]	[464.95120239 216.07653809 0.91049224]	[495.68444824 215.95777893 0.90452129]	[444.3374939 228.87562561 0.86566055]	[513.5647583 218.63142395 0.82806623]	[5.52071777e+02 8.70327271e+02 7.71326423e-01]	[5.67526062e+02 8.65088074e+02 7.18555629e-01]	[5.41848022e+02 8.29186707e+02 6.16273999e-01]	[4.93075592e+02 8.93402222e+02 8.09870124e-01]	[4.75142975e+02 8.90783875e+02 7.93003559e-01]	[5.00813507e+02 8.57367065e+02 7.27395892e-01]
[480.31518555 231.43217468 0.92630875]	[482.93212891 310.97216797 0.87910938]	[418.58618164 313.54205322 0.83546346]	[392.97518921 423.86141968 0.80313295]	[382.73745728 534.17382812 0.85179555]	[554.67584229 303.2545166 0.80316228]	[585.45928955 410.97341919 0.85012567]	[600.8807373 518.76824951 0.87331593]	[500.81774902 526.46173096 0.71686417]	[459.6022644 529.04302979 0.67237908]	[477.65042114 703.43475342 0.82848608]	[4.93077423e+02 8.49641052e+02 7.89258420e-01]	[544.4029541 523.91015625 0.70229763]	[559.76416016 698.33178711 0.82599497]	[544.40802002 806.12860107 0.8460921 ]	[464.85281372 216.08161926 0.92621094]	[493.11068726 215.96704102 0.89487451]	[441.87713623 228.8586731 0.87557656]	[511.01565552 218.63363647 0.83615375]	[5.52083130e+02 8.65076355e+02 6.58147812e-01]	[5.65029846e+02 8.52262573e+02 6.51987374e-01]	[5.36654968e+02 8.08718262e+02 6.03004277e-01]	[4.93120514e+02 8.93346802e+02 8.09596241e-01]	[4.77616852e+02 8.90734253e+02 7.90305912e-01]	[5.00835693e+02 8.54887207e+02 6.99585557e-01]
[480.23730469 231.43055725 0.92259592]	[482.88674927 310.95788574 0.88380265]	[418.55050659 313.52972412 0.82532817]	[390.42913818 423.8822937 0.80377561]	[382.72344971 534.13964844 0.85112715]	[552.10662842 303.22854614 0.80926698]	[585.37738037 410.9758606 0.86609834]	[600.81549072 518.78607178 0.86458808]	[500.78936768 526.48419189 0.71167642]	[457.19595337 531.54888916 0.667732 ]	[477.69348145 703.45623779 0.83655298]	[4.93090729e+02 8.49679749e+02 7.81318784e-01]	[544.39276123 523.92407227 0.70324302]	[559.77526855 695.75488281 0.80889791]	[541.79949951 788.12414551 0.86128461]	[462.41186523 216.09037781 0.93323529]	[490.53262329 215.97895813 0.89618051]	[441.83328247 228.83711243 0.88004625]	[508.4805603 218.65663147 0.84129226]	[5.44524475e+02 8.47163879e+02 6.40257239e-01]	[5.62350769e+02 8.34310242e+02 6.09628379e-01]	[5.26405579e+02 7.88157593e+02 6.69084430e-01]	[4.93091980e+02 8.93313782e+02 8.03530574e-01]	[4.75161987e+02 8.90713562e+02 7.74027705e-01]	[5.03272919e+02 8.57391663e+02 7.01830566e-01]
[480.19140625 231.42337036 0.91992158]	[482.8460083 310.93527222 0.88701183]	[416.1242981 313.52935791 0.81894791]	[387.88058472 426.36553955 0.80491132]	[380.34008789 534.10559082 0.85093451]	[549.59753418 303.19854736 0.81479186]	[585.33538818 410.99957275 0.87053627]	[598.31646729 518.76641846 0.84473568]	[500.78063965 526.49499512 0.70856094]	[457.18777466 531.5645752 0.66510731]	[477.72433472 703.43359375 0.83543074]	[4.93104523e+02 8.49703308e+02 7.85124898e-01]	[544.3793335 523.93005371 0.70488805]	[559.80004883 693.22979736 0.82191139]	[539.30773926 770.26776123 0.83345926]	[462.35971069 216.08961487 0.94266993]	[488.00482178 215.9647522 0.90404838]	[441.78112793 228.83348083 0.88027227]	[506.02224731 218.63017273 0.84497517]	[5.44341919e+02 8.31766846e+02 7.04080760e-01]	[5.59780457e+02 8.26528992e+02 6.57166362e-01]	[5.23877625e+02 7.72723755e+02 7.38812268e-01]	[4.93056915e+02 8.93365234e+02 7.95743823e-01]	[4.75149994e+02 8.90750671e+02 7.81612933e-01]	[5.03271088e+02 8.57370605e+02 7.07249701e-01]
[480.14083862 231.39324951 0.90730625]	[482.78533936 310.91375732 0.89004087]	[416.08294678 313.5506897 0.81393713]	[385.34786987 426.36279297 0.81604159]	[380.32684326 534.0914917 0.8532865 ]	[549.51068115 300.7434082 0.82929802]	[582.9833374 411.02005005 0.87598866]	[598.32019043 518.78417969 0.84990746]	[500.77520752 526.47253418 0.71137112]	[457.20492554 531.56311035 0.66658503]	[477.73376465 703.37719727 0.82629061]	[4.93097900e+02 8.49690857e+02 7.91562557e-01]	[544.36151123 523.88922119 0.71056926]	[559.69732666 703.39306641 0.81330353]	[536.64361572 762.49542236 0.78486496]	[462.30392456 216.07530212 0.94960403]	[487.93954468 215.9276886 0.91154343]	[441.72439575 228.86036682 0.8841871 ]	[505.94998169 218.58207703 0.85625827]	[5.41804321e+02 8.26611206e+02 7.20175862e-01]	[5.49562927e+02 8.13775024e+02 6.64347708e-01]	[521.34069824 762.4375 0.77028525]	[4.93106140e+02 8.95836365e+02 8.02318633e-01]	[4.77609955e+02 8.90830566e+02 7.86061585e-01]	[5.00844788e+02 8.54898926e+02 7.12368011e-01]
[480.13989258 231.39427185 0.9072482 ]	[482.78479004 310.91308594 0.89005059]	[416.07904053 313.55105591 0.81345171]	[385.34069824 426.36862183 0.81630307]	[380.32583618 534.09423828 0.85370123]	[549.51434326 300.74206543 0.82929546]	[582.98364258 411.02011108 0.87660903]	[598.3192749 518.7767334 0.8492735]	[500.77218628 526.47216797 0.71147382]	[457.20251465 531.56378174 0.66677362]	[477.73358154 703.37652588 0.82572699]	[4.93092407e+02 8.49694763e+02 7.91446447e-01]	[544.35913086 523.88806152 0.71069032]	[559.69470215 703.38952637 0.81191111]	[536.64074707 762.49078369 0.78429264]	[462.30310059 216.07557678 0.9496702 ]	[487.93859863 215.92660522 0.91161728]	[441.72521973 228.86112976 0.88408822]	[505.95114136 218.5786438 0.85715681]	[5.41810425e+02 8.26612366e+02 7.19076514e-01]	[5.49568909e+02 8.13776306e+02 6.64794624e-01]	[521.33770752 762.43530273 0.76827222]	[4.93113800e+02 8.93452209e+02 8.02398860e-01]	[4.77608551e+02 8.90825623e+02 7.84886777e-01]	[5.00844849e+02 8.54901428e+02 7.13584244e-01]
[477.68347168 231.33853149 0.88975644]	[480.36331177 310.92987061 0.89555061]	[413.52130127 315.96844482 0.80003393]	[385.31994629 426.37316895 0.81481081]	[380.30999756 534.16119385 0.86058253]	[546.98413086 300.70858765 0.84877473]	[582.90246582 408.47341919 0.87419391]	[598.28662109 518.64746094 0.82723075]	[500.73110962 528.98669434 0.70073777]	[457.15222168 534.10223389 0.66117638]	[477.72613525 703.41729736 0.82531703]	[4.93037720e+02 8.52221741e+02 7.97718823e-01]	[544.32788086 523.93035889 0.70727104]	[562.23944092 693.23284912 0.83989745]	[526.43597412 739.3651123 0.78387308]	[462.197052 216.02757263 0.96033329]	[485.41326904 213.55473328 0.93277222]	[439.27069092 231.31159973 0.90010446]	[503.50592041 218.55213928 0.87174785]	[5.31584045e+02 8.06037659e+02 7.57387519e-01]	[5.41875488e+02 7.93235718e+02 7.44474173e-01]	[5.21270874e+02 7.31684509e+02 7.22833097e-01]	[4.90529541e+02 8.95842224e+02 8.02629411e-01]	[4.75072021e+02 8.93230774e+02 7.90273130e-01]	[5.00780548e+02 8.62533997e+02 7.17874885e-01]
[477.61203003 231.32972717 0.8803193 ]	[480.32672119 310.91427612 0.89744246]	[411.02944946 315.95953369 0.79462391]	[385.2897644 426.35977173 0.81970829]	[380.32632446 534.16326904 0.85793281]	[546.92779541 300.68554688 0.85976887]	[582.90814209 410.93823242 0.87089235]	[598.29058838 516.21459961 0.82774186]	[500.71395874 529.01190186 0.69856602]	[457.13418579 534.13891602 0.65960944]	[477.71722412 703.48223877 0.82329345]	[4.90546204e+02 8.52185974e+02 8.06307137e-01]	[544.30932617 523.94152832 0.70923257]	[562.25592041 690.65753174 0.85712683]	[523.96691895 726.65576172 0.83478367]	[459.81387329 216.02438354 0.95942485]	[482.96517944 213.54754639 0.94962382]	[439.24023438 231.33103943 0.90285325]	[503.44000244 218.54255676 0.8794415 ]	[5.23986145e+02 7.90645020e+02 7.83920765e-01]	[5.39209595e+02 7.85493042e+02 7.05015659e-01]	[5.21216797e+02 7.21370667e+02 6.33022904e-01]	[4.90532715e+02 8.95866211e+02 8.07861388e-01]	[4.75080200e+02 8.93243286e+02 7.98970342e-01]	[5.00764862e+02 8.59980957e+02 7.17337787e-01]
[475.14303589 231.3611145 0.87708724]	[480.28451538 310.92950439 0.89859402]	[408.47427368 315.99423218 0.796408 ]	[382.83776855 426.41073608 0.81699932]	[380.31536865 534.17657471 0.86101389]	[544.5269165 300.6708374 0.86538887]	[582.89050293 408.42303467 0.87095863]	[598.28875732 516.20501709 0.82682884]	[500.69082642 528.97424316 0.70108706]	[457.10253906 534.09594727 0.65828466]	[477.69467163 703.48278809 0.82824326]	[4.90573822e+02 8.52190735e+02 8.04211617e-01]	[544.30236816 523.91436768 0.71655655]	[562.36022949 688.20458984 0.87530702]	[523.99108887 718.82977295 0.81978714]	[459.7517395 216.04414368 0.95387501]	[482.90093994 213.56059265 0.96202236]	[439.18588257 231.348526 0.91191906]	[503.36422729 218.51972961 0.87317491]	[523.92321777 780.38842773 0.80486357]	[5.39176697e+02 7.70202576e+02 7.30095923e-01]	[5.21259583e+02 7.06095093e+02 6.90742493e-01]	[4.90527710e+02 8.95865784e+02 8.09069395e-01]	[4.75077637e+02 8.93239258e+02 8.02403450e-01]	[5.00790527e+02 8.59987366e+02 7.19478250e-01]
[472.61029053 231.36732483 0.86648577]	[480.24490356 310.9168396 0.89583504]	[408.42105103 316.00466919 0.79738307]	[382.81338501 426.40692139 0.82290602]	[380.30203247 534.17498779 0.86304617]	[544.48016357 300.63342285 0.87552822]	[582.86621094 408.3873291 0.87213212]	[598.31384277 516.1529541 0.82442701]	[500.69534302 528.97857666 0.7004087 ]	[457.10235596 534.11322021 0.65860784]	[477.65921021 703.50531006 0.82564974]	[4.93050446e+02 8.52205994e+02 8.02307963e-01]	[544.30450439 523.91430664 0.71429133]	[562.3659668 688.09277344 0.88891304]	[523.94171143 711.22033691 0.85523129]	[459.69223022 216.0463562 0.94491196]	[482.83261108 215.89154053 0.96686822]	[439.13397217 231.35102844 0.90962279]	[503.26052856 218.52336121 0.87734419]	[523.84197998 770.19665527 0.87482774]	[534.17541504 767.51037598 0.77961504]	[5.18734863e+02 7.05930054e+02 6.94751859e-01]	[4.90526459e+02 8.95893066e+02 8.05904865e-01]	[4.75084106e+02 8.93252991e+02 8.01307023e-01]	[5.00798676e+02 8.59996704e+02 7.11916506e-01]
[470.03860474 231.37554932 0.86133933]	[480.20925903 310.93884277 0.89451033]	[405.91802979 316.03533936 0.79939651]	[382.77642822 426.44766235 0.82316065]	[380.30496216 536.68389893 0.86785561]	[544.45117188 300.62945557 0.87647641]	[582.88128662 408.38739014 0.87164915]	[600.75653076 513.64465332 0.82769656]	[500.69628906 529.01763916 0.69892949]	[457.10482788 534.16137695 0.66352671]	[477.64849854 703.45251465 0.82215053]	[4.93084473e+02 8.52186462e+02 8.05809975e-01]	[544.30603027 523.94970703 0.71248025]	[562.33618164 688.14398193 0.88829398]	[523.98498535 706.09216309 0.87628996]	[459.63449097 216.05130005 0.92837107]	[482.74853516 215.9002533 0.96662062]	[439.10574341 231.30937195 0.89932728]	[500.86801147 218.52070618 0.89292663]	[521.41094971 762.5133667 0.86545801]	[5.29058411e+02 7.54746338e+02 7.45960593e-01]	[518.78112793 695.76202393 0.69831753]	[4.90526947e+02 8.95873169e+02 8.01446497e-01]	[4.75085907e+02 8.93232117e+02 7.93417037e-01]	[5.00821716e+02 8.59974792e+02 7.05713153e-01]
[467.50439453 231.41900635 0.8727808 ]	[480.18560791 310.94094849 0.89228052]	[405.88897705 316.0296936 0.80188316]	[382.76538086 428.92184448 0.82350665]	[380.30484009 536.68640137 0.86825979]	[544.42443848 300.6277771 0.87928998]	[582.87750244 405.86825562 0.87910074]	[600.77514648 513.60461426 0.83193862]	[500.68557739 528.99560547 0.69805396]	[457.09887695 534.1439209 0.66282505]	[477.64785767 703.39227295 0.81442577]	[4.93088776e+02 8.52205688e+02 8.06786180e-01]	[544.29241943 523.92358398 0.71355945]	[562.38452148 688.16424561 0.88738149]	[523.98242188 703.37567139 0.82375383]	[457.20901489 216.07641602 0.91963851]	[480.3812561 215.9317627 0.96383351]	[436.68780518 228.87742615 0.88391984]	[500.84234619 218.5292511 0.90454662]	[523.76654053 752.28448486 0.84284794]	[529.03741455 749.61096191 0.75105637]	[5.18778198e+02 6.88050903e+02 6.76987529e-01]	[4.90548615e+02 8.95854309e+02 8.04690897e-01]	[4.75106964e+02 8.93218689e+02 7.97385514e-01]	[5.00803864e+02 8.60002625e+02 7.01165378e-01]
[467.43209839 231.44073486 0.88368118]	[480.16958618 310.94799805 0.89006031]	[405.86569214 316.02294922 0.80612171]	[382.74206543 428.94796753 0.82512581]	[380.29446411 536.71514893 0.86942148]	[544.40808105 300.63131714 0.88015139]	[582.86804199 405.86956787 0.87927979]	[600.79547119 511.09954834 0.83631539]	[500.66030884 526.48388672 0.69987857]	[457.0708313 531.59710693 0.65917146]	[477.6312561 703.41607666 0.81404608]	[4.93092651e+02 8.52217346e+02 8.06999683e-01]	[541.93261719 523.87164307 0.71785182]	[562.38244629 688.11877441 0.88695127]	[524.03417969 695.80352783 0.80591381]	[457.15454102 216.08679199 0.91553575]	[480.33352661 215.94682312 0.96320057]	[436.63461304 228.87846375 0.87729275]	[500.81121826 216.14907837 0.91417366]	[523.76446533 747.16052246 0.8752594 ]	[5.28978821e+02 7.44559448e+02 7.23581195e-01]	[521.23443604 685.51025391 0.69080567]	[4.93050903e+02 8.95844360e+02 8.07257771e-01]	[4.75124664e+02 8.93220215e+02 8.02271783e-01]	[5.00800446e+02 8.60016052e+02 7.00760424e-01]
[464.97229004 233.81005859 0.88756764]	[480.15280151 310.96203613 0.88797098]	[405.84213257 316.03634644 0.81023318]	[382.73556519 428.96688843 0.82758558]	[380.30911255 536.72344971 0.86652863]	[544.39239502 300.63250732 0.88172412]	[582.87158203 405.88052368 0.87888777]	[600.79638672 513.56518555 0.83230674]	[500.64300537 526.49169922 0.69563782]	[454.63684082 531.59484863 0.65471846]	[477.62078857 703.46356201 0.81336081]	[4.93117157e+02 8.52248474e+02 8.04316163e-01]	[541.92633057 523.8762207 0.71250254]	[562.45062256 690.72442627 0.87296712]	[524.03527832 690.60180664 0.7767055 ]	[457.11715698 216.10888672 0.90642583]	[480.287323 215.96130371 0.96119779]	[436.60092163 231.31340027 0.87681246]	[500.75314331 218.55250549 0.89301634]	[523.83764648 747.01904297 0.87716997]	[5.29020325e+02 7.41945923e+02 6.76465988e-01]	[5.21231934e+02 6.80399475e+02 6.02572560e-01]	[4.93078278e+02 8.95861023e+02 8.11419964e-01]	[4.75149445e+02 8.93239441e+02 8.09387207e-01]	[5.00828217e+02 8.62532593e+02 6.98110044e-01]
[464.90072632 233.8866272 0.91082299]	[480.12802124 310.97213745 0.8857792 ]	[405.82571411 316.06500244 0.8140344 ]	[382.71951294 431.47268677 0.83030593]	[380.28796387 539.184021 0.87491846]	[0. 0. 0.]	[0. 0. 0.]	[0. 0. 0.]	[500.66204834 526.46691895 0.69800919]	[457.08563232 531.56311035 0.65481746]	[477.6267395 703.51226807 0.81334716]	[4.93126282e+02 8.52280945e+02 8.03525448e-01]	[541.92480469 523.84906006 0.71018797]	[562.47198486 690.64599609 0.86741161]	[528.99108887 688.00354004 0.70389789]	[454.62872314 218.56095886 0.88142967]	[480.21929932 216.01191711 0.95120865]	[434.12316895 231.34973145 0.86314929]	[500.70690918 218.55780029 0.88744086]	[523.84399414 744.42248535 0.80857038]	[5.29006470e+02 7.36783264e+02 6.36526287e-01]	[5.21320374e+02 6.75224976e+02 5.04596114e-01]	[4.93079620e+02 8.95918335e+02 8.06030869e-01]	[4.75146759e+02 8.93277893e+02 8.09211254e-01]	[5.00840912e+02 8.62549683e+02 6.95155561e-01]
[464.86001587 233.97770691 0.92208493]	[480.13180542 313.39886475 0.88843292]	[403.3927002 316.08889771 0.81506634]	[382.71875 431.49301147 0.83667976]	[380.28753662 539.22564697 0.88379526]	[544.35571289 300.62704468 0.89331102]	[582.87823486 405.9100647 0.87911922]	[600.76220703 511.07983398 0.82077247]	[500.67041016 526.5045166 0.69587213]	[457.09710693 531.60687256 0.65397346]	[477.66323853 705.93048096 0.8072753 ]	[4.93127319e+02 8.52239441e+02 8.06454301e-01]	[541.9286499 523.89111328 0.70996118]	[562.47131348 690.60809326 0.85783887]	[5.31568604e+02 6.85429138e+02 6.40990496e-01]	[454.59353638 218.6633606 0.86673129]	[480.1897583 216.11256409 0.93396521]	[434.08361816 231.37713623 0.86011779]	[500.69342041 221.1033783 0.88542902]	[5.23985901e+02 7.34292358e+02 6.98387444e-01]	[5.34151672e+02 7.29207764e+02 5.68108082e-01]	[5.23845642e+02 6.70097473e+02 4.48048770e-01]	[4.93104980e+02 8.95948914e+02 8.11286032e-01]	[4.75167480e+02 8.93290955e+02 8.10810506e-01]	[5.00841949e+02 8.59994690e+02 6.91524148e-01]
[464.82885742 236.42272949 0.92926669]	[480.12051392 313.41925049 0.88736743]	[403.36737061 316.11471558 0.82122076]	[382.72116089 431.49539185 0.84243405]	[380.28610229 539.20471191 0.88353944]	[544.35253906 300.64086914 0.89650708]	[582.89416504 408.40200806 0.88349044]	[600.74310303 513.57067871 0.81680119]	[500.64312744 526.50390625 0.69173884]	[457.07049561 534.09802246 0.65025532]	[477.67074585 705.96325684 0.81485033]	[4.93109406e+02 8.52234741e+02 8.05297434e-01]	[541.90875244 523.88934326 0.71034658]	[562.43414307 688.16949463 0.85840607]	[5.34150879e+02 6.82918396e+02 5.62569261e-01]	[454.56430054 221.21282959 0.85007644]	[480.17190552 218.61096191 0.91386849]	[434.05770874 233.82710266 0.87204289]	[500.68457031 221.20625305 0.88222504]	[5.26454163e+02 7.29217590e+02 6.20906830e-01]	[5.36726013e+02 7.26623352e+02 5.07133961e-01]	[5.23893127e+02 6.67540588e+02 3.69746506e-01]	[4.93103851e+02 8.95937805e+02 8.12470138e-01]	[4.75165894e+02 8.93282837e+02 8.12229514e-01]	[5.00837433e+02 8.59986389e+02 6.91400707e-01]
[462.42868042 236.62101746 0.92435604]	[480.11935425 313.45812988 0.8923372 ]	[403.34469604 316.13244629 0.82297313]	[380.35507202 431.52474976 0.84479839]	[380.28933716 539.27514648 0.89672709]	[544.35906982 300.71054077 0.88442123]	[582.88720703 408.42929077 0.88266486]	[598.31829834 513.62139893 0.81469518]	[500.65216064 526.47668457 0.69340301]	[454.64379883 531.58422852 0.65431327]	[477.65438843 705.95220947 0.81357706]	[4.93085724e+02 8.52233948e+02 8.00191760e-01]	[541.90863037 523.86834717 0.70405149]	[562.41381836 690.59295654 0.83930326]	[5.41826904e+02 6.80342285e+02 4.01617616e-01]	[454.550354 228.82485962 0.85187751]	[480.15301514 223.74499512 0.89726108]	[434.06677246 233.87849426 0.87169993]	[500.67929077 223.75419617 0.87026155]	[5.31622925e+02 7.24008606e+02 2.55550623e-01]	[5.62283142e+02 6.95794678e+02 2.23815903e-01]	[5.34150391e+02 6.70136108e+02 2.52440244e-01]	[4.93114532e+02 8.95934082e+02 8.07582438e-01]	[4.75162140e+02 8.93280090e+02 8.03095579e-01]	[5.00832306e+02 8.59998596e+02 6.85643137e-01]
[464.85253906 239.17515564 0.88174564]	[480.1144104 313.45614624 0.88257635]	[403.33721924 316.13293457 0.82060224]	[382.72592163 431.50689697 0.8402285 ]	[380.28213501 539.27478027 0.89707053]	[544.35461426 300.69958496 0.88072813]	[582.87115479 408.41751099 0.87900639]	[598.29614258 513.61633301 0.80927479]	[500.65136719 526.47064209 0.69105226]	[454.63964844 531.58331299 0.65136993]	[477.65853882 706.01208496 0.8290261 ]	[4.93083801e+02 8.52221680e+02 7.98421562e-01]	[541.9005127 523.87255859 0.70125276]	[562.39532471 690.63140869 0.83080655]	[5.44368774e+02 6.77774353e+02 3.27370316e-01]	[454.58996582 233.83724976 0.88764989]	[480.17868042 231.29335022 0.90414715]	[434.06027222 233.98468018 0.86665845]	[500.68493652 226.28367615 0.86641479]	[5.46944702e+02 7.03437256e+02 1.92913353e-01]	[5.62452332e+02 6.93227356e+02 2.00100183e-01]	[5.41845032e+02 6.75237488e+02 2.14651138e-01]	[4.93108887e+02 8.95938293e+02 8.03393424e-01]	[4.75148224e+02 8.93284546e+02 7.97783375e-01]	[5.00832825e+02 8.60001343e+02 6.81021690e-01]
[464.85870361 244.26553345 0.85519314]	[480.11660767 313.45306396 0.88169283]	[403.34591675 316.13934326 0.81743634]	[382.72262573 431.51742554 0.83889192]	[380.28347778 539.26818848 0.89644891]	[544.3460083 300.68817139 0.88115203]	[582.85113525 405.91363525 0.88046342]	[598.28283691 513.65533447 0.80964828]	[500.66195679 526.47491455 0.69146127]	[457.08010864 531.59741211 0.6513465 ]	[477.66964722 706.04443359 0.83268797]	[4.93082581e+02 8.52225464e+02 7.98456073e-01]	[541.8894043 523.8817749 0.69926959]	[562.39025879 690.63806152 0.83248907]	[5.44340088e+02 6.75269897e+02 3.20445657e-01]	[457.06564331 234.01809692 0.91323298]	[480.17449951 233.89451599 0.937168 ]	[436.5475769 234.07711792 0.86444151]	[498.25338745 228.87831116 0.85412586]	[5.47014404e+02 7.00912720e+02 1.85001090e-01]	[5.64828918e+02 6.93216187e+02 1.92804784e-01]	[5.36728821e+02 6.72662476e+02 2.10104227e-01]	[4.93109924e+02 8.95931580e+02 8.03225875e-01]	[4.75146393e+02 8.93280090e+02 7.96134949e-01]	[5.00829742e+02 8.60014343e+02 6.80445850e-01]
[464.83587646 251.87171936 0.88344896]	[480.11801147 313.44180298 0.87994117]	[403.33953857 316.14910889 0.81975675]	[382.724823 431.51364136 0.83695149]	[380.28488159 539.24938965 0.89368868]	[544.35577393 300.68151855 0.88246089]	[582.85552979 405.92001343 0.88064003]	[598.28039551 516.13232422 0.81108356]	[500.66619873 528.98736572 0.68858129]	[457.08834839 534.1385498 0.65247273]	[477.64572144 708.50140381 0.83394873]	[4.93082275e+02 8.52221069e+02 7.98317909e-01]	[541.88769531 523.94018555 0.69737411]	[562.3661499 690.65551758 0.82504922]	[5.44369812e+02 6.77800781e+02 3.11746955e-01]	[454.62594604 236.52856445 0.90348017]	[480.18643188 234.07327271 0.94849753]	[434.10308838 236.44192505 0.83492953]	[500.6552124 231.30775452 0.86160564]	[5.47058105e+02 6.98365417e+02 1.83069453e-01]	[5.64868286e+02 6.90740784e+02 1.95717618e-01]	[5.44401428e+02 6.77799561e+02 2.09862009e-01]	[4.93107452e+02 8.95933228e+02 8.02389681e-01]	[4.75144592e+02 8.93281189e+02 7.93610811e-01]	[5.00832245e+02 8.60010254e+02 6.82057381e-01]
[464.93069458 254.45069885 0.89056826]	[480.14126587 313.41400146 0.88232434]	[403.375 316.15560913 0.81312925]	[382.72235107 431.50549316 0.83494949]	[380.27862549 539.24926758 0.89311129]	[544.37298584 300.65771484 0.88698512]	[582.86663818 408.41604614 0.8785212 ]	[598.27746582 516.15368652 0.81428486]	[500.68231201 528.97766113 0.68902695]	[457.11691284 534.12854004 0.65129542]	[477.6427002 708.53015137 0.83315861]	[4.93087524e+02 8.52228638e+02 7.96962976e-01]	[541.89093018 523.93438721 0.69582337]	[562.34039307 690.65734863 0.82295531]	[5.41891174e+02 6.77827332e+02 2.93237358e-01]	[454.64678955 239.10775757 0.87006658]	[480.21942139 236.56015015 0.94190854]	[434.10830688 236.58395386 0.82692409]	[500.67401123 231.38792419 0.88295364]	[5.49531921e+02 6.95750427e+02 1.78063586e-01]	[5.64861084e+02 6.90667725e+02 1.95094377e-01]	[5.46956116e+02 6.80389832e+02 2.06160471e-01]	[4.93089233e+02 8.95926331e+02 8.00335407e-01]	[4.75130157e+02 8.93275269e+02 7.90875077e-01]	[5.00842621e+02 8.62493774e+02 6.82558596e-01]
[464.91357422 254.58221436 0.90662849]	[480.17407227 310.97250366 0.89024824]	[405.85745239 316.14004517 0.80757594]	[382.72360229 431.53613281 0.84327829]	[380.28948975 539.24743652 0.89264357]	[544.37664795 300.64779663 0.89300609]	[582.87091064 408.45388794 0.88465261]	[598.26953125 516.1953125 0.81678581]	[500.64660645 526.50256348 0.68378484]	[457.08270264 534.09973145 0.64784271]	[477.66647339 706.0657959 0.82332504]	[4.93087982e+02 8.52227661e+02 7.95290649e-01]	[541.88323975 523.92010498 0.6936295 ]	[562.33215332 690.63317871 0.83170223]	[5.36668945e+02 6.80355713e+02 4.40754235e-01]	[457.07028198 241.67480469 0.86172509]	[480.22546387 239.06919861 0.93115473]	[434.11315918 236.67127991 0.81459039]	[500.70819092 233.92636108 0.91298616]	[5.26507385e+02 7.29047302e+02 3.50805283e-01]	[5.39242798e+02 7.23927734e+02 2.72109807e-01]	[5.23929016e+02 6.67533325e+02 2.75036663e-01]	[4.93085724e+02 8.95912598e+02 8.03050518e-01]	[4.75130981e+02 8.93263916e+02 7.99898267e-01]	[5.00834503e+02 8.62494934e+02 6.78517878e-01]
[464.94448853 257.1161499 0.89440221]	[480.18518066 313.40527344 0.89589763]	[405.86074829 318.52999878 0.81308156]	[380.35440063 434.02352905 0.84525543]	[380.26800537 539.28057861 0.90336663]	[544.37664795 300.64752197 0.89500105]	[582.87811279 410.96539307 0.88657331]	[598.2434082 516.15234375 0.81102419]	[500.69320679 528.98126221 0.68886226]	[457.14712524 534.10333252 0.65044826]	[477.67114258 705.99456787 0.82876921]	[4.93112640e+02 8.52230713e+02 8.01177680e-01]	[541.91021729 523.93865967 0.69429189]	[562.3213501 690.59655762 0.84317833]	[5.29035400e+02 6.80335510e+02 4.90204692e-01]	[457.11010742 249.29426575 0.86308336]	[480.25537109 244.19178772 0.89970469]	[436.55340576 239.10762024 0.80330378]	[500.72323608 233.96647644 0.91057527]	[5.26464844e+02 7.29083130e+02 4.38627958e-01]	[5.39215759e+02 7.23951111e+02 3.42918962e-01]	[5.21275330e+02 6.64999756e+02 2.96461940e-01]	[4.93083984e+02 8.95902466e+02 8.07954848e-01]	[4.75146149e+02 8.93259766e+02 8.04740250e-01]	[5.00842499e+02 8.62506653e+02 6.83562815e-01]
[464.96343994 259.64251709 0.87134278]	[480.19094849 313.41043091 0.89940912]	[405.86505127 318.53271484 0.81656152]	[380.33889771 434.0508728 0.85049546]	[380.265625 539.26879883 0.90176469]	[544.3848877 300.63671875 0.89458323]	[582.87945557 410.98971558 0.88636905]	[598.24835205 516.14746094 0.81122023]	[500.70922852 529.00384521 0.6959362 ]	[457.17562866 534.12756348 0.65797496]	[477.6774292 703.48297119 0.81812441]	[4.93092407e+02 8.52213013e+02 8.01516652e-01]	[541.92242432 526.40222168 0.6947543 ]	[562.34545898 690.61889648 0.84678388]	[5.29016357e+02 6.80367859e+02 5.27718663e-01]	[457.11026001 251.88583374 0.8837527 ]	[480.27828979 246.81550598 0.89538389]	[436.57418823 239.19535828 0.78109342]	[500.74630737 234.00018311 0.89859807]	[5.26450134e+02 7.29088989e+02 4.87073421e-01]	[5.39184631e+02 7.23977661e+02 3.81861091e-01]	[5.18757996e+02 6.65014343e+02 3.23083043e-01]	[4.93083252e+02 8.95902771e+02 8.11389148e-01]	[4.75145264e+02 8.93262512e+02 8.06980968e-01]	[5.00825317e+02 8.60007446e+02 6.83530807e-01]
[464.97445679 259.71496582 0.85764772]	[480.19927979 313.42098999 0.90667117]	[405.86505127 318.53613281 0.82063603]	[380.33544922 434.05752563 0.85177439]	[380.26608276 539.28875732 0.90327173]	[544.38568115 300.65048218 0.89181435]	[582.88067627 410.98626709 0.88701522]	[598.28582764 516.15789795 0.81688654]	[500.70407104 529.03277588 0.69512159]	[457.15820312 536.6494751 0.65889633]	[477.66604614 703.48114014 0.8188293 ]	[4.93098724e+02 8.52211365e+02 8.01030219e-01]	[541.93444824 526.42919922 0.69680738]	[562.33441162 690.61846924 0.84342021]	[5.29004700e+02 6.80328003e+02 5.06747544e-01]	[457.12490845 251.95269775 0.8960495 ]	[480.28207397 249.33190918 0.90283996]	[436.58969116 239.19003296 0.78053898]	[500.73898315 234.00338745 0.90530872]	[5.26470337e+02 7.29071350e+02 4.62378114e-01]	[5.39214111e+02 7.23938599e+02 3.64007324e-01]	[5.18732544e+02 6.64970093e+02 3.11590493e-01]	[4.93097687e+02 8.95889587e+02 8.15022945e-01]	[4.75160675e+02 8.93252319e+02 8.06650400e-01]	[5.00823975e+02 8.60011414e+02 6.83650851e-01]
[467.41412354 262.17599487 0.8489908 ]	[480.20690918 313.41598511 0.90328467]	[405.87258911 318.54544067 0.8181842 ]	[380.3493042 434.04269409 0.84360272]	[380.26449585 539.30102539 0.90234202]	[544.38598633 300.65231323 0.89316654]	[582.88110352 410.94317627 0.88300639]	[598.27288818 516.19787598 0.81576371]	[500.72366333 528.98504639 0.69886571]	[457.1697998 534.13574219 0.66116637]	[477.64172363 703.44622803 0.81552047]	[4.93101288e+02 8.49797058e+02 7.99655795e-01]	[541.93414307 523.95379639 0.69388622]	[562.34436035 690.59783936 0.84712964]	[5.29057556e+02 6.77770569e+02 4.31313068e-01]	[457.16394043 254.37062073 0.90839839]	[480.29351807 251.82727051 0.91053486]	[436.6321106 241.67088318 0.78213656]	[500.75308228 234.04849243 0.90775073]	[5.29067017e+02 7.26523682e+02 3.11586618e-01]	[5.44329834e+02 7.16255798e+02 2.53706217e-01]	[5.21271667e+02 6.64975037e+02 2.65019417e-01]	[4.93086823e+02 8.95899597e+02 8.09671998e-01]	[4.75152374e+02 8.93250977e+02 8.01250041e-01]	[5.00838654e+02 8.59963867e+02 6.80870354e-01]
[467.41482544 262.1758728 0.84881157]	[480.21066284 313.41418457 0.90392077]	[405.87765503 318.54388428 0.81757313]	[380.34802246 434.07369995 0.84809989]	[380.26608276 539.29907227 0.90190637]	[544.38977051 300.65188599 0.89320922]	[582.88049316 410.94403076 0.88306069]	[598.27593994 516.19696045 0.8160336 ]	[500.72006226 528.98114014 0.6977194 ]	[457.16104126 534.12811279 0.66031349]	[477.64227295 703.45788574 0.81756991]	[4.93101166e+02 8.52180786e+02 7.98946083e-01]	[541.93450928 523.95184326 0.69400311]	[562.34289551 690.60174561 0.84718919]	[5.31552795e+02 6.75282349e+02 4.29683149e-01]	[457.16329956 254.37011719 0.90870744]	[480.29348755 251.82580566 0.91064274]	[436.62658691 241.66313171 0.7812587 ]	[500.75057983 234.0460968 0.9076432 ]	[5.29077087e+02 7.26521667e+02 3.08406889e-01]	[5.44337280e+02 7.16260193e+02 2.52054870e-01]	[5.21280029e+02 6.64967712e+02 2.64919519e-01]	[4.93088562e+02 8.95892029e+02 8.09765816e-01]	[4.75153015e+02 8.93247742e+02 8.00459981e-01]	[5.00831879e+02 8.59971619e+02 6.80925608e-01]
[467.41177368 262.17675781 0.84951472]	[480.21270752 313.41540527 0.90462971]	[405.8795166 318.54443359 0.81761819]	[380.34759521 434.07516479 0.84897494]	[380.2673645 539.30212402 0.90253162]	[544.39038086 300.65383911 0.89324391]	[582.88098145 410.94567871 0.88321215]	[598.27508545 516.19622803 0.81643128]	[500.71902466 528.98126221 0.6976667 ]	[457.15951538 534.12792969 0.66027081]	[477.65029907 703.46368408 0.81952107]	[4.93099548e+02 8.49796753e+02 7.99633741e-01]	[541.93475342 523.95050049 0.69404715]	[562.34399414 690.59643555 0.84752125]	[5.31538513e+02 6.75281860e+02 4.34128970e-01]	[457.1618042 254.37252808 0.90895593]	[480.29187012 251.82777405 0.91086471]	[436.63186646 241.68074036 0.78074419]	[500.75 234.05378723 0.90788436]	[5.29067749e+02 7.26534973e+02 3.20970207e-01]	[5.41859070e+02 7.18836060e+02 2.60914624e-01]	[5.21269836e+02 6.64959412e+02 2.66200989e-01]	[4.93092773e+02 8.95897522e+02 8.10450137e-01]	[4.75158295e+02 8.93248230e+02 8.01069260e-01]	[5.00834229e+02 8.59961365e+02 6.81843042e-01]
[467.39968872 262.2288208 0.84328038]	[480.1963501 313.43048096 0.90533668]	[405.85385132 318.55770874 0.82238203]	[380.34237671 436.56408691 0.85393292]	[380.26528931 539.32025146 0.90333372]	[544.38726807 300.65930176 0.89157706]	[582.87408447 410.96264648 0.88319981]	[598.29302979 518.652771 0.82495141]	[500.7199707 526.45550537 0.70067573]	[457.16574097 531.5680542 0.65746254]	[477.65621948 703.48266602 0.82436687]	[4.93112305e+02 8.52179382e+02 7.99853981e-01]	[541.93432617 523.88214111 0.69382924]	[562.37445068 688.20166016 0.84984362]	[5.34105591e+02 6.75258179e+02 3.89758587e-01]	[457.16992188 254.41767883 0.91739857]	[480.28103638 251.88497925 0.91750729]	[436.63366699 241.69721985 0.78178298]	[500.71569824 236.42448425 0.89489216]	[5.36739990e+02 7.18902222e+02 2.74554580e-01]	[5.46965271e+02 7.11160156e+02 2.26076841e-01]	[5.21316284e+02 6.64990417e+02 2.42290348e-01]	[4.93080658e+02 8.95900269e+02 8.11161637e-01]	[4.75153839e+02 8.93249878e+02 8.02128553e-01]	[5.00849182e+02 8.59961792e+02 6.84109628e-01]
[467.40093994 264.71975708 0.83759314]	[480.2019043 313.45080566 0.90715492]	[405.84216309 318.57339478 0.82227606]	[380.35006714 436.60839844 0.85945892]	[380.27285767 539.30493164 0.89902359]	[544.39208984 300.67492676 0.88921517]	[582.89154053 413.4944458 0.88123435]	[598.29193115 518.6741333 0.82725263]	[500.75292969 526.48736572 0.70204842]	[457.21585083 534.09960938 0.65929109]	[477.6739502 703.38763428 0.81943589]	[4.93109039e+02 8.52179382e+02 8.00559759e-01]	[544.29962158 523.91662598 0.69157869]	[562.40478516 688.2053833 0.85218751]	[5.39226990e+02 6.75278748e+02 3.70460361e-01]	[457.17178345 254.46311951 0.92365336]	[480.27780151 251.93063354 0.92365921]	[436.64202881 241.69596863 0.7516731 ]	[500.69815063 236.4369812 0.87135625]	[5.41806396e+02 7.11218079e+02 2.48696744e-01]	[5.59735291e+02 6.98345093e+02 2.11232021e-01]	[5.26440125e+02 6.67519531e+02 2.30375946e-01]	[4.93068665e+02 8.95906494e+02 8.09965491e-01]	[4.75143219e+02 8.93254272e+02 8.01535428e-01]	[5.00852264e+02 8.59957764e+02 6.85736299e-01]
[464.94775391 267.35653687 0.84873432]	[480.26431274 313.4803772 0.9192034 ]	[408.39767456 318.57528687 0.8181932 ]	[382.74118042 436.65460205 0.86327744]	[380.29266357 541.71551514 0.90330136]	[544.41650391 300.70401001 0.88193488]	[582.94726562 413.52941895 0.89388758]	[600.86065674 518.6751709 0.86058795]	[500.82928467 529.03234863 0.70210916]	[459.64678955 536.67358398 0.66082335]	[480.17181396 705.97467041 0.84699774]	[4.95630402e+02 8.52212524e+02 8.12561691e-01]	[544.39135742 526.4239502 0.68487591]	[562.472229 690.73791504 0.82805324]	[5.36668396e+02 6.80381653e+02 5.16922593e-01]	[457.12963867 254.58131409 0.92354959]	[480.28320312 254.42106628 0.94176781]	[436.63986206 244.19976807 0.71510041]	[500.77355957 236.51449585 0.89380205]	[5.31566284e+02 7.29131165e+02 4.65006918e-01]	[5.41767761e+02 7.26489441e+02 4.11326230e-01]	[5.23869080e+02 6.64976868e+02 3.14459801e-01]	[4.90559204e+02 8.95915649e+02 8.01035345e-01]	[4.75137299e+02 8.93236694e+02 7.98729956e-01]	[5.03267639e+02 8.59963440e+02 6.98184669e-01]
[467.39315796 269.837677 0.84243172]	[480.30194092 313.51971436 0.93038452]	[410.94299316 318.57632446 0.81922817]	[382.75701904 436.61682129 0.85705829]	[380.30441284 541.75311279 0.90503538]	[544.44708252 303.20501709 0.86047673]	[582.95977783 411.02120972 0.89051789]	[603.2711792 518.75286865 0.87474477]	[500.86993408 531.57885742 0.69637519]	[459.69335938 539.19604492 0.66053843]	[480.22912598 706.03137207 0.85123175]	[4.95651245e+02 8.52201721e+02 8.17614555e-01]	[544.40289307 528.98126221 0.67264634]	[562.44805908 693.27075195 0.81357056]	[5.41752014e+02 6.82880615e+02 4.41520333e-01]	[457.14349365 254.60557556 0.92253596]	[480.30853271 254.43139648 0.94350374]	[436.68490601 244.26112366 0.70338076]	[500.80725098 236.57466125 0.90017325]	[5.41873718e+02 7.16321228e+02 2.75077760e-01]	[0. 0. 0.]	[5.29031311e+02 6.70091248e+02 2.40548402e-01]	[4.93079620e+02 8.95927246e+02 8.00519884e-01]	[4.77628204e+02 8.93242188e+02 7.99035251e-01]	[5.00876617e+02 8.57457458e+02 6.96388066e-01]
[469.96255493 269.92379761 0.8383081 ]	[480.30718994 315.92169189 0.93151402]	[408.45361328 318.64001465 0.81430376]	[382.73834229 436.64874268 0.86207891]	[380.28387451 541.74285889 0.90697062]	[544.46765137 303.23660278 0.8530997 ]	[583.00189209 413.49960327 0.88437086]	[603.29956055 521.18487549 0.88057375]	[500.86315918 534.11804199 0.6995216 ]	[459.67605591 539.2456665 0.67053711]	[480.24285889 706.05187988 0.86061424]	[4.95671997e+02 8.52221191e+02 8.17959130e-01]	[544.39697266 529.0456543 0.6745581 ]	[562.35668945 695.78894043 0.81870872]	[5.39241394e+02 6.82942810e+02 4.03996646e-01]	[457.21463013 256.96966553 0.93048823]	[480.3760376 254.47270203 0.94781268]	[439.14334106 246.82435608 0.73642415]	[500.82324219 236.61273193 0.8961395 ]	[5.44338501e+02 7.11166199e+02 2.55570799e-01]	[5.59767944e+02 7.00949890e+02 2.41969526e-01]	[5.29002991e+02 6.72712402e+02 2.31617749e-01]	[4.93107513e+02 8.95950256e+02 8.01186562e-01]	[4.77655670e+02 8.93254883e+02 8.01530063e-01]	[5.03273865e+02 8.59940308e+02 6.99772954e-01]
[472.57009888 272.387146 0.84182203]	[480.3508606 315.93731689 0.93331015]	[410.95489502 318.6411438 0.8132081 ]	[382.72961426 436.67297363 0.86447251]	[380.24499512 541.75628662 0.9135378 ]	[544.53277588 303.30410767 0.83286148]	[585.38983154 416.0715332 0.89156181]	[603.32232666 521.23596191 0.88877618]	[500.84030151 534.15997314 0.70165908]	[459.64239502 539.25427246 0.66817909]	[480.22842407 706.02276611 0.85996085]	[4.95679688e+02 8.52244385e+02 8.18989813e-01]	[544.40020752 531.59130859 0.67626512]	[562.33905029 698.34997559 0.81954384]	[5.39237854e+02 6.85430054e+02 4.24019516e-01]	[459.68228149 257.02905273 0.94172537]	[482.77911377 254.53417969 0.94961667]	[439.20080566 246.77903748 0.77155244]	[500.80865479 236.63171387 0.86806542]	[5.44300232e+02 7.13711609e+02 2.48764843e-01]	[5.59715271e+02 7.05978943e+02 2.34651774e-01]	[5.28996887e+02 6.75283325e+02 2.40333453e-01]	[4.93132721e+02 8.95941711e+02 8.03677917e-01]	[4.77683655e+02 8.93250977e+02 8.07875574e-01]	[5.03277466e+02 8.59984863e+02 7.03135490e-01]
[475.08508301 272.4727478 0.85814953]	[482.74230957 315.94595337 0.93075901]	[413.48684692 318.62615967 0.81414521]	[382.72424316 439.08023071 0.86980522]	[380.17977905 541.80822754 0.92575836]	[547.01586914 305.83007812 0.81601554]	[585.41448975 416.14160156 0.89325726]	[603.35028076 521.35632324 0.90010405]	[500.83612061 539.23583984 0.71312469]	[459.6260376 541.80712891 0.67446864]	[480.22125244 706.13470459 0.87256193]	[4.95674622e+02 8.52228333e+02 8.15634489e-01]	[544.39831543 536.6953125 0.68538666]	[562.30432129 703.37609863 0.83118379]	[5.39235046e+02 6.85456726e+02 4.17821646e-01]	[459.72271729 257.07885742 0.93471122]	[482.84494019 256.9546814 0.94610244]	[439.27639771 246.78387451 0.73799396]	[503.27386475 239.05534363 0.8673293 ]	[5.44423767e+02 7.11237671e+02 2.25814238e-01]	[5.62274048e+02 7.06040222e+02 2.24343270e-01]	[5.28991028e+02 6.77808533e+02 2.39703745e-01]	[4.93102997e+02 8.95936035e+02 8.00441325e-01]	[4.77647034e+02 8.93244995e+02 8.02342117e-01]	[5.03281860e+02 8.59967896e+02 7.00893521e-01]
[477.65237427 274.91253662 0.88761866]	[482.80206299 315.95736694 0.93387187]	[413.57269287 318.58981323 0.81917882]	[380.33963013 436.66885376 0.87056923]	[377.64712524 541.72113037 0.90224493]	[549.54492188 308.39974976 0.80672073]	[585.45477295 418.59393311 0.90440118]	[603.34863281 523.82647705 0.90192294]	[500.79144287 539.24285889 0.71462679]	[457.19406128 541.8036499 0.66821653]	[480.19662476 708.52575684 0.87542343]	[4.95673767e+02 8.52228088e+02 8.15143466e-01]	[544.36639404 536.71276855 0.69003445]	[559.84106445 703.41308594 0.81702471]	[5.36680969e+02 6.82973938e+02 3.76312852e-01]	[459.82702637 257.16549683 0.91968274]	[482.97787476 257.04559326 0.9297654 ]	[441.71755981 249.3049469 0.76214975]	[503.44348145 239.12976074 0.86743194]	[5.44502441e+02 7.08631042e+02 1.80707574e-01]	[5.62428162e+02 7.05966370e+02 2.00891361e-01]	[0. 0. 0.]	[4.93110992e+02 8.95928284e+02 8.05332065e-01]	[4.77663269e+02 8.93238892e+02 8.08322728e-01]	[5.03290894e+02 8.59974060e+02 7.02126384e-01]
[480.13659668 274.9956665 0.91662681]	[482.86181641 316.00332642 0.93455374]	[416.06112671 318.55773926 0.83053589]	[380.30639648 436.5675354 0.87131417]	[375.12664795 539.28417969 0.87320298]	[552.09381104 313.41555786 0.80989981]	[585.52716064 418.77352905 0.90388632]	[603.36688232 523.95947266 0.89523917]	[500.74398804 539.24230957 0.7106508 ]	[457.16677856 541.79919434 0.66426849]	[480.22735596 706.13409424 0.87099624]	[4.95679199e+02 8.52249634e+02 8.17595303e-01]	[544.30047607 536.71496582 0.69131136]	[559.69256592 703.39727783 0.80013031]	[5.26490417e+02 6.82873779e+02 4.06486571e-01]	[462.29632568 259.58795166 0.90494865]	[487.92098999 257.13998413 0.89479029]	[441.81469727 249.34727478 0.76588374]	[505.94897461 241.70982361 0.83854145]	[5.44382568e+02 7.08639099e+02 1.82323307e-01]	[5.62362366e+02 7.05996948e+02 1.90270662e-01]	[5.21326477e+02 6.75248291e+02 2.25415319e-01]	[4.93126221e+02 8.95952393e+02 8.08482230e-01]	[4.77688599e+02 8.93259338e+02 8.18746507e-01]	[5.03288849e+02 8.59995605e+02 7.04608619e-01]
[480.22103882 275.04351807 0.93422472]	[482.92938232 316.06890869 0.92493188]	[416.11114502 318.58987427 0.83873558]	[380.30493164 436.60873413 0.87624758]	[374.98187256 539.17822266 0.84003937]	[554.70782471 313.50189209 0.81606853]	[585.546875 421.2381897 0.89494479]	[603.35644531 524.00708008 0.88711256]	[500.73760986 541.77386475 0.71896291]	[457.19210815 541.87719727 0.66898739]	[480.20245361 708.60015869 0.86812407]	[4.95674316e+02 8.52268005e+02 8.16827893e-01]	[541.92755127 539.2600708 0.70017505]	[554.69848633 703.45513916 0.79872787]	[5.31580383e+02 6.85448486e+02 3.50989044e-01]	[462.40725708 259.63412476 0.88951868]	[488.02978516 257.19396973 0.87363052]	[444.2940979 249.38694763 0.73737574]	[508.45031738 244.21801758 0.82026434]	[5.44406799e+02 7.08611694e+02 1.94257885e-01]	[5.62406250e+02 7.06048828e+02 2.14372486e-01]	[5.26437317e+02 6.82905823e+02 2.28415012e-01]	[4.93088745e+02 8.95958313e+02 8.10558319e-01]	[4.77661896e+02 8.93263367e+02 8.25835049e-01]	[5.03286011e+02 8.59998596e+02 7.06197143e-01]
[480.33792114 275.07965088 0.92657053]	[485.37423706 316.13415527 0.91002041]	[418.54922485 318.58660889 0.85197562]	[380.22885132 436.60943604 0.87005639]	[369.93670654 539.20153809 0.82506156]	[559.7175293 315.98428345 0.84231567]	[585.5894165 423.79953003 0.86673772]	[603.32049561 526.43572998 0.87750876]	[500.68612671 541.85296631 0.71595216]	[457.12866211 544.38183594 0.6616106 ]	[480.13699341 708.66113281 0.85942334]	[4.95662445e+02 8.52298340e+02 8.17747056e-01]	[541.88153076 541.77935791 0.70063579]	[554.64331055 705.90802002 0.81107301]	[5.36668274e+02 6.82934631e+02 3.22883904e-01]	[464.91662598 259.66796875 0.85873979]	[493.12960815 259.58776855 0.86192071]	[444.42242432 249.30686951 0.74366641]	[511.04873657 246.78788757 0.80506289]	[5.44440125e+02 7.08551270e+02 1.89327016e-01]	[5.62468750e+02 7.06064453e+02 2.14075729e-01]	[0. 0. 0.]	[4.93064148e+02 8.95967896e+02 8.11970532e-01]	[4.77626312e+02 8.93276489e+02 8.27389598e-01]	[5.03285645e+02 8.60020752e+02 7.05240011e-01]
[482.7371521 277.56100464 0.91720366]	[485.4203186 318.53503418 0.90704608]	[418.56210327 318.61178589 0.85416102]	[380.17623901 436.67092896 0.89537317]	[362.3196106 536.71044922 0.83712488]	[559.79437256 316.06820679 0.86555743]	[585.59851074 423.87612915 0.85768628]	[603.29486084 529.03100586 0.84434122]	[500.6545105 544.3359375 0.71262002]	[457.06817627 544.4230957 0.65228277]	[477.72598267 711.14080811 0.84546947]	[4.95653809e+02 8.52305359e+02 8.21499050e-01]	[541.85894775 541.86346436 0.70348799]	[552.0993042 706.00488281 0.8297044 ]	[5.23968445e+02 6.82902954e+02 3.66993308e-01]	[467.43835449 262.23657227 0.82881761]	[495.70266724 262.17767334 0.85704869]	[446.96429443 249.36712646 0.74087822]	[516.11956787 246.82688904 0.7980184 ]	[5.44373962e+02 7.08655884e+02 1.91716835e-01]	[5.62436890e+02 7.06122070e+02 2.10491702e-01]	[5.18756653e+02 6.75268494e+02 1.90629706e-01]	[4.93065704e+02 8.95980713e+02 8.11234355e-01]	[4.77625885e+02 8.93285583e+02 8.31080854e-01]	[5.03276672e+02 8.60000305e+02 7.07800686e-01]
[482.84063721 277.70584106 0.91108859]	[485.47018433 318.60467529 0.89576435]	[418.62289429 318.62918091 0.86233509]	[380.15045166 436.66207886 0.902089 ]	[362.21096802 536.6986084 0.85797799]	[562.24273682 316.1569519 0.87603104]	[585.57495117 423.87503052 0.86319226]	[603.25872803 534.1105957 0.8332271 ]	[500.62631226 541.89263916 0.70214927]	[454.61077881 544.39849854 0.64341909]	[477.72442627 711.24304199 0.83446223]	[4.95652618e+02 8.52308960e+02 8.23470175e-01]	[541.85760498 541.85681152 0.69848657]	[549.60162354 706.10211182 0.82805192]	[5.29024536e+02 6.85520630e+02 3.75030816e-01]	[470.01211548 267.33462524 0.82472223]	[498.22918701 267.27926636 0.87125957]	[452.05258179 251.9186554 0.72302836]	[518.65075684 249.35186768 0.81252056]	[5.44346008e+02 7.08763916e+02 2.20569879e-01]	[5.62372925e+02 7.08606812e+02 2.37491012e-01]	[5.23888123e+02 6.82936707e+02 2.17569217e-01]	[4.93070526e+02 8.98409180e+02 8.13078344e-01]	[4.77628967e+02 8.93297791e+02 8.34337652e-01]	[5.03264038e+02 8.59997375e+02 7.14102387e-01]
[482.94189453 280.11907959 0.89628136]	[487.94091797 318.62106323 0.88372618]	[418.6897583 318.62841797 0.86574489]	[380.1545105 436.63995361 0.90271854]	[359.80987549 539.19750977 0.87521434]	[562.26538086 318.5345459 0.87779355]	[585.55456543 423.88217163 0.86684352]	[600.85717773 536.70806885 0.83572125]	[498.27301025 541.90087891 0.70561665]	[454.58300781 544.39263916 0.64811981]	[477.70352173 713.75756836 0.82134104]	[4.95652069e+02 8.52332642e+02 8.22077453e-01]	[541.85614014 541.88812256 0.70214254]	[552.05712891 708.5291748 0.81254286]	[5.31598389e+02 6.88085022e+02 3.64761442e-01]	[472.58551025 269.84619141 0.8304593 ]	[500.69787598 267.30688477 0.88173759]	[454.5585022 254.40077209 0.72731936]	[518.75738525 251.8349762 0.82882887]	[5.44316162e+02 7.11236145e+02 2.27211058e-01]	[5.62346130e+02 7.08696350e+02 2.40711376e-01]	[0. 0. 0.]	[4.93059174e+02 8.98410156e+02 8.14978421e-01]	[4.77618439e+02 8.93296875e+02 8.35149050e-01]	[5.03269409e+02 8.62515991e+02 7.19538629e-01]
[485.39385986 280.23162842 0.86645842]	[487.96221924 318.67047119 0.87751609]	[418.70883179 318.65893555 0.86822629]	[380.14254761 436.60418701 0.89725465]	[359.78347778 536.74414062 0.8695606 ]	[562.32244873 318.58834839 0.88736153]	[585.54766846 426.39694214 0.86061823]	[600.81121826 539.27337646 0.84776968]	[500.63717651 541.88275146 0.70857739]	[454.6192627 544.36773682 0.65132183]	[477.67697144 716.30230713 0.81398094]	[4.95657745e+02 8.52320557e+02 8.21704447e-01]	[541.85809326 541.86053467 0.70335418]	[549.53125 708.52947998 0.81906605]	[5.36699463e+02 6.90617798e+02 3.42448264e-01]	[475.12973022 272.39819336 0.85008019]	[500.7661438 269.85748291 0.89228743]	[457.08642578 254.58004761 0.68947834]	[521.25756836 251.93296814 0.8597151 ]	[5.44318481e+02 7.11269775e+02 2.18075708e-01]	[5.62343384e+02 7.11163208e+02 2.30327204e-01]	[0. 0. 0.]	[4.90567719e+02 8.98408264e+02 8.14819157e-01]	[4.77603882e+02 8.93289734e+02 8.29371750e-01]	[5.03284241e+02 8.62511353e+02 7.20008671e-01]
[485.44522095 282.77981567 0.84700251]	[488.02166748 318.78131104 0.856125 ]	[418.77075195 318.76055908 0.86509246]	[380.12112427 439.16571045 0.92591858]	[359.75927734 539.22943115 0.88275015]	[562.3760376 318.69418335 0.88296533]	[587.97454834 436.56515503 0.85772353]	[600.73651123 541.76239014 0.84809166]	[500.67929077 544.4229126 0.70858938]	[454.64611816 544.47875977 0.64957273]	[480.13659668 718.87677002 0.83106202]	[4.95671417e+02 8.52355591e+02 8.17860067e-01]	[541.90911865 544.40722656 0.70137548]	[549.54962158 708.68389893 0.80753654]	[5.31599670e+02 6.95796387e+02 4.23152655e-01]	[477.65100098 274.87561035 0.88188243]	[500.80780029 272.45474243 0.90976983]	[457.15664673 257.00442505 0.76832753]	[521.30175781 254.46855164 0.88810778]	[5.41740845e+02 7.24034119e+02 2.73543149e-01]	[5.52106934e+02 7.23972900e+02 2.57325679e-01]	[5.26469055e+02 6.93215820e+02 3.07996303e-01]	[4.90541351e+02 8.95965759e+02 8.17964315e-01]	[4.75165649e+02 8.93268188e+02 8.38074625e-01]	[5.03284546e+02 8.62553040e+02 7.15605974e-01]
[485.44616699 285.23086548 0.84760875]	[488.02218628 318.78012085 0.8566227 ]	[418.76812744 318.75860596 0.86556405]	[380.12155151 439.16390991 0.92604429]	[359.75994873 539.22570801 0.88191128]	[562.37786865 318.69271851 0.88322133]	[587.96960449 436.56964111 0.86001259]	[598.32269287 541.76403809 0.84910381]	[500.67651367 544.42010498 0.70866448]	[454.64382935 544.47619629 0.65028095]	[480.13583374 718.88018799 0.83114594]	[4.95675140e+02 8.52347839e+02 8.19659472e-01]	[541.9074707 544.40356445 0.70153373]	[549.55194092 708.68353271 0.80674255]	[5.31598938e+02 6.95795105e+02 4.24493909e-01]	[477.65209961 274.87734985 0.88235843]	[500.8085022 272.45550537 0.90988278]	[457.15722656 257.00704956 0.76793706]	[521.30316162 254.46936035 0.88849753]	[5.41743774e+02 7.24039062e+02 2.77522653e-01]	[5.52099365e+02 7.23972229e+02 2.59920269e-01]	[5.26465698e+02 6.93214233e+02 3.07495862e-01]	[4.90543640e+02 8.95970398e+02 8.17669690e-01]	[4.75170593e+02 8.93270081e+02 8.38511586e-01]	[5.03283539e+02 8.62537109e+02 7.16144621e-01]
[485.47845459 285.28500366 0.8491419 ]	[488.01779175 321.21853638 0.84786749]	[418.78045654 321.19195557 0.85872209]	[380.12661743 439.23486328 0.92991459]	[359.73483276 541.69940186 0.9004873 ]	[562.41802979 321.15567017 0.8785646 ]	[587.98718262 436.6427002 0.86373091]	[600.74743652 541.83374023 0.86011684]	[500.6295166 544.46008301 0.70268303]	[454.61431885 546.93762207 0.65128291]	[480.22238159 718.85101318 0.8382827 ]	[4.95685913e+02 8.52375061e+02 8.17394614e-01]	[541.85437012 544.42095947 0.70045912]	[549.57092285 708.71154785 0.80298257]	[5.26465515e+02 7.00851746e+02 4.96500820e-01]	[477.69265747 274.92572021 0.89863014]	[500.84249878 274.86349487 0.91727412]	[457.22128296 257.02786255 0.73622507]	[521.35540771 254.46537781 0.87990111]	[5.26468018e+02 7.39333801e+02 3.52745682e-01]	[5.41791382e+02 7.29054077e+02 3.38875920e-01]	[5.23843262e+02 6.93235352e+02 3.30104232e-01]	[4.90552124e+02 8.95971558e+02 8.16295505e-01]	[4.77600311e+02 8.93265625e+02 8.38885427e-01]	[5.03285400e+02 8.62573608e+02 7.19155669e-01]
[485.45526123 285.32995605 0.8448683 ]	[493.04336548 323.74407959 0.82654977]	[421.16275024 321.24822998 0.84985489]	[380.11029053 441.67849731 0.93569505]	[359.70758057 541.84320068 0.92212296]	[562.4463501 321.26098633 0.86811161]	[588.02496338 439.11523438 0.88004601]	[600.7489624 544.30310059 0.86584562]	[498.24768066 544.4465332 0.69910336]	[454.56723022 546.92944336 0.6520943 ]	[480.25024414 718.81292725 0.83681697]	[4.98147797e+02 8.54794800e+02 8.21801722e-01]	[541.8338623 544.40368652 0.70108509]	[549.59338379 711.14227295 0.78289706]	[5.26468994e+02 7.00882874e+02 4.54562426e-01]	[477.68835449 274.97189331 0.89902806]	[500.83758545 274.93029785 0.92795575]	[459.62649536 257.07855225 0.73960173]	[521.38977051 254.50236511 0.89880306]	[5.36684631e+02 7.29103638e+02 2.89422274e-01]	[5.44405273e+02 7.26522034e+02 2.71668732e-01]	[5.23881348e+02 6.93246948e+02 3.02037001e-01]	[4.90515656e+02 8.95990112e+02 8.13584805e-01]	[4.75164337e+02 8.93267517e+02 8.41177762e-01]	[5.03335754e+02 8.65057129e+02 7.24028826e-01]
[487.9147644 287.88613892 0.84078574]	[493.10992432 326.31967163 0.81230348]	[421.20529175 323.72143555 0.83619189]	[380.10220337 441.70132446 0.9327774 ]	[359.65258789 541.85412598 0.92910993]	[562.44750977 323.79742432 0.84632403]	[588.04943848 439.24871826 0.89030528]	[600.79333496 544.42132568 0.86927611]	[498.21105957 544.47717285 0.69665802]	[452.07647705 546.96008301 0.65503252]	[480.32318115 721.37969971 0.84407175]	[4.98160583e+02 8.52392761e+02 8.30079615e-01]	[541.80865479 544.43823242 0.70396817]	[549.5581665 711.25939941 0.76883149]	[5.23964417e+02 6.98348816e+02 3.50123584e-01]	[477.7064209 274.99267578 0.8944025 ]	[503.24798584 274.98074341 0.93543291]	[459.65054321 257.02752686 0.75344813]	[521.42675781 254.51638794 0.87297952]	[5.41745117e+02 7.24010986e+02 2.39228368e-01]	[5.54690186e+02 7.21440063e+02 2.14838848e-01]	[5.23898010e+02 6.95747620e+02 2.15793446e-01]	[4.90516693e+02 8.98421875e+02 8.15588415e-01]	[4.77604980e+02 8.93264771e+02 8.45506907e-01]	[5.03340881e+02 8.62558533e+02 7.27975130e-01]
[490.49884033 290.43637085 0.83408201]	[495.60964966 328.92892456 0.81579179]	[421.2175293 323.7928772 0.82780606]	[380.09817505 441.75946045 0.93564808]	[359.56149292 541.72619629 0.91821671]	[564.82562256 326.37277222 0.82383937]	[588.0725708 441.67633057 0.89111358]	[600.8425293 544.49969482 0.87666059]	[498.22845459 547.03540039 0.68270928]	[452.08081055 549.54064941 0.64448988]	[480.37207031 723.95147705 0.85861993]	[4.98173035e+02 8.52342102e+02 8.42313349e-01]	[541.82366943 546.98760986 0.69854903]	[549.5770874 716.2789917 0.75536668]	[5.23917847e+02 7.03410095e+02 4.52548325e-01]	[480.1506958 275.11834717 0.92344415]	[503.31097412 275.04840088 0.93613094]	[459.69110107 257.12487793 0.75239843]	[523.77233887 256.96444702 0.87321693]	[5.39181396e+02 7.29177124e+02 2.95630991e-01]	[5.46935669e+02 7.26590698e+02 2.70873308e-01]	[5.21323181e+02 6.95757080e+02 2.55669028e-01]	[4.90537750e+02 8.98410095e+02 8.23877931e-01]	[4.77638336e+02 8.93257812e+02 8.52886200e-01]	[5.03338928e+02 8.60004150e+02 7.28099167e-01]
[493.09298706 292.92950439 0.84552252]	[495.69232178 333.91601562 0.83624691]	[421.26501465 326.36495972 0.80828249]	[380.0869751 441.73477173 0.93524253]	[357.1413269 536.74523926 0.88507068]	[564.87133789 331.47875977 0.82877767]	[588.09765625 441.69046021 0.88449413]	[600.87615967 544.54534912 0.87166589]	[498.21878052 549.56182861 0.67736739]	[454.54769897 552.09094238 0.64089876]	[480.35165405 726.42462158 0.87707013]	[4.98183594e+02 8.52333191e+02 8.44989121e-01]	[541.80200195 549.51568604 0.69308835]	[549.60266113 721.39440918 0.75473845]	[5.23924438e+02 7.00881226e+02 3.94506931e-01]	[480.20343018 277.52087402 0.92184705]	[503.39068604 275.12261963 0.93547612]	[459.73565674 257.10296631 0.776752 ]	[523.81884766 257.03213501 0.85747093]	[5.41779053e+02 7.26582031e+02 2.55973905e-01]	[5.59701660e+02 7.23914246e+02 2.34426528e-01]	[5.21285156e+02 6.95766479e+02 2.14221403e-01]	[4.90574127e+02 8.95956177e+02 8.28072131e-01]	[4.77660126e+02 8.93230164e+02 8.52787793e-01]	[5.03352356e+02 8.60005920e+02 7.26600707e-01]
[495.6192627 295.42498779 0.86782968]	[498.19165039 333.99810791 0.87661672]	[421.34921265 328.88284302 0.804097 ]	[377.746521 441.7038269 0.92412478]	[356.98751831 539.24688721 0.87405938]	[564.93615723 334.03753662 0.84565079]	[588.0970459 441.87081909 0.85447711]	[603.27532959 546.97265625 0.86798245]	[498.24557495 552.06347656 0.67725861]	[454.57028198 552.11657715 0.6384902 ]	[482.73651123 726.52441406 0.87885404]	[4.98203400e+02 8.52319885e+02 8.51680100e-01]	[541.82696533 549.5333252 0.70148271]	[549.49951172 718.90533447 0.7546221 ]	[5.23839355e+02 7.05995422e+02 4.94791657e-01]	[480.27276611 277.60559082 0.91899812]	[503.46936035 277.60897827 0.92916566]	[459.7638855 257.08050537 0.83304489]	[523.95355225 257.16870117 0.85800815]	[5.26461304e+02 7.41939453e+02 3.15106392e-01]	[5.41830688e+02 7.31653015e+02 2.84849048e-01]	[5.18761353e+02 7.00862061e+02 2.86849916e-01]	[4.90544067e+02 8.95953735e+02 8.30817997e-01]	[4.77656067e+02 8.93228882e+02 8.56358171e-01]	[5.03347046e+02 8.59996460e+02 7.24340200e-01]
[498.19595337 295.51068115 0.90230018]	[498.22302246 336.43554688 0.88873506]	[423.7935791 328.927948 0.79499346]	[377.71203613 441.68637085 0.92603189]	[354.50198364 541.81951904 0.88035452]	[564.96844482 336.53106689 0.85880297]	[588.11981201 444.31124878 0.83102906]	[600.88336182 549.5947876 0.83948398]	[498.24731445 554.64868164 0.69033605]	[454.64096069 554.67834473 0.65187728]	[482.71603394 726.44854736 0.87095714]	[498.22000122 852.31488037 0.85327363]	[541.79052734 552.13519287 0.69242191]	[547.02124023 718.90893555 0.78033853]	[5.21296204e+02 7.05927246e+02 6.07842863e-01]	[482.77279663 277.67608643 0.9244625 ]	[506.02133179 277.69345093 0.8921023 ]	[462.25994873 259.61376953 0.81301492]	[526.46673584 259.64553833 0.81684399]	[5.21333618e+02 7.47056152e+02 4.44165707e-01]	[5.26468262e+02 7.41949768e+02 3.63619119e-01]	[5.13649231e+02 6.95771729e+02 3.25728208e-01]	[4.90543823e+02 8.95968384e+02 8.34055483e-01]	[4.77667389e+02 8.93236694e+02 8.63426745e-01]	[5.03362366e+02 8.59979370e+02 7.25703478e-01]
[498.25494385 295.59637451 0.91836596]	[498.23400879 336.49737549 0.89976561]	[423.79373169 331.44094849 0.80126071]	[377.69842529 441.67593384 0.93073666]	[351.91699219 539.30291748 0.84430671]	[565.01531982 336.61508179 0.87622273]	[588.09558105 444.43572998 0.81678641]	[600.87078857 554.64074707 0.83718866]	[498.26156616 554.62939453 0.68742162]	[454.64193726 554.65594482 0.65086544]	[482.7300415 726.55212402 0.88161719]	[4.98216461e+02 8.52336670e+02 8.50261688e-01]	[541.81445312 552.12866211 0.69220084]	[546.94976807 723.9866333 0.81993443]	[5.21290527e+02 7.06014221e+02 5.58892846e-01]	[482.83758545 277.72888184 0.91125333]	[508.52853394 280.1579895 0.87264717]	[462.35116577 259.72229004 0.79381049]	[526.54534912 264.73275757 0.79118431]	[5.23915222e+02 7.44520874e+02 3.99632335e-01]	[5.36730286e+02 7.34288818e+02 3.38319749e-01]	[5.13611511e+02 7.00851562e+02 2.78769344e-01]	[4.90492584e+02 8.95981934e+02 8.26770663e-01]	[4.77628418e+02 8.93239380e+02 8.50903094e-01]	[5.03362732e+02 8.62486633e+02 7.23964334e-01]
[500.69894409 295.65338135 0.92764515]	[498.27383423 336.55209351 0.90640366]	[423.82516479 331.46417236 0.80175972]	[377.67260742 441.67037964 0.93174648]	[346.85952759 539.26287842 0.83985525]	[567.4487915 339.06176758 0.87553304]	[588.08520508 444.44458008 0.81890124]	[600.87780762 557.16455078 0.83615083]	[498.23431396 554.63085938 0.6792596 ]	[454.59072876 554.64788818 0.64136857]	[482.73626709 726.53253174 0.87919706]	[4.98213623e+02 8.52344543e+02 8.50157619e-01]	[541.78985596 554.62908936 0.68773884]	[544.53735352 726.41314697 0.8382678 ]	[5.21268799e+02 7.06012024e+02 4.90638733e-01]	[482.92739868 280.14804077 0.89071059]	[511.06625366 280.22982788 0.85247529]	[462.42269897 262.21810913 0.79213607]	[529.00561523 267.26977539 0.7813952 ]	[5.29012329e+02 7.39359436e+02 3.12835753e-01]	[5.41839600e+02 7.29233032e+02 2.99177587e-01]	[5.13592712e+02 6.98323853e+02 2.35399261e-01]	[4.90486115e+02 8.95987305e+02 8.24552476e-01]	[4.77623016e+02 8.93243408e+02 8.51274431e-01]	[5.03363892e+02 8.62498901e+02 7.27643788e-01]
[500.84469604 298.0246582 0.92447639]	[500.72674561 336.57363892 0.92120153]	[423.9201355 331.45016479 0.78678435]	[377.66351318 439.21762085 0.92657483]	[341.76260376 539.19689941 0.84663856]	[567.5166626 339.14031982 0.86748356]	[590.5425415 449.52624512 0.80843151]	[600.82061768 557.1784668 0.82697642]	[498.25610352 557.25164795 0.69473749]	[454.64318848 557.25250244 0.6503427 ]	[480.37173462 726.56964111 0.87606597]	[4.98202728e+02 8.52334106e+02 8.49228024e-01]	[541.78662109 557.24725342 0.69967818]	[544.47216797 726.47912598 0.86130124]	[5.18749268e+02 7.00902771e+02 2.62564033e-01]	[485.47335815 280.22909546 0.85008055]	[516.17352295 280.25436401 0.85606563]	[467.4161377 262.22280884 0.77761859]	[534.1618042 267.28063965 0.78494906]	[5.41670349e+02 7.29186340e+02 2.18319625e-01]	[5.54597961e+02 7.26534973e+02 1.91395879e-01]	[5.11048065e+02 6.95795410e+02 1.19190499e-01]	[4.90496552e+02 8.95966248e+02 8.22786868e-01]	[4.77610565e+02 8.93228210e+02 8.44559073e-01]	[5.03365112e+02 8.62500427e+02 7.25836992e-01]
[503.24603271 298.05258179 0.92097789]	[500.77258301 336.56542969 0.92532718]	[426.4029541 331.43515015 0.78145123]	[377.66394043 439.17877197 0.9201979 ]	[341.75036621 534.1663208 0.83310789]	[567.56854248 339.15005493 0.85732472]	[588.11566162 452.03036499 0.80672538]	[600.80432129 557.1842041 0.82646757]	[498.25680542 559.72338867 0.69660169]	[454.62850952 559.72241211 0.65125704]	[480.37338257 726.55462646 0.87652481]	[4.98210724e+02 8.52337585e+02 8.49214375e-01]	[541.79754639 559.7355957 0.70150656]	[544.41540527 726.48724365 0.86444163]	[5.18756653e+02 7.06025696e+02 2.83453286e-01]	[487.9850769 282.69580078 0.83511043]	[518.66992188 282.67758179 0.86241508]	[470.00924683 267.27423096 0.76928759]	[536.68334961 264.77767944 0.79015869]	[5.36672363e+02 7.29266052e+02 2.49998629e-01]	[5.44472961e+02 7.26600952e+02 2.37039611e-01]	[5.16190063e+02 7.05989685e+02 1.46224782e-01]	[4.90484467e+02 8.95959595e+02 8.25834930e-01]	[4.77610168e+02 8.93223389e+02 8.46329153e-01]	[5.03377686e+02 8.62508545e+02 7.23352194e-01]
[503.27133179 298.05435181 0.92598647]	[500.80163574 336.56994629 0.92848098]	[426.42596436 331.42623901 0.78091621]	[377.66372681 439.1104126 0.91301531]	[341.73800659 531.61968994 0.83326739]	[570.01428223 339.15719604 0.85340589]	[588.11108398 454.5453186 0.80997205]	[600.78234863 557.17095947 0.82459199]	[498.26419067 557.22375488 0.69418246]	[454.62384033 557.21972656 0.64986265]	[480.36218262 726.48797607 0.86590052]	[4.98205994e+02 8.52335571e+02 8.48034918e-01]	[541.80877686 557.23718262 0.69898075]	[544.41418457 726.43249512 0.85592473]	[5.21205139e+02 7.05997681e+02 3.06871086e-01]	[488.02001953 282.6812439 0.83666772]	[518.71734619 282.7024231 0.86689657]	[472.56613159 267.27670288 0.76335794]	[539.16955566 267.30392456 0.79937869]	[5.36663086e+02 7.29183777e+02 2.32989952e-01]	[5.44470337e+02 7.26546631e+02 2.21062943e-01]	[5.18732971e+02 7.05966980e+02 1.60796583e-01]	[4.90493011e+02 8.95979492e+02 8.21983993e-01]	[4.77614929e+02 8.93241577e+02 8.46634746e-01]	[5.03370483e+02 8.62492371e+02 7.19723225e-01]
[503.27319336 298.05502319 0.9257434 ]	[500.80654907 336.5703125 0.92854548]	[426.44168091 331.41989136 0.77865481]	[377.66409302 439.11541748 0.9149068 ]	[341.73190308 534.08587646 0.8340379 ]	[570.01885986 339.16326904 0.85128891]	[588.10003662 452.08056641 0.81163585]	[600.78143311 557.16827393 0.82500231]	[498.25518799 557.22631836 0.69314325]	[454.61856079 557.21813965 0.64950222]	[480.36621094 726.49072266 0.86535925]	[4.98206635e+02 8.52333801e+02 8.49659443e-01]	[541.79663086 557.24591064 0.69889617]	[544.40460205 726.42034912 0.85912198]	[5.18762268e+02 7.03470947e+02 3.30238819e-01]	[488.02056885 282.68572998 0.83696282]	[518.71911621 282.70587158 0.86666709]	[472.56097412 267.28323364 0.76190978]	[539.17370605 267.30352783 0.79885393]	[5.36676880e+02 7.29150574e+02 2.39182830e-01]	[5.44472717e+02 7.26499817e+02 2.26540923e-01]	[5.16150757e+02 7.03426025e+02 1.59360379e-01]	[4.90500458e+02 8.95973145e+02 8.21475446e-01]	[4.77615662e+02 8.93236816e+02 8.46060693e-01]	[5.03369110e+02 8.62484680e+02 7.23115861e-01]
[503.34069824 298.03997803 0.92402494]	[500.83203125 336.54837036 0.92506248]	[428.95281982 328.90628052 0.77126914]	[377.66345215 439.09317017 0.90912431]	[341.7387085 531.61309814 0.83583534]	[570.04046631 339.15829468 0.85104102]	[588.11132812 454.55764771 0.81694597]	[598.32147217 557.2366333 0.82462013]	[500.62475586 557.19293213 0.69099814]	[457.06552124 557.19683838 0.64895982]	[480.35772705 726.48431396 0.86966181]	[4.98200256e+02 8.52320862e+02 8.49844098e-01]	[541.81140137 557.20562744 0.69451082]	[544.41265869 726.42657471 0.86315697]	[5.18715515e+02 6.98305908e+02 2.58305907e-01]	[490.56344604 280.25094604 0.83430284]	[518.79217529 282.69537354 0.88177586]	[475.08496094 267.28741455 0.77877927]	[539.19433594 267.30239868 0.79988259]	[5.39310364e+02 7.26664246e+02 1.99442551e-01]	[5.54594055e+02 7.23999939e+02 1.79673836e-01]	[5.16188293e+02 7.00874390e+02 1.22445270e-01]	[4.90507416e+02 8.95968140e+02 8.22424889e-01]	[4.77614136e+02 8.93230591e+02 8.42874885e-01]	[5.03377228e+02 8.59992310e+02 7.23231912e-01]
[503.41671753 297.99679565 0.91729361]	[500.8236084 336.5440979 0.92160982]	[428.93875122 328.90689087 0.77031982]	[377.66967773 439.10089111 0.91147965]	[341.7565918 534.13812256 0.8348304 ]	[570.04919434 339.14437866 0.85141355]	[588.10571289 454.54165649 0.81700814]	[598.30657959 557.18792725 0.82023031]	[498.25213623 554.68695068 0.683097 ]	[454.62619019 557.17547607 0.64123261]	[480.33566284 726.46118164 0.87346184]	[498.19403076 852.30133057 0.85455215]	[541.79284668 554.68591309 0.68905079]	[544.40716553 724.00585938 0.86015761]	[5.16182800e+02 6.90616394e+02 2.24292740e-01]	[493.11151123 280.19979858 0.84573764]	[521.21130371 280.21917725 0.89806646]	[475.13037109 267.30630493 0.7805748 ]	[539.20904541 267.26904297 0.78267574]	[5.41763062e+02 7.26491943e+02 1.58161953e-01]	[5.59692749e+02 7.23915649e+02 1.38713151e-01]	[5.06000641e+02 6.88060669e+02 9.84579846e-02]	[4.90523163e+02 8.95953430e+02 8.25572371e-01]	[4.77620392e+02 8.93220459e+02 8.42455089e-01]	[5.03372681e+02 8.59960693e+02 7.33522356e-01]
[505.8744812 295.58392334 0.91109276]	[500.8364563 336.51739502 0.91575927]	[428.95220947 328.88015747 0.76870853]	[377.67556763 439.07958984 0.9055258 ]	[341.78302002 534.16479492 0.8259505 ]	[570.06970215 339.11578369 0.84739852]	[588.10998535 454.54040527 0.81392562]	[598.30456543 557.184021 0.81708437]	[500.64419556 557.20654297 0.69173545]	[457.09103394 557.21697998 0.64594346]	[480.32305908 726.45007324 0.87090778]	[498.20233154 852.29333496 0.85806137]	[541.82470703 557.21173096 0.69464016]	[544.39990234 723.95922852 0.85826939]	[5.13654907e+02 6.88047180e+02 2.47862697e-01]	[495.62084961 280.14797974 0.85611224]	[521.26745605 280.09564209 0.92058986]	[475.15072632 267.32223511 0.78444946]	[539.23626709 262.18969727 0.77513075]	[5.41765564e+02 7.26424744e+02 1.62025362e-01]	[5.57246460e+02 7.21342407e+02 1.41478702e-01]	[5.03441406e+02 6.85446106e+02 1.05667636e-01]	[4.90537170e+02 8.95950439e+02 8.31501424e-01]	[4.77639008e+02 8.93218933e+02 8.48407388e-01]	[5.03374817e+02 8.59943298e+02 7.34373808e-01]
[503.46646118 295.53207397 0.91524941]	[500.85064697 336.46759033 0.91406047]	[428.99468994 326.349823 0.76845622]	[377.69546509 436.6869812 0.90347612]	[344.27249146 534.17156982 0.82084775]	[570.08227539 339.06784058 0.84726161]	[588.11358643 451.99429321 0.81484199]	[598.30072021 554.6628418 0.81238025]	[498.2482605 554.6572876 0.68507046]	[454.64083862 554.6519165 0.64553046]	[480.30960083 724.03607178 0.86931598]	[498.19436646 852.2925415 0.85532475]	[541.7677002 554.67779541 0.68953133]	[544.39331055 723.89367676 0.84289181]	[5.16195374e+02 6.88068481e+02 2.22034574e-01]	[495.60427856 277.73242188 0.85826445]	[521.24035645 277.69464111 0.92864805]	[475.15316772 264.76217651 0.78211468]	[539.27044678 259.68936157 0.80069554]	[5.41746582e+02 7.23981812e+02 1.51196063e-01]	[5.59655640e+02 7.21391968e+02 1.33547187e-01]	[5.05940216e+02 6.85561890e+02 1.01834796e-01]	[4.90555695e+02 8.95952698e+02 8.29634130e-01]	[4.77645660e+02 8.93223206e+02 8.49595964e-01]	[5.03365509e+02 8.59954834e+02 7.32331216e-01]
[503.48922729 295.41583252 0.89885342]	[500.83990479 334.01876831 0.90253788]	[431.47171021 323.82281494 0.76969707]	[377.74035645 436.66177368 0.89796376]	[346.86465454 536.66662598 0.81962782]	[570.06634521 336.62341309 0.84801853]	[588.11419678 446.91860962 0.82365179]	[600.74621582 552.08087158 0.81331712]	[498.23443604 549.55004883 0.68122375]	[454.61819458 549.55230713 0.64206803]	[480.29522705 723.953125 0.8675279 ]	[4.98182068e+02 8.52273193e+02 8.50257337e-01]	[541.7635498 549.5736084 0.68269998]	[544.39746094 721.3939209 0.83821684]	[5.16196289e+02 6.87998962e+02 1.88534230e-01]	[495.64031982 277.62921143 0.86845589]	[521.26293945 277.58401489 0.93722904]	[475.14569092 262.1960144 0.77024341]	[539.29095459 257.19885254 0.79567254]	[5.41669250e+02 7.18864258e+02 1.35017276e-01]	[5.57191101e+02 7.13749573e+02 1.17246851e-01]	[5.05964508e+02 6.85592590e+02 9.03527439e-02]	[4.90578033e+02 8.95933960e+02 8.25812519e-01]	[4.77647186e+02 8.93211975e+02 8.42913806e-01]	[5.03359711e+02 8.59945007e+02 7.25513339e-01]
[503.41821289 292.97067261 0.9084996 ]	[500.83743286 333.92053223 0.89114416]	[428.99295044 323.74316406 0.78131902]	[380.14398193 436.55923462 0.87086093]	[351.97195435 534.11950684 0.81682992]	[570.0692749 336.51535034 0.83815318]	[588.11230469 444.37445068 0.83707786]	[600.75262451 547.06732178 0.83009654]	[498.22293091 549.53210449 0.68020076]	[454.61901855 549.53167725 0.64151114]	[480.29089355 721.43603516 0.8548196 ]	[4.98179779e+02 8.52291260e+02 8.48420560e-01]	[541.76049805 549.54748535 0.6855545 ]	[544.43261719 718.83557129 0.82546824]	[5.18714050e+02 6.88101379e+02 2.04523578e-01]	[493.12979126 277.5329895 0.86668921]	[521.22729492 277.5291748 0.93121743]	[475.08825684 259.62356567 0.77036786]	[539.30426025 257.12872314 0.82903135]	[5.41641113e+02 7.18880615e+02 1.54830307e-01]	[5.52136292e+02 7.13748718e+02 1.31439775e-01]	[0. 0. 0.]	[4.90565948e+02 8.95932007e+02 8.28750491e-01]	[4.77644043e+02 8.93211426e+02 8.46427023e-01]	[5.03363708e+02 8.59960938e+02 7.25231946e-01]
[503.45202637 290.40509033 0.87345994]	[500.84677124 328.92211914 0.88773853]	[428.98504639 321.24349976 0.79538202]	[380.23687744 431.55386353 0.85388458]	[354.59933472 529.05310059 0.8443718 ]	[570.04162598 334.01489258 0.82330739]	[590.57330322 441.89117432 0.84179425]	[600.80462646 546.92010498 0.85929567]	[500.63717651 546.96765137 0.70453048]	[457.11889648 546.9574585 0.66284156]	[480.2772522 721.40722656 0.84554088]	[4.98143158e+02 8.52275879e+02 8.41803372e-01]	[541.79840088 546.98553467 0.70124376]	[544.4666748 713.71624756 0.81053269]	[5.21283203e+02 6.90625305e+02 2.66900986e-01]	[495.58459473 275.05136108 0.86942136]	[521.25585938 275.05334473 0.93189663]	[472.61108398 257.13864136 0.76828796]	[539.26104736 254.6002655 0.77320707]	[5.41683533e+02 7.16363647e+02 1.69706091e-01]	[5.54626587e+02 7.18858032e+02 1.52113870e-01]	[5.23848816e+02 6.95785889e+02 1.52311623e-01]	[4.93089020e+02 8.95924255e+02 8.28494251e-01]	[4.77670227e+02 8.93223022e+02 8.48585725e-01]	[5.03317139e+02 8.59949463e+02 7.25886226e-01]
[503.41140747 287.79797363 0.86615252]	[500.83596802 323.82269287 0.89396423]	[428.97366333 318.73812866 0.81505382]	[380.26065063 431.53094482 0.85624719]	[357.12075806 526.45983887 0.88280833]	[570.0378418 331.43057251 0.80989665]	[590.60974121 441.6925354 0.86350864]	[600.83300781 544.46563721 0.87672645]	[500.62811279 544.48956299 0.70029312]	[454.63778687 544.47808838 0.65582091]	[480.24261475 716.2588501 0.82571292]	[4.95693420e+02 8.52285645e+02 8.32621157e-01]	[541.82427979 546.95111084 0.70435017]	[544.46118164 711.18817139 0.80861783]	[5.21388916e+02 7.03448242e+02 3.25849652e-01]	[495.58004761 274.92630005 0.86478263]	[521.20068359 274.98016357 0.9206785 ]	[475.0960083 256.98278809 0.77780747]	[539.16845703 254.55671692 0.7317549 ]	[5.23931763e+02 7.41903992e+02 2.15000957e-01]	[5.41844971e+02 7.29082764e+02 2.10729793e-01]	[0. 0. 0.]	[4.93086334e+02 8.95871521e+02 8.32048833e-01]	[4.77657288e+02 8.90850586e+02 8.45464706e-01]	[5.03272217e+02 8.59987244e+02 7.17052162e-01]
[503.41165161 285.23843384 0.87104607]	[500.83532715 321.25128174 0.91379887]	[428.96704102 318.62750244 0.81777006]	[380.35131836 431.48196411 0.84941489]	[359.62820435 526.52655029 0.87943923]	[570.05895996 326.30551147 0.80525738]	[590.64135742 439.25341797 0.87483895]	[600.82635498 544.38952637 0.87843603]	[500.69619751 544.41583252 0.72486401]	[457.13473511 544.42449951 0.67309421]	[480.20166016 711.16705322 0.83303493]	[4.95679199e+02 8.52262756e+02 8.25090945e-01]	[541.86700439 544.43084717 0.72090548]	[544.4230957 708.68756104 0.84905231]	[5.23975708e+02 7.06063293e+02 3.56923997e-01]	[495.58435059 274.87136841 0.86430264]	[518.79162598 272.50003052 0.89083463]	[472.56109619 254.52355957 0.78481388]	[536.64355469 254.43045044 0.7205354 ]	[5.18780945e+02 7.59918335e+02 2.77759403e-01]	[5.26417847e+02 7.54768188e+02 2.38957360e-01]	[0. 0. 0.]	[4.93055450e+02 8.95894470e+02 8.20550799e-01]	[4.77632538e+02 8.93211365e+02 8.33075047e-01]	[5.03280212e+02 8.59970642e+02 7.14907289e-01]
[503.31613159 277.68621826 0.91576153]	[500.76193237 318.59771729 0.92888236]	[426.42892456 316.04238892 0.80449378]	[385.2883606 426.42214966 0.82825029]	[362.23025513 523.92480469 0.87710893]	[567.5645752 318.72006226 0.83707482]	[590.61553955 434.02780151 0.79898041]	[603.31079102 536.72674561 0.85558891]	[500.64471436 541.75701904 0.71629083]	[457.12261963 541.77996826 0.66766566]	[480.15286255 708.65039062 0.80783904]	[4.95679016e+02 8.52322693e+02 8.24488282e-01]	[541.82843018 541.76959229 0.71627676]	[544.35845947 705.92895508 0.884179 ]	[521.39508057 716.28527832 0.72781175]	[487.99813843 267.32467651 0.8347795 ]	[518.71392822 264.79388428 0.86470336]	[469.99093628 251.86071777 0.7759831 ]	[534.16564941 246.83837891 0.76945728]	[521.16564941 770.13793945 0.84617281]	[523.8338623 767.52484131 0.79408002]	[5.18778564e+02 7.06054688e+02 6.08710885e-01]	[4.90557556e+02 8.95939636e+02 8.10624540e-01]	[4.77616852e+02 8.93245178e+02 8.27487111e-01]	[5.03287415e+02 8.62487793e+02 7.27222562e-01]
[503.26730347 277.55508423 0.92056805]	[500.74414062 316.13568115 0.92603707]	[426.39990234 315.96826172 0.79767752]	[385.33639526 426.37533569 0.82286555]	[364.84060669 523.78460693 0.85325682]	[567.55389404 318.58618164 0.84469372]	[590.59802246 426.35235596 0.79866862]	[603.31494141 534.13793945 0.84681213]	[498.24533081 539.25482178 0.70280623]	[457.07305908 539.27850342 0.66587359]	[477.72381592 708.56726074 0.81624186]	[4.95639618e+02 8.52274597e+02 8.21441829e-01]	[541.77728271 539.27075195 0.71225303]	[544.34075928 703.51104736 0.86656576]	[521.39630127 723.99237061 0.80042475]	[487.97695923 262.23178101 0.84032071]	[518.69464111 262.22113037 0.86384428]	[469.95898438 246.83357239 0.77761418]	[534.15887451 246.79641724 0.76688409]	[521.23394775 782.95855713 0.83135802]	[523.99194336 772.72027588 0.77379143]	[5.18693359e+02 7.11213623e+02 6.17081165e-01]	[4.90553497e+02 8.95913269e+02 8.07365119e-01]	[4.77606689e+02 8.93232361e+02 8.17504108e-01]	[5.00863678e+02 8.59963257e+02 7.30221927e-01]
[503.25378418 275.0710144 0.92273879]	[500.78533936 315.99026489 0.92708206]	[426.44781494 313.42749023 0.77877915]	[385.36224365 423.90948486 0.82137603]	[369.95928955 523.94958496 0.84041131]	[567.57788086 316.1137085 0.83630043]	[590.61907959 423.77450562 0.81127846]	[603.37713623 526.54467773 0.86842912]	[500.63446045 536.67004395 0.69904625]	[457.1008606 536.70166016 0.66384184]	[480.11380005 706.07409668 0.8319245 ]	[4.95619812e+02 8.52266724e+02 8.14630032e-01]	[541.81079102 536.68945312 0.71000111]	[541.9487915 703.44274902 0.84522575]	[521.38171387 731.69165039 0.81923771]	[487.97653198 259.66824341 0.85161835]	[518.66741943 259.63858032 0.87469786]	[467.48892212 246.75247192 0.7786116 ]	[534.17175293 244.18742371 0.76714957]	[523.82513428 793.22979736 0.86140722]	[5.31567810e+02 7.88126648e+02 7.56219983e-01]	[5.16150757e+02 7.26588745e+02 6.01363659e-01]	[4.90554077e+02 8.95938660e+02 8.02774191e-01]	[4.75157928e+02 8.93262878e+02 8.11314046e-01]	[5.00839783e+02 8.59963806e+02 7.36989021e-01]
[503.25332642 275.0713501 0.92283833]	[500.78479004 315.98788452 0.92681515]	[426.44866943 313.42803955 0.77895182]	[385.36236572 423.90914917 0.82143277]	[369.95932007 523.95001221 0.84044164]	[567.5715332 316.10772705 0.83695632]	[590.61920166 421.38964844 0.81316757]	[603.37768555 526.54437256 0.86864436]	[500.63482666 536.66918945 0.69891644]	[457.10220337 536.70178223 0.66374975]	[480.11434937 706.07208252 0.83177 ]	[4.95624359e+02 8.52277344e+02 8.14546168e-01]	[541.81060791 536.68725586 0.70961779]	[541.94750977 703.44165039 0.8447898 ]	[521.38519287 731.69836426 0.817339 ]	[487.97622681 259.66769409 0.85181183]	[518.66760254 259.63870239 0.87493151]	[467.48095703 244.28314209 0.77899724]	[534.17852783 241.72625732 0.76680231]	[523.83166504 793.24462891 0.86025709]	[5.31583740e+02 7.88138916e+02 7.56760955e-01]	[5.16152893e+02 7.26599792e+02 6.00495934e-01]	[4.90560394e+02 8.95945496e+02 8.02793086e-01]	[4.75165802e+02 8.93270081e+02 8.11090350e-01]	[5.00849640e+02 8.59977722e+02 7.37650990e-01]
[500.87808228 274.99398804 0.92768741]	[500.78329468 313.53988647 0.91920638]	[426.41998291 310.88565063 0.77464449]	[385.39276123 423.78683472 0.82463276]	[374.98251343 523.7868042 0.86713231]	[567.5880127 316.01693726 0.82628554]	[593.13275146 421.28222656 0.82867789]	[603.37628174 526.43133545 0.89073992]	[498.2388916 528.99371338 0.6792475 ]	[454.63314819 529.01879883 0.64997119]	[477.66137695 700.88000488 0.7923944 ]	[4.95602386e+02 8.52187805e+02 8.00947726e-01]	[541.78015137 529.02832031 0.69334936]	[541.92425537 700.89941406 0.80380362]	[523.78851318 747.065979 0.81147194]	[487.92892456 259.57501221 0.86614954]	[516.20593262 257.20846558 0.87614334]	[467.42474365 241.65341187 0.7756899 ]	[534.16992188 241.62748718 0.77648973]	[524.00152588 808.66363525 0.82504731]	[5.36723328e+02 8.00985535e+02 7.19601870e-01]	[5.16191345e+02 7.44439392e+02 6.41065598e-01]	[4.90507782e+02 8.95922302e+02 7.92421401e-01]	[4.75111969e+02 8.93249634e+02 7.91855335e-01]	[5.00854340e+02 8.57441467e+02 7.15312600e-01]
[500.86618042 274.9234314 0.93012512]	[500.78552246 313.49694824 0.9164722 ]	[426.40136719 308.35784912 0.77737004]	[385.3873291 423.78323364 0.82167786]	[375.01983643 521.40496826 0.87243068]	[570.03259277 315.9793396 0.81956506]	[595.67211914 421.2348938 0.83744848]	[603.42706299 526.40167236 0.89305216]	[498.22195435 529.04272461 0.67486143]	[454.59240723 531.53912354 0.64396566]	[477.63037109 700.9397583 0.80361778]	[4.95619354e+02 8.52182434e+02 8.03348601e-01]	[541.78399658 531.55963135 0.69504827]	[541.92529297 695.80200195 0.82211399]	[523.90307617 762.44818115 0.79400611]	[485.49740601 257.14157104 0.88397205]	[516.19018555 257.13171387 0.88849425]	[464.97711182 239.14935303 0.78452432]	[534.1361084 239.11630249 0.78443956]	[5.34156921e+02 8.26581055e+02 7.20120549e-01]	[5.41899841e+02 8.13819214e+02 6.99941337e-01]	[5.18733521e+02 7.57338501e+02 6.67803407e-01]	[4.90500732e+02 8.95943726e+02 7.99854040e-01]	[4.75144592e+02 8.93246643e+02 8.04944754e-01]	[5.03286163e+02 8.57362610e+02 7.24127650e-01]
[500.84100342 274.915802 0.93272388]	[500.77487183 313.47634888 0.91571575]	[426.40072632 308.36315918 0.77841002]	[387.86306763 423.77456665 0.82684773]	[375.06945801 521.34881592 0.88020021]	[567.58966064 315.93270874 0.81395382]	[595.68011475 421.17285156 0.84447575]	[603.49395752 523.96990967 0.89528561]	[498.2482605 529.0300293 0.68156248]	[454.62121582 529.04522705 0.65136564]	[477.60717773 703.39654541 0.82000017]	[4.95599701e+02 8.49727539e+02 8.08466494e-01]	[541.80523682 529.05126953 0.69690907]	[541.89117432 693.24993896 0.83505142]	[528.99694824 770.2230835 0.78495491]	[485.45730591 257.11791992 0.89372349]	[516.16015625 257.12554932 0.88949597]	[464.91360474 239.09623718 0.79740238]	[534.09881592 239.11273193 0.7822175 ]	[5.39216431e+02 8.34311523e+02 7.00935602e-01]	[5.46999573e+02 8.26596313e+02 6.51976466e-01]	[5.21280945e+02 7.70179321e+02 7.20607340e-01]	[4.90527283e+02 8.95887634e+02 8.01203430e-01]	[4.75150360e+02 8.90834167e+02 8.04666102e-01]	[5.03289032e+02 8.52378113e+02 7.52995431e-01]
[500.80514526 274.91094971 0.93060195]	[500.76095581 313.47982788 0.91380316]	[426.38531494 308.3727417 0.77992964]	[387.91690063 421.36276245 0.83469963]	[375.07669067 521.32733154 0.87869877]	[567.55804443 313.54364014 0.81414723]	[595.71697998 421.20578003 0.84412134]	[605.88525391 523.99621582 0.89253885]	[500.63653564 529.05053711 0.69011956]	[457.07211304 529.05560303 0.65791178]	[475.13824463 700.89697266 0.80569404]	[4.95583649e+02 8.49746948e+02 7.88318157e-01]	[541.85101318 531.56896973 0.7013846 ]	[541.88562012 700.87554932 0.85634851]	[5.39189697e+02 7.95792236e+02 7.40779400e-01]	[485.41479492 257.0949707 0.90494096]	[516.12554932 257.12606812 0.8858394 ]	[464.85122681 236.64373779 0.81613642]	[531.58618164 239.11138916 0.77638084]	[5.41707275e+02 8.52297607e+02 6.75324142e-01]	[5.52117310e+02 8.47078003e+02 6.33459628e-01]	[5.23927185e+02 8.03479919e+02 5.58560550e-01]	[4.93115265e+02 8.93412720e+02 8.10475707e-01]	[4.77654663e+02 8.90786072e+02 8.11822772e-01]	[5.03307068e+02 8.54899597e+02 7.20995545e-01]
[500.77651978 274.90127563 0.92687201]	[500.77355957 313.46847534 0.91398442]	[426.39532471 308.38174438 0.7786501 ]	[387.92520142 421.35882568 0.83492267]	[375.08468628 521.34008789 0.88282913]	[567.55633545 313.51077271 0.81178564]	[595.72320557 421.20291138 0.84338361]	[605.91851807 523.99523926 0.88951999]	[500.65203857 529.0345459 0.69485825]	[457.07937622 529.04632568 0.66166228]	[475.09835815 703.36804199 0.8038094 ]	[4.93111267e+02 8.49661987e+02 7.88351893e-01]	[541.86682129 531.55487061 0.70270115]	[541.83868408 698.37634277 0.84666348]	[5.41893799e+02 8.18945740e+02 7.64678478e-01]	[485.39199829 257.09509277 0.90599287]	[513.62579346 257.12524414 0.88363904]	[462.44943237 236.59721375 0.82199818]	[531.5670166 239.12028503 0.78454661]	[5.41807861e+02 8.70195496e+02 8.18212032e-01]	[5.57270874e+02 8.62522095e+02 7.12716937e-01]	[5.34108337e+02 8.29124207e+02 4.84779328e-01]	[4.93068542e+02 8.93391418e+02 8.01095366e-01]	[4.77629242e+02 8.90759460e+02 7.99798965e-01]	[5.03287292e+02 8.54876343e+02 7.17847943e-01]
[500.76379395 274.90805054 0.92966592]	[500.76086426 313.46554565 0.91374141]	[426.38616943 308.39855957 0.77924323]	[387.94937134 421.36019897 0.82978237]	[375.09838867 521.34515381 0.88452893]	[567.54034424 313.47824097 0.81097138]	[595.74768066 421.1711731 0.84728134]	[605.93688965 523.99969482 0.89124757]	[500.67483521 529.02471924 0.69845814]	[457.11694336 529.03521729 0.66634786]	[472.5899353 700.93756104 0.80283058]	[4.93105530e+02 8.49607483e+02 7.89816260e-01]	[541.87530518 531.55310059 0.70158672]	[541.83172607 698.3057251 0.84616661]	[5.44345764e+02 8.26629822e+02 8.08147788e-01]	[485.36480713 257.11096191 0.90942681]	[513.60076904 257.1244812 0.88359541]	[462.40411377 236.65986633 0.83046496]	[531.5289917 239.09619141 0.79246211]	[5.41911987e+02 8.75417175e+02 7.66778409e-01]	[5.62258728e+02 8.70266602e+02 7.29801953e-01]	[5.39221985e+02 8.31820435e+02 5.91458499e-01]	[4.93116241e+02 8.93430664e+02 7.90923536e-01]	[4.77627869e+02 8.90797302e+02 7.96502054e-01]	[5.00870636e+02 8.54827576e+02 7.23007679e-01]
[500.76199341 274.90054321 0.9295969 ]	[500.77548218 313.45172119 0.9141115 ]	[426.41784668 308.38592529 0.77766269]	[390.41677856 421.31799316 0.83249611]	[375.12304688 521.34075928 0.88713026]	[567.54919434 313.45147705 0.80818301]	[595.73571777 418.76986694 0.85340738]	[605.93884277 523.96081543 0.89346987]	[500.66766357 529.03283691 0.69586647]	[457.10345459 529.04876709 0.66291493]	[472.58013916 700.89837646 0.79656702]	[4.93076843e+02 8.49677307e+02 7.95561790e-01]	[541.87554932 531.55932617 0.70143229]	[541.81939697 695.73461914 0.84949428]	[5.44396118e+02 8.36841370e+02 8.01360130e-01]	[485.35632324 257.10916138 0.91092479]	[513.58660889 257.11587524 0.88303971]	[462.38284302 236.65556335 0.83662093]	[529.05706787 239.09762573 0.80007225]	[5.44335754e+02 8.85646301e+02 7.62377083e-01]	[5.62390747e+02 8.75363098e+02 7.38439560e-01]	[5.41742004e+02 8.49636841e+02 6.34216189e-01]	[4.93117584e+02 8.93401978e+02 7.94326067e-01]	[4.77605713e+02 8.90796997e+02 7.86554575e-01]	[5.00809174e+02 8.57402405e+02 7.26072967e-01]
[500.73797607 274.89160156 0.92565 ]	[500.80206299 313.4102478 0.91288954]	[426.43823242 308.38256836 0.77724051]	[395.4937439 418.78552246 0.85512853]	[377.54217529 521.31488037 0.89852929]	[567.56219482 310.94915771 0.80048114]	[598.23291016 418.64086914 0.85399008]	[605.97210693 523.92370605 0.8938055 ]	[500.68908691 526.49707031 0.70132881]	[457.10513306 528.97491455 0.66277862]	[472.57992554 700.91595459 0.79840463]	[4.93065582e+02 8.52182434e+02 8.04945290e-01]	[541.9128418 529.00708008 0.6997081 ]	[541.8614502 695.76464844 0.8654089 ]	[5.44427551e+02 8.49666504e+02 8.49138260e-01]	[482.96209717 257.11291504 0.91207689]	[511.09020996 257.10348511 0.88629311]	[462.39178467 236.63340759 0.82160079]	[528.99438477 239.10186768 0.8154248 ]	[5.44422974e+02 8.93421814e+02 7.93624282e-01]	[5.64884705e+02 8.90677734e+02 7.69079685e-01]	[5.41816711e+02 8.57407654e+02 7.37676620e-01]	[4.93059692e+02 8.95874390e+02 7.85260916e-01]	[4.75104767e+02 8.93236511e+02 7.71545470e-01]	[5.00782471e+02 8.62510254e+02 7.39608049e-01]
[500.72982788 274.90057373 0.92644048]	[500.82067871 310.97503662 0.91029859]	[428.91848755 308.38085938 0.77597469]	[395.59106445 418.73199463 0.87123734]	[377.60076904 521.33135986 0.8996315 ]	[567.5770874 310.90011597 0.79664624]	[598.28491211 418.59674072 0.84275985]	[605.99993896 523.91656494 0.89292336]	[500.7354126 526.49591064 0.70295966]	[457.13296509 528.97473145 0.66435516]	[475.07012939 700.87615967 0.79908568]	[4.93063751e+02 8.52224182e+02 8.00139725e-01]	[544.29302979 529.00427246 0.69180071]	[541.84008789 693.21026611 0.87010902]	[5.44336853e+02 8.49686096e+02 8.46278310e-01]	[482.94332886 257.13174438 0.91358137]	[511.05877686 257.10501099 0.88922983]	[462.37493896 236.66436768 0.81670886]	[528.97729492 239.08686829 0.82721931]	[5.44399963e+02 8.95906677e+02 7.74043679e-01]	[5.64844116e+02 8.90763672e+02 7.74353385e-01]	[5.39296936e+02 8.59931396e+02 7.07219660e-01]	[4.93121460e+02 8.95856384e+02 7.81624913e-01]	[4.75132660e+02 8.93234009e+02 7.75368929e-01]	[5.00761627e+02 8.62573242e+02 7.34525621e-01]
[500.71069336 274.90518188 0.92324853]	[500.86514282 310.96292114 0.90970922]	[428.97988892 308.39331055 0.77379435]	[395.58218384 421.18966675 0.86462808]	[377.64080811 521.3324585 0.90180004]	[570.04852295 310.8989563 0.79407567]	[600.74487305 418.65750122 0.86010289]	[605.98114014 523.92633057 0.89754516]	[500.78674316 526.49359131 0.70358908]	[457.16192627 526.5010376 0.66619301]	[475.09506226 698.37841797 0.80005443]	[4.93041199e+02 8.52238464e+02 8.00443292e-01]	[544.34594727 529.00421143 0.68935335]	[541.82702637 693.19049072 0.87215042]	[544.30157471 852.22711182 0.853589 ]	[482.91940308 257.14163208 0.91568732]	[511.02325439 257.10626221 0.8924489 ]	[462.3543396 236.65087891 0.80639982]	[526.52850342 239.06318665 0.82983816]	[5.44456238e+02 8.95935730e+02 7.59707868e-01]	[5.64876831e+02 8.90765747e+02 7.81234980e-01]	[5.39233887e+02 8.65117188e+02 7.16894269e-01]	[4.95594849e+02 8.95848083e+02 7.87314236e-01]	[4.75156586e+02 8.93234863e+02 7.75923312e-01]	[5.00723572e+02 8.65070984e+02 7.32639670e-01]
[500.7199707 274.89712524 0.92383397]	[500.90368652 310.95516968 0.90727782]	[431.4944458 308.36776733 0.77335054]	[395.61004639 421.23693848 0.85984761]	[380.0927124 521.33911133 0.90607977]	[570.10620117 310.90789795 0.79011452]	[600.8034668 418.67111206 0.87177336]	[606.01776123 523.92596436 0.89715469]	[500.82366943 528.99041748 0.70522022]	[457.1857605 528.99621582 0.66541123]	[475.13412476 700.92541504 0.81467295]	[4.90568176e+02 8.52214966e+02 7.99708903e-01]	[544.40307617 529.04223633 0.68609399]	[541.83013916 693.17584229 0.8684898 ]	[541.95251465 852.2645874 0.856942 ]	[482.93005371 257.14059448 0.91445982]	[511.03271484 257.09753418 0.89256048]	[462.37582397 236.66477966 0.7879253 ]	[528.97332764 239.0511322 0.82769644]	[5.44484619e+02 8.95949829e+02 7.62764037e-01]	[5.64889771e+02 8.90781006e+02 7.96068907e-01]	[5.36739136e+02 8.67594238e+02 7.18440592e-01]	[4.95599548e+02 8.93437378e+02 7.95355082e-01]	[4.75159790e+02 8.93216309e+02 7.77155757e-01]	[5.00702118e+02 8.65054688e+02 7.34678686e-01]
[500.75338745 274.87524414 0.92832005]	[503.27224731 310.93930054 0.90531254]	[434.0480957 308.34506226 0.77424306]	[398.08041382 421.15264893 0.88648486]	[380.19915771 523.82208252 0.916394 ]	[572.6003418 310.87686157 0.78703696]	[600.86975098 418.7428894 0.8837198 ]	[606.07788086 523.87493896 0.89736128]	[500.88720703 528.98846436 0.71460164]	[459.60705566 528.97967529 0.67709142]	[477.61477661 698.37402344 0.80994004]	[4.90575043e+02 8.52223999e+02 7.97673881e-01]	[544.46539307 529.04467773 0.69006407]	[541.82745361 690.72833252 0.8685866 ]	[544.29766846 852.29522705 0.85672379]	[482.96185303 257.12997437 0.91295058]	[511.06155396 257.07177734 0.89497942]	[462.42544556 239.07710266 0.77558583]	[529.03985596 236.66485596 0.83836538]	[5.44510498e+02 8.98449463e+02 7.53993571e-01]	[5.64917542e+02 8.90835571e+02 7.98297226e-01]	[5.36736389e+02 8.67644043e+02 7.27573395e-01]	[4.93116913e+02 8.93455811e+02 7.86931992e-01]	[4.75152985e+02 8.93222656e+02 7.72452772e-01]	[5.00702148e+02 8.65082031e+02 7.32293427e-01]
[500.74990845 274.87713623 0.92779851]	[503.2739563 310.93710327 0.90481156]	[434.0546875 308.34405518 0.77443391]	[398.07821655 421.15420532 0.88587278]	[380.20013428 523.82348633 0.91683578]	[572.59954834 310.87393188 0.78668082]	[600.86865234 418.74224854 0.8837539 ]	[606.07781982 523.87597656 0.89712304]	[500.88626099 528.98101807 0.71495998]	[459.60748291 528.9720459 0.6775924 ]	[477.62161255 700.83734131 0.81003898]	[4.90574249e+02 8.52222717e+02 7.97314703e-01]	[544.46350098 529.03625488 0.6907621 ]	[541.83172607 690.71618652 0.87068665]	[544.29754639 852.30145264 0.85593295]	[482.96017456 257.12863159 0.91247952]	[511.06167603 257.0758667 0.89486045]	[462.42303467 239.05784607 0.77219033]	[529.03564453 239.05516052 0.83338273]	[5.44504578e+02 8.98460876e+02 7.53757536e-01]	[5.64915100e+02 8.90845276e+02 7.95773149e-01]	[5.36737610e+02 8.67653076e+02 7.29273915e-01]	[4.93113953e+02 8.93459473e+02 7.85965323e-01]	[4.75145172e+02 8.93225769e+02 7.71489084e-01]	[5.00701996e+02 8.65083679e+02 7.33205974e-01]
[500.76525879 274.88894653 0.93254209]	[503.31433105 310.91876221 0.90211016]	[434.11865234 308.34844971 0.78094572]	[398.14959717 418.78582764 0.89719999]	[380.25234985 523.78985596 0.91273618]	[572.64544678 308.38754272 0.7843684 ]	[603.30279541 418.7527771 0.89585346]	[606.10870361 523.91009521 0.88891006]	[503.23187256 528.9753418 0.71414518]	[459.60928345 528.98199463 0.6740523 ]	[477.63360596 698.37432861 0.81226361]	[4.90573425e+02 8.52218445e+02 7.97008753e-01]	[544.49908447 529.03778076 0.68740427]	[541.8425293 690.69268799 0.87471145]	[544.30767822 852.29144287 0.85727221]	[485.35177612 257.14230347 0.90729469]	[511.08172607 257.09289551 0.8907088 ]	[462.44924927 239.10961914 0.7663309 ]	[529.03875732 239.11798096 0.82806975]	[5.44496033e+02 8.98467041e+02 7.57049143e-01]	[5.64922913e+02 8.93210388e+02 7.96840787e-01]	[5.39185974e+02 8.67648499e+02 7.29824066e-01]	[4.93119293e+02 8.93458435e+02 7.85172462e-01]	[4.75149048e+02 8.93225769e+02 7.69462466e-01]	[5.00700500e+02 8.65079468e+02 7.32708752e-01]
[500.76324463 274.8894043 0.93192565]	[503.3041687 310.91860962 0.90245199]	[434.10986328 308.34936523 0.78024912]	[398.1496582 418.78405762 0.89673114]	[380.25759888 523.78967285 0.91215646]	[572.6361084 308.38693237 0.78462732]	[603.30114746 418.74856567 0.89543617]	[606.1083374 523.91168213 0.888583 ]	[500.89099121 528.97631836 0.71564424]	[459.59658813 528.9833374 0.67404687]	[477.63616943 698.37316895 0.8122195 ]	[4.93039185e+02 8.52249084e+02 7.98836529e-01]	[544.48156738 529.03717041 0.69104636]	[541.8447876 690.69085693 0.87574619]	[544.30554199 852.29083252 0.85829121]	[485.35083008 257.1413269 0.90658754]	[511.0814209 257.09387207 0.89015102]	[462.45349121 239.09228516 0.76563805]	[529.03930664 239.12289429 0.82747793]	[5.44497925e+02 8.98468567e+02 7.58424878e-01]	[5.64919312e+02 8.93209473e+02 7.98638284e-01]	[5.36743591e+02 8.67645020e+02 7.27994144e-01]	[4.93119751e+02 8.93457520e+02 7.84912288e-01]	[4.75155945e+02 8.93225830e+02 7.72558808e-01]	[5.00710480e+02 8.65110474e+02 7.38015115e-01]
[500.78945923 274.87796021 0.93142533]	[503.37268066 310.91647339 0.8966015 ]	[436.57162476 308.33917236 0.78378534]	[398.19308472 421.14859009 0.8991726 ]	[380.30996704 523.80737305 0.90620905]	[575.20178223 308.38497925 0.78166091]	[603.34875488 418.74252319 0.900599 ]	[608.54284668 523.89282227 0.8806594 ]	[503.28103638 529.00561523 0.71682143]	[459.65612793 528.98919678 0.67619306]	[477.65673828 698.35211182 0.81171048]	[4.93044250e+02 8.52216919e+02 7.98391640e-01]	[544.53125 531.55450439 0.68517137]	[541.87969971 690.60986328 0.88492733]	[544.31750488 852.27514648 0.86179239]	[485.3788147 257.11901855 0.90852863]	[513.58093262 257.08856201 0.89041096]	[464.83544922 239.06394958 0.76605058]	[531.59338379 239.08786011 0.82266223]	[5.44491699e+02 9.00977661e+02 7.59017885e-01]	[5.64925964e+02 8.93246460e+02 8.00895810e-01]	[5.39192749e+02 8.67625000e+02 7.21929789e-01]	[4.93100098e+02 8.93451904e+02 7.83745944e-01]	[4.75143433e+02 8.93215576e+02 7.68001139e-01]	[5.00721954e+02 8.65065002e+02 7.33098209e-01]
[500.8392334 274.88549805 0.9313767 ]	[503.41879272 310.90454102 0.88876605]	[436.61572266 308.33642578 0.78934473]	[398.27072144 421.16854858 0.90521938]	[380.34750366 523.777771 0.90348005]	[577.73535156 308.37463379 0.7863974 ]	[603.38543701 418.67984009 0.89909053]	[608.61431885 523.86346436 0.86776859]	[503.34442139 531.60186768 0.71655452]	[459.72833252 531.56304932 0.67790234]	[477.6711731 698.34924316 0.81082141]	[4.93051270e+02 8.52213379e+02 8.04441392e-01]	[546.96661377 534.16027832 0.68277997]	[541.92053223 690.62976074 0.88662022]	[544.32537842 852.27813721 0.85783064]	[485.44869995 257.13397217 0.89217919]	[513.6282959 257.09509277 0.88880849]	[464.94927979 239.06886292 0.73831046]	[534.14044189 239.07714844 0.83173841]	[5.44428650e+02 9.03554871e+02 7.52651989e-01]	[5.64882263e+02 8.93329346e+02 7.80714214e-01]	[5.39197083e+02 8.67613403e+02 7.20569015e-01]	[4.93097839e+02 8.95847534e+02 7.80444622e-01]	[4.75137360e+02 8.93226868e+02 7.66737700e-01]	[5.00719330e+02 8.62579285e+02 7.38254309e-01]
[503.27935791 272.48657227 0.93040466]	[505.88568115 310.92422485 0.86624277]	[439.08309937 308.32684326 0.79955184]	[400.70101929 421.24182129 0.88607138]	[382.84307861 521.3347168 0.88001508]	[580.28466797 308.41571045 0.79413319]	[605.86785889 418.72503662 0.89552987]	[611.12145996 523.7824707 0.86134458]	[503.44000244 534.1697998 0.71216166]	[459.82815552 534.11859131 0.68494916]	[477.7350769 698.371521 0.81654161]	[4.93050476e+02 8.52243896e+02 8.05616200e-01]	[547.04992676 539.20068359 0.68213964]	[544.32397461 690.73358154 0.87357533]	[544.34008789 852.3293457 0.85730076]	[488.02410889 257.10549927 0.87263227]	[518.66217041 257.05194092 0.90078777]	[470.04110718 239.12345886 0.6859358 ]	[539.1685791 236.62269592 0.84310746]	[5.44484924e+02 9.03605286e+02 7.57684469e-01]	[5.64941956e+02 8.93369873e+02 7.88371325e-01]	[5.39199158e+02 8.67679321e+02 7.26789355e-01]	[4.93125763e+02 8.95862976e+02 7.79120207e-01]	[4.75161041e+02 8.93239441e+02 7.67769873e-01]	[5.00713043e+02 8.65082581e+02 7.41320312e-01]
[503.35403442 272.45996094 0.92620933]	[505.96780396 310.91262817 0.85034382]	[439.16772461 305.82061768 0.81397557]	[400.76037598 421.2414856 0.8763631 ]	[385.36245728 521.39691162 0.85979307]	[580.34539795 310.88143921 0.79991066]	[605.92486572 418.70498657 0.89221883]	[613.6585083 523.918396 0.84316796]	[503.44577026 534.13006592 0.70697212]	[459.84439087 531.59820557 0.68348086]	[480.1151123 698.30841064 0.81606019]	[4.93049377e+02 8.52208313e+02 8.04364324e-01]	[547.03710938 536.69122314 0.68066728]	[544.3805542 693.18438721 0.87310445]	[544.32446289 852.3258667 0.85654855]	[490.56503296 257.06719971 0.87827152]	[518.75952148 257.00335693 0.91503268]	[475.07299805 241.63415527 0.64790314]	[539.24291992 236.59094238 0.8517018 ]	[5.44479187e+02 9.03574036e+02 7.45602369e-01]	[5.64935730e+02 8.93348633e+02 7.85972655e-01]	[5.36739136e+02 8.67684021e+02 7.28500128e-01]	[4.95605377e+02 8.95837402e+02 7.83365071e-01]	[4.77609100e+02 8.93219116e+02 7.66193807e-01]	[5.00700439e+02 8.65058411e+02 7.31474876e-01]
[505.8815918 269.92016602 0.8737458 ]	[511.00167847 310.91275024 0.8244189 ]	[439.28997803 305.84289551 0.81726229]	[403.29995728 421.16638184 0.8697868 ]	[393.04946899 523.85974121 0.870601 ]	[582.83148193 308.40515137 0.81092215]	[606.02484131 418.65100098 0.87953854]	[621.26556396 523.96948242 0.86143368]	[505.95132446 534.17053223 0.68066859]	[462.3001709 534.12322998 0.68064767]	[480.18487549 698.32904053 0.82042241]	[4.93100830e+02 8.52247925e+02 8.05529594e-01]	[552.09936523 539.20080566 0.65709382]	[544.46881104 695.79388428 0.85146004]	[544.34729004 852.31341553 0.86513662]	[495.65576172 254.6030426 0.88989043]	[521.30938721 254.53823853 0.94296211]	[477.65231323 239.11929321 0.65128589]	[541.79205322 236.52255249 0.86547142]	[5.44441589e+02 9.03592102e+02 7.51551449e-01]	[5.64894470e+02 8.93369690e+02 7.79105186e-01]	[5.39201355e+02 8.67661011e+02 7.23206997e-01]	[4.93102081e+02 8.95913818e+02 7.65152752e-01]	[4.75135834e+02 8.93270569e+02 7.58204639e-01]	[5.00773956e+02 8.65104126e+02 7.37054706e-01]
[505.97070312 269.92550659 0.85950977]	[511.09191895 310.89767456 0.8197481 ]	[439.32107544 305.82467651 0.81753474]	[403.39862061 421.25109863 0.85749292]	[395.58071899 523.78613281 0.89149678]	[582.90289307 308.36401367 0.81375498]	[606.09753418 418.72695923 0.88092756]	[621.30804443 523.97906494 0.87688023]	[505.9786377 534.10766602 0.67853951]	[462.3444519 531.57043457 0.67692876]	[480.20135498 695.79223633 0.81985331]	[4.93107788e+02 8.52236633e+02 8.06122243e-01]	[552.09503174 536.69476318 0.65777224]	[544.46972656 695.77130127 0.85210752]	[544.35406494 852.29925537 0.87142783]	[498.13186646 254.61444092 0.89161897]	[521.36804199 254.52656555 0.94269907]	[477.73220825 239.1204071 0.6279543 ]	[541.88641357 236.4957428 0.89276975]	[5.44463135e+02 9.03568054e+02 7.57268250e-01]	[5.64912354e+02 8.93354065e+02 7.90292323e-01]	[5.39203186e+02 8.67644897e+02 7.31745958e-01]	[4.93074097e+02 8.95942078e+02 7.60351419e-01]	[4.75125793e+02 8.93293030e+02 7.54158497e-01]	[5.00793243e+02 8.65090515e+02 7.41740346e-01]
[508.45898438 269.86663818 0.8359558 ]	[513.60675049 310.94995117 0.82101947]	[441.69390869 305.85809326 0.81642401]	[405.83456421 421.3861084 0.84312207]	[398.05081177 523.86535645 0.90208179]	[582.95697021 310.88037109 0.81432325]	[608.50390625 418.78158569 0.86992097]	[621.38543701 523.9520874 0.88566828]	[505.98257446 534.14208984 0.67745662]	[462.38827515 531.61029053 0.671556 ]	[480.21420288 698.34619141 0.8253541 ]	[4.93124237e+02 8.52230591e+02 8.04058731e-01]	[549.59881592 536.73040771 0.66074777]	[544.49414062 693.25549316 0.84688008]	[544.34667969 852.30859375 0.86975956]	[498.23095703 254.55776978 0.90383351]	[523.77111816 254.51387024 0.93418509]	[480.17254639 236.59945679 0.7431944 ]	[541.88574219 236.44189453 0.86567843]	[5.44459656e+02 9.03576477e+02 7.57808566e-01]	[5.64911499e+02 8.93357239e+02 7.93270528e-01]	[5.39194702e+02 8.67663025e+02 7.28849411e-01]	[4.93078125e+02 8.95950195e+02 7.56546259e-01]	[4.75131592e+02 8.93298950e+02 7.52875209e-01]	[5.00808594e+02 8.65093689e+02 7.36124516e-01]
[513.56518555 264.74368286 0.819821 ]	[516.18634033 313.40963745 0.83407569]	[441.76644897 310.87481689 0.81176049]	[405.90921021 421.32461548 0.84156227]	[398.08465576 523.91143799 0.90949798]	[585.34997559 310.92886353 0.8127414 ]	[608.55737305 418.65823364 0.86560166]	[623.80316162 523.99432373 0.89003748]	[508.50161743 534.16027832 0.66334605]	[464.84091187 531.60894775 0.66259956]	[480.21115112 700.88000488 0.83219165]	[4.95589996e+02 8.52191406e+02 8.04296434e-01]	[554.6829834 536.72961426 0.65020883]	[546.92102051 695.77209473 0.839782 ]	[544.35180664 852.30615234 0.86881876]	[500.72512817 254.41172791 0.9071064 ]	[523.89489746 254.36956787 0.90811718]	[480.17614746 236.49864197 0.80024272]	[544.3001709 236.42199707 0.84555125]	[5.44465515e+02 9.03575378e+02 7.52330124e-01]	[5.6492041e+02 8.9335321e+02 7.8648150e-01]	[5.39206238e+02 8.67660461e+02 7.32491732e-01]	[4.93076599e+02 8.95947693e+02 7.56784201e-01]	[4.75143585e+02 8.93288574e+02 7.51563787e-01]	[5.00820801e+02 8.62580750e+02 7.26297200e-01]
[516.1854248 264.71896362 0.83147061]	[518.64373779 313.43774414 0.84701258]	[441.78027344 310.91958618 0.81276208]	[408.46554565 421.35925293 0.83559787]	[398.17990112 523.93737793 0.9134469 ]	[585.40203857 313.40368652 0.81325477]	[608.61993408 418.76318359 0.86006707]	[623.83917236 524.00787354 0.89098489]	[508.48864746 534.14086914 0.65994406]	[462.43533325 531.59197998 0.66368091]	[480.20883179 700.86358643 0.83436114]	[4.95599884e+02 8.52189453e+02 8.03769886e-01]	[554.67218018 536.70550537 0.6459434 ]	[544.54937744 695.73388672 0.83947849]	[544.35308838 852.30999756 0.86994755]	[500.82867432 254.41589355 0.91538954]	[523.97052002 254.34921265 0.90515924]	[480.21716309 236.46269226 0.83721626]	[544.35211182 234.02709961 0.85164475]	[5.44464783e+02 9.03566833e+02 7.52350211e-01]	[5.64917297e+02 8.93352600e+02 7.87976205e-01]	[5.39205933e+02 8.67651306e+02 7.35675275e-01]	[4.93075684e+02 8.95963562e+02 7.54660010e-01]	[4.75152374e+02 8.93300049e+02 7.48510003e-01]	[5.00830994e+02 8.62570557e+02 7.29325414e-01]
[516.1885376 264.72195435 0.83145809]	[518.64093018 313.44424438 0.84770131]	[441.77325439 310.93621826 0.81447166]	[408.46231079 421.36227417 0.83545977]	[398.18008423 523.94415283 0.91257095]	[585.40185547 313.40426636 0.81351352]	[608.62420654 418.77322388 0.85624969]	[623.83599854 523.99859619 0.89093983]	[508.49356079 534.15167236 0.65904009]	[464.82113647 531.605896 0.66281676]	[480.21356201 698.37103271 0.83111233]	[4.95602997e+02 8.52179688e+02 8.02682221e-01]	[554.68334961 536.71289062 0.64501899]	[544.54693604 693.25189209 0.84112483]	[544.34527588 852.30865479 0.87123156]	[500.83062744 254.41789246 0.9155485 ]	[523.97369385 254.35020447 0.90451634]	[480.21563721 236.46006775 0.83677322]	[544.3571167 234.02366638 0.84943217]	[5.44457581e+02 9.03580750e+02 7.55761325e-01]	[5.64913391e+02 8.93361450e+02 7.89142847e-01]	[5.39198669e+02 8.67645569e+02 7.31442571e-01]	[4.93092163e+02 8.95955505e+02 7.61158228e-01]	[4.75164520e+02 8.93295593e+02 7.52279818e-01]	[5.00823608e+02 8.62559265e+02 7.23905861e-01]
[518.68212891 262.24853516 0.84388858]	[518.70898438 313.42938232 0.85735524]	[441.84353638 310.91912842 0.80656201]	[413.52587891 421.2913208 0.84520274]	[398.24694824 523.91442871 0.92124677]	[585.45202637 313.43240356 0.8148917 ]	[611.11474609 421.17718506 0.83496541]	[623.87939453 523.9621582 0.9004398 ]	[508.53720093 534.1005249 0.65189976]	[464.83609009 531.53887939 0.66214776]	[480.23986816 698.3505249 0.83086282]	[4.95589386e+02 8.49791870e+02 8.02713394e-01]	[557.20825195 536.68713379 0.64682859]	[546.91967773 693.246521 0.84186375]	[544.34020996 852.28503418 0.86966676]	[500.88955688 254.38977051 0.91090828]	[526.41290283 251.97064209 0.89244795]	[480.28256226 236.42420959 0.86545873]	[544.47961426 234.02494812 0.83148289]	[5.44432373e+02 9.03599915e+02 7.49266028e-01]	[5.64901550e+02 8.93369263e+02 7.78935909e-01]	[5.39194092e+02 8.67622864e+02 7.22316265e-01]	[4.93102722e+02 8.95967285e+02 7.61512756e-01]	[4.75167847e+02 8.93310608e+02 7.51649082e-01]	[5.00816925e+02 8.62537659e+02 7.21654117e-01]
[521.16247559 262.23510742 0.86118782]	[518.73602295 313.42871094 0.86135924]	[441.88296509 310.95968628 0.80622613]	[416.07226562 421.22183228 0.86039501]	[400.68685913 523.96936035 0.90123093]	[585.50921631 313.41268921 0.80983055]	[613.63476562 421.15335083 0.8475942 ]	[623.89978027 523.94348145 0.90859479]	[511.00866699 536.71508789 0.65600103]	[464.86358643 534.1541748 0.6617896 ]	[480.2416687 700.85797119 0.83473581]	[4.95586426e+02 8.52185974e+02 8.02764714e-01]	[557.23651123 539.30395508 0.66263068]	[546.95489502 693.24591064 0.84002733]	[544.34039307 852.28210449 0.86964917]	[503.31399536 254.40942383 0.9161377 ]	[526.48901367 251.93041992 0.88599145]	[482.73416138 236.55944824 0.87001926]	[544.55255127 233.96159363 0.83220959]	[5.44437195e+02 9.03603088e+02 7.50317574e-01]	[5.64904419e+02 8.93369385e+02 7.80383527e-01]	[5.39191956e+02 8.67621826e+02 7.20601082e-01]	[4.93091309e+02 8.95978638e+02 7.58367300e-01]	[4.75152039e+02 8.93317505e+02 7.48992920e-01]	[5.00814789e+02 8.62564148e+02 7.23081946e-01]
[521.25622559 262.15350342 0.89515907]	[518.75622559 313.40460205 0.86273414]	[444.30535889 310.96130371 0.80389601]	[416.12640381 421.22494507 0.86948478]	[400.74502563 523.97186279 0.90374887]	[585.50817871 310.91598511 0.80712008]	[613.71209717 418.74502563 0.85202253]	[623.92242432 523.89959717 0.91056883]	[511.08218384 536.68914795 0.65431577]	[464.95352173 534.14154053 0.65321141]	[480.2598877 700.89361572 0.84051752]	[4.93131104e+02 8.52195740e+02 8.01068723e-01]	[557.27380371 539.26037598 0.66301489]	[546.95257568 693.21520996 0.84068626]	[544.33666992 852.27142334 0.8674798 ]	[503.41113281 251.97375488 0.9026143 ]	[528.99713135 251.86410522 0.87124133]	[482.77111816 236.51924133 0.88240314]	[544.55627441 233.97750854 0.81775093]	[5.44421082e+02 9.03604004e+02 7.47718811e-01]	[5.64889771e+02 8.93370911e+02 7.79074311e-01]	[5.39192993e+02 8.67611755e+02 7.12748885e-01]	[4.93114380e+02 8.98420959e+02 7.55628169e-01]	[4.77604675e+02 8.93335693e+02 7.47665226e-01]	[5.00811188e+02 8.65041077e+02 7.20964253e-01]
[521.20831299 259.62918091 0.90622711]	[518.76702881 313.40670776 0.86228746]	[444.32757568 310.95132446 0.79830682]	[418.53979492 421.22106934 0.8736937 ]	[400.81085205 523.89404297 0.90335494]	[585.52154541 310.93408203 0.8068831 ]	[616.24920654 418.66537476 0.8566463 ]	[623.95825195 523.87689209 0.90735126]	[511.1008606 536.67962646 0.65513742]	[467.41616821 534.1574707 0.6559425 ]	[480.29452515 700.86566162 0.84210205]	[4.95610565e+02 8.52219727e+02 8.06953907e-01]	[557.25891113 539.21820068 0.66076922]	[546.96026611 693.22045898 0.83845758]	[544.3404541 852.26519775 0.86695141]	[503.39578247 251.82756042 0.88589692]	[528.9876709 249.35676575 0.86441863]	[482.79385376 236.48318481 0.88164926]	[546.94702148 233.99000549 0.83609039]	[5.44425232e+02 9.03611511e+02 7.51781821e-01]	[5.64892761e+02 8.93377441e+02 7.80729175e-01]	[5.39201904e+02 8.67604370e+02 7.05513954e-01]	[4.93106964e+02 8.98418518e+02 7.56959140e-01]	[4.77602264e+02 8.93327637e+02 7.52252579e-01]	[5.00834045e+02 8.65060364e+02 7.18396068e-01]
[521.21832275 257.14041138 0.92941707]	[518.77075195 313.42514038 0.86629999]	[444.35714722 310.96899414 0.79715526]	[418.60430908 421.2461853 0.89369267]	[403.25024414 523.95568848 0.87878877]	[585.53973389 310.93511963 0.8089605 ]	[618.74041748 418.66412354 0.85368764]	[623.96942139 523.86090088 0.91041338]	[513.58361816 534.17053223 0.65487927]	[467.40548706 534.11206055 0.6548112 ]	[480.31890869 698.36968994 0.83963072]	[4.95605713e+02 8.52187073e+02 8.08362544e-01]	[559.73980713 536.73095703 0.66747338]	[546.9786377 690.71716309 0.84177089]	[544.34613037 852.25811768 0.86760199]	[503.40786743 246.81321716 0.87473124]	[528.99645996 246.75820923 0.8501941 ]	[482.83432007 236.43438721 0.88283736]	[546.97253418 233.92570496 0.85402733]	[5.44440063e+02 9.06085938e+02 7.53291070e-01]	[5.64900391e+02 8.93385864e+02 7.78800189e-01]	[5.39201538e+02 8.67591370e+02 7.06103146e-01]	[4.95593506e+02 8.95968506e+02 7.64136016e-01]	[4.77626434e+02 8.93309448e+02 7.57857919e-01]	[5.00812531e+02 8.62555908e+02 7.16297686e-01]
[521.23059082 257.00747681 0.93482441]	[518.76452637 313.42459106 0.86300111]	[444.37023926 313.40048218 0.79340601]	[418.61807251 421.32723999 0.88454068]	[403.30758667 524.01556396 0.85893595]	[585.54785156 310.925354 0.80598414]	[618.74395752 418.64389038 0.84948325]	[623.94824219 523.84387207 0.91025472]	[513.60174561 534.10461426 0.65312541]	[467.41485596 531.57470703 0.65441704]	[480.34448242 698.29040527 0.83570987]	[4.95611450e+02 8.52196716e+02 8.08469057e-01]	[559.76092529 536.6550293 0.66519737]	[546.98687744 690.68615723 0.84334707]	[544.34240723 852.26782227 0.86358148]	[503.44110107 241.69155884 0.876517 ]	[529.06213379 241.65679932 0.8439467 ]	[482.87283325 234.06193542 0.88340819]	[547.02252197 233.92800903 0.84718931]	[5.44434448e+02 9.06091064e+02 7.50446200e-01]	[5.64896057e+02 8.93388855e+02 7.77431190e-01]	[5.39195801e+02 8.67608093e+02 7.03093410e-01]	[4.95594208e+02 8.98415771e+02 7.58826375e-01]	[4.77627869e+02 8.93327087e+02 7.53296554e-01]	[5.00814301e+02 8.62575256e+02 7.15362072e-01]
[521.26660156 254.51705933 0.93701684]	[521.1517334 313.42623901 0.86558503]	[444.42074585 310.97531128 0.78527093]	[418.65429688 421.33706665 0.89416164]	[408.41140747 526.44665527 0.8241964 ]	[585.57385254 310.91134644 0.80586171]	[618.7746582 418.6277771 0.85944146]	[623.92279053 523.85125732 0.91111696]	[513.62054443 534.10681152 0.6404627 ]	[467.39151001 531.57000732 0.64548266]	[480.35348511 695.80059814 0.83627379]	[4.95598999e+02 8.52207886e+02 8.06188643e-01]	[559.79168701 536.67382812 0.665488 ]	[546.97418213 690.68096924 0.84568638]	[544.34576416 852.2623291 0.86237442]	[503.49603271 239.0789032 0.88969296]	[531.58483887 239.06906128 0.85848838]	[482.85870361 233.96505737 0.89313483]	[547.03875732 233.94061279 0.82475233]	[5.44445557e+02 9.06091553e+02 7.50329196e-01]	[5.64902344e+02 8.93385254e+02 7.77293801e-01]	[5.39195618e+02 8.67600708e+02 7.02435493e-01]	[4.95606750e+02 8.98419312e+02 7.55637884e-01]	[4.77628235e+02 8.93328979e+02 7.45856225e-01]	[5.00809204e+02 8.65049866e+02 7.17869341e-01]
[521.2689209 254.42460632 0.93536431]	[521.15936279 313.4359436 0.87169838]	[444.42703247 313.40054321 0.78638178]	[418.68023682 421.31536865 0.89284462]	[410.99902344 524.00360107 0.83214623]	[585.56988525 310.92276001 0.80932963]	[618.77868652 418.63369751 0.86243057]	[623.8807373 523.86645508 0.90766519]	[513.66015625 534.13275146 0.64691621]	[467.42791748 531.59313965 0.64817524]	[480.35183716 695.81555176 0.83305472]	[4.95618713e+02 8.52194519e+02 8.08106184e-01]	[559.82354736 536.70495605 0.67441511]	[546.96673584 690.69091797 0.84699118]	[544.34649658 852.2635498 0.86343235]	[505.87362671 236.6174469 0.91289306]	[531.59631348 236.62245178 0.87481499]	[482.86785889 233.91653442 0.89150733]	[547.06707764 233.93920898 0.83609438]	[5.44453857e+02 9.06080017e+02 7.49710500e-01]	[5.64909851e+02 8.93378723e+02 7.77805805e-01]	[5.39198059e+02 8.67605164e+02 7.07754970e-01]	[4.95606781e+02 8.95959839e+02 7.60775924e-01]	[4.77636169e+02 8.93295654e+02 7.50449955e-01]	[5.00823853e+02 8.65039062e+02 7.14240313e-01]
[521.25280762 254.37231445 0.92848539]	[521.16259766 313.44744873 0.87506664]	[444.42645264 313.40585327 0.78687716]	[418.68768311 421.33291626 0.89390445]	[413.53387451 523.96282959 0.84446555]	[585.56103516 310.931427 0.81121898]	[618.76782227 418.61883545 0.86133361]	[623.82318115 523.84423828 0.89715093]	[516.16625977 534.13812256 0.65097624]	[467.48779297 531.59875488 0.64343208]	[480.35995483 695.77423096 0.83205128]	[4.95608826e+02 8.52204163e+02 8.05433452e-01]	[562.22351074 536.7074585 0.67377728]	[546.98059082 690.70721436 0.84460831]	[544.34960938 852.26837158 0.86333036]	[503.49026489 236.54844666 0.92865485]	[531.58654785 236.584198 0.88313693]	[482.83502197 233.87319946 0.90445733]	[547.05932617 233.98988342 0.84448195]	[5.44451538e+02 9.03608337e+02 7.47836769e-01]	[5.64909790e+02 8.93369873e+02 7.77603447e-01]	[5.39201660e+02 8.67608215e+02 7.09577620e-01]	[4.95612427e+02 8.95960754e+02 7.61500359e-01]	[4.77637695e+02 8.93296875e+02 7.49653161e-01]	[5.00820343e+02 8.65051208e+02 7.14719296e-01]
[521.2512207 251.95458984 0.91816163]	[521.15899658 313.46130371 0.87525189]	[444.42648315 313.41589355 0.78576541]	[418.71243286 421.37216187 0.88724464]	[413.58224487 523.98370361 0.84784299]	[585.5645752 310.9473877 0.80955648]	[618.76605225 418.59539795 0.85640144]	[623.78198242 523.82989502 0.88990867]	[516.18145752 534.10931396 0.65306002]	[469.9828186 531.58178711 0.64372766]	[480.36535645 695.77630615 0.83008391]	[4.95594330e+02 8.52209961e+02 8.03304970e-01]	[559.84460449 536.67785645 0.67564219]	[546.97741699 690.69720459 0.84617895]	[544.34197998 852.27624512 0.86200231]	[503.4911499 236.49684143 0.93284047]	[531.59387207 236.54075623 0.8876375 ]	[482.84133911 233.84825134 0.89784425]	[549.49993896 233.96183777 0.83612138]	[5.44452881e+02 9.03600159e+02 7.42473483e-01]	[5.64911926e+02 8.93364807e+02 7.75838256e-01]	[5.39187134e+02 8.67625610e+02 7.10174739e-01]	[4.95606964e+02 8.95960205e+02 7.62032270e-01]	[4.77626038e+02 8.93302002e+02 7.50415266e-01]	[5.00807312e+02 8.65066467e+02 7.14450479e-01]
[521.25897217 251.93096924 0.91496944]	[521.15637207 313.45199585 0.87463254]	[444.4362793 313.4112854 0.78347468]	[418.7456665 421.33813477 0.89302927]	[416.04846191 523.94128418 0.86234254]	[585.56268311 310.92907715 0.80917734]	[616.27459717 418.58508301 0.85079944]	[621.40185547 523.88989258 0.88527566]	[516.21405029 534.09906006 0.6524902 ]	[470.03189087 531.58789062 0.64215171]	[480.3744812 695.81903076 0.83084559]	[4.95587555e+02 8.52205811e+02 8.02519500e-01]	[562.23901367 534.1730957 0.67607599]	[546.99102783 690.7119751 0.84094226]	[544.33978271 852.27349854 0.86308855]	[503.4942627 236.48468018 0.93528879]	[531.59783936 236.52592468 0.8896513 ]	[482.84573364 233.85629272 0.90259534]	[547.07995605 233.95729065 0.83516788]	[5.44441711e+02 9.03594788e+02 7.40442455e-01]	[5.64900330e+02 8.93363647e+02 7.74776280e-01]	[5.36742126e+02 8.67621521e+02 7.11258769e-01]	[4.95612274e+02 8.95936401e+02 7.64701903e-01]	[4.77622559e+02 8.93283081e+02 7.51260817e-01]	[5.00801941e+02 8.65062927e+02 7.14394689e-01]
[521.25952148 251.93331909 0.91589618]	[521.15844727 313.45941162 0.87564498]	[444.43444824 313.42541504 0.78365672]	[418.75027466 421.34521484 0.89394647]	[416.04699707 523.93939209 0.86309284]	[585.56085205 310.93585205 0.80919194]	[616.26635742 418.57012939 0.84844398]	[621.40032959 523.88922119 0.8858344 ]	[516.21368408 531.609375 0.65371644]	[470.02987671 531.58044434 0.64379799]	[480.36621094 698.28656006 0.83134806]	[4.95589355e+02 8.52213623e+02 8.02245021e-01]	[562.23815918 534.16992188 0.67698336]	[546.99078369 690.72161865 0.83931291]	[544.34344482 852.27923584 0.86267352]	[503.49697876 236.48669434 0.9345786 ]	[531.60125732 236.52616882 0.88977164]	[482.84567261 233.8553009 0.90179121]	[549.49176025 233.95318604 0.83364952]	[5.44433655e+02 9.03597595e+02 7.40825355e-01]	[5.64892761e+02 8.93370239e+02 7.75493145e-01]	[5.39190552e+02 8.67629272e+02 7.11002290e-01]	[4.95611481e+02 8.95956787e+02 7.61495352e-01]	[4.77622040e+02 8.93298523e+02 7.49544263e-01]	[5.00801392e+02 8.65075134e+02 7.14492083e-01]
[521.25787354 251.93513489 0.91587776]	[521.16009521 313.46096802 0.87678504]	[444.43527222 313.4276123 0.78384268]	[418.75057983 421.34295654 0.89416397]	[416.05050659 523.94055176 0.86371279]	[585.56378174 310.93444824 0.80901021]	[616.25158691 418.55654907 0.84593898]	[621.40447998 523.89855957 0.88645703]	[516.21270752 531.61083984 0.65335226]	[470.02648926 531.5791626 0.64407051]	[480.36859131 698.28814697 0.83194059]	[4.95592377e+02 8.52209229e+02 8.02398682e-01]	[562.23956299 534.17254639 0.67653382]	[546.98693848 690.72174072 0.83992642]	[544.34570312 852.27325439 0.86359167]	[503.49575806 236.48750305 0.93457019]	[531.59906006 236.52711487 0.88981175]	[482.84777832 233.85308838 0.90157902]	[549.49047852 233.95422363 0.83560777]	[5.44433960e+02 9.03590210e+02 7.42642164e-01]	[5.64893188e+02 8.93364990e+02 7.77299345e-01]	[5.39195496e+02 8.67620850e+02 7.11894751e-01]	[4.95609436e+02 8.95954590e+02 7.61862278e-01]	[4.77620758e+02 8.93296570e+02 7.49822140e-01]	[5.00805023e+02 8.65069458e+02 7.15330184e-01]
[521.25665283 251.93589783 0.91562313]	[521.16027832 313.46084595 0.87631166]	[444.43634033 313.43048096 0.78413302]	[418.74551392 421.35015869 0.89025861]	[416.04367065 523.93731689 0.86253768]	[585.56115723 310.93634033 0.80899322]	[616.24615479 418.55450439 0.84451377]	[621.40631104 523.89868164 0.88658547]	[516.20733643 531.6083374 0.65414757]	[470.02059937 531.57739258 0.64535058]	[480.37033081 695.81463623 0.83170509]	[4.95592224e+02 8.52209045e+02 8.02031636e-01]	[562.23718262 534.17022705 0.67629087]	[546.98730469 690.72418213 0.83929789]	[544.34692383 852.27435303 0.86273217]	[503.49468994 236.48773193 0.93436503]	[531.59979248 236.52783203 0.88950032]	[482.84848022 233.8526001 0.90153879]	[549.4987793 233.95317078 0.83665055]	[5.44432007e+02 9.03596191e+02 7.42617846e-01]	[5.64890930e+02 8.93369446e+02 7.77342618e-01]	[5.39197021e+02 8.67621399e+02 7.11631536e-01]	[4.95613312e+02 8.95953186e+02 7.61634469e-01]	[4.77621368e+02 8.93294800e+02 7.49433756e-01]	[5.00804474e+02 8.65070679e+02 7.14384139e-01]
[521.26080322 251.93717957 0.9171018 ]	[521.17034912 313.46542358 0.88006401]	[446.87316895 313.42462158 0.78364331]	[418.7633667 421.34259033 0.88932174]	[416.07116699 523.94067383 0.86800832]	[585.56829834 310.95593262 0.80912912]	[616.2520752 418.56954956 0.84975636]	[621.37750244 523.87261963 0.88694572]	[516.21606445 534.11291504 0.65645587]	[470.04220581 531.58190918 0.64549363]	[480.36535645 698.30041504 0.83102971]	[4.95586426e+02 8.52223389e+02 8.01390529e-01]	[562.23852539 536.68267822 0.6794771 ]	[546.98590088 690.72271729 0.83919448]	[544.34814453 852.28961182 0.86201531]	[503.49789429 236.49220276 0.93346661]	[531.60015869 236.52885437 0.8890059 ]	[482.84927368 233.86543274 0.90489495]	[549.49475098 233.95826721 0.83879334]	[5.44432434e+02 9.03595764e+02 7.42301464e-01]	[5.64890442e+02 8.93367920e+02 7.77938604e-01]	[5.39198914e+02 8.67639526e+02 7.14567423e-01]	[4.95604401e+02 8.95984985e+02 7.54926920e-01]	[4.77611877e+02 8.93320435e+02 7.46025443e-01]	[5.00808044e+02 8.65087585e+02 7.16142178e-01]
[521.26715088 251.91511536 0.91517955]	[521.1697998 313.46328735 0.87932962]	[444.44223022 313.42193604 0.78524411]	[418.77313232 421.33676147 0.8901692 ]	[416.06463623 523.95812988 0.8647027 ]	[585.5670166 310.95828247 0.81086665]	[616.24975586 418.58535767 0.85263664]	[621.35778809 523.82073975 0.88223457]	[516.2019043 534.12078857 0.65932173]	[470.02194214 531.57562256 0.64798754]	[480.38085938 695.76794434 0.83466518]	[4.95586304e+02 8.52188660e+02 7.97803402e-01]	[562.23883057 536.69927979 0.68103766]	[546.99493408 690.73754883 0.83754462]	[544.34454346 852.27319336 0.86489683]	[503.50308228 236.48213196 0.93452698]	[531.59094238 236.51470947 0.89014274]	[482.85266113 233.87220764 0.90431058]	[547.05322266 233.95542908 0.83855116]	[5.44422546e+02 9.03583435e+02 7.42803216e-01]	[5.64882751e+02 8.93358948e+02 7.78080106e-01]	[5.39191223e+02 8.67620239e+02 7.14765906e-01]	[4.95604980e+02 8.95977112e+02 7.52443850e-01]	[4.77614868e+02 8.93313232e+02 7.42925227e-01]	[5.00814453e+02 8.65045105e+02 7.13654935e-01]
[521.28265381 251.91256714 0.9166038 ]	[521.1852417 313.48727417 0.8850531 ]	[446.88021851 313.44326782 0.78510112]	[418.76724243 421.35147095 0.88734305]	[416.04495239 526.4262085 0.84699178]	[587.96594238 313.41674805 0.81251395]	[616.23602295 418.61505127 0.86100769]	[621.31481934 523.79174805 0.87509143]	[518.64086914 531.57928467 0.65978706]	[470.03427124 529.05712891 0.64877021]	[482.72283936 693.2220459 0.84057826]	[4.93120514e+02 8.49788513e+02 8.00163627e-01]	[562.26782227 534.16760254 0.68413699]	[546.9720459 690.66149902 0.85205829]	[544.35327148 852.24798584 0.86333656]	[505.88156128 236.48020935 0.93442482]	[531.61798096 236.51228333 0.89119172]	[482.86126709 233.84536743 0.89998341]	[547.07647705 233.91706848 0.82321292]	[5.44447083e+02 9.03572632e+02 7.39699602e-01]	[5.64911316e+02 8.93348389e+02 7.75111496e-01]	[5.39201721e+02 8.67581055e+02 7.08302259e-01]	[4.95623291e+02 8.95978943e+02 7.59389997e-01]	[4.77637695e+02 8.93314026e+02 7.49398470e-01]	[5.00792084e+02 8.62540100e+02 7.18787611e-01]
[521.28942871 251.8874054 0.91462582]	[521.17462158 313.48425293 0.88171232]	[446.87112427 313.44277954 0.78566676]	[418.76052856 421.35855103 0.88436532]	[416.04333496 526.44140625 0.84203964]	[585.57995605 313.40005493 0.81191099]	[616.23797607 418.62280273 0.86088634]	[621.3213501 523.81341553 0.87598985]	[518.63549805 531.57940674 0.65809262]	[470.02194214 529.05908203 0.64858657]	[482.72283936 693.2197876 0.84074676]	[4.93114136e+02 8.49788574e+02 7.99806237e-01]	[562.26391602 534.16552734 0.68285507]	[546.97106934 690.66601562 0.85205412]	[544.35467529 852.24780273 0.86391544]	[505.8873291 236.46676636 0.93464226]	[531.60992432 236.49113464 0.89180422]	[482.86001587 233.84838867 0.90189028]	[547.0682373 233.89634705 0.82044631]	[5.44441833e+02 9.03570740e+02 7.41139889e-01]	[5.64906189e+02 8.93346252e+02 7.75957406e-01]	[5.39201538e+02 8.67582031e+02 7.09564209e-01]	[4.95616211e+02 8.95976746e+02 7.59884834e-01]	[4.77630493e+02 8.93315674e+02 7.48827457e-01]	[5.00790070e+02 8.62542297e+02 7.19011307e-01]
[521.28759766 251.87281799 0.91279805]	[521.1739502 313.47772217 0.87997776]	[446.87167358 313.4256897 0.78442776]	[418.73706055 421.38595581 0.87770164]	[416.03167725 526.53649902 0.82372832]	[585.57342529 313.39813232 0.81215775]	[616.24420166 418.63146973 0.86256027]	[621.34118652 523.81048584 0.88074857]	[518.63757324 531.60736084 0.65766382]	[470.02609253 531.55450439 0.64995444]	[482.722229 693.22930908 0.83979964]	[4.93111786e+02 8.49790283e+02 7.99917579e-01]	[562.26763916 536.67431641 0.68433285]	[546.97814941 690.66357422 0.85056877]	[544.35144043 852.25219727 0.86467159]	[505.88150024 236.45452881 0.93728369]	[531.61132812 236.47610474 0.89215547]	[482.86203003 233.85783386 0.90698987]	[547.07141113 233.89091492 0.82042313]	[5.44444336e+02 9.03559937e+02 7.39738464e-01]	[5.64905640e+02 8.93339111e+02 7.77040482e-01]	[5.39193665e+02 8.67588745e+02 7.10823715e-01]	[4.95611450e+02 8.95981689e+02 7.59279132e-01]	[4.77626038e+02 8.93319580e+02 7.47915983e-01]	[5.00789917e+02 8.62543152e+02 7.20683873e-01]
[521.28912354 251.85592651 0.91141176]	[521.16265869 313.48162842 0.87633938]	[444.43118286 313.43222046 0.7883305 ]	[418.69802856 423.81350708 0.87336445]	[413.58978271 526.51623535 0.82468015]	[585.5682373 313.40530396 0.81346262]	[616.25384521 418.64038086 0.86274523]	[621.37451172 523.88842773 0.88692212]	[518.63806152 534.12194824 0.65629572]	[470.02294922 531.59552002 0.64450997]	[482.71237183 693.19042969 0.84171569]	[4.93107513e+02 8.49793518e+02 7.97753811e-01]	[562.2689209 536.69238281 0.68534273]	[546.98547363 690.6595459 0.84774655]	[544.3572998 852.25244141 0.86281645]	[505.87588501 236.44355774 0.93842965]	[531.60528564 236.46011353 0.89202279]	[482.84118652 233.84637451 0.90972006]	[547.06768799 233.86763 0.81443018]	[5.44455078e+02 9.03582642e+02 7.43254066e-01]	[5.64920349e+02 8.93349365e+02 7.75740862e-01]	[5.39200928e+02 8.67588013e+02 7.08997250e-01]	[4.95604034e+02 8.98416931e+02 7.52592921e-01]	[4.77621002e+02 8.93327881e+02 7.42927492e-01]	[5.00788239e+02 8.62555481e+02 7.19230771e-01]
[521.28540039 251.83834839 0.908512 ]	[521.15716553 313.4781189 0.87480652]	[444.4317627 313.43383789 0.78996241]	[418.67355347 423.80078125 0.87158883]	[413.5340271 526.50964355 0.82096845]	[585.55413818 310.97131348 0.81438285]	[616.26116943 418.66452026 0.86479765]	[621.38354492 523.89227295 0.88663244]	[518.64526367 531.58502197 0.65498823]	[470.02328491 531.55841064 0.64444816]	[480.37792969 693.18920898 0.84203774]	[4.93119263e+02 8.52174988e+02 7.98484206e-01]	[562.27606201 534.15899658 0.68254864]	[546.97314453 690.62786865 0.85311544]	[544.35192871 852.25537109 0.86204624]	[503.50445557 236.43714905 0.94267964]	[531.58496094 236.44116211 0.89193535]	[482.83953857 233.86355591 0.91708821]	[547.04968262 233.85398865 0.82060277]	[5.44457275e+02 9.03588928e+02 7.43098259e-01]	[5.64921570e+02 8.93355164e+02 7.76451409e-01]	[5.39198547e+02 8.67593811e+02 7.07859159e-01]	[4.95607574e+02 8.98420044e+02 7.53659904e-01]	[4.77618805e+02 8.93332397e+02 7.45074272e-01]	[5.00791809e+02 8.62568787e+02 7.19389439e-01]
[521.26837158 251.83093262 0.90478998]	[518.79382324 313.47848511 0.87258524]	[444.42422485 313.44622803 0.79274786]	[418.66702271 421.37930298 0.87668836]	[413.49249268 526.49945068 0.81587881]	[585.54351807 310.9630127 0.81481844]	[616.27374268 418.6734314 0.86495632]	[621.38275146 523.89105225 0.88632065]	[518.63256836 531.55480957 0.65289879]	[469.99743652 531.53881836 0.64542145]	[480.37756348 693.18933105 0.84258568]	[4.93106689e+02 8.49797058e+02 7.98116207e-01]	[562.27459717 534.12683105 0.68158877]	[546.97491455 690.62524414 0.85297245]	[544.35736084 852.25610352 0.86156774]	[503.48275757 236.43423462 0.94740129]	[531.55535889 236.42959595 0.89294791]	[482.83328247 233.8737793 0.91631854]	[547.03900146 233.82374573 0.81864691]	[5.44457275e+02 9.03584534e+02 7.43396401e-01]	[5.64923462e+02 8.93350342e+02 7.76957154e-01]	[5.39205383e+02 8.67595337e+02 7.08513498e-01]	[4.95610840e+02 8.98414673e+02 7.53652692e-01]	[4.77621979e+02 8.93329041e+02 7.44945407e-01]	[5.00788239e+02 8.62567261e+02 7.19063759e-01]
[521.27410889 251.83175659 0.90581614]	[518.77862549 313.47717285 0.87070018]	[444.41409302 313.44955444 0.79396808]	[418.66223145 421.33111572 0.88437015]	[410.98748779 526.50854492 0.81271905]	[585.5335083 310.9553833 0.81586927]	[616.26031494 418.665802 0.86482543]	[621.40545654 523.89196777 0.88795066]	[516.19018555 529.04864502 0.65040791]	[467.49645996 529.02734375 0.64596742]	[480.37628174 693.18914795 0.84230173]	[4.93120453e+02 8.52173828e+02 8.00024092e-01]	[562.25518799 534.09936523 0.67826319]	[546.97558594 690.60839844 0.85435486]	[544.34753418 852.25982666 0.8629337 ]	[503.48440552 236.44335938 0.94703114]	[531.55065918 236.43206787 0.89345872]	[482.81814575 233.88523865 0.92279446]	[547.02801514 231.43508911 0.82324988]	[5.44458862e+02 9.03593933e+02 7.44487107e-01]	[5.64920898e+02 8.93355713e+02 7.77644277e-01]	[5.39193054e+02 8.67599792e+02 7.07995355e-01]	[4.95605774e+02 8.98411011e+02 7.56046236e-01]	[4.77621765e+02 8.93326111e+02 7.47168005e-01]	[5.00788300e+02 8.62566895e+02 7.21379995e-01]
[521.26776123 249.40550232 0.90336132]	[518.76452637 313.47683716 0.86828858]	[444.39279175 313.45825195 0.79775023]	[418.64703369 421.36068726 0.882559 ]	[410.94064331 526.49163818 0.81332016]	[585.53179932 310.95095825 0.81505752]	[616.2543335 418.66827393 0.86431968]	[621.40106201 523.87976074 0.88567007]	[516.17712402 531.54022217 0.64785022]	[467.47665405 529.0333252 0.64297086]	[480.36682129 693.24395752 0.83956724]	[4.93120331e+02 8.49785583e+02 7.99314499e-01]	[562.24847412 534.11578369 0.67776299]	[546.96343994 690.64691162 0.85254359]	[544.35089111 852.25518799 0.86422998]	[503.47329712 236.4284668 0.95065266]	[531.53723145 236.41296387 0.89315128]	[482.81335449 233.87020874 0.91812408]	[546.99749756 233.83885193 0.83255911]	[5.44470581e+02 9.03609436e+02 7.45390415e-01]	[5.64927795e+02 8.93362671e+02 7.79155374e-01]	[5.39194153e+02 8.67587952e+02 7.10509956e-01]	[4.95616211e+02 8.98415771e+02 7.59520590e-01]	[4.77634430e+02 8.93324951e+02 7.48540640e-01]	[5.00790192e+02 8.62538879e+02 7.19883025e-01]
[521.2522583 249.3898468 0.8994835]	[518.75439453 313.46817017 0.86563301]	[444.38644409 313.45999146 0.79973298]	[418.65072632 421.3744812 0.88354182]	[408.46176147 526.53460693 0.8090294 ]	[585.52307129 310.92663574 0.81543458]	[616.24108887 418.67984009 0.86285889]	[621.40722656 523.87762451 0.88665569]	[516.18212891 529.05157471 0.64868772]	[467.47161865 529.02368164 0.64296889]	[480.36248779 693.25817871 0.83595777]	[4.93126190e+02 8.49779724e+02 7.99876153e-01]	[562.24786377 534.10943604 0.67773014]	[546.96801758 690.65441895 0.85079271]	[544.34790039 852.24926758 0.86335742]	[503.45550537 236.42372131 0.95278144]	[529.06573486 234.0868988 0.89546347]	[482.81246948 233.8575592 0.91574055]	[546.97503662 233.83435059 0.83977753]	[5.44465332e+02 9.03617798e+02 7.44306982e-01]	[5.64920105e+02 8.93368103e+02 7.77722538e-01]	[5.39191650e+02 8.67583130e+02 7.06954956e-01]	[4.95618011e+02 8.98412415e+02 7.60472596e-01]	[4.77636841e+02 8.93318542e+02 7.50680387e-01]	[5.00794189e+02 8.62528137e+02 7.19908893e-01]
[521.2456665 249.39457703 0.89892447]	[518.75305176 313.46200562 0.8643719 ]	[444.38769531 313.45129395 0.79892004]	[418.65109253 421.36740112 0.88546115]	[408.4624939 526.52764893 0.80946672]	[585.51635742 310.92376709 0.81574559]	[616.23309326 418.67977905 0.86190522]	[621.40863037 523.87634277 0.88647336]	[516.1739502 529.04974365 0.6472314 ]	[467.46008301 529.0256958 0.64246744]	[480.36151123 693.25750732 0.83582771]	[4.93129669e+02 8.49776672e+02 7.99855232e-01]	[562.24505615 534.10534668 0.67659104]	[546.96380615 690.64910889 0.85132897]	[544.34875488 852.25286865 0.86300504]	[503.45547485 236.42655945 0.95421863]	[529.05670166 236.41119385 0.89746916]	[482.81591797 233.85823059 0.91561913]	[546.96282959 233.85220337 0.84512854]	[5.44470459e+02 9.03614746e+02 7.43311465e-01]	[5.64924744e+02 8.93365784e+02 7.77723432e-01]	[5.39192810e+02 8.67588440e+02 7.08478093e-01]	[4.95624512e+02 8.95984802e+02 7.61297524e-01]	[4.77642670e+02 8.93313049e+02 7.51566589e-01]	[5.00794067e+02 8.62523132e+02 7.19328940e-01]
[521.22998047 249.38246155 0.89607418]	[518.73101807 313.45089722 0.85914993]	[444.36929321 313.45095825 0.80161285]	[418.6546936 421.35821533 0.89362335]	[408.43234253 526.53985596 0.81005228]	[585.49963379 310.89724731 0.81454945]	[616.23858643 418.70391846 0.86303794]	[621.40704346 523.87841797 0.88706678]	[516.1574707 531.53912354 0.64652145]	[467.46002197 529.03308105 0.64296556]	[480.36367798 693.24829102 0.83749592]	[4.93120117e+02 8.49783630e+02 7.99200773e-01]	[562.22711182 534.10522461 0.67443818]	[546.96972656 690.6385498 0.85148174]	[544.35253906 852.24871826 0.86351705]	[503.43850708 236.42506409 0.95545727]	[529.03283691 234.08537292 0.90053594]	[482.79669189 233.85778809 0.91931188]	[546.94549561 233.84562683 0.84701943]	[5.44465698e+02 9.03614197e+02 7.46234655e-01]	[5.64918945e+02 8.93368347e+02 7.79388726e-01]	[5.39197510e+02 8.67582886e+02 7.08663523e-01]	[4.95623840e+02 8.95981567e+02 7.60509312e-01]	[4.77636292e+02 8.93315857e+02 7.51001418e-01]	[5.00791718e+02 8.62535095e+02 7.20600784e-01]
[521.2020874 249.34861755 0.88860708]	[518.71124268 313.45230103 0.85657561]	[444.36071777 313.45306396 0.80220062]	[418.64038086 421.3744812 0.89067113]	[408.38232422 528.97497559 0.81200612]	[585.47198486 310.88552856 0.81601351]	[616.20257568 418.71704102 0.86282277]	[621.40631104 523.86779785 0.88657689]	[516.16693115 531.54620361 0.64690614]	[467.46340942 529.03338623 0.64247507]	[480.36404419 693.2467041 0.83885103]	[4.93128784e+02 8.49792603e+02 7.99630165e-01]	[562.23394775 534.11584473 0.67525893]	[546.97131348 690.6373291 0.8511833 ]	[544.35693359 852.25140381 0.86153001]	[503.4074707 234.0879364 0.96126783]	[529.00079346 234.06402588 0.90758097]	[482.76623535 233.86360168 0.92207855]	[546.91845703 233.84819031 0.85190976]	[5.44472839e+02 9.03609802e+02 7.46870577e-01]	[5.64926086e+02 8.93368103e+02 7.79253185e-01]	[5.39202148e+02 8.67591736e+02 7.07637727e-01]	[4.95610504e+02 8.95978455e+02 7.58438528e-01]	[4.77625366e+02 8.93314209e+02 7.50002503e-01]	[5.00801880e+02 8.62551697e+02 7.22176254e-01]
[521.18579102 249.33786011 0.88523918]	[518.69641113 313.43960571 0.8536135 ]	[444.37091064 313.45120239 0.80160248]	[418.62023926 421.39370728 0.87926275]	[405.89587402 526.54321289 0.81712306]	[585.43444824 308.38140869 0.81777716]	[613.70111084 418.68688965 0.8610816 ]	[621.39599609 523.87353516 0.88591069]	[516.18743896 529.02935791 0.64971131]	[467.4866333 529.00494385 0.64400512]	[480.36709595 693.24200439 0.83986908]	[4.93126862e+02 8.49791626e+02 8.00341308e-01]	[562.24194336 531.58746338 0.67651266]	[546.97149658 690.65991211 0.84923929]	[544.35418701 852.25183105 0.86210781]	[503.38406372 234.08789062 0.96113044]	[528.97241211 234.05174255 0.91236073]	[482.743927 233.86894226 0.92443669]	[544.54553223 233.82902527 0.85569376]	[5.44475037e+02 9.03599915e+02 7.45135605e-01]	[5.64929321e+02 8.93360840e+02 7.79807329e-01]	[5.39200562e+02 8.67593201e+02 7.08522677e-01]	[4.95609528e+02 8.95974915e+02 7.59847283e-01]	[4.77624634e+02 8.93310852e+02 7.51092732e-01]	[5.00800323e+02 8.62547791e+02 7.21419036e-01]
[518.78063965 249.32666016 0.87525982]	[518.6583252 313.43704224 0.84618282]	[444.33596802 313.46731567 0.80772609]	[418.61758423 421.36456299 0.88094276]	[405.85491943 528.97424316 0.82160181]	[585.40161133 308.34912109 0.81868064]	[613.64874268 418.69091797 0.85940397]	[621.39111328 523.84094238 0.88576025]	[516.17767334 531.55163574 0.64926988]	[467.47598267 529.04071045 0.6436789 ]	[480.36264038 693.25067139 0.83960539]	[4.95581421e+02 8.49799438e+02 8.01225901e-01]	[562.23907471 534.11590576 0.6771335 ]	[546.95550537 690.67541504 0.84986115]	[544.35467529 852.24542236 0.86212403]	[503.324646 234.07843018 0.96014977]	[526.52563477 234.03907776 0.91872537]	[482.71875 233.86340332 0.91530639]	[544.53015137 231.44445801 0.85790777]	[5.44474121e+02 9.03595703e+02 7.45594501e-01]	[5.64928406e+02 8.93357788e+02 7.79748917e-01]	[5.39204468e+02 8.67587891e+02 7.10093200e-01]	[4.95592499e+02 8.95971802e+02 7.57247031e-01]	[4.77613159e+02 8.93306274e+02 7.49832392e-01]	[5.00812805e+02 8.62546204e+02 7.22323895e-01]
[518.74737549 249.2964325 0.86720455]	[516.21520996 313.43112183 0.838889 ]	[444.29797363 313.4805603 0.81350499]	[418.58242798 421.3661499 0.87782073]	[405.84414673 528.97857666 0.82186228]	[585.35083008 305.84860229 0.82079709]	[613.63256836 418.67630005 0.85758096]	[621.38885498 523.85046387 0.88401157]	[516.19390869 529.04840088 0.65597045]	[469.95730591 529.02600098 0.64868253]	[480.35650635 695.73278809 0.83480453]	[4.93127655e+02 8.49795715e+02 8.00737262e-01]	[562.24121094 531.61083984 0.68081039]	[546.949646 690.67810059 0.85068429]	[544.35266113 852.24310303 0.86313039]	[503.29403687 234.06616211 0.95859057]	[526.49475098 234.02476501 0.92030847]	[480.35717773 233.83026123 0.90657347]	[544.51489258 231.40061951 0.85479707]	[5.44480774e+02 9.03575562e+02 7.43351221e-01]	[5.64933594e+02 8.93344360e+02 7.80907393e-01]	[5.39201416e+02 8.67586914e+02 7.12336719e-01]	[4.95597931e+02 8.95958252e+02 7.58928239e-01]	[4.77615509e+02 8.93297852e+02 7.49101579e-01]	[5.00803741e+02 8.62550354e+02 7.22500861e-01]
[516.22570801 246.83110046 0.8508864 ]	[516.11761475 313.43780518 0.82799494]	[441.85324097 313.49697876 0.82814765]	[416.1529541 421.3515625 0.86994684]	[403.31842041 528.96343994 0.84179842]	[582.94342041 305.84298706 0.8235808 ]	[611.11999512 418.64682007 0.86026537]	[621.32452393 523.81329346 0.87540686]	[516.14599609 531.58514404 0.65714604]	[467.46951294 531.56097412 0.65023625]	[480.34490967 695.77362061 0.83628935]	[4.93126953e+02 8.49798828e+02 8.02643776e-01]	[559.84503174 534.15222168 0.6826188 ]	[546.96490479 690.69805908 0.84605569]	[544.35681152 852.26013184 0.86496478]	[500.86743164 234.0375061 0.95820522]	[524.02838135 234.01274109 0.93223184]	[480.24533081 233.85282898 0.91684401]	[544.41522217 231.37161255 0.85372579]	[5.44488953e+02 9.03596191e+02 7.44910300e-01]	[5.64937805e+02 8.93358337e+02 7.79552341e-01]	[5.39203857e+02 8.67597656e+02 7.16462135e-01]	[4.93131287e+02 8.95978638e+02 7.56531179e-01]	[4.77611389e+02 8.93312439e+02 7.49797881e-01]	[5.00804749e+02 8.62554382e+02 7.25246549e-01]
[516.12677002 249.30076599 0.84727263]	[513.61047363 313.42422485 0.82379997]	[441.81060791 313.47698975 0.83006561]	[416.12496948 421.3510437 0.86422414]	[403.27099609 526.53613281 0.8500728 ]	[582.91088867 305.84283447 0.82382435]	[608.62371826 416.1711731 0.85073543]	[621.27703857 523.76922607 0.87074012]	[513.64257812 531.56481934 0.65947443]	[467.44314575 529.05529785 0.65660125]	[480.35137939 695.74816895 0.8350538 ]	[4.93120667e+02 8.49793762e+02 8.02472234e-01]	[559.80126953 534.13366699 0.67841524]	[546.95721436 690.72937012 0.84249771]	[544.35650635 852.26757812 0.86554372]	[500.81469727 234.03182983 0.95676398]	[523.9654541 234.03086853 0.95400518]	[480.19229126 233.88369751 0.91493499]	[544.37585449 231.40895081 0.86697161]	[5.44481873e+02 9.03597595e+02 7.43838787e-01]	[5.64929443e+02 8.93359253e+02 7.78178811e-01]	[5.39204651e+02 8.67606140e+02 7.19698668e-01]	[4.93122955e+02 8.95984863e+02 7.52751708e-01]	[4.77604126e+02 8.93317627e+02 7.44327307e-01]	[5.00796387e+02 8.62545837e+02 7.23990500e-01]
[513.64324951 249.3054657 0.84403425]	[511.07543945 313.41171265 0.82307029]	[441.76211548 313.44692993 0.83187962]	[416.08151245 421.31970215 0.85952955]	[400.8843689 526.50799561 0.85766751]	[582.88049316 305.84796143 0.82415897]	[608.58349609 418.57141113 0.86172062]	[618.81030273 521.39923096 0.86887288]	[513.56005859 531.55865479 0.65982926]	[467.39385986 531.53771973 0.66120803]	[480.34460449 695.76660156 0.83681434]	[4.93118805e+02 8.52178528e+02 8.01036894e-01]	[559.73150635 534.11914062 0.67022002]	[546.9385376 690.71234131 0.84796524]	[544.35296631 852.26538086 0.86342621]	[500.78201294 234.02183533 0.95528865]	[523.93377686 234.02052307 0.96010828]	[480.14416504 233.88362122 0.90468556]	[544.31768799 231.39154053 0.85507965]	[5.44476929e+02 9.03600281e+02 7.40833580e-01]	[5.64929871e+02 8.93361084e+02 7.73431659e-01]	[5.39198730e+02 8.67610596e+02 7.15996742e-01]	[4.93134216e+02 8.95979370e+02 7.52122998e-01]	[4.77608154e+02 8.93315796e+02 7.43777633e-01]	[5.00793365e+02 8.62567017e+02 7.24391222e-01]
[513.62957764 249.29190063 0.84201467]	[511.0083313 313.40576172 0.82253122]	[441.71920776 313.43386841 0.8302058 ]	[416.07208252 421.3145752 0.86227477]	[400.87002563 526.49194336 0.86616313]	[582.82641602 305.85101318 0.82274991]	[608.55792236 418.55410767 0.85866058]	[618.79370117 521.35650635 0.86523402]	[511.06903076 529.01342773 0.6668607 ]	[464.94628906 529.00231934 0.6704666 ]	[480.33370972 695.78289795 0.83517015]	[4.93110382e+02 8.52207275e+02 8.00784290e-01]	[559.70935059 529.05462646 0.66650391]	[546.93695068 690.71704102 0.84588134]	[544.34503174 852.27197266 0.86413139]	[500.75793457 233.99493408 0.94955087]	[523.91577148 233.99436951 0.96357578]	[477.74453735 233.87158203 0.89095843]	[541.9354248 231.34140015 0.81617939]	[5.44465698e+02 9.03579041e+02 7.40483701e-01]	[5.64920532e+02 8.93348755e+02 7.73002803e-01]	[5.39193298e+02 8.67624390e+02 7.18182266e-01]	[4.93126953e+02 8.95981140e+02 7.51025558e-01]	[4.75168365e+02 8.93324646e+02 7.42469311e-01]	[5.00797363e+02 8.65059631e+02 7.26027548e-01]
[513.58282471 246.79743958 0.8407675 ]	[508.51101685 313.40789795 0.82990992]	[441.69311523 313.44866943 0.83615339]	[416.09558105 421.28643799 0.866229 ]	[400.82955933 526.47259521 0.86927128]	[582.79736328 308.32144165 0.81852943]	[608.4934082 416.14215088 0.85021806]	[618.74786377 521.30578613 0.85199559]	[511.03009033 528.98687744 0.6675868 ]	[464.90167236 528.97436523 0.67580098]	[480.318573 695.78900146 0.83124721]	[4.93121490e+02 8.52207825e+02 8.00970256e-01]	[559.69708252 529.02874756 0.66214401]	[546.91809082 690.73699951 0.84569365]	[544.35046387 852.29089355 0.86457127]	[500.71859741 233.96606445 0.94706082]	[523.88299561 233.95962524 0.96419311]	[477.72143555 233.90141296 0.88393676]	[541.88098145 231.33738708 0.8081584 ]	[5.44470642e+02 9.03594482e+02 7.48754740e-01]	[5.64923157e+02 8.93361267e+02 7.77300298e-01]	[5.39199463e+02 8.67635315e+02 7.17781305e-01]	[4.93131195e+02 8.95976196e+02 7.54697382e-01]	[4.77607208e+02 8.93320251e+02 7.46368945e-01]	[5.00801941e+02 8.65058960e+02 7.21416473e-01]
[511.03808594 246.79473877 0.84114265]	[506.0189209 313.41204834 0.84043741]	[439.29260254 313.46090698 0.84079713]	[413.58856201 421.32485962 0.84511626]	[400.79098511 526.49975586 0.86914086]	[582.75616455 305.84179688 0.81265861]	[606.08056641 416.07183838 0.85015279]	[618.73425293 521.33782959 0.84813982]	[511.00656128 529.01867676 0.66801643]	[464.88214111 529.01696777 0.67632276]	[480.30795288 698.31103516 0.83072448]	[4.93113953e+02 8.52201660e+02 8.01266193e-01]	[557.24383545 531.5390625 0.6584748 ]	[544.52587891 693.17852783 0.85179889]	[544.35168457 852.30426025 0.86337095]	[500.67041016 233.94656372 0.94370985]	[523.83764648 233.951828 0.96742582]	[477.64941406 233.86860657 0.87488961]	[541.80981445 231.35316467 0.79254699]	[5.44468262e+02 9.03591797e+02 7.48724759e-01]	[5.64918762e+02 8.93360107e+02 7.76899040e-01]	[5.39203186e+02 8.67651917e+02 7.22325325e-01]	[4.93129303e+02 8.95985596e+02 7.53004372e-01]	[4.77605499e+02 8.93325806e+02 7.45524645e-01]	[5.00799164e+02 8.65042175e+02 7.21755266e-01]
[508.49841309 246.77723694 0.84561086]	[505.96548462 313.39877319 0.85053223]	[439.24874878 313.43814087 0.83884537]	[410.98492432 423.84353638 0.81909627]	[400.76950073 526.54180908 0.8677125 ]	[580.31671143 305.82522583 0.80795521]	[606.02935791 416.05773926 0.86070442]	[613.71783447 521.35998535 0.85652971]	[508.46960449 526.50799561 0.68549019]	[462.43725586 526.51391602 0.68801904]	[480.30111694 698.36914062 0.82765692]	[4.93123352e+02 8.52245483e+02 8.03647161e-01]	[554.67077637 528.98364258 0.66440147]	[544.50628662 693.16314697 0.85567856]	[544.3371582 852.33111572 0.86145943]	[498.25375366 233.92944336 0.93779528]	[523.78546143 233.93347168 0.96778047]	[477.60910034 233.87135315 0.87091446]	[541.78179932 231.37791443 0.8204428 ]	[5.44446594e+02 9.03604614e+02 7.48097777e-01]	[5.64901978e+02 8.93371094e+02 7.74960995e-01]	[5.39197754e+02 8.67684937e+02 7.25972712e-01]	[4.93128845e+02 8.95988464e+02 7.51649439e-01]	[4.77602386e+02 8.93327942e+02 7.45323420e-01]	[5.00805817e+02 8.65096863e+02 7.26505041e-01]
[508.49819946 246.77697754 0.84516883]	[505.96697998 313.40228271 0.85033 ]	[439.24884033 313.43869019 0.83950818]	[410.98666382 423.84231567 0.81967831]	[400.77337646 528.96783447 0.86736488]	[580.31567383 305.82702637 0.80810004]	[606.02960205 416.06201172 0.86078691]	[613.72015381 521.35772705 0.85652542]	[508.46710205 526.51287842 0.68520033]	[462.43603516 526.51477051 0.68815565]	[480.29980469 698.36883545 0.82617676]	[4.93112488e+02 8.52251099e+02 8.03373456e-01]	[554.66607666 528.9934082 0.664056 ]	[544.5057373 693.16290283 0.85579371]	[544.33270264 852.32995605 0.86086029]	[498.25363159 233.92805481 0.93736172]	[523.78570557 233.93186951 0.96705139]	[477.60620117 233.8677063 0.86943901]	[541.78216553 231.37539673 0.81963408]	[5.44441406e+02 9.03596497e+02 7.44568706e-01]	[5.64895752e+02 8.93365967e+02 7.74877727e-01]	[5.39191956e+02 8.67686707e+02 7.24252045e-01]	[4.93125916e+02 8.95985718e+02 7.53953516e-01]	[4.75163666e+02 8.93328003e+02 7.47427046e-01]	[5.00799744e+02 8.65102295e+02 7.27990746e-01]
[505.97442627 246.76194763 0.8565501 ]	[505.91424561 310.94839478 0.85346806]	[439.19390869 313.40841675 0.82813054]	[408.44683838 423.89273071 0.81802714]	[400.72967529 528.96655273 0.87167746]	[580.2666626 305.79745483 0.8033064 ]	[605.97949219 416.0715332 0.86362171]	[611.16009521 521.31982422 0.85906076]	[505.99249268 529.04718018 0.68654978]	[462.36276245 529.05841064 0.68728065]	[480.29794312 698.37286377 0.82880014]	[4.93125793e+02 8.52243530e+02 8.04080844e-01]	[554.63067627 531.54205322 0.65663463]	[544.49493408 693.20550537 0.85637641]	[544.32519531 852.31134033 0.86243159]	[498.18765259 233.92687988 0.93343747]	[521.36157227 233.91687012 0.96554202]	[475.11700439 233.85295105 0.85616887]	[541.70428467 231.30653381 0.8119697 ]	[5.44438904e+02 9.03578857e+02 7.41280496e-01]	[5.64892944e+02 8.93353882e+02 7.76969075e-01]	[5.36731018e+02 8.67661926e+02 7.19328642e-01]	[4.93123810e+02 8.95979370e+02 7.50472009e-01]	[4.75161041e+02 8.93320740e+02 7.45706439e-01]	[5.00812897e+02 8.65089539e+02 7.30572343e-01]
[505.90621948 244.27388 0.8651523 ]	[505.87564087 310.94055176 0.86027288]	[439.13275146 313.39953613 0.81668413]	[405.87634277 423.85467529 0.82916307]	[400.65539551 526.51312256 0.87207675]	[577.79199219 305.80789185 0.79534149]	[605.93914795 416.11126709 0.87541598]	[611.13244629 521.29522705 0.86204278]	[505.96389771 531.53955078 0.68601358]	[462.33676147 531.55407715 0.68807065]	[480.29602051 700.84216309 0.82833242]	[4.93118988e+02 8.52258484e+02 8.03588986e-01]	[552.13031006 531.55670166 0.65230298]	[544.49871826 690.71606445 0.85848999]	[544.30822754 852.30975342 0.86049062]	[498.13793945 233.92417908 0.92406249]	[521.27886963 233.89987183 0.95489645]	[475.07107544 233.86288452 0.85852808]	[539.27026367 228.87594604 0.8167448 ]	[5.44438232e+02 9.03559509e+02 7.34645367e-01]	[5.64888916e+02 8.93340332e+02 7.76934326e-01]	[5.36702637e+02 8.67669128e+02 7.13556051e-01]	[4.95599670e+02 8.95959106e+02 7.54269660e-01]	[4.77603790e+02 8.93313477e+02 7.49772787e-01]	[5.00796051e+02 8.65111938e+02 7.30091155e-01]
[503.4659729 244.27854919 0.87751496]	[503.47720337 310.93099976 0.86693728]	[439.09558105 310.96728516 0.80918705]	[405.87966919 423.8442688 0.83210325]	[398.24642944 528.97259521 0.86777037]	[577.72399902 305.79312134 0.7914629 ]	[605.88598633 416.04992676 0.87424147]	[611.078125 521.33404541 0.870772 ]	[505.88180542 531.581604 0.70160055]	[462.26739502 531.59765625 0.69233757]	[480.27105713 698.36138916 0.82748479]	[4.93111542e+02 8.52247070e+02 8.01671803e-01]	[549.58465576 531.60687256 0.66123652]	[544.49615479 690.73779297 0.85506666]	[544.30609131 852.3180542 0.86006582]	[495.6288147 233.94717407 0.91494846]	[521.1965332 233.90182495 0.9384644 ]	[470.02694702 233.87628174 0.85676003]	[539.19665527 231.30003357 0.81984979]	[5.44437134e+02 9.03552002e+02 7.29876995e-01]	[5.64890137e+02 8.93338684e+02 7.73615003e-01]	[5.36696960e+02 8.67685364e+02 7.17035055e-01]	[4.95595886e+02 8.95941711e+02 7.56084144e-01]	[4.75161743e+02 8.93302185e+02 7.50757694e-01]	[5.00789642e+02 8.65105774e+02 7.28595734e-01]
[503.41351318 244.26106262 0.88365406]	[503.42001343 310.93069458 0.87307501]	[436.63150024 313.40335083 0.79713964]	[405.81689453 423.84713745 0.83246332]	[398.17422485 528.9786377 0.86828387]	[575.21350098 305.75869751 0.79159093]	[603.52056885 416.13531494 0.88707566]	[608.64154053 521.29083252 0.87582743]	[505.88491821 531.55700684 0.69877964]	[462.26309204 531.56958008 0.68685234]	[480.24725342 700.85418701 0.82780039]	[4.93098663e+02 8.52268921e+02 8.02258492e-01]	[549.59509277 531.57116699 0.66031194]	[544.48815918 693.1819458 0.85489345]	[544.29095459 852.31774902 0.86314416]	[493.10552979 233.93540955 0.91063553]	[518.77001953 233.88308716 0.91786218]	[467.39212036 233.8649292 0.87761974]	[536.68670654 231.30709839 0.80851746]	[5.44421021e+02 9.03543396e+02 7.26660192e-01]	[5.64875916e+02 8.93332703e+02 7.72270918e-01]	[5.36675476e+02 8.67684570e+02 7.21731782e-01]	[4.93133636e+02 8.95945312e+02 7.53543258e-01]	[4.75151337e+02 8.93300232e+02 7.50282109e-01]	[5.00779083e+02 8.65123901e+02 7.30698168e-01]
[500.84310913 241.72888184 0.90278471]	[503.26239014 310.94390869 0.88683534]	[434.05010986 313.45248413 0.7831561 ]	[400.82394409 421.33676147 0.87315941]	[398.05679321 526.49755859 0.85898113]	[567.57995605 303.3079834 0.80667055]	[603.40228271 416.10540771 0.88421416]	[608.58422852 521.30767822 0.88436908]	[503.50405884 531.57537842 0.70228302]	[462.26473999 531.60211182 0.68575907]	[480.19482422 700.83996582 0.82556391]	[4.93082306e+02 8.52300964e+02 7.97496855e-01]	[549.50897217 531.58178711 0.6709789 ]	[544.41931152 690.65826416 0.87487853]	[544.29718018 852.32830811 0.85805744]	[485.38208008 233.92625427 0.93219352]	[511.10400391 233.86357117 0.88345498]	[462.39172363 233.87084961 0.91204119]	[529.00177002 231.33335876 0.80753064]	[5.44427612e+02 9.03541199e+02 7.24779487e-01]	[5.64881409e+02 8.93328796e+02 7.69124985e-01]	[5.36682739e+02 8.67710266e+02 7.15941429e-01]	[4.93102539e+02 8.95959229e+02 7.49964535e-01]	[4.75121185e+02 8.93308777e+02 7.45789766e-01]	[5.00773865e+02 8.67599365e+02 7.41846442e-01]
[500.7522583 241.69433594 0.89778155]	[500.82711792 310.97750854 0.89137578]	[428.9788208 313.50286865 0.78368503]	[400.73831177 421.25942993 0.88837844]	[395.59356689 526.39605713 0.86146438]	[567.47503662 305.7638855 0.81694317]	[603.32757568 416.08181763 0.87397063]	[608.55474854 521.230896 0.88724577]	[503.46347046 529.03656006 0.70732647]	[462.23577881 531.54705811 0.68663907]	[480.18856812 700.89996338 0.83107883]	[4.93092072e+02 8.52354858e+02 7.95625687e-01]	[547.02178955 529.04052734 0.67512035]	[544.38256836 693.16430664 0.86370236]	[544.29248047 852.32196045 0.8588903 ]	[482.93118286 233.90562439 0.944978 ]	[508.51940918 233.84945679 0.89171213]	[462.29678345 233.86288452 0.9237777 ]	[526.4354248 231.32064819 0.8089118 ]	[5.44426819e+02 9.01060303e+02 7.30577588e-01]	[5.64879639e+02 8.93317505e+02 7.72455990e-01]	[5.36687195e+02 8.67696228e+02 7.16216683e-01]	[4.93083374e+02 8.95937744e+02 7.53923059e-01]	[4.75110992e+02 8.93290405e+02 7.51187861e-01]	[5.00790161e+02 8.67645996e+02 7.48411417e-01]
[500.63818359 241.68589783 0.87930739]	[500.67733765 313.42034912 0.88110089]	[426.38687134 313.52285767 0.79200202]	[398.27246094 421.34857178 0.88021249]	[395.53585815 526.48736572 0.84250796]	[564.94927979 303.28613281 0.8318727 ]	[600.84521484 413.57696533 0.83911109]	[608.52001953 521.24633789 0.89542794]	[503.4312439 531.54455566 0.71666223]	[462.19433594 531.60266113 0.68808192]	[480.17590332 700.92755127 0.83358532]	[4.93105652e+02 8.52356873e+02 7.96447694e-01]	[546.98669434 531.53320312 0.68365943]	[544.35198975 693.18280029 0.86852634]	[544.31420898 852.35180664 0.85808653]	[482.80804443 233.88037109 0.95051116]	[506.00036621 233.81718445 0.89160943]	[462.19192505 233.83546448 0.92200935]	[524.00048828 228.8056488 0.80669272]	[5.44449951e+02 9.03574951e+02 7.44956851e-01]	[5.64900452e+02 8.93346436e+02 7.77081490e-01]	[5.36712280e+02 8.67708435e+02 7.22845674e-01]	[4.93083344e+02 8.95957336e+02 7.50160396e-01]	[4.75118439e+02 8.93301697e+02 7.51374424e-01]	[5.00796417e+02 8.67630798e+02 7.53783524e-01]
[495.69354248 241.67658997 0.85936117]	[498.1940918 313.3949585 0.85118783]	[423.80780029 313.53143311 0.81387234]	[398.11782837 423.81393433 0.86303347]	[393.04925537 528.98455811 0.81892896]	[564.88519287 303.23931885 0.83696747]	[600.77294922 413.59567261 0.83130914]	[606.1171875 521.2487793 0.9013536]	[503.40371704 531.61138916 0.71716124]	[459.80947876 534.16369629 0.69381189]	[480.12744141 703.41870117 0.84069985]	[4.93062592e+02 8.52387878e+02 7.93464482e-01]	[546.99835205 531.60876465 0.68214715]	[544.32995605 698.33026123 0.86681849]	[544.33618164 852.36816406 0.85593021]	[480.32928467 233.84660339 0.94461477]	[503.46630859 231.41822815 0.91388309]	[459.72134399 233.85574341 0.92657083]	[523.91223145 226.29554749 0.83579588]	[5.44509949e+02 9.03599548e+02 7.55854964e-01]	[5.64957581e+02 8.93358154e+02 7.83878922e-01]	[5.36734863e+02 8.67707214e+02 7.20792174e-01]	[4.93086456e+02 8.95966187e+02 7.53288031e-01]	[4.75112244e+02 8.93313599e+02 7.48832881e-01]	[5.00742767e+02 8.67644165e+02 7.63612986e-01]
[490.56674194 241.675354 0.84527373]	[495.64385986 313.39953613 0.82966465]	[421.31924438 313.54278564 0.83146125]	[398.08721924 423.81091309 0.86260122]	[387.93087769 529.07214355 0.80524033]	[562.4574585 303.22573853 0.84013861]	[598.25848389 413.5927124 0.81956667]	[606.04681396 521.25958252 0.91390598]	[503.3102417 531.60406494 0.71942514]	[459.73654175 534.15826416 0.68964905]	[477.71322632 703.40197754 0.83104569]	[4.93048737e+02 8.52351624e+02 7.97916770e-01]	[546.91619873 531.58557129 0.68568629]	[544.34716797 698.37231445 0.86755264]	[544.34838867 852.34741211 0.85593319]	[480.20532227 233.83782959 0.93832326]	[503.32202148 231.44273376 0.93437409]	[459.59512329 233.90577698 0.91294199]	[521.43066406 228.85220337 0.86637795]	[5.44489502e+02 9.03573975e+02 7.64747500e-01]	[5.64927490e+02 8.93342957e+02 7.92436242e-01]	[5.39211792e+02 8.67687805e+02 7.32294083e-01]	[4.93040466e+02 8.95924438e+02 7.61280656e-01]	[4.75078583e+02 8.93282776e+02 7.50296235e-01]	[5.00739777e+02 8.67610840e+02 7.54595041e-01]
[488.01589966 241.67016602 0.85013872]	[490.55404663 310.96255493 0.8188476 ]	[421.24414062 313.54766846 0.83984274]	[398.04470825 423.80422974 0.85299522]	[385.29293823 529.01751709 0.82660353]	[562.32720947 303.19784546 0.83997613]	[595.68066406 416.0486145 0.81422931]	[605.99176025 521.18182373 0.89813828]	[500.85183716 529.03375244 0.71807283]	[459.63323975 531.56915283 0.68405503]	[477.65182495 700.87780762 0.81461912]	[4.90559845e+02 8.52331421e+02 8.00690293e-01]	[544.41040039 529.0012207 0.70424449]	[544.3984375 698.32702637 0.86790609]	[544.38269043 852.34216309 0.85382175]	[480.12533569 233.82444763 0.92279172]	[503.25518799 231.43171692 0.93794638]	[457.16296387 233.90945435 0.89470428]	[521.30389404 228.86645508 0.85362864]	[5.44441895e+02 9.01042175e+02 7.64791071e-01]	[5.64890564e+02 8.93301208e+02 7.92379618e-01]	[5.39273743e+02 8.67687927e+02 7.23196805e-01]	[4.90549866e+02 8.95880615e+02 7.68471420e-01]	[4.72571472e+02 8.93247742e+02 7.56637216e-01]	[5.00718170e+02 8.67599365e+02 7.42045283e-01]
[485.47171021 241.67189026 0.86396462]	[487.95336914 310.95828247 0.82989526]	[418.78015137 313.54382324 0.84011018]	[395.56542969 421.35229492 0.84972715]	[382.76049805 531.57165527 0.84497857]	[562.2333374 303.22427368 0.82499504]	[593.12542725 416.17175293 0.82946467]	[605.90576172 521.1774292 0.89939827]	[500.81903076 526.49627686 0.72221231]	[459.59310913 529.02429199 0.68554097]	[477.60287476 703.37884521 0.82019299]	[4.90529388e+02 8.52291260e+02 8.05504382e-01]	[544.39862061 526.46191406 0.71125877]	[544.42852783 698.28930664 0.86281145]	[544.45593262 852.1697998 0.85966653]	[477.64712524 233.84381104 0.91392016]	[500.80554199 231.41470337 0.93349063]	[454.64691162 233.91491699 0.87573749]	[521.1583252 228.77371216 0.82320088]	[5.44408691e+02 8.95974243e+02 7.74113417e-01]	[5.64853638e+02 8.90837524e+02 7.84962773e-01]	[5.41795105e+02 8.62500122e+02 7.19289243e-01]	[4.93047791e+02 8.95923828e+02 7.68808603e-01]	[4.72595123e+02 8.93287292e+02 7.60427475e-01]	[5.00710144e+02 8.65115479e+02 7.40567207e-01]
[485.40539551 241.67735291 0.87003577]	[485.45550537 310.88781738 0.83608985]	[418.72476196 313.49963379 0.84297526]	[395.53610229 421.32611084 0.85175174]	[380.34197998 531.59155273 0.8555932 ]	[559.78521729 300.74545288 0.82945079]	[590.543396 416.07312012 0.82309401]	[605.85473633 518.75134277 0.88940418]	[500.80252075 526.49926758 0.72374445]	[457.20840454 529.0413208 0.68715149]	[475.14678955 700.90570068 0.81128728]	[4.90518738e+02 8.52318054e+02 8.05862606e-01]	[544.38433838 526.44805908 0.71295017]	[544.44091797 698.30963135 0.86590344]	[5.44482666e+02 8.49716003e+02 8.48199248e-01]	[475.17190552 233.85169983 0.90794814]	[500.73141479 231.40982056 0.92447472]	[452.04830933 233.91912842 0.86552274]	[518.71258545 228.81752014 0.82945764]	[5.44465515e+02 8.93361633e+02 8.07884395e-01]	[5.64902161e+02 8.88237488e+02 7.81321704e-01]	[5.41781067e+02 8.57417236e+02 6.98888838e-01]	[4.93043243e+02 8.95924377e+02 7.69314766e-01]	[4.72603394e+02 8.93296570e+02 7.70390272e-01]	[5.00733765e+02 8.65140381e+02 7.58903325e-01]
[485.41052246 241.67355347 0.86998761]	[485.45095825 310.88464355 0.83645672]	[418.72186279 313.49966431 0.84270161]	[395.53219604 421.32461548 0.85193783]	[380.34631348 531.58563232 0.85496169]	[559.77850342 300.74502563 0.83011943]	[590.54382324 416.07183838 0.82303631]	[605.85565186 518.75146484 0.88926661]	[500.79208374 526.4987793 0.72352862]	[457.19735718 529.03875732 0.68661302]	[475.15679932 700.87866211 0.80929291]	[4.90508972e+02 8.52302002e+02 8.06345105e-01]	[544.37701416 526.45001221 0.71413791]	[544.44268799 698.31005859 0.86453104]	[5.44488342e+02 8.49716553e+02 8.46068203e-01]	[475.17242432 233.85322571 0.90823072]	[500.73568726 231.4058075 0.92548215]	[452.04516602 233.92570496 0.86618733]	[518.71716309 228.82348633 0.83055335]	[5.44464478e+02 8.93365417e+02 8.06430161e-01]	[5.64902466e+02 8.90629272e+02 7.81458676e-01]	[5.41787598e+02 8.57419128e+02 6.97233558e-01]	[4.93072357e+02 8.95909729e+02 7.71657169e-01]	[4.75083801e+02 8.93283997e+02 7.70220518e-01]	[5.00715027e+02 8.65121826e+02 7.52774060e-01]
[482.92977905 239.20617676 0.89591813]	[485.39419556 310.8843689 0.84840083]	[418.66403198 313.46051025 0.83069021]	[390.4977417 423.77719116 0.81937701]	[380.27230835 534.11352539 0.8692289 ]	[559.70074463 300.76803589 0.81449085]	[588.04425049 413.59024048 0.81358749]	[603.44543457 518.71655273 0.88188815]	[500.71740723 526.47344971 0.71592331]	[457.14297485 529.02722168 0.68102133]	[475.14663696 703.41522217 0.8228395 ]	[4.90513611e+02 8.52252075e+02 8.04518223e-01]	[544.31005859 526.41638184 0.71655279]	[544.46588135 695.80328369 0.85440445]	[5.47017517e+02 8.42018738e+02 7.97468364e-01]	[472.55215454 233.84692383 0.89727867]	[498.23883057 231.3490448 0.89114058]	[446.92102051 233.93719482 0.87802756]	[516.17590332 228.82319641 0.8244071 ]	[5.49518799e+02 8.88208557e+02 7.90605187e-01]	[5.67472412e+02 8.77936218e+02 7.39079297e-01]	[5.44329773e+02 8.52211121e+02 7.28159845e-01]	[4.93057922e+02 8.95915283e+02 7.78992057e-01]	[4.75080078e+02 8.93287476e+02 7.73942947e-01]	[5.00763184e+02 8.65051575e+02 7.57923782e-01]
[482.77288818 239.14585876 0.92231995]	[482.93444824 310.89868164 0.86566001]	[418.57458496 313.49645996 0.81655383]	[387.89886475 423.86529541 0.81906295]	[380.23620605 531.5838623 0.86953712]	[557.1628418 300.73724365 0.81123012]	[585.5713501 410.99807739 0.82631004]	[603.36645508 516.11462402 0.85720241]	[500.66397095 526.49261475 0.70487142]	[457.08734131 529.05584717 0.67279071]	[475.13919067 700.87207031 0.80645949]	[4.88027222e+02 8.52222778e+02 8.11795652e-01]	[541.92651367 526.41546631 0.71372294]	[544.51922607 698.29547119 0.84127152]	[5.49504028e+02 8.34337219e+02 8.01097274e-01]	[467.38961792 231.45439148 0.89633977]	[495.61904907 231.29040527 0.85905385]	[444.29077148 233.89610291 0.90686619]	[511.09719849 226.23144531 0.79615617]	[5.49546387e+02 8.77942932e+02 7.72306323e-01]	[5.67466187e+02 8.72730896e+02 7.76741385e-01]	[5.44468811e+02 8.47154968e+02 6.39993012e-01]	[4.93047516e+02 8.95893494e+02 7.99860954e-01]	[4.75087097e+02 8.93255432e+02 7.92017281e-01]	[5.00730164e+02 8.62553589e+02 7.47125268e-01]
[480.33288574 239.14089966 0.92561376]	[482.86685181 310.86367798 0.87160301]	[416.13323975 313.47393799 0.80739009]	[385.34979248 423.83953857 0.82688832]	[380.19146729 531.59204102 0.86450398]	[552.12976074 300.71902466 0.81342679]	[585.49865723 408.40887451 0.83796132]	[603.33660889 516.14019775 0.85675454]	[500.6328125 526.49719238 0.69730294]	[454.62802124 531.5378418 0.6644693 ]	[475.1184082 700.89556885 0.80982953]	[4.88020508e+02 8.49778259e+02 8.16681862e-01]	[541.91271973 526.41351318 0.71554333]	[546.92895508 698.33337402 0.83901656]	[5.49501221e+02 8.24092834e+02 7.91857600e-01]	[464.83990479 231.43055725 0.91646171]	[490.55548096 228.88012695 0.86115998]	[441.86749268 233.85212708 0.90804207]	[508.47692871 223.71305847 0.79564834]	[5.49578613e+02 8.70308655e+02 7.92450845e-01]	[5.67471680e+02 8.65071289e+02 7.35966980e-01]	[5.44443970e+02 8.31718994e+02 6.39374912e-01]	[4.90537018e+02 8.95851257e+02 8.06815207e-01]	[4.75067047e+02 8.90857727e+02 7.89904237e-01]	[5.00741150e+02 8.59941956e+02 7.57533789e-01]
[480.33328247 239.14053345 0.92547137]	[482.86169434 308.4085083 0.87188876]	[416.12890625 313.47177124 0.80662954]	[385.34942627 423.84051514 0.82796067]	[380.19046021 531.59674072 0.86450851]	[552.12365723 300.71453857 0.81444055]	[585.49938965 408.4095459 0.83810377]	[603.33850098 516.13983154 0.85673523]	[500.62887573 526.48352051 0.69758308]	[454.61346436 529.04852295 0.66388381]	[475.11715698 700.87976074 0.80950809]	[4.88016541e+02 8.49780334e+02 8.16943884e-01]	[541.90698242 523.95666504 0.71585542]	[546.92797852 698.32720947 0.83912903]	[5.49510559e+02 8.26543945e+02 7.92911768e-01]	[464.84176636 231.42944336 0.91581094]	[490.55450439 228.8807373 0.86117661]	[441.8692627 233.85191345 0.90761209]	[508.47674561 223.71336365 0.79576552]	[5.49569580e+02 8.70314026e+02 7.91380107e-01]	[5.67467041e+02 8.65080505e+02 7.35928178e-01]	[5.44449097e+02 8.31728271e+02 6.39600098e-01]	[4.90544525e+02 8.95836914e+02 8.09712350e-01]	[4.75072632e+02 8.90850891e+02 7.94180274e-01]	[5.00737854e+02 8.59947754e+02 7.55298316e-01]
[480.23001099 239.11126709 0.92358494]	[482.81069946 308.40075684 0.87616158]	[416.08050537 313.49221802 0.80371046]	[385.33694458 423.82696533 0.83366567]	[380.10217285 531.57122803 0.86074245]	[549.57037354 300.68658447 0.82473445]	[585.42401123 405.84609985 0.86776245]	[603.30499268 513.62915039 0.84930098]	[498.25009155 526.44396973 0.6949842 ]	[454.57632446 529.03430176 0.66060829]	[475.11386108 700.89959717 0.80946434]	[4.90516846e+02 8.49765198e+02 8.13470602e-01]	[541.88616943 523.9019165 0.71249467]	[546.95050049 695.79327393 0.8299675 ]	[547.07324219 811.24725342 0.82825011]	[462.3772583 231.40002441 0.92821699]	[487.94992065 228.83152771 0.86838007]	[441.81152344 233.82437134 0.90532231]	[505.91412354 221.20721436 0.82151324]	[5.52068848e+02 8.67616394e+02 7.30748653e-01]	[5.67470215e+02 8.52383301e+02 7.09877849e-01]	[5.44456360e+02 8.16391113e+02 6.09606802e-01]	[4.90572357e+02 8.93430725e+02 8.08220088e-01]	[4.75094055e+02 8.90810608e+02 7.93542624e-01]	[5.00786652e+02 8.57469177e+02 7.37227857e-01]
[477.7298584 239.10093689 0.90675867]	[482.73550415 310.89151001 0.88455135]	[413.56286621 315.97003174 0.79774737]	[382.85574341 423.85250854 0.83660585]	[377.68899536 531.60327148 0.85749716]	[547.05267334 300.66848755 0.83836859]	[585.37145996 405.88021851 0.87434614]	[600.88525391 513.6340332 0.84408629]	[498.25946045 526.4708252 0.6898523 ]	[454.58908081 531.54034424 0.65515184]	[475.17108154 703.41003418 0.82264692]	[4.90533386e+02 8.49675293e+02 8.01438868e-01]	[541.90039062 523.91540527 0.71130782]	[547.06939697 698.3026123 0.80086523]	[544.53753662 793.28216553 0.84929049]	[462.23565674 231.35726929 0.93076926]	[485.43289185 228.80897522 0.87801576]	[441.68685913 233.81813049 0.91545331]	[503.48727417 223.70976257 0.83415234]	[5.54641418e+02 8.52283325e+02 6.84000373e-01]	[5.67503784e+02 8.42042847e+02 6.44683421e-01]	[5.41771423e+02 7.98361450e+02 6.23769403e-01]	[4.90533234e+02 8.93429260e+02 8.00233185e-01]	[4.75072998e+02 8.90787109e+02 7.77330041e-01]	[5.00810944e+02 8.54912476e+02 7.19871879e-01]
[470.00241089 239.12503052 0.85927922]	[480.27859497 308.40817261 0.88884705]	[408.41558838 315.99810791 0.79469383]	[380.34405518 421.38079834 0.85608935]	[377.55221558 531.58050537 0.84514374]	[544.52862549 298.22293091 0.87048817]	[582.96032715 405.92523193 0.87578624]	[600.77850342 516.1463623 0.83267927]	[498.26815796 526.47369385 0.69235492]	[454.59527588 531.56524658 0.65213543]	[477.65524292 700.93841553 0.82419133]	[4.93060730e+02 8.49737366e+02 8.05351615e-01]	[541.91595459 523.89105225 0.71125084]	[552.06414795 700.87091064 0.78827834]	[544.33215332 764.98999023 0.87456864]	[459.62094116 231.39222717 0.91735268]	[482.74649048 228.8391571 0.91559881]	[439.08563232 233.88964844 0.8981905 ]	[503.23205566 223.72737122 0.8745268 ]	[5.46989136e+02 8.24003601e+02 7.12327302e-01]	[5.62466003e+02 8.11222046e+02 6.98251367e-01]	[5.34098572e+02 7.59882019e+02 6.72537982e-01]	[4.90522583e+02 8.95865662e+02 8.01583707e-01]	[4.75095581e+02 8.90850342e+02 7.91037619e-01]	[5.00835175e+02 8.57389526e+02 7.26334512e-01]
[467.47244263 239.12147522 0.86637479]	[480.25967407 310.86474609 0.88758552]	[408.40997314 316.00036621 0.79476273]	[380.34106445 423.80187988 0.85743147]	[377.53915405 534.12145996 0.84287298]	[544.49353027 298.2243042 0.87349254]	[582.95257568 405.89022827 0.87751997]	[600.76971436 516.15393066 0.83088034]	[498.26422119 526.49963379 0.68899935]	[454.60253906 534.0970459 0.65006983]	[477.6131897 700.93035889 0.80833709]	[4.93082947e+02 8.49747253e+02 8.07176113e-01]	[541.90710449 523.90686035 0.70985341]	[552.12811279 700.8404541 0.78044283]	[541.89935303 747.10894775 0.88634175]	[457.20596313 231.41221619 0.91147453]	[480.35592651 228.84928894 0.91676331]	[436.67385864 233.89608765 0.88797653]	[500.84542847 223.70637512 0.88511276]	[5.44496155e+02 8.08751770e+02 7.49059916e-01]	[5.62282288e+02 8.00964844e+02 6.72012746e-01]	[5.29047913e+02 7.44510742e+02 7.31358588e-01]	[4.90535919e+02 8.95892639e+02 8.01616549e-01]	[4.75097198e+02 8.93226074e+02 7.86345661e-01]	[5.03265930e+02 8.57421265e+02 7.31319189e-01]
[467.4772644 239.12345886 0.86794806]	[480.21640015 310.90371704 0.88749778]	[405.88772583 316.05160522 0.80328989]	[380.31796265 423.85507202 0.8602801 ]	[377.53594971 534.15325928 0.84459031]	[544.44750977 298.22677612 0.87782943]	[582.9453125 405.86520386 0.88378215]	[600.75421143 513.63348389 0.8251754 ]	[498.24191284 526.49597168 0.68899834]	[454.58621216 534.11663818 0.65004081]	[475.15512085 703.37261963 0.79883891]	[4.93039185e+02 8.49765015e+02 8.07631195e-01]	[541.87762451 523.88952637 0.7136234 ]	[549.5456543 695.76226807 0.77420086]	[541.87756348 736.84564209 0.81484532]	[457.2003479 231.40530396 0.91412657]	[480.36813354 228.8374176 0.91257685]	[436.62667847 233.89311218 0.89001346]	[500.82785034 223.65940857 0.88723588]	[5.44437622e+02 8.03495483e+02 7.61854768e-01]	[5.59768616e+02 7.90718933e+02 7.32005358e-01]	[5.31588379e+02 7.31664368e+02 6.60934031e-01]	[4.90561798e+02 8.95867920e+02 8.06093037e-01]	[4.75103577e+02 8.93230713e+02 7.97254324e-01]	[5.00815277e+02 8.57436829e+02 7.23119736e-01]
[467.42144775 239.125 0.8730014 ]	[480.21173096 310.90969849 0.88749981]	[405.86694336 316.0486145 0.80390751]	[380.3215332 423.86654663 0.8601687 ]	[377.54278564 536.64050293 0.84396046]	[544.43670654 298.23516846 0.87812412]	[582.94506836 405.87780762 0.88259757]	[600.76306152 513.62762451 0.82781523]	[498.23858643 528.96948242 0.68898994]	[454.57064819 534.14953613 0.65204984]	[475.10296631 703.49389648 0.81351042]	[4.93038635e+02 8.52267883e+02 8.05554092e-01]	[541.8706665 523.90142822 0.71571773]	[554.62701416 690.71313477 0.77744365]	[541.71905518 718.89562988 0.7661891 ]	[457.16366577 231.40101624 0.90858257]	[480.3248291 228.8364563 0.91278267]	[436.6383667 233.90501404 0.89382637]	[500.81243896 221.21090698 0.88871592]	[541.84564209 788.03155518 0.80571645]	[5.47022095e+02 7.75286743e+02 6.96732700e-01]	[5.28986084e+02 7.08594910e+02 6.47762835e-01]	[4.90565002e+02 8.95854675e+02 8.10057938e-01]	[4.75113495e+02 8.93240967e+02 8.03452253e-01]	[5.00817871e+02 8.62507690e+02 7.23208368e-01]
[467.41149902 239.12007141 0.87762171]	[480.19903564 310.90228271 0.88434505]	[405.84970093 316.04699707 0.8061077 ]	[380.31109619 423.87677002 0.85922652]	[377.54711914 536.65557861 0.8454662 ]	[544.41992188 298.22497559 0.88040882]	[582.9284668 405.88070679 0.88186949]	[600.76843262 513.63464355 0.82839727]	[498.22946167 528.97827148 0.68313718]	[454.56173706 534.13867188 0.64462942]	[475.08987427 703.47094727 0.80303299]	[4.90558716e+02 8.52259644e+02 8.03343177e-01]	[541.86669922 523.91137695 0.71077812]	[559.69415283 693.22851562 0.77771819]	[539.25952148 711.16021729 0.73399377]	[457.12054443 231.41387939 0.90389597]	[480.30618286 228.79795837 0.90649658]	[436.59100342 233.92576599 0.88689065]	[500.80099487 221.15135193 0.88947564]	[539.21240234 770.20507812 0.82071906]	[544.36578369 765.04992676 0.77718377]	[5.26525330e+02 7.03444336e+02 6.38656914e-01]	[4.90570831e+02 8.95876038e+02 8.10003400e-01]	[4.75102142e+02 8.93257385e+02 8.05951655e-01]	[5.00802094e+02 8.62505798e+02 7.12657928e-01]
[467.39532471 239.11024475 0.88050389]	[480.16146851 310.89703369 0.87768584]	[403.37698364 316.05889893 0.81295967]	[380.27398682 423.89782715 0.86133051]	[377.57476807 536.68884277 0.85088474]	[544.40405273 298.20980835 0.88541478]	[582.91595459 405.86184692 0.88282967]	[600.75909424 513.60424805 0.82204878]	[498.19702148 529.0135498 0.67902696]	[452.07028198 536.65081787 0.64422411]	[475.10650635 703.48443604 0.80705237]	[4.90566742e+02 8.52183533e+02 8.02972257e-01]	[541.85351562 523.95135498 0.71026766]	[557.27178955 698.31011963 0.76326978]	[5.39287415e+02 7.05965637e+02 6.76877379e-01]	[457.1105957 231.40711975 0.90177292]	[480.28936768 228.79153442 0.90756261]	[436.5642395 233.9145813 0.88275254]	[500.7885437 221.15420532 0.89144665]	[5.39189880e+02 7.54791992e+02 7.22091615e-01]	[5.41896362e+02 7.49640564e+02 7.44342208e-01]	[5.28972290e+02 6.93213135e+02 5.47127843e-01]	[4.93059631e+02 8.95866272e+02 8.10605645e-01]	[4.75120087e+02 8.93236023e+02 8.03165615e-01]	[5.00792358e+02 8.59946045e+02 6.97411954e-01]
[467.39389038 239.11038208 0.88055164]	[480.15383911 310.88858032 0.87527734]	[403.37677002 316.05831909 0.81283069]	[380.26730347 423.88989258 0.86369169]	[377.57583618 536.67724609 0.84941071]	[544.3963623 298.20162964 0.88663107]	[582.90942383 405.84603882 0.8832916 ]	[600.76153564 513.60626221 0.82248825]	[498.19277954 529.01824951 0.67794526]	[452.06335449 536.65563965 0.64415008]	[475.09750366 703.48602295 0.8083123 ]	[4.90568298e+02 8.52184814e+02 8.04238200e-01]	[541.85290527 523.95623779 0.70963871]	[557.2689209 698.31573486 0.76296085]	[5.39291748e+02 7.05956360e+02 6.70940220e-01]	[457.10830688 231.40618896 0.90125966]	[480.29025269 228.79269409 0.90806502]	[436.56417847 233.91784668 0.88377964]	[500.78686523 221.16210938 0.88977873]	[5.39191223e+02 7.54778198e+02 7.16466665e-01]	[5.41894470e+02 7.49631592e+02 7.36526430e-01]	[5.28973694e+02 6.93206482e+02 5.41939378e-01]	[4.93060852e+02 8.95858032e+02 8.13382566e-01]	[4.75122742e+02 8.93231018e+02 8.05646062e-01]	[5.00794067e+02 8.59948792e+02 6.99703872e-01]
[464.95288086 239.09326172 0.88667393]	[480.12799072 308.40609741 0.8707372 ]	[403.32653809 316.0512085 0.82474816]	[380.24822998 423.86737061 0.88519478]	[377.60562134 536.66729736 0.86848676]	[544.38708496 298.19747925 0.91128069]	[582.91046143 403.38943481 0.90222746]	[598.29309082 513.59637451 0.80463016]	[498.14788818 529.01330566 0.67304295]	[449.5067749 536.66204834 0.64573652]	[475.07846069 703.49920654 0.81598234]	[4.93043427e+02 8.49796265e+02 7.96819091e-01]	[541.82531738 523.94378662 0.70751351]	[559.6897583 698.31311035 0.75566995]	[5.39290833e+02 6.95736938e+02 4.67915416e-01]	[457.09249878 231.38024902 0.89789623]	[480.27359009 228.77900696 0.90910429]	[436.55587769 233.89135742 0.87887061]	[500.78009033 221.16270447 0.8920778 ]	[5.34135071e+02 7.47002136e+02 4.74621743e-01]	[5.41758118e+02 7.41918457e+02 4.55331117e-01]	[5.29046326e+02 6.88023193e+02 3.51101607e-01]	[4.93065826e+02 8.95856506e+02 8.11625183e-01]	[4.75127106e+02 8.93219421e+02 8.02706599e-01]	[5.00813416e+02 8.59945129e+02 6.89793110e-01]
[464.90606689 239.07424927 0.89034337]	[477.73999023 308.38345337 0.85555398]	[403.29702759 316.02218628 0.8306312 ]	[380.21273804 423.86236572 0.88680029]	[377.62081909 536.66119385 0.8638016 ]	[544.35760498 298.18624878 0.90443224]	[582.88452148 403.38180542 0.8943159 ]	[598.25421143 513.64068604 0.80215371]	[495.69500732 528.9708252 0.67278636]	[449.44854736 536.66387939 0.64949834]	[472.56655884 705.91125488 0.81472492]	[4.90551270e+02 8.49775085e+02 8.05456758e-01]	[541.78631592 523.92553711 0.70469117]	[552.15014648 690.68157959 0.76790667]	[5.39267822e+02 6.82950745e+02 3.59236211e-01]	[454.64712524 231.35877991 0.88401526]	[480.22717285 226.30825806 0.90814948]	[434.08953857 233.84078979 0.85730076]	[500.7633667 221.17086792 0.89082992]	[5.44297668e+02 7.03471985e+02 1.76342264e-01]	[5.62380371e+02 6.98346985e+02 1.93048656e-01]	[5.36696533e+02 6.82908081e+02 2.79169172e-01]	[4.93051849e+02 8.95884888e+02 8.10061634e-01]	[4.75109192e+02 8.93235291e+02 7.96189606e-01]	[5.00804840e+02 8.57441040e+02 7.01512098e-01]
[464.88348389 239.04498291 0.89720219]	[477.72543335 308.34963989 0.84942216]	[403.28543091 316.01071167 0.82739574]	[380.18411255 423.86196899 0.88710964]	[377.60601807 536.66595459 0.86263853]	[544.33453369 298.17346191 0.90462959]	[582.88171387 403.38320923 0.89039153]	[598.24847412 513.62145996 0.79414105]	[495.67160034 526.4956665 0.67728019]	[446.95452881 534.15441895 0.65656531]	[472.54824829 703.40222168 0.8022666 ]	[4.90545990e+02 8.52190308e+02 8.06881249e-01]	[541.78704834 523.92211914 0.70751876]	[554.64038086 690.67657471 0.76777434]	[5.34139893e+02 6.82969910e+02 4.27637219e-01]	[454.62216187 231.34188843 0.87873793]	[480.19882202 226.2744751 0.90438795]	[434.07940674 233.87080383 0.86254978]	[500.75253296 221.1474762 0.8922016 ]	[5.41799194e+02 7.08642029e+02 2.35039353e-01]	[5.62228760e+02 7.00901306e+02 2.34771639e-01]	[5.26484131e+02 6.77813782e+02 3.07981580e-01]	[4.90535889e+02 8.95905701e+02 8.09824467e-01]	[4.75074310e+02 8.93249512e+02 7.96374738e-01]	[5.00799072e+02 8.59952332e+02 7.11060941e-01]
[464.85836792 236.65896606 0.90759623]	[477.66964722 308.32623291 0.83939159]	[400.85772705 316.01577759 0.83258975]	[380.16519165 423.88412476 0.88601118]	[377.59524536 536.71008301 0.86220592]	[544.29602051 298.15100098 0.90416276]	[582.86254883 405.83609009 0.89020789]	[598.2411499 513.59820557 0.79381245]	[495.63781738 526.45611572 0.67414087]	[446.92810059 534.10339355 0.65465915]	[472.54641724 703.38006592 0.79665494]	[4.90560089e+02 8.52218628e+02 8.10602248e-01]	[541.77539062 523.87689209 0.70472682]	[554.63702393 690.59448242 0.7878176 ]	[5.29057556e+02 6.85412720e+02 4.78182197e-01]	[454.59173584 231.32019043 0.8727808 ]	[480.17019653 226.23979187 0.90024781]	[434.03912354 233.88224792 0.86362922]	[500.71832275 221.14685059 0.88685101]	[5.26488892e+02 7.26578857e+02 2.74126709e-01]	[5.39279358e+02 7.23934998e+02 2.23964423e-01]	[5.23927368e+02 6.77777954e+02 3.41949612e-01]	[4.90523895e+02 8.95927979e+02 8.12051892e-01]	[4.75073456e+02 8.93264282e+02 8.02886784e-01]	[5.00807220e+02 8.59982666e+02 7.18665123e-01]
[462.43673706 236.66268921 0.91353571]	[477.62536621 305.84783936 0.82770437]	[400.8394165 316.0085144 0.83306235]	[380.13638306 423.90228271 0.87643701]	[377.58874512 536.71716309 0.86161494]	[541.91168213 298.12792969 0.90151322]	[582.84277344 403.38525391 0.88635838]	[598.21429443 513.59075928 0.79441172]	[495.66607666 526.43713379 0.67661524]	[446.9637146 531.58575439 0.64940959]	[472.57165527 703.37091064 0.79720056]	[4.90559998e+02 8.52228821e+02 8.10024142e-01]	[541.77850342 523.86029053 0.70590568]	[554.62335205 690.60876465 0.78595239]	[5.29049805e+02 6.82915100e+02 4.19501245e-01]	[452.08135986 231.33691406 0.86395121]	[480.11065674 226.23345947 0.88877475]	[431.55783081 233.88471985 0.8565557 ]	[500.64447021 221.09942627 0.87121052]	[5.41755554e+02 7.06072998e+02 1.93485662e-01]	[5.62268494e+02 6.95789795e+02 1.90084919e-01]	[5.23922974e+02 6.75270508e+02 2.93729514e-01]	[4.90538635e+02 8.95925171e+02 8.10159445e-01]	[4.75081055e+02 8.93264038e+02 8.01977694e-01]	[5.00802277e+02 8.59999268e+02 7.18263984e-01]
[462.41644287 236.65214539 0.91850686]	[477.59359741 308.31939697 0.82229143]	[400.80984497 316.02838135 0.84152877]	[377.74401855 426.44100952 0.86668241]	[377.55343628 539.16723633 0.85853076]	[541.89434814 298.11993408 0.90232474]	[582.84545898 405.83404541 0.88246524]	[595.72009277 513.58148193 0.79375017]	[495.6546936 526.41723633 0.66885424]	[446.95315552 531.54962158 0.64456785]	[472.56814575 703.39349365 0.79787463]	[4.90554871e+02 8.52222412e+02 8.09804440e-01]	[541.777771 523.83959961 0.69787794]	[557.18261719 690.66333008 0.77541494]	[5.34104187e+02 6.82963013e+02 4.48865980e-01]	[452.03723145 231.32931519 0.86104435]	[477.72595215 226.22477722 0.88395798]	[431.48455811 233.88735962 0.85045153]	[498.2572937 218.67176819 0.8620612 ]	[5.41731689e+02 7.11162903e+02 2.19046578e-01]	[5.62312500e+02 6.95833862e+02 2.14086100e-01]	[5.26472168e+02 6.77813110e+02 3.05750847e-01]	[4.90532593e+02 8.95925842e+02 8.10192049e-01]	[4.75077209e+02 8.93264526e+02 8.02371025e-01]	[5.00797974e+02 8.59996521e+02 7.18082607e-01]
[462.38510132 236.65124512 0.92904139]	[475.15512085 308.33093262 0.82619619]	[400.79333496 316.05691528 0.84810507]	[377.72311401 428.97848511 0.86436892]	[377.52474976 539.20172119 0.86086363]	[541.87225342 298.12619019 0.90810394]	[582.83349609 405.85134888 0.88681036]	[595.70428467 511.05142212 0.79761863]	[495.65567017 526.41107178 0.6708895 ]	[446.97155762 531.54150391 0.64470088]	[475.06115723 703.37518311 0.79102379]	[4.90564819e+02 8.52216125e+02 8.10068071e-01]	[541.76501465 523.81585693 0.70015538]	[557.2230835 690.63079834 0.77984333]	[5.31536804e+02 6.82974243e+02 4.95362133e-01]	[449.50579834 231.32330322 0.85957646]	[477.68087769 223.74639893 0.87904608]	[428.93411255 233.87866211 0.85297382]	[498.23071289 218.64599609 0.8654483 ]	[5.26439026e+02 7.29105774e+02 3.59544456e-01]	[5.36737915e+02 7.26501892e+02 2.98771203e-01]	[5.23870728e+02 6.72705750e+02 3.27681005e-01]	[4.90529083e+02 8.95957886e+02 8.07091057e-01]	[4.75075348e+02 8.93284424e+02 8.02222431e-01]	[5.00795624e+02 8.59984070e+02 7.17263401e-01]
[462.35626221 236.64562988 0.93576336]	[475.14877319 308.36437988 0.82809573]	[400.78381348 316.07116699 0.85476899]	[377.69412231 431.47018433 0.86439312]	[377.49996948 539.21136475 0.85773575]	[541.8815918 298.13995361 0.90676022]	[582.8293457 405.86807251 0.885373 ]	[595.68261719 511.07189941 0.79805899]	[495.64266968 526.41119385 0.66832429]	[449.43780518 531.54876709 0.64414525]	[472.60818481 700.91693115 0.79101557]	[4.90563232e+02 8.52204712e+02 8.09867680e-01]	[541.73608398 523.8147583 0.6966548 ]	[557.27716064 690.65795898 0.78480399]	[5.29061462e+02 6.82966064e+02 5.22817612e-01]	[449.43881226 231.31796265 0.86254126]	[477.64324951 223.71588135 0.87378484]	[428.91094971 233.90267944 0.85595596]	[498.18386841 218.6224823 0.85852087]	[5.26433533e+02 7.29113831e+02 3.94736022e-01]	[5.36717957e+02 7.26499390e+02 3.28235000e-01]	[5.23843262e+02 6.72688538e+02 3.39805037e-01]	[4.90513580e+02 8.95956665e+02 8.05002809e-01]	[4.75070435e+02 8.93278137e+02 7.99748480e-01]	[5.00799011e+02 8.59957703e+02 7.18549192e-01]
[462.30197144 236.65930176 0.93805379]	[475.11132812 308.37432861 0.8229087 ]	[400.74847412 316.08563232 0.85926545]	[377.67709351 428.96908569 0.86429507]	[377.48901367 539.24859619 0.857687 ]	[541.8760376 298.13186646 0.90267098]	[582.80596924 405.85403442 0.87985164]	[595.67004395 511.0874939 0.79156649]	[495.61434937 526.45593262 0.66471434]	[446.94592285 534.10198975 0.64948541]	[472.59048462 703.38098145 0.79433542]	[4.90568909e+02 8.52213074e+02 8.05874705e-01]	[541.74029541 523.855896 0.69579971]	[559.69689941 690.60540771 0.78675592]	[5.34113220e+02 6.82901672e+02 4.70147580e-01]	[446.92401123 231.33158875 0.87195212]	[475.15908813 223.74267578 0.86129624]	[426.40698242 233.8997345 0.8634516 ]	[495.69177246 218.65724182 0.84015828]	[5.26531616e+02 7.26537048e+02 3.16257238e-01]	[5.39311829e+02 7.21406677e+02 2.63086110e-01]	[5.23887024e+02 6.70131958e+02 3.16038877e-01]	[4.90537476e+02 8.95943542e+02 8.06274951e-01]	[4.75080811e+02 8.93274292e+02 8.02428961e-01]	[5.00805847e+02 8.59984192e+02 7.09287524e-01]
[462.2250061 239.07827759 0.93403894]	[475.08172607 308.38677979 0.81679851]	[400.72897339 316.1036377 0.85790551]	[377.68572998 428.96609497 0.86455542]	[377.49639893 539.2701416 0.86303264]	[541.86053467 298.134552 0.9034192 ]	[582.79931641 405.87017822 0.87333268]	[593.1895752 513.58276367 0.79481113]	[495.6257019 526.44897461 0.66268516]	[446.94046021 531.60980225 0.6461845 ]	[475.08877563 703.47674561 0.81018567]	[4.93041199e+02 8.52217285e+02 8.04471076e-01]	[541.75036621 523.85418701 0.69558072]	[559.75006104 690.64697266 0.79488987]	[5.39209290e+02 6.80357910e+02 3.90789628e-01]	[444.44094849 231.40071106 0.89427865]	[475.06112671 228.77349854 0.85696518]	[426.36691284 233.91816711 0.86810303]	[493.12542725 221.20759583 0.82078481]	[5.41884888e+02 7.06080261e+02 2.32567742e-01]	[5.62316284e+02 6.93256470e+02 2.33570710e-01]	[5.26459167e+02 6.70110474e+02 2.60805756e-01]	[4.93052246e+02 8.95928101e+02 8.07333529e-01]	[4.75109192e+02 8.93270447e+02 8.04728031e-01]	[5.00802826e+02 8.59992249e+02 7.00787604e-01]
[462.20080566 239.12109375 0.92561537]	[475.09179688 310.8677063 0.81524742]	[400.72961426 316.12438965 0.86044753]	[377.71890259 428.98394775 0.86061424]	[375.12539673 539.26806641 0.85953271]	[541.85742188 298.14352417 0.89723235]	[582.80267334 408.37792969 0.86783177]	[595.67144775 513.59863281 0.79816139]	[495.66448975 526.45794678 0.66271544]	[449.43002319 534.11016846 0.64152676]	[475.10128784 703.46954346 0.80922943]	[4.93036224e+02 8.52229065e+02 8.04646194e-01]	[541.77386475 523.87811279 0.69603771]	[559.75891113 690.66290283 0.79881853]	[5.41746399e+02 6.77777161e+02 3.26391160e-01]	[444.40539551 233.82200623 0.90872747]	[472.55975342 228.83856201 0.8549999 ]	[423.91308594 233.92150879 0.8655175 ]	[493.08255005 221.19458008 0.82003015]	[5.46909302e+02 6.93243103e+02 1.88293234e-01]	[5.62463013e+02 6.90626953e+02 2.22134799e-01]	[0. 0. 0.]	[4.93055969e+02 8.95911926e+02 8.07987750e-01]	[4.75106842e+02 8.93262695e+02 8.02830756e-01]	[5.00798096e+02 8.60011658e+02 7.02608228e-01]
[459.85211182 239.20132446 0.90940756]	[475.12173462 310.90606689 0.82504296]	[400.75018311 316.14578247 0.85452658]	[377.73516846 431.52566528 0.85736424]	[377.52746582 539.30090332 0.87675595]	[541.86206055 298.17453003 0.894104 ]	[582.79602051 405.91375732 0.86917251]	[595.68859863 513.61816406 0.80045635]	[495.6519165 526.46325684 0.65162104]	[446.95611572 531.60046387 0.63316703]	[475.11828613 705.97052002 0.81391895]	[4.93061951e+02 8.49796814e+02 8.01512659e-01]	[541.76947021 523.88165283 0.68401277]	[559.78063965 690.71160889 0.7903499 ]	[5.39301025e+02 6.77792236e+02 3.31885248e-01]	[444.38116455 233.90762329 0.92541182]	[472.51519775 231.36074829 0.86230391]	[423.89196777 233.97340393 0.86296821]	[493.08413696 226.25854492 0.82261449]	[5.44477966e+02 6.98355896e+02 1.86656147e-01]	[5.62453674e+02 6.90710632e+02 2.11634904e-01]	[0. 0. 0.]	[4.93058319e+02 8.95901245e+02 8.06087136e-01]	[4.75129456e+02 8.93249329e+02 7.97994196e-01]	[5.00817200e+02 8.59957336e+02 6.95262730e-01]
[459.85354614 241.61784363 0.90725839]	[475.12252808 310.90817261 0.82495224]	[400.75091553 316.15509033 0.85396612]	[377.73550415 431.52572632 0.8570928 ]	[377.53387451 539.30773926 0.87797773]	[541.86187744 298.17391968 0.89352697]	[582.79760742 405.91213989 0.86930913]	[595.69049072 513.62451172 0.80112034]	[495.64971924 526.47009277 0.6498735 ]	[446.94906616 531.61077881 0.63166034]	[475.11404419 705.98632812 0.81474829]	[4.93075378e+02 8.52206909e+02 8.00178587e-01]	[541.7723999 523.8894043 0.68318075]	[559.77929688 690.71160889 0.78993595]	[5.39302124e+02 6.77790833e+02 3.17656428e-01]	[444.37539673 233.91435242 0.92751431]	[472.51257324 231.35671997 0.86123121]	[423.88400269 233.99502563 0.86552399]	[493.08233643 226.24957275 0.82194859]	[5.44470825e+02 6.98341736e+02 1.81085765e-01]	[5.62457458e+02 6.90708679e+02 2.04534680e-01]	[0. 0. 0.]	[4.93071594e+02 8.95891541e+02 8.05040658e-01]	[4.75135284e+02 8.93249817e+02 7.97951281e-01]	[5.00817719e+02 8.60014954e+02 6.94043875e-01]
[459.84411621 244.24920654 0.8921302 ]	[475.14154053 310.90652466 0.82666993]	[400.76870728 316.14761353 0.84934115]	[377.72949219 431.48526001 0.85665661]	[377.54397583 539.2845459 0.87724507]	[541.8571167 298.16677856 0.89358425]	[582.78894043 405.91305542 0.86710399]	[595.71588135 513.60748291 0.7998091 ]	[495.65786743 526.46331787 0.65172464]	[446.96014404 531.60333252 0.63250971]	[475.11907959 706.00408936 0.81548047]	[4.93077728e+02 8.49787964e+02 8.00283313e-01]	[541.76812744 523.8848877 0.68210351]	[559.76324463 693.16595459 0.78386062]	[5.39229431e+02 6.77811829e+02 3.30110878e-01]	[444.37994385 234.02084351 0.92732924]	[472.52883911 233.85112 0.87874496]	[423.87252808 234.0327301 0.85646558]	[490.57318115 228.87741089 0.8312211 ]	[5.44414978e+02 7.00901917e+02 1.88099295e-01]	[5.62411621e+02 6.93172485e+02 2.05212146e-01]	[0. 0. 0.]	[4.93096283e+02 8.95855530e+02 8.10910463e-01]	[4.75157990e+02 8.93223022e+02 7.96678901e-01]	[5.00823059e+02 8.59953308e+02 6.84715986e-01]
[462.22891235 251.87145996 0.91364133]	[477.59545898 310.8739624 0.82797241]	[400.78436279 316.12890625 0.84427238]	[377.743927 431.48388672 0.85518396]	[377.5630188 539.26849365 0.87472183]	[541.88562012 298.18463135 0.8912555 ]	[582.79534912 408.39746094 0.86670178]	[598.21118164 513.65075684 0.80401492]	[498.11221313 526.48565674 0.65587968]	[449.46829224 534.10925293 0.63167846]	[475.16836548 705.92962646 0.80828679]	[4.93097961e+02 8.52212830e+02 7.97194541e-01]	[541.79980469 523.90692139 0.68914258]	[559.75848389 690.72064209 0.78956139]	[5.36666931e+02 6.75253784e+02 3.28537226e-01]	[446.88406372 236.55888367 0.89633417]	[475.08175659 234.05555725 0.90263093]	[426.34576416 234.03495789 0.82576513]	[493.06793213 228.87583923 0.82838947]	[5.44440002e+02 6.98332825e+02 1.72522262e-01]	[5.62445923e+02 6.90690063e+02 1.94782659e-01]	[0. 0. 0.]	[4.93113312e+02 8.95865112e+02 8.05328429e-01]	[4.77606049e+02 8.93231812e+02 7.93933511e-01]	[5.00830109e+02 8.60010925e+02 6.79004848e-01]
[462.24841309 254.4128418 0.92412257]	[477.61428833 310.86657715 0.83364999]	[400.82382202 316.1232605 0.84006143]	[380.08718872 428.98568726 0.85345417]	[377.59307861 539.26379395 0.87964761]	[541.89013672 298.18753052 0.89098287]	[582.7980957 408.40603638 0.86865091]	[598.23632812 516.12109375 0.80540276]	[498.12921143 528.98443604 0.65135825]	[449.47070312 534.14764404 0.628537 ]	[475.16827393 705.99237061 0.81846476]	[4.93099152e+02 8.52194519e+02 7.96863437e-01]	[541.8102417 523.93884277 0.68542182]	[557.27044678 690.67407227 0.79763085]	[5.31597900e+02 6.75286987e+02 3.56040269e-01]	[446.92385864 239.08880615 0.85958517]	[475.09527588 236.54489136 0.88925076]	[426.40667725 236.50445557 0.81752634]	[493.06011963 231.31970215 0.8325299 ]	[5.44371399e+02 6.98311523e+02 1.75274372e-01]	[5.62405396e+02 6.90704834e+02 1.94713563e-01]	[0. 0. 0.]	[4.93113556e+02 8.95863159e+02 8.03580105e-01]	[4.77605011e+02 8.93226135e+02 7.89778590e-01]	[5.00831268e+02 8.59985901e+02 6.78628623e-01]
[462.25558472 254.41386414 0.92386925]	[477.61953735 310.87536621 0.83658719]	[400.83001709 316.12704468 0.83900714]	[377.75457764 431.47171021 0.85225278]	[377.59356689 539.27130127 0.88135958]	[541.89263916 298.19119263 0.89174515]	[582.79931641 408.39923096 0.86976081]	[598.230896 516.11383057 0.80521739]	[498.1343689 528.98138428 0.65256792]	[449.4786377 534.14404297 0.62828207]	[475.16275024 706.02807617 0.81910896]	[4.93096588e+02 8.52200378e+02 7.97460258e-01]	[541.81298828 523.93457031 0.68587261]	[557.27557373 690.67181396 0.79817098]	[5.31598206e+02 6.77772522e+02 3.55689853e-01]	[446.93130493 239.09381104 0.85859281]	[475.10290527 236.54541016 0.89113796]	[426.41082764 236.52850342 0.81991762]	[493.06454468 231.32699585 0.8353377 ]	[5.44360596e+02 6.98337524e+02 1.73257858e-01]	[5.62400391e+02 6.90717590e+02 1.90314531e-01]	[5.26422607e+02 6.70149353e+02 2.29214892e-01]	[4.93121368e+02 8.95866394e+02 8.04461062e-01]	[4.77608765e+02 8.93229919e+02 7.91383266e-01]	[5.00829926e+02 8.59992798e+02 6.78918481e-01]
[462.29309082 254.56178284 0.93153352]	[477.60266113 310.9175415 0.83909768]	[400.85647583 316.1579895 0.83676791]	[377.75717163 431.5201416 0.85421121]	[377.61929321 539.27148438 0.88688332]	[541.89685059 298.21377563 0.88553339]	[582.80822754 408.38619995 0.87219077]	[598.23699951 516.15026855 0.81020802]	[498.13323975 528.97662354 0.65209854]	[449.49453735 534.14007568 0.62745923]	[475.14511108 706.01501465 0.81685066]	[4.93099609e+02 8.52188660e+02 7.97399938e-01]	[541.80401611 523.93157959 0.68524104]	[557.2265625 690.69146729 0.79073632]	[5.34138794e+02 6.77788269e+02 3.45532656e-01]	[449.43069458 241.69694519 0.83124697]	[475.14294434 239.06529236 0.87634861]	[426.37329102 236.625 0.81853783]	[495.58328247 231.42150879 0.84084839]	[5.44357483e+02 6.98340210e+02 1.74844280e-01]	[5.62389160e+02 6.93201050e+02 1.88386664e-01]	[0. 0. 0.]	[4.93116150e+02 8.95873413e+02 8.04506660e-01]	[4.77609924e+02 8.93232971e+02 7.90254295e-01]	[5.00833099e+02 8.59970154e+02 6.79580390e-01]
[462.35153198 259.61807251 0.90401095]	[477.6312561 310.96124268 0.85189545]	[400.86346436 316.16177368 0.84041238]	[380.10507202 431.51687622 0.86130357]	[377.63845825 539.26300049 0.88793594]	[541.94421387 300.62420654 0.88066947]	[582.83990479 410.95101929 0.87482661]	[598.24609375 516.12854004 0.80837965]	[498.13644409 528.99902344 0.66126454]	[451.99603271 536.65844727 0.63548952]	[475.08828735 706.04425049 0.82230896]	[4.93089661e+02 8.52190918e+02 7.96420455e-01]	[541.77984619 523.95037842 0.68699569]	[557.16296387 690.64666748 0.79668939]	[5.34166748e+02 6.77781860e+02 3.54554117e-01]	[449.50585938 251.89042664 0.84991622]	[477.66525269 246.83421326 0.86924011]	[428.93380737 239.12693787 0.75981647]	[498.12454224 233.90011597 0.85923046]	[5.44352844e+02 6.95782471e+02 1.72016874e-01]	[5.62395325e+02 6.90734924e+02 1.85309693e-01]	[5.31559509e+02 6.75239868e+02 2.45980889e-01]	[4.93108459e+02 8.95862976e+02 8.03333580e-01]	[4.75161774e+02 8.93226074e+02 7.89572239e-01]	[5.00828430e+02 8.59995239e+02 6.79267347e-01]
[464.84030151 264.75088501 0.85045147]	[477.69216919 313.39089966 0.86419415]	[403.26824951 316.13284302 0.83817255]	[380.11398315 431.54907227 0.85720658]	[377.60705566 539.26031494 0.88337386]	[544.31231689 300.65374756 0.87801969]	[582.86486816 413.55331421 0.8848052 ]	[598.22979736 516.19696045 0.81599772]	[495.69003296 526.50415039 0.65945864]	[449.49761963 534.15820312 0.63395709]	[475.08496094 706.00488281 0.82929611]	[4.93087585e+02 8.52195374e+02 7.93923914e-01]	[541.75634766 523.92816162 0.68682158]	[554.63458252 688.21130371 0.7977041 ]	[5.39232056e+02 6.77816040e+02 2.95750231e-01]	[454.59835815 254.49885559 0.89313859]	[480.12948608 251.94335938 0.89617747]	[431.55441284 241.66744995 0.73434591]	[498.17590332 234.00004578 0.85243338]	[5.44377686e+02 6.93199280e+02 1.74103752e-01]	[5.62434448e+02 6.90710510e+02 1.88432455e-01]	[5.39230469e+02 6.82855286e+02 2.34345183e-01]	[4.93127655e+02 8.95859131e+02 7.99648106e-01]	[4.77608276e+02 8.93226440e+02 7.85118103e-01]	[5.00821198e+02 8.60009705e+02 6.79851055e-01]
[462.40719604 267.36026001 0.86498821]	[477.70489502 313.43234253 0.87318325]	[403.26571655 316.1338501 0.83766758]	[380.11886597 431.55300903 0.85920876]	[377.58139038 539.25146484 0.87699282]	[544.31732178 300.69171143 0.87276739]	[582.86395264 413.56323242 0.88364118]	[598.22357178 516.21936035 0.81610334]	[495.66186523 526.49847412 0.6562041 ]	[449.47229004 534.14941406 0.63274688]	[475.08010864 705.95245361 0.82074201]	[4.93082886e+02 8.52187561e+02 7.95215368e-01]	[541.73901367 523.92169189 0.68255645]	[554.63690186 688.21209717 0.79530138]	[5.39257874e+02 6.80334900e+02 3.08176756e-01]	[454.54040527 254.55470276 0.88216496]	[480.12380981 254.42260742 0.91058075]	[431.50979614 241.6232605 0.7541796 ]	[498.20593262 236.43486023 0.8641125 ]	[5.44380249e+02 6.93248413e+02 1.78342521e-01]	[5.62432617e+02 6.90731995e+02 1.94181442e-01]	[5.39214722e+02 6.82861267e+02 2.41683960e-01]	[4.93122955e+02 8.95870483e+02 8.00528169e-01]	[4.77604553e+02 8.93233826e+02 7.87098408e-01]	[5.00821655e+02 8.59985352e+02 6.79107785e-01]
[462.39416504 269.86514282 0.87841052]	[477.73318481 313.44827271 0.8758018 ]	[403.27749634 316.13449097 0.83547187]	[380.12228394 431.55865479 0.86120111]	[377.54290771 539.24871826 0.87187791]	[544.33343506 300.71682739 0.86757755]	[582.86328125 413.57458496 0.88401163]	[595.74615479 518.70227051 0.82564545]	[495.64828491 526.45526123 0.66240096]	[449.44665527 531.61169434 0.6341399 ]	[475.09997559 703.43890381 0.80473077]	[4.93091736e+02 8.52184387e+02 7.95471966e-01]	[541.73114014 523.88537598 0.68406427]	[554.63659668 688.21099854 0.79210055]	[5.39240906e+02 6.77827393e+02 3.00470799e-01]	[452.08657837 256.94290161 0.87495434]	[480.11401367 254.45329285 0.90777695]	[431.54040527 241.69042969 0.72761601]	[498.21810913 236.46922302 0.8645038 ]	[5.44420654e+02 6.93234558e+02 1.79199442e-01]	[5.62463013e+02 6.90713623e+02 2.03728646e-01]	[5.36677795e+02 6.80371094e+02 2.27761805e-01]	[4.93124207e+02 8.95873718e+02 8.00602376e-01]	[4.77609741e+02 8.93232666e+02 7.86396861e-01]	[5.00824371e+02 8.59978394e+02 6.78949952e-01]
[462.3961792 269.92114258 0.88898718]	[477.74243164 313.47525024 0.88198072]	[403.28942871 316.16259766 0.83240354]	[380.09509277 431.55245972 0.86047322]	[377.5072937 539.28027344 0.86720121]	[544.34124756 300.74484253 0.86288482]	[582.87036133 416.03445435 0.88648868]	[598.20996094 518.74072266 0.82828528]	[495.68862915 529.01348877 0.66162258]	[449.5005188 536.67944336 0.63904476]	[475.06607056 705.9050293 0.81538546]	[4.93083557e+02 8.49793274e+02 7.95804381e-01]	[541.75482178 526.43084717 0.68696326]	[554.62744141 690.62438965 0.78328866]	[5.39261475e+02 6.77825989e+02 2.90376753e-01]	[452.07501221 256.99121094 0.88002276]	[480.12548828 254.48974609 0.91380095]	[431.55612183 244.25549316 0.70951682]	[498.24462891 236.51817322 0.86050409]	[5.44421509e+02 6.93282410e+02 1.76055551e-01]	[5.62480530e+02 6.93207214e+02 2.03473493e-01]	[5.36674927e+02 6.80381714e+02 2.21707866e-01]	[4.93135956e+02 8.95889587e+02 7.98612952e-01]	[4.77613312e+02 8.93246460e+02 7.86133707e-01]	[5.00832611e+02 8.59952759e+02 6.79636598e-01]
[462.36471558 272.41586304 0.9123553 ]	[480.10903931 313.51217651 0.89271152]	[403.28808594 318.53448486 0.83428168]	[380.09301758 434.09667969 0.86658978]	[375.09069824 539.25799561 0.85274959]	[544.35253906 300.7791748 0.85551161]	[582.87158203 416.12350464 0.89566773]	[595.72576904 521.21856689 0.84118021]	[498.13430786 534.09625244 0.66374803]	[451.99700928 539.24920654 0.64826113]	[472.59713745 706.04785156 0.82054782]	[4.93086670e+02 8.52184753e+02 7.98349500e-01]	[541.77130127 528.99969482 0.68634206]	[554.64544678 690.62115479 0.78327012]	[5.39309875e+02 6.77824707e+02 2.52994388e-01]	[452.05661011 257.06430054 0.87964094]	[477.73876953 254.57336426 0.91195059]	[434.07739258 246.76185608 0.66999203]	[498.23474121 236.57817078 0.86150908]	[5.44395447e+02 6.93246155e+02 1.65962696e-01]	[5.62481506e+02 6.93199951e+02 1.85698345e-01]	[5.36689758e+02 6.80400208e+02 1.96515024e-01]	[4.95607727e+02 8.95886780e+02 8.03591371e-01]	[4.77619537e+02 8.93250671e+02 7.91798949e-01]	[5.00835602e+02 8.59963867e+02 6.80887461e-01]
[462.40509033 272.49319458 0.91376966]	[477.71975708 313.54260254 0.89336777]	[403.27642822 318.56713867 0.8373884 ]	[380.09783936 436.62756348 0.885297 ]	[375.04388428 539.28039551 0.84726185]	[544.34216309 303.20599365 0.85333771]	[582.87005615 418.5496521 0.90055132]	[595.71960449 521.2355957 0.84434581]	[498.16467285 534.16131592 0.66594481]	[452.01654053 539.29962158 0.64864409]	[472.58276367 706.06561279 0.82060862]	[4.93079620e+02 8.52208618e+02 7.97320068e-01]	[541.79852295 531.54223633 0.6845054 ]	[554.64465332 690.62042236 0.78673327]	[5.41754028e+02 6.77825073e+02 2.55504429e-01]	[452.07626343 257.1708374 0.87088937]	[480.11730957 256.9624939 0.91053253]	[434.10513306 249.36436462 0.67701435]	[498.2272644 236.61839294 0.85525393]	[5.44415955e+02 6.93191284e+02 1.60665423e-01]	[5.64829285e+02 6.90724976e+02 1.84643388e-01]	[5.36681030e+02 6.80364624e+02 1.97812483e-01]	[4.95616302e+02 8.95894836e+02 7.98727810e-01]	[4.77626709e+02 8.93258667e+02 7.89457917e-01]	[5.00833954e+02 8.59990967e+02 6.82873785e-01]
[462.40042114 274.89434814 0.91712892]	[477.70877075 315.91384888 0.89821076]	[403.26629639 318.58551025 0.83829057]	[377.7527771 439.12353516 0.90794098]	[374.99603271 539.30584717 0.84665883]	[544.3326416 303.22683716 0.85119545]	[582.87561035 418.59246826 0.91002023]	[595.66290283 521.32061768 0.84497422]	[498.14382935 536.65362549 0.65621161]	[449.51153564 539.28491211 0.64112049]	[475.06069946 708.57873535 0.82399493]	[4.93088135e+02 8.52214233e+02 7.98400700e-01]	[541.79156494 531.56207275 0.67804384]	[554.67425537 690.71899414 0.76985955]	[5.41781067e+02 6.80320740e+02 2.61801511e-01]	[452.05395508 257.20880127 0.86491573]	[477.7399292 257.0022583 0.91242206]	[434.09991455 251.85641479 0.66908228]	[498.21990967 236.6605072 0.8593815 ]	[5.44473389e+02 6.95742615e+02 1.80232793e-01]	[5.64801758e+02 6.93178955e+02 2.13372722e-01]	[5.39235413e+02 6.82886719e+02 1.96966529e-01]	[4.95630280e+02 8.95906372e+02 8.03519964e-01]	[4.77639923e+02 8.93265320e+02 7.92993605e-01]	[5.00830200e+02 8.59980652e+02 6.86709940e-01]
[462.40393066 274.96896362 0.91768456]	[477.66360474 315.9597168 0.89792573]	[400.86062622 318.6579895 0.84010881]	[377.73547363 439.13446045 0.90520769]	[375.00302124 541.70343018 0.84959841]	[544.30889893 303.25799561 0.84505403]	[582.85888672 416.1697998 0.90390819]	[593.19903564 521.28985596 0.84593451]	[498.12133789 536.68939209 0.66118884]	[449.48815918 541.75189209 0.64884073]	[475.07717896 708.60778809 0.82345265]	[4.93091156e+02 8.52214172e+02 7.99053133e-01]	[541.7744751 531.57806396 0.68244946]	[557.1651001 693.2244873 0.75807089]	[5.41762634e+02 6.77789062e+02 2.52674937e-01]	[452.06848145 259.60934448 0.86009151]	[477.73834229 257.081604 0.91482145]	[434.10406494 251.89529419 0.69605136]	[498.18777466 239.10797119 0.84296876]	[5.44411072e+02 6.93236023e+02 1.55924454e-01]	[5.64844727e+02 6.90722229e+02 1.76875770e-01]	[0. 0. 0.]	[4.95619843e+02 8.95905884e+02 7.96981335e-01]	[4.77623840e+02 8.93262268e+02 7.90830255e-01]	[5.00833893e+02 8.59985352e+02 6.83365822e-01]
[462.41067505 275.04696655 0.92514467]	[477.66534424 316.00875854 0.9018563 ]	[403.25128174 318.70681763 0.83426589]	[377.73184204 439.15792847 0.91068518]	[375.00759888 541.72949219 0.85504878]	[544.31237793 305.77783203 0.83708525]	[582.86437988 418.61779785 0.91671205]	[593.19293213 521.31225586 0.84553969]	[498.11703491 536.71838379 0.66266525]	[449.47479248 541.78521729 0.64862835]	[475.1000061 708.5604248 0.8265447]	[4.93072998e+02 8.52233582e+02 7.98550725e-01]	[541.76916504 531.59960938 0.680233 ]	[557.16229248 693.23657227 0.76714182]	[5.36726196e+02 6.77788574e+02 2.67940730e-01]	[452.06723022 259.68148804 0.8494243 ]	[480.11380005 257.1781311 0.908391 ]	[434.08044434 251.96391296 0.73727858]	[498.16394043 241.66908264 0.81671691]	[5.44372986e+02 6.93277405e+02 1.40792251e-01]	[5.64835754e+02 6.90720276e+02 1.59225181e-01]	[0. 0. 0.]	[4.95617462e+02 8.95918335e+02 7.93054461e-01]	[4.77615387e+02 8.93278870e+02 7.89246142e-01]	[5.00829010e+02 8.60000610e+02 6.85646713e-01]
[462.43728638 275.08203125 0.91877276]	[477.65496826 316.0619812 0.9043175 ]	[403.25622559 318.76742554 0.82708317]	[377.74255371 439.26480103 0.91648525]	[375.01318359 541.77978516 0.86413348]	[544.30603027 305.83410645 0.83322096]	[582.86993408 418.67730713 0.92498392]	[593.19799805 521.38812256 0.84591448]	[498.14816284 539.23602295 0.66481012]	[449.51541138 541.82940674 0.63934445]	[475.15039062 708.66503906 0.81453753]	[4.93080780e+02 8.52276978e+02 7.96668708e-01]	[541.78131104 534.13861084 0.67862409]	[557.18310547 695.75164795 0.76996911]	[5.36678589e+02 6.77809509e+02 2.66723633e-01]	[454.54025269 259.72702026 0.8445003 ]	[480.12536621 257.20413208 0.9103967 ]	[434.06021118 254.39570618 0.76147228]	[498.14111328 241.7116394 0.80810118]	[5.44361633e+02 6.95770691e+02 1.26823902e-01]	[5.64846313e+02 6.93211731e+02 1.42753646e-01]	[0. 0. 0.]	[4.95619629e+02 8.95930176e+02 7.89728165e-01]	[4.77609375e+02 8.93293030e+02 7.92278707e-01]	[5.00845276e+02 8.62531555e+02 6.85458124e-01]
[462.3744812 277.5005188 0.92440331]	[477.61791992 316.13891602 0.90176404]	[400.8659668 321.20571899 0.82470351]	[377.73641968 441.67312622 0.92105061]	[375.02853394 541.86425781 0.87557048]	[544.3145752 310.87911987 0.83415544]	[582.86938477 418.75012207 0.93120253]	[595.67657471 523.79040527 0.84194148]	[495.69107056 541.75158691 0.67512518]	[449.4758606 544.34490967 0.65376306]	[477.64056396 708.60797119 0.83025146]	[4.93117554e+02 8.52282776e+02 7.95698762e-01]	[541.7477417 536.70788574 0.6828289 ]	[557.26373291 700.83764648 0.77835691]	[5.26513428e+02 6.75265198e+02 3.44458103e-01]	[452.02557373 262.21484375 0.8331145 ]	[477.70706177 259.66644287 0.89256287]	[434.04980469 254.39096069 0.70715588]	[498.15264893 244.2774353 0.81533688]	[5.44335815e+02 7.03430908e+02 1.45392746e-01]	[5.62422302e+02 6.98302979e+02 1.52684912e-01]	[0. 0. 0.]	[4.95609955e+02 8.95956848e+02 7.86069632e-01]	[4.77620056e+02 8.93295532e+02 7.93594301e-01]	[5.00857330e+02 8.62509033e+02 6.81026161e-01]
[462.34838867 277.60006714 0.91959679]	[477.6050415 318.52816772 0.89741653]	[400.85641479 321.29467773 0.81561679]	[377.74423218 441.75039673 0.92218387]	[375.04449463 541.93713379 0.87604439]	[544.30053711 310.95196533 0.84033054]	[582.86578369 418.79147339 0.93423176]	[595.70092773 523.86608887 0.84302449]	[495.6847229 541.83123779 0.67904568]	[449.46716309 544.43737793 0.64917594]	[477.65216064 708.66369629 0.83557969]	[4.93122284e+02 8.52365845e+02 7.94947863e-01]	[541.74304199 539.24298096 0.67924225]	[559.68548584 700.91046143 0.79002213]	[5.28979736e+02 6.77796021e+02 3.06315571e-01]	[449.52249146 264.80712891 0.82022446]	[477.67480469 262.22381592 0.8681215 ]	[431.5574646 254.40237427 0.68598342]	[495.6887207 246.76190186 0.80232644]	[5.44333557e+02 7.03473145e+02 1.17306851e-01]	[5.62467712e+02 7.00853088e+02 1.20455720e-01]	[0. 0. 0.]	[4.95607361e+02 8.95939758e+02 7.90550649e-01]	[4.77625732e+02 8.93287781e+02 8.07035565e-01]	[5.00860077e+02 8.65077393e+02 6.95397139e-01]
[462.3274231 277.69866943 0.91109258]	[477.63375854 318.58966064 0.9031297 ]	[400.83901978 323.77154541 0.81727409]	[377.72955322 441.80682373 0.91825294]	[375.10647583 544.37854004 0.8829087 ]	[544.32025146 313.45013428 0.85007751]	[582.8659668 421.20773315 0.93788791]	[595.75524902 523.94061279 0.84417284]	[495.67858887 541.86846924 0.6815207 ]	[446.96853638 544.45318604 0.64842796]	[477.66574097 708.7253418 0.83148366]	[4.95601624e+02 8.52345337e+02 8.01343799e-01]	[541.74914551 539.2835083 0.6829949 ]	[557.25189209 703.44946289 0.80216217]	[5.29024475e+02 6.80335632e+02 2.89818913e-01]	[449.48587036 269.83035278 0.82392204]	[477.67022705 264.80258179 0.86117095]	[431.52462769 254.49217224 0.67260265]	[495.69906616 249.33590698 0.81034505]	[5.44322205e+02 7.06014648e+02 1.29084498e-01]	[5.64825562e+02 7.03416321e+02 1.33299172e-01]	[0. 0. 0.]	[4.95610474e+02 8.95948486e+02 7.88274109e-01]	[4.77647858e+02 8.93290344e+02 8.08685362e-01]	[5.00874695e+02 8.65041931e+02 6.96470797e-01]
[462.34973145 280.16345215 0.89663953]	[477.67993164 318.63604736 0.9073146 ]	[400.86657715 323.80517578 0.81133652]	[377.75793457 441.8026123 0.91794837]	[375.12695312 544.50195312 0.86704046]	[544.34484863 313.55090332 0.85953426]	[582.88171387 421.34173584 0.92080939]	[598.23840332 524.00372314 0.83898139]	[495.65203857 544.38342285 0.67967147]	[446.94836426 546.99041748 0.64927298]	[477.66192627 713.699646 0.81948215]	[4.95630737e+02 8.52386597e+02 8.06562304e-01]	[541.73553467 541.81097412 0.68677574]	[557.19238281 703.51037598 0.79990864]	[5.29010498e+02 6.82940979e+02 3.20290864e-01]	[449.51208496 272.38330078 0.83252668]	[477.66107178 267.347229 0.86156112]	[434.01556396 256.98498535 0.6365571 ]	[495.67822266 249.35075378 0.80489069]	[5.44280640e+02 7.06131958e+02 1.39145151e-01]	[5.62477783e+02 7.05936829e+02 1.42777026e-01]	[0. 0. 0.]	[4.93132416e+02 8.95970703e+02 7.94235885e-01]	[4.77646698e+02 8.93299255e+02 8.17835212e-01]	[5.03269318e+02 8.65086914e+02 7.11632073e-01]
[462.39031982 280.23242188 0.88187176]	[477.65524292 318.67459106 0.90034735]	[400.85668945 326.29125977 0.81236011]	[380.08734131 441.90060425 0.90503752]	[377.50457764 546.97613525 0.85792691]	[544.3112793 315.96591187 0.86897451]	[582.89691162 421.35610962 0.91750419]	[598.26806641 526.42102051 0.83703321]	[495.68319702 544.4788208 0.67108214]	[449.46618652 552.06530762 0.63786674]	[477.67703247 716.28723145 0.81934255]	[4.95637054e+02 8.52391846e+02 8.10530722e-01]	[541.77490234 541.89178467 0.6911757 ]	[557.21923828 706.01806641 0.82116556]	[5.29028442e+02 6.85467163e+02 3.39207649e-01]	[452.03668213 274.87182617 0.84613067]	[477.67544556 269.8895874 0.86826533]	[431.56103516 257.06716919 0.59100306]	[495.66891479 251.84300232 0.80409014]	[5.44324951e+02 7.08619568e+02 1.68703273e-01]	[5.62452271e+02 7.06062805e+02 1.75983250e-01]	[0. 0. 0.]	[4.93090271e+02 8.95966736e+02 7.99265563e-01]	[4.77628815e+02 8.93289795e+02 8.22545409e-01]	[5.03279236e+02 8.65088074e+02 7.22671390e-01]
[462.38119507 282.73413086 0.87113899]	[477.64926147 318.73468018 0.88905537]	[400.85400391 326.36471558 0.81185788]	[377.75305176 444.31088257 0.90259886]	[377.54736328 547.06134033 0.85683328]	[544.30786133 316.04418945 0.87840921]	[582.89379883 421.32333374 0.92537898]	[598.27362061 526.49633789 0.82976913]	[495.69342041 546.95349121 0.671498 ]	[449.46148682 552.12438965 0.6383068 ]	[477.68719482 718.83422852 0.82004935]	[4.95641754e+02 8.54800903e+02 8.08619797e-01]	[541.78399658 544.36853027 0.69667375]	[557.18609619 706.12084961 0.82223874]	[5.34142456e+02 6.88015015e+02 2.66024500e-01]	[452.07165527 274.92196655 0.85394871]	[477.68359375 272.41525269 0.87809956]	[434.02532959 257.08334351 0.64992672]	[498.15664673 251.92860413 0.82333624]	[5.44328979e+02 7.08660400e+02 1.47941232e-01]	[5.64814453e+02 7.06113953e+02 1.50918171e-01]	[0. 0. 0.]	[4.93108826e+02 8.95969360e+02 7.98498929e-01]	[4.77632172e+02 8.93298340e+02 8.25282514e-01]	[5.03275360e+02 8.65113647e+02 7.18906879e-01]
[462.39013672 285.3041687 0.86250603]	[477.66116333 321.18841553 0.87594885]	[400.85037231 328.9375 0.8120873 ]	[377.75375366 444.34313965 0.89780879]	[377.56448364 549.55627441 0.85382915]	[544.30877686 316.13049316 0.88674331]	[582.90142822 423.7958374 0.91311085]	[598.28155518 528.9744873 0.82034177]	[495.62863159 546.94067383 0.66859049]	[446.93545532 552.10089111 0.64553684]	[477.67422485 721.37689209 0.82102829]	[4.95654388e+02 8.52381531e+02 8.11995089e-01]	[541.76202393 544.35241699 0.69632614]	[554.70825195 708.51055908 0.82155204]	[5.29058655e+02 6.88044250e+02 3.13529938e-01]	[452.07949829 274.99612427 0.8620792 ]	[477.72488403 274.86572266 0.88687754]	[434.08352661 257.1762085 0.66681999]	[498.17834473 254.43554688 0.83999634]	[5.44321533e+02 7.08715942e+02 1.57552361e-01]	[5.62461609e+02 7.08520569e+02 1.65900767e-01]	[5.23818787e+02 6.85499023e+02 2.10141838e-01]	[4.93109589e+02 8.95971008e+02 8.02024901e-01]	[4.77638031e+02 8.93294250e+02 8.26104879e-01]	[5.03289093e+02 8.65073792e+02 7.09364355e-01]
[462.35256958 287.84106445 0.87525594]	[477.69845581 321.25253296 0.87296361]	[400.8706665 331.47836304 0.81225777]	[377.730896 444.43148804 0.88254285]	[377.56854248 549.59606934 0.84999925]	[544.3203125 318.53851318 0.88556433]	[582.91784668 426.34268188 0.8923167 ]	[598.28222656 531.57086182 0.81093431]	[495.64059448 547.01763916 0.65898693]	[449.43618774 554.69146729 0.63634181]	[477.65405273 721.46472168 0.83316475]	[4.95636108e+02 8.54804382e+02 8.05042684e-01]	[541.75134277 544.43725586 0.69167358]	[554.62658691 708.62072754 0.81837636]	[5.36678528e+02 6.88106628e+02 2.41734281e-01]	[452.03805542 275.07901001 0.85647166]	[477.67709351 274.9140625 0.8850224 ]	[434.06985474 259.63986206 0.62725395]	[498.16253662 254.44235229 0.84075171]	[5.44299988e+02 7.08649170e+02 1.42481282e-01]	[5.64809021e+02 7.08499939e+02 1.41199812e-01]	[0. 0. 0.]	[4.93112091e+02 8.95960938e+02 8.02449584e-01]	[4.77628021e+02 8.93296997e+02 8.22811007e-01]	[5.03283997e+02 8.65114990e+02 7.08459258e-01]
[462.33590698 290.39001465 0.88688374]	[477.69204712 323.73919678 0.85993493]	[400.85604858 333.97351074 0.82228041]	[377.70755005 446.93048096 0.87159193]	[377.56082153 552.14544678 0.84722948]	[544.33978271 318.59777832 0.89194763]	[582.89227295 426.44400024 0.87924773]	[598.2588501 534.14300537 0.80734748]	[495.62109375 549.50164795 0.6601761 ]	[446.95608521 557.18951416 0.64197695]	[477.65386963 721.41369629 0.8310619 ]	[4.95624237e+02 8.54845520e+02 8.00828099e-01]	[541.73968506 544.45446777 0.68937123]	[554.61553955 708.67919922 0.80928153]	[5.31587402e+02 6.88148804e+02 2.92163759e-01]	[452.02252197 275.1335144 0.86113518]	[477.69592285 274.99285889 0.89299786]	[434.02963257 259.66986084 0.62942421]	[498.17230225 254.5322113 0.8361938 ]	[5.44257874e+02 7.08781677e+02 1.53952524e-01]	[5.62431458e+02 7.08619446e+02 1.53944805e-01]	[0. 0. 0.]	[4.93091614e+02 8.95937805e+02 8.01132083e-01]	[4.77611084e+02 8.93281738e+02 8.22517574e-01]	[5.03291321e+02 8.67603760e+02 7.19559312e-01]
[462.30978394 292.96340942 0.92047811]	[477.67605591 323.82180786 0.84718406]	[400.84466553 334.05444336 0.83170027]	[377.70669556 451.99182129 0.86689669]	[377.54013062 554.6932373 0.84461248]	[544.32824707 318.63110352 0.89414048]	[582.88861084 431.46630859 0.87216163]	[598.22692871 536.72155762 0.81177545]	[495.67059326 552.08935547 0.65657687]	[449.46676636 559.76373291 0.64613885]	[477.63299561 724.03582764 0.84867477]	[4.95606873e+02 8.54905334e+02 7.94907272e-01]	[541.76257324 547.00482178 0.68600065]	[552.11413574 708.70153809 0.80684841]	[5.29049683e+02 6.90654663e+02 3.22115779e-01]	[449.50024414 277.61749268 0.86861551]	[477.65908813 275.11599731 0.89280409]	[431.54037476 262.17849731 0.60210466]	[498.13534546 256.96905518 0.83655757]	[5.44256714e+02 7.11225342e+02 1.74088478e-01]	[5.62376892e+02 7.08714355e+02 1.74818382e-01]	[5.23894348e+02 6.88132080e+02 2.18804166e-01]	[4.90569733e+02 8.95958740e+02 8.00056159e-01]	[4.75125916e+02 8.93297180e+02 8.14998567e-01]	[5.03303345e+02 8.67669373e+02 7.27332830e-01]
[462.30712891 295.4029541 0.92925698]	[477.67880249 326.36096191 0.84123707]	[400.82388306 336.48657227 0.83805656]	[377.69140625 454.57125854 0.86782306]	[377.50289917 557.20703125 0.84609616]	[544.32196045 318.66473389 0.8909629 ]	[582.86486816 431.48486328 0.86948925]	[598.21533203 539.22570801 0.8219254 ]	[495.62960815 549.53540039 0.65672946]	[446.95758057 557.23596191 0.64242917]	[477.66864014 724.03179932 0.8522259 ]	[4.95610260e+02 8.54882568e+02 7.98440695e-01]	[541.75048828 546.94805908 0.684515 ]	[552.15093994 711.16436768 0.79325557]	[5.29030151e+02 6.90708679e+02 3.53283137e-01]	[449.51046753 277.7071228 0.85306907]	[477.65460205 277.5378418 0.89411038]	[431.54824829 262.23455811 0.61250436]	[495.69998169 257.03738403 0.83583611]	[5.44308350e+02 7.13754089e+02 1.91530883e-01]	[5.62387085e+02 7.11206421e+02 2.03072980e-01]	[5.23890686e+02 6.88133179e+02 2.26188064e-01]	[4.90562317e+02 8.95975037e+02 8.02742660e-01]	[4.75130707e+02 8.93300781e+02 8.16114366e-01]	[5.03295868e+02 8.67633179e+02 7.28911877e-01]
[462.31039429 295.45297241 0.93118131]	[477.66912842 331.40512085 0.84657145]	[400.80230713 336.55905151 0.84498304]	[377.67993164 457.087677 0.8759768 ]	[375.11587524 557.24041748 0.84260899]	[544.328125 318.7401123 0.8873322]	[582.85443115 431.51824951 0.86994427]	[595.70532227 539.26300049 0.82671732]	[495.64086914 549.57635498 0.65368325]	[449.43286133 559.75378418 0.64190382]	[477.63812256 726.50341797 0.86239243]	[4.95592804e+02 8.54905823e+02 7.94999063e-01]	[541.76086426 546.97387695 0.68338186]	[554.69720459 711.23571777 0.78251475]	[5.28979492e+02 6.90687317e+02 3.22153598e-01]	[449.51217651 280.12686157 0.84630311]	[477.64877319 277.59951782 0.89860743]	[431.55184937 267.27352905 0.64075601]	[495.66204834 257.1494751 0.82385164]	[5.41963318e+02 7.13756958e+02 1.65435612e-01]	[5.62359375e+02 7.11218262e+02 1.64569616e-01]	[5.23845032e+02 6.88111633e+02 2.03095898e-01]	[4.90565216e+02 8.95977356e+02 7.99829125e-01]	[4.75122620e+02 8.93308655e+02 8.12989950e-01]	[5.03288269e+02 8.67660767e+02 7.27804303e-01]
[462.32293701 295.50314331 0.92336881]	[477.6361084 333.94009399 0.85644317]	[400.7746582 336.65060425 0.84778655]	[377.69558716 457.21343994 0.90266836]	[375.07287598 559.77844238 0.85865647]	[544.3427124 321.1784668 0.87713385]	[582.8614502 434.04190063 0.87412542]	[593.17303467 541.71588135 0.84244949]	[495.62023926 552.07653809 0.65303057]	[446.93383789 559.74530029 0.64801985]	[477.64108276 726.56347656 0.8751322 ]	[4.95604187e+02 8.54847961e+02 8.02019358e-01]	[541.75488281 547.00341797 0.67657697]	[557.18896484 713.73144531 0.77906686]	[5.26491211e+02 6.93214905e+02 3.60964566e-01]	[449.50994873 280.14083862 0.84779698]	[477.66622925 277.64645386 0.90155464]	[431.50006104 267.2845459 0.6899063 ]	[495.67272949 257.19332886 0.81592757]	[5.41923950e+02 7.21437622e+02 2.03052372e-01]	[5.62234070e+02 7.16291321e+02 1.88201711e-01]	[5.23841187e+02 6.88119751e+02 2.03213558e-01]	[4.93062866e+02 8.95981812e+02 8.02923441e-01]	[4.75142487e+02 8.93306702e+02 8.11480641e-01]	[5.03290100e+02 8.67584595e+02 7.15901196e-01]
[462.25994873 295.53326416 0.93584967]	[475.15966797 333.99514771 0.85405761]	[400.7381897 339.05487061 0.85268795]	[377.67678833 459.63973999 0.91132033]	[375.03823853 559.77075195 0.84732401]	[544.32214355 321.20788574 0.86889541]	[582.86303711 434.04855347 0.87767482]	[593.17211914 541.765625 0.84852684]	[493.13186646 552.08551025 0.65642339]	[446.88397217 559.76983643 0.65941769]	[477.67889404 726.56268311 0.87780404]	[4.95600403e+02 8.54849243e+02 8.02255988e-01]	[541.74530029 547.02374268 0.67921275]	[557.21557617 713.76861572 0.78195024]	[5.31538818e+02 6.93197205e+02 3.31730813e-01]	[446.97451782 280.19552612 0.83755028]	[475.16729736 277.68310547 0.87902242]	[428.97988892 267.33410645 0.62457538]	[495.65496826 257.19497681 0.82172066]	[5.44277222e+02 7.18873840e+02 1.81685746e-01]	[5.62322571e+02 7.13725769e+02 1.78552657e-01]	[0. 0. 0.]	[4.90574768e+02 8.95977417e+02 8.04289281e-01]	[4.75131897e+02 8.93298889e+02 8.13012600e-01]	[5.03287140e+02 8.67584717e+02 7.16217697e-01]
[462.29733276 295.58584595 0.93169087]	[475.13180542 334.05102539 0.85946184]	[400.73443604 339.11413574 0.85541898]	[377.68048096 459.63174438 0.90723664]	[375.02737427 559.8036499 0.85007775]	[544.31329346 321.2432251 0.86233652]	[582.8604126 434.08831787 0.88116854]	[593.16918945 541.76477051 0.8500554 ]	[495.59939575 552.1239624 0.65665096]	[446.90585327 559.77856445 0.65901512]	[477.69317627 726.56610107 0.88151544]	[4.95600250e+02 8.54867615e+02 7.98945248e-01]	[541.76062012 549.52716064 0.67971462]	[557.24511719 716.28594971 0.77629727]	[5.36657593e+02 6.95732910e+02 2.72778481e-01]	[449.44763184 282.68212891 0.8263073 ]	[477.60418701 277.71520996 0.87457186]	[428.95452881 269.88476562 0.66359967]	[493.12268066 259.60153198 0.78625822]	[5.44304504e+02 7.16336792e+02 1.60982132e-01]	[5.62369080e+02 7.13696411e+02 1.62092835e-01]	[0. 0. 0.]	[4.90557343e+02 8.95984009e+02 8.00325274e-01]	[4.75120178e+02 8.93302673e+02 8.10552180e-01]	[5.03287933e+02 8.67602356e+02 7.22953379e-01]
[462.29138184 295.59832764 0.93458492]	[475.1289978 336.46200562 0.86659777]	[400.72897339 339.18539429 0.85581046]	[377.68630981 459.71850586 0.92654574]	[375.02279663 559.83630371 0.85422796]	[544.31317139 321.28097534 0.85627735]	[582.85388184 436.55145264 0.88475794]	[593.18621826 541.76800537 0.84748137]	[495.66308594 554.62426758 0.66165268]	[446.95510864 559.78631592 0.65420938]	[480.11499023 726.56500244 0.8846904 ]	[4.95625427e+02 8.54900696e+02 8.00246835e-01]	[541.7779541 549.54571533 0.68215555]	[559.69207764 716.32800293 0.78288865]	[5.34150635e+02 6.90680054e+02 2.54011393e-01]	[449.43389893 282.69699097 0.82909083]	[475.17431641 277.72900391 0.86828423]	[428.90893555 269.92572021 0.67625779]	[493.0975647 259.64044189 0.78133345]	[5.44369019e+02 7.13710938e+02 1.38821334e-01]	[5.62453308e+02 7.08712708e+02 1.46983743e-01]	[0. 0. 0.]	[4.90537872e+02 8.95985901e+02 7.99692452e-01]	[4.75113037e+02 8.93296021e+02 8.13583970e-01]	[5.03295044e+02 8.67632874e+02 7.32375026e-01]
[462.27288818 295.63217163 0.9297182 ]	[475.11386108 336.47479248 0.8652072 ]	[400.73132324 339.20370483 0.85531908]	[377.66061401 459.72906494 0.92420733]	[375.02020264 562.25921631 0.86074954]	[544.309021 321.30596924 0.85155433]	[582.85949707 436.59576416 0.89271665]	[593.17901611 541.80444336 0.85244405]	[498.1133728 554.69238281 0.66520178]	[449.46646118 562.27459717 0.65410101]	[480.13226318 726.60144043 0.88317651]	[4.95628204e+02 8.54915039e+02 7.99148262e-01]	[541.80072021 552.0692749 0.68315542]	[559.7142334 718.85198975 0.78855306]	[5.36674805e+02 6.93204041e+02 2.38010466e-01]	[446.95220947 282.73425293 0.82664359]	[475.13879395 280.11618042 0.86451107]	[426.40200806 269.91452026 0.67013103]	[493.04766846 259.65545654 0.77848947]	[5.44412354e+02 7.13773376e+02 1.25123218e-01]	[5.64816467e+02 7.11155396e+02 1.36720419e-01]	[0. 0. 0.]	[4.93048096e+02 8.95954285e+02 7.99742162e-01]	[4.75135162e+02 8.93288147e+02 8.16816390e-01]	[5.03284149e+02 8.67662781e+02 7.32704043e-01]
[462.25967407 295.63592529 0.93206108]	[475.07785034 336.49890137 0.86505598]	[400.7288208 339.2220459 0.85521197]	[377.69580078 459.81796265 0.93400359]	[375.03451538 562.30187988 0.87061441]	[544.29644775 323.74353027 0.84800673]	[582.86187744 436.57904053 0.8889159 ]	[593.1751709 541.81115723 0.8527168 ]	[495.6756897 554.68463135 0.66134584]	[446.96069336 562.2800293 0.65764987]	[480.15383911 726.65515137 0.8856802 ]	[4.95649872e+02 8.57376404e+02 7.97989309e-01]	[541.80792236 552.05877686 0.68195963]	[559.75805664 718.85388184 0.79819411]	[5.31594849e+02 6.93227295e+02 2.49633998e-01]	[446.93756104 282.74789429 0.82789397]	[475.10766602 280.12631226 0.86052704]	[426.40090942 272.41409302 0.67015725]	[490.52758789 259.69747925 0.77582622]	[5.44381409e+02 7.16322510e+02 1.19179890e-01]	[5.62455383e+02 7.11196838e+02 1.24525964e-01]	[0. 0. 0.]	[4.90563629e+02 8.95973938e+02 7.96819031e-01]	[4.75128662e+02 8.93295227e+02 8.15845191e-01]	[5.03308014e+02 8.67695618e+02 7.34365940e-01]
[462.24023438 298.00024414 0.92762363]	[475.10897827 336.50839233 0.87088346]	[400.74511719 339.22836304 0.8518793 ]	[377.70974731 459.77767944 0.93420798]	[375.05993652 562.33990479 0.88036793]	[544.30334473 323.7583313 0.84738576]	[582.87768555 436.65621948 0.9002797 ]	[593.17962646 541.84008789 0.85348606]	[495.68844604 557.17974854 0.66183817]	[446.95825195 562.29589844 0.65871716]	[480.17156982 726.62255859 0.88463962]	[4.95661285e+02 8.54915039e+02 8.02767336e-01]	[541.80938721 552.06970215 0.68060392]	[559.76757812 718.87353516 0.79978138]	[5.29029114e+02 6.93184326e+02 2.84434974e-01]	[446.92053223 282.76452637 0.82790643]	[475.09783936 280.17456055 0.85569555]	[426.38671875 272.40368652 0.67863142]	[490.48236084 262.16000366 0.77493382]	[5.44401245e+02 7.18912842e+02 1.34900361e-01]	[5.62420654e+02 7.13687439e+02 1.41116485e-01]	[5.23828491e+02 6.90668213e+02 1.56037405e-01]	[4.90539337e+02 8.95980957e+02 7.94904232e-01]	[4.75122162e+02 8.93291626e+02 8.13797534e-01]	[5.03315216e+02 8.67654846e+02 7.36930549e-01]
[462.26583862 298.00845337 0.92891073]	[475.12841797 336.51071167 0.87400508]	[400.76605225 339.22955322 0.84670752]	[377.70999146 459.75674438 0.92895401]	[375.09292603 562.32537842 0.87980688]	[544.30712891 323.76373291 0.84668666]	[582.89245605 436.58660889 0.89272332]	[595.66729736 541.85510254 0.8519491 ]	[495.6791687 557.20166016 0.66153938]	[446.94421387 562.31433105 0.65987837]	[480.18927002 726.64996338 0.88859701]	[4.95667572e+02 8.54922852e+02 8.03485334e-01]	[541.80499268 552.08636475 0.67977679]	[559.79034424 721.35449219 0.80391431]	[5.26503723e+02 6.95732361e+02 2.90546179e-01]	[446.95678711 282.78445435 0.82456136]	[475.13079834 280.19110107 0.86009806]	[426.40414429 272.43328857 0.6929521 ]	[490.50170898 259.71014404 0.776775 ]	[5.44347046e+02 7.23915833e+02 1.48413345e-01]	[5.62349731e+02 7.13755188e+02 1.42249912e-01]	[5.21312561e+02 6.90693237e+02 1.54692531e-01]	[4.90523407e+02 8.98424072e+02 7.98653841e-01]	[4.75132599e+02 8.93303955e+02 8.22089493e-01]	[5.03304352e+02 8.67659058e+02 7.45571256e-01]
[462.27392578 298.05331421 0.92457104]	[475.13766479 336.51858521 0.87638831]	[400.7739563 339.22915649 0.8458994 ]	[377.73034668 459.74554443 0.9249174 ]	[375.09542847 562.28967285 0.87756819]	[544.31512451 323.77865601 0.84429508]	[582.91418457 436.64782715 0.90256858]	[595.74438477 541.84509277 0.85545576]	[495.68307495 557.19055176 0.66242898]	[446.94711304 562.32177734 0.66314197]	[480.22427368 726.61346436 0.89590889]	[4.95688141e+02 8.54917542e+02 8.05678368e-01]	[541.80584717 552.0612793 0.68199348]	[559.77386475 721.3638916 0.80083281]	[5.26498047e+02 6.93205200e+02 3.03124994e-01]	[446.96060181 285.28860474 0.82209671]	[475.1388855 280.24429321 0.85556537]	[426.44284058 272.44082642 0.6827448 ]	[490.52801514 259.71795654 0.779989 ]	[5.44406372e+02 7.21475464e+02 1.53071553e-01]	[5.62387146e+02 7.13734192e+02 1.54408634e-01]	[5.21314514e+02 6.90659363e+02 1.59270868e-01]	[4.90506989e+02 8.98436401e+02 7.98246801e-01]	[4.75127869e+02 8.93304626e+02 8.20759118e-01]	[5.03310669e+02 8.67660583e+02 7.48621345e-01]
[462.29269409 298.02307129 0.92698354]	[475.15057373 336.52828979 0.87866926]	[400.78005981 339.23403931 0.84349018]	[377.73483276 459.78344727 0.93186212]	[377.49829102 562.31195068 0.88998365]	[544.32055664 323.79620361 0.84178311]	[582.91662598 436.63137817 0.90032506]	[598.23095703 541.82196045 0.8582418 ]	[498.1161499 557.24658203 0.66683996]	[449.43151855 562.37524414 0.65999544]	[480.23458862 726.6159668 0.89771998]	[4.95691132e+02 8.54901855e+02 8.10096622e-01]	[541.8168335 552.09350586 0.68472385]	[559.76733398 721.39251709 0.80427063]	[5.23970764e+02 6.93182739e+02 3.11881453e-01]	[449.44467163 285.24505615 0.82217324]	[475.17684937 280.21337891 0.86269939]	[428.92538452 272.39886475 0.68630856]	[493.08267212 259.6895752 0.7980243 ]	[5.44324036e+02 7.23951233e+02 1.54244363e-01]	[5.62332458e+02 7.13778320e+02 1.44571200e-01]	[5.18742554e+02 6.88149841e+02 1.57877758e-01]	[4.90493805e+02 8.98453857e+02 7.93813765e-01]	[4.75117065e+02 8.93309631e+02 8.14754009e-01]	[5.03310974e+02 8.67630554e+02 7.51967311e-01]
[462.31069946 298.02835083 0.92235798]	[475.17153931 336.52651978 0.88086104]	[400.79458618 339.22647095 0.84430873]	[377.75836182 459.76184082 0.9308241 ]	[377.50344849 562.30609131 0.88984442]	[544.32757568 323.80526733 0.84019119]	[582.91436768 436.63769531 0.90384901]	[598.26580811 541.83789062 0.86062753]	[498.13339233 559.74743652 0.67329413]	[449.44168091 562.39959717 0.65996999]	[480.21917725 726.63433838 0.89671224]	[4.95699005e+02 8.54884583e+02 8.13561022e-01]	[541.82757568 554.62536621 0.6884563 ]	[559.73602295 721.40155029 0.799537 ]	[5.26500000e+02 6.93219604e+02 2.63989449e-01]	[449.47424316 285.24966431 0.81775379]	[477.61520386 280.20800781 0.86511075]	[431.47625732 272.36572266 0.64316833]	[495.5930481 259.70620728 0.80354047]	[5.44411682e+02 7.21419128e+02 1.44188181e-01]	[5.62394409e+02 7.13728882e+02 1.46732673e-01]	[5.21322083e+02 6.93223938e+02 1.43809840e-01]	[4.90507782e+02 8.98473389e+02 7.90303648e-01]	[4.75123810e+02 8.93321411e+02 8.09776843e-01]	[5.03316223e+02 8.67605347e+02 7.49782860e-01]
[462.32455444 298.00582886 0.92148381]	[477.61029053 336.52816772 0.88848799]	[400.80871582 339.22692871 0.83957887]	[377.75100708 459.7442627 0.92759216]	[377.53549194 562.27636719 0.89031243]	[544.3427124 323.80932617 0.83915496]	[582.92541504 436.59268188 0.89526397]	[598.29431152 541.84552002 0.86132187]	[498.11532593 559.75695801 0.67092365]	[446.95526123 562.39044189 0.65984696]	[480.19992065 726.61846924 0.8920095 ]	[4.95671539e+02 8.54886841e+02 8.10766220e-01]	[541.82208252 554.64727783 0.68806273]	[559.71124268 721.42962646 0.7925393 ]	[5.29028442e+02 6.95783691e+02 2.92768002e-01]	[449.51208496 282.74380493 0.82365823]	[477.64318848 280.18539429 0.87645894]	[434.015625 272.38265991 0.66379118]	[495.64273071 262.18634033 0.79978597]	[5.44365540e+02 7.23968140e+02 1.78621575e-01]	[5.62334229e+02 7.16282471e+02 1.73419863e-01]	[0. 0. 0.]	[4.90506287e+02 8.98466614e+02 7.91897953e-01]	[4.75112640e+02 8.93320801e+02 8.10691893e-01]	[5.03298126e+02 8.67621094e+02 7.50411212e-01]
[462.34643555 295.64727783 0.92281961]	[477.66268921 336.50164795 0.89667428]	[400.85061646 339.1864624 0.83649713]	[377.76013184 459.74261475 0.93165958]	[377.54559326 562.28881836 0.89627337]	[544.36199951 323.81243896 0.83905786]	[582.94488525 436.69104004 0.90912819]	[598.31524658 541.87628174 0.86545891]	[498.10943604 559.75811768 0.67074203]	[446.94586182 562.38305664 0.66147447]	[480.16494751 726.6539917 0.8894043 ]	[4.95653107e+02 8.54904236e+02 8.06997836e-01]	[541.82250977 554.66333008 0.68964142]	[557.25115967 721.44671631 0.78421247]	[5.34120361e+02 7.00918823e+02 3.25849742e-01]	[452.01324463 282.69055176 0.83111495]	[477.67660522 280.16149902 0.88662684]	[434.08291626 272.38427734 0.67170465]	[495.69873047 262.20800781 0.80450827]	[5.44308594e+02 7.26521240e+02 2.01597184e-01]	[5.62282166e+02 7.21409180e+02 1.89041927e-01]	[0. 0. 0.]	[4.90506409e+02 8.98430481e+02 7.96701491e-01]	[4.75108063e+02 8.93304749e+02 8.15813661e-01]	[5.03293335e+02 8.67639099e+02 7.47055948e-01]
[462.40829468 295.61721802 0.91750503]	[477.69155884 336.47650146 0.89561099]	[403.26132202 339.15866089 0.8325808 ]	[380.10757446 459.66955566 0.92180002]	[377.5567627 562.25604248 0.88902307]	[544.3805542 323.79888916 0.84087723]	[582.95147705 436.59988403 0.89855158]	[600.74584961 541.84490967 0.86632907]	[495.66690063 557.2232666 0.66292435]	[446.91802979 562.32342529 0.66072863]	[480.14483643 726.60583496 0.88098741]	[4.95637207e+02 8.54894653e+02 8.04943502e-01]	[541.80413818 552.121521 0.685655 ]	[557.26422119 721.38494873 0.78219861]	[5.34153015e+02 6.98293152e+02 2.80314147e-01]	[452.07342529 280.25628662 0.83877772]	[477.73571777 280.10751343 0.89896184]	[434.12304688 272.38430786 0.67604291]	[498.1647644 259.71139526 0.81959367]	[5.44374817e+02 7.21465027e+02 1.64916247e-01]	[5.62374084e+02 7.16254578e+02 1.67413324e-01]	[0. 0. 0.]	[4.88020264e+02 8.98440735e+02 7.95816600e-01]	[4.75085236e+02 8.93302734e+02 8.09813797e-01]	[5.03290741e+02 8.67629089e+02 7.43321180e-01]
[462.44677734 295.58099365 0.91283089]	[477.73358154 336.44384766 0.89562345]	[403.30221558 339.1171875 0.82578385]	[380.12628174 459.66134644 0.91387451]	[377.55477905 562.25878906 0.8906039 ]	[544.39642334 323.76239014 0.84553313]	[582.9654541 436.58551025 0.8942976 ]	[600.74072266 541.8182373 0.86332649]	[495.68066406 557.17730713 0.66170299]	[446.93722534 562.27642822 0.65557563]	[480.10848999 726.61480713 0.88166195]	[4.95641907e+02 8.57358154e+02 8.01086545e-01]	[541.8057251 552.09436035 0.68749863]	[557.24462891 718.88458252 0.77771097]	[5.36674805e+02 6.95801941e+02 2.93530524e-01]	[454.56072998 280.22909546 0.84667408]	[480.12979126 277.70605469 0.90945667]	[436.57693481 272.3553772 0.66692632]	[498.17974854 259.65365601 0.82949924]	[5.44410034e+02 7.18881836e+02 1.67998552e-01]	[5.62414917e+02 7.13690002e+02 1.80266023e-01]	[0. 0. 0.]	[4.90492828e+02 8.98425476e+02 7.91419625e-01]	[4.75090088e+02 8.93304626e+02 8.08240175e-01]	[5.03304016e+02 8.67664612e+02 7.48325467e-01]
[464.84985352 295.56253052 0.91734719]	[480.11407471 334.04031372 0.88967252]	[403.31976318 339.06359863 0.8236708 ]	[380.13748169 459.60391235 0.90171629]	[377.55029297 559.82836914 0.88094771]	[544.41278076 321.29449463 0.85385311]	[582.95922852 434.10195923 0.8868345 ]	[598.32012939 541.77728271 0.86031628]	[495.69552612 554.64355469 0.66216916]	[449.42565918 559.81115723 0.65167975]	[477.71881104 726.61578369 0.87812471]	[4.95640045e+02 8.57404480e+02 7.97395825e-01]	[541.79559326 549.57092285 0.68800318]	[557.16943359 718.83325195 0.77029663]	[5.39217590e+02 7.00848145e+02 3.12231839e-01]	[454.57839966 280.22131348 0.84995067]	[480.16827393 277.67974854 0.9162026 ]	[436.58660889 269.92385864 0.65778655]	[498.22198486 259.62658691 0.83218628]	[5.44405579e+02 7.21387268e+02 1.77133769e-01]	[5.62413391e+02 7.16253296e+02 1.93686187e-01]	[0. 0. 0.]	[4.88015381e+02 8.98426697e+02 7.90875673e-01]	[4.75083862e+02 8.93302979e+02 8.08106124e-01]	[5.03309692e+02 8.70116089e+02 7.44489908e-01]
[462.42630005 295.48797607 0.91574764]	[480.14031982 333.97177124 0.88466936]	[403.34677124 336.63040161 0.82073796]	[380.13317871 457.1668396 0.89592743]	[377.55203247 559.79699707 0.88046974]	[544.43676758 321.24414062 0.86154968]	[582.96008301 434.05480957 0.88166225]	[600.73590088 541.75866699 0.85822117]	[495.65948486 552.13244629 0.6604917 ]	[446.95996094 559.78881836 0.65616536]	[477.72528076 726.54248047 0.87631845]	[4.95654022e+02 8.57432007e+02 7.93384254e-01]	[541.7822876 549.5489502 0.68915087]	[557.16644287 716.25439453 0.77210045]	[5.36728516e+02 6.95775757e+02 3.01315635e-01]	[454.54937744 280.14752197 0.848086 ]	[480.14352417 277.61486816 0.90252048]	[436.62402344 269.82897949 0.57955194]	[498.26559448 257.14944458 0.85299891]	[5.44357910e+02 7.18865112e+02 1.80107817e-01]	[5.62390320e+02 7.13746765e+02 1.92743376e-01]	[0. 0. 0.]	[4.90506042e+02 8.95983948e+02 7.87395060e-01]	[4.75101715e+02 8.93302490e+02 8.08078408e-01]	[5.03317413e+02 8.70154602e+02 7.42326617e-01]
[462.45007324 295.43823242 0.90031004]	[480.17727661 331.46871948 0.88056982]	[403.36560059 336.5826416 0.81151098]	[380.15991211 454.6317749 0.87449372]	[377.56188965 559.69812012 0.87015605]	[544.46551514 321.1489563 0.87666535]	[582.97064209 431.53897095 0.87533718]	[600.7411499 541.71325684 0.84977216]	[498.13583374 552.08074951 0.66340667]	[449.50204468 559.73388672 0.6463955 ]	[477.73043823 726.49688721 0.86727452]	[4.95612854e+02 8.57438171e+02 7.87488163e-01]	[541.8125 549.49481201 0.68724328]	[557.19567871 713.75921631 0.77995002]	[5.31546021e+02 6.98359741e+02 4.14754063e-01]	[454.58746338 277.71780396 0.86253613]	[480.17944336 277.55215454 0.92177933]	[436.59118652 264.78018188 0.60086089]	[500.67160034 257.07376099 0.86768961]	[5.41813477e+02 7.26507141e+02 2.38611922e-01]	[5.59792542e+02 7.16325195e+02 2.17047304e-01]	[5.23939209e+02 6.93213135e+02 2.58204788e-01]	[4.90537140e+02 8.95961365e+02 7.85641432e-01]	[4.75113342e+02 8.93293945e+02 8.07236314e-01]	[5.03291412e+02 8.70165405e+02 7.35312045e-01]
[464.90487671 292.9699707 0.87543869]	[480.20410156 328.89950562 0.87308556]	[403.37097168 336.49768066 0.80937457]	[380.19711304 452.08111572 0.86782044]	[377.57266235 554.67816162 0.86361283]	[544.50177002 318.74017334 0.87636673]	[583.00128174 428.98602295 0.87024087]	[598.31744385 539.27325439 0.83893394]	[498.13061523 552.11608887 0.66856718]	[449.50054932 559.77532959 0.65581179]	[477.69802856 726.46350098 0.86183506]	[4.95606140e+02 8.57410156e+02 7.89208353e-01]	[541.80975342 549.51379395 0.69679171]	[557.1663208 711.26379395 0.77619702]	[5.29018433e+02 6.98295654e+02 4.03096616e-01]	[454.63021851 277.63140869 0.87932497]	[480.23806763 275.05874634 0.92493749]	[436.62353516 264.78088379 0.57624561]	[500.68411255 254.58554077 0.85894871]	[5.39303101e+02 7.26587646e+02 2.22734898e-01]	[5.59696838e+02 7.18844360e+02 1.95981532e-01]	[5.23874146e+02 6.90681702e+02 2.55989969e-01]	[4.90522522e+02 8.95950806e+02 7.80722022e-01]	[4.75094574e+02 8.93283386e+02 8.01144719e-01]	[5.03298615e+02 8.70144836e+02 7.33528018e-01]
[464.83422852 292.90750122 0.86416954]	[480.23120117 326.29589844 0.87871885]	[403.38491821 334.03768921 0.79605663]	[380.23171997 449.47070312 0.86889565]	[377.60379028 549.57196045 0.86966479]	[544.52746582 318.67095947 0.8820883 ]	[583.00286865 426.36758423 0.88089788]	[600.75006104 536.73468018 0.82154506]	[498.13830566 549.53167725 0.66680735]	[449.51052856 557.20715332 0.64359146]	[477.64682007 723.95965576 0.83492887]	[4.95609802e+02 8.57370361e+02 7.90098965e-01]	[541.82025146 546.9553833 0.69122696]	[554.71343994 711.20581055 0.78440487]	[5.29030457e+02 6.95775757e+02 3.81757170e-01]	[454.60873413 277.54855347 0.8766433 ]	[480.20620728 275.04373169 0.91557622]	[436.55160522 259.58926392 0.62849277]	[500.72625732 254.51264954 0.87555206]	[5.41726562e+02 7.26550232e+02 2.33856544e-01]	[5.59706360e+02 7.18864990e+02 2.12299332e-01]	[5.23883789e+02 6.90613037e+02 2.40453586e-01]	[4.90537537e+02 8.95958008e+02 7.85756290e-01]	[4.75116058e+02 8.93290344e+02 8.06215525e-01]	[5.03298523e+02 8.67698730e+02 7.31385648e-01]
[464.83822632 290.34591675 0.84513581]	[480.27032471 321.26177979 0.90840161]	[405.89205933 331.43771362 0.77895188]	[380.24069214 444.43554688 0.87674314]	[377.62594604 547.04144287 0.88071036]	[546.92657471 318.56362915 0.87609285]	[582.98577881 423.81359863 0.90590751]	[600.74847412 534.1786499 0.81594658]	[498.12826538 546.95385742 0.67544496]	[449.51480103 552.10131836 0.63786286]	[477.65383911 721.40551758 0.82378167]	[4.95603546e+02 8.54866943e+02 7.95329750e-01]	[541.79711914 544.3918457 0.696293 ]	[554.69189453 708.71673584 0.79618853]	[5.34105469e+02 6.90681213e+02 3.70421797e-01]	[454.61499023 275.09869385 0.86755133]	[480.19985962 274.94213867 0.8998369 ]	[436.64047241 257.13311768 0.55138093]	[500.80789185 254.46983337 0.88934314]	[5.41936035e+02 7.18922180e+02 2.12223470e-01]	[5.62290588e+02 7.13714294e+02 2.10205793e-01]	[0. 0. 0.]	[4.90519531e+02 8.95951660e+02 7.84268260e-01]	[4.75102539e+02 8.93276794e+02 7.98017681e-01]	[5.03297119e+02 8.67618958e+02 7.23472714e-01]
[464.92391968 285.28353882 0.83311749]	[480.27468872 321.18200684 0.92215306]	[405.92224121 328.85507202 0.77157933]	[380.27206421 444.34182739 0.88236767]	[377.65063477 547.00323486 0.89388055]	[546.96368408 316.14794922 0.87057835]	[582.98126221 421.30551147 0.92773342]	[600.77124023 531.578125 0.81817031]	[498.14620972 544.45635986 0.68653804]	[449.49035645 549.52722168 0.64576298]	[477.68734741 718.8671875 0.82194179]	[4.95614105e+02 8.54819885e+02 7.99473703e-01]	[541.81866455 541.90039062 0.70490396]	[554.67987061 708.59130859 0.81127584]	[5.31598572e+02 6.90646912e+02 3.79453719e-01]	[457.13223267 274.95996094 0.88066876]	[480.25808716 272.46524048 0.89824694]	[439.08508301 257.00344849 0.57131165]	[500.84725952 254.40707397 0.87340379]	[5.41903687e+02 7.16329834e+02 1.95844367e-01]	[5.62303528e+02 7.11173706e+02 1.95967421e-01]	[0. 0. 0.]	[4.90570282e+02 8.95948914e+02 7.89048016e-01]	[4.75143616e+02 8.93279724e+02 8.08491051e-01]	[5.03299194e+02 8.65136536e+02 7.10615814e-01]
[467.39559937 282.67895508 0.83842683]	[480.28842163 318.73083496 0.9330346 ]	[405.90765381 323.81387329 0.77910811]	[380.29019165 441.80212402 0.89587283]	[377.65698242 544.51879883 0.90943009]	[547.0222168 316.06124878 0.85936779]	[585.33764648 421.25534058 0.92774457]	[600.80627441 529.00756836 0.83560455]	[498.21173096 544.45526123 0.70023561]	[452.04193115 549.50604248 0.64846593]	[477.69631958 716.25109863 0.81922942]	[4.95650665e+02 8.52350098e+02 8.07907283e-01]	[541.86669922 544.33770752 0.70693368]	[554.69805908 706.08758545 0.81955749]	[5.39194885e+02 6.85491516e+02 3.33313346e-01]	[457.16131592 272.48913574 0.87117076]	[480.296875 272.34747314 0.89248782]	[439.12905884 256.98831177 0.55482173]	[500.86773682 254.37355042 0.88610828]	[5.44492981e+02 7.08600281e+02 1.90688908e-01]	[5.64831116e+02 7.06124451e+02 2.25110352e-01]	[0. 0. 0.]	[4.93081726e+02 8.95935547e+02 7.87703156e-01]	[4.77610992e+02 8.93266235e+02 8.03959012e-01]	[5.03316345e+02 8.65045227e+02 7.07308412e-01]
[467.39532471 282.677948 0.83826357]	[480.2897644 318.72955322 0.93317616]	[405.90789795 323.81210327 0.77936804]	[380.28915405 441.80480957 0.89538842]	[377.65759277 544.51855469 0.91049898]	[547.02496338 316.06079102 0.85909939]	[585.33862305 421.253479 0.92800021]	[600.80828857 529.00744629 0.83623403]	[498.2104187 544.44903564 0.69842017]	[452.0378418 549.49969482 0.64609706]	[477.69805908 716.25793457 0.81975847]	[4.95646423e+02 8.52350464e+02 8.06642413e-01]	[541.86169434 541.9039917 0.70473361]	[554.69726562 706.09844971 0.82071286]	[5.36742798e+02 6.85477722e+02 3.28861952e-01]	[457.16088867 272.48913574 0.87047726]	[480.29647827 272.3465271 0.89222175]	[439.1282959 256.98919678 0.55177581]	[500.86856079 254.37150574 0.88617337]	[5.44466797e+02 7.08601685e+02 1.88241944e-01]	[5.64824097e+02 7.06123840e+02 2.18404442e-01]	[0. 0. 0.]	[4.93091522e+02 8.95934509e+02 7.88645327e-01]	[4.77615082e+02 8.93267517e+02 8.03559601e-01]	[5.03313171e+02 8.65043274e+02 7.06370950e-01]
[469.95513916 280.17382812 0.84529608]	[480.33474731 318.67446899 0.94073349]	[408.40292358 323.74130249 0.78371924]	[380.30612183 441.73242188 0.89236975]	[377.68533325 544.4041748 0.9237808 ]	[547.05334473 316.01586914 0.85174358]	[585.38830566 421.25857544 0.92597884]	[600.83782959 526.49713135 0.85211182]	[498.24856567 544.43566895 0.70741796]	[452.05767822 547.0045166 0.651559 ]	[477.68920898 711.16619873 0.8388775 ]	[4.95637482e+02 8.52305359e+02 8.07911873e-01]	[541.89819336 541.90423584 0.70774537]	[554.7020874 706.01824951 0.81989771]	[5.36715759e+02 6.85446411e+02 3.62750649e-01]	[457.20205688 272.37298584 0.86973488]	[482.72821045 267.36489868 0.88848835]	[439.09875488 254.53535461 0.6230557 ]	[503.2432251 251.92590332 0.8666721 ]	[5.44441711e+02 7.08540405e+02 1.73847869e-01]	[5.64817261e+02 7.06061584e+02 2.04371274e-01]	[0. 0. 0.]	[4.93096039e+02 8.95941284e+02 7.78928757e-01]	[4.77617859e+02 8.93266968e+02 7.95574903e-01]	[5.03306549e+02 8.62511292e+02 6.97195172e-01]
[truncated: 66 more rows]
