# Supplementary material for: Evaluation of functional tests performance using a camera-based and machine learning approach
Source: PLoS One. 2023 Nov 3;18(11):e0288279. doi: 10.1371/journal.pone.0288279 (PMC10624324; doi:10.1371/journal.pone.0288279)
Supplement: S1 Data — This dataset includes all the extracted keypoints of movements and the associated features and statistics, which were used for the analyses presented in the main manuscript. (ZIP) [file pone.0288279.s001.zip › PLOS_data_28032023/original_movement_data/CSV/000046_SDT_P_crop.csv]

[464.91818237 192.89025879 0.90791547]	[472.60110474 236.47808838 0.89671159]	[403.38806152 236.61965942 0.83135998]	[380.22799683 344.25741577 0.87158769]	[380.19992065 441.85015869 0.90535277]	[539.26348877 233.97450256 0.85319448]	[562.48400879 334.03619385 0.87898767]	[562.45672607 434.09588623 0.88095176]	[477.68130493 441.82815552 0.71456558]	[436.61508179 441.87484741 0.69987559]	[439.15011597 605.94244385 0.86454749]	[441.93130493 749.56054688 0.84299058]	[518.77478027 441.85623169 0.70765299]	[505.99047852 603.28857422 0.85607159]	[511.02575684 749.65258789 0.8123526 ]	[457.08618164 177.55125427 0.87680948]	[480.20373535 175.03538513 0.94279993]	[436.62966919 174.85157776 0.84644324]	[498.17269897 167.29780579 0.8304925 ]	[508.50161743 790.79199219 0.82346618]	[526.4954834 788.16680908 0.81694281]	[5.03356262e+02 7.62458557e+02 7.08092272e-01]	[441.76953125 790.63342285 0.8460325 ]	[423.79214478 788.03973389 0.81598151]	[4.54578430e+02 7.57347839e+02 7.46338069e-01]
[464.91799927 192.89030457 0.90791059]	[472.60113525 236.478302 0.8967306 ]	[403.38818359 236.61953735 0.831393 ]	[380.22827148 344.25732422 0.87158072]	[380.20028687 441.85098267 0.9052645 ]	[539.26300049 233.9750824 0.85330784]	[562.48406982 334.03622437 0.8790397 ]	[562.45532227 434.09399414 0.88074082]	[477.6809082 441.82888794 0.71459639]	[436.61560059 441.87554932 0.69999939]	[439.15097046 605.94006348 0.86490995]	[441.92987061 749.55419922 0.84383678]	[518.77380371 441.85681152 0.70763755]	[505.98886108 603.28546143 0.85593474]	[511.03231812 749.64239502 0.81236631]	[457.08618164 177.55133057 0.87678933]	[480.2038269 175.03555298 0.94273812]	[436.62991333 174.85183716 0.84647769]	[498.1730957 167.29745483 0.83061314]	[508.49822998 790.7923584 0.8211627 ]	[526.49169922 788.16778564 0.81457669]	[5.03362335e+02 7.62441711e+02 7.06011653e-01]	[441.77197266 790.62591553 0.8475228 ]	[423.79708862 788.03222656 0.81650627]	[4.54574463e+02 7.57338806e+02 7.46090233e-01]
[462.39889526 192.9201355 0.92645943]	[467.46411133 236.48138428 0.90061784]	[400.85147095 236.61444092 0.85538101]	[380.09664917 346.81771851 0.86007541]	[377.69842529 441.77542114 0.91893083]	[536.69573975 233.96965027 0.84184134]	[562.39733887 333.99685669 0.87817919]	[562.42871094 436.56811523 0.88923359]	[475.09664917 441.85253906 0.69939584]	[434.03039551 444.33105469 0.67986923]	[439.10379028 605.92810059 0.86239845]	[441.90472412 747.17681885 0.84744465]	[516.13464355 441.86364746 0.68590349]	[505.97372437 603.34155273 0.86494964]	[511.03543091 749.63824463 0.81297457]	[452.07357788 177.57458496 0.86259604]	[477.71072388 175.08013916 0.9142257 ]	[434.09683228 174.8586731 0.81557369]	[495.61260986 169.74989319 0.81818116]	[508.46881104 790.7868042 0.82516861]	[526.47973633 788.16485596 0.81789696]	[5.03377289e+02 7.62442444e+02 7.06280231e-01]	[441.79037476 790.60174561 0.85047287]	[423.80505371 788.01965332 0.82213831]	[4.52065521e+02 7.57314819e+02 7.40991116e-01]
[462.24609375 192.91253662 0.9252888 ]	[464.94619751 236.50265503 0.91227162]	[400.76037598 236.64379883 0.86490864]	[377.68161011 344.337677 0.85933596]	[377.61242676 441.83300781 0.90562284]	[534.14331055 233.97396851 0.83878148]	[562.33477783 334.00097656 0.8714686 ]	[562.37200928 436.58691406 0.88756168]	[470.04669189 444.3052063 0.69019192]	[428.940979 444.34432983 0.67149687]	[439.0949707 605.91503906 0.86415178]	[441.90145874 749.56445312 0.84851897]	[511.09317017 441.87368774 0.67695212]	[505.93334961 603.33099365 0.87387133]	[511.03326416 749.63555908 0.81178755]	[446.97744751 177.58004761 0.85328788]	[475.11450195 175.08857727 0.8820926 ]	[431.53100586 174.87030029 0.81344688]	[490.54919434 169.74111938 0.82132661]	[508.45877075 790.80169678 0.81403267]	[526.48114014 788.17932129 0.81145906]	[5.03371552e+02 7.62439209e+02 7.02862263e-01]	[441.78982544 790.62182617 0.84625584]	[423.79812622 788.0423584 0.82428259]	[4.52067535e+02 7.57337708e+02 7.39996433e-01]
[459.79910278 192.90318298 0.92811584]	[464.85897827 236.49104309 0.92370743]	[400.68774414 236.62672424 0.87359363]	[377.61889648 344.31637573 0.85531574]	[377.56497192 441.82171631 0.89769793]	[531.55688477 233.97285461 0.83737612]	[562.2833252 333.94284058 0.85685378]	[562.31921387 431.55841064 0.8653307 ]	[467.46987915 441.85290527 0.70044136]	[426.35549927 444.32345581 0.68433678]	[439.05432129 605.92810059 0.85094553]	[441.89016724 747.17297363 0.85012877]	[508.50817871 441.85604858 0.68925458]	[505.9024353 603.33404541 0.87615013]	[511.03863525 749.63592529 0.81286699]	[444.40975952 177.59051514 0.86648536]	[470.03775024 175.08120728 0.86997616]	[428.91229248 172.48544312 0.79875618]	[485.50061035 167.26461792 0.83198953]	[508.47085571 790.79071045 0.81424946]	[526.48779297 788.17138672 0.81269878]	[5.03381592e+02 7.62442322e+02 7.07403243e-01]	[441.80160522 790.60375977 0.84428334]	[423.81072998 788.0267334 0.81936622]	[4.52048096e+02 7.54848938e+02 7.33118355e-01]
[459.69577026 192.92324829 0.93153536]	[462.41119385 236.50238037 0.9386602 ]	[398.22106934 236.6388092 0.86964554]	[377.52307129 344.32147217 0.84654659]	[377.49740601 441.86999512 0.87779379]	[528.98065186 233.98023987 0.84965193]	[562.21582031 333.9168396 0.83808261]	[559.80804443 434.08444214 0.84890687]	[467.41937256 441.84060669 0.71562016]	[423.85964966 441.87509155 0.70386273]	[436.66217041 603.48370361 0.84337747]	[441.87124634 747.17541504 0.85693747]	[508.46435547 441.85070801 0.69820833]	[505.88879395 603.300354 0.8734808 ]	[511.0255127 749.63342285 0.81522638]	[441.91744995 177.58300781 0.88980901]	[467.48184204 175.09970093 0.87554491]	[423.88552856 172.46446228 0.81452328]	[485.43057251 169.7272644 0.84642816]	[508.49108887 790.78198242 0.81576252]	[526.49401855 788.15466309 0.81929553]	[5.03391968e+02 7.62441711e+02 7.04431593e-01]	[441.82189941 790.58770752 0.84456009]	[423.83374023 788.01928711 0.81730086]	[4.52012726e+02 7.54834167e+02 7.30269074e-01]
[457.2194519 192.98223877 0.9294517 ]	[462.31509399 236.5317688 0.95065743]	[398.09786987 236.68013 0.86070639]	[375.08261108 344.34365845 0.83223903]	[375.04779053 441.85574341 0.86768234]	[526.42114258 233.99687195 0.86997741]	[559.81414795 333.97470093 0.84057611]	[557.25457764 434.02178955 0.82069415]	[464.89395142 444.31933594 0.73110133]	[423.78308105 444.33084106 0.71695238]	[436.6534729 603.41479492 0.8444804 ]	[441.85614014 747.16381836 0.86227512]	[505.90982056 444.33728027 0.71659356]	[503.49282837 603.31219482 0.88464117]	[511.01641846 749.62200928 0.81591827]	[441.77441406 180.05953979 0.89620531]	[464.90179443 177.51739502 0.88369042]	[421.3949585 172.51182556 0.8526932 ]	[482.94943237 169.77085876 0.87603396]	[508.48382568 790.7845459 0.81750268]	[526.48278809 788.14953613 0.82186425]	[5.03394623e+02 7.62425354e+02 7.00757325e-01]	[441.83187866 790.61621094 0.8423444 ]	[423.83294678 788.05053711 0.82182193]	[4.49519501e+02 7.54809204e+02 7.31654286e-01]
[457.21975708 192.98153687 0.92967606]	[462.32015991 236.52474976 0.95081711]	[398.10452271 236.66914368 0.86363971]	[375.0814209 344.34375 0.83235979]	[375.04827881 441.85534668 0.86760831]	[526.42382812 233.99368286 0.86937982]	[559.80847168 333.97720337 0.83993334]	[557.25476074 434.03149414 0.82231587]	[464.89178467 444.30670166 0.73188013]	[423.78158569 444.32080078 0.71758682]	[436.65582275 603.41473389 0.84495461]	[441.85684204 747.15765381 0.86413866]	[505.9039917 444.32052612 0.71715164]	[503.49227905 603.30914307 0.88420951]	[511.01861572 749.61480713 0.81525898]	[441.77462769 180.05815125 0.89638162]	[464.90219116 177.51649475 0.88392508]	[421.39712524 172.51138306 0.85228801]	[482.94940186 169.77391052 0.87629449]	[508.48791504 790.78009033 0.8157444 ]	[526.48565674 788.14465332 0.81919682]	[5.03393433e+02 7.62415955e+02 7.00203538e-01]	[441.83477783 790.60479736 0.84308285]	[423.8387146 788.03643799 0.82066298]	[4.49518402e+02 7.54798767e+02 7.33673334e-01]
[457.09033203 192.97816467 0.91210908]	[462.18844604 236.53778076 0.95288014]	[398.02380371 239.0614624 0.8502571 ]	[372.52703857 344.25708008 0.82455772]	[374.98419189 441.88491821 0.85094875]	[523.9039917 233.99783325 0.87456608]	[557.18389893 334.05212402 0.83322823]	[554.70452881 431.53790283 0.81099546]	[462.43325806 444.32235718 0.73846036]	[421.3236084 444.32446289 0.72364259]	[436.63729858 603.40472412 0.84273565]	[441.85525513 747.15704346 0.86123538]	[503.46313477 444.34289551 0.72262818]	[503.4659729 603.31030273 0.887456 ]	[508.55545044 749.60418701 0.81776071]	[439.33013916 177.6353302 0.89977592]	[462.38504028 177.50350952 0.90699482]	[421.28634644 172.48002625 0.86472309]	[482.82284546 169.7598114 0.883569 ]	[508.45297241 790.77990723 0.81866121]	[526.45855713 788.13983154 0.81772244]	[5.03398956e+02 7.59917542e+02 6.93866491e-01]	[441.81832886 790.64886475 0.83019906]	[423.81680298 788.06829834 0.81464493]	[4.49528717e+02 7.54786987e+02 7.35809386e-01]
[452.08569336 192.96788025 0.88975626]	[459.71496582 236.50860596 0.95310491]	[395.53381348 239.09727478 0.83014023]	[367.4203186 344.35168457 0.79953432]	[369.96725464 444.31478882 0.82791442]	[523.77709961 233.93339539 0.86945528]	[552.05780029 334.01443481 0.83083355]	[552.08044434 434.01577759 0.81890249]	[462.34750366 441.85824585 0.74607211]	[421.25665283 444.31838989 0.72633064]	[436.587677 603.41003418 0.84032416]	[441.85241699 747.17315674 0.8582505 ]	[503.39080811 441.84616089 0.72957182]	[503.42462158 603.29278564 0.8871066 ]	[508.55511475 749.5894165 0.81543565]	[439.21496582 180.0561676 0.89727545]	[462.23910522 177.48394775 0.93021649]	[421.17034912 172.46557617 0.84686887]	[480.31674194 169.74043274 0.88802958]	[505.94180298 790.7779541 0.82403189]	[526.40771484 788.14233398 0.81162971]	[5.03426086e+02 7.59881042e+02 6.85153544e-01]	[441.82958984 790.68798828 0.80757642]	[423.81347656 788.10424805 0.80121535]	[4.49513519e+02 7.54810181e+02 7.31034577e-01]
[444.40899658 192.95417786 0.91065079]	[457.11749268 236.47920227 0.92221767]	[387.89553833 239.05238342 0.81097007]	[362.31799316 346.84500122 0.8201353 ]	[362.3260498 444.30267334 0.849563 ]	[521.22198486 233.8734436 0.85398328]	[546.94506836 328.9095459 0.82574332]	[547.00646973 431.49084473 0.84445214]	[462.24716187 441.79367065 0.75280094]	[421.18392944 441.83505249 0.74155617]	[431.54440308 603.45166016 0.81528151]	[441.84454346 749.58422852 0.86237615]	[503.28533936 441.76947021 0.74110579]	[503.33224487 603.28863525 0.89767671]	[508.48910522 749.57312012 0.82157552]	[436.61016846 180.04229736 0.87226009]	[459.67837524 175.109375 0.92995173]	[418.5864563 174.85046387 0.79406381]	[477.69433594 167.28970337 0.85261047]	[505.98565674 790.74334717 0.83730996]	[526.42022705 788.10644531 0.82441044]	[5.03379333e+02 7.57390320e+02 6.84085369e-01]	[441.82263184 790.71380615 0.79906046]	[423.80258179 788.13299561 0.80112517]	[4.49502899e+02 7.57306702e+02 7.27899611e-01]
[441.89465332 192.99914551 0.92707622]	[454.57202148 236.48431396 0.90349507]	[385.31829834 236.66764832 0.82384986]	[362.20959473 346.87078857 0.83618271]	[362.26950073 444.37179565 0.85228825]	[518.74664307 233.91264343 0.84839451]	[544.49914551 328.90802002 0.83135271]	[546.92285156 429.00042725 0.85449082]	[462.19482422 441.81933594 0.75730658]	[418.79928589 441.86184692 0.73935091]	[429.00009155 603.41204834 0.81197518]	[441.83831787 749.5916748 0.86187297]	[503.24383545 441.78182983 0.74609959]	[503.25866699 600.76922607 0.88887942]	[508.45910645 749.54846191 0.82100499]	[434.05172729 180.07313538 0.85063171]	[457.20318604 177.52874756 0.90402639]	[416.06375122 174.88804626 0.79807234]	[477.61477661 169.73287964 0.83978009]	[508.49935913 790.76153564 0.82467157]	[526.46051025 788.10949707 0.82203513]	[5.03327576e+02 7.57377197e+02 6.87489748e-01]	[441.82772827 790.66741943 0.81602067]	[423.81411743 788.09649658 0.80783802]	[4.49511169e+02 7.57330933e+02 7.27551162e-01]
[441.74557495 192.98069763 0.93238878]	[449.4402771 236.46815491 0.89702934]	[382.72692871 239.05128479 0.84143597]	[359.73095703 346.84127808 0.85288692]	[362.2336731 444.31890869 0.86287314]	[516.16418457 233.87214661 0.8294853 ]	[544.3381958 328.90679932 0.84195536]	[544.48675537 428.95632935 0.86225128]	[459.74563599 441.77987671 0.75876492]	[418.70965576 441.84075928 0.73308837]	[426.45291138 603.50921631 0.80818874]	[441.85119629 749.65203857 0.85194534]	[500.77371216 441.74334717 0.74066281]	[503.27035522 600.79888916 0.88916838]	[505.96603394 749.57501221 0.83508104]	[428.95343018 180.09341431 0.83570224]	[454.61291504 177.54608154 0.87283885]	[413.49856567 174.91590881 0.78845233]	[472.51416016 169.79426575 0.82877183]	[508.46099854 790.8460083 0.83661461]	[526.4519043 788.18035889 0.84089708]	[5.00857849e+02 7.59941772e+02 6.98898315e-01]	[441.75198364 790.78039551 0.79619616]	[421.34634399 788.19177246 0.80593503]	[4.52031677e+02 7.59896973e+02 7.32613266e-01]
[439.26391602 192.95068359 0.9411329 ]	[444.4206543 236.45254517 0.91319299]	[380.25180054 239.06542969 0.85781056]	[359.64776611 346.83999634 0.86461478]	[359.81057739 444.33132935 0.87096703]	[511.09378052 233.83995056 0.82127702]	[541.92254639 326.31362915 0.86674291]	[544.44940186 426.36431885 0.87464797]	[459.70248413 441.7388916 0.76763707]	[418.66674805 441.82400513 0.73913413]	[428.94476318 603.34130859 0.80834246]	[441.82199097 749.66186523 0.85564256]	[500.73526001 439.28015137 0.74460816]	[500.8918457 595.72064209 0.87370956]	[505.93014526 749.574646 0.82923514]	[423.88214111 180.04992676 0.85756129]	[449.50894165 177.48805237 0.86378682]	[408.40206909 172.47540283 0.74871564]	[467.40411377 167.26489258 0.83240354]	[508.44116211 790.7958374 0.84866643]	[526.42980957 788.14025879 0.84863675]	[5.00790070e+02 7.59938232e+02 6.86963081e-01]	[441.80343628 790.69598389 0.80580646]	[423.78689575 788.13549805 0.80213851]	[4.49501770e+02 7.59906677e+02 7.26095974e-01]
[439.19384766 192.93725586 0.93842936]	[444.30767822 236.45567322 0.92741251]	[380.14498901 239.09764099 0.86199445]	[359.57147217 349.3742981 0.86433464]	[359.75518799 444.34744263 0.87404233]	[508.53924561 233.82803345 0.8240965 ]	[541.83618164 326.33099365 0.8656767 ]	[544.39239502 426.38067627 0.87754399]	[459.67321777 441.81585693 0.75660843]	[418.63601685 444.33291626 0.72255766]	[426.4486084 603.39147949 0.812922 ]	[441.83303833 749.69042969 0.85132968]	[500.72570801 441.76022339 0.74232548]	[500.89569092 598.20922852 0.87665063]	[505.90097046 749.61688232 0.83775061]	[423.78314209 177.60542297 0.87893873]	[446.97125244 175.10662842 0.87003905]	[403.39862061 172.3873291 0.77584314]	[464.90661621 167.2146759 0.83792353]	[505.9223938 793.21459961 0.84267098]	[523.97973633 788.18182373 0.84055644]	[5.00793701e+02 7.59953430e+02 6.82304323e-01]	[4.41771851e+02 7.90777344e+02 7.89266169e-01]	[421.36035156 788.21020508 0.80644697]	[4.52006500e+02 7.59942749e+02 7.27261543e-01]
[439.12341309 192.9556427 0.9373287 ]	[441.89743042 236.43200684 0.93821532]	[380.11074829 239.06080627 0.86755961]	[357.10540771 346.84469604 0.85071748]	[359.60952759 444.34350586 0.87353921]	[506.01721191 231.4465332 0.83133543]	[541.78039551 328.84558105 0.85352248]	[544.32458496 426.35473633 0.87029296]	[459.62545776 441.80575562 0.74642152]	[418.58291626 444.33297729 0.7139129 ]	[426.36056519 603.48577881 0.82249504]	[441.82363892 749.65283203 0.85440397]	[500.6937561 441.74182129 0.73534989]	[500.87460327 595.69616699 0.87927926]	[505.87313843 749.70678711 0.82351291]	[421.31945801 180.04794312 0.89255518]	[446.8699646 177.47817993 0.88193607]	[403.28070068 172.47479248 0.81913877]	[464.82302856 167.21818542 0.84672368]	[505.9225769 790.83935547 0.8290962 ]	[523.98028564 788.17462158 0.83189905]	[5.00757202e+02 7.65000183e+02 6.72023177e-01]	[441.78308105 790.73455811 0.80081791]	[423.77902222 788.17376709 0.80784488]	[4.49523224e+02 7.59878357e+02 7.13349283e-01]
[436.69006348 192.99266052 0.93535745]	[441.82766724 234.08126831 0.94675177]	[377.64706421 239.081604 0.86798137]	[357.1272583 346.89831543 0.84228206]	[357.14440918 444.30349731 0.87474954]	[505.92617798 231.39906311 0.83801448]	[541.73260498 326.355896 0.84494305]	[541.93096924 423.84518433 0.88535994]	[457.20431519 441.8182373 0.73788804]	[416.17132568 444.34536743 0.70876932]	[426.39782715 603.43701172 0.82303071]	[441.82141113 749.6361084 0.85445845]	[498.25210571 441.73699951 0.7269603 ]	[500.85192871 595.67236328 0.8826018 ]	[505.90533447 749.73699951 0.81663179]	[421.2326355 180.08340454 0.89715934]	[444.36816406 177.51013184 0.89187992]	[400.8508606 172.46585083 0.82439125]	[462.39465332 167.26895142 0.867805 ]	[511.04751587 793.2265625 0.8097719 ]	[526.51751709 788.19360352 0.83170962]	[5.00750763e+02 7.65046265e+02 6.67032957e-01]	[441.77456665 790.70159912 0.80590409]	[423.77365112 788.1373291 0.80611181]	[4.51996063e+02 7.57388855e+02 7.20759809e-01]
[436.63937378 192.99211121 0.92871022]	[441.77304077 236.4282074 0.9528662 ]	[377.5831604 239.09631348 0.85859454]	[357.05041504 344.30209351 0.84121853]	[357.08905029 441.88143921 0.87535155]	[503.46389771 231.41145325 0.84776407]	[541.68890381 326.33114624 0.83759397]	[541.88934326 423.82348633 0.88805848]	[457.14749146 441.82058716 0.73065281]	[416.07611084 444.36859131 0.69780159]	[426.37860107 603.46044922 0.82968998]	[441.82940674 749.64294434 0.84980798]	[498.21655273 441.72531128 0.72217178]	[500.85012817 593.17102051 0.88549733]	[505.9367981 754.79431152 0.79627085]	[421.17855835 180.07298279 0.89809978]	[444.29504395 177.50062561 0.90063769]	[400.78811646 172.43925476 0.81403655]	[462.32763672 167.28556824 0.87483168]	[5.16132141e+02 7.95864868e+02 7.71569014e-01]	[529.01031494 790.7432251 0.80326402]	[5.00717926e+02 7.67693176e+02 7.26697564e-01]	[441.78140259 790.67657471 0.81630832]	[421.36959839 788.11499023 0.81000233]	[4.49525421e+02 7.59898743e+02 7.14297056e-01]
[436.57223511 192.99758911 0.91678524]	[441.70333862 236.43296814 0.95676881]	[377.51657104 239.11422729 0.84746563]	[357.03561401 346.81414795 0.8358981 ]	[357.05514526 444.37799072 0.85833406]	[503.37780762 231.40228271 0.85473406]	[539.28936768 326.28640747 0.82968295]	[541.87542725 423.80825806 0.89339703]	[457.09375 441.83065796 0.72012722]	[413.57748413 444.3934021 0.68746167]	[426.34622192 605.90509033 0.83091861]	[441.84603882 749.612854 0.85287809]	[498.19165039 441.72628784 0.71812439]	[500.82208252 593.19940186 0.87919545]	[505.97595215 757.37744141 0.79071069]	[418.78833008 180.11476135 0.90015751]	[441.82711792 177.50779724 0.91810107]	[400.73654175 174.87280273 0.84274721]	[462.20755005 169.76441956 0.89671534]	[5.13643860e+02 7.95869873e+02 7.83736289e-01]	[529.02471924 790.76885986 0.80198085]	[5.00760162e+02 7.70112061e+02 7.65734911e-01]	[441.72171021 790.68096924 0.82476491]	[421.34536743 788.09197998 0.81123596]	[4.52040100e+02 7.57353394e+02 7.16334939e-01]
[436.57098389 192.99885559 0.91643512]	[441.70367432 236.43115234 0.957021 ]	[377.51745605 239.11386108 0.84768552]	[357.03945923 344.35385132 0.83668208]	[357.05554199 444.37481689 0.8588087 ]	[503.37606812 231.39929199 0.85451591]	[539.28985596 326.2869873 0.82975531]	[541.87567139 423.80093384 0.89363813]	[457.09619141 441.83056641 0.72015566]	[413.58065796 444.39395142 0.68708795]	[426.34698486 605.90655518 0.83264178]	[441.84521484 749.60748291 0.85338438]	[498.19549561 441.72485352 0.71848071]	[500.82928467 593.19219971 0.87999374]	[505.9788208 757.39154053 0.78898025]	[418.78677368 180.11494446 0.90030909]	[441.82733154 177.50967407 0.91783512]	[400.73513794 174.87283325 0.84242469]	[462.212677 169.76963806 0.89836109]	[5.13653870e+02 7.95867249e+02 7.86114752e-01]	[529.0322876 790.76904297 0.80466115]	[5.00762390e+02 7.70125122e+02 7.66373694e-01]	[441.73709106 790.66772461 0.82703567]	[421.36236572 788.08111572 0.80744356]	[4.52029755e+02 7.57348755e+02 7.14646697e-01]
[436.55419922 195.36628723 0.91196573]	[441.67727661 236.4576416 0.95461327]	[377.49313354 239.14414978 0.83760756]	[354.57952881 344.31970215 0.82250595]	[356.96951294 444.32406616 0.85190094]	[503.34332275 231.41567993 0.85912675]	[539.26434326 328.85302734 0.82586336]	[541.82971191 423.79302979 0.89864224]	[457.07543945 441.84191895 0.72144151]	[416.02044678 444.412323 0.69576937]	[426.40524292 603.50549316 0.82824773]	[441.8470459 749.58612061 0.85423678]	[498.1395874 441.73361206 0.71463656]	[500.79891968 593.1260376 0.87344623]	[505.9826355 759.91870117 0.79061842]	[418.77438354 182.65263367 0.89819181]	[441.78277588 177.55787659 0.91948801]	[400.70654297 174.97322083 0.82868582]	[459.81573486 169.80111694 0.89791989]	[516.18634033 798.35699463 0.80389279]	[529.03729248 790.7956543 0.82202232]	[5.00770264e+02 7.70150085e+02 7.57169724e-01]	[441.7762146 790.63763428 0.83549052]	[423.78634644 788.05267334 0.80654228]	[4.52023590e+02 7.54843872e+02 7.11789846e-01]
[436.55285645 195.3657074 0.91168422]	[441.67599487 236.45787048 0.95474035]	[375.12033081 239.14831543 0.83747053]	[354.58059692 344.32012939 0.82234454]	[356.97000122 444.32092285 0.85245031]	[503.3447876 231.41455078 0.85888076]	[539.26501465 328.85830688 0.8264007 ]	[541.828125 423.79110718 0.898552 ]	[457.07775879 441.83908081 0.72170049]	[416.02124023 444.409729 0.69585055]	[426.42102051 603.50744629 0.82827592]	[441.8475647 749.59960938 0.85277069]	[498.14065552 441.73074341 0.71463531]	[500.81576538 593.17163086 0.87481064]	[505.97564697 759.90319824 0.7911756 ]	[418.7744751 182.65110779 0.89807975]	[441.78182983 177.55859375 0.91941565]	[400.70782471 174.96879578 0.82972711]	[459.81637573 169.80407715 0.89845991]	[516.18182373 798.3503418 0.80280745]	[529.03552246 790.79150391 0.82191652]	[5.00763184e+02 7.70147034e+02 7.58208990e-01]	[441.76477051 790.64453125 0.83462524]	[423.77685547 788.06018066 0.80627859]	[4.52030945e+02 7.57320435e+02 7.10239172e-01]
[434.12298584 195.45082092 0.90600032]	[439.32421875 236.50352478 0.95316106]	[377.49349976 239.16566467 0.83513099]	[354.52124023 344.27810669 0.81881195]	[354.54797363 444.3086853 0.84851789]	[503.31265259 233.84803772 0.86620009]	[539.23498535 328.8895874 0.82364386]	[541.78930664 423.83270264 0.88795894]	[454.56558228 441.82626343 0.71361566]	[413.50567627 444.38394165 0.69395489]	[426.36807251 606.01055908 0.81786782]	[441.82943726 749.60577393 0.85315537]	[495.61782837 441.72805786 0.70351946]	[500.81152344 598.29107666 0.87716216]	[505.98977661 757.38238525 0.79140395]	[418.75497437 185.23646545 0.8986463 ]	[441.76855469 180.07028198 0.9087618 ]	[400.6918335 175.05601501 0.78293324]	[459.80947876 169.79736328 0.88580722]	[516.16638184 798.37310791 0.79894739]	[529.02935791 790.80871582 0.82005721]	[5.00800262e+02 7.70090271e+02 7.61711240e-01]	[441.77029419 790.68658447 0.82232529]	[423.77072144 788.11029053 0.80080187]	[4.52003876e+02 7.57324097e+02 7.05910861e-01]
[434.09115601 195.5254364 0.89525646]	[439.28045654 236.56364441 0.94996238]	[375.06118774 241.66506958 0.81980801]	[354.47549438 341.81539917 0.82531434]	[354.51452637 444.36471558 0.84221673]	[503.28677368 233.89131165 0.87177205]	[539.19378662 331.46279907 0.82059747]	[541.74334717 423.91055298 0.86712915]	[454.54214478 444.31790161 0.70628554]	[411.03375244 446.89489746 0.68692368]	[423.85836792 608.56622314 0.82211185]	[441.83007812 749.62872314 0.84819692]	[495.59613037 441.80130005 0.7036804 ]	[500.74447632 598.28503418 0.87118578]	[505.95840454 762.4161377 0.79896456]	[418.72412109 187.77276611 0.90454572]	[441.74966431 182.61541748 0.90426505]	[400.62640381 175.04272461 0.75283962]	[459.76370239 169.80256653 0.86619681]	[516.21307373 793.3493042 0.79507196]	[531.53204346 790.71453857 0.81595427]	[500.762146 770.21612549 0.79229039]	[441.80108643 790.66571045 0.82610959]	[423.79315186 788.10302734 0.79645187]	[4.49523499e+02 7.57374390e+02 6.98701560e-01]
[428.96282959 200.61947632 0.83898801]	[439.253479 241.66299438 0.91927135]	[375.03128052 249.37942505 0.8146174 ]	[351.94662476 357.04833984 0.83470047]	[349.40893555 454.61807251 0.80794138]	[503.24765015 236.55516052 0.89182466]	[536.73748779 336.69369507 0.88128179]	[539.25189209 436.6133728 0.85447693]	[446.90979004 446.94671631 0.70447636]	[405.8394165 452.01824951 0.68818414]	[428.9642334 608.55322266 0.8056289 ]	[441.88259888 749.59832764 0.84523469]	[487.9750061 444.41131592 0.68799603]	[498.1930542 603.40759277 0.84620404]	[503.30813599 765.07696533 0.84409034]	[418.63311768 192.89149475 0.93487811]	[439.3067627 190.36399841 0.92240083]	[398.21664429 177.55444336 0.72138846]	[459.67251587 174.85583496 0.89862961]	[5.05920898e+02 7.95895020e+02 7.59098828e-01]	[523.88891602 793.22717285 0.81534946]	[4.95656494e+02 7.72727173e+02 7.28161216e-01]	[4.41814972e+02 7.90642212e+02 7.54120648e-01]	[4.23784821e+02 7.88046082e+02 7.52727449e-01]	[4.52049286e+02 7.54836975e+02 6.66024864e-01]
[426.42193604 205.75743103 0.83265191]	[439.22613525 249.37255859 0.91354907]	[375.02093506 254.42611694 0.83675301]	[346.84454346 359.70236206 0.83295637]	[344.28884888 459.69598389 0.85781026]	[503.2414856 239.15133667 0.86473233]	[536.69799805 339.27471924 0.84402633]	[539.23364258 441.7744751 0.87976003]	[444.42105103 454.58004761 0.7143302 ]	[403.35614014 457.13684082 0.70593685]	[428.90594482 618.76135254 0.80642009]	[441.89944458 749.71173096 0.8249529 ]	[485.45840454 452.06988525 0.69580936]	[498.14590454 605.99468994 0.84737188]	[503.23596191 767.68841553 0.86459839]	[418.56347656 195.36610413 0.92876518]	[439.24523926 192.86914062 0.94036025]	[398.23120117 187.74087524 0.65361786]	[459.62905884 175.02154541 0.86572361]	[5.03363007e+02 8.06113220e+02 7.87715733e-01]	[5.23809814e+02 7.98418701e+02 7.66650617e-01]	[4.95606781e+02 7.77886841e+02 6.81872606e-01]	[4.44309113e+02 7.93292358e+02 6.80869520e-01]	[4.23801483e+02 7.90635132e+02 7.26002634e-01]	[4.52081360e+02 7.59909485e+02 6.46795571e-01]
[426.39868164 213.32426453 0.88020641]	[439.12097168 254.47254944 0.9458164 ]	[372.50167847 257.06622314 0.83640796]	[344.30392456 364.7741394 0.81739742]	[341.79406738 462.3427124 0.86350244]	[500.78686523 249.32402039 0.83688712]	[534.18353271 346.88778687 0.789967 ]	[539.25372314 444.38052368 0.86388028]	[444.34799194 459.65667725 0.74201524]	[403.29147339 459.77740479 0.74123251]	[423.91900635 618.84802246 0.82081562]	[441.90530396 749.69458008 0.83832216]	[485.38394165 457.18139648 0.72670346]	[495.58633423 608.53674316 0.81466573]	[500.8074646 770.25128174 0.86040884]	[416.15161133 198.00773621 0.89632827]	[439.19580078 195.47875977 0.94195533]	[398.1421814 192.80516052 0.74301368]	[457.16052246 180.11166382 0.81304491]	[5.03348145e+02 8.11114746e+02 7.84829676e-01]	[5.21353943e+02 8.06080566e+02 7.88353086e-01]	[4.93068024e+02 7.85537292e+02 6.97431743e-01]	[4.44401306e+02 7.95849426e+02 6.72355771e-01]	[4.23858185e+02 7.90715332e+02 7.29274631e-01]	[4.52073273e+02 7.59872742e+02 6.49174333e-01]
[426.36151123 215.98892212 0.89991915]	[439.10687256 257.03805542 0.94649941]	[372.46112061 259.67910767 0.80931503]	[341.8180542 369.97900391 0.81268162]	[341.74938965 467.42709351 0.83952856]	[500.76062012 254.39793396 0.86962163]	[531.59429932 354.55236816 0.83211613]	[539.20898438 451.99871826 0.82664514]	[444.31704712 459.80450439 0.75029719]	[400.85324097 462.31896973 0.74020302]	[423.81112671 621.33477783 0.84652215]	[441.88183594 749.6973877 0.85249239]	[485.37283325 459.74954224 0.73582923]	[495.5947876 618.77935791 0.80227184]	[500.78884888 775.29571533 0.82704568]	[416.14758301 205.70632935 0.86424989]	[439.19656372 200.62614441 0.90732229]	[398.14385986 195.38748169 0.69590366]	[457.19735718 190.27287292 0.84154075]	[5.03380768e+02 8.11317810e+02 8.06985021e-01]	[521.36846924 808.66534424 0.86955273]	[4.90503357e+02 7.88193115e+02 7.20898867e-01]	[4.44362183e+02 7.93272888e+02 7.36892819e-01]	[4.26348846e+02 7.90632751e+02 7.61351883e-01]	[4.52027374e+02 7.57392456e+02 6.34902716e-01]
[423.89730835 218.61773682 0.87042016]	[439.07940674 259.69415283 0.90657407]	[369.94036865 269.83624268 0.78769159]	[341.77566528 375.09197998 0.83828521]	[339.27468872 475.1178894 0.84993076]	[500.75241089 256.98934937 0.88661313]	[531.6149292 359.56738281 0.8576113 ]	[539.16949463 457.17687988 0.84555912]	[441.9017334 464.8918457 0.74705642]	[400.79553223 467.42312622 0.72081149]	[421.38299561 623.90258789 0.87008399]	[441.86856079 749.75158691 0.85647601]	[482.96438599 464.84423828 0.72214067]	[493.10891724 623.89831543 0.8262853 ]	[500.78912354 785.50292969 0.83167505]	[416.12591553 210.92129517 0.88987559]	[439.15814209 210.7723999 0.89813834]	[398.04397583 195.6005249 0.72548354]	[457.21322632 192.92366028 0.86160707]	[5.03398407e+02 8.16379272e+02 7.70750046e-01]	[521.36846924 811.25549316 0.86607021]	[4.90483704e+02 7.90814941e+02 7.10337102e-01]	[4.41831604e+02 7.93300598e+02 7.54699171e-01]	[4.23848785e+02 7.90644226e+02 7.82162428e-01]	[4.52060028e+02 7.59903320e+02 6.33274615e-01]
[421.40396118 226.30326843 0.8667714 ]	[436.68624878 269.88742065 0.88163847]	[369.9569397 274.9197998 0.81222367]	[341.6914978 380.13903809 0.87796754]	[339.25021362 480.271698 0.89757645]	[500.74414062 259.6529541 0.85204601]	[529.07244873 362.20767212 0.81391269]	[539.18017578 462.30673218 0.87006372]	[441.84591675 472.58795166 0.74245262]	[400.72766113 475.15078735 0.72411764]	[423.7901001 626.51281738 0.85572708]	[441.87536621 749.77990723 0.86306739]	[482.93069458 472.5559082 0.71214586]	[487.95455933 626.50604248 0.8354255 ]	[500.84057617 788.22625732 0.86760807]	[413.5843811 215.91374207 0.89352572]	[436.6802063 213.43301392 0.91627336]	[398.04370117 208.25631714 0.66155696]	[457.0894165 195.52336121 0.84061289]	[5.03459320e+02 8.24089417e+02 7.97884822e-01]	[523.77844238 816.36047363 0.83715439]	[4.90510071e+02 7.98436157e+02 6.62420332e-01]	[4.41711243e+02 7.93345154e+02 7.84130037e-01]	[421.35784912 790.64508057 0.82378966]	[4.54604431e+02 7.57378845e+02 6.59183204e-01]
[421.37817383 233.89318848 0.91829777]	[436.5788269 274.95812988 0.91081595]	[369.91818237 277.56362915 0.82455993]	[339.27893066 385.34371948 0.84743059]	[339.18762207 482.92282104 0.88288879]	[498.24295044 267.30905151 0.80935174]	[528.98919678 367.36975098 0.79500026]	[539.20367432 464.87008667 0.86139292]	[441.86737061 480.1812439 0.76157653]	[400.76367188 480.27441406 0.74814844]	[421.38439941 631.6305542 0.83062947]	[441.88027954 752.17602539 0.87112904]	[482.96768188 477.72781372 0.73197663]	[490.50350952 636.75024414 0.79915845]	[500.84130859 795.87060547 0.83203518]	[413.54107666 218.58964539 0.86691278]	[436.63650513 216.07598877 0.91057009]	[395.5690918 213.39022827 0.76013649]	[452.05075073 200.68295288 0.78243387]	[505.99691772 831.68121338 0.83671635]	[523.86102295 826.6361084 0.88146299]	[4.93067200e+02 8.08747681e+02 7.10155368e-01]	[4.39261841e+02 7.95886536e+02 7.67235994e-01]	[421.30615234 790.71331787 0.82631606]	[4.57068054e+02 7.57326538e+02 6.86577260e-01]
[421.27932739 236.5451355 0.92914557]	[434.06774902 277.55892944 0.90319675]	[364.80969238 282.69238281 0.80072951]	[339.23471069 393.00994873 0.84418672]	[339.12963867 493.08364868 0.84510112]	[498.21286011 272.45529175 0.82858896]	[529.03863525 375.01416016 0.81963956]	[539.1739502 470.03775024 0.822052 ]	[441.82376099 482.88528442 0.76661241]	[400.70422363 485.40771484 0.73411143]	[423.77035522 641.79241943 0.8361184 ]	[441.89361572 749.76251221 0.87382799]	[482.92596436 482.82110596 0.7440955 ]	[487.94525146 641.85162354 0.82045037]	[500.89245605 806.1149292 0.83819574]	[410.97323608 226.30107117 0.82634825]	[436.55081177 223.70599365 0.86167395]	[393.05657959 216.04022217 0.74052113]	[451.99902344 210.90731812 0.81759155]	[5.13564697e+02 8.34381348e+02 7.48202980e-01]	[526.39880371 831.68341064 0.84848326]	[4.93063965e+02 8.16355713e+02 6.64771497e-01]	[4.39184479e+02 7.98357178e+02 7.86891103e-01]	[421.2644043 790.72888184 0.85345995]	[4.57104919e+02 7.54752258e+02 7.01508760e-01]
[421.27975464 236.54559326 0.92907774]	[434.05953979 277.56137085 0.90224308]	[364.80480957 282.69909668 0.80084288]	[339.23745728 393.00695801 0.84509778]	[339.12850952 493.08587646 0.84573174]	[498.2074585 272.45449829 0.82736439]	[529.04455566 375.01895142 0.81912339]	[539.17132568 470.04342651 0.82104027]	[441.82321167 482.88949585 0.76639003]	[400.70678711 485.41461182 0.73374104]	[423.76922607 641.79370117 0.83637691]	[441.87594604 749.77246094 0.87489778]	[482.92333984 482.82229614 0.74440676]	[487.94662476 641.8527832 0.82060403]	[500.89767456 806.12982178 0.83931673]	[410.97335815 226.3004303 0.82658416]	[436.5526123 223.70625305 0.86196727]	[393.05700684 216.0390625 0.74000037]	[452.00518799 210.91000366 0.81845713]	[5.13575867e+02 8.34377625e+02 7.49523342e-01]	[526.40679932 831.68432617 0.84529036]	[4.93069946e+02 8.16374023e+02 6.68233395e-01]	[4.39166443e+02 7.95901733e+02 7.84534633e-01]	[421.24996948 790.72625732 0.85264266]	[4.57088623e+02 7.54773071e+02 6.98131442e-01]
[421.15856934 239.17904663 0.90818775]	[431.52386475 280.22564697 0.85254538]	[364.79928589 292.90078735 0.80358255]	[339.17962646 398.14129639 0.88031912]	[336.66403198 500.70462036 0.8784948 ]	[498.14169312 277.48150635 0.8550235 ]	[531.55981445 377.65866089 0.8535614 ]	[539.19799805 477.6081543 0.83872485]	[441.83773804 487.95687866 0.74632472]	[400.72454834 490.49703979 0.71795255]	[421.36114502 641.8949585 0.85903835]	[441.89212036 749.77984619 0.87058759]	[482.93890381 487.9229126 0.71609032]	[485.44122314 644.47216797 0.85747159]	[503.23187256 811.19732666 0.8496418 ]	[405.92889404 233.86238098 0.86974639]	[431.49694824 231.36418152 0.86165249]	[390.48278809 218.66209412 0.68515539]	[449.47406006 213.52981567 0.84372187]	[5.13578064e+02 8.41980591e+02 7.22896278e-01]	[5.26438354e+02 8.34290527e+02 8.05437565e-01]	[4.95596680e+02 8.26599426e+02 6.65279329e-01]	[4.39122498e+02 7.98389282e+02 7.79275358e-01]	[421.22503662 790.74163818 0.85623139]	[4.57133087e+02 7.54765747e+02 7.17050612e-01]
[418.77651978 254.43067932 0.92781198]	[428.98269653 295.54742432 0.89318502]	[362.26412964 298.2197876 0.83512157]	[339.18927002 405.92303467 0.84009457]	[336.58401489 508.48464966 0.84707296]	[495.67672729 285.33023071 0.79338378]	[531.55810547 387.90655518 0.78022116]	[539.30773926 485.37835693 0.8795374 ]	[441.81396484 498.22210693 0.76491296]	[400.73699951 500.71401978 0.74229676]	[421.37554932 644.43145752 0.85612345]	[441.91455078 752.1807251 0.86592185]	[482.89450073 498.2114563 0.73467445]	[487.95675659 654.68878174 0.80475897]	[5.00908813e+02 8.24017822e+02 8.22477818e-01]	[405.83718872 239.11672974 0.86263412]	[429.00109863 236.62362671 0.86924124]	[387.88909912 233.8399353 0.7364378 ]	[446.92440796 223.72174072 0.80631244]	[5.11055054e+02 8.52260925e+02 7.47949958e-01]	[5.26472412e+02 8.49598511e+02 7.86909997e-01]	[4.93106476e+02 8.34299622e+02 6.84985936e-01]	[4.39117249e+02 7.95888123e+02 7.83372164e-01]	[421.23165894 790.6940918 0.85209441]	[4.57146088e+02 7.54805359e+02 7.43274927e-01]
[418.67172241 257.07598877 0.92823213]	[428.95233154 298.12689209 0.89338106]	[362.23434448 305.76849365 0.81293249]	[339.12307739 416.06375122 0.86541432]	[336.46865845 513.64074707 0.82152146]	[495.62445068 293.00610352 0.81524855]	[531.54095459 395.51437378 0.80545366]	[539.31835938 490.5609436 0.84502447]	[441.85501099 500.84835815 0.77623147]	[400.78448486 503.3008728 0.75717574]	[421.39993286 646.98278809 0.86544645]	[441.93252563 749.77880859 0.86621851]	[482.91287231 500.84561157 0.75215101]	[487.93319702 659.82409668 0.80348259]	[503.22805786 829.15777588 0.8482706 ]	[403.26303101 249.32310486 0.84934628]	[426.38955688 241.73512268 0.84653968]	[385.30374146 236.50897217 0.68174434]	[444.38754272 231.34510803 0.84090883]	[5.11062439e+02 8.57394348e+02 7.08440900e-01]	[5.26483459e+02 8.52266174e+02 7.77968109e-01]	[4.95608215e+02 8.39477539e+02 6.69080734e-01]	[4.39129791e+02 7.98374878e+02 7.77402461e-01]	[421.23641968 790.71710205 0.84816533]	[4.57158844e+02 7.54778015e+02 7.51677871e-01]
[418.68640137 262.15737915 0.89687073]	[428.94265747 303.20928955 0.84187084]	[362.26290894 313.51864624 0.82006609]	[339.08554077 418.75128174 0.89847314]	[336.44839478 521.26947021 0.86045063]	[495.62030029 298.02563477 0.84846926]	[534.08734131 398.1237793 0.85208815]	[541.73419189 498.22918701 0.88303506]	[441.878479 503.43930054 0.76092023]	[400.79135132 505.91558838 0.73771375]	[423.78094482 647.06298828 0.86605406]	[444.31735229 749.71643066 0.87180513]	[482.93887329 503.41162109 0.73320448]	[485.45672607 662.44689941 0.82520843]	[503.24911499 831.75268555 0.83488566]	[403.26416016 254.41423035 0.89683807]	[426.36364746 251.88943481 0.86662745]	[382.79473877 236.65318298 0.72111106]	[444.38800049 233.89689636 0.84410697]	[5.08519562e+02 8.62527832e+02 6.92399561e-01]	[5.26434387e+02 8.54844910e+02 7.61920750e-01]	[4.95678894e+02 8.49609741e+02 6.59224451e-01]	[4.39157501e+02 7.95876526e+02 7.68967211e-01]	[421.27438354 790.67926025 0.84014833]	[457.17828369 752.26342773 0.75694597]
[418.72372437 269.84957886 0.89502817]	[428.94418335 310.96520996 0.83393615]	[362.30264282 316.12414551 0.83176851]	[339.06436157 421.31777954 0.89333546]	[334.04611206 523.88330078 0.87269866]	[495.6307373 298.23522949 0.82973808]	[534.1270752 400.75894165 0.83440888]	[541.76379395 503.28451538 0.90516859]	[441.90142822 508.45358276 0.74862933]	[400.82971191 508.52243042 0.71937144]	[423.92456055 649.57073975 0.83372051]	[444.35879517 749.71374512 0.86925048]	[482.94625854 505.97619629 0.71615809]	[485.38531494 664.97869873 0.85045385]	[5.00902985e+02 8.34317444e+02 8.24351549e-01]	[403.29876709 257.01882935 0.90411174]	[426.41299438 254.48248291 0.89286238]	[385.31918335 244.26713562 0.62291223]	[446.87734985 236.5617218 0.83177257]	[5.11017303e+02 8.67668457e+02 7.27237403e-01]	[5.23996521e+02 8.59967285e+02 7.66912341e-01]	[4.95625916e+02 8.49768921e+02 6.73128963e-01]	[4.39173798e+02 7.95862366e+02 7.85611153e-01]	[421.29925537 790.66156006 0.85490263]	[457.20028687 752.24285889 0.7647146 ]
[421.13745117 274.95864868 0.92699003]	[428.94891357 316.02096558 0.88828743]	[362.28475952 318.73687744 0.83205193]	[339.06811523 423.84536743 0.87454396]	[333.9810791 523.96276855 0.85248947]	[495.67077637 303.28244019 0.79961437]	[536.63842773 405.87954712 0.7864545 ]	[541.80627441 503.48251343 0.8960976 ]	[441.91442871 511.06182861 0.74402964]	[403.25411987 513.61633301 0.71788353]	[428.93988037 649.59063721 0.82737136]	[444.37008667 749.73773193 0.86090088]	[482.92141724 511.07067871 0.7217142 ]	[485.37753296 665.08581543 0.84344518]	[5.00814972e+02 8.34397888e+02 8.27182651e-01]	[405.86737061 259.65820312 0.85614955]	[431.48953247 257.15457153 0.86797804]	[387.89614868 254.38299561 0.73570269]	[446.89419556 241.72770691 0.7976501 ]	[5.03435425e+02 8.70223694e+02 7.57124305e-01]	[5.21384460e+02 8.65126770e+02 7.84510791e-01]	[4.93105438e+02 8.49784485e+02 6.69911087e-01]	[4.39188385e+02 7.95897583e+02 7.69775867e-01]	[421.32485962 790.69921875 0.84073001]	[4.57184998e+02 7.54745178e+02 7.39703417e-01]
[421.15109253 277.58837891 0.92743272]	[431.51245117 318.5123291 0.89548427]	[362.29537964 321.23022461 0.8225435 ]	[336.68417358 426.36795044 0.86665934]	[333.91699219 526.45605469 0.82897878]	[498.15509033 313.40441895 0.80528057]	[536.65655518 411.02349854 0.7853573 ]	[541.8114624 511.04742432 0.85790265]	[441.91665649 513.64471436 0.7438488 ]	[403.25390625 516.20440674 0.72268832]	[431.48049927 649.55285645 0.8213501 ]	[444.37548828 749.72180176 0.85684735]	[482.93170166 516.13195801 0.72056597]	[485.34957886 667.54058838 0.85562229]	[5.00809143e+02 8.36856873e+02 8.19841146e-01]	[405.86340332 267.36367798 0.83056939]	[431.51959229 264.72125244 0.8410967 ]	[387.93582153 256.99777222 0.68547243]	[446.91506958 249.36897278 0.79830778]	[5.05897430e+02 8.72857910e+02 7.69271374e-01]	[5.23785706e+02 8.70182678e+02 8.27947021e-01]	[4.93080811e+02 8.52188110e+02 6.62055731e-01]	[4.39233246e+02 7.95860779e+02 7.84344971e-01]	[421.36334229 790.69128418 0.83849192]	[4.57167725e+02 7.54743347e+02 7.29015410e-01]
[421.18978882 280.165802 0.91886383]	[431.52642822 318.65283203 0.89154869]	[362.29330444 323.82623291 0.80434227]	[336.68249512 426.42041016 0.86098135]	[328.93960571 528.97686768 0.80785728]	[498.16778564 315.96847534 0.83666956]	[536.71557617 418.55184937 0.8370648 ]	[541.79760742 516.21051025 0.87079328]	[441.89212036 516.20098877 0.75747329]	[403.25524902 518.75732422 0.73873365]	[431.53448486 647.11254883 0.83043629]	[444.33370972 749.74523926 0.86189294]	[482.8977356 516.18267822 0.73246056]	[482.94458008 667.60906982 0.85970861]	[5.00800995e+02 8.44551453e+02 8.18956077e-01]	[405.91070557 272.48834229 0.85307324]	[431.55169678 269.88604736 0.8568936 ]	[390.48190308 259.58352661 0.60779178]	[449.47888184 251.88592529 0.80292004]	[5.05890228e+02 8.75426086e+02 7.37601459e-01]	[5.21399109e+02 8.72725586e+02 8.22117746e-01]	[4.93058075e+02 8.54787659e+02 6.70086622e-01]	[4.39218140e+02 7.95888977e+02 7.93203473e-01]	[421.35797119 790.72113037 0.85026807]	[4.57108429e+02 7.54792053e+02 7.38804638e-01]
[421.25909424 282.72817993 0.89076167]	[431.5553894 318.76312256 0.87842393]	[362.32562256 326.34637451 0.80039597]	[336.66937256 426.39172363 0.85707712]	[326.3053894 529.01849365 0.80542332]	[498.19769287 316.13546753 0.85910249]	[536.7277832 418.68823242 0.86572635]	[541.75616455 521.19683838 0.89470738]	[441.86569214 518.72912598 0.77110457]	[400.85177612 521.22711182 0.74971652]	[431.51904297 649.57452393 0.8166402 ]	[444.32870483 752.16705322 0.85495329]	[482.88208008 518.72662354 0.74610507]	[482.93392944 670.18231201 0.84735304]	[5.00835236e+02 8.47167664e+02 8.34771693e-01]	[410.98632812 274.95166016 0.87315106]	[434.09307861 272.49468994 0.87678421]	[393.03823853 259.59475708 0.68315154]	[449.51211548 254.49623108 0.82253468]	[5.03397583e+02 8.77935059e+02 7.55292773e-01]	[5.21366882e+02 8.72829712e+02 8.30633879e-01]	[4.95599274e+02 8.57403503e+02 6.54385686e-01]	[4.39239044e+02 7.95897766e+02 7.83742368e-01]	[421.36169434 790.74267578 0.85596144]	[4.57078705e+02 7.54829651e+02 7.23869145e-01]
[421.30737305 285.29855347 0.87850749]	[434.01980591 321.29693604 0.84394896]	[364.7789917 331.4236145 0.79840857]	[336.62313843 428.99633789 0.84664518]	[321.25512695 531.59521484 0.82347548]	[498.22412109 318.64627075 0.85296172]	[539.1607666 421.19720459 0.86841077]	[541.76831055 523.78076172 0.91039419]	[441.86566162 521.28918457 0.78605705]	[400.82244873 521.36004639 0.76537633]	[431.48184204 652.17791748 0.79417402]	[444.30795288 749.77862549 0.86191177]	[482.92056274 521.29821777 0.75590265]	[482.89556885 670.18572998 0.84397876]	[500.85150146 849.77410889 0.85052508]	[411.01678467 275.05548096 0.8703053 ]	[436.58132935 274.92205811 0.88607442]	[393.0802002 259.69439697 0.69701523]	[452.05960083 254.53097534 0.80123651]	[5.03361877e+02 8.83042236e+02 7.59487569e-01]	[5.21351685e+02 8.75364990e+02 8.24466527e-01]	[4.95670135e+02 8.65110291e+02 6.50054455e-01]	[4.39251953e+02 7.95883057e+02 7.94597328e-01]	[421.37225342 790.73687744 0.86296034]	[4.54631134e+02 7.54806152e+02 7.30727494e-01]
[421.2963562 287.86251831 0.87871194]	[434.12887573 323.78414917 0.84433877]	[364.86380005 331.46673584 0.79346305]	[336.59841919 434.02389526 0.85179484]	[321.18670654 534.17382812 0.84142059]	[500.67904663 318.72109985 0.85182709]	[539.16314697 421.25314331 0.86275917]	[541.76513672 523.8885498 0.90834057]	[441.88519287 521.37890625 0.78319031]	[400.84155273 523.81768799 0.76464093]	[429.00085449 652.16204834 0.79799145]	[444.30099487 749.78259277 0.86475188]	[482.92230225 523.80041504 0.75400704]	[482.8883667 675.20147705 0.84030533]	[5.00816132e+02 8.49770508e+02 8.43551993e-01]	[411.02728271 275.11343384 0.87163579]	[436.5866394 274.99493408 0.88989663]	[395.52700806 259.71704102 0.65657973]	[454.57138062 254.56774902 0.80271935]	[5.03344299e+02 8.85624634e+02 7.92137802e-01]	[5.21337524e+02 8.77903503e+02 8.26854765e-01]	[4.93129822e+02 8.65135132e+02 6.34537995e-01]	[4.39252045e+02 7.95875610e+02 7.91266799e-01]	[421.36444092 790.73614502 0.86171484]	[4.54622772e+02 7.54808411e+02 7.32212901e-01]
[421.2833252 290.35574341 0.88966429]	[436.56707764 326.28723145 0.84518647]	[367.34997559 331.49926758 0.79288113]	[336.58563232 436.556427 0.86249721]	[318.77758789 536.67218018 0.85316241]	[500.68859863 318.75836182 0.84723955]	[539.16827393 421.27752686 0.85781902]	[541.74786377 523.93847656 0.90306425]	[441.84338379 521.34204102 0.79270273]	[400.79690552 521.39990234 0.76858902]	[429.00231934 652.18713379 0.79831427]	[444.29507446 749.76586914 0.86921448]	[482.89309692 521.35974121 0.75791067]	[482.840271 672.67279053 0.85259318]	[5.00770569e+02 8.49776978e+02 8.40276957e-01]	[411.01455688 277.47436523 0.87761819]	[436.57369995 275.04541016 0.89413416]	[395.56958008 262.22766113 0.59308887]	[454.62756348 257.0010376 0.82535565]	[5.03293976e+02 8.88122192e+02 7.88108349e-01]	[5.21281250e+02 8.80456787e+02 8.24973047e-01]	[4.93065430e+02 8.65129639e+02 6.26773477e-01]	[4.39269440e+02 7.98353882e+02 7.80630052e-01]	[421.36712646 790.75665283 0.85046077]	[4.54618286e+02 7.54770447e+02 7.39489317e-01]
[421.32592773 290.39025879 0.88504934]	[436.58590698 326.33486938 0.84701043]	[364.87945557 333.94326782 0.79392576]	[336.58764648 434.11315918 0.86585402]	[318.74984741 534.13769531 0.85487723]	[500.7227478 321.16055298 0.84669715]	[539.17010498 421.27392578 0.85828483]	[541.74688721 523.94775391 0.90259302]	[441.81784058 521.30938721 0.79649246]	[400.78173828 521.37609863 0.77284956]	[431.46789551 652.13269043 0.80202013]	[444.30099487 749.77166748 0.86526304]	[482.86053467 521.32745361 0.75911468]	[482.84432983 672.71484375 0.8438856 ]	[5.00728912e+02 8.52183105e+02 8.36483538e-01]	[413.50619507 277.50265503 0.88176638]	[436.62481689 275.06890869 0.90169466]	[395.58789062 262.22857666 0.60004604]	[457.10580444 257.01971436 0.84088153]	[5.03307251e+02 8.88105835e+02 7.98908174e-01]	[5.21279480e+02 8.77974365e+02 8.50032747e-01]	[4.90518768e+02 8.67623352e+02 6.31159842e-01]	[4.39294373e+02 7.98375854e+02 7.75669813e-01]	[421.38040161 790.77246094 0.84600961]	[4.54610260e+02 7.54755859e+02 7.36581743e-01]
[421.33215332 287.85321045 0.87553859]	[436.62408447 323.81231689 0.86000818]	[367.37069702 331.45770264 0.788863 ]	[336.599823 434.01931763 0.85628456]	[318.7411499 531.6104126 0.855645 ]	[500.73803711 318.74530029 0.85372037]	[539.17108154 421.24752808 0.8671729 ]	[541.75842285 523.92718506 0.90972376]	[441.84225464 521.32696533 0.78971434]	[400.7897644 521.38769531 0.77200079]	[431.46566772 652.14123535 0.80219191]	[444.30947876 749.78692627 0.8632071 ]	[482.90216064 521.34613037 0.75429672]	[482.83551025 672.70611572 0.84795004]	[5.00661133e+02 8.52176514e+02 8.23752940e-01]	[413.53704834 275.10894775 0.87919855]	[436.631073 275.01370239 0.89970016]	[398.01489258 259.71124268 0.59304547]	[457.11453247 256.99133301 0.84182847]	[5.03271881e+02 8.85636292e+02 7.79217422e-01]	[5.21238831e+02 8.77924377e+02 8.50895584e-01]	[4.87976715e+02 8.67588135e+02 6.23516917e-01]	[4.39295044e+02 7.98395996e+02 7.69718528e-01]	[421.38275146 790.7835083 0.83760387]	[4.54613831e+02 7.54782654e+02 7.29053140e-01]
[423.76922607 287.79608154 0.85901493]	[436.6789856 321.29571533 0.88421077]	[369.90740967 328.88873291 0.7870965 ]	[336.59732056 431.5105896 0.85973966]	[318.73110962 529.03063965 0.86145175]	[500.75415039 318.65740967 0.8712284 ]	[539.20233154 421.2142334 0.87742299]	[541.78063965 523.87780762 0.91480637]	[441.84683228 521.34295654 0.7938745 ]	[400.79522705 521.39727783 0.77433777]	[428.99481201 649.67791748 0.80945331]	[444.33200073 749.78314209 0.86319399]	[482.90002441 521.3682251 0.75974274]	[482.81573486 672.64892578 0.85576975]	[4.98257111e+02 8.49793884e+02 8.16247225e-01]	[416.01586914 275.06610107 0.88736677]	[439.08535767 274.95968628 0.91105175]	[398.01565552 259.65380859 0.65753645]	[457.15081787 256.96118164 0.84911942]	[5.03297241e+02 8.83083862e+02 7.56155550e-01]	[5.21254456e+02 8.75402954e+02 8.60163271e-01]	[4.85456146e+02 8.67600708e+02 6.28198802e-01]	[4.39289886e+02 8.00933411e+02 7.68645465e-01]	[421.36816406 790.81567383 0.82667255]	[4.54642944e+02 7.54788025e+02 7.23138869e-01]
[423.87985229 282.73226929 0.85408092]	[436.70001221 321.1729126 0.90577096]	[369.93084717 323.80410767 0.7929067 ]	[336.60733032 428.92211914 0.86372507]	[318.71859741 526.47363281 0.87555569]	[500.76803589 318.55795288 0.87802488]	[539.21032715 418.78555298 0.8769393 ]	[541.82958984 521.39459229 0.91763747]	[441.86434937 521.22686768 0.78269207]	[400.80450439 521.3012085 0.76971847]	[428.94894409 649.59136963 0.81568968]	[444.35739136 749.77539062 0.85725975]	[482.9402771 521.25317383 0.74957526]	[482.7996521 670.10394287 0.87472892]	[4.98182220e+02 8.49620178e+02 8.07970285e-01]	[416.13534546 274.96160889 0.90264785]	[439.1625061 272.49032593 0.91039085]	[398.06533813 257.16400146 0.71893877]	[457.21618652 254.54103088 0.86021417]	[5.00859161e+02 8.77979309e+02 7.66658962e-01]	[521.17749023 872.88470459 0.87339622]	[4.85391937e+02 8.59936584e+02 6.41562104e-01]	[4.39273865e+02 7.98403687e+02 7.58043706e-01]	[421.3765564 790.78204346 0.81847852]	[4.57101501e+02 7.54806213e+02 7.09806442e-01]
[426.36315918 280.20492554 0.8609699 ]	[436.68716431 318.63400269 0.92234796]	[369.95654297 321.16369629 0.81205702]	[336.59634399 426.35107422 0.8747834 ]	[318.73950195 523.89672852 0.89774084]	[500.74276733 316.05130005 0.86774594]	[539.24194336 418.67547607 0.88107085]	[541.86523438 521.27056885 0.9080863 ]	[441.81774902 518.73345947 0.78148448]	[400.78311157 521.22949219 0.76506335]	[428.97259521 647.15600586 0.82358658]	[444.35830688 752.17425537 0.85546464]	[482.8694458 518.73144531 0.74995899]	[482.83023071 667.66314697 0.87276357]	[4.98176453e+02 8.47083496e+02 7.98764050e-01]	[416.16711426 272.45428467 0.88420069]	[439.22906494 272.34924316 0.90102744]	[398.10675049 257.00534058 0.67478269]	[459.63528442 254.41601562 0.8423121 ]	[5.00864532e+02 8.75405029e+02 7.83539414e-01]	[518.76641846 872.78070068 0.87851381]	[4.85399658e+02 8.54883606e+02 6.68626666e-01]	[4.39297302e+02 8.00947327e+02 7.55792558e-01]	[423.77999878 793.21679688 0.80754274]	[4.57096588e+02 7.54826599e+02 7.02174306e-01]
[426.33984375 277.66677856 0.8893165 ]	[439.06994629 316.15368652 0.9254474 ]	[372.44247437 318.62426758 0.82449299]	[336.60220337 421.38442993 0.88973588]	[318.75396729 523.80535889 0.90156114]	[500.76345825 315.95883179 0.85542631]	[539.23840332 416.12399292 0.84543049]	[541.90765381 518.69158936 0.88294482]	[441.83325195 513.63562012 0.76003307]	[400.77545166 516.17010498 0.74226761]	[428.9430542 647.10968018 0.8316955 ]	[444.38534546 752.16949463 0.84827626]	[482.8704834 516.12854004 0.73244363]	[482.84738159 667.47686768 0.89061117]	[4.98160309e+02 8.41978516e+02 7.81357408e-01]	[416.14459229 269.82589722 0.85939151]	[439.23068237 267.27581787 0.89511585]	[398.19921875 254.57373047 0.58159149]	[459.67434692 251.89533997 0.84420669]	[5.00845337e+02 8.72749695e+02 8.11585248e-01]	[5.18727661e+02 8.70202148e+02 8.66011024e-01]	[4.85410797e+02 8.52353821e+02 6.78189337e-01]	[4.39287567e+02 7.98421814e+02 7.43546844e-01]	[421.38024902 790.78930664 0.80528057]	[4.57144348e+02 7.54834473e+02 6.96807742e-01]
[426.38342285 277.46725464 0.89236248]	[439.07662964 315.9850769 0.92137975]	[372.50259399 316.12866211 0.82342625]	[336.6416626 421.2326355 0.90817821]	[318.75036621 521.26580811 0.90550309]	[500.77044678 310.96182251 0.82927072]	[539.19470215 408.4546814 0.80351299]	[541.92883301 513.61566162 0.86267722]	[441.84921265 511.02008057 0.76117069]	[400.79937744 511.08535767 0.73402739]	[428.97952271 647.05206299 0.83767587]	[444.39541626 752.17449951 0.84564483]	[482.86099243 511.02175903 0.73335719]	[482.84335327 664.96252441 0.89025545]	[4.98114441e+02 8.34310242e+02 8.00004840e-01]	[416.16500854 262.21713257 0.86108983]	[439.25054932 259.70855713 0.9098115 ]	[398.19903564 254.36737061 0.64463234]	[459.67739868 249.32507324 0.84203315]	[5.00704071e+02 8.67630615e+02 7.46482730e-01]	[5.16143982e+02 8.62553528e+02 7.75900900e-01]	[4.85425507e+02 8.49715820e+02 6.68527782e-01]	[4.39250427e+02 8.00928345e+02 7.38808036e-01]	[421.35391235 790.81256104 0.80112302]	[4.57136475e+02 7.57312195e+02 6.93532407e-01]
[428.93527222 274.9185791 0.86916232]	[439.13421631 313.43875122 0.91287082]	[372.50704956 313.52938843 0.81070709]	[336.64956665 418.68295288 0.91215622]	[318.76681519 518.72186279 0.87557071]	[500.85101318 305.81307983 0.83036113]	[539.19152832 403.38537598 0.81980997]	[541.93835449 508.47387695 0.87428921]	[441.8616333 505.98190308 0.76990867]	[400.77792358 508.48483276 0.74147886]	[428.96414185 644.47717285 0.8387683 ]	[444.39614868 749.76672363 0.84547806]	[482.91213989 505.97183228 0.73725516]	[482.83966064 659.85961914 0.85661882]	[4.98114410e+02 8.31827942e+02 7.92169213e-01]	[418.60614014 259.59432983 0.89214522]	[439.29702759 257.14147949 0.93390119]	[398.2098999 246.8321228 0.69734418]	[459.69406128 241.64437866 0.8420403 ]	[5.00792175e+02 8.65070007e+02 7.30193973e-01]	[5.18741699e+02 8.57427002e+02 7.96117246e-01]	[4.85380432e+02 8.49670959e+02 6.55486107e-01]	[4.39243927e+02 7.98430542e+02 7.23302901e-01]	[421.31616211 790.78771973 0.79275501]	[4.57157288e+02 7.54822571e+02 7.01861024e-01]
[428.92947388 267.31887817 0.82551962]	[439.19143677 303.29162598 0.903162 ]	[372.48144531 308.36975098 0.7889896 ]	[336.64608765 413.50109863 0.86226481]	[321.16156006 511.09191895 0.84222871]	[500.89596558 300.62561035 0.86981636]	[539.175354 400.70062256 0.87449265]	[541.87854004 503.37750244 0.91467732]	[441.90252686 503.3850708 0.77794862]	[400.81777954 503.41864014 0.75903594]	[431.46658325 644.41723633 0.8466897 ]	[444.4041748 749.73779297 0.84714204]	[482.94967651 503.39758301 0.7437008 ]	[482.82015991 652.14532471 0.85503626]	[4.95689667e+02 8.31659424e+02 8.00962389e-01]	[418.60577393 254.57096863 0.91967738]	[441.67752075 254.47705078 0.93875062]	[398.20053101 236.60340881 0.67522299]	[459.81393433 236.53643799 0.87915009]	[5.03382568e+02 8.59936401e+02 7.26996481e-01]	[5.21317627e+02 8.52344971e+02 8.36824238e-01]	[4.82900848e+02 8.47084900e+02 6.72871232e-01]	[4.39270721e+02 7.98422241e+02 7.13756323e-01]	[4.21309479e+02 7.90778381e+02 7.87917197e-01]	[4.57191986e+02 7.54781067e+02 7.20405996e-01]
[434.01315308 259.69683838 0.8483029 ]	[439.13897705 298.12625122 0.9360106 ]	[372.48150635 300.6300354 0.81637603]	[336.65756226 403.36764526 0.88575792]	[321.22607422 503.45733643 0.85973924]	[500.83731079 295.57150269 0.8799516 ]	[539.20440674 398.10476685 0.86788207]	[541.94726562 500.64825439 0.89862323]	[441.84591675 500.70462036 0.7796911 ]	[400.79342651 500.81680298 0.76381332]	[428.92752075 641.82543945 0.82041597]	[444.40768433 749.70635986 0.85662478]	[482.8855896 498.2572937 0.75126725]	[482.85140991 647.05822754 0.8799718 ]	[4.98153198e+02 8.24090820e+02 7.79554427e-01]	[418.70275879 251.97589111 0.9118551 ]	[441.75912476 251.83618164 0.91273922]	[400.6456604 236.62060547 0.69574267]	[459.85455322 233.94522095 0.86348194]	[5.05900085e+02 8.52309143e+02 7.80717432e-01]	[523.79284668 849.66583252 0.86402988]	[4.82892517e+02 8.34369324e+02 6.66495562e-01]	[4.39289673e+02 7.98359436e+02 7.43314743e-01]	[421.34179688 790.73529053 0.8028968 ]	[4.57167603e+02 7.54764404e+02 7.15402603e-01]
[434.06735229 257.04745483 0.89603072]	[439.15414429 295.46569824 0.93269312]	[372.54876709 295.61502075 0.8300733 ]	[336.68109131 400.79220581 0.90050155]	[321.26055908 500.77099609 0.87470561]	[500.87506104 290.44018555 0.82854116]	[539.20111084 390.48101807 0.80838704]	[541.95703125 490.56149292 0.86664534]	[441.86584473 495.62945557 0.75118846]	[400.79998779 498.15567017 0.73309422]	[428.94876099 639.34118652 0.81436008]	[444.41522217 749.68334961 0.86045969]	[482.91464233 495.64373779 0.73050499]	[482.86459351 644.55395508 0.88534331]	[4.98163391e+02 8.13773254e+02 7.89984941e-01]	[418.71554565 246.75946045 0.8827464 ]	[441.81213379 241.73638916 0.89693409]	[400.61331177 233.90847778 0.75484729]	[462.18276978 231.30775452 0.84716272]	[5.00864563e+02 8.42040955e+02 7.28798151e-01]	[5.21205444e+02 8.36836121e+02 8.08860540e-01]	[4.85378540e+02 8.29165283e+02 6.32141590e-01]	[4.39259125e+02 7.95839966e+02 7.81646669e-01]	[421.35549927 790.66973877 0.81960136]	[4.57177246e+02 7.54739807e+02 7.15692878e-01]
[436.57745361 251.8755188 0.86654323]	[439.18502808 287.88275146 0.90209711]	[372.5090332 292.92602539 0.80434233]	[339.08517456 398.14022827 0.91309404]	[323.7668457 493.06903076 0.810013 ]	[503.25033569 280.22872925 0.85723937]	[539.21588135 380.2928772 0.86374897]	[541.92645264 482.9151001 0.91064984]	[441.93392944 487.9437561 0.74965423]	[400.83401489 488.01544189 0.72479874]	[428.91009521 631.68280029 0.8085947 ]	[444.3913269 749.61932373 0.8722412 ]	[485.34359741 487.91940308 0.7212984 ]	[482.89358521 641.94140625 0.86993021]	[498.18307495 808.70599365 0.82552171]	[418.78582764 236.59254456 0.92183512]	[441.82684326 234.08581543 0.93253803]	[400.6401062 226.28009033 0.75554502]	[459.75891113 216.08215332 0.82914078]	[5.03344330e+02 8.36907471e+02 7.49066532e-01]	[521.26141357 831.82562256 0.84935141]	[4.82915344e+02 8.18922913e+02 6.64185464e-01]	[439.28607178 793.269104 0.81784201]	[423.8092041 788.2232666 0.83458745]	[4.57158844e+02 7.52233887e+02 7.32460499e-01]
[436.62579346 241.64651489 0.86334324]	[439.21456909 280.14770508 0.93685222]	[372.49572754 282.74612427 0.79650837]	[339.14978027 387.87301636 0.87003165]	[328.84280396 485.4095459 0.81447375]	[503.2824707 277.55078125 0.885903 ]	[539.2300415 377.6685791 0.88619101]	[544.30700684 480.15512085 0.90847182]	[444.29119873 482.79107666 0.76648617]	[400.82977295 482.87341309 0.74746209]	[426.43984985 626.57769775 0.82880968]	[444.35516357 749.58917236 0.88117379]	[482.97479248 482.75253296 0.74728006]	[482.91995239 634.18286133 0.83049077]	[4.98208893e+02 8.03557373e+02 7.94316232e-01]	[421.16955566 233.90916443 0.91633618]	[441.87347412 231.37265015 0.90303481]	[400.68649292 216.04771423 0.79391932]	[462.2611084 213.43615723 0.84945118]	[5.05908386e+02 8.31836060e+02 7.65936792e-01]	[521.39526367 829.20855713 0.8645649 ]	[4.82914764e+02 8.13785217e+02 6.89010203e-01]	[441.73178101 793.2722168 0.8214311 ]	[423.83831787 788.22528076 0.84021527]	[4.57100403e+02 7.52183411e+02 7.09543705e-01]
[436.60681152 236.53170776 0.91868567]	[439.17324829 275.04507446 0.93795121]	[372.5020752 277.52227783 0.82688129]	[339.15106201 380.30178833 0.8981958 ]	[328.8921814 480.31488037 0.84416801]	[503.27935791 272.48788452 0.84534496]	[539.2253418 372.46258545 0.81644511]	[544.30889893 469.99832153 0.86609644]	[441.86904907 480.16705322 0.76663482]	[400.80065918 480.25463867 0.75059956]	[426.38394165 624.0355835 0.84195709]	[444.35900879 749.59466553 0.87516886]	[482.93115234 477.7303772 0.74757135]	[482.91067505 626.4755249 0.86503214]	[498.21139526 793.2265625 0.80407953]	[418.80526733 226.27340698 0.8794651 ]	[441.92108154 223.6721344 0.88289416]	[400.67440796 213.43096924 0.78263581]	[462.28845215 210.7855072 0.83734214]	[5.03404846e+02 8.29169495e+02 7.87528634e-01]	[521.31915283 826.51977539 0.82717317]	[4.82922028e+02 8.08643005e+02 7.02146769e-01]	[441.72024536 793.24224854 0.82195497]	[423.8621521 788.20220947 0.82672489]	[4.54654877e+02 7.52259827e+02 6.75214767e-01]
[439.09786987 231.35102844 0.89345139]	[439.21865845 269.8913269 0.91052914]	[372.54458618 272.400177 0.80567205]	[339.16491699 377.62130737 0.89561719]	[331.47537231 475.11883545 0.82513189]	[503.31704712 264.71798706 0.83360833]	[539.19122314 362.24517822 0.83872372]	[541.95147705 462.39584351 0.90617418]	[444.29208374 470.01721191 0.73305488]	[400.84924316 475.10305786 0.71770632]	[423.85614014 623.79870605 0.84292698]	[444.34521484 749.60961914 0.85722476]	[485.35791016 467.4621582 0.70645642]	[482.91650391 621.38702393 0.86171287]	[498.20962524 785.60894775 0.80929935]	[421.26373291 216.08459473 0.92399263]	[444.36190796 215.91986084 0.91859949]	[400.69638062 203.17225647 0.79229963]	[462.2878418 198.0370636 0.82272029]	[5.03293915e+02 8.18963867e+02 7.56545842e-01]	[521.23291016 811.35400391 0.83025354]	[4.82912048e+02 7.93340698e+02 7.21827805e-01]	[4.41760254e+02 7.93304932e+02 7.74601817e-01]	[423.87231445 790.61096191 0.79134578]	[4.54580231e+02 7.54825195e+02 6.52835071e-01]
[439.09933472 221.15028381 0.87525386]	[439.23629761 259.66513062 0.93122101]	[372.5032959 264.7321167 0.79044646]	[339.19552612 369.92227173 0.84532285]	[334.02423096 464.94308472 0.83485848]	[503.306427 257.06207275 0.89016533]	[539.19055176 357.16293335 0.88128519]	[544.30706787 459.70498657 0.91351712]	[444.30422974 462.36303711 0.75144976]	[400.82839966 464.89532471 0.72264892]	[423.83148193 618.74407959 0.82535148]	[444.2973938 749.62316895 0.85524833]	[485.37612915 462.28887939 0.73026145]	[482.96154785 613.71795654 0.82132757]	[498.21572876 777.87994385 0.78824556]	[421.27142334 213.41429138 0.91402864]	[444.33514404 210.89826965 0.88916808]	[400.72180176 195.57489014 0.82082719]	[462.33172607 192.96012878 0.83253902]	[5.03326569e+02 8.13883545e+02 7.89833665e-01]	[521.28570557 811.18566895 0.86537355]	[4.82904602e+02 7.90687134e+02 7.45051265e-01]	[4.41807220e+02 7.93252686e+02 7.89638937e-01]	[4.26346954e+02 7.88230408e+02 7.82242358e-01]	[4.54553833e+02 7.57325073e+02 6.61366522e-01]
[439.12841797 216.06436157 0.9321456 ]	[439.19927979 254.59994507 0.94014275]	[372.52954102 257.06643677 0.83124202]	[339.22567749 359.74478149 0.86945176]	[334.05291748 462.25952148 0.8842566 ]	[503.27954102 254.40045166 0.86094224]	[536.74859619 351.99020386 0.81358206]	[541.95440674 449.50689697 0.85951525]	[441.86871338 459.76519775 0.77834374]	[400.78100586 462.26654053 0.75209951]	[423.87496948 613.72320557 0.81040138]	[441.92184448 749.67614746 0.83593547]	[482.92449951 459.72299194 0.75799757]	[485.3704834 606.05761719 0.83382702]	[498.26803589 770.23913574 0.83184034]	[421.2883606 208.34233093 0.88143432]	[444.39749146 203.22683716 0.86398095]	[400.75234985 195.41430664 0.835383 ]	[462.34783936 187.80587769 0.8145411 ]	[5.03408691e+02 8.11317200e+02 7.88519561e-01]	[521.34069824 808.61065674 0.85347605]	[4.85382446e+02 7.85545959e+02 6.96231186e-01]	[4.41827881e+02 7.93290283e+02 7.50428021e-01]	[4.23874512e+02 7.90630005e+02 7.63147891e-01]	[4.52083191e+02 7.59909241e+02 6.66220784e-01]
[439.0993042 213.40391541 0.91390634]	[439.20037842 251.9083252 0.92609906]	[372.50698853 254.40570068 0.81396711]	[339.17492676 357.12527466 0.87649363]	[336.44671631 459.63473511 0.86833489]	[503.31838989 244.26116943 0.82880008]	[539.15856934 344.25570679 0.81633824]	[541.91113281 441.90167236 0.8966316 ]	[444.33035278 457.12060547 0.74116808]	[403.26977539 459.67358398 0.73144633]	[423.83355713 608.54144287 0.83444554]	[441.90612793 749.67498779 0.83947515]	[485.39572144 454.62442017 0.71565223]	[485.4750061 605.88763428 0.81964016]	[500.78567505 767.65881348 0.85013068]	[421.28411865 198.11717224 0.88997424]	[444.40042114 195.58833313 0.89151126]	[400.74136353 190.29187012 0.8061555 ]	[462.34393311 180.05131531 0.81796002]	[5.05879150e+02 8.08717407e+02 7.75669575e-01]	[5.23783264e+02 8.03564697e+02 7.86451519e-01]	[4.87961060e+02 7.80398376e+02 7.04804599e-01]	[441.81002808 790.74230957 0.79264724]	[423.85604858 788.15429688 0.79349107]	[4.52078674e+02 7.59935120e+02 6.73670352e-01]
[439.19403076 208.30107117 0.89302993]	[439.23007202 241.71601868 0.90529525]	[372.50985718 249.30003357 0.78613895]	[339.22216797 351.98687744 0.83006412]	[336.48574829 454.54327393 0.83887225]	[503.29605103 236.67489624 0.88306725]	[536.74719238 339.13540649 0.87595576]	[541.88604736 439.26379395 0.91660166]	[444.36627197 449.46688843 0.72559708]	[403.32852173 454.55776978 0.70414847]	[423.80358887 603.49334717 0.84463435]	[441.87896729 749.68688965 0.85057831]	[485.41885376 446.93127441 0.70441663]	[488.01443481 603.29223633 0.80343187]	[500.87164307 759.90869141 0.82464957]	[421.35696411 195.48486328 0.91735834]	[444.44021606 192.96044922 0.90396953]	[400.75537109 180.08932495 0.8108933 ]	[462.34393311 174.87823486 0.79516625]	[5.03291901e+02 7.98390808e+02 7.67858446e-01]	[521.31561279 790.81335449 0.80844218]	[4.93102081e+02 7.70175842e+02 7.14192271e-01]	[441.85525513 790.64746094 0.82797658]	[423.89862061 788.08843994 0.81846189]	[4.52023895e+02 7.59945190e+02 6.87373221e-01]
[439.21810913 200.62142944 0.89689016]	[439.23239136 239.09370422 0.93037933]	[372.51644897 244.19589233 0.78939015]	[339.24740601 349.42883301 0.82375145]	[336.57702637 449.5017395 0.84303635]	[503.31082153 236.46005249 0.89058256]	[536.73779297 336.59802246 0.8809793 ]	[541.9017334 436.56118774 0.87606215]	[444.40652466 446.89794922 0.71377426]	[403.34857178 449.49765015 0.690283 ]	[423.90252686 606.03326416 0.83202386]	[441.8692627 749.66491699 0.85042387]	[485.44677734 444.35705566 0.70471162]	[493.11672974 600.8348999 0.7958073 ]	[500.88327026 757.35839844 0.82590133]	[421.3815918 192.92062378 0.90446359]	[444.44595337 190.37210083 0.87380779]	[400.75872803 177.49623108 0.8501519 ]	[462.36535645 172.37483215 0.80685937]	[5.08455566e+02 7.98352905e+02 7.44077206e-01]	[523.92352295 790.71746826 0.81390589]	[4.90535126e+02 7.70103821e+02 7.51090109e-01]	[441.8494873 790.61181641 0.83013225]	[423.88952637 788.05523682 0.80311525]	[4.52016449e+02 7.59911621e+02 7.14089036e-01]
[439.21478271 198.07243347 0.9193244 ]	[439.22183228 236.58403015 0.9419874 ]	[372.48864746 239.13911438 0.80579174]	[339.26263428 344.293396 0.82801938]	[336.65087891 446.9251709 0.85351872]	[503.28256226 233.96768188 0.88179392]	[539.17401123 334.01467896 0.84791851]	[541.94458008 426.4480896 0.8654542 ]	[446.88095093 441.79699707 0.73507535]	[405.82409668 444.33435059 0.71144766]	[423.769104 603.32501221 0.8491807 ]	[441.8565979 747.16821289 0.84931433]	[487.93664551 441.72332764 0.71117377]	[495.6211853 588.07177734 0.79438663]	[503.31167603 752.28009033 0.83290434]	[421.35726929 192.78382874 0.89545858]	[444.44390869 187.81707764 0.86670721]	[400.78103638 175.08058167 0.84850788]	[462.35391235 169.82720947 0.8073138 ]	[5.05892303e+02 7.93285828e+02 7.81109512e-01]	[523.8996582 790.60119629 0.81795788]	[4.95659637e+02 7.67612976e+02 7.18126595e-01]	[441.79367065 790.60961914 0.8345018 ]	[423.83294678 788.02526855 0.80053985]	[4.52050110e+02 7.54793823e+02 7.10215449e-01]
[439.18130493 195.59953308 0.93278384]	[439.18875122 236.5105896 0.94304889]	[369.98248291 239.07167053 0.80542326]	[339.2510376 344.27636719 0.82910907]	[339.04312134 446.86676025 0.85404968]	[503.27575684 233.9004364 0.87351751]	[539.17950439 331.49606323 0.82856321]	[544.28125 423.90499878 0.88005263]	[444.4442749 441.71673584 0.73839766]	[403.38027954 441.85147095 0.72023022]	[421.38745117 603.28326416 0.84805208]	[441.85559082 747.10778809 0.85936868]	[485.48873901 439.22998047 0.72087997]	[498.14929199 587.9732666 0.83617204]	[503.45300293 749.67712402 0.84128863]	[421.31381226 190.30780029 0.88965034]	[444.41192627 185.21792603 0.86328614]	[400.75680542 175.01982117 0.84562832]	[462.30279541 167.2762146 0.82160336]	[503.3848877 790.72180176 0.83222044]	[523.85772705 788.12145996 0.8237077 ]	[5.00704895e+02 7.62498962e+02 6.97267652e-01]	[441.81420898 790.6081543 0.83593118]	[423.85513306 788.01641846 0.79992014]	[4.52074188e+02 7.52250916e+02 7.29785562e-01]
[439.17166138 195.60321045 0.9289133 ]	[439.17932129 236.48588562 0.94142091]	[372.44046021 236.67149353 0.80907547]	[339.2807312 341.80621338 0.82662082]	[339.11068726 444.44491577 0.86199093]	[503.25775146 233.88194275 0.87107009]	[536.74591064 331.39147949 0.81260312]	[544.29821777 423.8661499 0.88558114]	[446.86221313 439.25457764 0.73549616]	[405.82241821 441.80883789 0.72175401]	[421.36499023 603.36907959 0.85879511]	[441.83950806 747.13879395 0.86284119]	[487.92120361 439.16210938 0.71555203]	[500.68737793 588.02191162 0.8682518 ]	[505.91729736 749.71350098 0.82311183]	[421.29678345 190.31948853 0.8936981 ]	[444.3951416 185.21516418 0.86497879]	[400.74588013 174.99995422 0.83980215]	[462.28634644 167.28269958 0.826931 ]	[505.89978027 790.78051758 0.82595253]	[523.99505615 788.15344238 0.82447886]	[5.00769043e+02 7.64996948e+02 6.87973142e-01]	[441.83981323 788.2376709 0.83350897]	[423.85339355 788.00683594 0.80131924]	[4.52040802e+02 7.52278198e+02 7.34411180e-01]
[439.16452026 195.59851074 0.93094885]	[439.16567993 236.49403381 0.94058508]	[369.9798584 239.07258606 0.80542493]	[341.68722534 344.29754639 0.81211138]	[339.12948608 446.87908936 0.86379927]	[500.8815918 233.86558533 0.87176991]	[539.17932129 331.49468994 0.83059108]	[544.31884766 423.89703369 0.88081551]	[446.8664856 439.26486206 0.73812515]	[405.84463501 441.80297852 0.72498661]	[421.37887573 603.32452393 0.86041194]	[441.80908203 747.15881348 0.88063276]	[485.49227905 439.19003296 0.72087222]	[500.71173096 590.55267334 0.87047338]	[508.45278931 749.65063477 0.8147431 ]	[421.27716064 190.32270813 0.89857841]	[444.38101196 185.20503235 0.86569214]	[400.7074585 174.99308777 0.84492326]	[462.26223755 167.30233765 0.81928432]	[505.99093628 790.73425293 0.84010494]	[526.42913818 788.11047363 0.83789909]	[5.03322296e+02 7.62458313e+02 6.80012226e-01]	[441.89578247 788.21032715 0.84323651]	[423.90222168 788.00622559 0.81436801]	[4.49510742e+02 7.52310242e+02 7.43137360e-01]
[439.12219238 195.61795044 0.92243463]	[439.17483521 236.51280212 0.94270253]	[372.45541382 239.11038208 0.80527997]	[341.70074463 346.80957031 0.80796778]	[339.14846802 446.90557861 0.86394608]	[500.87109375 233.87129211 0.87491584]	[539.17407227 333.93484497 0.83369398]	[544.3260498 426.39120483 0.87200636]	[446.9130249 439.28829956 0.73257542]	[405.88088989 441.82293701 0.72068995]	[421.38827515 603.32940674 0.8587085 ]	[441.81970215 749.55224609 0.87868035]	[487.95770264 439.21600342 0.71229637]	[500.71310425 590.62207031 0.86245644]	[508.49829102 749.66674805 0.81204176]	[421.23284912 190.33261108 0.90758306]	[444.33630371 185.22755432 0.87168223]	[400.67324829 175.01052856 0.84542072]	[462.2300415 169.78588867 0.81229401]	[511.02233887 790.72540283 0.84953678]	[526.49633789 788.10144043 0.8526479 ]	[5.03318054e+02 7.64952637e+02 6.75324202e-01]	[441.86682129 788.18530273 0.84431934]	[423.88952637 785.60028076 0.81554383]	[4.49515747e+02 7.54785461e+02 7.35258043e-01]
[439.12493896 198.0241394 0.91390407]	[439.19018555 236.53132629 0.94369131]	[372.49090576 239.13990784 0.8059153 ]	[341.75183105 344.29354858 0.81416106]	[339.15866089 444.44485474 0.86457163]	[500.87576294 233.88653564 0.87854338]	[536.72796631 333.96252441 0.83615643]	[544.33258057 426.40878296 0.87200171]	[446.92434692 439.2689209 0.73185462]	[405.91238403 441.80615234 0.71901882]	[421.38562012 603.32232666 0.86031806]	[441.7953186 749.58135986 0.87828547]	[487.9375 439.19989014 0.71376514]	[500.74261475 590.64404297 0.86187106]	[508.54904175 749.66546631 0.80962497]	[421.22299194 190.39393616 0.91947281]	[444.31567383 185.25892639 0.87154305]	[400.66226196 177.48036194 0.83947307]	[462.20703125 169.80995178 0.8218776 ]	[508.51818848 790.72314453 0.83093023]	[526.50701904 788.1137085 0.8284446 ]	[5.03369354e+02 7.62491638e+02 6.57010436e-01]	[441.8729248 788.20227051 0.83244461]	[423.8838501 788.01757812 0.8147037 ]	[4.49489197e+02 7.54841187e+02 7.30430901e-01]
[439.0664978 198.07469177 0.89360684]	[439.19165039 236.52429199 0.9437058 ]	[372.49105835 239.14729309 0.80403537]	[341.76794434 344.30197144 0.81929034]	[339.21139526 444.3828125 0.873146 ]	[500.86804199 233.87361145 0.87405455]	[536.71453857 333.96060181 0.8329066 ]	[544.31835938 426.42297363 0.87160134]	[449.42449951 439.29177856 0.72520632]	[408.39584351 441.83123779 0.7125451 ]	[421.37225342 603.31726074 0.86187077]	[441.79663086 749.61968994 0.87332249]	[488.01309204 439.22155762 0.70942581]	[500.75485229 590.60595703 0.87389261]	[511.02160645 749.61828613 0.81173652]	[421.1751709 192.79057312 0.92078978]	[441.90969849 187.7749176 0.88422132]	[398.26559448 175.01774597 0.83801842]	[462.18630981 169.82478333 0.82200742]	[513.61535645 790.78753662 0.82727945]	[529.00128174 788.1282959 0.81674331]	[5.03347412e+02 7.59940369e+02 6.60013080e-01]	[441.85836792 788.237854 0.8195107 ]	[423.88296509 788.05163574 0.80673182]	[4.49497070e+02 7.57357544e+02 7.31993914e-01]
[436.6835022 198.07377625 0.89130265]	[439.19088745 236.52200317 0.94410837]	[372.49249268 239.14445496 0.80430186]	[341.76254272 344.30999756 0.81808347]	[339.2142334 444.40402222 0.87222195]	[500.86703491 233.87249756 0.8741048 ]	[536.70733643 333.95965576 0.83163744]	[544.31890869 426.42019653 0.87164432]	[446.97341919 439.28161621 0.72555119]	[408.39447021 441.82861328 0.71326709]	[421.3815918 603.30938721 0.85792059]	[441.8012085 749.62023926 0.8745048 ]	[488.00628662 439.21456909 0.70963532]	[500.75518799 590.60693359 0.87398392]	[511.02252197 749.60583496 0.81352037]	[421.15917969 192.78405762 0.91989148]	[441.89974976 187.7754364 0.88595855]	[398.25479126 175.02323914 0.83782756]	[462.18835449 169.83233643 0.82421654]	[513.60394287 790.7979126 0.82444566]	[528.99908447 788.13299561 0.81674302]	[5.03356049e+02 7.59922302e+02 6.64141476e-01]	[441.85354614 788.2321167 0.82064474]	[423.88278198 788.04669189 0.80861014]	[4.49503937e+02 7.57368713e+02 7.35008240e-01]
[436.66098022 198.08612061 0.88650203]	[439.17807007 236.53460693 0.94344294]	[372.47070312 239.18864441 0.79755163]	[341.78421021 346.81213379 0.81448805]	[339.25891113 444.43661499 0.86676204]	[500.85791016 233.86271667 0.87306792]	[536.72320557 333.94741821 0.83047765]	[544.29022217 428.92132568 0.86410207]	[449.45513916 439.29425049 0.7237457 ]	[408.42242432 441.84561157 0.71087664]	[421.38235474 603.28045654 0.85858846]	[441.79998779 749.64569092 0.87228853]	[488.03033447 439.2102356 0.7034542 ]	[500.76083374 590.63470459 0.87771231]	[511.03399658 749.57354736 0.81895113]	[418.79995728 192.79547119 0.92059994]	[441.88412476 187.77861023 0.88813353]	[398.21487427 175.03442383 0.82529867]	[462.17901611 169.84269714 0.81843883]	[511.05081177 790.81646729 0.80822706]	[526.52374268 788.14239502 0.80286992]	[5.03422668e+02 7.57369751e+02 6.78234637e-01]	[441.85137939 788.23394775 0.8142283 ]	[423.87466431 788.05432129 0.80983353]	[4.49515686e+02 7.59889282e+02 7.32243299e-01]
[436.66482544 198.08874512 0.88632941]	[439.19458008 236.53749084 0.94332135]	[372.50131226 239.1895752 0.80054027]	[344.25488281 344.3197937 0.80870765]	[339.29949951 444.44445801 0.85805678]	[500.87640381 233.86643982 0.87061167]	[536.72613525 333.92483521 0.82728356]	[544.29162598 428.93035889 0.86245608]	[449.46646118 441.7008667 0.72231537]	[408.4152832 441.84451294 0.70976913]	[421.38052368 603.28118896 0.86111867]	[441.77996826 749.63867188 0.87935543]	[490.49954224 439.21005249 0.70289868]	[500.75393677 590.61218262 0.87389672]	[511.04058838 749.58508301 0.81698155]	[418.80328369 192.79945374 0.91915166]	[441.8883667 187.78642273 0.88736969]	[398.2164917 175.02563477 0.82333291]	[462.18457031 169.85235596 0.81622487]	[513.5925293 790.79077148 0.81801742]	[526.5369873 788.10888672 0.81177998]	[5.03413147e+02 7.57386719e+02 6.77553713e-01]	[441.84967041 788.18841553 0.8226974 ]	[423.87594604 788.01013184 0.80464166]	[4.49480713e+02 7.59872864e+02 7.31031954e-01]
[436.6491394 198.09213257 0.88385671]	[439.19378662 236.53582764 0.94436812]	[372.50698853 239.1912384 0.80117035]	[344.25790405 344.31832886 0.80837929]	[339.29824829 444.44491577 0.85785037]	[500.8710022 233.86343384 0.87141377]	[536.72918701 331.48678589 0.82426029]	[544.28704834 428.93029785 0.86316609]	[449.4649353 441.70349121 0.7222501 ]	[408.41296387 441.84835815 0.70948672]	[421.38098145 603.2869873 0.86261457]	[441.78237915 749.6383667 0.87925392]	[490.49838257 439.21206665 0.70321697]	[500.75244141 590.61901855 0.8738277 ]	[511.03027344 749.58996582 0.81675839]	[418.7940979 192.79893494 0.92044687]	[441.87844849 187.78935242 0.8894816 ]	[398.22607422 175.03678894 0.81664556]	[462.17938232 169.84547424 0.81795573]	[513.59564209 790.79437256 0.81756091]	[526.54052734 788.11114502 0.81136501]	[5.03400360e+02 7.59865112e+02 6.80329323e-01]	[441.85174561 788.18365479 0.82216573]	[423.87689209 788.00701904 0.80372989]	[4.49483917e+02 7.59870789e+02 7.30635583e-01]
[436.66265869 198.08610535 0.88690048]	[439.21533203 236.5357666 0.9446559 ]	[372.5234375 241.63772583 0.80134141]	[344.25588989 344.34405518 0.80365825]	[341.75326538 446.89862061 0.84416604]	[500.8855896 233.8483429 0.87021285]	[536.73327637 331.4105835 0.8156476 ]	[541.94104004 426.3899231 0.86954105]	[452.07910156 439.29452515 0.71755397]	[411.00665283 441.85705566 0.70662707]	[423.78622437 600.85516357 0.85723901]	[441.76251221 749.63372803 0.88097149]	[495.59448242 439.19519043 0.6989876 ]	[500.79559326 590.60400391 0.87516648]	[508.54055786 747.17016602 0.81626093]	[421.14312744 192.79180908 0.92171848]	[441.88781738 187.78608704 0.88879633]	[398.25701904 175.02137756 0.83084893]	[462.18554688 169.85173035 0.82764244]	[513.59368896 790.63146973 0.82372153]	[526.52288818 785.59539795 0.8050667 ]	[5.03374664e+02 7.57326904e+02 6.85484052e-01]	[441.85391235 788.15118408 0.82377481]	[423.88153076 785.60101318 0.80334914]	[4.49452515e+02 7.57384705e+02 7.31628656e-01]
[436.68859863 198.09680176 0.88806242]	[439.23001099 236.54690552 0.94414383]	[372.52786255 241.65254211 0.80248284]	[346.84350586 344.2923584 0.79787618]	[341.81497192 446.92922974 0.82856387]	[503.25558472 233.84848022 0.86980605]	[539.16308594 331.40298462 0.81860524]	[544.28723145 423.90084839 0.87951541]	[454.62463379 439.26434326 0.72177052]	[413.55163574 441.82855225 0.71077347]	[423.78610229 600.82287598 0.85075045]	[441.75854492 749.57867432 0.88640255]	[498.1295166 439.15435791 0.70030165]	[500.80776978 588.11749268 0.87696779]	[508.54016113 747.16210938 0.81431842]	[421.16534424 192.80033875 0.92475903]	[441.90457153 187.7958374 0.88822836]	[400.61630249 175.0300293 0.83776754]	[462.19058228 169.83537292 0.82716298]	[513.57293701 790.59362793 0.81932503]	[526.51934814 785.559021 0.80411714]	[5.03380463e+02 7.57314331e+02 6.86573803e-01]	[441.85263062 788.13354492 0.82869834]	[423.88607788 785.57171631 0.80604953]	[4.49440582e+02 7.54841064e+02 7.36288309e-01]
[439.15005493 198.07719421 0.91068429]	[439.28448486 236.56469727 0.94455278]	[375.00982666 241.67919922 0.81013715]	[352.02340698 344.32052612 0.80717152]	[346.86434937 446.9548645 0.80154252]	[503.30297852 233.85089111 0.87045139]	[539.22772217 326.37307739 0.82799137]	[544.42657471 423.90734863 0.87043446]	[457.06622314 441.74368286 0.72074312]	[413.51797485 444.30255127 0.70137852]	[423.79278564 603.27636719 0.85744208]	[441.78829956 749.55487061 0.88495427]	[498.19158936 439.25015259 0.71153271]	[500.79714966 588.08581543 0.88514835]	[508.47012329 747.09283447 0.82014179]	[421.28753662 192.78715515 0.91609633]	[444.35174561 187.80236816 0.87819576]	[400.74981689 177.47821045 0.84313965]	[462.28283691 172.27198792 0.84198391]	[505.93673706 788.15301514 0.86500072]	[523.96069336 785.50256348 0.83105516]	[5.03402710e+02 7.52313354e+02 6.84486747e-01]	[441.86608887 788.12420654 0.82825279]	[423.88925171 785.55267334 0.80496979]	[4.49496033e+02 7.54783691e+02 7.31940866e-01]
[439.17687988 198.05895996 0.91791672]	[439.32730103 236.5697937 0.94257843]	[375.06396484 241.6799469 0.81700045]	[354.53518677 344.29421997 0.81596059]	[351.9855957 446.97268677 0.80050313]	[503.35253906 233.86184692 0.86788225]	[539.2878418 328.86352539 0.83796453]	[544.4508667 426.34075928 0.86500609]	[457.14962769 441.74911499 0.73348922]	[416.03475952 444.32540894 0.70493817]	[423.81286621 603.28973389 0.85666943]	[441.80419922 749.54754639 0.88439167]	[498.2612915 439.24368286 0.72014868]	[500.79681396 588.05914307 0.88820386]	[506.01193237 747.08599854 0.82683408]	[421.31451416 192.765625 0.90829301]	[444.39916992 187.77928162 0.8708995 ]	[400.78250122 177.48342896 0.84069824]	[462.31539917 169.84028625 0.82972401]	[505.87130737 788.17706299 0.8668294 ]	[523.91082764 785.51983643 0.83288449]	[5.03383453e+02 7.52312988e+02 6.83468759e-01]	[441.87179565 788.13262939 0.82846415]	[423.89505005 785.55566406 0.80474758]	[4.49508942e+02 7.54768738e+02 7.30355024e-01]
[439.2175293 198.02340698 0.92825234]	[441.72354126 236.55830383 0.94578069]	[377.50924683 241.65600586 0.82988495]	[356.97576904 344.28811646 0.82205945]	[354.45904541 444.42581177 0.82257122]	[503.40872192 233.84004211 0.8603735 ]	[541.74798584 331.43212891 0.86245149]	[544.46905518 423.91964722 0.8668415 ]	[457.1645813 441.75952148 0.73833644]	[416.08374023 444.3303833 0.70998752]	[423.83895874 603.2822876 0.85322475]	[441.80447388 747.18145752 0.87650633]	[498.23272705 439.26043701 0.72135925]	[500.77841187 588.05200195 0.88420331]	[505.95254517 747.06182861 0.82602638]	[421.35446167 190.37710571 0.90081155]	[444.44876099 187.73582458 0.85893053]	[400.82531738 177.50799561 0.82909137]	[462.34527588 169.79425049 0.81478584]	[503.40463257 788.21936035 0.85572135]	[523.86553955 785.57171631 0.81732702]	[5.03300812e+02 7.52271484e+02 6.93358243e-01]	[441.86013794 788.15899658 0.83399904]	[423.87579346 785.58673096 0.81285256]	[4.52003510e+02 7.54768494e+02 7.32203841e-01]
[439.27893066 195.61705017 0.93491012]	[441.78314209 236.56062317 0.94245768]	[377.55975342 241.6605072 0.83639538]	[357.05508423 344.33267212 0.83983898]	[354.57943726 446.95651245 0.82597774]	[505.868927 233.85144043 0.85111552]	[541.80554199 331.39474487 0.87090379]	[544.51867676 423.83630371 0.8706426 ]	[459.59451294 441.74716187 0.74533653]	[418.55117798 444.30776978 0.71217942]	[423.84051514 603.29443359 0.8549602 ]	[441.80743408 747.16949463 0.87703925]	[498.25744629 439.24923706 0.72389722]	[500.78366089 588.08190918 0.87881124]	[505.90701294 747.02508545 0.82996291]	[423.79415894 190.34353638 0.87877607]	[446.93984985 185.23608398 0.84768373]	[400.85681152 175.05082703 0.82841104]	[462.40777588 167.23985291 0.80794919]	[503.33279419 788.17980957 0.87967169]	[523.77972412 785.52313232 0.82039487]	[5.00871002e+02 7.52211670e+02 7.01049745e-01]	[441.84414673 788.17016602 0.84064454]	[423.86349487 785.58459473 0.8171258 ]	[4.52006317e+02 7.54745605e+02 7.37004280e-01]
[439.2855835 198.00213623 0.93093997]	[441.82528687 236.54301453 0.94231904]	[377.61730957 241.65066528 0.84147108]	[357.09136963 344.27813721 0.84322143]	[357.05969238 446.89996338 0.843844 ]	[505.92822266 233.83816528 0.84406614]	[541.85620117 328.90213013 0.8759712 ]	[544.55157471 423.90240479 0.85766304]	[459.63632202 441.72323608 0.75477719]	[418.60708618 441.86071777 0.72488701]	[423.88082886 603.2880249 0.84373742]	[441.81243896 747.10620117 0.87370586]	[500.65948486 439.23754883 0.72753394]	[500.78024292 588.11724854 0.87414336]	[503.4458313 747.04284668 0.83408302]	[423.83331299 190.3316803 0.87361026]	[449.43325806 185.25866699 0.84884697]	[403.30285645 174.99349976 0.77701604]	[462.45449829 167.21969604 0.80159003]	[500.84207153 788.19915771 0.87684298]	[521.32861328 785.58441162 0.8191061 ]	[5.00772797e+02 7.52250977e+02 6.84746861e-01]	[444.32290649 788.11804199 0.83918405]	[426.34658813 785.53790283 0.80446005]	[4.51999420e+02 7.52256287e+02 7.39777684e-01]
[441.73242188 198.00840759 0.9225626 ]	[441.89382935 236.54096985 0.93051273]	[377.70602417 241.63935852 0.84507954]	[357.14938354 344.2442627 0.84765923]	[357.08151245 444.41278076 0.85416788]	[508.46737671 233.86036682 0.83170891]	[541.88092041 328.90411377 0.87211382]	[547.01306152 426.36413574 0.83880323]	[459.63265991 441.74133301 0.74663657]	[418.58505249 441.86108398 0.71843517]	[423.88800049 603.27612305 0.84373415]	[441.81118774 747.13549805 0.87167537]	[500.6940918 439.2718811 0.72877157]	[500.77008057 590.56536865 0.87401891]	[503.40652466 747.06213379 0.84428883]	[426.40310669 190.35035706 0.86137164]	[452.07272339 185.26464844 0.8487469 ]	[405.86123657 174.96507263 0.77065974]	[464.9046936 164.73376465 0.79267287]	[500.76324463 788.19165039 0.85680389]	[521.24334717 785.59802246 0.80093896]	[5.00756592e+02 7.52257507e+02 6.91919625e-01]	[444.32687378 788.14294434 0.83817953]	[423.89419556 785.57995605 0.80980933]	[4.51999847e+02 7.52312073e+02 7.34393716e-01]
[441.83511353 195.61228943 0.91974741]	[444.33255005 236.55024719 0.91772676]	[380.12371826 239.20007324 0.84712297]	[359.56622314 344.32315063 0.84493953]	[357.23019409 446.93237305 0.85221702]	[511.04116821 233.90635681 0.83076972]	[541.94219971 328.92431641 0.86714339]	[547.06048584 426.37387085 0.82969433]	[459.68530273 441.73428345 0.75737107]	[418.63262939 441.84393311 0.7266317 ]	[423.91351318 600.88165283 0.8345089 ]	[441.81228638 747.16290283 0.86443883]	[500.7387085 439.26824951 0.73534822]	[500.79507446 590.58154297 0.87678927]	[503.36096191 747.16674805 0.84423095]	[429.00231934 190.32495117 0.85381258]	[457.08782959 185.22283936 0.86447591]	[410.98062134 175.03553772 0.73693269]	[467.49301147 167.19934082 0.77014565]	[500.80108643 788.20306396 0.85732925]	[521.2734375 785.59381104 0.81037056]	[5.00674194e+02 7.57354309e+02 6.55012608e-01]	[444.31381226 788.15319824 0.82477057]	[423.88217163 785.58874512 0.79937297]	[4.49520416e+02 7.54780945e+02 7.23199666e-01]
[444.29870605 195.60095215 0.90529406]	[444.44885254 236.56610107 0.90077472]	[380.23962402 239.17619324 0.84709793]	[359.64050293 346.81671143 0.84682912]	[359.67416382 446.89761353 0.85768032]	[513.62786865 233.9473877 0.83763027]	[544.33746338 328.93371582 0.85663831]	[549.58953857 426.40304565 0.82252032]	[459.72253418 441.75228882 0.76008481]	[418.67428589 441.85238647 0.72944516]	[426.38729858 600.88531494 0.82753307]	[441.81213379 747.15759277 0.86278248]	[500.77313232 441.70492554 0.74005318]	[500.81063843 593.13299561 0.87390745]	[503.37722778 749.57061768 0.84416485]	[434.07138062 190.25263977 0.85554892]	[457.22250366 185.21165466 0.88071162]	[413.5715332 174.97117615 0.74999517]	[475.08023071 169.81338501 0.79214311]	[500.84622192 788.24200439 0.86522746]	[521.31781006 788.01385498 0.83908653]	[4.98256805e+02 7.59928589e+02 6.46894217e-01]	[444.31530762 788.13446045 0.83017659]	[423.89950562 785.56781006 0.79982758]	[4.49500671e+02 7.54774841e+02 7.20648050e-01]
[444.42715454 195.55984497 0.89380252]	[449.45928955 236.58929443 0.88739383]	[380.34289551 239.19595337 0.82850432]	[359.7348938 346.81347656 0.84603465]	[359.76885986 444.37219238 0.8672874 ]	[516.2109375 233.97259521 0.84467518]	[544.41802979 331.39889526 0.84773397]	[554.63311768 428.92120361 0.81457078]	[459.8019104 441.77017212 0.76033461]	[418.74597168 441.85348511 0.73011887]	[426.43835449 600.85968018 0.8200655 ]	[441.81802368 747.16174316 0.85986662]	[500.84393311 441.72790527 0.74109095]	[500.84344482 590.64648438 0.87379181]	[503.37710571 749.60888672 0.84687799]	[436.59143066 187.75279236 0.86040688]	[459.69631958 182.68449402 0.89500153]	[416.08444214 174.91708374 0.77203411]	[477.64666748 169.78216553 0.80273426]	[500.84057617 790.66973877 0.86492693]	[521.32580566 788.09527588 0.85466635]	[4.98247955e+02 7.62501526e+02 6.65644646e-01]	[444.30252075 788.14355469 0.83308315]	[423.9041748 785.57214355 0.79826164]	[4.49503571e+02 7.54782715e+02 7.14980841e-01]
[449.48297119 195.55404663 0.87574464]	[454.56323242 236.58558655 0.89185447]	[382.85827637 239.16091919 0.8139686 ]	[359.81411743 346.8538208 0.84235132]	[359.77111816 444.30923462 0.87491322]	[518.76025391 233.98971558 0.86094654]	[544.47558594 331.41949463 0.84355551]	[557.20068359 428.95220947 0.82314181]	[459.80422974 441.73220825 0.76628464]	[418.74435425 441.8067627 0.74511957]	[426.4437561 603.29730225 0.82707 ]	[441.82556152 747.14862061 0.86039197]	[500.85287476 439.28204346 0.74596882]	[500.85720825 593.18725586 0.87419832]	[503.37008667 749.59332275 0.84960705]	[439.10073853 187.71652222 0.88426208]	[459.84854126 182.67684937 0.90297073]	[418.54656982 172.47511292 0.78310502]	[480.13433838 169.86100769 0.82007968]	[500.86694336 790.72613525 0.84730822]	[521.34960938 788.15588379 0.84308565]	[4.98204346e+02 7.62451599e+02 6.62175417e-01]	[444.34204102 788.13250732 0.83447015]	[426.36599731 785.56274414 0.79678756]	[4.49498413e+02 7.54761353e+02 7.20371783e-01]
[454.54608154 195.54724121 0.88009715]	[457.13717651 236.60621643 0.91108596]	[387.88009644 239.19503784 0.79222643]	[362.35159302 346.84777832 0.81144148]	[362.22363281 444.30255127 0.86319119]	[521.26574707 234.00993347 0.87560821]	[547.03613281 334.03894043 0.84521812]	[559.69952393 428.9276123 0.825647 ]	[459.83691406 441.72241211 0.76481634]	[418.77630615 441.77655029 0.74719477]	[428.95135498 600.87298584 0.82316387]	[441.81350708 747.1673584 0.85924375]	[500.87579346 441.70443726 0.74705714]	[500.86746216 593.17437744 0.87645012]	[503.35818481 749.62207031 0.85198736]	[439.2142334 187.72413635 0.8964681 ]	[462.27957153 182.67843628 0.89678031]	[418.74624634 174.89033508 0.80017036]	[480.24337769 169.85844421 0.82740557]	[503.28604126 790.74804688 0.8525691 ]	[521.37591553 788.15625 0.85018218]	[4.98199402e+02 7.62503174e+02 6.72347486e-01]	[444.31164551 788.15283203 0.83504546]	[423.90460205 785.57666016 0.79612404]	[4.49479492e+02 7.54787964e+02 7.16340184e-01]
[457.09204102 195.50680542 0.90247947]	[459.61956787 236.6290741 0.93235725]	[392.99459839 239.20092773 0.79982066]	[364.87792969 344.27770996 0.80864161]	[362.26370239 441.87399292 0.86884224]	[521.36328125 234.03125 0.88050508]	[549.58325195 336.44082642 0.84015417]	[559.76763916 428.98031616 0.82968891]	[462.22790527 441.77227783 0.76154703]	[421.18615723 441.81863403 0.75108433]	[431.53378296 600.88903809 0.82606298]	[441.81018066 747.17297363 0.85856926]	[503.25299072 441.76065063 0.74785131]	[503.24908447 595.75714111 0.87843668]	[503.36260986 749.62988281 0.85197145]	[439.32418823 185.23965454 0.89051545]	[462.37518311 182.64491272 0.88668227]	[421.19448853 175.00897217 0.86757511]	[480.38284302 169.87736511 0.86071628]	[503.32147217 790.7769165 0.84484404]	[521.40985107 788.17504883 0.84384346]	[4.98181671e+02 7.62504822e+02 6.72717094e-01]	[444.31570435 788.15289307 0.8344872 ]	[426.34378052 785.58728027 0.79848987]	[4.49467316e+02 7.54801758e+02 7.15639591e-01]
[457.20245361 195.42999268 0.9312799 ]	[459.69812012 236.6078186 0.94560397]	[395.51193237 239.12945557 0.82505649]	[369.95050049 344.25228882 0.81152421]	[362.34280396 441.8453064 0.85868567]	[523.80505371 234.05770874 0.87843615]	[554.62634277 334.07232666 0.83771968]	[559.81225586 431.53384399 0.8427698 ]	[462.20852661 441.81890869 0.76291823]	[418.79882812 441.86779785 0.74142367]	[434.0413208 600.88269043 0.82515222]	[441.83581543 747.17547607 0.85316914]	[503.26428223 441.80764771 0.75354123]	[503.32559204 598.24078369 0.88167077]	[503.37686157 749.64093018 0.85172296]	[441.75036621 182.67958069 0.8875562 ]	[464.87240601 180.09281921 0.87124139]	[421.33218384 174.95152283 0.86051786]	[482.88504028 169.84954834 0.86999387]	[503.33422852 790.78839111 0.84494233]	[523.7946167 788.18579102 0.84790176]	[4.98195129e+02 7.64954224e+02 6.78265989e-01]	[444.31851196 788.15515137 0.83747864]	[426.34661865 785.5838623 0.79935986]	[4.49495026e+02 7.54814697e+02 7.13276207e-01]
[459.65551758 193.02505493 0.93777537]	[459.82015991 236.61624146 0.94753146]	[395.62472534 239.13182068 0.83960497]	[372.51803589 341.6987915 0.83102596]	[367.40634155 441.7880249 0.84513438]	[523.90032959 236.44317627 0.88179374]	[559.7131958 336.52145386 0.8649236 ]	[559.84375 436.56292725 0.85963786]	[462.29162598 441.77102661 0.76667368]	[421.19665527 441.81030273 0.75130796]	[436.53738403 600.85491943 0.82472819]	[441.83712769 747.15716553 0.85422015]	[503.3425293 441.78189087 0.75139672]	[503.36315918 600.74749756 0.87940812]	[503.39068604 749.60961914 0.84971339]	[441.8732605 180.08493042 0.88674301]	[467.43200684 177.59243774 0.8596918 ]	[423.77941895 174.84783936 0.8517096 ]	[485.36166382 172.26364136 0.86543095]	[503.32543945 790.80090332 0.83746868]	[523.7902832 788.20227051 0.83688873]	[4.98216797e+02 7.62485535e+02 6.83384299e-01]	[444.33956909 788.15460205 0.83594775]	[426.35180664 785.58337402 0.79463983]	[4.49481537e+02 7.54799744e+02 7.12977290e-01]
[459.80322266 192.9836731 0.93667209]	[462.2800293 236.5954895 0.94610757]	[398.10507202 239.08995056 0.85505468]	[375.12182617 341.70309448 0.84856725]	[372.48797607 441.79296875 0.85460466]	[524.00592041 236.46302795 0.87823194]	[559.79248047 336.52078247 0.87431335]	[562.23022461 436.56359863 0.86514097]	[462.39968872 441.72927856 0.7651096 ]	[421.28179932 441.75146484 0.74647385]	[436.59838867 600.85650635 0.83308446]	[441.85403442 747.14276123 0.85366607]	[503.43490601 441.74917603 0.75503367]	[503.40637207 598.32025146 0.87935674]	[503.38684082 749.61981201 0.85414827]	[444.42410278 180.04547119 0.85906041]	[472.54406738 177.54045105 0.85930073]	[426.41543579 172.50645447 0.81066191]	[485.45648193 169.81854248 0.84380579]	[503.33432007 790.81329346 0.84189379]	[523.79107666 788.21386719 0.84462333]	[4.98199677e+02 7.62497986e+02 6.89259112e-01]	[444.34606934 788.14654541 0.83970845]	[426.3598938 785.56921387 0.79528493]	[4.49509064e+02 7.54781616e+02 7.15687573e-01]
[462.25442505 192.98381042 0.93375289]	[462.3762207 236.61605835 0.93750173]	[398.16656494 239.0983429 0.85938382]	[377.53265381 341.79818726 0.85344964]	[375.00805664 441.70510864 0.87123245]	[526.50604248 236.50099182 0.86570054]	[562.199646 336.5703125 0.88247561]	[562.2434082 436.56933594 0.86692739]	[464.83322144 441.7855835 0.75664324]	[421.34503174 441.80288696 0.73795193]	[436.65789795 600.88110352 0.83985531]	[441.86233521 747.15966797 0.8517158 ]	[503.50112915 441.80050659 0.74351978]	[503.42443848 598.27996826 0.87393814]	[503.38269043 749.60076904 0.85505748]	[446.97891235 177.60733032 0.84885412]	[475.17398071 177.53422546 0.87850314]	[428.9848938 172.47891235 0.81712735]	[490.52349854 169.8311615 0.82398671]	[503.32946777 790.81744385 0.84042406]	[523.78735352 788.22137451 0.84064084]	[4.98187744e+02 7.62483887e+02 6.92546666e-01]	[444.35754395 788.15588379 0.83998752]	[426.36877441 785.58917236 0.79743892]	[4.49504272e+02 7.54821655e+02 7.16802478e-01]
[462.37234497 192.9730072 0.93347567]	[462.44158936 236.61798096 0.92427868]	[398.24569702 239.10081482 0.85902911]	[377.61486816 341.81085205 0.86340594]	[375.05450439 441.72674561 0.88200706]	[529.04724121 236.480896 0.84729356]	[562.23516846 336.50076294 0.87504274]	[562.27307129 434.09524536 0.86201185]	[464.87979126 441.81115723 0.74141139]	[421.35992432 441.83926392 0.72485036]	[436.66137695 600.87799072 0.84204155]	[441.86889648 747.13226318 0.85293603]	[505.94140625 441.81289673 0.72324151]	[503.44619751 598.30749512 0.87129343]	[503.39239502 749.59429932 0.85497189]	[452.0569458 177.57611084 0.86516035]	[477.72125244 177.51950073 0.90633774]	[434.0269165 172.42977905 0.81806815]	[495.60705566 169.78616333 0.81683838]	[503.31414795 790.81097412 0.83441955]	[521.40777588 788.22210693 0.83497345]	[4.98191681e+02 7.62486938e+02 6.93933845e-01]	[444.36752319 788.15966797 0.84614134]	[426.37390137 785.59020996 0.80158705]	[4.49499115e+02 7.54786865e+02 7.21681356e-01]
[464.88104248 192.96743774 0.91635364]	[464.9147644 236.58773804 0.91221654]	[400.70568848 236.67315674 0.86431056]	[377.68463135 341.73275757 0.87464523]	[377.49182129 441.68505859 0.89321631]	[534.10168457 236.45166016 0.84235477]	[562.26361084 336.54000854 0.89068508]	[562.31652832 436.58728027 0.88090712]	[464.93212891 441.800354 0.73398399]	[423.79193115 441.82565308 0.72117299]	[436.69842529 600.8147583 0.83760595]	[441.8616333 747.14294434 0.85826576]	[505.97125244 441.80615234 0.71958089]	[503.4524231 598.29614258 0.87072688]	[503.39929199 749.60656738 0.85435385]	[457.07452393 177.58024597 0.87824011]	[480.20272827 177.49220276 0.93408328]	[436.59631348 172.4573822 0.83949465]	[498.13656616 169.76150513 0.8229484 ]	[503.31939697 790.82409668 0.82844776]	[521.4119873 788.23217773 0.82873249]	[4.98199280e+02 7.62493469e+02 6.97530031e-01]	[444.37579346 788.14929199 0.84744388]	[426.38934326 785.5848999 0.80105764]	[4.49480804e+02 7.54805054e+02 7.24193573e-01]
[464.95574951 192.92715454 0.90381914]	[467.42434692 236.56616211 0.90101671]	[400.81759644 236.65075684 0.85498691]	[380.09637451 341.77935791 0.87369078]	[377.53381348 441.6993103 0.9009583 ]	[536.66149902 236.43859863 0.84508491]	[562.27764893 336.55877686 0.88840103]	[562.33123779 436.62844849 0.88946456]	[467.42254639 441.78640747 0.7265619 ]	[423.87042236 441.80310059 0.71544623]	[439.07620239 600.77355957 0.83562517]	[441.87353516 747.1362915 0.85596144]	[508.46417236 441.80578613 0.70627075]	[503.48773193 600.74621582 0.86300141]	[503.38180542 749.61187744 0.85605371]	[457.15789795 177.52938843 0.89339525]	[480.27896118 175.10128784 0.94269645]	[439.07958984 172.41592407 0.84511662]	[498.24938965 169.77229309 0.84802508]	[503.32617188 790.83630371 0.82261604]	[521.4130249 788.23431396 0.82388413]	[4.98174072e+02 7.62499390e+02 6.96375787e-01]	[444.37173462 788.20080566 0.84386975]	[426.37832642 788.01013184 0.80465448]	[4.49479004e+02 7.54797668e+02 7.24171042e-01]
[467.44558716 192.93786621 0.8922537 ]	[467.4984436 236.57078552 0.89141423]	[400.85647583 236.65576172 0.84358644]	[380.19342041 341.71682739 0.87200052]	[377.61148071 441.71960449 0.90294361]	[539.1741333 236.45159912 0.84761 ]	[562.3515625 336.60983276 0.90210927]	[562.2989502 436.67593384 0.88867056]	[469.95092773 441.84353638 0.71059722]	[426.39901733 441.8644104 0.69488984]	[439.07406616 600.80737305 0.84102792]	[441.87817383 747.1305542 0.85683751]	[508.51721191 441.86953735 0.6949712 ]	[505.8951416 600.81591797 0.86854488]	[503.39245605 749.60723877 0.85722405]	[457.21066284 177.54182434 0.89602077]	[480.33096313 175.11477661 0.94034976]	[439.11624146 172.36633301 0.84638548]	[500.6703186 169.75440979 0.83702421]	[503.33709717 790.8348999 0.82243359]	[523.79321289 788.23095703 0.82026279]	[4.98180115e+02 7.62489136e+02 7.00752556e-01]	[444.36190796 788.20684814 0.84614533]	[426.36663818 788.00787354 0.80617619]	[4.49491821e+02 7.54784912e+02 7.29939342e-01]
[469.97872925 192.95591736 0.88693762]	[472.54586792 236.57080078 0.89085585]	[403.35269165 236.64868164 0.8297624 ]	[380.26617432 341.67526245 0.87006193]	[377.70880127 441.74291992 0.91730028]	[539.25488281 236.45762634 0.85337901]	[562.39996338 336.62741089 0.90688729]	[562.32910156 436.63491821 0.8881216 ]	[469.99417114 441.86669922 0.70531923]	[428.93161011 444.30587769 0.68736976]	[439.10305786 600.85717773 0.85752732]	[441.89126587 747.11730957 0.85401297]	[508.54724121 444.31735229 0.68949789]	[505.90124512 600.81951904 0.86739117]	[503.39663696 749.59002686 0.85693222]	[459.6427002 177.57228088 0.89951175]	[482.71575928 177.48948669 0.93445534]	[439.1913147 172.44224548 0.85827267]	[500.7388916 169.80430603 0.86116213]	[503.31744385 790.82635498 0.82198137]	[523.7857666 788.22546387 0.81484014]	[4.98186218e+02 7.62459900e+02 7.01256454e-01]	[444.35818481 788.20629883 0.84572369]	[426.36303711 788.0022583 0.80912316]	[4.49515442e+02 7.54768738e+02 7.28140116e-01]
[472.5513916 192.979599 0.88718325]	[475.10372925 236.54600525 0.90044534]	[405.84753418 236.62466431 0.82501853]	[380.34646606 341.70584106 0.85061061]	[380.14834595 441.73471069 0.91766828]	[541.70916748 236.42831421 0.85983568]	[562.44818115 336.6206665 0.90135741]	[562.32592773 436.67068481 0.89333427]	[472.55587769 441.87246704 0.70206237]	[431.49926758 441.88088989 0.68945169]	[439.12564087 600.85559082 0.86331475]	[441.89224243 747.11419678 0.8567484 ]	[513.59112549 444.33123779 0.6842823 ]	[505.92193604 600.83026123 0.86826169]	[503.40609741 749.59356689 0.85533422]	[459.71105957 177.60269165 0.89959317]	[482.78042603 177.54229736 0.92471874]	[439.25131226 172.40608215 0.8586849 ]	[500.8102417 169.85025024 0.86796629]	[503.31384277 790.82147217 0.82340121]	[521.41467285 788.22790527 0.8142826 ]	[4.98201508e+02 7.62462097e+02 7.03135073e-01]	[444.36621094 788.19659424 0.84807283]	[426.37231445 785.61212158 0.80733716]	[4.49516174e+02 7.54755188e+02 7.28278041e-01]
[475.08670044 193.0181427 0.89213043]	[477.60897827 236.56706238 0.91157627]	[408.41772461 236.63731384 0.81529295]	[382.73684692 344.27679443 0.84220243]	[380.26467896 441.68652344 0.90852123]	[541.77307129 236.44898987 0.87045568]	[564.83575439 336.54998779 0.88735425]	[562.32226562 436.62261963 0.88648331]	[475.09228516 444.34390259 0.69991809]	[434.07373047 444.34631348 0.69382811]	[439.12582397 603.28289795 0.86855274]	[441.9046936 747.0960083 0.85395145]	[516.1159668 444.37362671 0.68279445]	[505.92236328 600.84753418 0.86679482]	[503.42111206 749.56677246 0.85172588]	[459.76928711 180.05534363 0.89558452]	[482.83703613 177.5872345 0.90749645]	[439.31500244 172.45346069 0.86130905]	[500.8843689 172.2724762 0.88489687]	[503.29989624 790.81744385 0.81951469]	[521.40856934 788.22454834 0.80924582]	[4.98225952e+02 7.59953430e+02 6.97793841e-01]	[444.37109375 788.20690918 0.84580147]	[426.38006592 788.00280762 0.81110656]	[4.52004242e+02 7.54745850e+02 7.30050147e-01]
[475.10449219 193.03160095 0.89417428]	[477.68075562 236.56530762 0.92315024]	[410.97454834 236.63183594 0.81415999]	[382.82574463 344.2434082 0.82233196]	[380.29483032 441.76617432 0.90008229]	[541.82189941 236.43664551 0.87412667]	[564.88806152 336.5090332 0.88016593]	[562.35968018 436.57833862 0.88183993]	[477.59991455 444.39889526 0.70306981]	[436.58966064 444.40820312 0.69836366]	[439.1555481 603.33361816 0.87951416]	[441.91149902 747.10223389 0.85305369]	[518.64892578 444.41928101 0.6877507 ]	[505.9414978 603.27539062 0.87376243]	[503.42114258 749.55609131 0.85223186]	[459.80133057 180.05171204 0.89418733]	[482.87234497 177.62792969 0.89506495]	[441.73074341 172.40504456 0.848104 ]	[503.27606201 172.29171753 0.89176232]	[503.28662109 790.79541016 0.82531214]	[521.3996582 788.21020508 0.81153369]	[4.98232941e+02 7.59938782e+02 6.95492983e-01]	[444.36279297 788.21582031 0.84678632]	[426.37356567 788.00830078 0.81246805]	[4.52025024e+02 7.54758911e+02 7.28053093e-01]
[475.13534546 193.03492737 0.89832723]	[477.72457886 236.58821106 0.92563665]	[411.0218811 236.64271545 0.81590164]	[382.87472534 344.30526733 0.81168401]	[380.34939575 441.79229736 0.88807338]	[541.87121582 236.44841003 0.87752879]	[564.96582031 336.44873047 0.87165463]	[562.4017334 434.12011719 0.88012946]	[477.62130737 444.38201904 0.70571244]	[436.58547974 444.3873291 0.69685179]	[439.17373657 603.35540771 0.8823235 ]	[441.92233276 747.1307373 0.84853399]	[518.69158936 444.41168213 0.69604641]	[505.98373413 600.87133789 0.86177957]	[503.41275024 749.578125 0.85148913]	[459.83935547 180.04701233 0.89118022]	[482.90667725 180.0552063 0.88482136]	[441.78512573 172.40151978 0.84800303]	[503.32617188 172.29045105 0.8915537 ]	[503.29116821 790.80487061 0.81888503]	[521.39562988 788.21575928 0.80927217]	[4.98209625e+02 7.62431824e+02 6.89308405e-01]	[444.35968018 788.23760986 0.84527731]	[426.36767578 788.03112793 0.8152076 ]	[4.52025574e+02 7.54806274e+02 7.25600660e-01]
[477.61914062 195.3737793 0.91183203]	[480.10440063 236.58644104 0.929708 ]	[413.51104736 236.62753296 0.82268047]	[385.32281494 341.81536865 0.81582075]	[382.74505615 441.80279541 0.88485664]	[541.89959717 236.45341492 0.87758589]	[565.0657959 334.05044556 0.86236024]	[562.4397583 434.07128906 0.88222694]	[477.66882324 444.33166504 0.71497828]	[436.62701416 444.34490967 0.70606285]	[439.19311523 603.38049316 0.88654184]	[441.92550659 747.14929199 0.84809601]	[518.74072266 444.35949707 0.70949417]	[505.98757935 600.84088135 0.85878956]	[503.41516113 749.56866455 0.85000032]	[462.22415161 180.06687927 0.89550745]	[482.95822144 180.06576538 0.87676477]	[441.82553101 172.41822815 0.86034298]	[503.37841797 172.29901123 0.88930953]	[503.27301025 790.79364014 0.82108021]	[521.3737793 788.21209717 0.81038272]	[4.98222809e+02 7.59949036e+02 6.77828550e-01]	[444.35687256 788.22399902 0.84662569]	[426.3760376 788.01495361 0.8112008 ]	[4.52028442e+02 7.54833984e+02 7.21390367e-01]
[477.65908813 195.37124634 0.92078847]	[480.17868042 236.57661438 0.93860513]	[416.02484131 236.59947205 0.83777815]	[387.86624146 341.75265503 0.80817103]	[382.762146 441.78271484 0.88438827]	[544.31414795 236.46124268 0.87701565]	[567.50177002 336.47540283 0.86756539]	[564.80792236 434.09729004 0.88910419]	[477.70913696 441.86401367 0.72216833]	[436.65499878 441.86703491 0.71298021]	[439.20135498 603.37634277 0.88282961]	[441.92965698 747.12243652 0.84420538]	[518.77227783 444.33062744 0.71413779]	[505.99743652 600.80487061 0.85211086]	[503.41381836 749.56781006 0.8503679 ]	[462.25238037 180.06686401 0.89555913]	[485.36343384 180.05686951 0.87234831]	[441.8555603 172.41625977 0.84812856]	[503.44110107 172.29379272 0.87607646]	[503.28143311 790.80780029 0.81618583]	[521.3828125 788.21826172 0.80847836]	[4.98212555e+02 7.59952637e+02 6.77779913e-01]	[444.34591675 790.5847168 0.8462643 ]	[426.3644104 788.02331543 0.81066006]	[4.52047119e+02 7.54795776e+02 7.21594393e-01]
[477.69815063 193.03620911 0.92663538]	[480.20571899 236.55805969 0.9416334 ]	[416.04907227 236.58398438 0.84374464]	[387.92425537 341.72634888 0.80441558]	[382.79925537 441.75622559 0.87721276]	[544.33709717 236.4510498 0.87828457]	[567.50793457 336.46765137 0.86648804]	[564.85235596 434.12625122 0.89355129]	[480.12213135 441.82470703 0.7264272 ]	[436.68658447 441.8276062 0.71291381]	[439.20977783 603.34606934 0.87962329]	[441.92605591 747.12451172 0.84612066]	[521.19311523 441.8626709 0.71957463]	[508.51837158 600.89245605 0.85441458]	[503.4197998 749.56616211 0.85107154]	[462.28622437 180.05905151 0.89661843]	[485.41143799 180.04660034 0.86988956]	[441.89489746 172.42056274 0.84511197]	[503.48458862 172.28678894 0.86866844]	[503.29074097 790.80426025 0.81949872]	[521.39465332 788.21331787 0.81239069]	[4.98219482e+02 7.59953735e+02 6.79877758e-01]	[444.33966064 788.234375 0.85137886]	[426.36404419 788.01141357 0.81128323]	[4.52037659e+02 7.54795898e+02 7.24200249e-01]
[477.72589111 193.01731873 0.93118453]	[480.2338562 236.5539856 0.9449234]	[416.08963013 236.57789612 0.85077655]	[390.43008423 341.70626831 0.80769199]	[382.83010864 441.72286987 0.87554634]	[544.35461426 236.46017456 0.87741441]	[567.54351807 336.5163269 0.87037605]	[564.90802002 436.54748535 0.89885998]	[480.13070679 441.82330322 0.73116654]	[436.690979 441.82125854 0.71483523]	[439.2170105 600.87200928 0.86398745]	[441.93640137 747.09674072 0.84276211]	[521.21209717 441.87014771 0.72345871]	[511.02478027 600.88366699 0.84875888]	[503.4190979 749.56347656 0.85139406]	[462.31524658 177.62425232 0.89978886]	[485.45272827 177.6051178 0.86915541]	[441.92221069 172.39144897 0.83151102]	[503.50888062 172.2776947 0.86502415]	[503.29367065 790.81188965 0.81958026]	[521.39691162 788.21905518 0.81350964]	[4.98217285e+02 7.59946045e+02 6.82555497e-01]	[444.33535767 788.23931885 0.85241187]	[426.35809326 788.00775146 0.81117845]	[4.52054108e+02 7.54758545e+02 7.25828588e-01]
[480.11624146 193.01135254 0.93286765]	[480.26626587 236.56776428 0.94649357]	[416.09643555 236.58961487 0.84977865]	[390.4465332 341.70947266 0.80956572]	[382.83334351 441.73641968 0.87494057]	[544.39190674 236.47410583 0.8776654 ]	[567.56561279 336.5118103 0.87006015]	[564.95410156 436.56576538 0.8991158 ]	[480.15148926 441.81503296 0.73243874]	[439.07052612 441.81848145 0.71566355]	[439.22122192 600.87133789 0.86280668]	[441.93527222 747.0925293 0.84374768]	[521.23199463 441.85879517 0.72338599]	[511.0508728 603.26947021 0.85052121]	[503.41531372 749.56164551 0.85248119]	[462.34173584 177.61508179 0.90052062]	[485.48425293 177.59300232 0.86623895]	[444.30487061 172.38026428 0.82411003]	[505.8795166 172.26615906 0.8673594 ]	[503.2902832 790.80175781 0.8201353 ]	[521.38690186 788.21185303 0.81550384]	[4.98217621e+02 7.59936829e+02 6.79444551e-01]	[444.34182739 788.2208252 0.8553803 ]	[426.36068726 785.61450195 0.81080353]	[4.52051575e+02 7.54756409e+02 7.27117300e-01]
[480.11935425 192.99905396 0.93281883]	[480.28707886 236.57659912 0.94499487]	[416.11312866 236.59783936 0.85041308]	[390.4263916 341.75692749 0.80486 ]	[382.83587646 441.7588501 0.87214357]	[544.40789795 236.48490906 0.87709492]	[570.02124023 336.56008911 0.87107438]	[564.99078369 436.60479736 0.90564054]	[480.16397095 441.83798218 0.7366091 ]	[439.09100342 441.8404541 0.72136527]	[439.22723389 600.85662842 0.86053914]	[444.29370117 747.09820557 0.84058535]	[521.23461914 444.31732178 0.72475415]	[511.04016113 603.2701416 0.8507033 ]	[503.42373657 749.55560303 0.85225081]	[462.35058594 177.59425354 0.90410018]	[487.91589355 177.57928467 0.86582285]	[444.32913208 172.36849976 0.82097244]	[505.90716553 172.25592041 0.86160046]	[503.30072021 790.80535889 0.82016289]	[521.39990234 788.21588135 0.81309432]	[4.98217712e+02 7.59935181e+02 6.81142688e-01]	[444.33956909 788.21051025 0.85195363]	[426.35998535 785.60601807 0.80695128]	[4.52067352e+02 7.54761169e+02 7.27720082e-01]
[480.12033081 192.99636841 0.93338174]	[480.2940979 236.58462524 0.94485998]	[416.10726929 236.60298157 0.84917116]	[390.4180603 341.75860596 0.80413276]	[382.84124756 441.74734497 0.87422401]	[544.41741943 236.49763489 0.87609625]	[570.04266357 336.62869263 0.87227368]	[565.03924561 436.68209839 0.90775776]	[480.16912842 441.84344482 0.73436725]	[439.0932312 441.84570312 0.71893561]	[439.24154663 603.26745605 0.86743397]	[444.296875 747.09289551 0.84060836]	[521.24108887 444.31115723 0.72171825]	[511.03115845 603.27038574 0.84781539]	[503.42706299 749.55755615 0.85177433]	[462.35125732 177.58171082 0.90551853]	[487.9296875 177.57310486 0.86574084]	[444.33047485 172.3533783 0.81592727]	[505.91546631 172.26629639 0.86172062]	[503.29351807 790.80487061 0.82175261]	[521.39428711 788.21722412 0.81615412]	[4.98227722e+02 7.59942505e+02 6.77136838e-01]	[444.34017944 788.21325684 0.85148215]	[426.36004639 785.60583496 0.80720186]	[4.52066925e+02 7.54757507e+02 7.27112472e-01]
[480.11880493 192.99067688 0.93233263]	[480.28561401 236.57647705 0.9450525 ]	[416.09936523 236.59666443 0.84893036]	[387.94570923 341.76593018 0.80339432]	[382.83071899 441.76821899 0.87335581]	[544.41027832 236.49047852 0.87550133]	[570.05474854 336.6439209 0.87072647]	[567.44561768 436.69519043 0.90429789]	[480.16937256 441.83383179 0.7349506 ]	[439.09695435 441.83303833 0.72067881]	[439.24249268 600.89044189 0.86625516]	[444.29370117 747.09320068 0.84053338]	[521.23968506 444.30700684 0.72054726]	[511.02688599 603.2767334 0.84872794]	[503.4369812 749.55682373 0.85100931]	[462.34661865 177.58480835 0.90592927]	[487.91677856 177.56459045 0.86802799]	[444.32192993 172.38023376 0.82377172]	[505.89901733 172.25924683 0.86070979]	[503.29006958 790.80377197 0.82205546]	[521.39569092 788.21716309 0.8154031 ]	[4.98244934e+02 7.59937683e+02 6.77765429e-01]	[444.33758545 788.22131348 0.85076106]	[426.35443115 785.61480713 0.80746126]	[4.52063049e+02 7.54759338e+02 7.26820469e-01]
[480.12246704 192.98730469 0.93134326]	[480.28927612 236.56367493 0.9455905 ]	[416.11074829 236.58154297 0.85177773]	[390.41390991 341.74765015 0.80161065]	[382.80343628 441.769104 0.87665147]	[544.40496826 236.48580933 0.8762424 ]	[570.06622314 336.65591431 0.87068272]	[567.49279785 439.08731079 0.90292567]	[480.16369629 441.82595825 0.73482448]	[439.08914185 441.81317139 0.72095442]	[439.23400879 600.89038086 0.86037171]	[444.29135132 747.09350586 0.8415134 ]	[521.23876953 444.31637573 0.72075015]	[511.0256958 603.28936768 0.85138094]	[503.42892456 749.55255127 0.85198152]	[462.347229 177.58882141 0.90430278]	[485.49871826 177.55601501 0.86881131]	[444.31967163 172.39962769 0.82956147]	[505.87695312 172.25617981 0.86321104]	[503.28857422 790.79986572 0.82051742]	[521.39215088 788.21350098 0.81380498]	[4.98237885e+02 7.59923279e+02 6.77673995e-01]	[444.33499146 788.21777344 0.8503502 ]	[426.35522461 785.61016846 0.80773813]	[4.52061249e+02 7.54757996e+02 7.27385044e-01]
[480.12268066 192.98771667 0.93128097]	[480.29620361 236.56291199 0.94545358]	[416.11459351 236.57931519 0.85184169]	[390.41360474 341.75210571 0.80090773]	[382.80181885 441.76589966 0.87714535]	[544.40722656 236.48982239 0.87593251]	[570.07122803 336.67364502 0.87076139]	[567.48748779 439.08822632 0.9040159 ]	[480.16903687 441.82806396 0.73489529]	[439.08837891 441.81719971 0.72059244]	[439.23635864 603.29345703 0.86660361]	[444.29260254 747.09259033 0.8422029 ]	[521.24713135 444.31726074 0.72107941]	[508.53869629 603.3001709 0.85538149]	[503.42407227 749.55645752 0.85184085]	[462.34729004 177.58898926 0.90402436]	[485.49923706 177.55575562 0.86877012]	[444.31829834 172.39810181 0.82798874]	[505.87683105 172.25660706 0.86324131]	[503.28317261 790.79534912 0.81868809]	[521.38330078 788.2121582 0.81231213]	[4.98237335e+02 7.59930847e+02 6.75732732e-01]	[444.33837891 788.20965576 0.85048461]	[426.36138916 785.60186768 0.80660522]	[4.52061249e+02 7.54753296e+02 7.26739705e-01]
[480.12234497 192.98719788 0.93129557]	[480.29379272 236.5657959 0.94530857]	[416.11132812 236.58239746 0.85164088]	[390.4151001 341.75332642 0.80080658]	[382.80258179 441.76547241 0.87720263]	[544.40875244 236.4908905 0.87587011]	[570.07000732 336.66809082 0.87106383]	[567.48651123 439.08648682 0.90375352]	[480.16577148 441.82553101 0.73537469]	[439.08691406 441.81448364 0.72122461]	[439.23696899 603.29901123 0.86684358]	[444.29333496 747.09295654 0.84216857]	[521.2432251 444.3142395 0.72178859]	[508.53982544 603.29956055 0.85395563]	[503.42282104 749.55450439 0.8518371 ]	[462.34667969 177.58842468 0.90428984]	[485.4987793 177.55477905 0.86898607]	[444.3192749 172.40036011 0.8291567 ]	[505.87545776 172.25737 0.86330605]	[503.27746582 790.79168701 0.81868148]	[521.37719727 788.21099854 0.8120628 ]	[4.98237061e+02 7.59929077e+02 6.75270677e-01]	[444.33868408 788.20715332 0.85248357]	[426.36392212 785.59960938 0.80801702]	[4.52063538e+02 7.54753967e+02 7.27032125e-01]
[477.72454834 193.00119019 0.92669713]	[480.27377319 236.5650177 0.94331545]	[416.09844971 236.57699585 0.84997737]	[387.92163086 341.79727173 0.80120933]	[382.76504517 441.80990601 0.88025361]	[544.37957764 236.48390198 0.87611401]	[570.06164551 336.69161987 0.86877966]	[567.5098877 439.06588745 0.89755249]	[480.15383911 441.81832886 0.73169959]	[439.09896851 441.80560303 0.72013807]	[439.23352051 603.31567383 0.86925483]	[444.29229736 747.09796143 0.84222293]	[521.21954346 441.87271118 0.71739161]	[508.49868774 603.32769775 0.8609789 ]	[503.42144775 749.57330322 0.85269243]	[462.31307983 177.59547424 0.90336037]	[485.46966553 177.57321167 0.87072533]	[441.9251709 172.39593506 0.83890343]	[505.87155151 169.86686707 0.85995132]	[503.28717041 790.79595947 0.8198086 ]	[521.38696289 788.21307373 0.81453675]	[4.98233887e+02 7.62424500e+02 6.76902413e-01]	[444.33596802 788.20257568 0.85377276]	[426.36193848 785.59155273 0.8065818 ]	[4.52055084e+02 7.54762695e+02 7.24913239e-01]
[477.70089722 192.99952698 0.92368281]	[480.24200439 236.55699158 0.94296247]	[416.06140137 236.58236694 0.84430337]	[387.87045288 341.80993652 0.80150676]	[382.73867798 441.8364563 0.88254392]	[544.35955811 236.46469116 0.87597156]	[570.0592041 339.04394531 0.86944687]	[567.54016113 439.06906128 0.88997501]	[480.14251709 441.82901001 0.73133105]	[439.08554077 441.81680298 0.71789098]	[439.23492432 603.41674805 0.88185728]	[444.29153442 747.10168457 0.84285676]	[521.21026611 444.3046875 0.7182548 ]	[508.45492554 603.36627197 0.86811459]	[503.41409302 749.5791626 0.85401291]	[462.29040527 177.61071777 0.90052742]	[485.42349243 177.57337952 0.87498957]	[441.89505005 172.42956543 0.85363019]	[503.48342896 169.85592651 0.86335373]	[503.29104614 790.79223633 0.82110965]	[521.38726807 788.20825195 0.81703532]	[4.98228455e+02 7.62436218e+02 6.78573966e-01]	[444.33081055 788.20001221 0.85405666]	[426.35449219 785.58984375 0.80661684]	[4.52056671e+02 7.54773987e+02 7.26045310e-01]
[475.09915161 192.97613525 0.8950479 ]	[480.13336182 236.58869934 0.93541974]	[413.49121094 236.6061554 0.82098043]	[382.87365723 344.26217651 0.81851435]	[380.26037598 441.74606323 0.90700561]	[541.93603516 236.4650116 0.87309873]	[567.5402832 336.61019897 0.87495518]	[567.49700928 436.68740845 0.89517987]	[477.68685913 444.31362915 0.7112956 ]	[436.60903931 444.31344604 0.70337427]	[439.18490601 603.48809814 0.87907267]	[441.93615723 747.10205078 0.84111464]	[521.16717529 444.34716797 0.70542961]	[505.97045898 603.35546875 0.87379164]	[503.41192627 749.57946777 0.85400909]	[459.81484985 177.57078552 0.89978725]	[482.89413452 177.56884766 0.89678448]	[441.79574585 172.37034607 0.8387742 ]	[503.31741333 172.27062988 0.8929565 ]	[503.29660034 790.79516602 0.82467139]	[521.38287354 788.20721436 0.82296562]	[4.98232056e+02 7.62439453e+02 6.86718702e-01]	[444.33398438 788.19134521 0.84981585]	[426.35864258 785.58544922 0.80038023]	[4.52053833e+02 7.54771484e+02 7.20727146e-01]
[472.5909729 192.96377563 0.88807893]	[477.71426392 236.5721283 0.9262262 ]	[410.94244385 236.62115479 0.8152076 ]	[382.79995728 344.27801514 0.82802802]	[380.25952148 441.77954102 0.90532142]	[541.86920166 236.44178772 0.87278056]	[567.4831543 336.61868286 0.87607646]	[567.45825195 439.06582642 0.9002226 ]	[477.65567017 444.31253052 0.71066785]	[436.5887146 444.31848145 0.70493799]	[439.18264771 603.49481201 0.87850547]	[441.93032837 747.09350586 0.84082675]	[518.76617432 444.34619141 0.70406836]	[505.94384766 603.36889648 0.88050008]	[503.39154053 749.58251953 0.85610723]	[459.75408936 177.57582092 0.89748377]	[482.82077026 177.52485657 0.91631836]	[441.69818115 172.36964417 0.85382515]	[500.89169312 169.84526062 0.87857091]	[503.31173706 790.80340576 0.82822299]	[521.38977051 788.20709229 0.82916999]	[4.98203308e+02 7.62453796e+02 6.93843365e-01]	[444.32073975 788.18835449 0.84825945]	[426.35058594 785.57824707 0.79882461]	[4.52046783e+02 7.54763062e+02 7.20177472e-01]
[470.03982544 192.96850586 0.88338876]	[477.64483643 236.55979919 0.91511929]	[408.40820312 236.62191772 0.81644034]	[382.77081299 344.28417969 0.83398789]	[380.19168091 441.82723999 0.90517598]	[541.8092041 236.42922974 0.86880231]	[565.03997803 336.64154053 0.87717271]	[565.03149414 439.10415649 0.91226816]	[477.62939453 441.84036255 0.71540338]	[436.57226562 441.86087036 0.70725328]	[439.18035889 603.47503662 0.88247573]	[441.92492676 747.10046387 0.8419652 ]	[518.7331543 441.87414551 0.70403051]	[505.91052246 603.35180664 0.88281077]	[503.39413452 749.59466553 0.85587269]	[459.68984985 177.57015991 0.8972789 ]	[482.77044678 177.52226257 0.92236614]	[439.30847168 172.35324097 0.84494317]	[500.83181763 169.83535767 0.86600721]	[503.31756592 790.82092285 0.82443464]	[521.39324951 788.22027588 0.82639539]	[4.98200500e+02 7.62466431e+02 6.96771979e-01]	[444.31759644 788.1864624 0.84627056]	[426.34365845 785.57702637 0.79665095]	[4.52045929e+02 7.54772766e+02 7.20010817e-01]
[467.47137451 192.9728241 0.88908863]	[477.58233643 236.5302887 0.90652406]	[405.86672974 236.60704041 0.82187116]	[380.3352356 341.77978516 0.84753013]	[377.73922729 441.78372192 0.91730666]	[541.74139404 234.05711365 0.86231303]	[564.98468018 336.61520386 0.88694876]	[565.00512695 436.69519043 0.91391206]	[475.17349243 441.83444214 0.71421319]	[434.10742188 441.83486938 0.70315671]	[439.18417358 603.40875244 0.88215309]	[441.91833496 747.11676025 0.84372246]	[518.66595459 444.30514526 0.70105755]	[505.88250732 603.33337402 0.88583875]	[503.38409424 749.61755371 0.85799664]	[459.62228394 177.57878113 0.88934445]	[480.36437988 177.52600098 0.92936665]	[439.24969482 172.28919983 0.79688156]	[500.74810791 169.84169006 0.87316555]	[503.32406616 790.82067871 0.81962591]	[521.39544678 788.2243042 0.82331407]	[4.98182739e+02 7.62500305e+02 6.98030770e-01]	[444.31048584 788.16864014 0.84054351]	[423.90264893 785.5569458 0.79048276]	[4.52045807e+02 7.54798767e+02 7.20994592e-01]
[464.97140503 192.960495 0.90123188]	[472.57015991 236.54312134 0.88989747]	[403.324646 236.65846252 0.83158851]	[380.2828064 341.70645142 0.86792493]	[377.66912842 441.76187134 0.91947061]	[539.27655029 234.04222107 0.85356849]	[564.88555908 336.5836792 0.89147854]	[564.94573975 436.6317749 0.89881617]	[475.06411743 441.82086182 0.70161474]	[431.50524902 441.84259033 0.68838453]	[439.16299438 603.37445068 0.87560308]	[441.91769409 747.12988281 0.84317529]	[516.16949463 441.8565979 0.6965552 ]	[503.48348999 603.32598877 0.88867509]	[503.38409424 749.62731934 0.85832894]	[457.16442871 177.5606842 0.88566637]	[480.31072998 177.48880005 0.93759924]	[439.14544678 172.33604431 0.81138253]	[500.68649292 169.83451843 0.86622351]	[503.33059692 790.82354736 0.81719583]	[521.39398193 788.22741699 0.82153141]	[4.98188171e+02 7.62510925e+02 6.98820770e-01]	[444.3182373 788.17694092 0.83666247]	[426.34313965 785.57574463 0.78601706]	[4.52037903e+02 7.54815979e+02 7.18964458e-01]
[464.90594482 192.98649597 0.91649139]	[469.9680481 236.55004883 0.89321446]	[400.84838867 236.65951538 0.84623367]	[380.21218872 341.79864502 0.86390251]	[377.60894775 441.77081299 0.91083735]	[539.18310547 234.04841614 0.8473435 ]	[562.4519043 336.53878784 0.90181124]	[564.88250732 434.11502075 0.88172609]	[472.53338623 444.315979 0.69565547]	[428.97799683 444.31890869 0.6821295 ]	[439.15255737 603.37225342 0.87440163]	[441.93423462 747.12719727 0.84170455]	[513.62139893 444.34155273 0.68784583]	[503.49520874 603.32531738 0.88560146]	[503.38354492 749.6315918 0.85738313]	[457.09942627 177.6023407 0.8765533 ]	[480.24822998 177.51574707 0.93421024]	[436.64501953 172.42053223 0.83637524]	[498.22918701 169.80926514 0.85228479]	[503.3241272 790.80847168 0.80945987]	[521.3939209 788.21411133 0.81522679]	[4.98191467e+02 7.62504089e+02 6.97589457e-01]	[444.3187561 788.17755127 0.83562958]	[4.26353363e+02 7.85572144e+02 7.83173203e-01]	[4.52055603e+02 7.54797974e+02 7.24838316e-01]
[464.90579224 192.98622131 0.91638786]	[469.95910645 236.55252075 0.89305586]	[400.84356689 236.66348267 0.84689355]	[380.21017456 341.80273438 0.86387843]	[377.60809326 441.7694397 0.91096425]	[539.18237305 234.04907227 0.84755135]	[562.45263672 336.53979492 0.90212309]	[564.8828125 434.10983276 0.8810823 ]	[472.52383423 444.30432129 0.69562244]	[428.96688843 444.31173706 0.68219012]	[439.15649414 603.38085938 0.8759706 ]	[441.93435669 747.13085938 0.84152037]	[513.60681152 444.32955933 0.68684065]	[503.49716187 603.32659912 0.88516283]	[503.38504028 749.63226318 0.85719341]	[457.09963989 177.60220337 0.87648797]	[480.24865723 177.51516724 0.9342618 ]	[436.64395142 172.41934204 0.83693033]	[498.22827148 169.80514526 0.85205823]	[503.32369995 790.80950928 0.8093347 ]	[521.39520264 788.21569824 0.81519306]	[4.98193115e+02 7.62505188e+02 6.97447896e-01]	[444.31851196 788.18096924 0.83540303]	[4.26350281e+02 7.85576660e+02 7.83665776e-01]	[4.52055481e+02 7.54801514e+02 7.25194991e-01]
[462.4453125 193.01512146 0.92213774]	[467.41204834 236.54194641 0.90320021]	[400.78353882 236.65940857 0.85858309]	[380.09387207 344.31481934 0.86483848]	[377.58587646 441.7819519 0.90664941]	[536.65875244 234.03419495 0.84038961]	[562.38763428 336.57214355 0.9050042 ]	[564.81018066 436.59744263 0.8902896 ]	[470.01885986 441.82998657 0.7019186 ]	[426.43078613 441.85263062 0.68622911]	[439.12130737 603.35314941 0.87012434]	[441.92489624 747.16101074 0.84423488]	[511.09158325 441.84771729 0.69243807]	[503.4737854 603.29803467 0.88798833]	[503.387146 749.64624023 0.85747445]	[454.58282471 177.61506653 0.86608166]	[480.17416382 177.55934143 0.91920274]	[436.55352783 172.4602356 0.83003473]	[498.15213013 169.82920837 0.84651983]	[503.32192993 790.80487061 0.81727606]	[521.39672852 788.21173096 0.81954777]	[4.98198669e+02 7.64958557e+02 7.00722814e-01]	[444.30368042 788.19799805 0.8332659 ]	[4.23902924e+02 7.85599304e+02 7.85592198e-01]	[4.52046234e+02 7.54834778e+02 7.22619712e-01]
[462.31503296 193.00604248 0.92879093]	[464.89511108 236.53826904 0.91710532]	[400.68450928 236.66334534 0.86755562]	[377.67950439 344.30761719 0.85932696]	[377.52258301 441.76672363 0.8926717 ]	[534.10620117 234.02503967 0.83534074]	[562.30871582 336.52554321 0.89498639]	[562.38287354 436.58831787 0.8863517 ]	[467.41885376 441.8682251 0.71300817]	[423.87472534 444.31546021 0.69968778]	[439.09420776 603.33184814 0.86444998]	[441.92355347 747.17327881 0.84339797]	[508.44296265 444.3079834 0.69932747]	[503.45205688 600.88531494 0.88658059]	[503.38699341 749.640625 0.85575658]	[449.52261353 177.61726379 0.85206389]	[477.67285156 177.57171631 0.88958597]	[431.55432129 172.4803009 0.81185234]	[495.60693359 169.81060791 0.83182663]	[503.31274414 790.8092041 0.81848103]	[521.39379883 788.21221924 0.82143188]	[4.98196899e+02 7.64955872e+02 6.98257327e-01]	[441.87783813 788.22637939 0.83782423]	[423.88226318 788.00976562 0.79421717]	[4.52062897e+02 7.57305237e+02 7.24568307e-01]
[459.73980713 192.96801758 0.93138874]	[462.38543701 236.55853271 0.93989921]	[398.17492676 239.06005859 0.8599714 ]	[377.55444336 344.31326294 0.84616476]	[375.03543091 441.85571289 0.86244833]	[526.47473145 234.05319214 0.86322236]	[562.20397949 336.4624939 0.86096162]	[559.78582764 434.10983276 0.85078424]	[464.83551025 441.78277588 0.74738175]	[421.33609009 441.79318237 0.73417634]	[436.69668579 600.84783936 0.84247422]	[441.90240479 747.14794922 0.84981507]	[505.86727905 441.7956543 0.73179567]	[503.41894531 600.81317139 0.88282859]	[503.38955688 749.65026855 0.85438365]	[444.34805298 177.61700439 0.87284899]	[470.00668335 177.52302551 0.85791737]	[423.91415405 172.3815918 0.81228358]	[485.43655396 169.75302124 0.84072953]	[503.31576538 790.79266357 0.82274723]	[521.40557861 788.20343018 0.82089996]	[4.98195526e+02 7.64955078e+02 6.94334328e-01]	[444.3117981 788.19781494 0.8382557 ]	[426.3503418 785.60931396 0.7882185 ]	[4.52021301e+02 7.54794373e+02 7.21957266e-01]
[459.61743164 193.02603149 0.93562484]	[462.21603394 236.57763672 0.94735652]	[398.02349854 239.103302 0.84340173]	[375.09390259 341.82217407 0.83262926]	[374.99710083 441.86495972 0.85173386]	[523.94091797 234.04495239 0.87344325]	[559.72845459 336.5369873 0.86807525]	[557.26763916 434.04244995 0.82769144]	[462.38769531 441.84182739 0.74470669]	[421.29122925 441.86068726 0.72931021]	[436.62997437 603.35577393 0.84699845]	[441.90405273 747.11810303 0.84720826]	[503.3928833 441.83969116 0.73098028]	[503.36532593 600.77508545 0.88406265]	[503.38525391 749.64978027 0.85157138]	[441.82861328 180.07920837 0.89502203]	[464.96774292 177.58992004 0.86545455]	[421.38305664 172.4234314 0.85415792]	[482.96472168 169.84744263 0.86831909]	[503.32025146 790.81231689 0.81643331]	[521.41314697 788.21209717 0.81728524]	[4.98188873e+02 7.62519470e+02 6.87189221e-01]	[444.32397461 788.20037842 0.82716882]	[4.26349365e+02 7.85599670e+02 7.79255271e-01]	[4.52015625e+02 7.52314941e+02 7.18992352e-01]
[457.14471436 195.3740387 0.92471129]	[459.7437439 236.59561157 0.9478001 ]	[395.52078247 239.12808228 0.82624775]	[372.4753418 346.82580566 0.80262578]	[372.45779419 444.37451172 0.82334983]	[523.83465576 234.04733276 0.87429291]	[554.63604736 336.53302002 0.86082649]	[557.19836426 431.52392578 0.8160547 ]	[462.26638794 441.79644775 0.75238091]	[421.18869019 441.83242798 0.73755789]	[436.55233765 603.35479736 0.84051144]	[441.89245605 747.13323975 0.84598172]	[503.29702759 441.77609253 0.74034226]	[503.30459595 600.7567749 0.88240528]	[503.37490845 749.64178467 0.84939259]	[441.71310425 180.09944153 0.89654541]	[464.8253479 177.6262207 0.87546319]	[421.31863403 172.45072937 0.85855234]	[482.84710693 169.87089539 0.8924461 ]	[503.30377197 790.82476807 0.81128818]	[521.39746094 788.21295166 0.8156569 ]	[4.98195404e+02 7.62510864e+02 6.85643554e-01]	[444.32946777 788.20294189 0.81926429]	[4.26353210e+02 7.85608276e+02 7.76289821e-01]	[4.51999542e+02 7.54751343e+02 7.14718103e-01]
[454.56140137 193.03474426 0.89247274]	[459.60430908 236.57714844 0.93652064]	[390.48971558 239.17016602 0.80102861]	[369.90777588 344.34719849 0.80108684]	[364.84085083 444.31182861 0.83341485]	[521.36181641 233.97546387 0.87069887]	[549.53631592 336.47839355 0.85388601]	[552.06414795 431.53787231 0.81907666]	[462.24111938 441.75408936 0.7581023 ]	[421.19366455 441.78994751 0.74766773]	[434.06723022 603.44006348 0.83178973]	[441.87063599 747.17437744 0.84742957]	[503.25445557 441.72518921 0.74669653]	[503.26293945 600.80688477 0.88732457]	[503.39163208 749.61456299 0.84700549]	[439.23681641 180.09075928 0.89695984]	[462.30020142 177.57771301 0.91167653]	[421.15997314 172.42900085 0.85713959]	[480.33795166 169.84367371 0.87905198]	[503.28890991 790.81964111 0.81666601]	[521.38586426 788.21087646 0.81858909]	[4.98225372e+02 7.62448547e+02 6.76519394e-01]	[444.31719971 788.20587158 0.82219267]	[4.26341888e+02 7.88006287e+02 7.80641913e-01]	[4.49523651e+02 7.54801514e+02 7.18415558e-01]
[449.43447876 193.00933838 0.88733613]	[457.1036377 236.55761719 0.91515768]	[385.36257935 239.14085388 0.80616629]	[364.84072876 346.83624268 0.79970282]	[362.30401611 444.37783813 0.84387964]	[521.24523926 233.95671082 0.86274326]	[546.97888184 333.97476196 0.84381092]	[547.06567383 431.55892944 0.8395682 ]	[459.84732056 441.83172607 0.74814475]	[421.14700317 441.86447144 0.73494637]	[428.97158813 605.95446777 0.81493378]	[441.85266113 749.56848145 0.85878015]	[500.85662842 441.79898071 0.74004787]	[500.86227417 603.28027344 0.89864933]	[503.38967896 749.60040283 0.8468591 ]	[439.09536743 177.63114929 0.88792044]	[459.85083008 177.5201416 0.9313826 ]	[418.68325806 172.35588074 0.8050226 ]	[480.19458008 169.7585907 0.85001367]	[503.28225708 790.79693604 0.82499182]	[521.37530518 788.18609619 0.82487601]	[4.98248352e+02 7.59947571e+02 6.65483713e-01]	[444.30722046 788.18475342 0.81983125]	[4.23894104e+02 7.85603821e+02 7.83551633e-01]	[4.49524231e+02 7.54811218e+02 7.19818711e-01]
[444.40011597 192.99420166 0.91259837]	[452.02807617 236.53535461 0.89445001]	[382.78872681 239.14926147 0.82294428]	[362.24142456 346.85528564 0.82664931]	[362.21557617 444.37026978 0.85200197]	[518.73187256 233.92100525 0.84669381]	[544.51086426 333.9173584 0.84226435]	[546.98620605 429.00009155 0.8437292 ]	[459.78884888 441.84838867 0.75366813]	[418.75512695 444.31045532 0.72988659]	[426.40893555 605.9317627 0.81467468]	[441.84188843 749.59069824 0.8574245 ]	[500.80490112 441.81240845 0.74017125]	[500.81994629 603.27893066 0.89630246]	[503.37561035 749.62213135 0.84640437]	[436.59155273 177.62528992 0.87494433]	[459.72451782 177.51400757 0.93244612]	[416.11630249 172.44299316 0.83377481]	[477.69992065 169.76821899 0.8438161 ]	[503.2795105 790.80682373 0.83704811]	[521.36547852 788.18457031 0.83007824]	[4.98237183e+02 7.59943176e+02 6.58198655e-01]	[441.87619019 790.60467529 0.80085212]	[4.23867798e+02 7.88054016e+02 7.84691036e-01]	[4.51999115e+02 7.54840759e+02 7.12121546e-01]
[441.89526367 193.02404785 0.92221671]	[446.93658447 236.54283142 0.89950532]	[380.27703857 239.16296387 0.84270424]	[359.72756958 346.81643677 0.84896415]	[359.77035522 444.35858154 0.86354256]	[516.17041016 233.93817139 0.83391851]	[544.35144043 331.46487427 0.85183805]	[544.54528809 428.9730835 0.85272723]	[459.73483276 441.84213257 0.75539541]	[418.69311523 444.31430054 0.72569203]	[428.93130493 603.36993408 0.80599511]	[441.82937622 749.63787842 0.85497314]	[500.76913452 441.80767822 0.74377644]	[500.82351685 600.84185791 0.89155239]	[503.36532593 749.59735107 0.84487611]	[434.03607178 180.04510498 0.857436 ]	[459.61123657 177.56338501 0.90790194]	[413.57833862 172.50473022 0.81341922]	[475.16732788 169.77044678 0.82757342]	[503.29299927 790.83459473 0.82705814]	[521.37438965 788.203125 0.82586801]	[4.98217102e+02 7.59905518e+02 6.47154510e-01]	[4.44326202e+02 7.90646240e+02 7.90607989e-01]	[4.23880188e+02 7.88107422e+02 7.81548381e-01]	[4.49497589e+02 7.57351990e+02 7.02691376e-01]
[441.77529907 192.96257019 0.93070441]	[444.39157104 236.5148468 0.91762722]	[380.16622925 239.15628052 0.85284346]	[359.58422852 349.402771 0.84569067]	[359.62542725 446.94171143 0.84858209]	[513.61486816 233.8934021 0.82551408]	[541.94036865 331.42184448 0.86555845]	[544.49725342 426.42456055 0.85823882]	[459.6572876 441.7416687 0.7590996]	[418.62216187 441.83895874 0.72900319]	[426.40512085 603.40118408 0.80599248]	[441.84771729 749.65649414 0.85073179]	[500.70785522 439.28027344 0.74134094]	[500.78842163 595.75311279 0.86804307]	[503.34658813 749.57556152 0.84297812]	[428.9682312 177.60861206 0.85152626]	[457.08096313 177.49142456 0.88769162]	[411.00164795 174.85551453 0.80633032]	[470.02914429 167.27711487 0.80438453]	[500.83966064 790.82556152 0.82749474]	[521.33856201 788.22521973 0.82845736]	[4.98229248e+02 7.59879089e+02 6.35762453e-01]	[4.44348969e+02 7.90645630e+02 7.84483910e-01]	[4.23896393e+02 7.88109436e+02 7.76480556e-01]	[4.52000793e+02 7.57385010e+02 6.95071518e-01]
[439.31234741 192.94338989 0.93428576]	[441.91488647 236.50041199 0.93272007]	[377.71789551 239.14289856 0.85509396]	[357.12216187 344.34698486 0.83981442]	[357.07250977 444.31903076 0.86711061]	[508.53677368 233.87631226 0.82820249]	[541.87042236 331.39331055 0.86722851]	[544.48193359 426.43533325 0.85916191]	[459.59048462 441.70648193 0.74271405]	[416.17050171 441.79550171 0.7183063 ]	[426.36572266 603.4463501 0.80966192]	[441.84475708 749.70910645 0.84577447]	[500.66625977 439.25341797 0.73097378]	[500.81765747 593.19451904 0.87306523]	[503.28759766 747.15802002 0.84413874]	[426.3477478 177.60943604 0.860645 ]	[452.05093384 177.4717865 0.86760497]	[408.41217041 172.46937561 0.79746091]	[467.40737915 164.72683716 0.80938202]	[500.83258057 793.21850586 0.81538308]	[521.31304932 788.22650146 0.82334816]	[4.98156891e+02 7.57342957e+02 6.30010605e-01]	[4.44303345e+02 7.90684814e+02 7.72168398e-01]	[4.23863342e+02 7.88149109e+02 7.83282459e-01]	[4.52001801e+02 7.59949829e+02 7.11028934e-01]
[439.2649231 192.96809387 0.93538517]	[441.86791992 236.51667786 0.94168448]	[377.63442993 239.15135193 0.85018849]	[357.10525513 344.29568481 0.85161507]	[356.98904419 444.39874268 0.84909505]	[508.44842529 233.88769531 0.83817202]	[541.81420898 331.40838623 0.86321855]	[544.38421631 428.92724609 0.8623367 ]	[457.14962769 441.75482178 0.73457652]	[416.07376099 444.30523682 0.70814091]	[426.34649658 605.90441895 0.81132382]	[441.84768677 749.71429443 0.84261686]	[498.237854 439.27859497 0.72070122]	[500.83035278 595.69714355 0.87434882]	[503.25338745 749.57977295 0.84535748]	[423.85739136 180.05026245 0.86588359]	[449.525177 177.49510193 0.86092168]	[405.84320068 172.48440552 0.80647218]	[464.92617798 164.73377991 0.81685936]	[5.00872986e+02 7.93265808e+02 7.91221142e-01]	[521.33770752 790.60028076 0.80414683]	[4.93124939e+02 7.59887756e+02 6.24805272e-01]	[4.41857391e+02 7.90731079e+02 7.70227015e-01]	[4.23840515e+02 7.88179810e+02 7.87485719e-01]	[4.52008514e+02 7.62425720e+02 7.20286250e-01]
[439.18530273 193.00495911 0.93307954]	[441.82766724 236.53625488 0.94849467]	[377.6015625 239.1578064 0.8496089]	[357.04421997 344.28710938 0.84271437]	[354.50634766 446.865448 0.82103801]	[505.94787598 233.92808533 0.85226858]	[541.75402832 331.46365356 0.85681874]	[544.33630371 428.92123413 0.86144787]	[457.08575439 441.70217896 0.72604328]	[413.58953857 441.81060791 0.71068639]	[426.38540649 603.49035645 0.81143737]	[441.84725952 749.74981689 0.83505726]	[498.17074585 439.25076294 0.71493936]	[500.80584717 595.66949463 0.87292916]	[503.23648071 749.72375488 0.83818126]	[421.39425659 180.0881958 0.87522745]	[446.97583008 177.54405212 0.85701865]	[403.29397583 172.50646973 0.82300901]	[464.84182739 167.24732971 0.83820814]	[5.03317871e+02 7.95838806e+02 7.63791561e-01]	[5.21404053e+02 7.90702881e+02 7.84832656e-01]	[4.93050323e+02 7.65036011e+02 6.50776267e-01]	[4.41850037e+02 7.90721252e+02 7.74520993e-01]	[423.83169556 788.18121338 0.79001623]	[4.49526489e+02 7.62487671e+02 7.19584107e-01]
[439.12435913 195.43400574 0.93354708]	[441.79415894 236.55578613 0.95096141]	[377.57751465 239.15722656 0.85063022]	[354.59335327 344.30535889 0.81877244]	[351.99893188 446.9392395 0.80063736]	[503.48153687 233.95625305 0.86397433]	[541.72485352 328.92599487 0.84268802]	[544.28009033 426.43399048 0.86332422]	[454.64123535 439.26022339 0.71951914]	[413.53649902 441.78887939 0.70496869]	[426.35577393 605.97229004 0.81074113]	[441.8515625 749.70635986 0.8452394 ]	[498.15939331 439.19863892 0.70677078]	[500.75115967 593.15093994 0.85725778]	[503.25839233 752.184021 0.83656037]	[421.28903198 182.69895935 0.87214136]	[444.45092773 180.0737915 0.85679674]	[400.80395508 174.86936951 0.84142423]	[462.45608521 167.28790283 0.85224473]	[5.03344696e+02 7.98433594e+02 7.66250491e-01]	[5.21379333e+02 7.90800903e+02 7.80393720e-01]	[4.93108154e+02 7.67490601e+02 6.53122425e-01]	[4.41881775e+02 7.90661011e+02 7.73821592e-01]	[4.23863861e+02 7.88118225e+02 7.82516956e-01]	[4.49494141e+02 7.59940979e+02 7.07126796e-01]
[439.09121704 195.53753662 0.92633182]	[441.70040894 236.60554504 0.95059955]	[375.11340332 241.62884521 0.83124322]	[354.52618408 344.29336548 0.82025611]	[346.84735107 449.45895386 0.79468071]	[503.37091064 233.98416138 0.87953109]	[539.32177734 333.96237183 0.857126 ]	[541.9486084 431.50039673 0.86274207]	[454.5597229 441.70977783 0.71073502]	[410.97918701 441.85806274 0.69819468]	[423.8223877 608.56176758 0.81419861]	[441.8755188 749.69787598 0.84627521]	[495.67636108 439.21212769 0.69775116]	[500.75701904 590.61260986 0.86440337]	[503.23565674 759.89459229 0.80340636]	[421.25299072 187.75852966 0.88784593]	[444.38461304 182.67321777 0.86405188]	[400.790802 174.95173645 0.84055597]	[462.37796021 169.76490784 0.85942143]	[5.03425751e+02 8.06088806e+02 7.95598805e-01]	[5.21404358e+02 7.98353394e+02 7.63904870e-01]	[4.93059753e+02 7.70154724e+02 6.84598625e-01]	[4.41817383e+02 7.90722778e+02 7.85610080e-01]	[423.8031311 788.16040039 0.80476511]	[4.52025299e+02 7.59929749e+02 7.06094980e-01]
[439.09185791 195.5372467 0.92636144]	[441.70050049 236.60586548 0.95052558]	[375.11340332 241.62954712 0.83109063]	[354.53146362 344.30282593 0.81946534]	[346.84985352 449.46557617 0.79451931]	[503.37033081 233.98414612 0.87944806]	[539.31549072 333.97351074 0.85909361]	[541.94805908 431.49127197 0.86326879]	[454.56539917 441.71682739 0.71125311]	[410.98254395 441.86447144 0.69768566]	[423.802948 608.63226318 0.80757785]	[441.87271118 749.69793701 0.84812373]	[495.68334961 439.22009277 0.69841462]	[500.75390625 590.61560059 0.86447877]	[503.23602295 759.89196777 0.80496013]	[421.25283813 187.75845337 0.8878755 ]	[444.384552 182.67112732 0.86411899]	[400.78985596 174.9526062 0.84018564]	[462.37579346 169.7603302 0.85999763]	[5.03429962e+02 8.06071838e+02 7.96213329e-01]	[5.21401978e+02 7.95880188e+02 7.67138243e-01]	[4.93058624e+02 7.70150024e+02 6.85078740e-01]	[4.41821228e+02 7.90723694e+02 7.85406351e-01]	[423.81167603 788.16351318 0.80234385]	[4.52027802e+02 7.59928223e+02 7.09641397e-01]
[439.07675171 195.61064148 0.91115946]	[439.3248291 236.67041016 0.94315493]	[375.06161499 241.71937561 0.81507146]	[351.9206543 346.89672852 0.79434645]	[341.77410889 446.94442749 0.82397538]	[503.35189819 234.05395508 0.88796306]	[539.25799561 334.06533813 0.86724311]	[541.90002441 434.04901123 0.87094361]	[452.01641846 441.74072266 0.71464717]	[408.45773315 444.31201172 0.70380074]	[423.80340576 611.06970215 0.81023455]	[441.87347412 749.73504639 0.8431046 ]	[495.60723877 439.24002075 0.7027874 ]	[500.66812134 593.13366699 0.84503341]	[500.90261841 762.43267822 0.81162667]	[421.21844482 190.27305603 0.90070653]	[444.33758545 185.21127319 0.87074095]	[400.75827026 175.04472351 0.8477214 ]	[462.34536743 169.79289246 0.86383384]	[5.03456604e+02 8.08566772e+02 7.91403651e-01]	[5.23821289e+02 8.00926208e+02 7.62601018e-01]	[4.93038391e+02 7.70189148e+02 6.93050385e-01]	[4.41829742e+02 7.90772339e+02 7.73296833e-01]	[423.80691528 788.20861816 0.79473507]	[4.52022491e+02 7.62456909e+02 7.19300449e-01]
[436.65917969 198.06599426 0.88958526]	[439.26605225 239.11349487 0.93750995]	[374.99560547 244.2796936 0.7987777 ]	[349.4017334 351.97155762 0.79296035]	[341.69110107 452.04983521 0.83272099]	[503.28344727 236.45680237 0.89351511]	[539.20001221 336.56436157 0.88463175]	[541.85595703 436.61386108 0.89313424]	[449.52581787 441.80822754 0.71124256]	[408.42306519 444.37512207 0.69431871]	[421.36529541 608.574646 0.82404929]	[441.83398438 749.72845459 0.83740997]	[493.10513306 441.72793579 0.70032889]	[500.63864136 593.14202881 0.83890307]	[503.27050781 765.01196289 0.82752258]	[421.16552734 190.38572693 0.92305171]	[441.90982056 187.75674438 0.88328826]	[400.7354126 177.59300232 0.84322107]	[462.2805481 172.36340332 0.8753773 ]	[5.05991486e+02 8.08750854e+02 7.84761488e-01]	[5.23920776e+02 8.06010742e+02 7.81230450e-01]	[4.93072571e+02 7.70279114e+02 7.09023178e-01]	[4.41735046e+02 7.93331543e+02 7.28345454e-01]	[4.21307098e+02 7.90670471e+02 7.69962013e-01]	[4.52075287e+02 7.62422241e+02 6.96434855e-01]
[434.0552063 203.19789124 0.83819467]	[439.14788818 249.34257507 0.89977551]	[372.46633911 254.3727417 0.80756569]	[341.78616333 359.61856079 0.85365266]	[339.23968506 459.6524353 0.89516383]	[500.86828613 239.14445496 0.86185014]	[536.64953613 339.23416138 0.84063733]	[541.76068115 439.29162598 0.90383083]	[444.39639282 452.02505493 0.71578693]	[403.28683472 457.09875488 0.70776898]	[421.32241821 616.2598877 0.84243429]	[441.81015015 752.1897583 0.83042967]	[487.92285156 449.46078491 0.68868279]	[498.23858643 603.4664917 0.87452048]	[503.31506348 767.69775391 0.85471785]	[418.72146606 192.99353027 0.94792926]	[441.74926758 192.83070374 0.93731493]	[398.28256226 180.05630493 0.78988594]	[459.7918396 174.95162964 0.88023072]	[505.96075439 808.75952148 0.8160665 ]	[523.92144775 806.07849121 0.8321439 ]	[4.98133728e+02 7.77907898e+02 7.07327962e-01]	[4.41725647e+02 7.95846619e+02 7.08128273e-01]	[4.21274719e+02 7.90735596e+02 7.48573661e-01]	[4.52050934e+02 7.62490784e+02 6.53782606e-01]
[431.55151367 208.30763245 0.83882773]	[439.11608887 251.9548645 0.92276371]	[372.48382568 254.5224762 0.82320464]	[341.79916382 362.29281616 0.83060449]	[339.19927979 462.24215698 0.90543061]	[500.81402588 244.23223877 0.83433318]	[531.63024902 344.25628662 0.79470807]	[541.71398926 441.84436035 0.8932631 ]	[444.37457275 457.1618042 0.72986853]	[403.28527832 459.71121216 0.72576171]	[421.29437256 621.30621338 0.85924608]	[441.80825806 752.18237305 0.83903313]	[485.4666748 457.12005615 0.70498878]	[498.18826294 606.04071045 0.86317647]	[503.28353882 770.23095703 0.84166557]	[418.6774292 195.4362793 0.95052534]	[441.71768188 192.93659973 0.94739074]	[398.22271729 185.21374512 0.75540698]	[459.69845581 175.07168579 0.85357881]	[503.44714355 811.12017822 0.8145172 ]	[523.82635498 806.12127686 0.8290652 ]	[4.95677795e+02 7.85531433e+02 7.08241582e-01]	[4.41795532e+02 7.95879578e+02 7.06960440e-01]	[4.21322479e+02 7.90768860e+02 7.55680501e-01]	[4.52049896e+02 7.62455750e+02 6.39665484e-01]
[426.43258667 213.33026123 0.87590921]	[436.66265869 254.50535583 0.92636859]	[369.89746094 257.08047485 0.81865615]	[341.72219849 364.86190796 0.82974678]	[339.17800903 462.39556885 0.88198119]	[500.72167969 249.39654541 0.83009261]	[529.07116699 351.93353271 0.79973453]	[541.6918335 444.39590454 0.87091386]	[441.89874268 459.68768311 0.7521413 ]	[400.77130127 459.79324341 0.74520516]	[421.28128052 621.39361572 0.87339318]	[441.84286499 752.18041992 0.83696938]	[485.36746216 457.20968628 0.72808385]	[495.59280396 608.59747314 0.81375617]	[500.87780762 772.79522705 0.83469212]	[418.5647583 198.00187683 0.90091455]	[439.23388672 195.50041199 0.94138718]	[398.1762085 190.39041138 0.75204444]	[457.18460083 180.13989258 0.80569667]	[5.05879059e+02 8.13791870e+02 8.08488250e-01]	[523.81335449 808.73901367 0.88093591]	[4.93090149e+02 7.88132263e+02 7.31189609e-01]	[4.41813904e+02 8.00938782e+02 7.20462799e-01]	[4.21329987e+02 7.90827759e+02 7.58620560e-01]	[4.54551392e+02 7.62454224e+02 6.40486002e-01]
[426.37765503 213.50175476 0.89946508]	[436.59631348 256.98678589 0.92360747]	[367.36288452 259.62258911 0.80708545]	[341.72994995 369.9140625 0.82382691]	[339.17947388 467.46911621 0.84342462]	[500.67877197 251.95959473 0.84364033]	[529.0357666 354.50476074 0.82680011]	[539.27166748 449.43878174 0.83842361]	[441.87509155 462.34039307 0.74970549]	[400.73077393 464.85601807 0.72609359]	[421.23068237 623.97442627 0.88765454]	[441.84848022 749.75286865 0.86120528]	[482.97531128 462.27566528 0.72867811]	[493.10638428 618.7635498 0.80093557]	[500.86422729 775.34069824 0.82841098]	[416.13754272 200.58113098 0.87714678]	[439.21963501 197.99642944 0.93211532]	[398.08456421 192.98204041 0.78470874]	[457.15289307 187.78225708 0.81816661]	[5.03288361e+02 8.13854431e+02 8.09339464e-01]	[521.30187988 811.19976807 0.87075341]	[4.95596375e+02 7.88208618e+02 7.14525700e-01]	[4.41749817e+02 7.95833923e+02 7.54373789e-01]	[4.21347961e+02 7.90713928e+02 7.89957643e-01]	[4.54590790e+02 7.59883606e+02 6.54020429e-01]
[423.92147827 216.13592529 0.88288635]	[436.61346436 259.5814209 0.90352589]	[367.38916016 264.7388916 0.7884292 ]	[341.70748901 375.02481079 0.83187258]	[339.1647644 475.09851074 0.85289073]	[500.67712402 254.58117676 0.87370312]	[529.04595947 357.12341309 0.86044598]	[539.21185303 454.57931519 0.83188301]	[441.88101196 464.92160034 0.73567355]	[400.73309326 467.46594238 0.71275282]	[421.27972412 626.51098633 0.88269347]	[441.87112427 749.77734375 0.86131591]	[485.34558105 464.84432983 0.71561968]	[493.12820435 623.83666992 0.81785399]	[500.87606812 785.53356934 0.83932567]	[416.10189819 208.34387207 0.86978889]	[439.20108032 205.72633362 0.89559281]	[398.02578735 195.48776245 0.73653185]	[457.21612549 192.79347229 0.85134178]	[5.03365540e+02 8.21465515e+02 7.82399416e-01]	[521.37249756 813.76898193 0.82015777]	[4.95601227e+02 7.90817566e+02 7.00490654e-01]	[4.41698273e+02 7.93353638e+02 7.68562257e-01]	[421.34719849 790.6619873 0.80134761]	[4.54635773e+02 7.59889587e+02 6.53314769e-01]
[426.35342407 221.13108826 0.85456944]	[436.57363892 264.73287964 0.85534656]	[364.86422729 272.36868286 0.79902041]	[339.2822876 377.71014404 0.86666745]	[339.16201782 480.14682007 0.87855572]	[500.67041016 257.13360596 0.86260217]	[529.01794434 359.72952271 0.83680427]	[539.17578125 459.71862793 0.86699289]	[441.86959839 470.02084351 0.73380601]	[400.69955444 472.59832764 0.71394813]	[421.23654175 626.59918213 0.87094337]	[441.86157227 752.22570801 0.86076331]	[485.35620117 467.47625732 0.70282954]	[493.06509399 623.89886475 0.83560324]	[500.86505127 790.60400391 0.8583799 ]	[416.14697266 213.39286804 0.91716468]	[439.18084717 210.84757996 0.91144943]	[398.01559448 200.60810852 0.76590079]	[457.17605591 192.98220825 0.86453211]	[505.90518188 829.18139648 0.83787024]	[523.84893799 824.06976318 0.84641939]	[4.90561127e+02 7.98435791e+02 6.89098835e-01]	[4.39235565e+02 7.95824341e+02 7.94707060e-01]	[421.30645752 790.68164062 0.82877773]	[4.54649445e+02 7.62430969e+02 6.74113274e-01]
[423.81216431 228.81242371 0.8703292 ]	[436.55133057 272.41497803 0.87060189]	[367.34313965 274.96380615 0.81405234]	[339.24865723 380.21578979 0.87088865]	[339.12356567 482.75424194 0.90300769]	[498.24353027 262.24182129 0.81388015]	[526.51062012 364.78756714 0.81272846]	[539.19360352 462.39047241 0.87101352]	[441.82211304 475.16934204 0.74923033]	[400.68270874 477.71173096 0.72870356]	[421.33413696 631.671875 0.8367731 ]	[441.88189697 752.19689941 0.86517489]	[482.94650269 475.14447021 0.7182219 ]	[488.00119019 626.55102539 0.82002509]	[500.80374146 795.79589844 0.82670742]	[416.02871704 215.9190979 0.9086346 ]	[439.11346436 213.45574951 0.93592799]	[398.06188965 210.77334595 0.72145838]	[457.16546631 195.59320068 0.84781295]	[5.05989380e+02 8.34285706e+02 7.84526169e-01]	[523.84082031 829.21002197 0.8627876 ]	[4.87976440e+02 8.08639526e+02 7.04358399e-01]	[439.22659302 795.85064697 0.80316567]	[421.30566406 790.68157959 0.84679466]	[4.57106262e+02 7.57374390e+02 6.79380715e-01]
[423.87249756 233.84347534 0.89463997]	[434.08172607 275.01498413 0.90455556]	[364.83630371 277.55667114 0.82490325]	[339.2449646 382.85519409 0.84843612]	[339.11294556 485.44873047 0.8591519 ]	[498.19989014 269.92584229 0.81317121]	[526.50476074 369.95715332 0.80641639]	[539.1605835 464.95278931 0.84256154]	[441.80810547 480.26367188 0.77580619]	[400.69320679 482.76348877 0.75127769]	[423.8371582 636.78637695 0.81945956]	[441.89328003 749.78533936 0.86837029]	[482.91772461 480.21051025 0.74818569]	[487.95452881 634.17279053 0.79728061]	[500.86331177 803.4810791 0.82017738]	[416.03598022 218.54838562 0.87750292]	[439.1222229 215.98458862 0.93136853]	[395.62319946 213.4566803 0.80657315]	[457.10122681 200.64930725 0.8114 ]	[5.03464661e+02 8.36869324e+02 7.67668188e-01]	[521.42034912 831.73999023 0.84471649]	[4.93047485e+02 8.11245056e+02 6.85130954e-01]	[4.39171753e+02 7.98385498e+02 7.93686450e-01]	[421.2444458 790.72375488 0.85293448]	[4.57100555e+02 7.54814758e+02 6.92298174e-01]
[423.76727295 236.44226074 0.92097402]	[434.02664185 277.57427979 0.90080321]	[362.3321228 280.20385742 0.81871611]	[339.23583984 390.43466187 0.83477068]	[339.08932495 493.12469482 0.84130603]	[498.17553711 274.93841553 0.84262717]	[526.49017334 372.5383606 0.82001841]	[536.71643066 472.55374146 0.82112646]	[441.80383301 482.88076782 0.76981115]	[400.67358398 485.4017334 0.73735756]	[423.88452148 639.30358887 0.82249558]	[441.91418457 749.75549316 0.87681484]	[482.91815186 482.80981445 0.74372691]	[485.48931885 641.90386963 0.82370925]	[500.87689209 808.68121338 0.84832239]	[413.55096436 223.67060852 0.84022331]	[436.69778442 218.65829468 0.89503217]	[395.55020142 215.97605896 0.80058879]	[457.06829834 210.83525085 0.831761 ]	[5.03467010e+02 8.47190369e+02 7.76555777e-01]	[5.23803101e+02 8.39451355e+02 7.72467971e-01]	[4.93125580e+02 8.16370422e+02 6.48381233e-01]	[4.39152130e+02 7.95885864e+02 7.80469537e-01]	[421.23764038 790.69439697 0.8481459 ]	[4.57157104e+02 7.54749451e+02 7.22654641e-01]
[421.39599609 239.09042358 0.90264869]	[429.00091553 280.22494507 0.84840024]	[362.26092529 290.36050415 0.80775982]	[339.19540405 398.09814453 0.86952704]	[339.06387329 498.25576782 0.86310315]	[495.69235229 277.55471802 0.85197318]	[526.47528076 377.66738892 0.86159658]	[536.6675415 477.72543335 0.84602481]	[441.80371094 487.95254517 0.7524637 ]	[400.69076538 490.54037476 0.72338158]	[426.35397339 641.84539795 0.83097458]	[444.30630493 749.75518799 0.87298667]	[482.90084839 485.41876221 0.72344673]	[485.44979858 644.38873291 0.84731007]	[500.89373779 813.76965332 0.83476508]	[413.53097534 231.39387512 0.8646518 ]	[436.68933105 228.76997375 0.87834579]	[395.50637817 218.65287781 0.73853105]	[454.64718628 213.41519165 0.83612931]	[5.05993530e+02 8.52300842e+02 7.71002948e-01]	[5.23951172e+02 8.49602844e+02 7.90343344e-01]	[4.95609528e+02 8.29075867e+02 6.67292118e-01]	[4.39156616e+02 7.95834106e+02 7.79625535e-01]	[421.24069214 790.652771 0.8443355 ]	[4.57188782e+02 7.54770264e+02 7.28631914e-01]
[421.3600769 244.19729614 0.87474155]	[428.93917847 290.34298706 0.82832104]	[362.24505615 295.42230225 0.8297354 ]	[339.20962524 398.26324463 0.88584816]	[336.66741943 500.82064819 0.88404804]	[495.63470459 280.15176392 0.82238811]	[526.41790771 380.24249268 0.85776103]	[534.17938232 482.7956543 0.85855681]	[441.78198242 493.08023071 0.75058448]	[400.69674683 495.66940308 0.72774643]	[428.9067688 644.53747559 0.84198499]	[444.32894897 749.73803711 0.87187254]	[482.85925293 490.53884888 0.71537268]	[485.40740967 647.0032959 0.84399557]	[5.03237701e+02 8.24052368e+02 8.06628108e-01]	[413.54275513 233.9753418 0.90204227]	[436.62057495 233.85075378 0.90464628]	[395.5022583 223.71717834 0.75563157]	[454.5512085 216.07043457 0.8171947 ]	[5.11020996e+02 8.57467346e+02 7.00382888e-01]	[5.26436035e+02 8.52303406e+02 7.73479402e-01]	[4.95613251e+02 8.31871521e+02 6.50262654e-01]	[4.39201385e+02 7.95792236e+02 7.82802343e-01]	[421.28689575 790.6361084 0.84526414]	[4.57186035e+02 7.52298401e+02 7.41954863e-01]
[421.28601074 251.87350464 0.91970867]	[428.94073486 295.43173218 0.87653875]	[359.81567383 298.01519775 0.84520388]	[339.1819458 400.84408569 0.87167597]	[336.65979004 503.47891235 0.8769154 ]	[495.64157104 285.32791138 0.78840339]	[526.39929199 382.84301758 0.83364815]	[536.66107178 485.41326904 0.84192425]	[441.79837036 498.25793457 0.77047235]	[400.73776245 500.80957031 0.75749868]	[428.97555542 647.03027344 0.84132528]	[444.33374023 749.72833252 0.87088066]	[482.87149048 498.19314575 0.73623848]	[487.96212769 654.68658447 0.79055417]	[5.03292297e+02 8.26572388e+02 8.17153335e-01]	[410.9881897 236.55758667 0.89307815]	[436.56002808 236.42680359 0.90903848]	[395.49057007 231.35046387 0.76222599]	[452.01379395 221.09855652 0.78425229]	[5.05932800e+02 8.62526489e+02 7.24284351e-01]	[5.23925781e+02 8.54842712e+02 7.61984885e-01]	[4.98190918e+02 8.34289917e+02 6.84828162e-01]	[4.39205475e+02 7.95799622e+02 7.76755691e-01]	[421.27896118 790.63665771 0.83487761]	[4.57195221e+02 7.52285339e+02 7.36945689e-01]
[421.22238159 254.43508911 0.9339993 ]	[426.440979 295.62142944 0.89924318]	[359.78787231 300.63082886 0.84062636]	[339.16296387 408.41564941 0.83912116]	[336.65823364 508.47653198 0.85095263]	[495.59805298 290.44638062 0.79608929]	[524.03436279 387.8916626 0.82120156]	[534.152771 490.55685425 0.81079012]	[441.822052 503.34283447 0.77099657]	[400.74932861 505.88476562 0.74471557]	[428.95196533 649.60015869 0.83003736]	[444.32635498 749.72351074 0.87440926]	[482.86584473 500.85479736 0.75061071]	[487.91952515 659.88690186 0.8045125 ]	[503.29238892 829.21801758 0.8404575 ]	[408.42739868 239.12715149 0.85928524]	[434.04278564 236.62019348 0.88344365]	[390.50762939 233.98965454 0.77940178]	[449.44818115 226.306427 0.79531205]	[5.05885468e+02 8.67600342e+02 7.49657452e-01]	[5.23885559e+02 8.59955200e+02 7.66712546e-01]	[4.98231628e+02 8.41970215e+02 6.71163857e-01]	[4.39162994e+02 7.93362427e+02 7.83038735e-01]	[421.26895142 790.61810303 0.83562148]	[4.57205841e+02 7.52296631e+02 7.44230568e-01]
[421.2293396 257.00149536 0.93276179]	[426.40390015 298.16149902 0.89776683]	[359.75640869 303.30569458 0.82987249]	[339.1491394 413.52685547 0.84359425]	[336.6026001 516.12255859 0.83823067]	[495.59768677 295.4805603 0.83303058]	[524.03033447 393.00631714 0.82423067]	[534.1328125 495.68954468 0.82679057]	[441.86004639 505.87615967 0.75400239]	[400.76867676 505.98077393 0.72857141]	[428.91662598 649.59289551 0.83349979]	[444.33718872 749.67004395 0.88180155]	[482.90487671 503.39038086 0.73642588]	[485.42022705 662.36157227 0.82460189]	[503.29269409 829.26879883 0.83991718]	[408.39382935 246.76423645 0.82688385]	[434.04650879 241.65986633 0.85138655]	[390.45318604 236.52702332 0.7491315 ]	[446.93173218 231.34596252 0.8226698 ]	[5.03402283e+02 8.67623596e+02 7.60774136e-01]	[5.23826843e+02 8.59980652e+02 7.54586816e-01]	[4.98236481e+02 8.42028748e+02 6.67233288e-01]	[439.21032715 793.34564209 0.79362583]	[421.31106567 790.59387207 0.84189934]	[457.21133423 752.20391846 0.75502789]
[421.18493652 259.59814453 0.9230513 ]	[426.3855896 300.72650146 0.86517972]	[359.73907471 310.94699097 0.83754945]	[339.128479 418.57550049 0.86536008]	[336.55715942 518.690979 0.84528697]	[495.59490967 298.0166626 0.84819263]	[526.41522217 398.10794067 0.86576349]	[534.17321777 500.66363525 0.85105318]	[441.86953735 505.95935059 0.74866891]	[400.79483032 508.48703003 0.7229622 ]	[428.93173218 652.13262939 0.81670326]	[444.34436035 749.67767334 0.88008612]	[482.90057373 505.91809082 0.72037494]	[485.38864136 664.96759033 0.84793437]	[503.27313232 831.81610107 0.84145921]	[405.86639404 251.92471313 0.86002672]	[431.51739502 249.29017639 0.84363782]	[387.87982178 239.08485413 0.71763068]	[446.89257812 233.85110474 0.84017599]	[5.03425964e+02 8.70111145e+02 7.92896748e-01]	[5.23792542e+02 8.65037231e+02 7.86600113e-01]	[4.98216980e+02 8.47180481e+02 6.95775747e-01]	[439.23461914 793.33905029 0.79434514]	[421.32568359 790.59417725 0.84546185]	[457.19863892 752.21087646 0.76481408]
[418.80300903 262.22833252 0.8927685 ]	[426.35119629 308.33566284 0.83583736]	[359.75115967 315.96212769 0.84465194]	[339.14797974 418.78744507 0.8818686 ]	[336.58651733 521.33679199 0.88241297]	[493.09906006 298.19543457 0.83345467]	[526.4364624 400.70913696 0.86251962]	[534.17462158 503.30697632 0.86075687]	[441.82998657 511.0116272 0.74087405]	[400.79232788 513.59570312 0.715294 ]	[431.52603149 652.21051025 0.80443883]	[444.36508179 749.70507812 0.86620772]	[482.84173584 508.47058105 0.71578705]	[482.92950439 665.0458374 0.87805402]	[500.86700439 834.33428955 0.83837277]	[405.81863403 254.47496033 0.88719106]	[428.97973633 251.96537781 0.86449051]	[385.35986328 239.16955566 0.70548362]	[446.89532471 234.05883789 0.84503967]	[5.05891968e+02 8.70215881e+02 7.70716727e-01]	[5.23793823e+02 8.65114868e+02 7.84535408e-01]	[4.95619202e+02 8.49760498e+02 6.89912975e-01]	[4.39245697e+02 7.95785217e+02 7.87058115e-01]	[421.35458374 790.63372803 0.84097773]	[4.57177704e+02 7.52269714e+02 7.33035922e-01]
[421.14971924 272.36126709 0.9141655 ]	[426.37658691 313.50143433 0.86644614]	[359.72564697 316.12902832 0.85814703]	[339.14306641 421.32348633 0.86899024]	[336.57904053 523.83868408 0.89753312]	[495.6081543 303.19915771 0.804308 ]	[526.44116211 403.35586548 0.82824147]	[536.68347168 505.94207764 0.84551579]	[441.84835815 513.59417725 0.74227875]	[400.80801392 516.18078613 0.72178221]	[436.54464722 649.61395264 0.83276123]	[444.34710693 749.75445557 0.85531145]	[482.85427856 511.06866455 0.71182609]	[482.9335022 667.50360107 0.86531776]	[5.00804688e+02 8.36843506e+02 8.25857937e-01]	[405.87277222 257.06903076 0.89541668]	[431.49707031 254.60194397 0.88848341]	[387.89245605 244.26820374 0.69456583]	[446.95236206 239.05857849 0.80950379]	[5.03453491e+02 8.72765686e+02 8.02111268e-01]	[5.21368713e+02 8.70117188e+02 8.31531525e-01]	[4.93098358e+02 8.52177002e+02 6.72424912e-01]	[4.39281952e+02 7.95803772e+02 7.73268044e-01]	[421.3777771 790.67266846 0.8318035 ]	[4.57120331e+02 7.54760254e+02 7.18476355e-01]
[421.20056152 274.88442993 0.93208212]	[426.42095947 316.01693726 0.89449525]	[359.75219727 318.62457275 0.85569173]	[339.10366821 423.87738037 0.85681295]	[336.57214355 523.97021484 0.88092482]	[495.62197876 308.3526001 0.78923118]	[526.4699707 408.46969604 0.80631876]	[536.72406006 508.53808594 0.82162976]	[441.88858032 518.66973877 0.75117522]	[400.84500122 518.78814697 0.7376256 ]	[434.12680054 652.18511963 0.81055194]	[444.3059082 752.2298584 0.84473026]	[482.91012573 516.18615723 0.72612363]	[482.87908936 667.59448242 0.87454456]	[5.00785889e+02 8.42022583e+02 8.19995344e-01]	[408.38983154 259.58584595 0.86825174]	[431.5586853 257.06781006 0.88741755]	[390.45483398 251.95939636 0.72452164]	[446.94979858 241.68118286 0.79978871]	[5.03393616e+02 8.72928162e+02 7.80230105e-01]	[5.21301636e+02 8.70292786e+02 8.43676031e-01]	[4.93126312e+02 8.52371765e+02 6.74089789e-01]	[4.39252136e+02 7.95812317e+02 7.66360939e-01]	[421.34741211 790.68908691 0.84024477]	[4.54644623e+02 7.57373840e+02 6.94361508e-01]
[421.22354126 275.05725098 0.93707496]	[426.45126343 316.12399292 0.89667702]	[359.77325439 318.73858643 0.8485136 ]	[339.0802002 426.44110107 0.84023076]	[336.53561401 526.44226074 0.86224997]	[495.61315918 310.96459961 0.79626507]	[526.49865723 413.54598999 0.81588238]	[536.70843506 513.63049316 0.82176369]	[441.86209106 521.21008301 0.77345109]	[400.84533691 521.34033203 0.75535989]	[436.66238403 657.28521729 0.83078235]	[441.91940308 752.27374268 0.84689629]	[482.87130737 518.73815918 0.74876785]	[482.88595581 672.64324951 0.84183884]	[5.00783234e+02 8.47165771e+02 8.34051907e-01]	[408.4208374 262.15093994 0.84314197]	[434.06445312 259.62142944 0.8717804 ]	[390.47866821 254.48980713 0.74131417]	[449.4354248 249.31671143 0.78997111]	[5.03327545e+02 8.80453064e+02 7.64496803e-01]	[5.21253418e+02 8.72872742e+02 8.34671736e-01]	[4.93094055e+02 8.57387451e+02 6.55994654e-01]	[4.39275452e+02 7.98389709e+02 7.73340642e-01]	[421.36056519 790.77758789 0.84741187]	[4.54565399e+02 7.57375793e+02 7.02898860e-01]
[421.2835083 277.61004639 0.92473668]	[426.45150757 318.62219238 0.89634329]	[359.76748657 321.25930786 0.84340131]	[336.69818115 431.51876831 0.8382116 ]	[336.51867676 529.01629639 0.83470881]	[495.64694214 315.97940063 0.83036423]	[526.50866699 416.16195679 0.83720171]	[536.73345947 518.70825195 0.84317911]	[441.90982056 521.35473633 0.78035975]	[403.24972534 523.86834717 0.75689763]	[436.63751221 659.87969971 0.83145529]	[441.8999939 752.24798584 0.8535527 ]	[482.93496704 521.30371094 0.75416422]	[482.86550903 672.74139404 0.83422524]	[5.00771118e+02 8.49705505e+02 8.47387314e-01]	[408.47415161 267.36663818 0.82392728]	[436.5559082 264.76272583 0.85709727]	[392.97424316 256.98602295 0.72332096]	[449.44314575 249.34957886 0.78087777]	[5.00848114e+02 8.83073914e+02 7.61055410e-01]	[5.21197754e+02 8.75421204e+02 8.19253027e-01]	[4.93117706e+02 8.62508545e+02 6.37282848e-01]	[4.39287872e+02 7.98410095e+02 7.67204821e-01]	[421.36099243 790.79644775 0.83866483]	[4.52051758e+02 7.57330139e+02 7.03985453e-01]
[421.30978394 280.12991333 0.9124769 ]	[426.44021606 321.15057373 0.87666786]	[359.75262451 326.31243896 0.8301636 ]	[339.04931641 436.59661865 0.8561697 ]	[336.46362305 536.68585205 0.82465482]	[495.64801025 316.16400146 0.84769291]	[526.52624512 421.16778564 0.85153872]	[536.71948242 521.37994385 0.86920619]	[441.90856934 523.90539551 0.7768622 ]	[400.86602783 526.41784668 0.74403673]	[436.60791016 664.84899902 0.84754956]	[441.85070801 752.24206543 0.85844505]	[482.91687012 523.83703613 0.75062245]	[482.87924194 677.8258667 0.83304113]	[5.00752991e+02 8.49781860e+02 8.39718461e-01]	[410.98989868 272.41534424 0.85221875]	[436.59405518 269.8404541 0.87112874]	[393.01660156 257.17471313 0.7130307 ]	[449.50738525 251.95298767 0.78983217]	[5.00830109e+02 8.88171753e+02 7.82186806e-01]	[5.18793457e+02 8.83016541e+02 8.03189993e-01]	[4.93047119e+02 8.65103699e+02 6.30128384e-01]	[4.41688171e+02 7.98359558e+02 7.73842931e-01]	[421.37457275 790.78741455 0.83408791]	[4.51996368e+02 7.57330200e+02 6.97991669e-01]
[421.33334351 282.7036438 0.88539004]	[426.42651367 321.30569458 0.8493464 ]	[359.74075317 331.39257812 0.8275131 ]	[339.04782104 439.10266113 0.88062817]	[334.05609131 539.20977783 0.83586037]	[495.66769409 318.65866089 0.84627736]	[526.546875 421.3210144 0.83657175]	[539.16174316 523.89434814 0.86851269]	[441.89813232 526.41693115 0.76711869]	[400.83789062 526.49108887 0.73913014]	[436.6210022 664.97576904 0.8593055 ]	[441.8454895 752.25366211 0.85968167]	[482.91137695 523.96539307 0.73413295]	[482.87567139 682.88702393 0.85798705]	[5.00708984e+02 8.52293152e+02 8.22778225e-01]	[413.48706055 274.94165039 0.88263631]	[436.6036377 272.42483521 0.88600826]	[392.99343872 259.65301514 0.74284595]	[452.02380371 254.49095154 0.80470967]	[5.03334106e+02 8.93266846e+02 7.86562502e-01]	[5.21264465e+02 8.88207703e+02 8.27748477e-01]	[4.87994019e+02 8.70133118e+02 6.60714447e-01]	[4.41686981e+02 7.98365173e+02 7.66030729e-01]	[421.37249756 790.78295898 0.8189379 ]	[4.49524017e+02 7.57324890e+02 7.01212287e-01]
[421.30654907 285.29229736 0.87913072]	[426.40914917 328.84228516 0.83105892]	[359.76843262 333.99685669 0.8387059 ]	[336.68762207 439.31555176 0.89542013]	[334.02166748 541.7041626 0.86179787]	[495.63552856 321.16049194 0.82202584]	[526.51721191 423.79345703 0.82643771]	[539.19946289 523.97576904 0.86843997]	[441.8805542 526.46490479 0.76346606]	[400.83761597 528.99963379 0.73167425]	[436.6036377 665.01513672 0.85108757]	[441.83468628 752.17120361 0.87027794]	[482.88388062 526.42150879 0.72805798]	[482.92630005 685.47692871 0.87166518]	[5.00754578e+02 8.54799011e+02 8.11777651e-01]	[411.02252197 275.04446411 0.88596058]	[436.57800293 274.92282104 0.89335179]	[393.01333618 262.14874268 0.71010345]	[452.00894165 256.97128296 0.79866534]	[5.03384064e+02 8.95890015e+02 7.68494844e-01]	[5.21335449e+02 8.90764099e+02 8.36950183e-01]	[4.90527344e+02 8.70262329e+02 6.66261554e-01]	[4.41694824e+02 7.98376892e+02 7.68929243e-01]	[421.38430786 790.77618408 0.81852156]	[4.49522552e+02 7.54739380e+02 7.17488408e-01]
[421.30609131 290.41345215 0.89260739]	[426.38201904 331.50473022 0.84499186]	[359.7298584 336.5222168 0.85197699]	[336.67626953 441.72338867 0.89829284]	[334.03335571 541.75622559 0.87113953]	[495.62930298 321.26818848 0.80853564]	[526.53118896 426.38079834 0.80813992]	[539.21154785 526.40875244 0.86404765]	[441.85546875 528.98364258 0.76485538]	[400.82678223 531.5435791 0.72986281]	[436.60446167 664.99005127 0.84597707]	[441.84796143 752.18988037 0.86752725]	[482.86611938 526.49316406 0.72908896]	[482.97485352 685.48162842 0.85549438]	[5.00767609e+02 8.57395020e+02 7.97861814e-01]	[411.00149536 277.52059937 0.88584465]	[436.59240723 275.06207275 0.90425837]	[393.01217651 264.79858398 0.68099535]	[452.02041626 257.03741455 0.78751564]	[5.05939606e+02 8.98446716e+02 7.41180837e-01]	[5.23829163e+02 8.93222839e+02 8.32598925e-01]	[4.90532074e+02 8.72767029e+02 6.63715601e-01]	[4.39272797e+02 7.98450256e+02 7.58653879e-01]	[421.34655762 790.8114624 0.81407422]	[4.49526794e+02 7.54740234e+02 7.26862490e-01]
[421.2661438 292.90618896 0.91098708]	[426.35830688 333.98138428 0.85950232]	[359.70568848 336.56439209 0.85633409]	[336.67626953 441.75213623 0.88697791]	[334.01412964 541.84448242 0.87949926]	[495.62149048 323.76559448 0.79702687]	[526.51989746 426.41619873 0.80588657]	[539.284729 526.45306396 0.87168705]	[441.85983276 526.48291016 0.76897722]	[400.81011963 529.03710938 0.73406273]	[436.60794067 664.97424316 0.85043931]	[441.83331299 752.19476318 0.86885846]	[482.89489746 526.41778564 0.73278552]	[485.34555054 685.40966797 0.84653091]	[5.00794220e+02 8.54893921e+02 8.06130052e-01]	[410.94708252 277.58511353 0.88244122]	[436.5496521 275.13626099 0.89948845]	[393.01187134 267.30978394 0.68536514]	[452.01574707 257.11206055 0.8006863 ]	[5.05949615e+02 8.95940674e+02 7.51741588e-01]	[5.23842590e+02 8.90805481e+02 8.36191893e-01]	[4.90548096e+02 8.72710876e+02 6.71513915e-01]	[4.39247101e+02 7.98358948e+02 7.58664548e-01]	[421.32000732 790.75970459 0.82915342]	[4.49527252e+02 7.54763794e+02 7.19448924e-01]
[421.24276733 292.91635132 0.91424245]	[423.89950562 333.97012329 0.86359125]	[359.6529541 336.56610107 0.86228144]	[336.66796875 441.76437378 0.88815427]	[334.02407837 541.80505371 0.87337124]	[495.60507202 323.73828125 0.79795212]	[526.49523926 426.36206055 0.81197184]	[539.29388428 526.41204834 0.87646103]	[441.86859131 526.46148682 0.76988059]	[400.81689453 529.02832031 0.73340464]	[436.58380127 665.00299072 0.85308504]	[441.83758545 752.22833252 0.8666814 ]	[482.90063477 523.96783447 0.73604709]	[482.94009399 682.87164307 0.83787388]	[5.00796478e+02 8.52346497e+02 8.30592513e-01]	[408.43212891 277.61557007 0.87893337]	[434.09127808 275.13613892 0.89182425]	[390.48422241 267.31033325 0.6869421 ]	[449.50064087 257.07327271 0.79966235]	[5.03439697e+02 8.93444580e+02 7.78973997e-01]	[5.21400635e+02 8.90714844e+02 8.38094234e-01]	[4.90567932e+02 8.70191406e+02 6.67952418e-01]	[4.39245819e+02 7.95884277e+02 7.63007224e-01]	[421.31307983 790.75030518 0.83221167]	[4.52028931e+02 7.54800842e+02 7.11944699e-01]
[421.22961426 292.9246521 0.91687626]	[423.83889771 331.46960449 0.85963869]	[359.60900879 336.48687744 0.86001444]	[336.65130615 441.73556519 0.892757 ]	[334.04879761 541.81152344 0.87217349]	[493.11276245 321.25238037 0.80554706]	[526.45898438 423.88397217 0.82586092]	[539.30187988 523.99694824 0.87709731]	[441.85913086 526.42022705 0.77277982]	[400.79675293 528.99316406 0.73953903]	[436.53887939 664.97674561 0.84602487]	[441.849823 752.20861816 0.86745429]	[482.90594482 523.92407227 0.73713934]	[482.93887329 682.84869385 0.837385 ]	[5.00824646e+02 8.52294556e+02 8.35332036e-01]	[408.39578247 277.62380981 0.87743801]	[434.07568359 275.13046265 0.88884443]	[390.41931152 264.75524902 0.67840499]	[449.45492554 257.02389526 0.79368973]	[5.03397369e+02 8.93245483e+02 7.90394664e-01]	[5.21365601e+02 8.88187866e+02 8.09145093e-01]	[4.93125732e+02 8.70122681e+02 6.63677931e-01]	[4.39242676e+02 7.95848755e+02 7.68483281e-01]	[421.31439209 790.72332764 0.83502454]	[4.52059326e+02 7.54788391e+02 7.12124825e-01]
[421.15740967 292.90640259 0.91757643]	[423.83651733 326.36117554 0.84858078]	[359.60144043 333.98638916 0.84728801]	[336.64682007 439.27780151 0.90011317]	[334.05706787 541.70922852 0.85926884]	[493.1043396 318.74517822 0.82276076]	[526.48718262 423.78027344 0.83404279]	[539.26934814 523.88256836 0.88302338]	[441.88381958 523.97406006 0.77195567]	[400.80368042 526.52044678 0.74090725]	[431.52041626 664.91882324 0.84268379]	[441.85726929 749.75439453 0.88187921]	[482.94195557 523.90582275 0.73758429]	[482.890625 677.79333496 0.82464528]	[5.00834503e+02 8.52216736e+02 8.46276760e-01]	[405.8694458 277.57562256 0.88443857]	[434.0229187 275.12545776 0.88729882]	[387.8800354 259.67044067 0.67328757]	[449.45404053 256.99517822 0.79884458]	[5.03335297e+02 8.90660950e+02 8.03357720e-01]	[5.21307434e+02 8.83092896e+02 8.11887145e-01]	[4.95623169e+02 8.67632263e+02 6.47691548e-01]	[4.39250366e+02 7.95866516e+02 7.62164593e-01]	[421.32568359 790.72564697 0.82754582]	[4.54592957e+02 7.52235657e+02 7.39056230e-01]
[421.1835022 287.88104248 0.89301598]	[423.79385376 323.73779297 0.87116146]	[357.20947266 331.47320557 0.83638096]	[336.64526367 439.20327759 0.8946383 ]	[336.44949341 539.31671143 0.85351479]	[493.05072021 318.60681152 0.83624643]	[526.4833374 421.23617554 0.85837996]	[539.28082275 521.35351562 0.88900989]	[441.85153198 523.84515381 0.78647536]	[400.79119873 526.40997314 0.75333923]	[428.92492676 662.39562988 0.8193773 ]	[441.88156128 749.75561523 0.87466919]	[482.90762329 521.355896 0.75155729]	[482.92675781 672.68463135 0.82167053]	[5.00846863e+02 8.49725037e+02 8.35609615e-01]	[405.85946655 277.47076416 0.88099784]	[431.54898071 274.97747803 0.87678248]	[382.86682129 257.17938232 0.75688368]	[446.94012451 254.49461365 0.81179249]	[5.00849884e+02 8.85632751e+02 7.55793333e-01]	[5.21238342e+02 8.77934875e+02 7.75557816e-01]	[4.95667236e+02 8.62515442e+02 6.08952880e-01]	[4.39210419e+02 7.95889771e+02 7.62735724e-01]	[421.30371094 790.72998047 0.83061403]	[4.54626251e+02 7.52253784e+02 7.37506986e-01]
[418.77285767 285.27911377 0.88255298]	[423.80871582 318.75799561 0.90379369]	[357.20379639 326.3581543 0.83177829]	[336.63803101 436.6786499 0.87013805]	[336.48077393 539.2298584 0.84136081]	[493.04180908 316.06585693 0.83544457]	[526.48168945 418.59979248 0.85462993]	[541.69488525 518.75952148 0.87664986]	[441.76602173 521.24816895 0.7958377 ]	[400.71298218 523.79870605 0.77127856]	[423.90969849 659.81744385 0.80733329]	[441.86877441 749.7354126 0.88400424]	[482.86300659 518.7588501 0.74861544]	[485.37686157 670.15112305 0.82220399]	[5.00819641e+02 8.47109619e+02 8.22053313e-01]	[403.3538208 275.0057373 0.88675261]	[428.99078369 274.88598633 0.87236649]	[382.83227539 257.07351685 0.75285667]	[444.41201782 254.38363647 0.81895459]	[5.03362976e+02 8.77920532e+02 7.38222241e-01]	[5.21277344e+02 8.72819153e+02 8.05281758e-01]	[4.95597473e+02 8.54868896e+02 6.51326358e-01]	[4.39198059e+02 7.95873779e+02 7.68876851e-01]	[421.29553223 790.71484375 0.82856518]	[4.54619019e+02 7.52241882e+02 7.51506507e-01]
[418.7701416 280.10113525 0.92109019]	[423.79467773 318.55599976 0.92053157]	[357.16522217 321.26895142 0.85162461]	[336.59988403 431.54962158 0.83408648]	[336.54421997 531.57983398 0.82681245]	[490.56973267 313.42581177 0.79782951]	[526.47991943 413.59356689 0.82425213]	[541.746521 513.57958984 0.85031384]	[441.80407715 518.68286133 0.77332628]	[400.7401123 521.26702881 0.7621929 ]	[423.79647827 657.26300049 0.81605035]	[441.88217163 749.7355957 0.88289386]	[482.90661621 516.1696167 0.72994566]	[485.4324646 667.52020264 0.83757687]	[5.00817383e+02 8.36853149e+02 8.16282630e-01]	[403.32589722 272.39797974 0.86059737]	[428.93881226 267.33612061 0.85106087]	[382.86114502 256.96652222 0.71005571]	[444.35888672 249.39682007 0.81763077]	[5.03429840e+02 8.72885742e+02 7.29930103e-01]	[5.21337708e+02 8.70226196e+02 7.81172633e-01]	[4.95593536e+02 8.52170349e+02 6.58949554e-01]	[4.39190491e+02 7.95871887e+02 7.71316111e-01]	[421.29284668 790.70294189 0.83132404]	[454.64489746 752.24353027 0.75637913]
[418.73391724 275.10391235 0.93372673]	[421.36105347 316.00424194 0.92007238]	[357.09777832 318.69238281 0.86844069]	[336.63656616 428.9703064 0.84218663]	[336.55126953 526.44970703 0.85525841]	[490.54351807 305.77697754 0.78748029]	[526.453125 405.9095459 0.81314695]	[541.79901123 505.91574097 0.88512611]	[441.81057739 513.59222412 0.76173145]	[400.75756836 518.67352295 0.73936117]	[421.3659668 659.82659912 0.83720362]	[441.89471436 749.65136719 0.89414364]	[482.88241577 511.03131104 0.72314811]	[485.43307495 667.47314453 0.84144139]	[500.8890686 834.28295898 0.83545059]	[403.29302979 262.20162964 0.85735095]	[428.98294067 259.63040161 0.86076713]	[382.75512695 251.9347229 0.76865077]	[444.34835815 244.24636841 0.80278486]	[5.05932373e+02 8.70268860e+02 7.68544436e-01]	[5.23855896e+02 8.67583252e+02 7.83778191e-01]	[4.95626190e+02 8.49690186e+02 6.84627533e-01]	[4.39192505e+02 7.95814392e+02 7.92939663e-01]	[421.31420898 790.64746094 0.83905584]	[457.09405518 749.74090576 0.77403808]
[418.73706055 272.43826294 0.92481148]	[421.32766724 310.95684814 0.882918 ]	[357.12042236 316.05877686 0.86575484]	[336.62893677 421.3414917 0.86614728]	[336.66583252 523.90167236 0.89237922]	[488.00341797 298.24511719 0.828834 ]	[526.44830322 400.79873657 0.85637242]	[541.8248291 503.2605896 0.90782273]	[441.84552002 505.97164917 0.76335192]	[400.73849487 511.07980347 0.72532231]	[423.77780151 652.2053833 0.83067125]	[441.92285156 749.69232178 0.88191086]	[482.94869995 503.42553711 0.72479033]	[488.01077271 664.92938232 0.81858939]	[503.29623413 831.66235352 0.84271628]	[403.28616333 257.15844727 0.90453708]	[428.90847778 256.97445679 0.89138633]	[382.73962402 246.77722168 0.76075721]	[444.3119812 236.63261414 0.81418294]	[5.03417786e+02 8.67572205e+02 7.52214253e-01]	[5.23849609e+02 8.59955566e+02 7.67642617e-01]	[4.98240265e+02 8.44528870e+02 6.67059302e-01]	[4.39190552e+02 7.95804321e+02 7.85729587e-01]	[421.29232788 790.63360596 0.82843852]	[457.13641357 752.20697021 0.76355511]
[418.69125366 262.25558472 0.89121979]	[421.32232666 300.67840576 0.90996104]	[357.10284424 310.95477295 0.83824468]	[336.64562988 418.71762085 0.8862707 ]	[336.67987061 521.30682373 0.89009452]	[487.9647522 295.55258179 0.84861958]	[526.43658447 398.01821899 0.84689081]	[541.87554932 498.15081787 0.87972105]	[441.79562378 503.43460083 0.7778917 ]	[400.6946106 508.45916748 0.73562926]	[423.81079102 649.57763672 0.84270859]	[441.92010498 749.71392822 0.87072039]	[482.89086914 503.32495117 0.74798542]	[493.06072998 659.83129883 0.7908563 ]	[5.03436096e+02 8.26580811e+02 8.20878863e-01]	[400.83779907 254.5032959 0.91250026]	[426.37145996 251.97032166 0.87468195]	[380.23684692 236.62507629 0.84769231]	[441.91644287 233.8638916 0.79574984]	[5.08456055e+02 8.57453491e+02 7.49483407e-01]	[5.26438232e+02 8.52394348e+02 7.99304366e-01]	[5.00705353e+02 8.34310791e+02 7.37042248e-01]	[4.39147705e+02 7.93359253e+02 7.78728306e-01]	[421.23873901 790.61938477 0.82328296]	[4.57137146e+02 7.52244873e+02 7.27125227e-01]
[418.68301392 264.70993042 0.88962191]	[421.32214355 300.68301392 0.90891963]	[357.10095215 310.96286011 0.83818662]	[336.6491394 418.72329712 0.88633943]	[336.67422485 521.3024292 0.89020193]	[487.96582031 295.55340576 0.84886241]	[526.43267822 398.0189209 0.84744346]	[541.87316895 498.14932251 0.87971485]	[441.8001709 503.44744873 0.77544373]	[400.70010376 508.47521973 0.7334879 ]	[423.80273438 649.58911133 0.84225863]	[441.91894531 749.71539307 0.87125546]	[482.8939209 503.33737183 0.74715084]	[493.06634521 659.83935547 0.79152375]	[5.03435394e+02 8.26587463e+02 8.21780205e-01]	[400.83148193 254.50366211 0.9135437 ]	[426.36557007 251.97610474 0.87546605]	[380.23519897 236.62181091 0.84746474]	[441.91732788 233.86932373 0.79568446]	[5.08462585e+02 8.57451477e+02 7.49605834e-01]	[5.26440491e+02 8.52393372e+02 7.99428523e-01]	[5.00702118e+02 8.34318542e+02 7.37031341e-01]	[4.39148193e+02 7.93360474e+02 7.78736949e-01]	[421.240448 790.62011719 0.82305408]	[4.57135010e+02 7.52245667e+02 7.27829039e-01]
[418.6612854 257.15579224 0.93264586]	[421.32971191 298.04522705 0.93874282]	[357.08483887 303.25048828 0.84079534]	[336.61755371 416.12301636 0.85794222]	[339.09997559 518.76977539 0.87603521]	[487.92327881 290.40261841 0.80518591]	[526.45001221 390.43130493 0.81251943]	[541.92248535 485.40719604 0.889777 ]	[441.79684448 500.72763062 0.7829631 ]	[400.71603394 503.29446411 0.76483494]	[423.81756592 646.97442627 0.8570742 ]	[441.93066406 749.74078369 0.86317551]	[482.90509033 498.19970703 0.73781729]	[495.6138916 652.11126709 0.7970047 ]	[5.05870056e+02 8.18946838e+02 7.88288713e-01]	[400.8059082 251.83840942 0.88186103]	[426.3515625 244.28222656 0.85721052]	[380.2555542 236.46452332 0.81960028]	[441.85070801 228.81437683 0.8110131 ]	[5.16138245e+02 8.52410461e+02 7.62603581e-01]	[5.31619934e+02 8.49794067e+02 7.95536876e-01]	[5.00726807e+02 8.31739868e+02 7.31554985e-01]	[4.39117310e+02 7.95805237e+02 7.58254886e-01]	[421.18228149 790.62902832 0.81877255]	[4.57188202e+02 7.52299683e+02 7.07185090e-01]
[418.71264648 254.44812012 0.92532432]	[421.28665161 295.41290283 0.92137349]	[357.02963257 298.15304565 0.86056906]	[336.63891602 408.46136475 0.84291708]	[339.14031982 511.10092163 0.84737825]	[487.9211731 280.22491455 0.81801963]	[526.44476318 382.73309326 0.84544402]	[544.2878418 480.37063599 0.91232264]	[441.89501953 495.61395264 0.73945844]	[400.77865601 498.26254272 0.73605257]	[423.77944946 644.34747314 0.85332441]	[441.89813232 752.16674805 0.85758173]	[485.38723755 490.55499268 0.69699383]	[498.17706299 646.98669434 0.84912658]	[5.06016541e+02 8.11268494e+02 8.04217339e-01]	[400.86383057 239.17636108 0.87808114]	[426.44515991 236.60324097 0.88044631]	[380.23654175 231.3677063 0.81860805]	[441.86599731 218.59571838 0.81311864]	[5.16215149e+02 8.49571960e+02 7.39051282e-01]	[5.34096436e+02 8.42040100e+02 7.47547507e-01]	[5.00839844e+02 8.26586304e+02 7.02356517e-01]	[4.36677551e+02 7.98418335e+02 7.29790747e-01]	[418.74255371 790.72412109 0.80526549]	[4.57159119e+02 7.54795044e+02 7.14765549e-01]
[418.6439209 236.68048096 0.92413074]	[421.28851318 277.70065308 0.93192631]	[357.05148315 290.38943481 0.83162898]	[336.66867065 398.23577881 0.89446175]	[339.21347046 500.85452271 0.90578258]	[485.46679688 272.47827148 0.83094704]	[526.44763184 369.98449707 0.81872147]	[544.37127686 464.88668823 0.88634092]	[444.296875 482.84484863 0.75393879]	[400.79556274 487.92984009 0.71754992]	[423.88372803 639.30627441 0.82114005]	[441.88275146 749.75921631 0.86183238]	[485.44598389 480.27224731 0.71925122]	[500.71206665 639.2711792 0.83678484]	[5.16153076e+02 8.06107483e+02 7.87038803e-01]	[400.77371216 231.3999176 0.893143 ]	[423.86236572 226.29879761 0.86131734]	[380.20178223 216.0463562 0.85897893]	[441.78918457 210.86210632 0.82602501]	[5.21328064e+02 8.34317871e+02 7.42177069e-01]	[5.39260681e+02 8.31735046e+02 8.00994694e-01]	[5.03389862e+02 8.16316040e+02 7.20736384e-01]	[4.39163971e+02 7.95812805e+02 7.67819464e-01]	[421.18518066 790.66497803 0.83614117]	[4.57126038e+02 7.54812500e+02 7.06189096e-01]
[418.59326172 234.06620789 0.93250358]	[421.26177979 275.01992798 0.94179809]	[357.01153564 280.23278809 0.83770853]	[336.63717651 395.58917236 0.8591544 ]	[339.26565552 498.12841797 0.85869634]	[485.43151855 262.19689941 0.81768882]	[526.45245361 362.22775269 0.84556425]	[544.44378662 462.20410156 0.89745688]	[441.90921021 477.68417358 0.74881732]	[400.78186035 480.33480835 0.75065958]	[423.86331177 629.06066895 0.82985395]	[441.86572266 749.76776123 0.86004627]	[485.43539429 475.07565308 0.69326401]	[500.72787476 626.58416748 0.86896831]	[518.67980957 793.21697998 0.79633421]	[400.72415161 223.66604614 0.87661421]	[423.86502075 218.57548523 0.88452339]	[380.14633179 210.92886353 0.82950026]	[441.74121094 203.18618774 0.84212703]	[5.21379150e+02 8.29223022e+02 8.25728536e-01]	[5.41743164e+02 8.26578186e+02 8.20538104e-01]	[5.05881927e+02 8.08630981e+02 7.18388796e-01]	[4.39135193e+02 7.93366760e+02 7.90884852e-01]	[421.17788696 790.65008545 0.84952056]	[4.57104370e+02 7.57314575e+02 7.04969704e-01]
[418.69628906 228.88018799 0.90548384]	[421.21725464 269.90518188 0.89842117]	[356.99517822 277.5039978 0.85588521]	[339.05447388 385.31494141 0.84716737]	[339.2762146 487.93954468 0.85417449]	[485.42767334 257.11981201 0.86437851]	[526.46777344 359.5904541 0.87217158]	[544.43933105 457.22305298 0.89755964]	[444.38439941 470.00268555 0.71734434]	[403.26757812 477.71209717 0.72063422]	[423.92022705 626.51263428 0.84763193]	[441.88357544 752.17047119 0.85599142]	[487.9447937 464.86010742 0.69097912]	[500.74435425 623.9508667 0.8804574 ]	[518.75085449 788.16064453 0.82215464]	[400.80130005 216.10084534 0.92476368]	[423.87011719 213.47059631 0.90506798]	[380.15921021 208.25158691 0.81533283]	[441.6946106 195.41662598 0.80270922]	[5.23829956e+02 8.26519104e+02 7.66952157e-01]	[5.41796021e+02 8.16340393e+02 7.92968869e-01]	[5.05943695e+02 8.00992188e+02 6.71122849e-01]	[439.19223022 793.31463623 0.8064788 ]	[421.2281189 790.61932373 0.85739732]	[4.57111816e+02 7.57377441e+02 7.03351557e-01]
[418.63241577 221.16809082 0.88463163]	[421.27609253 259.69854736 0.90758473]	[357.04232788 272.4821167 0.84616274]	[336.64819336 380.19104004 0.88111734]	[339.30865479 482.82174683 0.88976288]	[485.47476196 254.48655701 0.86136496]	[526.50616455 354.53295898 0.84257209]	[544.4644165 449.46008301 0.85410708]	[444.34533691 464.85858154 0.73988295]	[400.82653809 470.04473877 0.70807993]	[426.34509277 623.85552979 0.85383821]	[444.3057251 749.71783447 0.84814501]	[485.49105835 462.24990845 0.71340287]	[500.73895264 616.27728271 0.84804636]	[518.74902344 785.53076172 0.80680561]	[400.74697876 213.46815491 0.92238206]	[423.81915283 210.85629272 0.8830719 ]	[380.11416626 195.58888245 0.85913193]	[441.7741394 192.83843994 0.84107852]	[5.21354919e+02 8.18963623e+02 7.61916280e-01]	[5.39312927e+02 8.11327515e+02 7.92382479e-01]	[5.05977814e+02 7.93289673e+02 6.63983107e-01]	[439.22018433 793.26013184 0.79411674]	[421.26031494 788.21972656 0.83518946]	[4.57194305e+02 7.57319275e+02 7.08402932e-01]
[418.61807251 216.10099792 0.9279803 ]	[421.32400513 257.08178711 0.94417858]	[357.08279419 267.3336792 0.82852852]	[336.70599365 377.60006714 0.88882565]	[341.66790771 480.24887085 0.89075291]	[485.47097778 249.36035156 0.81243563]	[526.47613525 346.82330322 0.81703663]	[544.47589111 441.91690063 0.88522041]	[446.86654663 459.69445801 0.73771286]	[403.32504272 462.32363892 0.73405319]	[426.3727417 621.31164551 0.82677084]	[444.31991577 749.60351562 0.86071593]	[488.02093506 457.11816406 0.68330383]	[500.76873779 611.10778809 0.85207367]	[518.77746582 775.27740479 0.79957843]	[400.72714233 210.80911255 0.88980514]	[423.85098267 203.22041321 0.86893642]	[380.12817383 193.00689697 0.85786247]	[441.7694397 187.74858093 0.84940791]	[5.21350769e+02 8.13829529e+02 8.06090355e-01]	[539.30950928 811.13201904 0.82011366]	[5.08467957e+02 7.88210815e+02 6.65988803e-01]	[439.28591919 793.28009033 0.80036575]	[421.30905151 788.22570801 0.83079183]	[4.57161041e+02 7.52273621e+02 7.48442054e-01]
[418.67788696 213.50289917 0.93024367]	[421.28607178 254.44917297 0.93468809]	[357.04708862 259.64089966 0.84846067]	[336.69537354 372.521698 0.85290158]	[341.72610474 475.11734009 0.84385276]	[485.45574951 239.18408203 0.82487941]	[526.52093506 341.67321777 0.83834577]	[544.43225098 439.31375122 0.91038048]	[444.41400146 457.09771729 0.7228536 ]	[403.32446289 459.77151489 0.73493874]	[426.42120361 618.80010986 0.80660802]	[444.30328369 749.60180664 0.86077213]	[487.96447754 449.51467896 0.67836279]	[500.82592773 608.52978516 0.87184227]	[518.72155762 770.16741943 0.82102621]	[400.78848267 200.67430115 0.86983609]	[426.35540771 195.62767029 0.88423395]	[380.14352417 190.35212708 0.83429247]	[441.73968506 177.61099243 0.82779998]	[521.31781006 811.20794678 0.87229949]	[539.28430176 808.56121826 0.83447152]	[5.08441620e+02 7.85512451e+02 6.42667115e-01]	[441.68817139 793.22399902 0.79976803]	[421.33404541 788.20330811 0.81475931]	[4.57121796e+02 7.52299316e+02 7.46099889e-01]
[418.74127197 210.8817749 0.92711949]	[421.27508545 251.87609863 0.90354228]	[357.03015137 257.00881958 0.85723132]	[339.05413818 364.77435303 0.84773648]	[341.77038574 467.44094849 0.83529478]	[487.91940308 236.65002441 0.84661359]	[526.51977539 339.09164429 0.8640157 ]	[544.44372559 439.15447998 0.90263724]	[444.43270874 452.01724243 0.71049649]	[403.34909058 457.21490479 0.71755028]	[426.37466431 616.2479248 0.80493891]	[444.30181885 749.5456543 0.86558652]	[488.01568604 444.39831543 0.6792562 ]	[500.7883606 605.96166992 0.89525247]	[518.71142578 767.57940674 0.83638823]	[400.87011719 198.00854492 0.90035552]	[426.41363525 195.38830566 0.89563441]	[380.21542358 187.74385071 0.80728704]	[441.78805542 174.92190552 0.82196718]	[521.2164917 811.14001465 0.83164996]	[5.36750366e+02 8.06121704e+02 7.68852353e-01]	[5.08446442e+02 7.75300598e+02 6.59954727e-01]	[439.29760742 790.82659912 0.80713868]	[421.33401489 788.16021729 0.80975199]	[457.14816284 752.19244385 0.76362312]
[418.69778442 208.30995178 0.8997913 ]	[421.30337524 244.19369507 0.880557 ]	[357.08456421 254.3846283 0.84942341]	[336.68899536 359.73110962 0.87616509]	[341.76919556 462.44195557 0.86337012]	[487.97207642 236.46743774 0.86291027]	[526.52532959 336.53536987 0.86253726]	[544.37988281 436.58056641 0.87613332]	[444.42712402 446.89465332 0.70818818]	[403.32049561 454.62091064 0.70261407]	[426.38586426 611.12078857 0.80342007]	[441.91189575 749.5836792 0.8696512 ]	[490.49331665 441.81369019 0.6889196 ]	[500.79211426 603.4085083 0.89185953]	[518.68505859 765.05072021 0.81892747]	[400.84884644 195.44883728 0.91996843]	[426.38726807 192.93681335 0.89589405]	[380.22827148 177.57229614 0.84053177]	[441.87966919 172.43647766 0.81658489]	[5.18714600e+02 8.08555908e+02 7.71972656e-01]	[5.36656128e+02 8.00967773e+02 7.31871009e-01]	[5.05984375e+02 7.72737976e+02 6.91177547e-01]	[441.7177124 790.75775146 0.81896025]	[423.77487183 788.14593506 0.81192118]	[454.61819458 752.29553223 0.75284338]
[418.73873901 203.15882874 0.89123112]	[421.34692383 239.14472961 0.8990925 ]	[357.09924316 251.87263489 0.83903772]	[336.69067383 359.59442139 0.87647796]	[341.76239014 462.2779541 0.88298315]	[488.00805664 233.98390198 0.85072744]	[526.53692627 334.04562378 0.84434032]	[544.41900635 431.46347046 0.85709417]	[444.43209839 444.35098267 0.71358174]	[403.37954712 452.0244751 0.68936419]	[426.35861206 608.51306152 0.8198083 ]	[441.90869141 749.62481689 0.87163812]	[487.94372559 441.73898315 0.69935781]	[500.77325439 600.8338623 0.87286615]	[518.63952637 759.93017578 0.79224128]	[403.25524902 192.95703125 0.897946 ]	[426.40753174 192.76164246 0.87351704]	[380.24160767 175.08468628 0.86327654]	[441.91818237 172.26216125 0.80278492]	[5.18746948e+02 8.03510620e+02 7.89192915e-01]	[5.36660706e+02 7.93330994e+02 7.75676489e-01]	[5.05905273e+02 7.70137390e+02 7.12049901e-01]	[441.74847412 790.70983887 0.83810055]	[423.80987549 788.13189697 0.83202469]	[4.54591675e+02 7.57310730e+02 7.49245882e-01]
[418.75949097 200.64280701 0.89271086]	[421.40515137 236.66882324 0.90685493]	[357.12927246 249.32574463 0.83120275]	[339.04547119 357.10494995 0.87652123]	[341.69952393 459.7628479 0.89590764]	[490.51818848 233.90037537 0.83437628]	[528.97241211 333.9737854 0.82834959]	[544.40026855 426.44836426 0.8584789 ]	[444.44180298 441.85128784 0.7237739 ]	[403.38201904 449.44943237 0.69287926]	[426.35348511 606.04199219 0.8312183 ]	[441.87466431 749.62957764 0.87792474]	[487.94284058 439.27243042 0.70169532]	[500.79656982 598.28967285 0.8595618 ]	[516.22351074 757.32458496 0.80505329]	[403.27682495 192.87388611 0.88972425]	[428.92416382 190.32527161 0.86672908]	[380.27462769 175.01165771 0.86453438]	[444.33453369 169.77653503 0.80571759]	[5.13642761e+02 8.00926636e+02 7.63967752e-01]	[5.29077087e+02 7.93228271e+02 7.79186487e-01]	[5.05984283e+02 7.67665466e+02 7.22096324e-01]	[441.7711792 790.66113281 0.83542067]	[423.82662964 788.09942627 0.82306355]	[4.52077576e+02 7.57331299e+02 7.45602965e-01]
[421.15911865 198.10417175 0.91243821]	[423.81436157 236.60461426 0.9156633 ]	[357.17758179 246.74803162 0.83096999]	[339.04083252 357.04455566 0.87122238]	[339.30773926 459.70394897 0.89510787]	[490.54449463 233.83273315 0.82072568]	[528.96240234 333.940979 0.82216668]	[544.38250732 426.39633179 0.86470205]	[446.88433838 441.84481812 0.72272563]	[405.83673096 446.96011353 0.69196367]	[423.90710449 605.91619873 0.85171866]	[441.85195923 749.66802979 0.87506747]	[487.978302 439.27929688 0.70173097]	[500.7897644 598.21911621 0.85790509]	[518.63970947 754.77209473 0.81455725]	[403.3343811 192.81954956 0.88164139]	[428.99923706 187.7791748 0.85121036]	[380.3522644 175.01274109 0.81434733]	[444.36483765 167.223526 0.80711746]	[5.13592163e+02 8.00953674e+02 7.44601846e-01]	[5.29046082e+02 7.93235962e+02 7.54435658e-01]	[5.08469269e+02 7.67557922e+02 6.89188063e-01]	[441.80880737 790.69494629 0.82862198]	[423.86090088 788.14886475 0.81788611]	[4.52030701e+02 7.59866211e+02 7.46001124e-01]
[421.20544434 198.03726196 0.91620743]	[423.84579468 236.56608582 0.91622674]	[357.20724487 244.22880554 0.83153659]	[336.68930054 354.58666992 0.86093581]	[339.29864502 459.62557983 0.88837159]	[493.04211426 231.42037964 0.81258011]	[528.97412109 333.93481445 0.82068825]	[544.3661499 426.34793091 0.86861432]	[446.88339233 441.76522827 0.72613591]	[403.38885498 444.40139771 0.70220625]	[423.91522217 603.51306152 0.84350348]	[441.8237915 749.6451416 0.87535262]	[487.99331665 439.20535278 0.69880283]	[500.77871704 598.23376465 0.86149013]	[516.17926025 749.75921631 0.83078718]	[403.39517212 192.77368164 0.86307621]	[431.51800537 185.25064087 0.84978241]	[382.80410767 175.02287292 0.77760935]	[444.41201782 164.72125244 0.7996853 ]	[5.11021912e+02 7.95847900e+02 7.56541789e-01]	[5.26516235e+02 7.90729248e+02 7.74969578e-01]	[5.05980652e+02 7.62514587e+02 6.54140413e-01]	[441.85586548 790.65588379 0.81381559]	[423.88659668 788.12017822 0.80644625]	[4.49518066e+02 7.57361328e+02 7.32589900e-01]
[421.21624756 195.62849426 0.92304271]	[423.86474609 236.53848267 0.91667145]	[357.21795654 244.19606018 0.83097512]	[336.68966675 354.55322266 0.8550095 ]	[339.25830078 457.22332764 0.88494331]	[493.06439209 231.37498474 0.80649418]	[526.53826904 331.46875 0.81938827]	[544.34051514 423.89175415 0.87690306]	[446.93185425 441.77722168 0.71923518]	[405.88217163 444.40551758 0.69590884]	[423.87356567 603.48364258 0.85655957]	[441.82141113 749.65887451 0.87392265]	[488.01663208 439.22457886 0.69576091]	[500.76275635 598.22192383 0.86223352]	[516.14373779 749.74920654 0.82892418]	[405.84020996 190.37142944 0.86002582]	[431.52871704 185.21278381 0.85010189]	[382.85961914 174.99081421 0.75437963]	[444.421875 164.6986084 0.7959134]	[5.11028870e+02 7.95844971e+02 7.57454693e-01]	[5.26517578e+02 7.90714905e+02 7.80423582e-01]	[5.05975281e+02 7.62505737e+02 6.53695405e-01]	[441.81225586 790.66583252 0.81304079]	[423.84344482 788.12664795 0.80774617]	[4.51998047e+02 7.57377197e+02 7.30211854e-01]
[421.22467041 195.61227417 0.92422903]	[423.89520264 236.52305603 0.91287279]	[359.59368896 241.70967102 0.83304018]	[339.04901123 354.55493164 0.8527267 ]	[339.24438477 457.18609619 0.88149786]	[493.0852356 231.36495972 0.80567157]	[526.5234375 331.40704346 0.81567651]	[544.28546143 423.85467529 0.88447142]	[446.95223999 441.78262329 0.71551752]	[405.87945557 444.41867065 0.69361579]	[423.85464478 603.50915527 0.86272401]	[441.82543945 749.66546631 0.87517047]	[490.50213623 439.22952271 0.69282836]	[500.76525879 598.2142334 0.86378086]	[516.11553955 749.70452881 0.82293212]	[405.86306763 190.34887695 0.85596919]	[431.54650879 185.19638062 0.84939128]	[382.88769531 174.9747467 0.75205016]	[444.43591309 164.70483398 0.79377455]	[5.11004211e+02 7.93299316e+02 7.84299791e-01]	[526.54388428 790.63555908 0.79949611]	[5.05946594e+02 7.62458008e+02 6.33235276e-01]	[441.80459595 790.68737793 0.81518054]	[423.82293701 788.14685059 0.81646061]	[4.52023163e+02 7.57396667e+02 7.33677506e-01]
[421.23764038 195.59838867 0.92621827]	[423.9229126 236.49473572 0.90899616]	[359.63165283 241.69023132 0.83400917]	[339.12460327 354.48068237 0.84857714]	[339.24215698 457.17880249 0.88487804]	[493.09783936 231.31588745 0.79730231]	[526.53686523 328.94229126 0.8064509 ]	[541.93493652 423.89050293 0.87919825]	[449.42834473 441.72854614 0.71402931]	[405.91162109 444.34432983 0.69814771]	[423.84094238 603.4276123 0.86327219]	[441.81008911 749.6819458 0.87108332]	[490.51834106 439.18869019 0.69069648]	[500.76419067 595.73193359 0.8649779 ]	[516.12866211 749.62780762 0.82959944]	[405.88690186 190.32919312 0.85181528]	[434.02151489 185.18019104 0.84880739]	[385.30703735 174.97753906 0.75517416]	[444.44998169 164.6870575 0.78482527]	[5.05962982e+02 7.93352905e+02 7.78559387e-01]	[5.26421997e+02 7.90667969e+02 7.86948800e-01]	[5.08479950e+02 7.57370850e+02 6.26858234e-01]	[441.84939575 790.64501953 0.80839354]	[423.84420776 788.13031006 0.81466079]	[4.52004547e+02 7.59902466e+02 7.35614002e-01]
[421.25540161 195.60800171 0.92354637]	[426.37390137 236.477005 0.90374738]	[359.66162109 241.6713562 0.83557308]	[339.15744019 354.46102905 0.84345818]	[339.24267578 457.18630981 0.88517928]	[495.59152222 228.86302185 0.79355651]	[528.96160889 331.41943359 0.80570084]	[541.89019775 423.91488647 0.87489361]	[449.43450928 441.70483398 0.71613842]	[405.89648438 441.88604736 0.70325214]	[423.85507202 603.39562988 0.85823268]	[441.81594849 749.71929932 0.863473 ]	[490.53384399 439.17993164 0.69254041]	[500.76089478 595.70489502 0.85868448]	[513.59814453 749.56939697 0.82076496]	[405.91137695 190.33457947 0.85096604]	[434.05093384 185.19631958 0.85333204]	[385.31939697 174.97309875 0.76477075]	[446.87231445 164.66917419 0.78029752]	[503.4604187 790.83569336 0.81002438]	[523.98529053 788.19134521 0.79141939]	[5.08447418e+02 7.54841553e+02 6.39487803e-01]	[441.83276367 790.69866943 0.80203539]	[423.81671143 788.18310547 0.81931651]	[4.52006134e+02 7.62436646e+02 7.42481053e-01]
[421.22216797 195.61050415 0.92471027]	[426.42263794 236.45593262 0.89828956]	[359.70462036 241.65068054 0.83501619]	[339.20739746 354.46331787 0.84405816]	[339.28408813 457.08041382 0.86951923]	[495.64556885 228.85012817 0.79640663]	[529.03527832 331.50354004 0.80813587]	[541.90087891 426.37234497 0.87152851]	[449.48248291 441.71878052 0.71437335]	[408.39730835 444.32485962 0.70250857]	[423.88909912 603.40509033 0.85081816]	[441.81747437 749.75073242 0.85548049]	[493.05838013 439.19345093 0.69062454]	[500.77246094 595.74572754 0.8668499 ]	[511.03979492 749.62573242 0.81931013]	[405.89129639 190.32426453 0.8489396 ]	[434.03369141 185.21624756 0.85370314]	[385.33969116 174.95307922 0.75345922]	[446.91485596 164.65397644 0.78537756]	[503.41744995 790.82446289 0.85816824]	[523.94018555 788.20440674 0.8349601 ]	[5.05940796e+02 7.59887634e+02 6.52424634e-01]	[441.79562378 790.7522583 0.79535609]	[421.37176514 788.22723389 0.8156026 ]	[4.52015717e+02 7.62493652e+02 7.44660854e-01]
[421.22436523 195.61819458 0.92146659]	[428.93475342 236.46348572 0.89367467]	[359.73599243 241.68455505 0.82943243]	[339.22061157 354.47207642 0.84254253]	[339.30249023 457.10250854 0.86709261]	[498.13470459 228.84820557 0.79967952]	[531.55438232 333.94366455 0.80874395]	[541.89056396 426.37081909 0.86937332]	[451.9848938 439.27365112 0.70986235]	[408.44741821 441.86026001 0.70292145]	[423.90774536 603.3427124 0.84278315]	[441.81054688 749.7545166 0.85397273]	[493.10079956 439.15682983 0.68576956]	[500.77224731 595.74261475 0.86616802]	[508.54327393 749.64709473 0.81862408]	[405.9079895 190.31265259 0.84636736]	[434.0536499 185.22525024 0.8584156 ]	[385.40737915 174.94654846 0.73957688]	[446.95339966 164.68719482 0.78405815]	[503.39718628 790.80773926 0.8604545 ]	[523.94958496 788.19360352 0.83726639]	[5.05907898e+02 7.59957153e+02 6.49190068e-01]	[441.82818604 790.75750732 0.7941559 ]	[423.79568481 790.59436035 0.81276029]	[4.49515503e+02 7.62505859e+02 7.37507939e-01]
[421.2699585 195.58526611 0.92172348]	[431.48623657 236.46307373 0.89315897]	[359.79934692 241.69869995 0.8218686 ]	[341.69519043 352.01220703 0.82965755]	[341.73178101 454.61694336 0.84586233]	[498.18774414 228.83798218 0.80533892]	[531.60089111 333.94540405 0.81269562]	[541.89349365 426.34710693 0.87430757]	[452.08331299 441.71844482 0.71167243]	[410.99761963 444.3137207 0.69927305]	[423.90948486 603.33795166 0.83654916]	[441.80361938 749.72070312 0.85902983]	[495.64859009 439.20135498 0.69802999]	[500.80007935 595.7444458 0.86570317]	[508.47012329 749.63031006 0.8227672 ]	[408.44793701 187.82710266 0.83200175]	[434.12689209 185.18618774 0.86249405]	[390.43862915 174.93322754 0.72408837]	[449.4697876 164.74145508 0.78202188]	[503.40081787 790.81707764 0.85656661]	[523.93536377 788.17205811 0.83223259]	[5.03435089e+02 7.59927124e+02 6.58352971e-01]	[441.8296814 790.76086426 0.79651242]	[423.79190063 790.59484863 0.81293738]	[4.49494843e+02 7.62448303e+02 7.29655564e-01]
[421.31182861 195.58856201 0.91532081]	[434.0289917 236.45903015 0.89538378]	[362.26010132 241.67114258 0.81335145]	[341.80487061 354.5022583 0.81576258]	[341.8164978 452.07785034 0.82624978]	[498.22387695 228.86546326 0.81266487]	[534.1494751 331.46337891 0.79933238]	[541.92810059 423.89932251 0.87868404]	[454.56201172 441.75704956 0.71634078]	[411.02545166 444.34365845 0.70088953]	[423.90408325 603.33807373 0.84277332]	[441.81570435 749.69262695 0.86144996]	[495.67016602 439.23483276 0.70259154]	[500.80569458 595.72064209 0.86550659]	[506.01913452 749.58001709 0.82374275]	[410.97415161 187.8104248 0.83028972]	[436.6083374 185.20004272 0.87135732]	[390.51245117 174.91607666 0.73118877]	[452.00448608 167.2341156 0.78093678]	[503.32315063 790.77429199 0.88419122]	[523.84741211 788.14129639 0.8536073 ]	[5.03436981e+02 7.57391907e+02 6.62246585e-01]	[441.82226562 790.75720215 0.80958676]	[423.78488159 788.22235107 0.82007837]	[4.49497192e+02 7.59933044e+02 7.25605071e-01]
[421.39819336 195.60307312 0.90220261]	[436.53759766 236.45185852 0.90393347]	[364.77581787 241.61993408 0.80597246]	[349.40548706 349.44937134 0.77220225]	[346.84292603 454.63772583 0.81307465]	[500.65649414 228.87417603 0.82046092]	[536.70025635 328.91644287 0.79902607]	[544.28875732 423.9229126 0.86929959]	[454.58258057 441.77514648 0.71443099]	[413.50030518 444.38464355 0.69451946]	[423.91317749 603.35540771 0.84065574]	[441.83508301 749.67907715 0.85883754]	[495.67230225 439.24816895 0.70166481]	[500.79971313 595.74768066 0.86883485]	[505.97280884 749.61206055 0.82932448]	[413.5291748 187.83009338 0.84192443]	[436.69677734 185.18864441 0.8813889 ]	[393.04541016 174.95393372 0.72735101]	[454.56375122 167.25798035 0.78570998]	[503.26184082 790.82574463 0.85607934]	[523.80236816 788.20172119 0.84443039]	[5.03378632e+02 7.59950745e+02 6.80964947e-01]	[441.80072021 790.81317139 0.79916596]	[421.35351562 790.61071777 0.82144392]	[4.51999847e+02 7.59918091e+02 7.23386526e-01]
[423.86151123 195.58575439 0.89091718]	[436.65988159 236.45996094 0.92357415]	[367.34094238 241.6427002 0.79418504]	[352.0201416 349.4546814 0.78696644]	[351.95443726 454.64031982 0.81777495]	[500.73355103 231.31086731 0.83418316]	[539.20202637 326.33111572 0.81585687]	[544.32995605 426.43731689 0.86092788]	[454.62020874 441.75106812 0.71994865]	[413.54986572 444.34408569 0.69885743]	[426.37521362 603.38085938 0.83837497]	[441.84329224 749.65979004 0.85841757]	[495.69110107 439.23983765 0.70474911]	[500.79931641 595.75262451 0.87290716]	[505.95324707 749.59136963 0.8298412 ]	[416.04217529 187.81216431 0.85135818]	[439.13287354 185.16926575 0.89073813]	[395.58383179 172.4907074 0.68279147]	[457.06976318 167.20593262 0.78736627]	[503.27624512 790.81262207 0.86030632]	[523.81213379 788.19586182 0.84261072]	[5.03336670e+02 7.59924072e+02 6.73706055e-01]	[441.79983521 790.79949951 0.80024099]	[421.35931396 790.59954834 0.81662983]	[4.52008392e+02 7.59893188e+02 7.23717332e-01]
[426.43099976 195.57931519 0.87453735]	[439.1315918 236.48219299 0.93836606]	[369.9291687 241.70237732 0.78896129]	[351.97277832 349.39202881 0.78137159]	[354.48144531 454.57275391 0.81900334]	[500.82263184 231.32322693 0.84292597]	[539.29199219 328.87142944 0.82520062]	[544.37994385 426.44848633 0.85906607]	[457.10610962 441.8008728 0.72619426]	[416.03042603 444.38342285 0.6948331 ]	[426.36859131 603.35510254 0.83295459]	[441.84313965 749.6204834 0.86061686]	[498.20812988 441.7086792 0.71636224]	[500.83905029 598.28656006 0.88203692]	[505.93789673 749.62121582 0.82959753]	[416.14541626 187.80589294 0.87219667]	[439.2482605 182.67749023 0.90063906]	[395.62393188 172.48080444 0.72364843]	[457.21270752 167.23043823 0.8137483 ]	[503.31930542 790.80358887 0.87493569]	[523.84588623 788.19750977 0.84944141]	[5.03298035e+02 7.62454102e+02 6.63967967e-01]	[441.84121704 790.68536377 0.8255223 ]	[423.82235718 788.14129639 0.81590402]	[4.51997040e+02 7.57364807e+02 7.21395850e-01]
[428.99438477 198.01281738 0.85641515]	[439.26254272 236.46461487 0.94735211]	[374.97741699 239.19487 0.81402898]	[354.53131104 349.41415405 0.80128437]	[354.53268433 454.56509399 0.82447636]	[503.2802124 231.33122253 0.83998495]	[541.76019287 328.92230225 0.84899312]	[544.46105957 428.94976807 0.8518604 ]	[457.14105225 441.85845947 0.72132999]	[416.07070923 446.87734985 0.6929574 ]	[426.35903931 603.45556641 0.83979726]	[441.85916138 749.59320068 0.85802007]	[498.22570801 441.77996826 0.72046632]	[500.83929443 600.75195312 0.88321114]	[505.94528198 749.62091064 0.82721227]	[418.59683228 190.26293945 0.88803416]	[441.68493652 185.22067261 0.90150386]	[398.11651611 172.47479248 0.68255699]	[459.69317627 169.75154114 0.83116037]	[503.32199097 790.77856445 0.88510919]	[523.84881592 788.18060303 0.85893607]	[5.03287231e+02 7.62458130e+02 6.59412742e-01]	[441.85629272 790.65533447 0.83366352]	[423.8477478 788.10705566 0.81851196]	[4.52016998e+02 7.57315125e+02 7.18248427e-01]
[434.04071045 198.00091553 0.86720753]	[441.69360352 236.50131226 0.94745022]	[375.04269409 239.20120239 0.82414871]	[357.03619385 349.39389038 0.82279402]	[356.97271729 454.55090332 0.82690912]	[503.42102051 231.39297485 0.83891773]	[541.8550415 331.41119385 0.86252034]	[544.5368042 431.46374512 0.84979254]	[457.18887329 444.30740356 0.725766 ]	[416.11795044 446.87854004 0.6981377 ]	[426.41494751 603.42700195 0.83034647]	[441.86428833 749.59796143 0.85545528]	[498.26220703 441.81555176 0.72456855]	[500.84829712 600.7755127 0.88770241]	[505.94021606 749.65039062 0.82896912]	[418.68630981 190.25798035 0.89735609]	[441.7772522 185.25502014 0.89733928]	[398.21133423 172.47235107 0.71760428]	[459.84619141 169.77825928 0.85744405]	[503.34408569 790.8192749 0.87149179]	[523.86096191 788.215271 0.85571623]	[5.03272034e+02 7.62502808e+02 6.59593821e-01]	[441.83840942 790.67694092 0.82873994]	[423.83880615 788.1282959 0.81673253]	[4.52023895e+02 7.57332092e+02 7.18588591e-01]
[436.59606934 195.61274719 0.89524311]	[441.77249146 236.52330017 0.94966316]	[375.10699463 241.62614441 0.82933891]	[357.08963013 349.38723755 0.8321501 ]	[357.07571411 452.03335571 0.83701491]	[505.92764282 231.43887329 0.83461547]	[541.89996338 331.49337769 0.87089205]	[546.97644043 428.98461914 0.83529645]	[459.60705566 444.31558228 0.7294476 ]	[418.57461548 446.8838501 0.70300692]	[428.91943359 603.42791748 0.82408762]	[441.86846924 749.57940674 0.85724002]	[500.67285156 441.818573 0.72524482]	[500.87893677 600.82501221 0.89416194]	[505.94094849 749.65118408 0.82877398]	[418.7862854 190.24101257 0.89124072]	[441.90371704 185.21742249 0.88762796]	[400.68325806 174.8712616 0.75658727]	[462.30239868 167.29614258 0.84799743]	[503.36291504 790.80651855 0.86830097]	[523.86383057 788.20129395 0.85247642]	[5.00862732e+02 7.62492188e+02 6.55801237e-01]	[441.82757568 790.70019531 0.82303452]	[423.83111572 788.14215088 0.81952387]	[4.52021179e+02 7.54849854e+02 7.23410130e-01]
[439.06750488 195.58850098 0.91042966]	[441.86016846 236.48954773 0.94264072]	[377.60974121 239.17080688 0.84923363]	[357.16970825 346.84924316 0.84034437]	[357.1812439 452.08053589 0.83721995]	[508.47372437 231.44558716 0.82114762]	[544.27600098 328.92834473 0.85377038]	[547.06518555 431.50927734 0.82756859]	[459.69793701 444.31021118 0.73918694]	[418.64910889 444.3934021 0.71223336]	[428.97018433 603.37701416 0.82225943]	[441.87805176 749.56567383 0.85678995]	[500.74621582 441.83181763 0.73037994]	[503.24053955 600.77490234 0.88715661]	[505.94842529 749.64221191 0.82811147]	[421.24163818 187.80801392 0.88019145]	[444.37414551 185.20611572 0.87485176]	[400.80264282 172.45741272 0.7248109 ]	[462.42645264 167.21897888 0.8415398 ]	[503.37271118 790.78771973 0.86610103]	[523.87316895 788.19061279 0.84877765]	[5.00858978e+02 7.62486633e+02 6.62146926e-01]	[441.83929443 790.67633057 0.82019764]	[423.84365845 788.11914062 0.81785941]	[4.52029755e+02 7.54821594e+02 7.27828264e-01]
[439.19656372 195.55924988 0.92268866]	[444.31723022 236.50189209 0.92449737]	[377.71261597 239.20111084 0.84567881]	[359.61947632 349.43539429 0.84292167]	[359.65155029 454.5625 0.84801698]	[513.56640625 231.44947815 0.81041133]	[544.37469482 328.89001465 0.84475052]	[552.09814453 431.5395813 0.81399101]	[459.77233887 444.35092163 0.74692333]	[418.71289062 446.8822937 0.71685833]	[431.49246216 603.34521484 0.82368886]	[441.88830566 749.56420898 0.85504174]	[500.80297852 444.30267334 0.72883081]	[503.25845337 598.30554199 0.88184804]	[505.97241211 749.59490967 0.82501721]	[423.77359009 187.77729797 0.8529979 ]	[446.95092773 182.68151855 0.85504824]	[403.36474609 172.42626953 0.70087016]	[464.89788818 167.22462463 0.83177251]	[503.37695312 790.83111572 0.83913052]	[523.86535645 788.22015381 0.82107282]	[5.03278656e+02 7.59910828e+02 6.65400982e-01]	[441.84545898 790.70751953 0.8162275 ]	[423.84243774 788.1449585 0.82372355]	[4.52037628e+02 7.54825073e+02 7.26105452e-01]
[441.74041748 195.57815552 0.92231894]	[446.96008301 236.47151184 0.89698547]	[380.25061035 239.09820557 0.85156405]	[359.73355103 346.878479 0.83350867]	[359.72457886 446.94497681 0.84461993]	[516.22180176 233.84405518 0.8243885 ]	[544.49609375 331.43328857 0.82992733]	[554.68353271 431.49328613 0.80869228]	[459.79937744 441.82946777 0.753618 ]	[418.7539978 444.31350708 0.72726518]	[434.00939941 603.3190918 0.81968558]	[441.89651489 749.59375 0.8532114 ]	[500.82928467 441.80630493 0.73790497]	[503.33612061 600.83947754 0.88907117]	[505.98257446 749.60888672 0.82310855]	[428.91220093 187.77128601 0.8335222 ]	[454.62588501 185.18258667 0.86123556]	[410.99020386 174.88435364 0.69822222]	[470.00323486 167.27009583 0.79766643]	[503.37161255 793.2177124 0.83002937]	[523.86956787 790.59356689 0.81219018]	[5.03288666e+02 7.59926331e+02 6.59560621e-01]	[441.84350586 790.72155762 0.81480616]	[423.83508301 788.15155029 0.82723856]	[4.52049103e+02 7.57328674e+02 7.15014219e-01]
[441.92022705 195.61070251 0.90146351]	[452.00683594 236.47453308 0.89004153]	[380.32479858 239.09098816 0.84108609]	[359.78503418 346.89135742 0.82820117]	[359.7918396 446.90411377 0.84575158]	[518.77038574 233.82588196 0.83278537]	[547.05078125 334.06134033 0.83079457]	[557.24743652 431.52612305 0.81769222]	[462.21218872 441.8475647 0.75301963]	[418.79925537 444.31488037 0.72865677]	[434.10791016 603.38067627 0.83339942]	[441.9118042 749.56335449 0.85079098]	[503.28619385 441.84460449 0.73660129]	[503.42105103 603.3458252 0.89890158]	[508.44421387 749.66357422 0.82085997]	[434.05227661 187.76266479 0.83806717]	[459.63366699 185.19902039 0.88876164]	[416.07608032 172.46585083 0.670663 ]	[477.62322998 169.76451111 0.80328953]	[503.43139648 790.81439209 0.84364158]	[523.92114258 788.21252441 0.8337419 ]	[5.03343109e+02 7.62488708e+02 6.68961346e-01]	[441.84515381 790.66644287 0.83372372]	[423.84683228 788.09417725 0.830001 ]	[4.52052246e+02 7.54848633e+02 7.20196962e-01]
[446.95043945 195.57783508 0.87163943]	[457.1260376 236.48565674 0.91384268]	[385.36425781 239.06214905 0.81416476]	[364.78640747 346.87768555 0.80160582]	[362.25692749 446.93768311 0.832986 ]	[521.26861572 233.86056519 0.85516942]	[552.08447266 334.07312012 0.82526338]	[559.74041748 434.0788269 0.84019756]	[462.34283447 441.86859131 0.74710178]	[421.24594116 444.34036255 0.72635859]	[436.65408325 603.36047363 0.85418683]	[441.90209961 749.58917236 0.85482001]	[503.39163208 441.84939575 0.73363227]	[503.48776245 603.32800293 0.88617861]	[508.50061035 749.64892578 0.82195121]	[439.07113647 185.26164246 0.87108755]	[459.81555176 182.69874573 0.90047711]	[418.59954834 172.34963989 0.73838401]	[480.1463623 169.78205872 0.83495361]	[503.44564819 790.82977295 0.84462506]	[523.93731689 788.22705078 0.83553874]	[5.03392639e+02 7.62464966e+02 6.74870670e-01]	[441.8291626 790.68157959 0.82622194]	[423.82836914 788.10797119 0.82387793]	[4.52050659e+02 7.57337402e+02 7.31226742e-01]
[454.58312988 195.57907104 0.87986213]	[459.6734314 236.50552368 0.93928283]	[390.47509766 239.08360291 0.80365264]	[367.39202881 344.30386353 0.79606307]	[362.35165405 446.8838501 0.81999135]	[523.7789917 233.92922974 0.8672446 ]	[557.24963379 336.45230103 0.82779312]	[559.82092285 436.62481689 0.87301368]	[462.3979187 444.30892944 0.74094361]	[421.27334595 444.34552002 0.72328222]	[439.06021118 603.32861328 0.86095345]	[441.91397095 749.56060791 0.85049325]	[503.44900513 441.87112427 0.72645617]	[505.8770752 603.29168701 0.87987953]	[508.54486084 749.64129639 0.81933302]	[439.22357178 187.76324463 0.89642698]	[462.31420898 182.70068359 0.89231288]	[418.77029419 172.47503662 0.77725738]	[480.3364563 169.79193115 0.86087382]	[503.45797729 790.81964111 0.84342486]	[523.9453125 788.21582031 0.83436769]	[5.03413361e+02 7.62443054e+02 6.74063683e-01]	[441.8008728 790.66027832 0.82623559]	[423.80871582 788.07373047 0.81815016]	[4.52075226e+02 7.54840820e+02 7.32744098e-01]
[457.14068604 195.5151062 0.91122675]	[459.84890747 236.51783752 0.94529748]	[395.56079102 236.66369629 0.83728421]	[372.44171143 344.2661438 0.80787122]	[364.79330444 444.3420105 0.82677591]	[523.92944336 233.99642944 0.865776 ]	[559.79644775 336.47766113 0.85952413]	[562.24255371 436.56359863 0.86638474]	[462.41741943 441.81433105 0.74398237]	[421.2746582 441.85321045 0.72722876]	[439.0894165 603.28375244 0.85450459]	[441.90814209 747.17541504 0.84781027]	[503.47918701 441.82766724 0.72621059]	[505.93557739 603.3034668 0.87262177]	[511.03256226 749.63946533 0.81473118]	[441.68392944 185.25942993 0.88107657]	[462.45388794 182.65722656 0.87740386]	[421.23907471 172.43255615 0.81568253]	[482.85629272 167.30729675 0.85940301]	[503.44036865 790.82476807 0.8420921 ]	[523.93695068 788.22662354 0.83168197]	[5.03434875e+02 7.62446167e+02 6.77038074e-01]	[441.80361938 790.64105225 0.82977194]	[423.80871582 788.05084229 0.8147372 ]	[4.52078400e+02 7.54830933e+02 7.33880103e-01]
[459.61190796 195.48672485 0.91880834]	[462.30099487 236.51602173 0.9493584 ]	[395.63998413 239.05328369 0.84207445]	[375.05371094 341.80081177 0.83167195]	[369.97518921 444.32839966 0.82095808]	[526.43084717 233.97769165 0.85686618]	[559.84228516 336.4894104 0.86850762]	[562.36981201 436.66387939 0.89184916]	[464.84030151 441.78262329 0.73834842]	[421.31201172 441.80932617 0.72611439]	[439.15335083 600.87414551 0.85333592]	[441.90844727 749.55975342 0.84702855]	[505.90383911 441.79367065 0.71776241]	[505.95474243 603.2991333 0.86915165]	[511.04876709 749.63916016 0.82078493]	[441.78640747 185.19326782 0.86786366]	[464.9520874 180.14483643 0.85763049]	[421.2984314 172.41429138 0.83140469]	[482.98641968 167.24967957 0.85042822]	[505.89126587 793.23931885 0.83945316]	[523.97949219 790.60430908 0.83353978]	[5.03432404e+02 7.62440369e+02 6.85301304e-01]	[441.79547119 790.63647461 0.83284551]	[423.80505371 788.04779053 0.81298661]	[4.54560699e+02 7.57316956e+02 7.34556139e-01]
[459.73095703 195.3910675 0.92438316]	[462.40475464 236.47988892 0.93783635]	[398.14425659 236.6318512 0.86279607]	[377.53457642 344.29241943 0.84279943]	[374.97070312 441.8196106 0.852786 ]	[528.99536133 233.96252441 0.83984119]	[562.27868652 336.47705078 0.87758017]	[562.4564209 436.67715454 0.89798009]	[464.91830444 441.76901245 0.73351789]	[421.38449097 441.77600098 0.72252071]	[439.14379883 600.80859375 0.84188306]	[441.90454102 749.5612793 0.85000181]	[506.00283813 441.78634644 0.70535845]	[508.47579956 600.8192749 0.8407253 ]	[511.08200073 749.62121582 0.82053953]	[444.34051514 182.64164734 0.84865254]	[469.96057129 180.05181885 0.84499997]	[423.89337158 172.37937927 0.78674108]	[485.42889404 167.27670288 0.84372246]	[505.87643433 793.24133301 0.83166474]	[523.97003174 790.60510254 0.82820523]	[5.05896332e+02 7.59934998e+02 6.74660385e-01]	[441.81838989 790.62542725 0.82863337]	[423.82537842 788.04156494 0.8119716 ]	[4.54555481e+02 7.57322876e+02 7.29905009e-01]
[459.84796143 195.41256714 0.92830086]	[464.83908081 236.47216797 0.92635173]	[398.23022461 236.60987854 0.87042242]	[377.64074707 344.29562378 0.85801512]	[375.06784058 441.80105591 0.87323421]	[531.58477783 233.96612549 0.83147764]	[562.35968018 336.50585938 0.89240968]	[564.83178711 436.69140625 0.90255475]	[467.43988037 441.75244141 0.7144596 ]	[423.84585571 441.78115845 0.707075 ]	[439.13961792 603.29351807 0.85141337]	[441.90579224 747.16235352 0.85186124]	[508.54324341 441.76004028 0.6910482 ]	[511.01190186 600.77868652 0.82773137]	[513.60150146 749.57519531 0.81435943]	[446.88995361 182.64413452 0.83381784]	[472.59872437 180.07714844 0.84808338]	[428.95819092 172.36761475 0.76098847]	[487.98681641 167.28999329 0.82299751]	[503.35745239 790.75048828 0.83687568]	[523.8706665 788.15655518 0.8290019 ]	[5.08457916e+02 7.57368652e+02 6.60189569e-01]	[441.84243774 790.63256836 0.83317655]	[423.82745361 788.04437256 0.81928766]	[4.54564545e+02 7.54805725e+02 7.31663406e-01]
[462.30734253 193.02418518 0.92691791]	[464.93875122 236.46459961 0.91284192]	[400.66357422 236.59083557 0.87270457]	[377.67004395 341.80593872 0.8599326 ]	[377.52655029 441.78219604 0.89195591]	[536.64019775 233.95770264 0.83022642]	[562.38964844 336.47940063 0.89327854]	[564.88720703 436.64425659 0.90169007]	[470.03408813 441.76364136 0.70659864]	[426.43624878 441.80560303 0.68591166]	[439.17184448 603.29089355 0.85322547]	[441.91622925 747.13635254 0.85924518]	[513.57855225 441.77859497 0.69131148]	[513.64910889 600.76690674 0.81528676]	[513.64862061 749.55627441 0.81567168]	[449.49411011 180.06163025 0.84115279]	[477.65631104 177.58312988 0.88420135]	[434.01315308 172.38705444 0.7900219 ]	[495.62759399 169.73312378 0.82262826]	[503.29092407 790.71038818 0.86976165]	[523.80187988 788.12017822 0.85079658]	[5.11012207e+02 7.57340698e+02 6.53862476e-01]	[441.83731079 790.61657715 0.83516431]	[423.83883667 788.02630615 0.81731761]	[4.54559296e+02 7.54765015e+02 7.36819625e-01]
[464.82058716 193.02218628 0.91991556]	[467.47915649 236.44599915 0.8970874 ]	[400.77618408 236.53338623 0.86500204]	[377.74200439 341.72848511 0.86954111]	[377.58682251 441.78341675 0.89728338]	[539.17993164 233.96800232 0.83894491]	[562.44464111 336.51150513 0.89672881]	[564.90515137 436.65249634 0.89676166]	[472.58779907 441.75454712 0.7040959 ]	[431.48989868 441.79324341 0.68027228]	[439.17980957 603.34124756 0.85916436]	[444.293396 747.14581299 0.8543418 ]	[513.64801025 441.77893066 0.69278902]	[516.18310547 600.88317871 0.83983946]	[513.65673828 749.57415771 0.81421971]	[454.57327271 177.63865662 0.85418975]	[480.16552734 177.55136108 0.91816419]	[436.55813599 172.38345337 0.7993831 ]	[498.16491699 167.26800537 0.82774574]	[503.31591797 790.6998291 0.87960362]	[523.80383301 788.12078857 0.858091 ]	[5.11004333e+02 7.57361633e+02 6.48771703e-01]	[441.85443115 790.62042236 0.83258343]	[423.85531616 788.02740479 0.81646276]	[4.54579102e+02 7.54776855e+02 7.39037871e-01]
[464.93789673 192.99487305 0.91000986]	[470.02038574 236.45649719 0.89551038]	[400.82000732 236.53862 0.85860574]	[380.12890625 341.73699951 0.87186319]	[377.63830566 441.81396484 0.90280676]	[539.25109863 233.98738098 0.84643626]	[564.82855225 336.45532227 0.88257521]	[564.93225098 436.68835449 0.89785993]	[475.10903931 441.82015991 0.70770407]	[434.03549194 441.8710022 0.68519908]	[439.20333862 603.36486816 0.86936927]	[444.29849243 747.14654541 0.85023594]	[516.15441895 441.8263855 0.69664717]	[513.59838867 598.31188965 0.81340724]	[513.58288574 749.58184814 0.81443936]	[457.11514282 177.61074829 0.87126952]	[480.26159668 177.5111084 0.93827617]	[436.62927246 172.3302002 0.82696474]	[498.17843628 167.27832031 0.82582539]	[503.30276489 790.7298584 0.8808589 ]	[523.80834961 788.15795898 0.8651157 ]	[5.08461121e+02 7.57378601e+02 6.59891665e-01]	[441.83828735 790.61126709 0.84948891]	[423.84753418 788.01293945 0.82417297]	[4.54613068e+02 7.54778320e+02 7.39094615e-01]
[464.9375 192.99475098 0.91011935]	[470.01727295 236.45556641 0.8955493 ]	[400.82092285 236.5397644 0.8583914 ]	[380.12832642 341.73522949 0.87192684]	[377.63800049 441.81542969 0.90246838]	[539.24621582 233.98731995 0.8460238 ]	[564.82861328 336.45315552 0.88221943]	[564.9329834 436.68951416 0.89789844]	[475.11193848 441.81726074 0.7081933 ]	[434.03759766 441.86871338 0.68588632]	[439.19656372 603.3739624 0.87059748]	[444.29440308 747.14086914 0.85030055]	[516.15899658 441.82406616 0.69707495]	[513.59973145 598.31396484 0.81378675]	[513.58227539 749.58355713 0.81478983]	[457.11572266 177.60960388 0.87156188]	[480.26156616 177.5110321 0.93822479]	[436.63079834 172.33181763 0.82759857]	[498.17880249 167.28057861 0.82613075]	[503.30984497 790.73620605 0.87798798]	[523.81549072 788.16271973 0.86308259]	[5.08453583e+02 7.57384888e+02 6.60002828e-01]	[441.83734131 790.61218262 0.84944284]	[423.84475708 788.0133667 0.82386243]	[4.54608368e+02 7.54771851e+02 7.40194201e-01]
[467.39819336 192.96362305 0.90122277]	[472.60232544 236.43388367 0.89632016]	[403.31259155 236.50170898 0.84271365]	[380.21322632 339.24008179 0.88120818]	[377.68856812 441.80062866 0.91216803]	[541.70513916 233.99307251 0.85169208]	[564.90869141 336.44924927 0.8727423 ]	[564.96990967 439.08374023 0.91180682]	[475.13821411 441.73602295 0.71478289]	[434.08148193 441.77835083 0.69419074]	[439.21228027 603.309021 0.85561955]	[444.3208313 747.11633301 0.84513026]	[516.15643311 441.75521851 0.69769824]	[508.5229187 598.27166748 0.81487775]	[511.03753662 747.10980225 0.80997121]	[457.16744995 177.57402039 0.8816672 ]	[480.30853271 177.48149109 0.93866742]	[439.13342285 172.26338196 0.78693521]	[500.65106201 167.26890564 0.82775927]	[503.30764771 790.78204346 0.84572542]	[523.79693604 788.17669678 0.83339506]	[5.05883759e+02 7.54742065e+02 6.69524789e-01]	[441.82983398 790.68041992 0.83531654]	[423.83215332 788.07043457 0.82293129]	[4.54634674e+02 7.54755798e+02 7.43874729e-01]
[469.98840332 192.99131775 0.88445616]	[475.1416626 236.44805908 0.90542293]	[403.36657715 236.51785278 0.83223897]	[380.27545166 339.21054077 0.87314135]	[377.7571106 441.68295288 0.90886801]	[541.76135254 234.00163269 0.8617661 ]	[564.96740723 336.46594238 0.8717525 ]	[565.00494385 439.09246826 0.91225421]	[477.63586426 441.72021484 0.72773868]	[436.62301636 441.73413086 0.71410817]	[439.2684021 600.83239746 0.83890784]	[444.33676147 747.12585449 0.84351122]	[518.65557861 441.76370239 0.70010835]	[511.09857178 598.27526855 0.80832595]	[511.02578735 747.13476562 0.81266892]	[459.62683105 177.61968994 0.88220471]	[480.38006592 177.52679443 0.92824221]	[439.21502686 169.84562683 0.78818107]	[500.73077393 167.23266602 0.8473599 ]	[503.33660889 790.78131104 0.84080386]	[523.81408691 788.16485596 0.82855141]	[5.03457031e+02 7.54778687e+02 6.71079934e-01]	[441.81970215 790.69885254 0.83602798]	[423.8296814 788.08215332 0.82060766]	[4.54650421e+02 7.54790222e+02 7.46440291e-01]
[475.08660889 192.99824524 0.89146239]	[480.10467529 236.47677612 0.93771648]	[410.97210693 236.55044556 0.8217566 ]	[382.74795532 341.8135376 0.83689231]	[380.21716309 441.77609253 0.90679407]	[541.90283203 234.01615906 0.87196875]	[567.4586792 336.44662476 0.85541803]	[565.01519775 439.11236572 0.90659529]	[477.72268677 441.75366211 0.74163908]	[436.66497803 441.75192261 0.72606909]	[439.32983398 600.78405762 0.84754753]	[444.37936401 747.16339111 0.83349407]	[518.77532959 441.80950928 0.7180711 ]	[521.1496582 600.78527832 0.86543608]	[511.10064697 749.59350586 0.81709164]	[459.7611084 177.62985229 0.89031988]	[482.84436035 177.54766846 0.90613478]	[441.69277954 172.35124207 0.84283626]	[500.90490723 169.75776672 0.86608225]	[503.3939209 790.80914307 0.84869331]	[523.85656738 788.20336914 0.83644044]	[5.05916199e+02 7.57339478e+02 6.83207154e-01]	[441.84545898 790.69128418 0.81784695]	[423.85507202 788.08380127 0.80501795]	[4.57152740e+02 7.57321655e+02 7.46274769e-01]
[477.62316895 195.3742981 0.90844262]	[480.1914978 236.50279236 0.94450867]	[413.5604248 236.55638123 0.83490205]	[382.83071899 344.25405884 0.82478601]	[380.24102783 441.77362061 0.90411359]	[544.33630371 234.05467224 0.8715893 ]	[567.5579834 336.50741577 0.8648349 ]	[565.04931641 439.08828735 0.90160817]	[480.16671753 439.29229736 0.75059032]	[439.11416626 439.29138184 0.73513323]	[441.75115967 598.3026123 0.84386623]	[444.36514282 747.15124512 0.8365941 ]	[521.23382568 441.7612915 0.72455174]	[521.21368408 600.79241943 0.87814051]	[513.58605957 749.61328125 0.81505853]	[459.8480835 180.07707214 0.88465863]	[482.96881104 177.60429382 0.87828916]	[441.7605896 172.34423828 0.82859057]	[503.36206055 169.79405212 0.87066054]	[503.38653564 790.81890869 0.84189659]	[523.85778809 788.22192383 0.83018041]	[5.05910065e+02 7.57376404e+02 6.91176534e-01]	[441.88253784 790.67852783 0.82072204]	[423.88421631 788.07958984 0.80530751]	[4.57119995e+02 7.57312439e+02 7.40179002e-01]
[477.71286011 193.02786255 0.9236753 ]	[480.28610229 236.49388123 0.94816202]	[416.09228516 236.54760742 0.85367668]	[385.2902832 344.2911377 0.81796974]	[380.25857544 441.7930603 0.90309101]	[544.42022705 234.05886841 0.86567247]	[570.02453613 336.54425049 0.86103636]	[567.44921875 439.07495117 0.89427322]	[480.16921997 441.73968506 0.75272936]	[439.12661743 441.72839355 0.73561633]	[441.80093384 598.25012207 0.84053272]	[444.38104248 747.13171387 0.8406744 ]	[521.22631836 441.7984314 0.72567582]	[521.2479248 600.84191895 0.88887936]	[513.63549805 749.62744141 0.81569189]	[462.2789917 180.06895447 0.88581151]	[485.42446899 177.59375 0.87238765]	[441.84158325 172.31565857 0.82930869]	[503.46127319 169.75384521 0.85550749]	[503.41833496 790.81945801 0.82988971]	[523.90130615 788.21801758 0.82354009]	[5.05928192e+02 7.59872925e+02 6.84217811e-01]	[441.87469482 790.68023682 0.82458436]	[423.89025879 788.07122803 0.80697012]	[4.57117584e+02 7.54820312e+02 7.43601918e-01]
[480.13156128 192.99128723 0.93646079]	[480.36456299 236.46858215 0.95009714]	[416.15533447 236.54553223 0.85747588]	[387.88259888 341.80200195 0.80883569]	[380.30679321 441.73376465 0.90180629]	[544.45544434 234.01399231 0.86593747]	[570.09844971 336.52307129 0.85379994]	[567.53912354 439.07687378 0.8851313 ]	[480.23580933 441.74258423 0.75823486]	[439.18319702 441.71673584 0.74583846]	[441.81280518 600.77545166 0.85483122]	[444.37734985 747.12249756 0.84351414]	[521.27789307 441.80102539 0.73479491]	[521.26092529 600.83148193 0.8924793 ]	[513.65710449 749.63092041 0.81836247]	[462.33865356 177.61424255 0.89904231]	[485.48550415 177.5448761 0.87336665]	[441.91720581 172.2947998 0.81075847]	[503.50543213 167.29780579 0.84761119]	[503.39358521 790.79510498 0.82941204]	[523.87762451 788.19573975 0.82244301]	[5.05950867e+02 7.59873779e+02 6.84047520e-01]	[441.88201904 790.63720703 0.83049363]	[423.90249634 788.03942871 0.80443799]	[4.57118317e+02 7.54794617e+02 7.47275889e-01]
[480.15750122 192.96166992 0.93474883]	[482.77441406 236.44277954 0.95011371]	[418.60113525 236.51737976 0.86629909]	[390.45880127 341.77105713 0.81462348]	[380.33483887 441.79385376 0.89468318]	[544.50842285 234.00231934 0.8653459 ]	[575.15667725 336.55587769 0.84865165]	[570.03076172 439.0736084 0.86471999]	[480.28866577 441.75372314 0.75468206]	[439.20980835 441.73062134 0.73988789]	[441.83935547 600.80865479 0.85869694]	[444.3651123 747.09906006 0.8467145 ]	[521.3369751 441.80731201 0.73298383]	[521.28338623 600.81555176 0.89203823]	[516.12457275 749.63476562 0.81689721]	[462.3760376 177.58163452 0.89837712]	[487.93695068 177.51121521 0.87123889]	[444.34655762 172.27078247 0.78124321]	[505.90512085 167.27635193 0.84482539]	[503.37384033 790.73632812 0.83787811]	[523.8727417 788.14611816 0.82939374]	[5.05980103e+02 7.59894775e+02 6.70645952e-01]	[444.31628418 788.22711182 0.82345283]	[426.35281372 785.59735107 0.79194671]	[4.54630676e+02 7.54743042e+02 7.46772945e-01]
[480.21643066 192.96217346 0.93428904]	[482.81494141 236.47631836 0.94729334]	[418.60467529 236.56835938 0.86506253]	[392.96398926 344.25360107 0.81321996]	[382.74673462 441.86593628 0.88289398]	[546.95788574 234.0280304 0.8621577 ]	[577.71936035 336.55822754 0.85832334]	[572.59118652 436.6289978 0.83956206]	[480.34432983 441.8052063 0.74821049]	[439.2409668 441.79373169 0.73293847]	[441.87399292 600.85510254 0.86277205]	[444.35806274 747.0916748 0.84873521]	[521.39849854 441.85598755 0.72775954]	[521.2956543 600.82116699 0.89628434]	[516.16375732 749.59906006 0.81915796]	[462.43969727 177.58018494 0.88454938]	[490.48251343 177.50764465 0.86386687]	[444.40820312 172.27023315 0.7758916 ]	[505.95574951 167.23258972 0.83529496]	[503.35995483 790.74951172 0.8447752 ]	[523.87103271 788.15576172 0.83436829]	[5.08457947e+02 7.57384399e+02 6.61523342e-01]	[441.89697266 788.23126221 0.82744801]	[423.90380859 785.58776855 0.79599822]	[4.54615295e+02 7.52312134e+02 7.46525466e-01]
[480.27813721 193.00561523 0.93557996]	[482.87008667 236.48251343 0.94374973]	[418.62704468 236.56898499 0.86462927]	[393.03253174 341.76748657 0.82716656]	[382.76483154 441.88012695 0.87287211]	[547.03320312 234.03092957 0.85290468]	[580.22662354 336.50830078 0.85323638]	[575.20837402 436.63876343 0.83635592]	[482.71176147 441.82473755 0.74099153]	[439.25421143 441.80297852 0.73177499]	[441.89208984 600.88183594 0.86221409]	[444.34835815 747.1026001 0.85408652]	[523.77166748 444.32751465 0.71827966]	[521.30023193 600.85333252 0.90046918]	[516.1685791 749.59698486 0.81735247]	[464.87188721 180.04808044 0.86249125]	[490.56225586 177.56199646 0.85445315]	[444.40682983 172.26074219 0.79361665]	[505.98873901 167.24565125 0.83767349]	[503.35678101 790.74047852 0.84755456]	[523.86956787 788.1506958 0.83754021]	[5.08467804e+02 7.57390808e+02 6.58549428e-01]	[444.30657959 788.18634033 0.83789778]	[426.35742188 785.55151367 0.79683119]	[4.54597229e+02 7.54739746e+02 7.45197177e-01]
[480.2857666 195.37789917 0.93252611]	[482.87878418 236.48219299 0.94405627]	[418.61154175 236.5696106 0.86360878]	[393.04251099 341.75445557 0.82671487]	[382.77627563 441.84823608 0.87652588]	[547.06115723 234.03834534 0.84874701]	[580.30529785 336.50790405 0.86306977]	[577.76763916 436.68734741 0.85103476]	[480.3760376 441.80923462 0.74229062]	[439.2416687 441.78070068 0.73374391]	[441.89547729 600.87261963 0.85631335]	[444.34237671 747.09906006 0.85610223]	[523.77331543 444.32763672 0.71937919]	[521.30731201 600.83532715 0.89742708]	[516.18695068 749.61157227 0.81864822]	[464.90136719 180.11769104 0.84840316]	[490.56134033 177.62263489 0.84617555]	[446.86953735 172.30476379 0.789231 ]	[506.00326538 167.26919556 0.84075069]	[503.33679199 790.74591064 0.85098743]	[523.85986328 788.16326904 0.84289193]	[5.08509155e+02 7.59880676e+02 6.55845881e-01]	[444.31375122 788.1796875 0.8435694 ]	[426.36010742 785.54089355 0.79989886]	[4.54579803e+02 7.54735657e+02 7.42604554e-01]
[480.28265381 195.45524597 0.9274686 ]	[482.87521362 236.48982239 0.9456079 ]	[418.59738159 236.57273865 0.86184192]	[393.03387451 341.76235962 0.82812816]	[382.79443359 441.86541748 0.87344241]	[549.49401855 234.05224609 0.84571612]	[580.28430176 336.5574646 0.86738163]	[580.26629639 436.67095947 0.86756766]	[482.74484253 441.82455444 0.74720639]	[439.24996948 441.80508423 0.73399764]	[441.881073 600.85687256 0.85612833]	[444.35021973 747.09613037 0.85429221]	[523.82720947 444.33868408 0.72393423]	[521.29907227 600.84436035 0.89879501]	[516.19366455 749.61029053 0.81808788]	[464.89297485 182.69784546 0.83539456]	[490.52813721 180.1388855 0.84043521]	[444.43963623 172.3503418 0.77980214]	[505.98910522 167.26899719 0.84574997]	[503.34307861 790.72735596 0.85113984]	[523.86151123 788.14544678 0.84162068]	[5.08521637e+02 7.59885071e+02 6.52321637e-01]	[444.30688477 788.17224121 0.84395808]	[426.36361694 785.52825928 0.79997635]	[4.54588715e+02 7.54735291e+02 7.42788196e-01]
[480.31082153 195.54571533 0.9260363 ]	[482.86791992 236.50157166 0.94584489]	[418.5880127 236.56925964 0.86039639]	[393.02532959 341.73822021 0.82617486]	[382.82287598 441.83581543 0.86937487]	[547.05603027 234.06912231 0.84783173]	[580.28997803 336.60522461 0.87614298]	[580.30505371 439.06918335 0.88506496]	[482.76062012 441.77719116 0.75234306]	[439.26550293 441.75518799 0.73945117]	[441.87374878 600.88104248 0.86483669]	[444.34393311 747.08709717 0.85585654]	[523.83758545 441.85534668 0.72985327]	[521.27587891 600.85168457 0.89811444]	[516.19030762 749.61065674 0.81559628]	[464.91656494 187.72915649 0.84254193]	[490.53900146 182.70948792 0.84359396]	[446.86523438 172.39176941 0.76962805]	[505.96618652 167.28500366 0.83822477]	[503.36062622 790.72668457 0.84494585]	[523.88049316 788.14239502 0.83462751]	[5.08510590e+02 7.59893921e+02 6.48862183e-01]	[444.31991577 788.14886475 0.84283924]	[426.37872314 785.50366211 0.7942372 ]	[4.54567963e+02 7.52306885e+02 7.41952181e-01]
[480.28439331 195.55760193 0.92769355]	[482.80987549 236.51173401 0.94792086]	[418.57003784 236.57881165 0.85865808]	[390.50369263 341.77218628 0.81708503]	[382.81906128 441.82165527 0.87301177]	[546.95178223 234.06115723 0.86301339]	[580.25750732 336.5980835 0.87347645]	[580.34570312 436.67010498 0.87984818]	[482.71310425 441.76309204 0.74966681]	[439.25189209 441.73974609 0.73921704]	[441.8631897 603.28063965 0.86626989]	[444.34640503 747.07989502 0.85579491]	[523.78405762 441.83892822 0.72902393]	[521.27685547 600.89190674 0.89956617]	[516.19665527 749.59912109 0.81733602]	[464.86853027 187.73231506 0.85402089]	[490.49829102 185.17753601 0.84687948]	[444.39962769 172.39959717 0.7748329 ]	[505.93066406 169.73768616 0.83915937]	[503.37213135 790.71228027 0.844652 ]	[523.89239502 788.13195801 0.83241653]	[5.08500916e+02 7.59875427e+02 6.48069263e-01]	[444.3213501 788.14025879 0.84413707]	[426.38674927 785.49365234 0.79308236]	[4.54568726e+02 7.52304138e+02 7.49705851e-01]
[480.28485107 195.55764771 0.92743039]	[482.80612183 236.50996399 0.94722527]	[418.57003784 236.57467651 0.85880673]	[390.50619507 341.76818848 0.81728071]	[382.81600952 441.8230896 0.87355518]	[546.94775391 234.06097412 0.86274225]	[580.25823975 336.59564209 0.87279212]	[580.34338379 436.67926025 0.88118553]	[480.37228394 441.76449585 0.75107121]	[439.24191284 441.73989868 0.74000496]	[441.85931396 603.29125977 0.86695743]	[444.34884644 747.08880615 0.85559374]	[523.77362061 441.8404541 0.73031634]	[521.27532959 600.89056396 0.89936519]	[516.18847656 749.59521484 0.81600267]	[464.86843872 187.7334137 0.85461497]	[490.4994812 185.17941284 0.84680611]	[444.39767456 172.40026855 0.77546418]	[505.934021 169.74006653 0.83810627]	[503.3677063 790.69561768 0.84688562]	[523.887146 788.1184082 0.83271182]	[5.08493164e+02 7.59870361e+02 6.50200546e-01]	[444.32516479 788.14025879 0.843943 ]	[426.38684082 785.49639893 0.79370189]	[4.54573273e+02 7.52319641e+02 7.47957706e-01]
[480.18966675 195.59057617 0.92047924]	[482.71728516 236.50276184 0.94602829]	[416.1574707 236.55419922 0.85622305]	[387.91635132 344.25405884 0.80987591]	[382.76556396 441.83035278 0.88239968]	[544.46820068 234.05349731 0.87063658]	[580.22723389 336.53051758 0.86515617]	[580.37103271 436.6109314 0.87484795]	[480.33065796 441.77200317 0.7503866 ]	[439.21176147 441.75689697 0.73499942]	[441.84936523 603.30267334 0.87158442]	[444.3550415 747.09100342 0.85271823]	[521.40679932 441.84066772 0.7299791 ]	[521.2623291 603.28210449 0.90052962]	[516.17303467 749.60998535 0.81534469]	[462.38183594 187.7559967 0.87161243]	[487.95050049 185.21511841 0.8580119 ]	[441.90835571 172.38394165 0.7808584 ]	[505.8972168 169.80847168 0.83066416]	[503.39056396 790.69525146 0.84133095]	[523.90319824 788.11932373 0.82799911]	[5.08467072e+02 7.59893677e+02 6.52244866e-01]	[444.3347168 788.13568115 0.84140813]	[426.39880371 785.49432373 0.79004627]	[4.54581360e+02 7.54742798e+02 7.48521447e-01]
[480.15942383 195.61082458 0.91302598]	[480.27307129 236.52261353 0.94442481]	[416.07232666 236.57681274 0.84349042]	[385.30996704 344.26843262 0.81651908]	[382.72897339 441.89837646 0.87348312]	[544.38946533 234.06005859 0.87373531]	[577.71417236 336.60525513 0.86628562]	[580.362854 436.60046387 0.87303805]	[480.27349854 441.76849365 0.75574714]	[439.17022705 441.77822876 0.73169273]	[441.81484985 603.3458252 0.87727517]	[444.35516357 747.0826416 0.8519187 ]	[521.34674072 441.81085205 0.73555517]	[521.21154785 603.28063965 0.89180499]	[516.15582275 749.62402344 0.81493503]	[462.32192993 187.80775452 0.8838163 ]	[485.48068237 185.22309875 0.86288881]	[441.81497192 172.44659424 0.82689178]	[503.47570801 169.78109741 0.83697015]	[503.38818359 790.67926025 0.84175003]	[523.89776611 788.10839844 0.82819217]	[5.08459167e+02 7.59910583e+02 6.54499948e-01]	[444.33401489 788.14746094 0.8358171 ]	[426.3911438 785.50982666 0.78949302]	[4.54578583e+02 7.52311829e+02 7.50907183e-01]
[475.17129517 198.01780701 0.87465894]	[477.65390015 236.50276184 0.91448569]	[408.38964844 236.58442688 0.81906188]	[380.35803223 344.29638672 0.84126037]	[380.29187012 441.87908936 0.88753057]	[541.81323242 233.98876953 0.87483531]	[570.01849365 336.49868774 0.86194658]	[580.23388672 434.11624146 0.84020829]	[477.71105957 441.78567505 0.73095053]	[436.61965942 441.82397461 0.71464932]	[441.69638062 603.32061768 0.8685779 ]	[444.32211304 747.10583496 0.85095441]	[521.18615723 441.82296753 0.72221529]	[518.76159668 603.25982666 0.87224364]	[513.64910889 749.63500977 0.80863279]	[459.7668457 190.29273987 0.90382296]	[482.8732605 185.25585938 0.89159483]	[439.28521729 174.86997986 0.81117582]	[500.85308838 169.82040405 0.84837639]	[503.3737793 790.71429443 0.83843493]	[523.88568115 788.12738037 0.82475656]	[5.05987579e+02 7.59917969e+02 6.44899428e-01]	[444.30767822 790.5949707 0.81699961]	[423.8835144 788.0012207 0.7941857]	[4.54574524e+02 7.54746582e+02 7.31764495e-01]
[472.51824951 198.03128052 0.85671043]	[472.56747437 236.53730774 0.88550597]	[403.26712036 239.04808044 0.83032161]	[380.21862793 341.76626587 0.86836255]	[380.18508911 441.90228271 0.88923723]	[541.70233154 233.98620605 0.85828364]	[565.05755615 333.99682617 0.85444576]	[577.73840332 434.09378052 0.82847774]	[477.64749146 441.75540161 0.72103173]	[436.54602051 441.80670166 0.70042545]	[439.28808594 605.90466309 0.88671827]	[444.29949951 747.10009766 0.85290778]	[518.75262451 441.77789307 0.70823622]	[516.22216797 603.27093506 0.852669 ]	[513.59472656 749.57531738 0.8120659 ]	[459.64505005 190.26867676 0.8889606 ]	[482.75958252 185.26277161 0.89764768]	[439.13580322 172.4584198 0.75363934]	[500.74917603 169.84062195 0.83412981]	[503.39846802 790.74200439 0.83984703]	[523.90655518 788.13433838 0.82268256]	[5.05953705e+02 7.57335571e+02 6.60448909e-01]	[441.87567139 790.62127686 0.82728678]	[423.86416626 788.02069092 0.80903292]	[4.54572327e+02 7.52312805e+02 7.40365088e-01]
[467.46807861 198.02000427 0.86687666]	[467.47720337 236.50466919 0.89077163]	[400.78805542 236.62817383 0.8563711 ]	[377.74816895 344.30310059 0.85540009]	[377.67218018 441.88796997 0.88833523]	[536.74176025 233.97013855 0.84121239]	[564.93164062 334.03344727 0.87538522]	[572.59173584 434.09054565 0.83226502]	[475.15457153 441.71258545 0.71609306]	[434.05938721 441.77197266 0.69845504]	[439.25494385 605.88348389 0.88495612]	[444.29019165 747.10308838 0.84770405]	[518.66912842 441.72769165 0.70858359]	[508.51107788 600.82550049 0.83958173]	[511.07409668 747.15563965 0.80867982]	[457.18130493 190.27209473 0.87711114]	[480.30456543 185.24201965 0.89915711]	[436.6114502 174.85876465 0.76418561]	[498.23718262 169.78393555 0.79445064]	[503.36538696 790.75567627 0.83080864]	[523.87329102 788.13665771 0.81254059]	[5.05907990e+02 7.54819580e+02 6.57200933e-01]	[441.88815308 790.64056396 0.80535769]	[423.86288452 788.04418945 0.79988414]	[4.54569000e+02 7.54738892e+02 7.28929222e-01]
[464.82192993 198.03999329 0.89515406]	[464.86410522 236.51266479 0.91566741]	[400.65582275 236.63998413 0.86816669]	[377.6625061 344.31356812 0.84849209]	[377.53848267 441.89862061 0.86332071]	[534.09588623 233.96746826 0.83281642]	[564.82806396 334.04333496 0.88524503]	[567.5489502 434.08486938 0.85079515]	[475.06854248 441.72879028 0.71171725]	[431.53927612 441.77990723 0.693968 ]	[439.21438599 605.88531494 0.88820505]	[441.92425537 747.10058594 0.84672081]	[516.13745117 441.73959351 0.70228744]	[505.97476196 600.88946533 0.86198944]	[511.02883911 747.11553955 0.81532943]	[454.58157349 190.34767151 0.86319828]	[477.73428345 187.73045349 0.88105822]	[434.09384155 175.00978088 0.73771471]	[493.13131714 169.79794312 0.7847116 ]	[503.34228516 790.78631592 0.85219038]	[523.83410645 788.16870117 0.83514547]	[5.05901337e+02 7.54752197e+02 6.78315878e-01]	[441.86068726 790.66986084 0.80130321]	[423.84124756 788.06817627 0.80015785]	[4.54561554e+02 7.52294189e+02 7.27935433e-01]
[462.20074463 198.0756073 0.91208404]	[462.41522217 236.50732422 0.93177801]	[398.19741821 236.6652832 0.8619433 ]	[377.57714844 344.33990479 0.84324223]	[375.0524292 441.87487793 0.85661161]	[528.98571777 233.93603516 0.84149599]	[562.40844727 334.01675415 0.89103913]	[565.06292725 434.1159668 0.87405217]	[469.99789429 441.84640503 0.71359295]	[426.44061279 444.31207275 0.69020933]	[439.17184448 605.92407227 0.8791014 ]	[441.91381836 747.08129883 0.85016167]	[511.04852295 441.83026123 0.70479548]	[503.474823 600.77410889 0.86484218]	[506.00125122 747.15905762 0.83066237]	[446.86938477 190.3999176 0.85680819]	[472.53594971 187.80151367 0.85839754]	[426.46133423 174.99913025 0.67811704]	[487.96166992 167.22338867 0.7982083 ]	[503.28338623 790.8381958 0.85595942]	[523.79052734 790.58886719 0.84127045]	[5.03351898e+02 7.57353882e+02 6.72190011e-01]	[441.87411499 790.63543701 0.80725878]	[423.85015869 788.02716064 0.79187334]	[4.52074799e+02 7.52252625e+02 7.29014754e-01]
[459.75064087 198.09315491 0.90679961]	[462.35177612 236.49642944 0.94217688]	[398.09698486 236.66998291 0.85360885]	[375.08056641 341.80273438 0.83103687]	[372.54904175 444.30218506 0.83466083]	[526.48364258 233.92489624 0.85113847]	[562.31170654 334.0267334 0.88071072]	[564.99700928 431.54519653 0.86091173]	[467.47436523 441.78314209 0.72408235]	[423.90783691 441.81112671 0.70534903]	[439.08483887 605.90905762 0.86321872]	[441.90441895 747.11126709 0.85403109]	[508.54489136 441.78234863 0.708754 ]	[503.45953369 600.77130127 0.8712678 ]	[505.90884399 747.17706299 0.83443707]	[444.29547119 190.37139893 0.87333018]	[467.45022583 187.81266785 0.86721712]	[423.81341553 174.87190247 0.71629608]	[485.41479492 167.26745605 0.81400841]	[503.30224609 790.80969238 0.86595917]	[523.79388428 788.21087646 0.85692257]	[5.00831085e+02 7.59891479e+02 6.82213426e-01]	[441.87887573 790.60357666 0.81860089]	[423.87359619 788.01287842 0.79701126]	[4.52043854e+02 7.52289551e+02 7.32706010e-01]
[459.70858765 198.04269409 0.91517156]	[462.28262329 236.50344849 0.94988269]	[395.63998413 239.06344604 0.8424263 ]	[374.98425293 341.80184937 0.81882292]	[367.41470337 444.42434692 0.80366409]	[524.00469971 233.91691589 0.86190981]	[559.8338623 333.93429565 0.85129213]	[564.93377686 431.51473999 0.86571181]	[467.39193726 441.83648682 0.72708195]	[423.83477783 441.86846924 0.70810068]	[439.05661011 603.45684814 0.86215258]	[441.91830444 747.13970947 0.85391378]	[508.46295166 441.82846069 0.71320677]	[503.42602539 595.74505615 0.85786271]	[505.89126587 747.12908936 0.83906114]	[441.86846924 190.331604 0.88084894]	[467.39709473 187.75325012 0.8636651 ]	[421.33883667 174.85002136 0.79492211]	[482.98065186 167.26463318 0.82735002]	[500.87606812 790.78381348 0.86271501]	[521.35723877 788.16625977 0.84538895]	[5.00829803e+02 7.54841919e+02 6.82170749e-01]	[441.86264038 790.62683105 0.81383651]	[423.85928345 788.04125977 0.79769117]	[4.52058960e+02 7.54744934e+02 7.34789014e-01]
[459.65405273 198.02961731 0.9090153 ]	[462.25476074 236.46604919 0.95049471]	[395.62240601 236.63493347 0.84825587]	[372.43386841 341.80447388 0.81135571]	[362.28463745 444.31887817 0.84272462]	[523.96759033 233.90522766 0.86501151]	[559.793396 331.46908569 0.8399567 ]	[562.46868896 428.95376587 0.86527842]	[464.89874268 441.73519897 0.73795456]	[421.37942505 441.74224854 0.72107494]	[436.69830322 603.29919434 0.84658283]	[441.91326904 747.1463623 0.85242319]	[505.96728516 441.73873901 0.72351038]	[503.35281372 593.11224365 0.86327463]	[505.8793335 747.09979248 0.83495212]	[441.80426025 190.31161499 0.89042598]	[464.94085693 187.72994995 0.86872107]	[421.30227661 174.91041565 0.79159844]	[482.95443726 167.30183411 0.82530951]	[503.2805481 790.76153564 0.8806296 ]	[521.3961792 788.13226318 0.85585403]	[5.00818451e+02 7.54798218e+02 6.87822342e-01]	[441.83380127 790.69219971 0.8033464 ]	[423.82504272 788.09680176 0.80305588]	[4.52049561e+02 7.54772644e+02 7.38965511e-01]
[459.64456177 195.63072205 0.91346806]	[462.22665405 236.43663025 0.94872558]	[395.62121582 236.59434509 0.85271305]	[369.94100952 341.79568481 0.81194216]	[362.23892212 444.37442017 0.85021013]	[523.92803955 233.90608215 0.86721301]	[559.73510742 333.98974609 0.84018499]	[562.31774902 428.95303345 0.85434121]	[464.85186768 441.7237854 0.74906367]	[421.35217285 441.74749756 0.73086452]	[436.64605713 600.86047363 0.83280373]	[441.90139771 747.15020752 0.85698855]	[505.90325928 441.71936035 0.73703539]	[503.30926514 590.62512207 0.8694151 ]	[505.90078735 747.09283447 0.8374362 ]	[441.79580688 190.28736877 0.88944709]	[464.92123413 185.24713135 0.86982799]	[421.29763794 174.9025116 0.79830766]	[482.91494751 167.28782654 0.83873767]	[503.30657959 790.75933838 0.88428366]	[521.41882324 788.12908936 0.85865498]	[5.00842346e+02 7.54770203e+02 6.95135772e-01]	[441.82919312 790.68896484 0.80735588]	[423.82415771 788.09533691 0.80588329]	[4.52039093e+02 7.54770142e+02 7.46218443e-01]
[459.63104248 195.61735535 0.91434962]	[462.18704224 236.44972229 0.94761777]	[395.58813477 236.59181213 0.84814221]	[367.37609863 341.80834961 0.81019199]	[359.83227539 444.36557007 0.85545629]	[523.90710449 233.92483521 0.86960733]	[557.27307129 334.04562378 0.83970696]	[562.26031494 434.11380005 0.86938411]	[464.83218384 441.78070068 0.74969852]	[421.32455444 441.79660034 0.7335906 ]	[436.62277222 600.84997559 0.83081728]	[441.89346313 747.15039062 0.86211586]	[505.88977051 441.79162598 0.73547739]	[503.31472778 593.18029785 0.87085032]	[505.92181396 747.10638428 0.83441579]	[441.77539062 190.27737427 0.89116108]	[464.89663696 185.22184753 0.87271214]	[421.28912354 174.89152527 0.79216516]	[482.87893677 167.30137634 0.84201038]	[500.87322998 790.73284912 0.8753987 ]	[521.38500977 788.11535645 0.84631634]	[5.03283417e+02 7.54796814e+02 6.82802081e-01]	[441.84771729 790.63513184 0.8162598 ]	[423.84619141 788.04888916 0.8045603 ]	[4.52025696e+02 7.54755981e+02 7.38063991e-01]
[459.61871338 195.61601257 0.91238987]	[462.18722534 236.44764709 0.94725275]	[395.5916748 236.57481384 0.85129619]	[364.87686157 344.25061035 0.81104565]	[362.21691895 444.3571167 0.85162169]	[523.90002441 233.95036316 0.87169808]	[557.20861816 334.02459717 0.82897055]	[562.23321533 434.11416626 0.86165339]	[462.43978882 441.82244873 0.7501477 ]	[421.3079834 441.85299683 0.73320371]	[436.60705566 603.2824707 0.83410591]	[441.89031982 747.12988281 0.86264312]	[503.49755859 441.81719971 0.73712683]	[503.3097229 593.17785645 0.86675346]	[505.95477295 747.11413574 0.83324027]	[441.76327515 190.26817322 0.891316 ]	[464.88406372 185.22192383 0.87428236]	[421.28500366 174.87493896 0.78511757]	[482.87658691 169.73335266 0.84664929]	[503.26486206 790.79602051 0.85688877]	[521.40856934 788.17419434 0.84324795]	[5.03317993e+02 7.54832397e+02 6.82476759e-01]	[441.865448 790.64276123 0.82218206]	[423.85864258 788.05401611 0.80605429]	[4.52021667e+02 7.52316345e+02 7.38680005e-01]
[459.61743164 195.61651611 0.91210574]	[459.85586548 236.44979858 0.94708002]	[395.58822632 236.57659912 0.85074651]	[364.87722778 344.25064087 0.81106532]	[362.21688843 444.35803223 0.85149306]	[523.89849854 233.95051575 0.87180376]	[557.20922852 334.01477051 0.82701153]	[562.23345947 434.11813354 0.86234426]	[462.44055176 441.83306885 0.74822909]	[421.30932617 441.86480713 0.73105848]	[436.58358765 603.32580566 0.83871496]	[441.89398193 747.13092041 0.86207449]	[503.49899292 441.82653809 0.73509002]	[503.31759644 595.67712402 0.86611319]	[505.94924927 747.1282959 0.83339763]	[441.76242065 190.26890564 0.891765 ]	[464.88284302 185.22325134 0.87432712]	[421.28253174 174.87330627 0.78677607]	[482.87454224 169.73970032 0.84707105]	[503.25866699 790.77270508 0.85754591]	[521.40252686 788.15405273 0.84333861]	[5.03318115e+02 7.57311646e+02 6.77961051e-01]	[441.86495972 790.63818359 0.82029843]	[423.8604126 788.05316162 0.80609536]	[4.52025177e+02 7.52316772e+02 7.37287223e-01]
[459.61456299 195.61236572 0.91132307]	[462.18917847 236.46099854 0.94791806]	[395.58984375 236.57562256 0.85103101]	[364.87417603 344.24478149 0.8111214 ]	[362.20651245 444.32751465 0.85404414]	[523.90100098 233.980896 0.87459904]	[557.23693848 336.474823 0.84527779]	[559.83685303 436.58303833 0.863437 ]	[462.44882202 441.84051514 0.74271971]	[421.30740356 441.86611938 0.72769451]	[436.58279419 603.34735107 0.83838451]	[441.9074707 747.13989258 0.85651088]	[505.88238525 441.83810425 0.72677571]	[503.34640503 595.73858643 0.86464173]	[505.94781494 747.1651001 0.83007264]	[441.76321411 190.25958252 0.88990247]	[464.88742065 185.2183075 0.87425041]	[421.27822876 172.49382019 0.78943729]	[482.88949585 167.29760742 0.84793782]	[503.26904297 790.78320312 0.85371959]	[521.40362549 788.18096924 0.83587074]	[5.03292389e+02 7.57378601e+02 6.74491942e-01]	[444.31613159 790.63525391 0.81439281]	[423.88458252 788.06219482 0.8012594 ]	[4.52050934e+02 7.54757141e+02 7.28655696e-01]
[459.62701416 195.61369324 0.91296989]	[462.2038269 236.47393799 0.94846016]	[395.59817505 236.57907104 0.85044295]	[364.87017822 341.80487061 0.81893176]	[362.19949341 444.3196106 0.85654563]	[523.91729736 233.99598694 0.87394434]	[557.2532959 336.51873779 0.86017847]	[559.81115723 436.63150024 0.86667383]	[464.82040405 441.84326172 0.74064577]	[421.31356812 441.86981201 0.72559875]	[436.58334351 603.33752441 0.83809316]	[441.90917969 747.13500977 0.85698628]	[505.88574219 441.83718872 0.72433263]	[503.33432007 595.73291016 0.86616695]	[505.94830322 749.55895996 0.83057493]	[441.77792358 190.24516296 0.88497198]	[464.91564941 185.21153259 0.87154621]	[421.2913208 172.47900391 0.79313159]	[482.91271973 167.30039978 0.84348017]	[500.87313843 790.7989502 0.85040915]	[521.40234375 788.20220947 0.8349669 ]	[5.03294891e+02 7.59916931e+02 6.73289835e-01]	[444.32128906 790.61517334 0.82039976]	[423.89593506 788.04138184 0.79936683]	[4.52052917e+02 7.54751404e+02 7.24076569e-01]
[459.65692139 195.62301636 0.91515189]	[462.2590332 236.50900269 0.94754106]	[395.62411499 236.62167358 0.84912074]	[369.97207642 341.78219604 0.81565696]	[362.20562744 444.32092285 0.86030662]	[523.99127197 234.02005005 0.86757195]	[559.69055176 336.52853394 0.86183846]	[559.8215332 436.63644409 0.86863959]	[464.85595703 441.78155518 0.74697459]	[421.33898926 441.80618286 0.73092514]	[436.61376953 603.27557373 0.83230627]	[441.90820312 747.11883545 0.85450864]	[505.9263916 441.78881836 0.72611547]	[503.34072876 595.69396973 0.86911404]	[505.98425293 747.06390381 0.82947302]	[441.81015015 187.8306427 0.87682736]	[464.9671936 185.21685791 0.86532813]	[421.31060791 172.45056152 0.78160018]	[482.98199463 167.25639343 0.82485598]	[500.87478638 790.70562744 0.86558115]	[521.38189697 788.11175537 0.83869064]	[5.03362549e+02 7.52278137e+02 6.83747709e-01]	[444.30474854 790.63153076 0.82031447]	[423.88949585 788.0479126 0.80458313]	[4.52063232e+02 7.52284424e+02 7.31655598e-01]
[459.76101685 195.58218384 0.92479718]	[462.39862061 236.46966553 0.93836528]	[398.16931152 236.57371521 0.87500751]	[372.54016113 341.69564819 0.8305499 ]	[362.26855469 441.81555176 0.87043118]	[526.51300049 233.99533081 0.85151839]	[562.20593262 336.56103516 0.87975109]	[559.81903076 436.68252563 0.87726444]	[464.87161255 441.75213623 0.74395853]	[421.33166504 441.76043701 0.73327696]	[436.64837646 603.3616333 0.84627682]	[441.91583252 747.14099121 0.85281819]	[505.95092773 441.78417969 0.72415262]	[503.42297363 598.28863525 0.87050658]	[505.92810059 747.11706543 0.84177315]	[444.32620239 187.79728699 0.86059111]	[467.48815918 185.17692566 0.85163534]	[423.884552 172.49520874 0.70353973]	[485.40307617 167.30596924 0.82840741]	[503.28973389 790.64868164 0.87564498]	[521.39379883 788.06646729 0.84347099]	[5.00871277e+02 7.54796997e+02 7.09774911e-01]	[441.85934448 790.65026855 0.83749747]	[423.87057495 788.05914307 0.81036353]	[4.52073303e+02 7.54742554e+02 7.36099243e-01]
[459.76211548 195.58078003 0.92508942]	[462.39892578 236.4697113 0.9381547 ]	[398.16906738 236.57388306 0.87485152]	[372.54019165 341.69717407 0.83051646]	[362.26708984 441.81713867 0.87025601]	[526.51428223 233.99452209 0.85134286]	[562.20361328 336.56430054 0.88029897]	[559.81964111 436.68154907 0.877002 ]	[464.87322998 441.75387573 0.7436654 ]	[421.33126831 441.76260376 0.73301077]	[436.64892578 603.35675049 0.84427941]	[441.91638184 747.14080811 0.85263753]	[505.95300293 441.78594971 0.72377205]	[503.42236328 598.28826904 0.87016547]	[505.93136597 747.11578369 0.84108311]	[444.32839966 187.79620361 0.86055142]	[467.48937988 185.17651367 0.85153663]	[423.88644409 172.4944458 0.70438898]	[485.40353394 167.30354309 0.82782257]	[503.28149414 790.65032959 0.87425321]	[521.38702393 788.06933594 0.8426044 ]	[5.03271545e+02 7.54790710e+02 7.08371401e-01]	[441.8710022 790.64233398 0.83667612]	[423.88452148 788.05407715 0.81028908]	[4.52069763e+02 7.54741455e+02 7.33088255e-01]
[459.84890747 195.57955933 0.91998428]	[462.45327759 236.52789307 0.92780364]	[398.22158813 236.62373352 0.86921489]	[375.08099365 341.7729187 0.84046757]	[364.79165649 441.81719971 0.8517307 ]	[529.05932617 234.03979492 0.83805138]	[562.25952148 336.59896851 0.89214098]	[559.84783936 436.61871338 0.86622977]	[464.8911438 441.81686401 0.73836309]	[421.34561157 441.80477905 0.72923982]	[436.69955444 603.32617188 0.844504 ]	[441.92340088 747.15905762 0.8484987 ]	[505.96820068 441.86517334 0.71420753]	[503.478302 600.80609131 0.87137383]	[505.91558838 747.17254639 0.84208524]	[444.44720459 187.80709839 0.84743565]	[472.51681519 185.18795776 0.84589785]	[428.94104004 174.92384338 0.71410543]	[487.91812134 169.73377991 0.82457149]	[500.82006836 790.6605835 0.85693771]	[521.32757568 788.10168457 0.83025956]	[5.03276245e+02 7.57386902e+02 6.88567698e-01]	[441.87658691 790.62145996 0.82903254]	[423.88314819 788.03936768 0.8002125 ]	[4.52076202e+02 7.54793152e+02 7.25664377e-01]
[462.2532959 195.60391235 0.92028248]	[464.87835693 236.50193787 0.91960436]	[400.64480591 236.58901978 0.87794012]	[377.57562256 344.32073975 0.85416871]	[367.37252808 441.7338562 0.85110599]	[531.60479736 234.02954102 0.83530188]	[562.3371582 336.56616211 0.89992923]	[562.34838867 439.07794189 0.90214932]	[464.97158813 441.83450317 0.72471184]	[423.80282593 441.82965088 0.72019017]	[439.09841919 603.37701416 0.86277997]	[441.92068481 747.16131592 0.84850055]	[508.46350098 441.86730957 0.70264077]	[503.47268677 600.83770752 0.87578273]	[505.90512085 749.56591797 0.84204394]	[446.9654541 187.82067871 0.84060377]	[475.1055603 185.25 0.85964364]	[431.515625 174.94549561 0.73128152]	[488.01803589 169.74046326 0.80109435]	[500.79312134 790.66741943 0.85220033]	[521.3092041 788.11773682 0.83040297]	[5.00864166e+02 7.59924683e+02 6.89075232e-01]	[441.8782959 788.22821045 0.83442658]	[423.87930298 785.61254883 0.79867291]	[4.52081635e+02 7.54803101e+02 7.20140100e-01]
[462.35284424 195.58711243 0.91714388]	[467.38943481 236.5259552 0.90500891]	[400.75750732 236.61164856 0.86619669]	[377.64193726 341.80480957 0.86290908]	[372.52282715 441.72668457 0.85477072]	[534.17034912 234.04956055 0.83836299]	[562.39044189 336.5892334 0.90451711]	[562.42980957 439.12271118 0.91623604]	[467.45858765 441.84536743 0.72007155]	[423.90682983 441.84423828 0.70903295]	[439.12402344 603.3581543 0.86526728]	[441.9269104 747.13726807 0.84815007]	[508.48898315 444.30984497 0.69881815]	[503.48095703 600.88391113 0.88293362]	[505.90060425 749.58996582 0.84256971]	[452.03912354 187.74815369 0.83422643]	[477.6862793 185.21699524 0.87506956]	[434.10375977 172.50030518 0.73437071]	[495.6199646 169.7953186 0.80215871]	[500.77996826 790.66278076 0.84694117]	[521.30151367 788.11865234 0.82712138]	[5.00853577e+02 7.62427490e+02 6.85441136e-01]	[444.31060791 788.18554688 0.8300485 ]	[426.33911133 785.57061768 0.7881192 ]	[4.52067963e+02 7.54775085e+02 7.22267866e-01]
[462.40185547 195.60974121 0.90673375]	[467.49472046 236.53959656 0.89473176]	[400.83291626 236.6137085 0.85363185]	[377.72717285 341.7260437 0.86483741]	[375.03143311 439.26367188 0.87317419]	[536.73431396 234.06719971 0.84458458]	[562.45733643 336.56259155 0.90069258]	[564.82843018 439.12854004 0.91605753]	[469.96755981 441.84033203 0.71318495]	[426.3755188 441.82052612 0.70439386]	[439.13723755 603.36791992 0.86621881]	[444.29125977 747.1149292 0.84470177]	[511.04098511 444.31469727 0.69115889]	[503.48208618 600.85424805 0.88091642]	[505.92388916 749.57006836 0.84292561]	[454.56503296 187.735672 0.83561897]	[480.13668823 185.24459839 0.88239557]	[436.62643433 172.45378113 0.72357434]	[498.18490601 169.85647583 0.84839696]	[500.79260254 790.66918945 0.85149091]	[521.32220459 788.12341309 0.83007282]	[5.03288086e+02 7.59922424e+02 6.80839598e-01]	[441.88757324 788.22900391 0.83691728]	[423.87609863 785.59912109 0.79757482]	[4.54556427e+02 7.54750732e+02 7.21334815e-01]
[464.96310425 195.59658813 0.8812176 ]	[470.04214478 236.54122925 0.88773406]	[403.26467896 236.62947083 0.84488183]	[380.16210938 341.73342896 0.87327915]	[375.10559082 441.69403076 0.88902259]	[539.26147461 234.04330444 0.85335433]	[564.8348999 336.49597168 0.88805962]	[564.92675781 439.06921387 0.90879744]	[472.51525879 441.83621216 0.70474666]	[428.9770813 441.81976318 0.68824047]	[439.14382935 603.40704346 0.86173093]	[444.30557251 747.1060791 0.84292865]	[511.08364868 444.30422974 0.68965226]	[505.88851929 600.88183594 0.87684715]	[505.93164062 749.55731201 0.84026676]	[457.15209961 185.26248169 0.85949218]	[480.29022217 185.2102356 0.89813632]	[436.6819458 172.41107178 0.73879468]	[500.65811157 169.85678101 0.84765148]	[500.7925415 790.6619873 0.84423673]	[521.32843018 788.11743164 0.82133073]	[5.03281616e+02 7.59887085e+02 6.74045980e-01]	[444.30828857 788.23150635 0.83531713]	[423.88537598 785.60784912 0.79826069]	[4.54577637e+02 7.54737549e+02 7.22012937e-01]
[469.99630737 195.55580139 0.87120283]	[475.08175659 236.54103088 0.8912459 ]	[403.33377075 236.64692688 0.83039564]	[380.28695679 339.28393555 0.87077755]	[377.55343628 441.70095825 0.89992887]	[541.73669434 234.03300476 0.86061609]	[564.96905518 336.48956299 0.87201232]	[564.98291016 439.1373291 0.91722608]	[475.09899902 441.79663086 0.70777571]	[434.03323364 441.77505493 0.69167364]	[439.14596558 603.46246338 0.86423862]	[444.3107605 747.10986328 0.84223861]	[516.16021729 441.85714722 0.69712478]	[505.91253662 603.26678467 0.87267882]	[505.92892456 749.56390381 0.840922 ]	[459.62573242 185.24131775 0.87867862]	[482.72436523 182.69244385 0.89769399]	[439.13467407 172.36575317 0.74758029]	[500.73648071 169.84480286 0.84942037]	[500.79162598 790.67218018 0.84286284]	[521.32507324 788.12890625 0.82123017]	[5.03280914e+02 7.59893494e+02 6.75840437e-01]	[441.8762207 790.59985352 0.83863395]	[423.86987305 785.61645508 0.8015902 ]	[4.54589508e+02 7.54746399e+02 7.26629794e-01]
[472.52249146 195.54675293 0.87089896]	[477.58688354 236.52401733 0.90221459]	[405.85998535 236.59793091 0.82313538]	[380.28973389 341.68548584 0.86865026]	[377.63293457 441.74682617 0.91322654]	[541.7824707 234.05267334 0.86641765]	[565.01824951 336.44607544 0.86021978]	[565.03790283 439.09024048 0.90551114]	[477.58627319 441.75262451 0.72144568]	[434.11538696 441.74304199 0.70972008]	[439.17645264 603.42486572 0.86442089]	[444.30603027 747.13134766 0.84081411]	[518.66131592 441.81576538 0.70983595]	[505.92538452 603.27740479 0.87155968]	[505.92114258 749.56726074 0.84005201]	[459.68276978 185.24639893 0.88399559]	[482.76461792 182.70304871 0.89436579]	[439.25048828 172.362854 0.75674564]	[500.80792236 169.823349 0.86302966]	[500.79837036 790.66448975 0.84596741]	[521.32012939 788.1204834 0.8246578 ]	[5.03279510e+02 7.59889221e+02 6.80023432e-01]	[441.86361694 790.60070801 0.83942413]	[423.85687256 785.61572266 0.80367994]	[4.54587036e+02 7.54774658e+02 7.26758659e-01]
[475.06289673 195.50334167 0.8833555 ]	[477.6668396 236.5375824 0.9148522]	[408.40472412 236.61940002 0.81376731]	[380.35623169 341.70697021 0.85582298]	[377.75427246 441.77072144 0.91449136]	[541.83331299 234.06202698 0.87075138]	[565.07104492 336.44165039 0.85595721]	[567.4407959 439.10366821 0.90537006]	[477.66079712 441.77407837 0.7277239 ]	[436.6036377 441.76647949 0.71787769]	[439.18505859 603.49511719 0.86443317]	[444.32540894 747.13598633 0.83761585]	[518.73754883 441.82958984 0.71323955]	[505.93441772 603.30895996 0.8745271 ]	[505.90512085 749.5680542 0.84203738]	[459.74432373 185.20254517 0.88340038]	[482.82229614 182.66093445 0.89004368]	[439.30743408 172.46121216 0.81433785]	[500.85525513 169.83729553 0.84954476]	[500.79492188 790.68139648 0.84981883]	[521.31665039 788.1293335 0.83236748]	[5.00865967e+02 7.59905029e+02 6.79191709e-01]	[441.87713623 790.61273193 0.83144826]	[423.86196899 788.01550293 0.80222666]	[4.54611206e+02 7.54778320e+02 7.23835409e-01]
[475.11245728 195.47735596 0.8913095 ]	[477.6930542 236.52897644 0.92262363]	[408.44781494 236.62083435 0.81217629]	[382.75665283 341.78713989 0.84422201]	[380.19058228 441.79299927 0.91282064]	[541.85614014 234.04478455 0.87381196]	[565.07611084 336.47161865 0.86422783]	[567.49456787 439.11047363 0.90327942]	[477.66345215 441.80371094 0.72350943]	[436.61993408 441.80874634 0.71830344]	[439.18771362 605.878479 0.86242521]	[444.32885742 747.12091064 0.83856475]	[518.73254395 441.84356689 0.70705855]	[505.93844604 603.3069458 0.87525141]	[505.90289307 747.18096924 0.84352684]	[459.78881836 182.7053833 0.8808372 ]	[482.85690308 182.62625122 0.89009428]	[441.69573975 172.44252014 0.83300412]	[503.22924805 169.84303284 0.86625922]	[500.7711792 790.66973877 0.85267395]	[521.29382324 788.1239624 0.83247668]	[5.03285736e+02 7.57387390e+02 6.75844312e-01]	[441.88342285 790.60656738 0.83279681]	[423.86791992 788.01037598 0.80452895]	[4.54609894e+02 7.54754395e+02 7.22154021e-01]
[475.16271973 195.46376038 0.89807612]	[480.10183716 236.54315186 0.92707253]	[411.00204468 236.58789062 0.8191967 ]	[382.80010986 344.2590332 0.84256738]	[380.26055908 441.8168335 0.90561593]	[541.92755127 236.43109131 0.87170959]	[565.07763672 336.51092529 0.87009788]	[567.53173828 439.10739136 0.89779866]	[477.66879272 441.83728027 0.72217423]	[436.62182617 441.84585571 0.71854186]	[439.19332886 603.50695801 0.86189592]	[444.33505249 747.13000488 0.83639801]	[518.75183105 441.87335205 0.70697057]	[505.95889282 603.31567383 0.87397373]	[505.90670776 747.1697998 0.84563166]	[459.8175354 182.66915894 0.8774097 ]	[482.92269897 180.15678406 0.87648326]	[441.72903442 172.39047241 0.82094181]	[503.34777832 169.79563904 0.87081182]	[500.75588989 790.64929199 0.85235417]	[521.27325439 788.11279297 0.83152008]	[5.03301941e+02 7.57363831e+02 6.78936481e-01]	[441.88201904 790.61010742 0.83440596]	[423.87191772 788.019104 0.80833995]	[4.54621521e+02 7.54772949e+02 7.20812917e-01]
[477.71633911 195.43080139 0.92317778]	[480.13845825 236.57168579 0.93064499]	[413.49557495 236.62583923 0.81589139]	[382.8586731 344.26760864 0.82461274]	[380.29498291 441.87487793 0.89093345]	[544.33422852 236.42767334 0.87410641]	[567.45776367 336.53396606 0.87521213]	[567.50671387 439.08056641 0.89930534]	[477.67254639 441.85656738 0.72337288]	[436.63217163 441.86462402 0.71709651]	[439.18295288 603.50598145 0.86512136]	[444.34509277 747.13250732 0.83508843]	[518.74761963 444.31430054 0.71001279]	[506.00097656 603.33831787 0.86638129]	[505.90896606 747.1663208 0.84634626]	[462.26867676 182.6178894 0.87851226]	[485.42776489 180.09851074 0.86566639]	[441.80145264 172.35861206 0.84897518]	[503.46099854 169.76670837 0.85298955]	[500.7484436 790.64703369 0.85191464]	[521.26550293 788.11364746 0.83068562]	[5.03308044e+02 7.57358398e+02 6.79119825e-01]	[441.88815308 790.61151123 0.83315182]	[423.88040161 788.02410889 0.80696154]	[4.54636322e+02 7.54781494e+02 7.20823407e-01]
[477.72366333 195.39674377 0.93052673]	[480.13653564 236.55970764 0.9331311 ]	[413.49707031 236.60479736 0.81859517]	[382.86575317 344.25933838 0.82392293]	[380.30187988 441.88064575 0.88920027]	[544.33294678 236.43063354 0.87479377]	[567.44232178 336.54727173 0.87614685]	[567.46453857 439.08483887 0.90878099]	[477.69522095 444.32107544 0.72090268]	[436.63781738 444.3140564 0.71453393]	[439.21337891 603.47723389 0.86550808]	[444.34857178 747.10528564 0.83612376]	[518.78747559 444.37841797 0.7083993 ]	[505.98999023 603.38873291 0.87293196]	[505.90179443 747.16760254 0.84711057]	[462.28466797 180.12397766 0.89050555]	[485.42584229 180.05996704 0.86854821]	[441.83563232 172.34106445 0.84551704]	[503.44955444 169.7975769 0.86536127]	[500.75390625 790.64672852 0.85188627]	[521.27557373 788.11193848 0.83081853]	[5.03293915e+02 7.57352905e+02 6.77862763e-01]	[444.31277466 790.590271 0.83391416]	[423.89364624 788.00390625 0.80335593]	[4.54635742e+02 7.54744263e+02 7.21376538e-01]
[477.72045898 195.39831543 0.92995167]	[480.13873291 236.55749512 0.93232608]	[413.49914551 236.60343933 0.81868058]	[382.86376953 344.25512695 0.8243466 ]	[380.30291748 441.88018799 0.8889271 ]	[544.33575439 236.42860413 0.87446791]	[567.44555664 336.54782104 0.87662369]	[567.46228027 439.08700562 0.90959913]	[477.69528198 444.31567383 0.72136557]	[436.63442993 444.30633545 0.71433789]	[439.20968628 603.47399902 0.86289358]	[444.35403442 747.0993042 0.83548188]	[518.79022217 444.37564087 0.70900464]	[505.99468994 603.38006592 0.87243092]	[505.89788818 747.17474365 0.84670568]	[462.2833252 180.11988831 0.89026165]	[485.42962646 180.06411743 0.86785841]	[441.83676147 172.33668518 0.84448183]	[503.46194458 169.80299377 0.86327672]	[500.75424194 790.6395874 0.85135728]	[521.27825928 788.10760498 0.82977927]	[5.03290100e+02 7.57365906e+02 6.76679373e-01]	[444.31243896 790.59490967 0.83394086]	[423.89822388 788.00775146 0.80335319]	[4.54639496e+02 7.54739685e+02 7.21632659e-01]
[477.72680664 195.38269043 0.93021101]	[480.14193726 236.54690552 0.93395054]	[413.49682617 236.60261536 0.81860805]	[382.85940552 344.26461792 0.82444894]	[380.30065918 441.87179565 0.89128226]	[544.34521484 234.07827759 0.87550497]	[567.44372559 336.53436279 0.87480247]	[565.06060791 436.69589233 0.90735328]	[477.6965332 444.31652832 0.71946341]	[436.63565063 444.31271362 0.71435285]	[439.2177124 603.49963379 0.86288893]	[444.35845947 747.09625244 0.83532381]	[521.16699219 444.35214233 0.71201652]	[506.01339722 603.38153076 0.86946166]	[505.89471436 747.18041992 0.84698641]	[462.293396 180.09169006 0.89173734]	[485.43710327 180.04856873 0.86739719]	[441.83496094 172.30578613 0.83951789]	[503.46896362 169.80950928 0.86341977]	[500.74740601 790.63916016 0.84995115]	[521.27490234 788.10705566 0.82874906]	[5.03291626e+02 7.57374207e+02 6.76473796e-01]	[444.3236084 790.590271 0.83396488]	[426.34082031 788.00640869 0.80174863]	[4.54642273e+02 7.54741760e+02 7.22631812e-01]
[477.69876099 193.02403259 0.92547536]	[480.13928223 236.54933167 0.93328065]	[413.496521 236.60359192 0.8186481 ]	[382.86169434 344.26361084 0.82516968]	[380.30178833 441.87057495 0.89208478]	[544.33642578 236.42237854 0.87540585]	[565.05749512 336.5541687 0.87953097]	[565.0401001 439.06512451 0.91357499]	[477.70083618 444.30758667 0.72313601]	[436.62985229 444.30740356 0.71596897]	[439.22122192 603.48248291 0.86107308]	[444.36682129 747.10046387 0.83569777]	[521.17004395 444.34725952 0.71403527]	[505.99951172 603.36877441 0.87099516]	[505.88995361 749.55206299 0.84701449]	[462.275177 177.61174011 0.8992039 ]	[485.4302063 177.59971619 0.87091088]	[441.82559204 172.26156616 0.83393037]	[503.47366333 169.80122375 0.85525352]	[500.74664307 790.6451416 0.84653354]	[521.27362061 788.11437988 0.82868785]	[5.03288422e+02 7.57396606e+02 6.76496685e-01]	[444.33325195 788.23193359 0.83656526]	[426.3550415 785.61016846 0.7984001 ]	[4.54648193e+02 7.54746033e+02 7.25655794e-01]
[477.6803894 192.9949646 0.9220556]	[480.11523438 236.54347229 0.93109226]	[411.01434326 236.60258484 0.81750357]	[382.85992432 344.24768066 0.82495952]	[380.28936768 441.85375977 0.89509273]	[544.30712891 236.42059326 0.87461227]	[565.02099609 336.49783325 0.87272435]	[564.97088623 439.10031128 0.92174852]	[477.68048096 444.31402588 0.71952361]	[436.61920166 444.31515503 0.71182424]	[439.23019409 603.5057373 0.85967404]	[444.3571167 747.10003662 0.83794999]	[518.78088379 444.35726929 0.70921642]	[508.44177246 603.39868164 0.86754024]	[505.89135742 749.54577637 0.84640872]	[462.26293945 177.57518005 0.90596002]	[485.41531372 177.55964661 0.87734324]	[441.81268311 172.25431824 0.83399612]	[503.47412109 169.7727356 0.84534597]	[500.75326538 790.64465332 0.85128629]	[521.2755127 788.10668945 0.8299768 ]	[5.03289062e+02 7.57379456e+02 6.78228796e-01]	[444.30615234 788.21600342 0.8368566 ]	[423.89990234 785.57611084 0.79586035]	[4.54639893e+02 7.52315491e+02 7.29506731e-01]
[477.62469482 192.9745636 0.91021043]	[480.10375977 236.53610229 0.92875081]	[410.99542236 236.59164429 0.81814623]	[382.81854248 344.25796509 0.83461505]	[380.28527832 441.85528564 0.89326292]	[541.93695068 236.42112732 0.87197959]	[564.99133301 336.59194946 0.88733983]	[564.93762207 439.11254883 0.92728746]	[477.66940308 444.3565979 0.7147696 ]	[436.5975647 444.35852051 0.7075271 ]	[439.23455811 603.51226807 0.86701453]	[444.36032104 747.09631348 0.83830291]	[518.77709961 444.4074707 0.70337903]	[508.46392822 603.43701172 0.86545932]	[505.89151001 749.55157471 0.84544617]	[462.21325684 177.55575562 0.90427369]	[485.34655762 177.52931213 0.88719362]	[441.77484131 169.87322998 0.83308375]	[503.41680908 167.27799988 0.8485086 ]	[500.76293945 790.64398193 0.85207075]	[521.28375244 788.10760498 0.83025181]	[5.03280548e+02 7.57389099e+02 6.76569164e-01]	[441.88531494 788.23120117 0.83822608]	[423.88525391 785.58190918 0.79970574]	[4.54643921e+02 7.52315491e+02 7.30492890e-01]
[475.14801025 192.96224976 0.89912319]	[477.72747803 236.54450989 0.92611873]	[410.9574585 236.59049988 0.81660986]	[382.78308105 344.24307251 0.84342116]	[380.25515747 441.80703735 0.90245789]	[541.91394043 236.44282532 0.87221754]	[564.93652344 336.66790771 0.89734697]	[564.87200928 439.10693359 0.92690104]	[477.65750122 444.33956909 0.71527177]	[436.587677 444.34185791 0.70997041]	[439.23928833 603.46722412 0.87211055]	[444.37030029 747.09210205 0.83739078]	[518.76184082 444.3835144 0.70552945]	[506.01885986 603.41778564 0.86680007]	[505.89151001 749.5569458 0.84481126]	[459.82086182 177.54704285 0.89860904]	[482.93136597 177.51898193 0.89575559]	[441.71557617 169.87492371 0.82898647]	[503.36499023 169.74740601 0.86028975]	[500.77935791 790.65454102 0.84965038]	[521.29785156 788.11224365 0.82805204]	[5.00865753e+02 7.57396851e+02 6.75219238e-01]	[441.88406372 788.23956299 0.84267914]	[423.88745117 785.58776855 0.80268002]	[4.57098541e+02 7.54736328e+02 7.35040486e-01]
[475.09487915 192.94416809 0.89409637]	[477.64190674 236.56968689 0.91316944]	[405.89483643 236.65446472 0.81550872]	[380.3505249 344.30789185 0.84270418]	[380.21939087 441.87246704 0.89883143]	[541.85992432 236.43222046 0.87193447]	[564.87927246 339.06271362 0.90355545]	[564.81298828 439.11791992 0.91994578]	[477.59210205 444.4180603 0.69944918]	[434.07791138 444.41894531 0.69243711]	[439.23117065 603.4934082 0.8766433 ]	[444.35961914 747.08898926 0.83837122]	[518.72619629 446.92648315 0.69459772]	[505.96975708 603.42486572 0.87646693]	[505.90103149 749.55206299 0.84420377]	[459.77151489 177.5291748 0.90204531]	[482.88562012 177.49151611 0.91349876]	[441.6550293 169.86044312 0.83625615]	[503.28793335 169.76463318 0.85943323]	[500.78109741 790.65393066 0.85048926]	[521.29907227 788.11224365 0.82816052]	[5.03280457e+02 7.57384399e+02 6.78006649e-01]	[441.878479 788.2243042 0.84561908]	[423.8838501 785.56842041 0.80208683]	[4.54650574e+02 7.52305054e+02 7.35918224e-01]
[472.54714966 192.95266724 0.88572741]	[475.13900757 236.54200745 0.90001911]	[403.3927002 236.63316345 0.82401991]	[380.29309082 341.81118774 0.86206084]	[380.150177 441.91363525 0.90039104]	[541.79901123 234.07044983 0.86588931]	[564.80865479 336.64862061 0.90155435]	[562.41131592 439.11846924 0.91317052]	[475.12316895 444.41369629 0.69194126]	[434.03604126 446.87423706 0.68189543]	[439.22268677 605.87731934 0.87276787]	[444.36288452 747.10266113 0.84158826]	[518.64379883 446.89321899 0.68151891]	[505.91253662 603.42480469 0.88991916]	[505.89041138 749.56469727 0.84753978]	[459.7074585 177.54229736 0.90198874]	[482.8041687 177.48921204 0.92697906]	[439.2840271 169.85626221 0.84133565]	[500.828125 169.73937988 0.8433755 ]	[500.78411865 790.66113281 0.85304195]	[521.29943848 788.11968994 0.83415073]	[5.03278564e+02 7.59886414e+02 6.82538390e-01]	[441.88464355 788.22741699 0.84291637]	[423.8951416 785.57751465 0.80067849]	[4.54643341e+02 7.54736450e+02 7.36944318e-01]
[472.53207397 192.94857788 0.88460791]	[475.12835693 236.53964233 0.89729899]	[403.39129639 236.62759399 0.82603711]	[380.28735352 341.79803467 0.8635869 ]	[380.15402222 441.91598511 0.8975848 ]	[541.78826904 234.06852722 0.86504322]	[564.80871582 336.65753174 0.90206963]	[562.43499756 439.12341309 0.91555643]	[475.13208008 444.36245728 0.69753277]	[434.04519653 444.3817749 0.68715394]	[439.23788452 605.88079834 0.87709296]	[444.35821533 747.08544922 0.84202582]	[518.64459229 444.38046265 0.68824029]	[505.90499878 603.39898682 0.88934326]	[505.90493774 749.56958008 0.84605825]	[459.70166016 177.54792786 0.90088481]	[482.79205322 177.49530029 0.9260866 ]	[439.28485107 172.25479126 0.84040034]	[500.8241272 169.76811218 0.84492153]	[500.79876709 790.70587158 0.85086823]	[521.3168335 788.14855957 0.83264065]	[5.03272980e+02 7.59888367e+02 6.85508430e-01]	[441.85449219 790.61346436 0.84010851]	[423.86386108 787.9987793 0.80835909]	[4.54635315e+02 7.52296692e+02 7.46375680e-01]
[469.97543335 192.94346619 0.88583606]	[472.51083374 236.55455017 0.88706374]	[403.24789429 236.66804504 0.83699644]	[380.23522949 341.77001953 0.86830366]	[377.70223999 441.85174561 0.91557902]	[539.300354 234.06144714 0.85041642]	[562.43756104 336.67263794 0.90645683]	[562.37646484 439.19393921 0.91823983]	[472.58581543 444.34835815 0.69195116]	[431.50302124 444.37023926 0.68006444]	[439.19473267 605.87463379 0.87255472]	[444.34008789 747.08453369 0.84565794]	[513.64373779 444.35610962 0.68037844]	[505.89147949 603.37585449 0.88284552]	[505.91247559 749.56848145 0.84636712]	[459.62884521 177.55001831 0.89811856]	[482.71194458 175.11706543 0.93668288]	[439.19760132 172.25004578 0.82323474]	[500.71044922 167.27542114 0.83466733]	[500.80941772 790.73187256 0.84938347]	[521.32849121 788.16619873 0.8338114 ]	[5.03281891e+02 7.59866028e+02 6.89527333e-01]	[441.84362793 790.63220215 0.83526826]	[423.84963989 788.01141357 0.80869287]	[4.54621460e+02 7.52280823e+02 7.43717432e-01]
[462.24331665 192.98216248 0.93037462]	[462.43295288 236.5402832 0.9310165 ]	[398.1965332 236.64480591 0.86617041]	[377.58334351 344.25836182 0.85689253]	[377.49139404 444.29595947 0.86365336]	[529.04370117 234.05612183 0.84213507]	[562.23321533 336.53625488 0.88714671]	[562.32305908 436.64935303 0.88447607]	[464.90591431 441.82043457 0.73311138]	[421.36752319 441.85934448 0.71907991]	[439.09643555 603.4508667 0.85260266]	[441.92633057 747.16394043 0.85022855]	[505.97012329 441.81741333 0.71381205]	[503.4949646 603.46673584 0.8999083 ]	[505.89440918 747.15997314 0.8489157 ]	[446.96908569 177.59887695 0.85109282]	[475.17324829 177.53089905 0.88049215]	[429.00494385 172.40470886 0.81076181]	[490.55874634 169.73588562 0.80531269]	[500.82104492 790.69512939 0.85752946]	[521.33886719 788.12091064 0.83150053]	[5.00846832e+02 7.57339478e+02 6.85094416e-01]	[444.30648804 790.63671875 0.82046497]	[423.88272095 788.07104492 0.81119418]	[4.52042145e+02 7.54841614e+02 7.23402977e-01]
[459.75973511 192.9651947 0.93610591]	[462.306427 236.54675293 0.94716263]	[398.05401611 239.06344604 0.84941393]	[375.08029175 341.79156494 0.83235228]	[374.97705078 441.88745117 0.84977573]	[526.43322754 234.04508972 0.86555231]	[559.80718994 336.56411743 0.88000536]	[562.27386475 436.60296631 0.874336 ]	[464.86676025 441.84924316 0.73565984]	[421.3392334 441.87588501 0.72377163]	[436.65820312 603.45739746 0.84240913]	[441.91497803 749.55871582 0.84989005]	[505.94546509 441.85784912 0.71477389]	[503.50064087 603.43878174 0.90443218]	[503.4553833 747.16345215 0.85994256]	[444.3626709 177.59118652 0.87533599]	[470.04577637 177.50593567 0.86065233]	[423.9180603 172.30891418 0.81696332]	[485.44094849 167.2436676 0.83093369]	[503.28646851 790.8145752 0.83136469]	[521.40722656 788.1942749 0.82573617]	[5.00714600e+02 7.57309937e+02 6.92627311e-01]	[444.31652832 790.6729126 0.80650926]	[423.87991333 788.10388184 0.80210036]	[4.52037018e+02 7.57310547e+02 7.20932543e-01]
[459.62658691 192.98556519 0.93600488]	[459.8132019 236.56872559 0.9463681 ]	[395.54208374 239.08145142 0.83266008]	[372.48519897 344.2961731 0.80689615]	[372.45428467 444.41723633 0.81314993]	[523.90802002 234.05152893 0.87413144]	[557.26715088 336.59667969 0.86895525]	[562.21948242 436.59381104 0.86586642]	[462.40704346 444.31686401 0.74291855]	[421.26675415 444.35528564 0.72271651]	[436.61331177 603.49578857 0.83776367]	[441.89935303 749.57159424 0.84906918]	[503.4861145 441.87289429 0.72181112]	[503.44790649 603.33618164 0.90462506]	[503.43429565 746.96881104 0.846789 ]	[441.83410645 177.59161377 0.90313035]	[467.41900635 177.53352356 0.86887848]	[421.34881592 172.3754425 0.86149257]	[485.34414673 169.76707458 0.84458131]	[503.27929688 790.76068115 0.82413125]	[521.37164307 788.12902832 0.80867016]	[5.00735687e+02 7.49777344e+02 7.09547639e-01]	[444.31271362 790.70672607 0.79921478]	[423.8671875 788.13220215 0.80086589]	[4.52027130e+02 7.57310730e+02 7.33768344e-01]
[459.62677002 192.98539734 0.93611985]	[459.81283569 236.56907654 0.94620943]	[395.54486084 239.08061218 0.83295953]	[372.48522949 344.29376221 0.80657911]	[372.45794678 444.41522217 0.8140533 ]	[523.90856934 234.05265808 0.8739205 ]	[557.2744751 336.59829712 0.86923563]	[562.21911621 436.59280396 0.86542058]	[462.39682007 444.32443237 0.74371445]	[421.26046753 444.36746216 0.72180402]	[436.60391235 605.87426758 0.83518779]	[441.89364624 749.565979 0.85181427]	[503.4758606 444.30627441 0.72228897]	[503.44485474 603.34106445 0.90624356]	[503.4276123 746.96478271 0.84699392]	[441.83496094 177.5916748 0.9032042 ]	[467.41873169 177.53372192 0.86871845]	[421.35098267 172.37559509 0.86039543]	[485.34396362 169.76856995 0.84470546]	[503.2835083 790.75543213 0.82384217]	[521.37451172 788.12158203 0.80844927]	[5.00727448e+02 7.49772522e+02 7.09496975e-01]	[444.3112793 790.70214844 0.80187368]	[423.86306763 788.12548828 0.80405641]	[4.52017670e+02 7.54849487e+02 7.35612392e-01]
[457.13394165 193.01068115 0.92034149]	[459.71658325 236.54219055 0.94637352]	[393.05166626 239.08526611 0.81984717]	[367.36065674 344.28924561 0.79939526]	[364.77658081 444.3421936 0.83477849]	[523.81060791 234.00468445 0.87291479]	[554.61315918 336.5753479 0.86079574]	[559.83282471 436.57125854 0.85657626]	[462.33328247 441.82513428 0.75226349]	[421.22158813 441.85720825 0.73637295]	[436.58615112 605.91821289 0.82623452]	[441.87985229 749.55487061 0.86012369]	[503.42297363 441.82543945 0.72729206]	[503.47485352 603.2880249 0.89367461]	[503.46542358 741.93847656 0.82325131]	[441.6769104 177.63500977 0.8979373 ]	[464.81906128 177.54663086 0.88594937]	[421.24301147 172.39855957 0.85680282]	[482.84381104 169.748703 0.86766499]	[503.26446533 790.75579834 0.82800895]	[521.36627197 788.09039307 0.79367769]	[5.00778259e+02 7.49566406e+02 7.07861543e-01]	[441.87872314 790.66656494 0.81594336]	[423.86315918 788.08868408 0.82007092]	[4.52012238e+02 7.54801392e+02 7.41988897e-01]
[454.60360718 193.02433777 0.89632261]	[457.22595215 236.56080627 0.92828554]	[390.43206787 239.09658813 0.80239755]	[362.33682251 346.85366821 0.81547964]	[362.25524902 446.89816284 0.83440912]	[521.35235596 234.0059967 0.87068331]	[549.57983398 336.60302734 0.85782766]	[559.79718018 434.03466797 0.83507055]	[462.21310425 441.78344727 0.75791949]	[418.79229736 441.83798218 0.73510909]	[436.5586853 606.02520752 0.80581188]	[441.8711853 749.58416748 0.86317098]	[503.31027222 441.75378418 0.743128 ]	[505.89398193 600.80883789 0.87046319]	[503.4777832 744.47253418 0.83072215]	[439.25067139 180.08026123 0.89227962]	[462.32910156 177.56825256 0.90292341]	[418.78820801 172.42936707 0.86925066]	[480.35394287 169.78181458 0.85766739]	[503.3611145 793.25128174 0.85224533]	[523.79882812 788.19494629 0.83222896]	[5.00731812e+02 7.49667847e+02 7.20488727e-01]	[441.85498047 790.6394043 0.82510853]	[423.86233521 788.07012939 0.81958354]	[4.52018646e+02 7.54839661e+02 7.53842235e-01]
[452.02270508 195.38606262 0.88387942]	[457.11593628 236.55729675 0.91354656]	[385.36474609 239.10218811 0.8086859 ]	[359.82241821 346.85125732 0.83753347]	[359.75042725 444.42526245 0.84814823]	[521.28039551 233.99647522 0.86935377]	[547.01824951 336.48126221 0.85319972]	[559.72064209 434.07324219 0.82958817]	[459.83877563 441.76876831 0.760306 ]	[418.73632812 441.86981201 0.72301394]	[434.11837769 606.00042725 0.80596846]	[441.92318726 749.59185791 0.85011357]	[503.28747559 439.27429199 0.7431947 ]	[505.88165283 600.74359131 0.85642481]	[503.42282104 744.46014404 0.83471775]	[439.15350342 180.11982727 0.88640839]	[462.24154663 177.582901 0.91859132]	[418.70739746 172.38670349 0.80940688]	[480.22497559 167.28469849 0.83381188]	[5.05940338e+02 7.95796448e+02 7.46691942e-01]	[5.23910828e+02 7.90617615e+02 7.69448280e-01]	[4.98173523e+02 7.49660950e+02 7.09357262e-01]	[441.8119812 790.70788574 0.82071066]	[423.83938599 788.1149292 0.82104522]	[454.57147217 754.84838867 0.78036773]
[446.95666504 195.42085266 0.88928246]	[454.60421753 236.57473755 0.89776039]	[382.84155273 239.11604309 0.81838059]	[359.75213623 344.24337769 0.85480791]	[357.19229126 446.92507935 0.84791744]	[521.20733643 234.01416016 0.86427379]	[544.5335083 336.52636719 0.87028712]	[557.18597412 434.087677 0.82155287]	[459.80340576 441.70437622 0.76407301]	[418.69448853 441.79077148 0.73548734]	[436.58798218 605.89685059 0.82593304]	[441.91091919 749.56976318 0.85286659]	[503.26470947 439.21676636 0.74399245]	[503.47045898 595.69940186 0.85216123]	[503.38598633 749.76513672 0.83199972]	[439.07391357 182.62576294 0.87242061]	[459.80569458 180.04948425 0.91220039]	[418.57943726 172.36737061 0.78526527]	[480.11105347 169.73554993 0.82512683]	[5.03411743e+02 8.00948486e+02 7.36089289e-01]	[5.23850159e+02 7.90826172e+02 7.57488608e-01]	[4.95685242e+02 7.65027771e+02 6.60647750e-01]	[441.83175659 790.71234131 0.80552983]	[423.8210144 788.10772705 0.80676091]	[452.07345581 754.82330322 0.76215106]
[446.86184692 195.47792053 0.89136499]	[452.00439453 236.60513306 0.88354492]	[382.75314331 239.18110657 0.82681656]	[359.64810181 344.30480957 0.85918766]	[357.04806519 444.42160034 0.84769356]	[518.75097656 234.01838684 0.85891491]	[544.44274902 336.51278687 0.87574953]	[552.08123779 436.63272095 0.84330672]	[459.78057861 441.72042847 0.76979852]	[418.67416382 441.81256104 0.73602444]	[436.61364746 605.95812988 0.82824868]	[444.30343628 749.57427979 0.84013611]	[500.89776611 439.25 0.74721229]	[503.42254639 595.67236328 0.86577177]	[503.39175415 752.17407227 0.83961409]	[436.62411499 182.67781067 0.85681713]	[459.73968506 180.13534546 0.90081817]	[416.15362549 172.39295959 0.79800475]	[477.70471191 169.76870728 0.83285999]	[5.03426666e+02 8.06066589e+02 7.21378982e-01]	[5.23823364e+02 7.95831360e+02 6.99802876e-01]	[4.95660522e+02 7.64994690e+02 6.62408531e-01]	[441.7729187 790.73583984 0.79260808]	[423.78012085 788.10552979 0.79967272]	[454.56707764 754.83618164 0.76150572]
[444.36627197 195.59802246 0.89331686]	[446.96755981 236.68417358 0.87806529]	[380.28549194 241.66783142 0.83714116]	[357.15447998 346.86785889 0.84751207]	[356.96511841 449.46795654 0.8207283 ]	[518.65997314 236.45036316 0.85215515]	[544.42681885 336.67230225 0.8896873 ]	[549.51202393 439.11804199 0.86507034]	[459.70358276 441.80258179 0.76676106]	[418.62472534 444.33428955 0.73239046]	[436.54672241 608.53503418 0.78546894]	[441.93383789 749.56958008 0.84540957]	[500.80981445 441.73516846 0.74965954]	[503.38406372 598.26263428 0.87410241]	[503.41952515 759.93994141 0.81274933]	[436.55010986 187.72027588 0.8488223 ]	[459.70913696 185.18681335 0.89376092]	[416.07485962 174.90615845 0.7985394 ]	[477.71173096 172.27182007 0.85564172]	[5.03394348e+02 8.08631592e+02 7.79673994e-01]	[5.21388245e+02 8.03521057e+02 7.21346438e-01]	[4.98207703e+02 7.70080017e+02 7.22775936e-01]	[441.74429321 790.70880127 0.79561174]	[423.77096558 788.09606934 0.79780179]	[4.54580231e+02 7.54831726e+02 7.34550416e-01]
[444.37606812 198.03916931 0.88731664]	[446.88293457 239.11909485 0.87301302]	[380.23248291 241.71960449 0.83436781]	[357.12393188 346.87115479 0.84346372]	[354.47363281 446.91482544 0.81122404]	[516.14044189 236.56443787 0.83653587]	[544.36682129 339.14901733 0.90077364]	[547.0098877 439.23654175 0.88766754]	[459.64193726 444.35238647 0.75079006]	[418.59136963 446.93701172 0.72037083]	[434.08428955 616.2489624 0.77924305]	[444.33776855 749.56451416 0.83835864]	[500.7394104 441.84466553 0.74211317]	[503.26013184 600.79589844 0.8889944 ]	[503.42337036 767.51727295 0.83993745]	[436.55252075 190.28143311 0.86951756]	[459.68475342 185.26429749 0.8947531 ]	[416.02252197 175.07435608 0.79093349]	[477.64959717 172.31184387 0.829799 ]	[5.08464325e+02 8.13813660e+02 7.72331178e-01]	[5.23945007e+02 8.08733826e+02 8.03541422e-01]	[4.98167023e+02 7.72734253e+02 7.04228342e-01]	[4.41755951e+02 7.93214478e+02 7.62802720e-01]	[4.23779053e+02 7.88171265e+02 7.77745247e-01]	[4.57091400e+02 7.54792969e+02 7.44423270e-01]
[444.3168335 200.59385681 0.86801767]	[444.4289856 244.2212677 0.84501147]	[380.18991089 246.83534241 0.83076549]	[357.03933716 354.5295105 0.85425168]	[351.94506836 452.02490234 0.79537767]	[516.12689209 239.16351318 0.80791879]	[544.33935547 341.67623901 0.89079916]	[546.96679688 441.78234863 0.88101089]	[457.21508789 446.92703247 0.71874672]	[416.11322021 452.01086426 0.69561815]	[434.06756592 621.2989502 0.8139025 ]	[444.33410645 749.55126953 0.85151464]	[500.68389893 444.40081787 0.7196064 ]	[500.83422852 603.36004639 0.90010417]	[503.44161987 767.59851074 0.83484662]	[436.54190063 192.81184387 0.88590288]	[459.61410522 190.31433105 0.90420467]	[416.02020264 177.57206726 0.77731156]	[477.60455322 172.47219849 0.82921791]	[5.03420166e+02 8.16381470e+02 7.70893276e-01]	[5.23856567e+02 8.11234375e+02 7.77637601e-01]	[4.98232086e+02 7.72778931e+02 6.84380293e-01]	[4.41718231e+02 7.95797607e+02 7.09616423e-01]	[4.21317444e+02 7.90632812e+02 7.53915071e-01]	[457.11053467 752.30303955 0.75990242]
[441.74868774 210.8927002 0.92346406]	[444.34283447 254.43391418 0.91304243]	[380.12628174 254.57659912 0.87159193]	[354.51940918 359.69451904 0.85914284]	[341.73052979 459.80163574 0.87355483]	[511.08139038 251.90473938 0.80550593]	[541.92828369 351.95739746 0.86576867]	[544.51605225 454.55380249 0.85657966]	[457.11825562 457.19024658 0.72104019]	[413.58554077 459.72927856 0.71397012]	[434.06933594 623.85992432 0.84778476]	[444.35604858 749.64001465 0.84993964]	[498.25720215 457.11590576 0.71061444]	[500.74163818 608.559021 0.87499624]	[503.4413147 777.86468506 0.79783195]	[428.96395874 195.54167175 0.88720465]	[454.64755249 195.44483948 0.90795076]	[413.5413208 190.27238464 0.76671952]	[472.58743286 180.11795044 0.78947645]	[5.03405823e+02 8.26542908e+02 7.70497322e-01]	[5.23811829e+02 8.16411682e+02 7.51776099e-01]	[5.00730835e+02 7.88161621e+02 7.19153523e-01]	[4.39279816e+02 7.95802185e+02 7.37764239e-01]	[4.21327942e+02 7.90633362e+02 7.76186764e-01]	[4.57166626e+02 7.54815002e+02 7.24019170e-01]
[441.68719482 213.49752808 0.92829406]	[444.31472778 257.03509521 0.92558205]	[380.10864258 257.13537598 0.87029845]	[354.56854248 362.32949829 0.83880919]	[341.72692871 464.92019653 0.84734929]	[508.52554321 254.54434204 0.84463239]	[541.87786865 357.12545776 0.90575039]	[544.44537354 459.684021 0.90698242]	[454.621521 462.32495117 0.72527045]	[411.01651001 464.82769775 0.70569843]	[434.02124023 626.47277832 0.84415954]	[444.35501099 749.7109375 0.84661371]	[498.19152832 462.28329468 0.72556144]	[500.64398193 621.31652832 0.85280997]	[503.41067505 785.55810547 0.81462854]	[426.42468262 198.15921021 0.83976275]	[454.56326294 198.06312561 0.86505258]	[408.48223877 192.8961792 0.79285026]	[469.96881104 187.77056885 0.80447245]	[5.05898285e+02 8.29143494e+02 7.97031283e-01]	[5.23892517e+02 8.24071045e+02 7.75606632e-01]	[4.98250732e+02 7.90789185e+02 7.23884881e-01]	[4.39265839e+02 7.95794250e+02 7.43075669e-01]	[4.21306488e+02 7.90637512e+02 7.84507632e-01]	[4.57209534e+02 7.57324829e+02 6.99985802e-01]
[439.27532959 218.53703308 0.91669136]	[444.32119751 262.14492798 0.88389707]	[377.74505615 262.23492432 0.83419478]	[354.54406738 372.45794678 0.82100916]	[339.27374268 472.57830811 0.84367698]	[511.01751709 259.64022827 0.81758964]	[541.85638428 359.81466675 0.89388543]	[544.43768311 462.32992554 0.90179026]	[452.05743408 464.89102173 0.70539677]	[408.42913818 467.44494629 0.68797415]	[431.48345947 629.06591797 0.82318282]	[444.36938477 749.73455811 0.84521681]	[495.67623901 464.8409729 0.70068347]	[500.65231323 623.86444092 0.86531109]	[503.40689087 790.72137451 0.82619846]	[423.9034729 210.79379272 0.85199451]	[449.49926758 208.30033875 0.84522808]	[408.39672852 195.52845764 0.73753917]	[467.43811035 192.86732483 0.84089142]	[5.08505066e+02 8.34294312e+02 7.37338603e-01]	[5.23995056e+02 8.29263123e+02 7.89946079e-01]	[4.98236450e+02 8.03480103e+02 7.07334280e-01]	[4.39247742e+02 7.93335693e+02 7.77129591e-01]	[421.31845093 790.59997559 0.80882967]	[4.59640198e+02 7.57355408e+02 6.96650982e-01]
[439.27584839 218.53799438 0.9166258 ]	[444.3182373 262.14620972 0.88418502]	[377.74227905 262.23675537 0.83414507]	[354.54623413 372.45877075 0.82059157]	[339.26776123 472.58145142 0.84447598]	[511.01412964 259.64083862 0.81766784]	[541.85699463 359.81286621 0.89398545]	[544.43505859 462.33337402 0.90206194]	[452.05627441 464.89706421 0.70455813]	[408.42745972 467.45428467 0.68677461]	[431.48214722 629.07312012 0.8225534 ]	[444.36499023 749.72998047 0.8475796 ]	[495.67614746 464.84487915 0.70030218]	[500.65164185 623.86798096 0.86599416]	[503.40551758 790.72467041 0.82584417]	[423.90267944 210.79469299 0.85236776]	[449.50027466 208.29988098 0.84527087]	[408.40005493 195.53379822 0.73587584]	[467.43667603 192.86642456 0.84063101]	[5.08508179e+02 8.34292419e+02 7.38144159e-01]	[5.23996826e+02 8.29261780e+02 7.91013062e-01]	[4.98233307e+02 8.03487610e+02 7.07377315e-01]	[4.39246796e+02 7.93344604e+02 7.81525970e-01]	[421.31433105 790.60601807 0.81378335]	[4.59632812e+02 7.57349792e+02 6.96533680e-01]
[439.22177124 226.22146606 0.88261724]	[441.90719604 272.37701416 0.88993704]	[377.72140503 272.42803955 0.84983623]	[354.46878052 380.10995483 0.86104941]	[339.26516724 480.19595337 0.88538325]	[508.48120117 267.35028076 0.7967068 ]	[541.81518555 367.37832642 0.85784519]	[544.39349365 470.00967407 0.85885501]	[449.52212524 475.14251709 0.69892335]	[405.90405273 477.69036865 0.70195347]	[431.55340576 629.15869141 0.81682396]	[444.38641357 749.75256348 0.838202 ]	[495.61096191 475.12866211 0.67609525]	[500.66882324 626.57824707 0.87046921]	[5.03402496e+02 8.00923279e+02 7.97990859e-01]	[423.86108398 213.45858765 0.89515221]	[449.44470215 213.39163208 0.88999498]	[405.88305664 198.10351562 0.71990234]	[467.49313354 195.56632996 0.82654023]	[5.05994354e+02 8.39463745e+02 7.10932493e-01]	[5.23966370e+02 8.34295715e+02 7.57515609e-01]	[4.98195679e+02 8.11143127e+02 7.24789202e-01]	[4.39241150e+02 7.93323303e+02 7.78591633e-01]	[421.31506348 790.60388184 0.81648749]	[4.59646545e+02 7.57362488e+02 6.87309265e-01]
[439.22177124 231.43640137 0.91720438]	[441.8913269 275.04214478 0.93422556]	[377.6784668 277.47875977 0.86573112]	[352.00927734 382.74459839 0.83486176]	[339.25872803 482.84860229 0.89072436]	[508.4642334 274.92599487 0.8342756 ]	[541.77227783 377.52481079 0.87485647]	[544.31121826 480.12588501 0.89502954]	[449.42950439 482.78094482 0.72340363]	[403.37911987 482.83432007 0.72294509]	[436.54177856 634.21496582 0.8125509 ]	[444.38284302 749.71405029 0.85387266]	[493.0425415 482.7487793 0.70338708]	[500.69000244 639.27380371 0.8318907 ]	[503.46847534 808.6842041 0.81510359]	[423.86984253 216.12989807 0.89235753]	[446.96865845 216.01889038 0.89073431]	[408.38537598 210.84947205 0.75355673]	[467.40722656 203.20423889 0.8201533 ]	[5.08448822e+02 8.49630371e+02 7.71830678e-01]	[5.26412903e+02 8.44611938e+02 7.74188280e-01]	[5.00700470e+02 8.18918091e+02 7.03761339e-01]	[4.39174255e+02 7.93352783e+02 7.79026508e-01]	[421.25219727 790.60876465 0.83388448]	[4.59646973e+02 7.54790649e+02 7.09095478e-01]
[439.22073364 236.4616394 0.93040407]	[441.8760376 277.72769165 0.92297435]	[377.65090942 280.15600586 0.85704774]	[352.01400757 387.86035156 0.81096786]	[339.2322998 485.4838562 0.8560521]	[506.0090332 277.66119385 0.84561741]	[541.76251221 380.25683594 0.89042729]	[541.94030762 482.87771606 0.90407854]	[446.92636108 485.37823486 0.71680886]	[403.36035156 485.41082764 0.70537758]	[434.07226562 641.81268311 0.8182475 ]	[444.40454102 749.70288086 0.85443717]	[487.98153687 485.35794067 0.69117272]	[500.65658569 644.40643311 0.85880178]	[5.03413788e+02 8.13779236e+02 8.11665773e-01]	[423.85675049 223.73510742 0.84191483]	[446.95806885 221.15660095 0.84088796]	[405.88174438 213.54690552 0.72753543]	[464.92169189 210.86903381 0.85370475]	[5.08513885e+02 8.54796082e+02 7.24809587e-01]	[5.26522766e+02 8.52179138e+02 7.63196528e-01]	[5.00667297e+02 8.29105896e+02 7.07551420e-01]	[4.39153900e+02 7.93358643e+02 7.74080276e-01]	[421.2562561 790.59307861 0.82893306]	[4.59700623e+02 7.52308044e+02 7.22102582e-01]
[439.1902771 239.19142151 0.89753497]	[441.84902954 285.30545044 0.88355529]	[377.66607666 287.85394287 0.82314563]	[351.94674683 395.64553833 0.82653928]	[339.22415161 495.64984131 0.85520881]	[506.00314331 282.71633911 0.81559885]	[541.71569824 385.29556274 0.84904832]	[541.91644287 487.98730469 0.87008548]	[444.38363647 490.5496521 0.71604025]	[400.86373901 493.08370972 0.70278937]	[436.5526123 644.46179199 0.84979701]	[444.41751099 749.66894531 0.85917222]	[485.45687866 490.55664062 0.68924654]	[498.22131348 647.0536499 0.85152185]	[5.03428894e+02 8.18972412e+02 7.97985315e-01]	[423.79547119 233.84819031 0.8876183 ]	[446.89962769 231.38331604 0.87234199]	[405.83001709 218.56880188 0.66699761]	[467.4102478 213.53308105 0.84079885]	[5.05879730e+02 8.57371521e+02 7.26187468e-01]	[5.23943787e+02 8.52353088e+02 7.71617115e-01]	[5.00722351e+02 8.31722168e+02 7.32688189e-01]	[4.39149719e+02 7.93363892e+02 7.61069179e-01]	[421.2600708 790.59515381 0.81623012]	[4.59673004e+02 7.52245911e+02 7.25880980e-01]
[439.17645264 249.32568359 0.89502573]	[441.87307739 295.3911438 0.91539085]	[377.68222046 295.42410278 0.85400093]	[351.91442871 400.65905762 0.8409878 ]	[339.21557617 500.68344116 0.88573408]	[508.44921875 292.96694946 0.81762421]	[541.68188477 393.06356812 0.83035886]	[541.82666016 498.18847656 0.8827337 ]	[444.36434937 498.21917725 0.73708677]	[400.8475647 498.2623291 0.72659528]	[436.56143188 647.02093506 0.84522974]	[444.41741943 749.69464111 0.85842246]	[485.43713379 500.67962646 0.71193939]	[498.15899658 649.66955566 0.81612217]	[5.03462585e+02 8.26537354e+02 8.08037162e-01]	[423.83926392 236.45561218 0.91583407]	[446.91213989 234.04121399 0.90879166]	[405.87814331 221.19885254 0.67791605]	[467.41705322 221.10856628 0.80907238]	[5.03462250e+02 8.60016724e+02 7.31012106e-01]	[5.23939209e+02 8.54908691e+02 7.75023937e-01]	[5.00741577e+02 8.31853394e+02 7.40913749e-01]	[4.39141663e+02 7.95824646e+02 7.46649384e-01]	[421.2300415 790.60681152 0.81091839]	[4.59680908e+02 7.52233215e+02 7.30394721e-01]
[439.14486694 254.40107727 0.9202891 ]	[441.86196899 295.63845825 0.93972683]	[377.64697266 298.01123047 0.86226374]	[351.97888184 400.82354736 0.83979154]	[339.21960449 503.25042725 0.89503449]	[505.97573853 295.57522583 0.85129064]	[539.30670166 398.24075317 0.88276213]	[541.76147461 503.25531006 0.9012118 ]	[444.39193726 500.85858154 0.74138588]	[403.26977539 503.28329468 0.73519206]	[434.08334351 647.11584473 0.83919775]	[444.42007446 749.7076416 0.85712218]	[485.45037842 503.28216553 0.70913076]	[498.16519165 662.31451416 0.81271648]	[503.40957642 829.17010498 0.84070873]	[423.79092407 239.04637146 0.89309967]	[446.91271973 236.63156128 0.88345498]	[405.87594604 231.38792419 0.68333614]	[467.39779663 228.77748108 0.8104803 ]	[5.03454529e+02 8.65082581e+02 7.54978895e-01]	[5.23908936e+02 8.59947815e+02 7.82761276e-01]	[5.00693573e+02 8.36894531e+02 7.21577346e-01]	[4.39184052e+02 7.93359558e+02 7.61213660e-01]	[421.27682495 788.23303223 0.81924975]	[4.59676758e+02 7.52248779e+02 7.34966040e-01]
[439.15490723 256.99279785 0.92178738]	[441.84912109 298.24380493 0.9285323 ]	[377.59512329 300.65756226 0.85008788]	[351.94534302 405.865448 0.81415159]	[339.24179077 505.87756348 0.87157774]	[505.98168945 298.18463135 0.84813946]	[539.29956055 400.75787354 0.87705976]	[541.73114014 503.49200439 0.88526756]	[444.41491699 505.92770386 0.72675061]	[403.26037598 505.95065308 0.71292669]	[434.08303833 652.14202881 0.81320155]	[444.41415405 749.65863037 0.86467445]	[485.46203613 505.93994141 0.6953395 ]	[495.65182495 664.92425537 0.8302688 ]	[503.41757202 831.74365234 0.83220685]	[423.78033447 244.22950745 0.84290975]	[446.88214111 241.68255615 0.84319699]	[403.38671875 233.99203491 0.718014 ]	[464.90487671 228.87228394 0.84014452]	[5.03441864e+02 8.67622742e+02 7.78913617e-01]	[5.23864929e+02 8.62546082e+02 7.87795782e-01]	[5.00716919e+02 8.47089722e+02 7.15233684e-01]	[4.39211761e+02 7.93301636e+02 7.84994781e-01]	[421.29885864 788.1975708 0.82782084]	[4.59644562e+02 7.52179016e+02 7.48682797e-01]
[439.16949463 259.61141968 0.91441756]	[441.83837891 303.21936035 0.90117443]	[377.60879517 303.25500488 0.82940668]	[351.98135376 410.94308472 0.80954283]	[339.23428345 511.09939575 0.84097064]	[506.01837158 300.73434448 0.82164276]	[539.28051758 403.34274292 0.84198552]	[541.6885376 508.52584839 0.84330666]	[444.38839722 508.49282837 0.7237196 ]	[400.86383057 508.53262329 0.70596433]	[434.1086731 654.7097168 0.80628872]	[444.3968811 749.63696289 0.86915624]	[485.4418335 508.51144409 0.69018686]	[495.64111328 665.07275391 0.83201182]	[5.03393005e+02 8.34311218e+02 8.23792994e-01]	[421.39102173 251.89596558 0.86833012]	[446.87200928 249.35931396 0.85877568]	[403.32641602 236.58705139 0.65567881]	[464.97540283 233.8813324 0.83965737]	[5.05909485e+02 8.70113342e+02 7.78635263e-01]	[5.23880188e+02 8.65127441e+02 7.95354605e-01]	[5.00699341e+02 8.49697449e+02 7.04396784e-01]	[439.24786377 793.29296875 0.79822403]	[421.34503174 788.1986084 0.82782638]	[459.62548828 749.74816895 0.76892757]
[439.22146606 269.85375977 0.89500368]	[441.86901855 313.49942017 0.90541911]	[377.64828491 313.46154785 0.8420313 ]	[351.9982605 418.66363525 0.85683018]	[339.27749634 518.74066162 0.870471 ]	[508.47930908 313.48812866 0.81098521]	[539.23999023 416.10269165 0.83350855]	[539.28173828 521.17266846 0.87761927]	[444.36569214 513.64007568 0.73094898]	[400.85488892 516.15582275 0.71847588]	[439.10174561 654.75140381 0.83842075]	[444.39373779 749.70599365 0.85631901]	[485.44012451 516.16168213 0.69566107]	[493.08065796 670.11602783 0.81199694]	[5.03330383e+02 8.41982971e+02 8.11158299e-01]	[423.87042236 256.98266602 0.90264767]	[446.9737854 254.5464325 0.89479911]	[405.90228271 241.66604614 0.65409005]	[467.5015564 239.09107971 0.82636422]	[5.05898834e+02 8.72918335e+02 7.76645243e-01]	[5.23818481e+02 8.72723694e+02 8.43243122e-01]	[4.98246735e+02 8.52270752e+02 7.08544314e-01]	[439.22946167 793.2701416 0.79355717]	[421.35620117 788.19921875 0.82722902]	[457.18875122 752.25537109 0.75542176]
[439.24328613 272.47137451 0.92083842]	[441.89321899 316.01705933 0.9238494 ]	[377.64007568 316.05050659 0.85743845]	[351.98937988 421.19158936 0.85774678]	[339.259552 521.18475342 0.88147426]	[508.53927612 315.98513794 0.82198006]	[539.30725098 418.70819092 0.87921619]	[539.25701904 523.76690674 0.8877703 ]	[444.40167236 516.20300293 0.73351341]	[403.24902344 518.68756104 0.72589004]	[439.22018433 654.72039795 0.85578048]	[444.40911865 749.72070312 0.8518393 ]	[485.48980713 518.73040771 0.69417018]	[493.10015869 675.20672607 0.78687656]	[5.03336456e+02 8.47052734e+02 8.15045357e-01]	[423.92483521 257.15454102 0.88302767]	[449.47000122 257.06738281 0.88809264]	[410.98693848 249.37481689 0.65604246]	[469.9588623 244.19590759 0.80104727]	[5.08436646e+02 8.75323914e+02 7.47389376e-01]	[5.23866394e+02 8.72749451e+02 8.27758491e-01]	[4.98249451e+02 8.52387878e+02 7.04619288e-01]	[4.39283356e+02 7.93354675e+02 7.83112884e-01]	[421.38079834 790.62231445 0.82620031]	[457.18167114 752.25756836 0.76068449]
[439.28674316 275.03457642 0.93320656]	[441.90515137 316.15512085 0.92744803]	[377.6262207 318.53244019 0.86079246]	[351.97647095 421.28652954 0.85259867]	[339.2399292 521.23413086 0.89468443]	[508.54360962 316.10058594 0.83579564]	[541.69000244 421.20068359 0.88385266]	[539.26867676 523.93859863 0.88648987]	[444.44042969 518.73120117 0.73543692]	[403.30096436 518.77258301 0.73100209]	[441.66616821 662.3661499 0.87270623]	[444.41387939 749.70770264 0.85207617]	[485.50079346 521.20776367 0.69680345]	[493.08938599 677.8137207 0.78592288]	[5.03303497e+02 8.49600342e+02 8.27733040e-01]	[426.37176514 259.67788696 0.8551715 ]	[452.03292847 259.6088562 0.8606258 ]	[411.03482056 254.36254883 0.69209111]	[470.02572632 249.38311768 0.81253648]	[5.08442047e+02 8.77930603e+02 7.26581335e-01]	[5.23917419e+02 8.72867310e+02 7.95534909e-01]	[4.98170227e+02 8.57365417e+02 6.79650605e-01]	[441.69863892 793.27026367 0.79969418]	[423.82943726 788.22930908 0.8307969 ]	[457.17446899 752.24066162 0.75348097]
[441.70617676 277.51242065 0.92961299]	[441.9185791 318.59436035 0.92607689]	[377.65814209 318.57446289 0.86884803]	[351.93847656 421.36349487 0.83754021]	[339.21264648 521.3112793 0.90514779]	[508.54928589 318.57208252 0.8320297 ]	[541.69952393 421.28781128 0.88436079]	[539.30383301 526.41595459 0.87672859]	[444.43338013 521.25689697 0.74273264]	[403.30886841 521.27081299 0.73737502]	[441.72042847 659.85327148 0.86339915]	[444.40402222 749.74090576 0.84543115]	[485.48126221 521.31243896 0.70842391]	[490.55117798 677.76397705 0.78350133]	[5.03322845e+02 8.49698486e+02 8.32848668e-01]	[428.94625854 262.24234009 0.83179295]	[454.63116455 262.2159729 0.85371351]	[413.55783081 254.38438416 0.72476083]	[472.57672119 251.87376404 0.8048901 ]	[5.05894806e+02 8.80506104e+02 7.27395773e-01]	[5.23867615e+02 8.75371887e+02 7.75666833e-01]	[4.98217926e+02 8.59950562e+02 6.58219337e-01]	[4.41712402e+02 7.93319031e+02 7.82970071e-01]	[423.82958984 790.63061523 0.82278484]	[4.57148590e+02 7.52285217e+02 7.40548372e-01]
[441.78991699 277.65289307 0.92543137]	[444.31860352 318.68563843 0.91887891]	[377.69894409 318.61221313 0.87118953]	[351.93942261 423.78540039 0.83439368]	[339.22268677 521.36785889 0.90294904]	[511.05776978 318.70379639 0.82399267]	[541.71191406 423.78158569 0.86868399]	[539.29907227 526.52636719 0.8556655 ]	[444.42526245 521.3470459 0.74445844]	[403.29196167 521.34338379 0.74477339]	[441.85229492 662.42260742 0.864981 ]	[444.40759277 749.74401855 0.84228003]	[485.47763062 523.80218506 0.70427364]	[490.48202515 682.84997559 0.78589618]	[5.03307037e+02 8.52232727e+02 8.25901091e-01]	[431.52624512 267.32254028 0.82352185]	[457.15515137 267.33340454 0.86927533]	[416.09130859 254.46011353 0.68834031]	[475.16934204 251.94400024 0.8166579 ]	[5.03398743e+02 8.85658691e+02 7.22652495e-01]	[5.23819153e+02 8.77982971e+02 7.32066631e-01]	[4.98257202e+02 8.67593140e+02 6.57880068e-01]	[4.41707764e+02 7.93327576e+02 7.85870612e-01]	[423.83334351 790.63287354 0.83690304]	[4.57138977e+02 7.52264526e+02 7.21355975e-01]
[441.78936768 277.65466309 0.92539847]	[444.31848145 318.68557739 0.91880918]	[377.69732666 318.61730957 0.87128586]	[351.94412231 423.79458618 0.83579093]	[339.22485352 521.37915039 0.90470421]	[511.06039429 318.69967651 0.82473868]	[541.71350098 423.77310181 0.86988771]	[539.29742432 526.52471924 0.85601151]	[444.42700195 521.34716797 0.74424982]	[403.29403687 521.34301758 0.74462551]	[441.85293579 662.41351318 0.86491692]	[444.4083252 749.75354004 0.84043139]	[485.47821045 523.80169678 0.7042188 ]	[490.49899292 682.84619141 0.78500223]	[5.03309021e+02 8.52235413e+02 8.27369511e-01]	[431.52502441 267.32354736 0.8235085 ]	[457.15563965 267.33566284 0.86935753]	[416.08929443 254.46247864 0.68585527]	[475.17254639 251.94750977 0.81751686]	[5.03388458e+02 8.85656250e+02 7.25220680e-01]	[5.23813965e+02 8.77985229e+02 7.33590305e-01]	[4.98260590e+02 8.67592285e+02 6.59237921e-01]	[4.41710938e+02 7.93330017e+02 7.84626067e-01]	[423.83651733 790.63470459 0.83560771]	[4.57136902e+02 7.52276733e+02 7.23627567e-01]
[441.91400146 280.15115356 0.89330393]	[444.40267944 321.16604614 0.8893047 ]	[380.11804199 318.68502808 0.86857814]	[351.95379639 423.81838989 0.83545643]	[339.15841675 523.80065918 0.90633732]	[513.66040039 321.26208496 0.80321759]	[541.75274658 426.41854858 0.85115594]	[541.7019043 531.54302979 0.8448118 ]	[444.4133606 523.80517578 0.74645227]	[403.29156494 523.80023193 0.74773067]	[444.31344604 664.8770752 0.86459494]	[444.38446045 749.77252197 0.84151089]	[485.46240234 523.84204102 0.7079674 ]	[490.49273682 682.96374512 0.79745042]	[5.03289032e+02 8.52314209e+02 8.30922604e-01]	[434.11184692 269.90621948 0.84453332]	[459.65368652 269.88778687 0.885741 ]	[418.5663147 254.57823181 0.65430069]	[480.12136841 254.43603516 0.84818053]	[5.05880188e+02 8.85640381e+02 7.21852601e-01]	[5.23891541e+02 8.77965088e+02 7.55918920e-01]	[4.98222504e+02 8.70121094e+02 6.61029816e-01]	[4.41691132e+02 7.93321350e+02 7.85696208e-01]	[423.82339478 790.62750244 0.83252102]	[4.57087463e+02 7.52289124e+02 7.16300249e-01]
[444.41439819 280.25241089 0.85975122]	[446.89645386 321.29641724 0.856287 ]	[380.1880188 318.77209473 0.85522497]	[349.44342041 423.84207153 0.82305282]	[339.07394409 523.77618408 0.89474308]	[516.22167969 326.29519653 0.79518139]	[541.81628418 431.55184937 0.85375988]	[541.81323242 536.69958496 0.8738625 ]	[444.41992188 523.94677734 0.73976862]	[403.3157959 523.92260742 0.73462611]	[444.39477539 664.87976074 0.86035383]	[444.35955811 749.75854492 0.84492433]	[485.43017578 526.40979004 0.70113873]	[490.55007935 685.59960938 0.80492318]	[5.03298340e+02 8.54819885e+02 8.15220296e-01]	[436.68209839 272.44714355 0.88615102]	[459.75857544 272.44332886 0.91273892]	[418.66378784 257.00143433 0.69384688]	[480.26477051 254.55895996 0.87308061]	[5.05985809e+02 8.88197327e+02 7.45071590e-01]	[5.23981628e+02 8.83038879e+02 7.66948700e-01]	[4.98190826e+02 8.70283997e+02 6.71276987e-01]	[4.41699432e+02 7.93290588e+02 7.92649448e-01]	[423.83340454 790.60546875 0.82913882]	[4.54622894e+02 7.52273682e+02 7.17573762e-01]
[446.95611572 282.75814819 0.83614159]	[449.51541138 326.28756714 0.8283807 ]	[380.30093384 321.22869873 0.83707225]	[349.39666748 423.87576294 0.81808072]	[336.6920166 523.85003662 0.89909929]	[518.74243164 328.90423584 0.80188608]	[541.85113525 436.60903931 0.87220049]	[541.84020996 539.29644775 0.9003756 ]	[444.44772339 526.43292236 0.73759979]	[403.35784912 523.97412109 0.72625393]	[444.44641113 664.86181641 0.84496719]	[444.34307861 752.17022705 0.84184587]	[485.40307617 526.49041748 0.7049005 ]	[493.12960815 688.00610352 0.80334753]	[5.03320679e+02 8.52397461e+02 8.15549433e-01]	[439.1557312 274.91464233 0.91353685]	[459.85250854 274.90951538 0.93130028]	[418.80148315 257.06616211 0.6687867 ]	[482.71725464 256.99395752 0.89381874]	[5.05980377e+02 8.90636963e+02 7.58844912e-01]	[5.23965332e+02 8.85561768e+02 7.82284379e-01]	[4.98231415e+02 8.70214294e+02 6.84942305e-01]	[4.41694122e+02 7.93279419e+02 7.89801657e-01]	[423.81784058 790.60552979 0.83144611]	[4.54592255e+02 7.54766113e+02 7.10687816e-01]
[452.05264282 285.23294067 0.83223218]	[452.02993774 328.88977051 0.82750744]	[382.72235107 321.26391602 0.8239435 ]	[346.88650513 426.37667847 0.81143421]	[336.61849976 523.88763428 0.90340817]	[518.77770996 333.93023682 0.81538641]	[541.89160156 439.12841797 0.89851999]	[541.8873291 541.77038574 0.91165 ]	[444.42227173 526.43835449 0.74117261]	[403.33956909 523.97558594 0.72433507]	[446.8913269 662.43811035 0.84026945]	[444.30316162 752.21807861 0.83791548]	[485.38015747 526.47814941 0.71276057]	[495.66619873 688.00872803 0.8102808 ]	[5.03342346e+02 8.54791931e+02 8.19196641e-01]	[439.25808716 274.94192505 0.92513454]	[462.30181885 274.92105103 0.9340378 ]	[421.2270813 257.03482056 0.7679171 ]	[482.79528809 257.04232788 0.88514411]	[5.05984222e+02 8.90633972e+02 7.66833007e-01]	[5.23959839e+02 8.85572571e+02 7.87762105e-01]	[4.98256287e+02 8.70221008e+02 6.94727898e-01]	[4.41724030e+02 7.93286987e+02 7.92619467e-01]	[423.83840942 790.63122559 0.83413452]	[4.52067352e+02 7.57309753e+02 6.97795749e-01]
[457.14712524 285.28094482 0.85061657]	[454.59350586 328.91729736 0.83185524]	[382.77508545 321.2902832 0.81519157]	[346.85736084 426.44335938 0.80285698]	[336.54919434 523.87969971 0.90376037]	[521.21087646 333.97738647 0.82995391]	[541.90216064 439.27560425 0.91639042]	[544.28436279 541.79309082 0.91944075]	[446.89059448 528.9866333 0.72665131]	[405.83099365 526.4864502 0.70656097]	[444.42074585 662.42504883 0.84401214]	[441.93716431 752.18322754 0.84340173]	[485.42163086 531.53771973 0.70411015]	[495.63684082 685.60839844 0.81646085]	[5.03343170e+02 8.52395081e+02 8.20194900e-01]	[441.7668457 274.9637146 0.92040765]	[464.87561035 274.95336914 0.91254711]	[421.33001709 257.04983521 0.78534544]	[482.95825195 257.05453491 0.83829778]	[5.05972809e+02 8.88229126e+02 7.62193084e-01]	[5.23950928e+02 8.83092957e+02 7.85936236e-01]	[4.98265198e+02 8.70210083e+02 6.92320764e-01]	[4.41732117e+02 7.93278442e+02 7.88673460e-01]	[423.84011841 790.62518311 0.82750475]	[4.52045380e+02 7.54809875e+02 6.97425783e-01]
[459.66925049 285.27371216 0.87327653]	[457.08331299 328.92779541 0.8441323 ]	[385.2918396 321.23394775 0.81037915]	[344.34732056 426.4241333 0.81392384]	[336.45306396 521.38024902 0.90192533]	[521.25701904 334.0480957 0.84171402]	[544.30822754 439.31240845 0.91262472]	[544.3782959 541.73388672 0.92070633]	[444.44515991 528.99450684 0.73280573]	[403.38305664 526.47436523 0.70998937]	[444.33892822 664.88391113 0.86196285]	[444.32821655 749.76086426 0.84889531]	[485.40249634 531.55419922 0.71161431]	[493.0854187 685.6083374 0.81006837]	[5.03336151e+02 8.52396118e+02 8.20822835e-01]	[444.30032349 274.97042847 0.90502942]	[467.44793701 274.98623657 0.89919674]	[423.85931396 257.09890747 0.78142214]	[485.41546631 257.11706543 0.82388341]	[5.08496399e+02 8.88190613e+02 7.58630753e-01]	[5.26395691e+02 8.83040771e+02 7.86621213e-01]	[4.98249542e+02 8.70243042e+02 6.89900935e-01]	[4.41721466e+02 7.93277710e+02 7.84057319e-01]	[423.8347168 790.60852051 0.82436967]	[4.54576752e+02 7.52287415e+02 7.05974102e-01]
[459.81512451 285.30181885 0.88312393]	[457.17730713 328.93167114 0.85962963]	[385.31668091 321.21096802 0.8100673 ]	[344.35232544 426.37487793 0.81354624]	[334.04544067 521.36901855 0.89300752]	[521.38220215 336.46917725 0.85064 ]	[544.35272217 439.31295776 0.91139793]	[544.41833496 539.29229736 0.91113025]	[444.37426758 526.43322754 0.75649828]	[403.32354736 523.95996094 0.72921443]	[441.87954712 664.89453125 0.87534696]	[444.32247925 749.76184082 0.84779012]	[485.34158325 526.50939941 0.7295258 ]	[490.49520874 685.57836914 0.79976767]	[5.03295776e+02 8.52291748e+02 8.40179980e-01]	[446.89764404 274.97921753 0.88266671]	[472.5234375 274.99093628 0.88498479]	[426.40487671 257.11676025 0.79196596]	[487.93011475 257.05523682 0.80874586]	[5.11047943e+02 8.85621826e+02 7.40968108e-01]	[5.26462341e+02 8.77907227e+02 7.87498713e-01]	[4.98201233e+02 8.70134399e+02 6.76675856e-01]	[4.39295319e+02 7.93330933e+02 7.77370036e-01]	[423.77304077 790.63421631 0.82825327]	[4.54594360e+02 7.52284180e+02 7.14764118e-01]
[462.32510376 280.20196533 0.90410626]	[457.22549438 323.75241089 0.88505578]	[390.41415405 318.61135864 0.81671745]	[346.82546997 423.84249878 0.82958037]	[331.47689819 518.75463867 0.85298228]	[523.769104 331.46127319 0.82677805]	[544.42993164 436.69726562 0.8813597 ]	[544.53497314 536.64678955 0.86681437]	[441.92178345 523.90325928 0.77812272]	[400.84857178 523.86883545 0.7519238 ]	[441.69662476 662.42779541 0.88422197]	[444.33270264 752.16674805 0.84485996]	[482.93362427 523.9621582 0.7584188 ]	[485.40148926 680.39093018 0.79929918]	[5.03311737e+02 8.52184875e+02 8.43520761e-01]	[452.08352661 272.42938232 0.85847723]	[477.65356445 272.46038818 0.89230996]	[431.56112671 257.06518555 0.80398607]	[493.07870483 254.57661438 0.76684248]	[5.11017487e+02 8.80505554e+02 7.37155318e-01]	[5.26450867e+02 8.75331604e+02 8.03863287e-01]	[4.98211578e+02 8.67596008e+02 6.67872846e-01]	[4.39301331e+02 7.95790161e+02 7.73850203e-01]	[423.78912354 790.67266846 0.8323248 ]	[4.54636261e+02 7.54771240e+02 7.27230728e-01]
[464.82162476 277.65911865 0.90963501]	[459.6177063 321.18096924 0.90796202]	[390.49490356 316.09069824 0.81568199]	[346.82479858 421.24261475 0.84951329]	[331.39486694 518.67437744 0.83597541]	[523.7855835 328.86083984 0.82605529]	[544.47454834 434.07086182 0.85321587]	[544.55419922 531.58239746 0.85350263]	[441.85162354 521.31103516 0.78654838]	[400.79040527 521.31225586 0.75512338]	[439.31155396 662.34338379 0.86990404]	[444.35360718 749.78619385 0.8439523 ]	[482.88632202 521.36779785 0.77564532]	[485.40783691 675.28417969 0.79447466]	[5.03284607e+02 8.49702698e+02 8.47376347e-01]	[454.65045166 267.33602905 0.84552926]	[480.16323853 269.83285522 0.88069099]	[436.55328369 254.53344727 0.81397313]	[498.11758423 254.48039246 0.7394318 ]	[5.08527344e+02 8.77917480e+02 7.35962152e-01]	[5.23982056e+02 8.72841614e+02 8.10056806e-01]	[4.98186768e+02 8.60014404e+02 6.65084183e-01]	[4.41682129e+02 7.93333801e+02 7.77469277e-01]	[423.79595947 790.64562988 0.83362049]	[4.57094055e+02 7.54777100e+02 7.31515825e-01]
[467.43753052 275.1237793 0.89706802]	[459.69677734 318.64212036 0.92666179]	[393.009552 313.5291748 0.80228806]	[346.86288452 418.64215088 0.83813953]	[328.91882324 513.63256836 0.81606072]	[523.84246826 323.75680542 0.84385073]	[544.44836426 428.92752075 0.85456055]	[546.96801758 526.5222168 0.85708463]	[441.89251709 518.78619385 0.77257407]	[400.83807373 518.7611084 0.73106152]	[439.32208252 657.30194092 0.85684443]	[444.37652588 749.75964355 0.84844923]	[482.91812134 521.29547119 0.76919603]	[485.46868896 670.16851807 0.80455184]	[5.03283844e+02 8.44546326e+02 8.02095115e-01]	[457.20458984 262.14434814 0.87155592]	[480.32342529 259.72067261 0.91250414]	[436.62762451 251.96125793 0.84062356]	[498.24591064 251.87072754 0.75452811]	[5.08461029e+02 8.72852112e+02 7.34771490e-01]	[5.23940857e+02 8.70239197e+02 8.02556336e-01]	[4.98175476e+02 8.52372070e+02 6.53564095e-01]	[4.41684753e+02 7.93356995e+02 7.75565386e-01]	[423.79672241 790.64874268 0.83059472]	[4.57124756e+02 7.54746216e+02 7.36867130e-01]
[472.54260254 274.8684082 0.87377405]	[459.69488525 316.03988647 0.92823029]	[393.01000977 310.8901062 0.78174031]	[349.37826538 413.52114868 0.80050224]	[331.48388672 508.45672607 0.82591611]	[523.87652588 318.66275024 0.88454652]	[544.4395752 423.8918457 0.86626321]	[547.01672363 523.86761475 0.88362354]	[444.30874634 516.17938232 0.75452483]	[403.27362061 513.64245605 0.70821041]	[441.7076416 649.66027832 0.87162936]	[444.3951416 749.77825928 0.83484441]	[482.95346069 518.73309326 0.74969447]	[487.9654541 667.50817871 0.80978501]	[5.03286224e+02 8.34369690e+02 8.15560222e-01]	[459.7598877 257.12252808 0.93049407]	[482.78326416 257.10687256 0.94785821]	[439.14318848 246.80230713 0.84667045]	[500.71298218 244.19369507 0.67244494]	[5.13651245e+02 8.70195984e+02 7.46597528e-01]	[5.26492920e+02 8.65091064e+02 7.56653130e-01]	[4.98176788e+02 8.52175415e+02 6.79303348e-01]	[4.39297577e+02 7.95791748e+02 7.52714097e-01]	[423.77200317 790.64770508 0.81634831]	[4.57135742e+02 7.54780945e+02 7.14397550e-01]
[475.15750122 264.80444336 0.84848595]	[459.7598877 310.97698975 0.90575778]	[395.5723877 300.73916626 0.81422567]	[349.37405396 405.8862915 0.80156529]	[334.01196289 503.3500061 0.88086474]	[523.91107178 316.10345459 0.87822992]	[544.43487549 421.18447876 0.89749146]	[547.03930664 521.31707764 0.88385075]	[444.38546753 505.96810913 0.74945503]	[403.34310913 505.88650513 0.71758085]	[441.67529297 647.15093994 0.88712144]	[444.39831543 749.74664307 0.84300584]	[485.37316895 508.51412964 0.72771251]	[490.51721191 664.862854 0.78547925]	[5.03327118e+02 8.31830505e+02 8.10302794e-01]	[462.21685791 254.52836609 0.93422329]	[482.87469482 254.51795959 0.93695426]	[439.28210449 239.08599854 0.88836408]	[500.85461426 236.58605957 0.6755327 ]	[5.21241516e+02 8.67628967e+02 7.35282123e-01]	[5.34169250e+02 8.57431335e+02 7.57887006e-01]	[4.98182495e+02 8.49683411e+02 6.76168501e-01]	[4.39290894e+02 7.93338928e+02 7.61227131e-01]	[421.37487793 790.61212158 0.81003785]	[4.57144104e+02 7.54759033e+02 7.23597348e-01]
[475.15460205 264.80786133 0.84792578]	[459.76065063 310.97705078 0.90577728]	[395.57174683 300.73950195 0.81413007]	[349.37405396 405.88464355 0.8014999 ]	[334.01364136 503.35253906 0.88064343]	[523.91259766 316.10150146 0.8778404 ]	[544.43212891 421.17843628 0.89730418]	[547.03735352 521.31671143 0.88371855]	[444.38497925 505.96826172 0.74942082]	[403.3427124 505.88635254 0.71755439]	[441.67605591 647.15246582 0.88680971]	[444.39660645 749.74145508 0.84421372]	[485.37258911 508.51477051 0.7276203 ]	[490.51470947 664.86431885 0.78568697]	[5.03325928e+02 8.31834839e+02 8.09936881e-01]	[462.2154541 254.52964783 0.93384588]	[482.87365723 254.51950073 0.9371196 ]	[439.28335571 239.08482361 0.88854605]	[500.86245728 236.57434082 0.69183397]	[5.21236084e+02 8.67626465e+02 7.32521474e-01]	[5.34156067e+02 8.57431641e+02 7.55664349e-01]	[4.98183441e+02 8.49686340e+02 6.77413225e-01]	[4.39289948e+02 7.93330627e+02 7.61721373e-01]	[421.37268066 790.60522461 0.81004453]	[4.57143250e+02 7.54754211e+02 7.24139273e-01]
[475.15423584 264.80810547 0.84791952]	[459.76168823 310.97738647 0.90583396]	[395.57141113 300.73937988 0.81417453]	[349.37710571 405.88449097 0.80134279]	[334.00860596 503.3416748 0.88091654]	[523.9151001 316.10290527 0.87792206]	[544.4342041 421.17907715 0.89806771]	[547.03729248 521.31622314 0.8837949 ]	[444.38632202 505.96368408 0.74995613]	[403.3444519 505.88116455 0.71797287]	[441.6762085 647.15014648 0.88724649]	[444.39794922 749.74133301 0.84421313]	[485.37255859 508.50906372 0.72807354]	[490.52044678 664.86035156 0.78485012]	[5.03328552e+02 8.31834717e+02 8.09692383e-01]	[462.21502686 254.5302887 0.93375987]	[482.87313843 254.52001953 0.93728733]	[439.28320312 239.08520508 0.88879508]	[500.86193848 236.57521057 0.69225478]	[5.21250183e+02 8.67633972e+02 7.36378491e-01]	[5.34178284e+02 8.57433472e+02 7.57728875e-01]	[4.98183350e+02 8.49688660e+02 6.78375721e-01]	[4.39290985e+02 7.93334290e+02 7.61879206e-01]	[421.37319946 790.60821533 0.81075478]	[4.57143860e+02 7.54753601e+02 7.24846184e-01]
[475.15432739 264.80670166 0.84801126]	[459.762146 313.38961792 0.90597743]	[395.57113647 300.74047852 0.81400913]	[349.36993408 405.89492798 0.80141687]	[334.00415039 503.32189941 0.88146621]	[523.91357422 316.10452271 0.87768853]	[544.43530273 421.17770386 0.89835948]	[547.04394531 521.30822754 0.88245785]	[444.38674927 505.96777344 0.74908489]	[403.34246826 505.88864136 0.71698338]	[441.69848633 647.1607666 0.88412619]	[444.39700317 749.74389648 0.84360462]	[485.37701416 508.51083374 0.72773218]	[490.53262329 664.87139893 0.78499883]	[5.03327240e+02 8.31823303e+02 8.11465979e-01]	[462.21389771 254.5305481 0.93366826]	[482.87054443 254.51734924 0.93705148]	[439.28207397 239.08547974 0.88863343]	[500.86135864 236.56243896 0.69473732]	[5.21233521e+02 8.67625854e+02 7.35456467e-01]	[5.34158264e+02 8.57428833e+02 7.57608354e-01]	[4.98180328e+02 8.49674561e+02 6.77700043e-01]	[4.39289642e+02 7.93321594e+02 7.62778103e-01]	[421.37371826 790.59954834 0.80929422]	[4.57140137e+02 7.54759216e+02 7.24687099e-01]
[477.74264526 259.67459106 0.88593125]	[459.79898071 303.2572937 0.90584284]	[395.60903931 298.07693481 0.84459978]	[352.00057983 400.69281006 0.85718584]	[334.02362061 500.74511719 0.87798285]	[523.93511963 310.93399048 0.8322652 ]	[544.41662598 416.10565186 0.86991751]	[549.4942627 516.16778564 0.84294409]	[444.38543701 503.31173706 0.76465869]	[403.36862183 500.87475586 0.72787976]	[441.71359253 646.95355225 0.88610446]	[444.37658691 749.7043457 0.85296369]	[485.34179688 503.35336304 0.7515679 ]	[493.03829956 657.25592041 0.76288944]	[5.03429688e+02 8.29097534e+02 8.13036680e-01]	[462.33575439 251.9473877 0.90668362]	[485.36315918 251.92733765 0.89136589]	[441.7277832 236.43690491 0.90596908]	[503.29251099 233.99133301 0.73157841]	[5.21227783e+02 8.57394897e+02 7.11935639e-01]	[5.36742432e+02 8.52273376e+02 7.70579934e-01]	[4.98242950e+02 8.39451050e+02 6.72560155e-01]	[439.26904297 790.79119873 0.81268102]	[423.76919556 788.11108398 0.82428306]	[4.57144012e+02 7.54738281e+02 7.27279246e-01]
[480.25949097 256.96887207 0.94388777]	[462.21517944 298.0982666 0.93642312]	[398.03317261 292.96331787 0.82550418]	[354.58309937 395.59066772 0.8570658 ]	[336.48547363 495.599823 0.84356177]	[526.41223145 300.75588989 0.84344709]	[544.3949585 408.4118042 0.85205817]	[547.0144043 508.48693848 0.83699197]	[444.40536499 498.19906616 0.74582326]	[403.38104248 498.16314697 0.7020241 ]	[441.68585205 644.33428955 0.87609154]	[444.39715576 749.70269775 0.84803039]	[485.40713501 500.70092773 0.73459506]	[498.1489563 649.54229736 0.81410658]	[5.03465424e+02 8.18941162e+02 7.64969587e-01]	[464.89984131 241.68728638 0.85788929]	[490.53463745 241.71510315 0.8441264 ]	[441.81982422 233.84460449 0.89176452]	[503.50738525 231.38064575 0.59469962]	[5.23965149e+02 8.52387024e+02 7.18817115e-01]	[5.41867065e+02 8.49670227e+02 7.79385209e-01]	[5.00662659e+02 8.34298828e+02 7.03634977e-01]	[439.26107788 790.78540039 0.82423586]	[421.36526489 788.11865234 0.8398084 ]	[4.57181854e+02 7.54765869e+02 7.04784572e-01]
[482.96316528 236.61462402 0.91280216]	[462.41555786 277.57727051 0.92532605]	[398.24462891 272.4178772 0.82974994]	[357.11853027 377.56906128 0.90054429]	[339.17651367 475.08895874 0.84889269]	[529.0112915 280.2416687 0.81941092]	[544.37524414 387.86837769 0.85603207]	[546.95147705 485.4541626 0.85241449]	[446.95608521 480.17202759 0.72894651]	[408.41638184 480.16381836 0.70196187]	[439.19869995 626.56591797 0.89538687]	[444.39086914 749.68353271 0.84358966]	[485.49371338 480.20773315 0.71642768]	[500.7250061 623.99572754 0.88377523]	[5.08475769e+02 7.90750854e+02 7.59559333e-01]	[475.13613892 226.24131775 0.83933234]	[500.70880127 228.79656982 0.89571959]	[446.98324585 213.36207581 0.82338768]	[5.11003204e+02 2.13516754e+02 3.44612151e-01]	[5.23820679e+02 8.31758545e+02 7.21167624e-01]	[5.41762817e+02 8.29130676e+02 7.42378891e-01]	[5.00787872e+02 8.08673462e+02 7.57140160e-01]	[4.41768524e+02 7.93290466e+02 7.73747921e-01]	[423.80413818 790.60192871 0.81000775]	[4.57151703e+02 7.54829102e+02 7.10109353e-01]
[487.93496704 233.95783997 0.9044894 ]	[464.88598633 274.87219238 0.88595772]	[400.6651001 262.17581177 0.81775993]	[357.15948486 367.3454895 0.86266559]	[339.26712036 462.38092041 0.86921728]	[531.5491333 275.12420654 0.85679942]	[544.42114258 380.15374756 0.89266258]	[546.97961426 480.27774048 0.8955372 ]	[449.50665283 467.41439819 0.70566392]	[408.4621582 467.43429565 0.67721754]	[439.13192749 623.95880127 0.89928257]	[444.37011719 749.65509033 0.83991879]	[490.51748657 464.93893433 0.68921793]	[500.88088989 618.74127197 0.85938919]	[505.92538452 785.52868652 0.79099089]	[477.71768188 218.53100586 0.88686156]	[500.85903931 216.14894104 0.95479101]	[454.53884888 203.19789124 0.80493408]	[5.16125610e+02 2.00684464e+02 3.96127671e-01]	[5.26407959e+02 8.26617615e+02 7.11435437e-01]	[5.41774353e+02 8.18924194e+02 7.39304781e-01]	[4.98235687e+02 7.95825623e+02 7.58433044e-01]	[4.41800598e+02 7.93253967e+02 7.59211838e-01]	[4.23824951e+02 7.90596619e+02 7.79023290e-01]	[4.57117706e+02 7.57322998e+02 7.01728284e-01]
[495.62228394 216.15835571 0.87979215]	[469.972229 256.98510742 0.88311255]	[403.26068115 246.83406067 0.80042499]	[359.69329834 351.96417236 0.8552888 ]	[344.30151367 449.50671387 0.81258047]	[539.17828369 262.22525024 0.81810701]	[544.51757812 367.35748291 0.84880197]	[544.54870605 464.8583374 0.87428033]	[457.19763184 457.19900513 0.73692316]	[416.10467529 457.19100952 0.69863439]	[436.59338379 611.15057373 0.82187283]	[444.31018066 749.57830811 0.84482819]	[498.23519897 459.64074707 0.72535336]	[503.3237915 603.36773682 0.91734564]	[503.47125244 767.62561035 0.83557391]	[480.35501099 208.3296051 0.90089107]	[503.3732605 208.3494873 0.90797216]	[459.71850586 192.91349792 0.90625226]	[5.21216187e+02 1.92964783e+02 3.16620409e-01]	[5.23820496e+02 8.11225647e+02 7.34743476e-01]	[5.39213196e+02 8.06135925e+02 7.53416777e-01]	[4.95663116e+02 7.77908447e+02 7.31033802e-01]	[441.87216187 790.7300415 0.80213499]	[4.26345917e+02 7.88145752e+02 7.84974873e-01]	[4.52071838e+02 7.54849426e+02 7.07423329e-01]
[498.18572998 213.54342651 0.91598636]	[475.09521484 251.96710205 0.85778672]	[405.82028198 239.16499329 0.80088425]	[359.77047729 346.81222534 0.84624171]	[346.84268188 441.83483887 0.84341991]	[541.70648193 257.03738403 0.89109838]	[546.93927002 359.79998779 0.88415092]	[546.96191406 462.29171753 0.88615555]	[459.69378662 449.50448608 0.73284125]	[418.60406494 449.48016357 0.69586533]	[434.12265015 606.10528564 0.82865906]	[441.89071655 749.61126709 0.85555398]	[500.71899414 452.0010376 0.7220819 ]	[503.41116333 600.79492188 0.88180882]	[503.42282104 764.96038818 0.82825446]	[482.86361694 200.5766449 0.88504314]	[505.89981079 200.61289978 0.87322927]	[459.8147583 185.25541687 0.85246015]	[5.21382935e+02 1.87752792e+02 2.69142479e-01]	[5.18778931e+02 7.98417786e+02 7.63014317e-01]	[534.09375 790.81414795 0.79228425]	[4.95638580e+02 7.72716431e+02 7.46076941e-01]	[444.3046875 790.69836426 0.82021511]	[426.36010742 788.13763428 0.79471636]	[4.49515015e+02 7.57330627e+02 7.12214708e-01]
[498.27258301 210.89834595 0.89968222]	[477.66094971 244.21922302 0.85597271]	[408.40594482 236.52955627 0.82040256]	[359.82635498 339.28436279 0.86590141]	[349.45959473 439.1479187 0.85349673]	[541.80737305 254.41290283 0.89455068]	[547.06896973 359.58953857 0.8816995 ]	[546.97546387 459.62435913 0.87410307]	[459.8092041 444.41271973 0.75213718]	[418.74456787 444.39309692 0.71459955]	[436.56851196 603.49255371 0.84455407]	[441.88272095 749.64862061 0.85258096]	[500.81433105 444.39761353 0.74667764]	[503.45120239 598.23022461 0.86485523]	[503.37509155 752.23956299 0.82568699]	[482.90817261 195.47821045 0.92932576]	[505.99584961 195.53239441 0.90044069]	[462.20144653 177.48184204 0.90837938]	[5.23818237e+02 1.80051651e+02 3.38616878e-01]	[5.18730713e+02 7.95782959e+02 7.60575354e-01]	[531.53735352 790.64056396 0.79703295]	[4.90562042e+02 7.67646362e+02 7.06414223e-01]	[444.32901001 790.66339111 0.82569677]	[426.39376831 788.11437988 0.79854506]	[4.49504211e+02 7.59871521e+02 7.34877467e-01]
[500.70742798 205.72949219 0.87587833]	[477.7328186 239.18286133 0.88808841]	[408.45996094 233.99916077 0.81572223]	[362.24453735 339.09054565 0.87738979]	[351.99520874 436.55960083 0.83678955]	[541.91204834 251.88047791 0.86314601]	[549.55847168 357.02770996 0.86804879]	[547.04772949 454.61831665 0.83971262]	[462.23648071 444.30487061 0.75650811]	[421.15454102 441.84716797 0.71737403]	[434.08297729 605.95800781 0.80330682]	[441.86193848 749.66394043 0.85676217]	[503.26586914 441.85195923 0.75376755]	[503.4414978 595.69299316 0.8611725 ]	[503.37420654 752.27697754 0.82595688]	[482.95718384 192.88545227 0.90809953]	[508.49874878 192.96003723 0.89021772]	[462.24020386 174.91320801 0.91988832]	[5.23926758e+02 1.75035751e+02 4.55880404e-01]	[5.18660278e+02 7.93231812e+02 7.87790775e-01]	[528.97668457 788.20697021 0.8184768 ]	[4.93068146e+02 7.67700500e+02 7.30533957e-01]	[444.33712769 788.2276001 0.84291816]	[426.38885498 788.04364014 0.80060446]	[4.49468445e+02 7.59924438e+02 7.39069164e-01]
[500.87283325 200.64620972 0.89357567]	[480.16723633 239.08996582 0.91638362]	[411.02893066 233.90127563 0.81286561]	[362.322052 336.67044067 0.87728673]	[354.48931885 436.57171631 0.84931755]	[544.33740234 249.32356262 0.8496896 ]	[552.09063721 354.47399902 0.81755149]	[549.58551025 449.45077515 0.8102771 ]	[462.31069946 441.75415039 0.76951933]	[421.19921875 441.71212769 0.73143411]	[436.58056641 603.34832764 0.83351648]	[441.8359375 749.68334961 0.85616398]	[503.36968994 441.79919434 0.75094748]	[503.48092651 593.19830322 0.84821045]	[503.4881897 749.62506104 0.83740228]	[485.46127319 192.80525208 0.87970251]	[513.58978271 192.80697632 0.86790669]	[462.30154419 174.88653564 0.91402942]	[5.23977234e+02 1.74878281e+02 4.30157393e-01]	[513.62304688 790.79650879 0.8327595 ]	[526.5045166 788.12298584 0.84699225]	[4.98226257e+02 7.62484558e+02 6.78211570e-01]	[441.82666016 790.63238525 0.82709765]	[423.84838867 788.07067871 0.81203115]	[4.49487244e+02 7.59937378e+02 7.36646712e-01]
[500.853302 198.14524841 0.90379393]	[480.22640991 236.67279053 0.93078291]	[413.56213379 233.87606812 0.81686497]	[364.81231689 336.568573 0.85401016]	[354.53182983 434.10910034 0.84479773]	[544.42169189 246.75854492 0.84412074]	[557.24987793 351.97595215 0.80794048]	[557.20422363 444.41854858 0.82438165]	[462.39111328 441.73568726 0.75914299]	[421.25064087 439.2409668 0.72336936]	[436.66564941 603.30126953 0.83381122]	[441.82467651 749.61151123 0.86744392]	[505.86700439 441.82522583 0.72620267]	[505.87033081 595.75250244 0.8401984 ]	[508.49331665 749.63861084 0.82071823]	[485.45690918 190.3952179 0.87228417]	[511.07897949 190.39758301 0.8637256 ]	[462.35931396 172.47932434 0.89541793]	[526.39300537 172.41522217 0.5780822 ]	[505.93081665 793.22650146 0.82889926]	[523.99389648 788.2288208 0.8288303 ]	[5.03355835e+02 7.62435974e+02 6.80392087e-01]	[441.80932617 790.62860107 0.8298592 ]	[423.83358765 788.05969238 0.82907486]	[4.49475159e+02 7.57360535e+02 7.22613156e-01]
[500.85452271 198.14190674 0.90445769]	[480.228302 236.67530823 0.93102986]	[413.56280518 233.87831116 0.81766665]	[364.80438232 336.56939697 0.85514313]	[354.53271484 434.10244751 0.84456712]	[544.42346191 246.76200867 0.84435529]	[557.24798584 351.97354126 0.80575651]	[557.2086792 444.38851929 0.82784384]	[462.38369751 441.73538208 0.7600742 ]	[421.24649048 439.24182129 0.72366953]	[436.66690063 603.29931641 0.83373773]	[441.82580566 749.61621094 0.86652535]	[503.49066162 441.82537842 0.72814208]	[505.87106323 598.21075439 0.84050894]	[508.48999023 749.6373291 0.82063413]	[485.45855713 190.3938446 0.87219256]	[511.08056641 190.39428711 0.86334181]	[462.36038208 172.48023987 0.89398384]	[526.39215088 172.41925049 0.57407981]	[505.93634033 793.23150635 0.82732826]	[523.99639893 788.22766113 0.82789075]	[5.03357208e+02 7.62430542e+02 6.79655015e-01]	[441.80252075 790.6307373 0.8304143 ]	[423.83062744 788.05999756 0.82912803]	[4.49477356e+02 7.57368958e+02 7.23756492e-01]
[503.27853394 198.13414001 0.90386045]	[480.34359741 236.63241577 0.93557358]	[416.10916138 233.85968018 0.83146197]	[369.92678833 336.63339233 0.85326153]	[354.59890747 436.61306763 0.86528313]	[544.52252197 244.23846436 0.83425504]	[562.34338379 351.99890137 0.85320294]	[559.81707764 444.41003418 0.84670043]	[464.82382202 441.78497314 0.74785769]	[421.32772827 439.26766968 0.71646851]	[439.07150269 603.2991333 0.83427024]	[441.81054688 749.59295654 0.8674317 ]	[505.92932129 444.32473755 0.7145375 ]	[505.94842529 595.75518799 0.8251754 ]	[513.66094971 747.15356445 0.81716245]	[487.95669556 190.38485718 0.86778778]	[516.16809082 190.33517456 0.86558223]	[462.3951416 174.85112 0.89312297]	[526.48223877 172.34693909 0.52854222]	[508.53106689 793.2442627 0.79858714]	[526.52197266 788.22686768 0.81332111]	[5.05900909e+02 7.57330750e+02 6.55617297e-01]	[441.82373047 790.71099854 0.79494983]	[423.82302856 788.1348877 0.80994332]	[4.49453217e+02 7.57315552e+02 7.25561857e-01]
[503.33465576 200.59831238 0.89224946]	[482.83026123 236.650177 0.92718011]	[418.62341309 233.90757751 0.8482672 ]	[375.09576416 336.60900879 0.88698959]	[357.05499268 436.55728149 0.86156905]	[547.04833984 244.26831055 0.81532276]	[562.44207764 349.39874268 0.8416177 ]	[562.39227295 446.9647522 0.8555426 ]	[467.44592285 441.84289551 0.7133581 ]	[423.90533447 441.74206543 0.69236737]	[439.14941406 600.89044189 0.84525186]	[441.80230713 749.60113525 0.87067848]	[511.0138855 444.40557861 0.68376255]	[508.53479004 598.30938721 0.81292725]	[516.21765137 749.66387939 0.83139408]	[490.47915649 192.79992676 0.86933571]	[516.22216797 190.37289429 0.87395597]	[462.44750977 174.86346436 0.87273401]	[526.53277588 172.33351135 0.56217754]	[513.6439209 793.28979492 0.81332588]	[529.02893066 790.62036133 0.81990719]	[5.05903534e+02 7.62436340e+02 6.62203729e-01]	[441.79174805 790.66723633 0.82395196]	[423.82318115 788.10150146 0.81649399]	[4.46947601e+02 7.57336609e+02 7.25436926e-01]
[503.45068359 198.15065002 0.88593501]	[485.33959961 236.65710449 0.90583581]	[418.73464966 233.96221924 0.85732245]	[377.65811157 336.65963745 0.9075824 ]	[357.2258606 436.61264038 0.86168063]	[552.10150146 244.26286316 0.79882413]	[564.95025635 346.88510132 0.847637 ]	[564.9552002 444.39196777 0.8814376 ]	[472.56808472 444.37411499 0.69728446]	[428.95349121 441.83621216 0.68524647]	[439.17779541 603.3850708 0.85483849]	[441.80929565 749.6126709 0.87292433]	[516.21569824 449.4602356 0.68223041]	[516.12036133 600.84613037 0.82522357]	[518.65820312 749.70977783 0.83254874]	[493.09542847 192.77713013 0.87091094]	[518.75024414 190.31724548 0.88409591]	[464.87124634 174.91537476 0.87483692]	[5.28991089e+02 1.72359482e+02 4.23644364e-01]	[513.58508301 793.32672119 0.81086171]	[529.0213623 790.64440918 0.82541507]	[5.05969452e+02 7.62473572e+02 6.63932562e-01]	[441.81414795 790.63720703 0.81198037]	[423.83978271 788.081604 0.80711204]	[4.46925446e+02 7.57373047e+02 7.29121685e-01]
[503.48834229 200.64793396 0.86737537]	[487.92443848 239.06498718 0.87067181]	[421.23403931 234.05010986 0.85642946]	[380.12957764 336.68438721 0.91532004]	[359.72570801 439.11599731 0.88352126]	[559.69519043 246.76808167 0.80420929]	[567.50262451 351.9402771 0.83348918]	[565.06750488 449.47625732 0.84794664]	[477.72070312 444.34634399 0.73429418]	[436.5663147 441.8230896 0.71551436]	[439.27975464 603.371521 0.86774302]	[441.8336792 749.59020996 0.87070549]	[521.19061279 449.44622803 0.71390939]	[516.13085938 603.26733398 0.83289474]	[516.16619873 749.71374512 0.81911427]	[495.63180542 192.82525635 0.88855195]	[518.79467773 190.38711548 0.89472991]	[464.97915649 174.92182922 0.85478663]	[5.28976318e+02 1.72389786e+02 4.00072962e-01]	[5.11017365e+02 7.95809204e+02 7.89777875e-01]	[526.5289917 790.7086792 0.8029862]	[5.05910889e+02 7.62456299e+02 6.71248138e-01]	[441.82192993 790.6607666 0.81317323]	[423.84906006 788.09539795 0.80765963]	[4.46956390e+02 7.57341675e+02 7.25780785e-01]
[505.90689087 203.20410156 0.85454082]	[495.59628296 236.66912842 0.87360537]	[423.89376831 234.00575256 0.82799304]	[382.84814453 339.08569336 0.87021732]	[372.46624756 436.55270386 0.82708251]	[562.28869629 244.22642517 0.82891291]	[577.73010254 354.45532227 0.81152064]	[577.72021484 446.91287231 0.81074077]	[480.37387085 441.86413574 0.76196861]	[439.21606445 441.80258179 0.74678093]	[441.78451538 603.32952881 0.88130456]	[441.85119629 749.56030273 0.87929624]	[523.7845459 444.40435791 0.73758918]	[521.21405029 603.31121826 0.89093661]	[518.73309326 749.69195557 0.84946114]	[498.12518311 192.86988831 0.89614964]	[521.24829102 192.85960388 0.93456447]	[472.556427 174.87240601 0.82074165]	[534.15844727 172.43280029 0.53839511]	[508.49252319 793.26586914 0.80761904]	[526.50439453 790.64154053 0.81952089]	[5.08536835e+02 7.62460449e+02 6.58175528e-01]	[441.83731079 790.61981201 0.83195734]	[423.87026978 788.046875 0.81232053]	[4.49440521e+02 7.57356995e+02 7.34281838e-01]
[505.95117188 203.18199158 0.85315925]	[495.67736816 236.64430237 0.88612217]	[426.43560791 233.98800659 0.81172085]	[387.88256836 339.09317017 0.85513079]	[375.0927124 436.66384888 0.86461389]	[562.35968018 241.71463013 0.83581263]	[582.77185059 349.378479 0.83778811]	[580.34777832 446.87011719 0.84946936]	[482.78988647 441.83422852 0.76047075]	[439.27612305 441.76461792 0.74255693]	[441.84054565 603.3526001 0.89219213]	[441.86941528 747.15814209 0.87803245]	[523.87646484 444.39083862 0.73302162]	[521.25463867 600.87115479 0.8921203 ]	[518.79034424 749.63500977 0.85547084]	[498.18115234 192.86967468 0.90376991]	[521.27478027 192.86195374 0.93598461]	[472.60958862 172.4928894 0.82484794]	[536.70983887 172.40823364 0.59299386]	[508.52090454 790.80322266 0.79713953]	[526.49554443 788.20532227 0.80784571]	[5.11071320e+02 7.59910889e+02 6.48965359e-01]	[441.87155151 790.61175537 0.82494783]	[423.88693237 788.03588867 0.81198627]	[4.49438995e+02 7.54844910e+02 7.32991219e-01]
[508.43887329 200.67022705 0.84670115]	[498.15527344 236.64567566 0.89235526]	[428.9074707 234.0511322 0.81006336]	[395.52005005 336.69512939 0.86332738]	[377.65585327 436.68505859 0.87519097]	[562.45355225 241.64198303 0.84148628]	[582.9284668 346.8961792 0.85271531]	[582.90838623 446.88150024 0.86771095]	[482.88143921 444.33883667 0.75457537]	[441.68603516 441.831604 0.73121578]	[441.87902832 603.34558105 0.88079309]	[441.90579224 747.1116333 0.87125397]	[523.98876953 446.940979 0.7214871 ]	[521.30004883 603.32727051 0.91793871]	[521.16217041 749.65386963 0.86084038]	[498.20727539 192.82844543 0.90367186]	[521.32751465 192.80522156 0.92850679]	[475.06387329 172.49420166 0.816468 ]	[5.36741821e+02 1.72401627e+02 5.24842918e-01]	[508.53115845 790.80749512 0.79207563]	[526.5223999 788.22277832 0.80851424]	[5.13573059e+02 7.59931824e+02 6.51372194e-01]	[441.85568237 790.59216309 0.82168663]	[423.87838745 785.61383057 0.80296344]	[4.49489716e+02 7.54764587e+02 7.29233563e-01]
[508.4680481 200.63891602 0.84795368]	[500.63891602 236.65917969 0.90606666]	[431.46838379 234.06863403 0.81058496]	[398.04626465 339.12564087 0.88480645]	[380.24029541 439.17520142 0.89607996]	[564.88696289 239.20014954 0.83891678]	[583.00280762 344.32977295 0.86267358]	[585.4307251 444.33691406 0.89349324]	[482.93035889 444.36495972 0.74591947]	[441.74676514 441.83721924 0.73048192]	[441.90615845 603.34283447 0.87811339]	[441.91644287 747.15722656 0.86799085]	[524.02270508 449.4510498 0.71814859]	[521.37591553 603.35009766 0.92215878]	[521.18365479 749.65301514 0.86472064]	[498.21716309 192.80461121 0.90212595]	[521.34509277 190.39517212 0.9177134 ]	[475.06411743 174.8523407 0.81445503]	[539.16571045 172.34860229 0.54268914]	[5.11029205e+02 7.93216370e+02 7.66245306e-01]	[528.98413086 790.62591553 0.79256094]	[5.11086517e+02 7.59879089e+02 6.45017385e-01]	[441.82763672 790.61688232 0.81388766]	[423.84591675 788.00720215 0.80607909]	[4.51999390e+02 7.54817322e+02 7.21756458e-01]
[506.00500488 200.62922668 0.84982431]	[500.71942139 236.65074158 0.92207134]	[434.03530884 234.06893921 0.81596035]	[398.10690308 339.17086792 0.89342475]	[382.75827026 439.19345093 0.8836053 ]	[564.93927002 239.15089417 0.8450886 ]	[585.42474365 341.79605103 0.87558484]	[585.51318359 441.92010498 0.88878691]	[485.41711426 444.3508606 0.72574866]	[441.85626221 441.80328369 0.72412282]	[444.29660034 603.27539062 0.87054795]	[441.91372681 747.14044189 0.87060678]	[526.52294922 449.45037842 0.69561863]	[521.42425537 603.33898926 0.92403328]	[521.22686768 749.64294434 0.88238192]	[498.19000244 192.80358887 0.89779127]	[521.30004883 190.38969421 0.91620684]	[475.10891724 174.85626221 0.81317383]	[539.16699219 172.32699585 0.64959681]	[5.11022736e+02 7.90806152e+02 7.73160279e-01]	[528.98034668 790.60540771 0.79509979]	[5.13616699e+02 7.59891724e+02 6.52416050e-01]	[441.85043335 790.61053467 0.81945568]	[423.86331177 788.00292969 0.80403161]	[4.49499634e+02 7.54795776e+02 7.25234807e-01]
[505.96984863 200.61993408 0.85471731]	[500.7835083 236.64430237 0.9294377 ]	[436.55715942 234.0552063 0.83215004]	[398.19519043 339.11758423 0.90166932]	[382.84347534 439.21713257 0.88090771]	[564.98718262 239.13226318 0.84039402]	[585.50213623 341.72845459 0.87504172]	[585.57800293 441.87680054 0.89178443]	[485.38088989 441.83560181 0.74313706]	[441.84127808 441.73391724 0.73144162]	[444.3215332 603.30596924 0.87627482]	[441.91119385 747.15216064 0.87479758]	[526.49255371 444.39889526 0.71337748]	[523.85321045 603.30078125 0.91972506]	[521.26806641 749.597229 0.89306551]	[498.16574097 192.81474304 0.89784837]	[521.25854492 190.37155151 0.90849894]	[475.14624023 174.88241577 0.8010059 ]	[536.74450684 172.3106842 0.71439403]	[5.08522766e+02 7.90826843e+02 7.80913532e-01]	[526.5369873 790.63946533 0.8046025 ]	[5.16157654e+02 7.57374512e+02 6.60458565e-01]	[441.85617065 790.60290527 0.82402271]	[423.87542725 785.60998535 0.7997548 ]	[4.49494385e+02 7.54800476e+02 7.26516247e-01]
[505.91296387 200.60115051 0.86331171]	[500.77230835 236.62385559 0.93078095]	[436.55078125 236.42752075 0.8333832 ]	[398.27563477 339.12231445 0.91241944]	[385.3515625 439.25088501 0.86932087]	[564.97149658 239.07246399 0.85237521]	[585.56451416 341.70697021 0.87073624]	[588.01916504 441.82888794 0.87980372]	[485.38037109 441.82565308 0.73799211]	[441.82235718 441.71826172 0.72813559]	[444.34933472 603.29669189 0.86897266]	[441.93579102 747.16021729 0.86544824]	[526.515625 444.3894043 0.70322168]	[523.86846924 603.34295654 0.92859823]	[521.28149414 749.58551025 0.89597714]	[498.11950684 192.81126404 0.88959599]	[521.20996094 190.35762024 0.89996225]	[475.08425903 174.89523315 0.80015165]	[536.64666748 172.33029175 0.708498 ]	[5.08524292e+02 7.90812561e+02 7.86708057e-01]	[526.5244751 790.62481689 0.80995923]	[5.16198242e+02 7.57348389e+02 6.71659708e-01]	[441.85443115 790.59381104 0.82899523]	[423.87805176 785.60430908 0.80464137]	[4.52003082e+02 7.54825317e+02 7.24062443e-01]
[503.41552734 200.63183594 0.87432981]	[500.7850647 236.62850952 0.92926723]	[436.56115723 236.438797 0.83665681]	[400.63674927 339.08639526 0.90807247]	[390.4765625 439.22195435 0.85938394]	[564.98358154 239.07914734 0.84983772]	[585.57678223 341.71435547 0.8698495 ]	[588.0949707 441.76535034 0.87353098]	[485.39581299 441.80007935 0.73644364]	[441.83538818 439.2741394 0.72710669]	[444.38287354 603.31713867 0.86463666]	[444.309021 747.1159668 0.86893463]	[526.54663086 444.37838745 0.6978054 ]	[523.87768555 603.36962891 0.92728132]	[521.2989502 749.59735107 0.89789015]	[493.12063599 192.81596375 0.87390941]	[518.7432251 192.76344299 0.89294177]	[472.56600952 174.88430786 0.78345191]	[534.09472656 172.31620789 0.73184192]	[5.08526855e+02 7.90833923e+02 7.84012437e-01]	[526.53186035 790.65002441 0.81048429]	[5.18649780e+02 7.57359802e+02 6.74922168e-01]	[441.8644104 788.20770264 0.83760571]	[423.90063477 785.55285645 0.80466664]	[4.52038574e+02 7.54754517e+02 7.37054229e-01]
[503.41308594 200.63371277 0.87433046]	[500.78460693 236.63723755 0.92882299]	[436.55856323 236.44099426 0.83586484]	[400.64117432 339.1010437 0.90587968]	[390.47720337 439.22296143 0.859236 ]	[564.98400879 239.09176636 0.84843421]	[585.58477783 341.68432617 0.86524671]	[588.0904541 441.76052856 0.87526977]	[485.38143921 441.7956543 0.73860097]	[441.82678223 439.27227783 0.72773564]	[444.3855896 603.29998779 0.86263788]	[444.3114624 747.11901855 0.86870927]	[526.53485107 444.37063599 0.70048672]	[523.87542725 603.37280273 0.92761225]	[521.30023193 749.60693359 0.89769697]	[493.11395264 192.81694031 0.87319046]	[518.74090576 192.76371765 0.89260942]	[472.55691528 174.88195801 0.78317451]	[534.09002686 172.31489563 0.73049337]	[5.08497528e+02 7.90827698e+02 7.85016656e-01]	[526.51550293 790.64978027 0.80943203]	[5.18667358e+02 7.57380310e+02 6.75115943e-01]	[441.87179565 788.19519043 0.83584559]	[426.34512329 785.54119873 0.80048436]	[4.52045685e+02 7.54754211e+02 7.37454653e-01]
[503.33328247 200.63781738 0.87938935]	[500.77371216 236.64505005 0.92649198]	[434.1078186 236.46455383 0.83258265]	[400.63122559 339.15200806 0.9018392 ]	[392.99569702 439.21798706 0.86387759]	[564.95629883 239.08352661 0.8494119 ]	[585.55670166 341.70062256 0.87343061]	[588.08709717 441.76669312 0.87823796]	[485.43435669 441.83221436 0.72617251]	[441.8604126 441.71975708 0.71954495]	[444.38781738 603.27484131 0.85950315]	[444.33880615 747.11181641 0.86570793]	[529.00500488 444.41610718 0.68673575]	[523.88195801 603.37506104 0.92666316]	[521.29980469 749.63702393 0.89965624]	[490.54324341 192.81695557 0.8667264 ]	[518.64642334 190.40026855 0.87657869]	[469.96160889 174.8997345 0.80171394]	[531.56066895 172.25895691 0.76992989]	[5.08473877e+02 7.93218079e+02 7.88395464e-01]	[526.4977417 790.67236328 0.81158906]	[5.18678345e+02 7.59886414e+02 6.78221405e-01]	[441.87435913 788.15594482 0.83647138]	[426.35598755 785.49737549 0.79509604]	[4.52079987e+02 7.54753845e+02 7.44142413e-01]
[503.24703979 200.62678528 0.88933843]	[500.69189453 236.59309387 0.9238559 ]	[434.02377319 236.45155334 0.82145518]	[400.64074707 339.13607788 0.90364343]	[393.00820923 439.2192688 0.86488563]	[564.88781738 236.637146 0.85987151]	[585.54986572 339.29699707 0.87730014]	[588.09381104 441.67321777 0.88597053]	[485.38430786 441.79769897 0.73222888]	[441.82330322 441.70623779 0.72265983]	[444.36801147 600.859375 0.86124128]	[444.34881592 747.11914062 0.86083364]	[526.52270508 444.35253906 0.69577289]	[523.88818359 603.37890625 0.92588502]	[521.30249023 749.65478516 0.89948255]	[487.95166016 192.82705688 0.8710773 ]	[513.64123535 190.38951111 0.86490995]	[464.97790527 174.91680908 0.80283791]	[528.9831543 169.83576965 0.78639883]	[5.08480133e+02 7.93223572e+02 7.91482210e-01]	[526.49804688 790.67510986 0.81430137]	[5.18681274e+02 7.59909729e+02 6.78717077e-01]	[441.84066772 788.15716553 0.83396387]	[423.8972168 785.48748779 0.78976029]	[4.54574860e+02 7.54772888e+02 7.41657615e-01]
[500.78546143 198.14460754 0.89657652]	[498.2507019 236.57392883 0.91536891]	[431.49414062 236.46070862 0.8173663 ]	[398.2434082 341.70046997 0.87824041]	[393.02752686 439.28469849 0.86584878]	[562.45007324 236.58180237 0.87066531]	[585.50982666 339.20376587 0.88875461]	[588.0916748 439.31335449 0.88191974]	[485.3487854 441.81628418 0.72798926]	[441.77075195 441.72116089 0.7224552 ]	[444.35809326 600.84051514 0.86358839]	[444.35562134 747.16931152 0.8535924 ]	[526.5244751 444.38354492 0.69013673]	[523.855896 603.37969971 0.93244159]	[521.30383301 749.66607666 0.89672238]	[485.36914062 190.40023804 0.88042128]	[508.50488281 190.33045959 0.86819196]	[464.8651123 174.87861633 0.82577312]	[526.41003418 169.87294006 0.83486682]	[5.08487000e+02 7.93227173e+02 7.91593015e-01]	[526.50476074 790.67492676 0.81281775]	[5.18688721e+02 7.59918518e+02 6.77241027e-01]	[441.77603149 788.19049072 0.82985663]	[423.83633423 785.51434326 0.79258436]	[4.54633667e+02 7.54850769e+02 7.43822932e-01]
[500.63977051 198.08979797 0.89364737]	[493.08288574 236.56837463 0.88666397]	[423.83673096 236.46130371 0.8445105 ]	[398.08959961 341.77645874 0.86473215]	[387.91513062 441.75863647 0.85671806]	[562.25683594 236.55722046 0.85876918]	[585.39788818 339.18295288 0.90796399]	[587.97344971 439.15887451 0.90573347]	[482.88656616 441.81866455 0.75193572]	[441.67959595 441.78756714 0.72703505]	[444.30911255 600.74530029 0.85163796]	[444.41040039 747.17071533 0.83786774]	[526.40631104 444.31488037 0.71934909]	[523.77087402 603.39422607 0.9332546 ]	[521.29217529 749.68359375 0.88494605]	[482.7845459 192.76652527 0.9124366 ]	[505.88607788 190.24708557 0.88398159]	[462.28244019 174.9380188 0.85637748]	[523.8659668 172.28419495 0.82258022]	[5.08456757e+02 7.90824219e+02 7.78609574e-01]	[526.47467041 790.65112305 0.80186814]	[5.18688538e+02 7.62425720e+02 6.73106909e-01]	[441.79205322 788.21075439 0.80114645]	[4.23849457e+02 7.85527344e+02 7.69677639e-01]	[4.57126373e+02 7.57311035e+02 7.32606947e-01]
[493.13070679 198.07745361 0.85728514]	[488.00631714 236.54307556 0.89187527]	[421.36431885 236.44564819 0.85328525]	[395.63796997 341.73052979 0.8518815 ]	[382.86795044 441.70977783 0.87559974]	[559.72027588 236.53076172 0.84682983]	[582.95800781 339.22335815 0.90715557]	[585.5546875 439.14904785 0.91438496]	[482.82315063 441.79837036 0.75959331]	[439.27972412 441.7762146 0.73399746]	[441.88433838 600.81945801 0.87395191]	[444.4135437 747.16705322 0.83390075]	[523.97003174 441.85671997 0.73086476]	[521.43139648 603.40185547 0.93118471]	[521.29016113 749.66748047 0.88290024]	[480.25543213 190.33631897 0.90844274]	[503.33355713 187.81478882 0.90779233]	[459.7727356 174.85586548 0.82404828]	[521.34393311 169.85041809 0.84484762]	[5.08466522e+02 7.90822815e+02 7.79475689e-01]	[526.48834229 790.644104 0.79612517]	[5.18683411e+02 7.59953186e+02 6.64893866e-01]	[441.78231812 788.22149658 0.79969943]	[4.23839630e+02 7.85542664e+02 7.69777894e-01]	[4.57144318e+02 7.57332825e+02 7.29740262e-01]
[488.01663208 198.03356934 0.86544061]	[485.38180542 236.5438385 0.91354948]	[421.15802002 236.49264526 0.87521696]	[393.06991577 341.69683838 0.83173984]	[382.78982544 441.80072021 0.8845647 ]	[552.14422607 236.4848175 0.83329606]	[582.83703613 339.12554932 0.91249424]	[585.45043945 439.12606812 0.91235065]	[482.77331543 441.78277588 0.76190138]	[439.23892212 441.77713013 0.73342836]	[441.83407593 600.87408447 0.88019276]	[444.41015625 747.16699219 0.83531332]	[523.90899658 441.8343811 0.74191743]	[521.37176514 603.40698242 0.92981136]	[521.2767334 749.671875 0.87866986]	[480.11923218 190.27937317 0.88407415]	[500.85913086 187.75424194 0.90285331]	[459.59457397 172.50363159 0.79866177]	[518.79052734 172.2755127 0.79230177]	[5.08456390e+02 7.90807251e+02 7.77103901e-01]	[526.48193359 790.61871338 0.79332066]	[5.18703491e+02 7.62436462e+02 6.63648903e-01]	[441.81033325 788.21075439 0.80346739]	[4.23868561e+02 7.85544312e+02 7.72288024e-01]	[4.57126495e+02 7.57335632e+02 7.28814900e-01]
[485.35348511 198.02993774 0.89205092]	[482.88308716 236.55699158 0.93675351]	[418.62591553 236.53768921 0.86845011]	[387.90432739 344.24951172 0.80529261]	[382.72369385 444.31835938 0.87577498]	[547.06591797 236.50305176 0.8496182 ]	[580.26171875 339.04431152 0.88461488]	[582.9788208 439.16275024 0.91086817]	[480.33480835 441.73306274 0.74843138]	[439.14199829 441.73083496 0.72341383]	[441.78594971 600.84100342 0.87909681]	[444.39364624 747.15765381 0.83933955]	[523.81610107 441.78625488 0.73098636]	[521.33996582 603.32000732 0.90905488]	[521.25726318 749.65661621 0.8759762 ]	[475.12966919 190.33049011 0.86636603]	[498.26455688 187.75854492 0.88019246]	[454.63339233 174.96340942 0.77318805]	[513.61956787 169.80062866 0.75745028]	[5.08439941e+02 7.90826294e+02 7.78586745e-01]	[526.47106934 790.62762451 0.79880357]	[5.18692810e+02 7.59929626e+02 6.47077560e-01]	[441.82406616 788.2177124 0.80523503]	[4.23875916e+02 7.85551636e+02 7.77762175e-01]	[4.57100128e+02 7.54842224e+02 7.30517805e-01]
[480.37530518 198.03321838 0.91362494]	[482.71459961 236.52876282 0.93995243]	[416.1048584 236.53092957 0.84826249]	[382.84667969 344.26651001 0.83066696]	[380.28942871 441.8343811 0.90264153]	[544.50305176 236.47885132 0.87018979]	[577.6852417 339.07672119 0.85742652]	[582.77618408 436.68572998 0.88583386]	[480.19381714 441.75894165 0.74354053]	[436.67468262 441.76324463 0.716699 ]	[441.69827271 600.87005615 0.87721241]	[444.37399292 747.16094971 0.84656036]	[521.32440186 441.81524658 0.73453987]	[521.29553223 603.30102539 0.89986598]	[521.23681641 749.62408447 0.87590104]	[467.40084839 190.32112122 0.85603076]	[493.04464722 187.80354309 0.8498891 ]	[446.92919922 172.50169373 0.77245426]	[505.97039795 169.73831177 0.81686652]	[5.05993286e+02 7.90764648e+02 7.83797324e-01]	[526.45251465 788.19946289 0.79504049]	[5.18690918e+02 7.59884033e+02 6.45663619e-01]	[441.86343384 788.17987061 0.79428369]	[4.26346191e+02 7.85534546e+02 7.66340077e-01]	[4.54609436e+02 7.54819519e+02 7.18229473e-01]
[480.2467041 198.01068115 0.91933715]	[480.16052246 236.53042603 0.93241984]	[410.98812866 236.59002686 0.81330472]	[380.34637451 341.72192383 0.85575265]	[380.1803894 441.87689209 0.90282774]	[544.32855225 234.05093384 0.87912309]	[570.09735107 339.08126831 0.85981059]	[580.2197876 436.62915039 0.85240531]	[477.71313477 441.84490967 0.72223979]	[436.55532837 444.30932617 0.69489664]	[439.24111938 605.87286377 0.88759565]	[444.37536621 747.15960693 0.84383565]	[521.22698975 441.87210083 0.71959829]	[521.24291992 603.39593506 0.90257764]	[521.19915771 749.66387939 0.86911601]	[462.40859985 190.30131531 0.87820113]	[487.92340088 187.73498535 0.8558746 ]	[441.86044312 174.86645508 0.85331625]	[503.43014526 169.76229858 0.82981884]	[508.4576416 790.75848389 0.79438204]	[526.45257568 788.18218994 0.80699539]	[5.16175964e+02 7.62434753e+02 6.55123591e-01]	[441.84268188 788.18670654 0.80718422]	[4.23902008e+02 7.85560669e+02 7.75161922e-01]	[4.57088806e+02 7.54844360e+02 7.31187522e-01]
[477.74301147 198.03205872 0.90035683]	[477.58517456 236.52912903 0.89899158]	[405.84146118 236.63435364 0.81685621]	[380.15515137 339.27688599 0.86840349]	[377.64254761 441.87051392 0.89843714]	[541.77984619 233.99693298 0.87109303]	[565.04241943 336.66204834 0.87568152]	[572.6348877 439.08261108 0.85313153]	[477.62564087 444.3085022 0.70497513]	[434.06997681 444.32925415 0.68197906]	[439.19638062 605.89111328 0.88990545]	[444.34295654 747.15771484 0.84823298]	[518.75683594 444.35333252 0.70316613]	[518.78955078 603.32525635 0.87875688]	[518.72253418 749.61187744 0.84824944]	[462.23471069 190.36277771 0.91161615]	[482.97244263 187.74775696 0.88092387]	[441.68658447 174.94717407 0.86973184]	[500.90615845 169.81619263 0.82193184]	[5.11058411e+02 7.93259216e+02 7.83162713e-01]	[526.54138184 790.59887695 0.79761994]	[5.08476776e+02 7.57358643e+02 6.57919228e-01]	[441.84835815 788.20294189 0.81184673]	[4.26343658e+02 7.85588257e+02 7.82605171e-01]	[4.54591125e+02 7.54826355e+02 7.40083873e-01]
[472.57495117 198.0112915 0.86112273]	[469.97415161 236.52130127 0.88516045]	[400.8626709 236.64118958 0.83814043]	[377.65875244 341.82110596 0.85464144]	[377.51690674 444.37081909 0.85364252]	[539.1963501 233.97010803 0.84487796]	[564.87365723 336.54901123 0.89346749]	[567.53900146 436.64004517 0.88078105]	[475.0748291 441.83172607 0.69553614]	[428.97064209 441.86184692 0.67382675]	[439.10681152 605.90344238 0.87778151]	[444.32272339 747.15942383 0.85085917]	[518.67108154 441.86584473 0.70206594]	[516.10546875 603.37353516 0.85803366]	[516.19915771 749.63122559 0.82764512]	[459.68405151 190.28056335 0.89944088]	[482.77209473 185.24972534 0.89882582]	[439.1494751 172.45091248 0.79754412]	[500.73468018 169.80929565 0.83221632]	[508.45199585 790.73852539 0.80597013]	[526.44726562 788.11383057 0.79493153]	[5.08459808e+02 7.59909424e+02 6.56407297e-01]	[441.85687256 788.18560791 0.8097136 ]	[4.26340485e+02 7.85583679e+02 7.80904174e-01]	[4.54570435e+02 7.54815918e+02 7.43305683e-01]
[472.57565308 198.01351929 0.86095631]	[469.97180176 236.52670288 0.8851468 ]	[400.85839844 236.64576721 0.83847666]	[377.65603638 344.26577759 0.85130429]	[377.51486206 444.36895752 0.85280019]	[539.19335938 233.97189331 0.84459251]	[564.87060547 336.54763794 0.89386451]	[567.54669189 436.63973999 0.87904185]	[475.07449341 441.83496094 0.69581586]	[428.97088623 441.86407471 0.67423433]	[439.10754395 605.89581299 0.87770748]	[444.31552124 747.14678955 0.85184741]	[518.67089844 441.86965942 0.70213854]	[513.65710449 603.3614502 0.85776263]	[516.20385742 749.62457275 0.82653785]	[459.68649292 190.28205872 0.89984798]	[482.77368164 185.25430298 0.8985402 ]	[439.14282227 172.44471741 0.79866129]	[500.74368286 169.80999756 0.83607006]	[508.44735718 790.72467041 0.80677921]	[526.44348145 788.10424805 0.79378951]	[5.08459778e+02 7.59900940e+02 6.55428767e-01]	[441.84912109 788.19110107 0.80902469]	[4.23900818e+02 7.85585754e+02 7.81169355e-01]	[4.54566162e+02 7.54792908e+02 7.40262866e-01]
[467.48968506 195.62507629 0.86799026]	[464.9675293 236.50013733 0.89971423]	[400.76953125 236.5917511 0.86261541]	[377.56036377 344.26293945 0.83916134]	[375.00183105 441.86260986 0.85486495]	[534.1786499 233.96989441 0.83285296]	[562.41271973 336.56967163 0.90787423]	[565.01568604 436.62353516 0.90051746]	[469.95663452 441.87081909 0.71012503]	[423.87957764 441.87207031 0.69704372]	[439.07373047 603.47802734 0.8824172 ]	[444.30444336 747.17822266 0.85158026]	[511.08874512 444.32733154 0.69863933]	[511.02285767 603.42529297 0.86044604]	[516.20532227 749.62231445 0.82739019]	[457.20431519 190.26863098 0.8803708 ]	[480.29202271 185.2244873 0.90061069]	[436.66818237 174.87033081 0.78951997]	[498.17456055 169.79666138 0.80756229]	[505.98666382 790.80670166 0.80802387]	[526.41760254 788.18218994 0.80312169]	[5.08497528e+02 7.59898560e+02 6.46606505e-01]	[441.82925415 788.2088623 0.81354964]	[423.87496948 785.60742188 0.78828526]	[4.54567902e+02 7.54840881e+02 7.45921969e-01]
[462.43569946 198.03079224 0.89842832]	[464.82427979 236.51464844 0.92077291]	[398.25683594 236.61889648 0.86920458]	[375.08789062 341.77325439 0.82583678]	[369.97653198 444.40109253 0.81318754]	[531.55688477 233.97923279 0.8329215 ]	[562.29962158 336.56826782 0.9013449 ]	[564.93334961 436.57250977 0.88526636]	[464.95166016 441.81945801 0.72503948]	[423.78927612 441.84188843 0.70897841]	[436.6541748 603.4229126 0.87665695]	[441.93389893 747.17297363 0.85577166]	[508.4491272 441.83401489 0.70419192]	[508.43859863 603.37255859 0.87728339]	[516.14666748 749.60687256 0.82337308]	[454.57107544 190.35694885 0.86337554]	[477.70394897 187.75343323 0.87565577]	[434.08740234 174.97817993 0.74485689]	[493.04522705 169.75135803 0.77320564]	[505.96435547 790.77258301 0.81297165]	[524.00915527 788.13012695 0.79598045]	[5.05994293e+02 7.59875061e+02 6.61605954e-01]	[441.8203125 788.21685791 0.82287109]	[423.85720825 785.60827637 0.79844987]	[4.52078339e+02 7.54808716e+02 7.49341309e-01]
[462.23068237 198.06036377 0.91474831]	[462.38647461 236.47740173 0.9340781 ]	[398.15075684 236.62194824 0.86401892]	[372.47772217 341.73165894 0.81639266]	[362.33172607 444.33312988 0.83805859]	[526.52850342 233.94721985 0.84567803]	[562.1987915 336.54806519 0.88281298]	[562.43267822 436.58288574 0.88525045]	[464.87554932 441.8324585 0.73072106]	[421.31195068 441.84490967 0.71887797]	[436.56756592 603.49621582 0.85733414]	[441.92657471 747.14074707 0.85626155]	[505.98760986 441.85824585 0.70353293]	[505.99398804 603.33105469 0.87618965]	[516.11651611 747.16577148 0.81991112]	[446.92062378 190.39979553 0.85542178]	[472.55807495 187.80967712 0.85587311]	[428.93847656 174.99966431 0.73087347]	[485.48080444 167.25660706 0.80553496]	[505.99133301 790.75604248 0.82752061]	[524.01452637 788.09674072 0.80774415]	[5.05964935e+02 7.54838867e+02 6.81726754e-01]	[441.82348633 788.21807861 0.82420886]	[423.85848999 785.60565186 0.80003262]	[4.54558136e+02 7.54761597e+02 7.48452127e-01]
[459.71487427 198.00408936 0.91985935]	[462.23931885 236.46113586 0.94269085]	[395.61447144 236.60061646 0.84417516]	[364.83706665 344.29714966 0.80936068]	[359.82589722 444.34994507 0.86457753]	[523.98321533 233.95036316 0.8648417 ]	[557.19799805 336.54541016 0.86343408]	[559.8260498 436.54458618 0.8547135 ]	[464.81558228 441.78890991 0.73862082]	[421.28207397 441.83718872 0.72695422]	[434.0776062 603.49768066 0.84746557]	[441.93295288 747.15673828 0.84944701]	[505.90145874 441.77365112 0.72145402]	[505.93041992 603.34069824 0.88233697]	[516.11950684 747.07855225 0.82410294]	[441.89251709 190.31034851 0.8745625 ]	[467.40631104 187.73460388 0.86083215]	[421.35522461 172.48646545 0.78997552]	[482.98193359 167.29890442 0.82068878]	[505.99795532 790.73114014 0.8274374 ]	[524.01812744 788.07147217 0.80726248]	[5.05968353e+02 7.52249817e+02 7.11949885e-01]	[441.81942749 790.60046387 0.81271482]	[423.84967041 788.01226807 0.79891431]	[4.54585876e+02 7.54802795e+02 7.51918912e-01]
[459.67340088 195.62640381 0.91539288]	[459.84231567 236.4299469 0.9405269 ]	[395.56826782 236.5536499 0.84381503]	[362.34204102 341.78564453 0.82018435]	[359.71432495 441.82946777 0.89272553]	[523.89447021 233.93719482 0.87178075]	[554.64373779 336.51693726 0.85251814]	[559.74353027 434.07440186 0.83848703]	[462.3984375 441.76919556 0.75046968]	[421.23416138 441.82009888 0.72976106]	[434.09335327 603.42297363 0.84611201]	[441.92300415 747.15380859 0.84872085]	[503.4737854 441.75164795 0.73206002]	[505.88085938 603.27050781 0.87618637]	[513.65759277 747.08239746 0.82240975]	[441.83535767 190.30117798 0.88297963]	[464.9309082 185.2585907 0.86386365]	[421.33206177 174.88601685 0.79637516]	[482.89971924 169.74060059 0.83201808]	[508.46932983 790.73254395 0.82557923]	[526.40289307 788.07269287 0.82027584]	[5.05969299e+02 7.52278320e+02 7.08215833e-01]	[441.84710693 788.22167969 0.81253994]	[423.86444092 785.60522461 0.79924798]	[4.54566162e+02 7.54783447e+02 7.45015979e-01]
[459.6343689 195.62278748 0.9136219 ]	[459.77972412 236.43103027 0.94092405]	[395.51953125 236.53674316 0.84001917]	[362.24221802 344.24411011 0.83665264]	[359.68588257 441.89907837 0.88473523]	[523.86108398 233.93803406 0.86694282]	[552.059021 336.46676636 0.84269226]	[557.22058105 434.10046387 0.82533693]	[462.33050537 441.77609253 0.75010449]	[421.20797729 441.82540894 0.73175973]	[434.0894165 603.44390869 0.84365231]	[441.92633057 747.14447021 0.85111803]	[503.38116455 441.74484253 0.73367417]	[503.48303223 600.83496094 0.8727653 ]	[513.65869141 747.07440186 0.82043886]	[441.77932739 190.30323792 0.89376819]	[464.87811279 185.24136353 0.8707056 ]	[421.28051758 174.89505005 0.80930895]	[482.82858276 169.74629211 0.84234238]	[505.95495605 790.69824219 0.82894695]	[523.98461914 788.05474854 0.81861985]	[5.08457306e+02 7.52280273e+02 6.96481347e-01]	[441.86019897 788.234375 0.81421077]	[423.87982178 788.00488281 0.80276179]	[4.54562744e+02 7.54774963e+02 7.44959593e-01]
[0. 0. 0.]	[0. 0. 0.]	[0. 0. 0.]	[0. 0. 0.]	[0. 0. 0.]	[0. 0. 0.]	[0. 0. 0.]	[0. 0. 0.]	[0. 0. 0.]	[0. 0. 0.]	[0. 0. 0.]	[0. 0. 0.]	[0. 0. 0.]	[0. 0. 0.]	[0. 0. 0.]	[0. 0. 0.]	[0. 0. 0.]	[0. 0. 0.]	[0. 0. 0.]	[0. 0. 0.]	[0. 0. 0.]	[0. 0. 0.]	[0. 0. 0.]	[0. 0. 0.]	[0. 0. 0.]
