# Supplementary material for: Evaluation of functional tests performance using a camera-based and machine learning approach
Source: PLoS One. 2023 Nov 3;18(11):e0288279. doi: 10.1371/journal.pone.0288279 (PMC10624324; doi:10.1371/journal.pone.0288279)
Supplement: S1 Data — This dataset includes all the extracted keypoints of movements and the associated features and statistics, which were used for the analyses presented in the main manuscript. (ZIP) [file pone.0288279.s001.zip › PLOS_data_28032023/original_movement_data/CSV/000047_PNJN_P_crop.csv]

[534.11334229 233.8109436 0.87424725]	[523.85943604 339.04525757 0.91998321]	[459.61013794 339.05136108 0.83708781]	[423.80337524 449.5088501 0.84984106]	[421.37405396 549.50177002 0.87407315]	[588.02716064 339.10458374 0.85052288]	[621.38427734 452.00439453 0.80652618]	[608.51702881 559.76843262 0.87750024]	[523.815979 549.53466797 0.71205282]	[480.25576782 549.51037598 0.70314908]	[482.7147522 711.17150879 0.83704203]	[4.82914917e+02 8.54879333e+02 8.06544662e-01]	[564.99700928 549.52337646 0.67246515]	[565.05944824 718.84796143 0.80783212]	[5.62242615e+02 8.52310303e+02 8.35098922e-01]	[521.18249512 223.7258606 0.85020518]	[546.9944458 223.73977661 0.86130667]	[498.25796509 254.56564331 0.85894763]	[564.96862793 257.00222778 0.91258746]	[5.62251038e+02 8.95963135e+02 8.10793340e-01]	[5.80298218e+02 8.93232239e+02 8.36504221e-01]	[5.47029053e+02 8.67572083e+02 6.18697226e-01]	[4.93062073e+02 8.95912781e+02 7.91282475e-01]	[4.72564026e+02 8.93307495e+02 7.50818193e-01]	[4.88004761e+02 8.70188293e+02 6.44784093e-01]
[534.1159668 233.84631348 0.88179344]	[523.86108398 336.70288086 0.92127365]	[459.61520386 336.69485474 0.83794081]	[423.80316162 449.47000122 0.85156852]	[421.38009644 549.49853516 0.87185717]	[588.0324707 339.09793091 0.85093945]	[621.38574219 452.00595093 0.80704898]	[608.5302124 559.74865723 0.8724575 ]	[523.82098389 549.5322876 0.71099162]	[480.25350952 549.5133667 0.70120418]	[482.72409058 711.21289062 0.83229476]	[4.82921082e+02 8.54878418e+02 8.09607744e-01]	[565.00402832 549.51873779 0.67082703]	[565.05780029 718.87939453 0.80942124]	[5.62254822e+02 8.52322754e+02 8.35793734e-01]	[521.17749023 226.24287415 0.85053289]	[546.99182129 226.23426819 0.86058527]	[500.64212036 254.58303833 0.86390787]	[564.97296143 257.00393677 0.9120788 ]	[5.62243713e+02 8.95953857e+02 8.08484554e-01]	[5.80290894e+02 8.93231628e+02 8.33938777e-01]	[5.47047424e+02 8.67592651e+02 6.14735484e-01]	[4.93056854e+02 8.95896423e+02 7.92763054e-01]	[4.72549622e+02 8.93292480e+02 7.54051626e-01]	[4.88002930e+02 8.70194946e+02 6.49084449e-01]
[534.13891602 233.87420654 0.88972706]	[523.86437988 336.70422363 0.92080188]	[459.62615967 336.69174194 0.83946067]	[423.79196167 449.45050049 0.85265201]	[421.38345337 549.50018311 0.87152272]	[588.02801514 339.09750366 0.8511076 ]	[621.38226318 452.03707886 0.80845839]	[608.52093506 559.76525879 0.87553066]	[523.79107666 549.52282715 0.71081948]	[480.22122192 549.50476074 0.70017558]	[482.72012329 711.20874023 0.82855248]	[4.82924774e+02 8.54849731e+02 8.07802856e-01]	[564.9810791 549.50946045 0.67425811]	[565.04675293 718.83996582 0.81048006]	[5.62257324e+02 8.52316650e+02 8.34416151e-01]	[521.19287109 226.26971436 0.85777104]	[546.99176025 226.25585938 0.86052579]	[500.65591431 254.56079102 0.86559218]	[564.97601318 257.00061035 0.91352773]	[5.62247192e+02 8.95939148e+02 8.10701191e-01]	[5.80292908e+02 8.93219177e+02 8.34091842e-01]	[5.47045227e+02 8.67584839e+02 6.09548628e-01]	[4.90564117e+02 8.95868774e+02 7.94979513e-01]	[4.72532715e+02 8.93274780e+02 7.56911397e-01]	[4.90485260e+02 8.70176086e+02 6.42211616e-01]
[534.14080811 233.93563843 0.90393066]	[523.87097168 339.04525757 0.91975284]	[459.63070679 336.69525146 0.84013283]	[423.79052734 449.46939087 0.85325527]	[421.38589478 549.49005127 0.87079465]	[588.03839111 339.10375977 0.84838092]	[621.40350342 452.0128479 0.80941194]	[608.51055908 559.77880859 0.878286 ]	[523.78399658 549.50268555 0.71088821]	[480.21115112 547.02819824 0.70091337]	[482.72427368 711.20855713 0.82765263]	[4.82912537e+02 8.54865723e+02 8.05378437e-01]	[564.97967529 547.02935791 0.67513758]	[565.05944824 718.83740234 0.80663908]	[5.62242615e+02 8.52339111e+02 8.31423938e-01]	[521.18829346 228.78439331 0.86504579]	[546.99829102 228.77748108 0.85846812]	[500.6579895 254.55760193 0.8635782 ]	[564.99731445 256.99127197 0.91068518]	[5.62239197e+02 8.95949158e+02 8.09092522e-01]	[5.80278259e+02 8.93223938e+02 8.29960227e-01]	[5.47023376e+02 8.67575745e+02 6.14195287e-01]	[4.90543488e+02 8.95891296e+02 7.83270776e-01]	[4.70043152e+02 8.93293701e+02 7.43302405e-01]	[4.90498444e+02 8.70163757e+02 6.33603632e-01]
[534.13824463 233.94958496 0.90522861]	[523.86407471 339.04275513 0.91890645]	[459.62619019 336.69247437 0.83928049]	[423.77474976 449.52102661 0.85449249]	[421.38705444 549.49493408 0.87035942]	[588.02679443 339.10223389 0.85003984]	[621.36730957 452.02139282 0.80405241]	[608.49078369 559.78759766 0.88269001]	[523.78704834 549.53967285 0.70921367]	[480.22061157 549.52154541 0.69859213]	[482.77481079 711.15356445 0.83705425]	[4.82926544e+02 8.52372375e+02 8.10834408e-01]	[564.96990967 549.51916504 0.6760264 ]	[565.07214355 718.83178711 0.80664122]	[5.62268311e+02 8.52341614e+02 8.35708201e-01]	[521.18365479 226.31338501 0.85940379]	[546.99871826 228.78147888 0.85255307]	[498.26870728 254.48188782 0.85261357]	[565.00006104 256.97958374 0.90594524]	[5.62248535e+02 8.95958740e+02 8.09142411e-01]	[5.80288391e+02 8.93237366e+02 8.35947394e-01]	[5.49516846e+02 8.67615051e+02 6.17386639e-01]	[4.90575531e+02 8.95893188e+02 7.86548495e-01]	[4.72552216e+02 8.93291992e+02 7.41593421e-01]	[4.88008392e+02 8.67683167e+02 6.21132672e-01]
[534.137146 233.9521637 0.90554023]	[523.86499023 339.04229736 0.91888529]	[459.62991333 336.68814087 0.84032732]	[423.77377319 449.5135498 0.85456622]	[421.38644409 547.06530762 0.87083524]	[588.02557373 339.10562134 0.85023278]	[621.35351562 452.02282715 0.8022306 ]	[608.49365234 559.78778076 0.88271421]	[523.79327393 549.55010986 0.71014702]	[480.22903442 549.53485107 0.69916761]	[482.77786255 711.1463623 0.83702952]	[4.82928253e+02 8.52363098e+02 8.11497569e-01]	[564.97521973 549.53015137 0.67517757]	[567.44580078 718.82025146 0.80577588]	[5.62269653e+02 8.52349060e+02 8.34499419e-01]	[521.18518066 226.31367493 0.85976005]	[546.99523926 228.78038025 0.85280508]	[498.26907349 254.47842407 0.85339475]	[564.99719238 256.97631836 0.90540296]	[5.62247498e+02 8.95962280e+02 8.06844950e-01]	[5.80287720e+02 8.93239929e+02 8.34807932e-01]	[5.49520813e+02 8.67625122e+02 6.18207872e-01]	[4.93046173e+02 8.95896301e+02 7.87346601e-01]	[4.72556122e+02 8.93292603e+02 7.42056012e-01]	[4.88010193e+02 8.67673035e+02 6.18865907e-01]
[534.16522217 234.01907349 0.91470289]	[523.8706665 339.0541687 0.91881353]	[459.6242981 336.68933105 0.83975041]	[423.77172852 449.49887085 0.85449791]	[421.38476562 549.49084473 0.87144709]	[588.04156494 339.12185669 0.84814477]	[621.35083008 452.04272461 0.8025263 ]	[608.49365234 559.79071045 0.88468969]	[523.80285645 552.07019043 0.70876992]	[480.24365234 549.58276367 0.69648194]	[482.78890991 711.15496826 0.83440745]	[4.82951385e+02 8.52307800e+02 8.17309141e-01]	[564.97833252 549.5758667 0.67387718]	[567.44110107 718.82092285 0.80540669]	[5.62273804e+02 8.52325012e+02 8.37028682e-01]	[521.21038818 228.82974243 0.87852567]	[546.9921875 228.83769226 0.85790431]	[498.26669312 254.45054626 0.85814238]	[565.00927734 254.59065247 0.89879668]	[5.62248291e+02 8.95954651e+02 8.10688376e-01]	[5.80289368e+02 8.93233093e+02 8.34063292e-01]	[5.49523315e+02 8.67582947e+02 6.14547670e-01]	[4.90554169e+02 8.95862732e+02 7.89650798e-01]	[4.72541565e+02 8.93258484e+02 7.45439291e-01]	[4.90510315e+02 8.67593201e+02 6.11233771e-01]
[534.10546875 234.01992798 0.91373289]	[523.85961914 339.05383301 0.91835481]	[459.62747192 336.68203735 0.84153527]	[423.7739563 449.47515869 0.85313594]	[421.38034058 549.49072266 0.87118077]	[588.02435303 339.1178894 0.84884244]	[621.35296631 452.03952026 0.8024317 ]	[608.51348877 559.75494385 0.87679732]	[523.79174805 552.07226562 0.70834762]	[480.22418213 552.07147217 0.69521379]	[482.79159546 711.1953125 0.83048165]	[4.82941345e+02 8.52284424e+02 8.17972958e-01]	[564.9800415 549.57403564 0.67258155]	[567.44702148 718.82458496 0.80535138]	[5.62269836e+02 8.52346741e+02 8.35494220e-01]	[521.17492676 228.82038879 0.87140024]	[546.93713379 228.82377625 0.86498952]	[498.25604248 254.44161987 0.85909247]	[565.01098633 254.56523132 0.90357155]	[5.62253113e+02 8.95978394e+02 8.07040274e-01]	[5.80295044e+02 8.93246826e+02 8.34481001e-01]	[5.49529114e+02 8.67600952e+02 6.15560889e-01]	[4.90563568e+02 8.95859619e+02 7.85840809e-01]	[4.72556915e+02 8.93249939e+02 7.39239633e-01]	[4.90486755e+02 8.65091492e+02 5.99306047e-01]
[531.62554932 236.55003357 0.90733492]	[523.84985352 339.05279541 0.91978669]	[459.61862183 336.69104004 0.84265435]	[423.76812744 449.49679565 0.85404885]	[421.38665771 549.50964355 0.87146366]	[587.99822998 339.09439087 0.8573631 ]	[621.32305908 454.54452515 0.80303383]	[608.5098877 559.753479 0.87789255]	[523.82891846 554.65795898 0.71577317]	[480.2723999 554.65795898 0.7003119 ]	[482.77526855 711.19647217 0.83289313]	[4.82934601e+02 8.52327698e+02 8.16137493e-01]	[565.00128174 554.6541748 0.6751883 ]	[567.44555664 718.88079834 0.80821937]	[5.62261597e+02 8.52333496e+02 8.34751606e-01]	[521.19018555 231.38694763 0.90242893]	[544.48321533 231.4296875 0.9068681 ]	[498.16293335 251.92242432 0.84797037]	[564.96337891 254.49731445 0.89260554]	[5.62246033e+02 8.95965942e+02 8.06928933e-01]	[5.80287415e+02 8.93240540e+02 8.31806302e-01]	[5.49515686e+02 8.67595093e+02 6.15008771e-01]	[4.90571777e+02 8.95893738e+02 7.87947714e-01]	[4.72563232e+02 8.93284729e+02 7.40872622e-01]	[4.88009369e+02 8.67603271e+02 6.06173515e-01]
[531.57458496 236.67597961 0.88388407]	[523.83105469 339.07891846 0.92084748]	[459.60830688 339.05929565 0.84299713]	[421.40649414 449.51266479 0.85552084]	[421.38366699 549.53259277 0.87038022]	[587.98907471 339.11599731 0.85815537]	[621.32940674 454.55297852 0.80577219]	[608.50195312 559.75164795 0.87651324]	[523.82012939 554.66168213 0.71599114]	[480.26379395 554.66149902 0.70198733]	[482.72836304 711.18823242 0.8360464 ]	[4.82924866e+02 8.54816467e+02 8.07866395e-01]	[564.99816895 554.659729 0.67631572]	[567.44262695 718.85046387 0.80749321]	[5.62245789e+02 8.52350952e+02 8.30666184e-01]	[521.18585205 231.42985535 0.903332 ]	[544.44720459 233.87857056 0.93970966]	[495.67868042 251.8290863 0.82409191]	[564.95758057 254.45066833 0.89495373]	[5.62274841e+02 8.95977356e+02 8.14405203e-01]	[5.80307007e+02 8.93240784e+02 8.39068592e-01]	[5.47040955e+02 8.67611816e+02 6.18998885e-01]	[4.90502441e+02 8.95858032e+02 7.80549467e-01]	[4.70010193e+02 8.93258667e+02 7.41980851e-01]	[4.90534027e+02 8.70121216e+02 6.29916072e-01]
[528.98486328 239.16445923 0.87075597]	[523.8303833 339.08450317 0.92050916]	[459.61474609 339.06970215 0.84394675]	[421.4072876 449.49206543 0.85425019]	[421.37808228 549.52441406 0.87227774]	[587.98034668 339.11395264 0.8567971 ]	[621.35540771 454.56390381 0.80936974]	[608.49694824 559.76306152 0.87744302]	[523.8079834 554.6394043 0.71436447]	[480.25268555 554.62689209 0.69920224]	[480.37438965 711.22064209 0.82651961]	[4.82945953e+02 8.54878418e+02 8.05624664e-01]	[564.99029541 554.64941406 0.6771102 ]	[565.06170654 718.84185791 0.80792928]	[5.62227905e+02 8.52337097e+02 8.27293515e-01]	[518.73846436 233.88232422 0.90915656]	[544.36737061 233.93774414 0.9605782 ]	[495.6305542 251.85046387 0.82153708]	[564.93829346 254.43476868 0.90111876]	[5.62301941e+02 8.95966492e+02 8.20729256e-01]	[5.80318359e+02 8.93228882e+02 8.45396519e-01]	[5.47005066e+02 8.67612061e+02 6.27145588e-01]	[4.90553375e+02 8.95872009e+02 7.94400573e-01]	[4.72525543e+02 8.93277466e+02 7.54849613e-01]	[4.90518036e+02 8.70190857e+02 6.47586703e-01]
[526.5078125 241.64511108 0.8712641 ]	[523.84173584 339.08529663 0.9211145 ]	[459.62762451 339.07052612 0.84394729]	[423.77224731 449.4805603 0.85603648]	[421.37234497 549.52020264 0.87556797]	[587.97570801 339.10888672 0.85789955]	[621.37945557 454.56195068 0.81232899]	[608.50604248 559.75872803 0.8770321 ]	[523.80450439 552.10400391 0.71219474]	[480.24304199 552.08666992 0.69805229]	[480.37518311 711.15197754 0.83574498]	[4.82953278e+02 8.54869324e+02 8.05991113e-01]	[564.99365234 552.11499023 0.67395973]	[565.05700684 718.83251953 0.81022733]	[5.62233337e+02 8.52337769e+02 8.28020036e-01]	[518.68548584 233.92341614 0.91100436]	[544.31262207 233.95230103 0.96445251]	[495.62191772 251.853302 0.82071173]	[564.91174316 254.36178589 0.88876832]	[5.62282104e+02 8.95969604e+02 8.19472075e-01]	[5.80309448e+02 8.93240417e+02 8.43394160e-01]	[5.47012939e+02 8.67618591e+02 6.30076170e-01]	[4.90537842e+02 8.95859924e+02 7.91534662e-01]	[4.70038239e+02 8.93266174e+02 7.55273759e-01]	[4.90548340e+02 8.70201233e+02 6.50747836e-01]
[526.4666748 244.21615601 0.8665992 ]	[523.83709717 339.10687256 0.92139882]	[459.62133789 339.0774231 0.84438801]	[423.7805481 449.51818848 0.85332656]	[421.36877441 549.52459717 0.87640315]	[587.97503662 339.13421631 0.85591203]	[621.36499023 454.60192871 0.81566316]	[608.52355957 559.72998047 0.87177587]	[523.80755615 552.13287354 0.7150858 ]	[480.23156738 552.10571289 0.70022207]	[482.72433472 708.70263672 0.84694105]	[4.82932648e+02 8.54859436e+02 8.07948828e-01]	[565.00067139 554.6439209 0.67756808]	[565.05584717 716.32965088 0.81258684]	[5.62243469e+02 8.52343445e+02 8.29436362e-01]	[516.22088623 233.99848938 0.91212904]	[541.94061279 233.99360657 0.96783966]	[493.11898804 251.86853027 0.81297499]	[564.90527344 251.9069519 0.86978799]	[5.62284790e+02 8.95948608e+02 8.23588729e-01]	[5.80305420e+02 8.93226135e+02 8.47413182e-01]	[5.47029968e+02 8.67619507e+02 6.25965953e-01]	[4.90567352e+02 8.95868225e+02 7.91105568e-01]	[4.72527161e+02 8.93278442e+02 7.52115965e-01]	[4.90510406e+02 8.70191956e+02 6.45562410e-01]
[526.44506836 246.80285645 0.87039012]	[523.83081055 339.1072998 0.92287391]	[459.62008667 339.08706665 0.84502929]	[423.77554321 451.99298096 0.85283428]	[421.36019897 549.50494385 0.87839824]	[585.58178711 339.11993408 0.86066413]	[621.38818359 454.5859375 0.81588161]	[608.52703857 559.73419189 0.87302125]	[523.82855225 552.13201904 0.71937633]	[480.24578857 552.10784912 0.70302373]	[482.73706055 708.66772461 0.8565861 ]	[4.82925690e+02 8.54845337e+02 8.10269415e-01]	[565.02648926 554.63781738 0.67842126]	[565.03137207 716.30200195 0.81960756]	[5.62249634e+02 8.52322998e+02 8.31279218e-01]	[516.17651367 234.08361816 0.91366535]	[541.90826416 234.06318665 0.97594869]	[493.10577393 251.92683411 0.82113409]	[564.8848877 251.89779663 0.87660491]	[5.62254395e+02 8.95957581e+02 8.15489948e-01]	[5.80291260e+02 8.93236511e+02 8.39204192e-01]	[5.49501038e+02 8.67586853e+02 6.16531432e-01]	[4.93050629e+02 8.95878418e+02 7.90137649e-01]	[4.72538849e+02 8.93283081e+02 7.49125063e-01]	[4.90505981e+02 8.70171082e+02 6.42901123e-01]
[526.43890381 249.35592651 0.8845166 ]	[523.82849121 339.10681152 0.92404425]	[459.62606812 339.06982422 0.84547406]	[423.78765869 449.52532959 0.8503589 ]	[421.34786987 547.06585693 0.88215613]	[585.56866455 339.12973022 0.86218834]	[621.3414917 457.12384033 0.82976395]	[608.54541016 559.734375 0.86958671]	[523.85430908 554.6204834 0.71965891]	[480.26611328 552.10430908 0.70430285]	[482.75723267 708.69934082 0.85455561]	[4.82909149e+02 8.54797302e+02 8.10082614e-01]	[565.06140137 554.63934326 0.67610902]	[565.0291748 716.32055664 0.82053643]	[5.62256409e+02 8.52318298e+02 8.30307126e-01]	[516.16125488 236.44342041 0.91503197]	[541.91381836 236.42958069 0.97303641]	[493.10266113 251.91873169 0.82517487]	[564.87042236 251.88473511 0.88066691]	[5.62264038e+02 8.95965698e+02 8.18452895e-01]	[5.80297668e+02 8.93245361e+02 8.41108203e-01]	[5.49514709e+02 8.67589294e+02 6.17159486e-01]	[4.93052643e+02 8.95908569e+02 7.89767325e-01]	[4.72543121e+02 8.93301392e+02 7.44325280e-01]	[4.88013397e+02 8.70119080e+02 6.35853291e-01]
[526.43255615 251.82035828 0.89181376]	[523.82446289 339.10858154 0.92432737]	[459.62478638 339.06369019 0.84537196]	[423.78289795 449.50759888 0.85027498]	[421.34979248 547.04919434 0.88332939]	[585.56469727 339.13366699 0.86374152]	[621.33477783 457.11660767 0.82763064]	[608.55426025 559.74725342 0.87150002]	[523.84906006 554.64459229 0.71979445]	[480.25958252 552.13397217 0.70114535]	[482.72113037 708.64575195 0.86419839]	[4.82862640e+02 8.52334656e+02 8.18339944e-01]	[565.06945801 554.67572021 0.67276812]	[565.01660156 716.32104492 0.82337487]	[5.62237732e+02 8.52294250e+02 8.29365253e-01]	[516.15002441 236.47825623 0.91364712]	[541.9041748 236.46038818 0.97613972]	[493.10473633 251.93363953 0.82794935]	[564.84436035 251.85162354 0.8781274 ]	[5.62263123e+02 8.95967041e+02 8.19507122e-01]	[5.80293945e+02 8.93242859e+02 8.44968557e-01]	[5.49495850e+02 8.65128540e+02 6.20673299e-01]	[4.93045929e+02 8.95872681e+02 7.93257415e-01]	[4.72537567e+02 8.93269043e+02 7.47204542e-01]	[4.87953735e+02 8.67631104e+02 6.29755259e-01]
[526.42071533 251.88079834 0.90475249]	[523.81243896 339.12741089 0.92553258]	[459.60736084 339.0826416 0.84420222]	[423.78112793 449.49609375 0.85182881]	[421.34332275 547.02728271 0.88506812]	[585.57318115 339.15322876 0.86296618]	[621.32849121 457.10131836 0.82297325]	[608.527771 559.76721191 0.87795949]	[523.84857178 557.17755127 0.71865708]	[480.25460815 554.67144775 0.69954818]	[480.34936523 708.64678955 0.8545717 ]	[4.82886810e+02 8.52339905e+02 8.11175764e-01]	[567.44213867 557.21459961 0.67167246]	[565.0279541 713.73944092 0.8251766 ]	[5.62239685e+02 8.52285950e+02 8.30287099e-01]	[516.13336182 236.52325439 0.90747929]	[541.89849854 236.49986267 0.97582579]	[493.10079956 251.96911621 0.83946687]	[564.85015869 251.8598938 0.8868984 ]	[5.62244202e+02 8.95983704e+02 8.17184985e-01]	[5.80279480e+02 8.93252747e+02 8.41529965e-01]	[5.49493896e+02 8.65095093e+02 6.18317842e-01]	[4.90556366e+02 8.95845764e+02 7.87511230e-01]	[4.70045929e+02 8.93242920e+02 7.44198799e-01]	[4.87992188e+02 8.67651550e+02 6.24705672e-01]
[526.41235352 251.89878845 0.90930027]	[523.8168335 339.11331177 0.92476541]	[459.62033081 339.05941772 0.84459907]	[423.78186035 449.47512817 0.85243899]	[421.34451294 547.01043701 0.88706273]	[585.57495117 339.14883423 0.86439514]	[621.3170166 457.13168335 0.82301486]	[608.52288818 559.79107666 0.88072252]	[523.82971191 557.19384766 0.71912444]	[480.24560547 557.18127441 0.70055002]	[480.32409668 708.70141602 0.84550482]	[4.82880737e+02 8.52386414e+02 8.12898695e-01]	[565.05560303 557.21228027 0.67377245]	[565.05737305 713.71624756 0.82431436]	[5.62230164e+02 8.52274841e+02 8.32322657e-01]	[516.13024902 236.54647827 0.90457481]	[541.88647461 236.51574707 0.97174865]	[493.08703613 254.33894348 0.84095204]	[564.82531738 251.84616089 0.88625717]	[5.62250977e+02 8.98420654e+02 8.23187649e-01]	[5.80281982e+02 8.93259827e+02 8.47413898e-01]	[5.47017578e+02 8.65063232e+02 6.13858402e-01]	[4.90563629e+02 8.95864319e+02 7.86865115e-01]	[4.70045471e+02 8.93264465e+02 7.46369004e-01]	[4.87984650e+02 8.67690308e+02 6.42193079e-01]
[526.40777588 251.93161011 0.91185045]	[523.80426025 339.12130737 0.92385721]	[459.61026001 339.06463623 0.84139717]	[423.7723999 449.45477295 0.85306138]	[421.3538208 547.04473877 0.88201743]	[585.56140137 339.15701294 0.86416137]	[621.35467529 457.06808472 0.81837326]	[606.12518311 559.81341553 0.88342267]	[523.8236084 557.22839355 0.72311181]	[480.23913574 557.20050049 0.70217252]	[480.36196899 708.67858887 0.85139632]	[4.82878967e+02 8.52373230e+02 8.12108278e-01]	[565.04699707 557.25689697 0.67743498]	[567.44555664 713.71929932 0.82224786]	[5.62242126e+02 8.52286499e+02 8.28802288e-01]	[516.11724854 236.5753479 0.89785087]	[541.8760376 236.52972412 0.96690995]	[493.04794312 254.36547852 0.846053 ]	[562.47344971 251.83979797 0.8891111 ]	[5.62259460e+02 8.98427612e+02 8.21634591e-01]	[5.80311035e+02 8.93265747e+02 8.50542963e-01]	[5.47021973e+02 8.65085693e+02 6.03592753e-01]	[4.90556366e+02 8.95850769e+02 7.86709130e-01]	[4.70046600e+02 8.93253479e+02 7.49184132e-01]	[4.87990784e+02 8.67667908e+02 6.32009149e-01]
[526.39672852 254.36849976 0.92677379]	[523.79736328 339.12506104 0.92463845]	[459.60391235 339.05923462 0.84033954]	[421.40673828 449.45385742 0.8547678 ]	[421.31619263 547.01837158 0.88790733]	[585.57318115 339.17803955 0.86387664]	[621.31298828 457.12573242 0.82091558]	[606.10388184 559.82312012 0.8830508 ]	[523.80999756 557.20135498 0.72255325]	[480.22677612 554.69525146 0.69862759]	[482.71951294 708.72680664 0.84474325]	[4.82911530e+02 8.54828186e+02 8.10491145e-01]	[565.03405762 557.24169922 0.67967093]	[565.06060791 713.74438477 0.82139128]	[5.62243713e+02 8.52266479e+02 8.27835739e-01]	[513.63995361 236.64123535 0.88919789]	[541.86468506 236.5826416 0.96321863]	[490.57000732 254.3916626 0.85027122]	[562.46038818 251.83235168 0.88958073]	[5.62256409e+02 8.95974915e+02 8.23942900e-01]	[5.80322327e+02 8.93242920e+02 8.50595176e-01]	[5.47044189e+02 8.65086731e+02 5.97582579e-01]	[4.93065155e+02 8.95920532e+02 7.84090579e-01]	[4.72562408e+02 8.93315735e+02 7.46490896e-01]	[4.88009460e+02 8.70135193e+02 6.36921883e-01]
[524.01019287 254.40336609 0.93433696]	[523.77893066 339.12710571 0.92399889]	[457.21377563 336.68597412 0.83754599]	[421.40338135 446.97103882 0.85492766]	[421.29962158 547.00372314 0.88933003]	[585.54394531 339.18460083 0.86403602]	[621.25708008 457.16491699 0.8254112 ]	[606.06860352 559.83587646 0.89353597]	[523.79119873 557.24407959 0.72544974]	[480.20904541 557.22125244 0.70155895]	[482.72653198 711.12908936 0.8411777 ]	[4.82931702e+02 8.54843445e+02 8.01272571e-01]	[565.00079346 559.71838379 0.68419743]	[565.03607178 713.75561523 0.82363623]	[5.62236572e+02 8.52315186e+02 8.18161070e-01]	[513.60638428 236.68048096 0.88262522]	[541.82470703 236.59857178 0.95506173]	[490.53897095 254.39976501 0.84789658]	[562.41094971 249.38021851 0.87330663]	[5.62260071e+02 8.95976440e+02 8.16607594e-01]	[5.80336975e+02 8.93245789e+02 8.47304285e-01]	[5.47026978e+02 8.67589539e+02 5.94675124e-01]	[4.93065002e+02 8.95937744e+02 7.78401136e-01]	[4.72559784e+02 8.93326477e+02 7.41178334e-01]	[4.90489716e+02 8.70146240e+02 6.26395941e-01]
[523.9753418 254.47784424 0.94847822]	[521.39648438 339.09780884 0.92578495]	[457.1875 336.65332031 0.83686459]	[421.36782837 446.95413208 0.86204755]	[421.25341797 547.01257324 0.88979137]	[585.49078369 339.14593506 0.86681384]	[618.73339844 457.13702393 0.8115297 ]	[606.02008057 562.22558594 0.90465677]	[521.40472412 557.21356201 0.7285735 ]	[480.1675415 557.19207764 0.69995749]	[482.74938965 711.13879395 0.8381387 ]	[4.82953247e+02 8.54855835e+02 7.98204184e-01]	[564.9385376 557.24212646 0.6979326 ]	[564.99499512 713.74481201 0.82997829]	[5.62232849e+02 8.52374878e+02 8.12922657e-01]	[511.09680176 239.11436462 0.86502826]	[541.79040527 236.66487122 0.937096 ]	[488.02105713 254.40322876 0.84930259]	[562.36779785 251.82342529 0.87270021]	[5.62292175e+02 8.98413025e+02 8.10319662e-01]	[5.80365540e+02 8.93245972e+02 8.39990079e-01]	[5.47021179e+02 8.67649170e+02 5.98416567e-01]	[4.93075775e+02 8.95935425e+02 7.79185295e-01]	[4.72566254e+02 8.93324585e+02 7.45240629e-01]	[4.90527161e+02 8.70152344e+02 6.18005455e-01]
[523.94348145 254.54190063 0.95901549]	[521.34527588 339.10662842 0.92538196]	[457.14654541 336.68640137 0.83161044]	[421.32641602 446.96572876 0.86837125]	[421.21588135 546.99853516 0.89366335]	[585.44976807 339.12033081 0.87239808]	[616.21539307 457.13879395 0.81350386]	[606.00195312 562.22595215 0.90669322]	[521.38360596 559.74163818 0.7324478 ]	[480.14038086 559.73693848 0.70653814]	[482.74450684 711.21118164 0.8272807 ]	[4.82978668e+02 8.52387573e+02 8.00967932e-01]	[564.9276123 559.75280762 0.70137185]	[564.97930908 713.78961182 0.83061373]	[5.62236816e+02 8.54813782e+02 8.13457608e-01]	[511.06118774 239.17427063 0.86175704]	[541.7713623 239.09957886 0.92567188]	[487.93508911 254.39147949 0.84775591]	[562.34332275 251.88487244 0.88325751]	[5.62332764e+02 8.98444336e+02 8.05950761e-01]	[5.82792542e+02 8.93260681e+02 8.36156487e-01]	[5.47022034e+02 8.67702942e+02 6.20210707e-01]	[4.93053192e+02 8.95890198e+02 7.81592727e-01]	[4.72564697e+02 8.93278870e+02 7.48499811e-01]	[4.90567108e+02 8.67687439e+02 6.19720578e-01]
[523.90582275 254.58300781 0.95278525]	[521.25286865 339.1295166 0.91366249]	[454.61065674 339.0692749 0.81264561]	[421.26358032 449.43267822 0.86547565]	[421.1991272 547.05059814 0.88308823]	[585.40802002 339.15011597 0.86461568]	[613.63500977 457.16247559 0.8227452 ]	[605.96984863 559.8260498 0.90756309]	[521.32421875 559.75402832 0.7368418 ]	[477.72042847 559.74627686 0.70758307]	[482.73373413 711.18908691 0.82831764]	[4.85364227e+02 8.52333862e+02 8.04288507e-01]	[564.87408447 559.77087402 0.71260881]	[564.96746826 713.72314453 0.83761019]	[5.62262939e+02 8.54806152e+02 8.20474625e-01]	[508.53234863 241.62956238 0.85420471]	[541.72265625 239.13058472 0.91061771]	[485.43530273 254.42520142 0.86066258]	[562.2824707 251.90525818 0.8836447 ]	[5.62374817e+02 8.98406494e+02 8.20086718e-01]	[5.82819519e+02 8.93236694e+02 8.48436177e-01]	[5.49499146e+02 8.67700012e+02 6.26767159e-01]	[4.90554993e+02 8.95865784e+02 7.81629860e-01]	[4.72551819e+02 8.93250244e+02 7.45270789e-01]	[4.9308670e+02 8.6761554e+02 6.0905695e-01]
[523.83581543 256.9440918 0.95359462]	[521.17669678 339.15087891 0.9016872 ]	[452.05023193 339.10464478 0.80400264]	[421.20758057 449.42959595 0.86583644]	[421.15322876 549.53210449 0.88023371]	[585.35443115 339.14367676 0.86539966]	[611.06671143 454.64944458 0.81428063]	[605.91656494 562.2543335 0.9140079 ]	[521.26202393 559.76098633 0.7364701 ]	[477.65777588 559.77557373 0.7108953 ]	[482.72015381 711.14569092 0.83053565]	[4.82976837e+02 8.52350647e+02 7.99521685e-01]	[564.82116699 559.76611328 0.70887595]	[564.940979 713.73016357 0.83746046]	[5.62288818e+02 8.52347046e+02 8.23862970e-01]	[506.00695801 241.69544983 0.86070865]	[539.3092041 239.14181519 0.8981508 ]	[482.97158813 254.42201233 0.87889856]	[562.27349854 251.83862305 0.87720037]	[5.62415710e+02 8.95911682e+02 8.39690328e-01]	[5.82839844e+02 8.90834717e+02 8.61101091e-01]	[5.49513367e+02 8.67639160e+02 6.08404219e-01]	[4.90554474e+02 8.95892700e+02 7.72412896e-01]	[4.72542023e+02 8.93274475e+02 7.35934198e-01]	[4.93064392e+02 8.67635620e+02 6.06514931e-01]
[521.40655518 256.99707031 0.95428258]	[518.6895752 339.16937256 0.88608611]	[446.95526123 339.09512329 0.80599666]	[418.80187988 449.47351074 0.86101371]	[418.68881226 549.50054932 0.8822946 ]	[582.90924072 339.1812439 0.85354573]	[608.56988525 452.07705688 0.814551 ]	[605.86920166 559.83148193 0.90255487]	[521.19696045 557.23095703 0.72211778]	[475.13354492 557.23974609 0.68430036]	[480.32971191 711.16601562 0.82436347]	[4.82957672e+02 8.52367615e+02 7.94604897e-01]	[562.43664551 557.25189209 0.70761585]	[564.86779785 713.74163818 0.83655041]	[5.62292114e+02 8.52362793e+02 8.22120547e-01]	[505.86627197 244.21575928 0.87180859]	[539.19641113 239.15856934 0.87706757]	[482.85647583 254.44458008 0.89184701]	[562.21594238 251.82629395 0.86486065]	[5.62421997e+02 8.95898132e+02 8.39936912e-01]	[5.82858826e+02 8.90822754e+02 8.63724172e-01]	[5.49531982e+02 8.67655945e+02 6.10019088e-01]	[4.90556030e+02 8.95887085e+02 7.71340072e-01]	[4.72540802e+02 8.93277100e+02 7.33829558e-01]	[4.90563293e+02 8.67651794e+02 6.02188408e-01]
[521.31152344 257.00631714 0.95657474]	[516.18432617 339.16244507 0.87658644]	[444.42190552 339.10372925 0.81957215]	[418.66952515 449.52035522 0.86080712]	[418.66320801 549.50701904 0.87494481]	[582.84521484 339.18182373 0.84680027]	[606.12268066 452.03051758 0.82321537]	[603.43731689 562.27886963 0.91728246]	[518.72589111 559.71411133 0.71326327]	[472.55123901 559.72473145 0.68612301]	[480.27688599 711.22473145 0.81721473]	[4.82941406e+02 8.52359802e+02 7.97144115e-01]	[562.37561035 559.75732422 0.70920354]	[564.81170654 716.27868652 0.82991707]	[5.62315369e+02 8.52378967e+02 8.25164199e-01]	[503.43103027 244.20559692 0.88496244]	[536.66760254 239.1763916 0.8571344 ]	[482.80755615 254.42494202 0.88729829]	[559.73248291 251.83189392 0.8427254 ]	[5.62388367e+02 8.95882690e+02 8.43974471e-01]	[5.82825623e+02 8.90824280e+02 8.68166864e-01]	[5.52086609e+02 8.67676575e+02 6.10608757e-01]	[4.90532440e+02 8.95877991e+02 7.68660367e-01]	[4.72521851e+02 8.93273621e+02 7.33812273e-01]	[4.90547913e+02 8.67648315e+02 6.01772666e-01]
[521.22137451 256.96914673 0.95033836]	[513.59344482 339.17791748 0.86866844]	[444.31332397 339.08700562 0.83728671]	[418.55352783 449.51489258 0.84696317]	[418.55783081 549.55682373 0.84816968]	[582.76086426 339.23788452 0.83119386]	[606.02606201 454.61099243 0.83694553]	[603.3270874 559.79718018 0.89140081]	[516.16192627 559.77392578 0.69210631]	[467.46676636 559.8114624 0.69063246]	[480.20895386 713.69543457 0.80653787]	[4.82953308e+02 8.52346802e+02 7.95350730e-01]	[562.25567627 559.77703857 0.69406068]	[562.43908691 713.77166748 0.82532096]	[5.62334290e+02 8.52363708e+02 8.29751670e-01]	[503.35079956 241.72344971 0.89852369]	[531.60095215 239.15136719 0.85662669]	[482.74740601 254.4090271 0.88754892]	[557.19195557 249.33703613 0.81537867]	[5.62348206e+02 8.95845764e+02 8.47662330e-01]	[5.82789917e+02 8.90808716e+02 8.62468243e-01]	[5.54656250e+02 8.67648865e+02 5.97292900e-01]	[4.90526398e+02 8.95879639e+02 7.71952033e-01]	[4.72529541e+02 8.93269470e+02 7.34013975e-01]	[4.90563171e+02 8.67609619e+02 6.00094020e-01]
[518.71716309 256.96835327 0.94040942]	[508.53314209 339.19076538 0.87540311]	[441.81097412 339.08810425 0.86068732]	[416.11581421 449.50219727 0.83360565]	[416.07763672 549.57983398 0.82634515]	[580.28515625 339.27706909 0.8141616 ]	[605.90130615 457.22006226 0.87110609]	[600.83465576 559.80578613 0.86701322]	[513.60113525 557.19683838 0.6741848 ]	[464.92004395 557.23522949 0.68670726]	[477.69152832 711.17016602 0.79833251]	[4.82951904e+02 8.52353699e+02 8.00971866e-01]	[559.81561279 557.21203613 0.66899556]	[562.37774658 716.27429199 0.82045054]	[5.62356201e+02 8.52375916e+02 8.31121862e-01]	[500.90161133 241.7328186 0.90406203]	[528.97259521 239.19462585 0.86258495]	[480.300354 254.41732788 0.89614642]	[549.58081055 251.82061768 0.80910456]	[5.62354065e+02 8.95855469e+02 8.44748735e-01]	[5.82787537e+02 8.90822571e+02 8.60663295e-01]	[5.57190674e+02 8.67665771e+02 5.99981129e-01]	[4.90513458e+02 8.95896240e+02 7.75930107e-01]	[4.72518951e+02 8.93281189e+02 7.33944297e-01]	[4.90572906e+02 8.67600586e+02 6.01845026e-01]
[516.15283203 256.95510864 0.91788942]	[505.92501831 339.18551636 0.89864498]	[441.6730957 339.07855225 0.87153226]	[413.60070801 449.47363281 0.81795245]	[416.03097534 552.10186768 0.82302165]	[575.2331543 339.2510376 0.81377161]	[603.48492432 457.1171875 0.85289317]	[598.28552246 559.69995117 0.83140463]	[508.52423096 557.24371338 0.68324387]	[464.84854126 559.77844238 0.70510322]	[477.61947632 713.68688965 0.77832597]	[4.85352081e+02 8.54807922e+02 7.97699630e-01]	[557.16644287 557.21533203 0.64773941]	[562.35095215 716.25561523 0.81849909]	[5.62377258e+02 8.52364746e+02 8.36109698e-01]	[500.75930786 241.71353149 0.89996535]	[526.41571045 239.16252136 0.88802397]	[480.15493774 254.45072937 0.88821399]	[546.98742676 251.83757019 0.84557009]	[5.62373230e+02 8.95837219e+02 8.41513872e-01]	[5.82798889e+02 8.90799316e+02 8.52236509e-01]	[5.57234009e+02 8.67687561e+02 6.09769762e-01]	[4.90507385e+02 8.95944336e+02 7.75852382e-01]	[4.70038818e+02 8.93314636e+02 7.36823022e-01]	[4.93074402e+02 8.67679321e+02 6.09069943e-01]
[508.54754639 256.95584106 0.91407514]	[503.41827393 339.19525146 0.92144251]	[439.17364502 339.11547852 0.85554367]	[410.96276855 452.00891113 0.80157679]	[408.44622803 552.11999512 0.80921471]	[570.03967285 339.24768066 0.82731277]	[603.3293457 454.60931396 0.83325022]	[598.25463867 557.16796875 0.81496161]	[505.98248291 557.22235107 0.68732589]	[462.34506226 559.74676514 0.70990026]	[475.07385254 711.22387695 0.77996808]	[4.85353241e+02 8.54845642e+02 7.91865826e-01]	[552.12835693 557.19659424 0.64359426]	[562.31567383 718.81872559 0.8113966 ]	[5.62372498e+02 8.54803223e+02 8.33932936e-01]	[498.22903442 241.72636414 0.8710686 ]	[523.86358643 239.16152954 0.91921502]	[477.66021729 254.47685242 0.87357581]	[544.44152832 251.88473511 0.89042342]	[5.62376160e+02 8.95861633e+02 8.36681306e-01]	[5.82806274e+02 8.90816101e+02 8.49913120e-01]	[5.57207825e+02 8.70125793e+02 6.15153849e-01]	[4.90492584e+02 8.95917053e+02 7.73665726e-01]	[4.70020874e+02 8.93307983e+02 7.37224460e-01]	[4.93118683e+02 8.70125793e+02 6.12459064e-01]
[505.96130371 256.94140625 0.9414593 ]	[503.35635376 339.21255493 0.92771983]	[439.11859131 339.13650513 0.85035324]	[403.36727905 454.55673218 0.83668822]	[405.84429932 549.54992676 0.82968771]	[567.49639893 339.23022461 0.85231161]	[600.80865479 457.13531494 0.82756841]	[593.14343262 557.20758057 0.81880164]	[505.97296143 557.25366211 0.68886209]	[462.32922363 559.75811768 0.70834041]	[472.53213501 713.71881104 0.7686615 ]	[4.82971191e+02 8.54885742e+02 7.89925754e-01]	[552.12493896 557.23486328 0.64187205]	[562.26159668 718.89788818 0.79987222]	[5.62383240e+02 8.54885132e+02 8.21496308e-01]	[495.66162109 241.70027161 0.85444546]	[521.41436768 239.16201782 0.92651588]	[475.07885742 254.44488525 0.85235733]	[544.31176758 251.89802551 0.8987751 ]	[5.62375244e+02 8.95880188e+02 8.26509893e-01]	[5.82800415e+02 8.90831604e+02 8.44179869e-01]	[5.57219788e+02 8.70188354e+02 6.21444881e-01]	[4.87979828e+02 8.95888428e+02 7.77654767e-01]	[4.69969788e+02 8.93290894e+02 7.43835926e-01]	[4.93112030e+02 8.70178345e+02 6.23464465e-01]
[503.49725342 254.61094666 0.95151913]	[503.25802612 339.19503784 0.92785144]	[436.65481567 339.13027954 0.84099573]	[403.2460022 452.01370239 0.8566944 ]	[403.27075195 552.12542725 0.85391182]	[565.00683594 339.19332886 0.87260085]	[598.21289062 457.07778931 0.79466796]	[588.06219482 559.73492432 0.8662768 ]	[505.87167358 557.24371338 0.70549875]	[462.25698853 559.76580811 0.71682054]	[469.98135376 713.75622559 0.76192409]	[4.82928040e+02 8.54899536e+02 7.89799929e-01]	[549.55975342 557.22991943 0.65281391]	[562.2444458 721.43267822 0.79730338]	[5.62427917e+02 8.54914246e+02 8.13578069e-01]	[493.07345581 241.68000793 0.84867007]	[521.2991333 239.13522339 0.92642921]	[467.49026489 254.43702698 0.85897291]	[541.86456299 251.828125 0.88160402]	[5.62436401e+02 8.95916870e+02 7.95914352e-01]	[5.82875671e+02 8.90836914e+02 8.27825785e-01]	[5.59698730e+02 8.70215698e+02 6.20709181e-01]	[4.85462097e+02 8.95837830e+02 7.80064642e-01]	[4.67447723e+02 8.93250183e+02 7.52777100e-01]	[4.93096802e+02 8.70177307e+02 6.25339985e-01]
[503.39572144 254.61038208 0.96009672]	[500.79507446 339.19564819 0.92438811]	[434.10006714 339.12542725 0.82247776]	[400.77627563 452.01992798 0.86983907]	[400.84576416 554.64080811 0.86562663]	[564.93762207 339.20397949 0.87036812]	[593.12768555 457.18270874 0.81756306]	[588.01000977 557.22973633 0.85717821]	[503.48666382 557.25744629 0.71205926]	[462.21072388 559.78759766 0.72553134]	[467.44296265 713.69415283 0.7744838 ]	[4.82870392e+02 8.52354919e+02 7.94095755e-01]	[549.55755615 557.2277832 0.65132225]	[562.27539062 718.81231689 0.78527832]	[5.62392212e+02 8.52216919e+02 8.34564388e-01]	[487.99649048 241.67224121 0.85829651]	[521.20404053 239.16499329 0.91005456]	[464.88439941 254.42605591 0.88488257]	[541.7298584 251.92602539 0.88367373]	[5.62413940e+02 8.93328247e+02 8.33288968e-01]	[5.82850220e+02 8.90640381e+02 8.39998603e-01]	[5.57243042e+02 8.65080017e+02 5.83188653e-01]	[4.85477142e+02 8.95874084e+02 7.75480986e-01]	[4.67461700e+02 8.93266785e+02 7.50908673e-01]	[4.90521332e+02 8.67586060e+02 5.85825384e-01]
[503.3145752 256.93536377 0.95755213]	[500.64401245 339.15814209 0.90157765]	[431.47625732 339.14031982 0.80362445]	[400.66210938 449.51864624 0.87016702]	[400.62802124 554.63391113 0.87279582]	[562.43182373 339.11566162 0.86899185]	[588.0723877 454.57696533 0.81734049]	[585.58001709 557.20666504 0.86509597]	[503.46377563 557.21899414 0.70072681]	[462.18756104 559.74890137 0.70679796]	[464.96746826 713.75561523 0.77476799]	[4.82855682e+02 8.54834167e+02 8.01197290e-01]	[549.49609375 554.67962646 0.63817877]	[562.26831055 716.32537842 0.78422427]	[5.62356995e+02 8.52320312e+02 8.31970096e-01]	[485.44763184 241.69784546 0.86414099]	[518.7633667 239.11831665 0.89043254]	[462.41912842 254.43835449 0.90914428]	[541.69482422 249.37672424 0.86456645]	[5.62367798e+02 8.93374268e+02 8.13583970e-01]	[5.82779846e+02 8.90667297e+02 8.08778584e-01]	[5.54696533e+02 8.67630249e+02 6.08506203e-01]	[4.85461975e+02 8.95889282e+02 7.81926513e-01]	[4.67450500e+02 8.93285095e+02 7.52404034e-01]	[4.88014069e+02 8.67664551e+02 6.08034968e-01]
[500.85760498 256.93582153 0.95685816]	[498.13113403 339.17538452 0.88499701]	[426.36514282 339.16113281 0.81473184]	[398.19839478 452.02392578 0.86953896]	[398.10784912 552.07080078 0.86456382]	[562.33477783 339.15457153 0.85927051]	[588.01519775 452.02941895 0.81836581]	[585.53942871 557.17547607 0.86676008]	[503.42337036 554.6796875 0.71327341]	[459.81851196 559.72375488 0.71166492]	[464.91940308 713.69720459 0.79401243]	[4.82849548e+02 8.54843384e+02 8.05220962e-01]	[547.0223999 552.08721924 0.65406477]	[562.2545166 711.21612549 0.7958051 ]	[5.62358032e+02 8.49738220e+02 8.35026979e-01]	[482.95330811 241.69596863 0.87575001]	[516.21594238 239.12406921 0.86573702]	[462.31021118 254.44300842 0.91268373]	[539.20721436 251.85681152 0.85226607]	[5.62323181e+02 8.90830261e+02 8.09229016e-01]	[5.80331848e+02 8.88113892e+02 7.79030919e-01]	[5.57252136e+02 8.59941040e+02 5.96034884e-01]	[4.87921692e+02 8.95838806e+02 7.74951518e-01]	[4.67472900e+02 8.93248291e+02 7.45782316e-01]	[4.88011292e+02 8.67672302e+02 6.33984447e-01]
[500.75848389 254.59318542 0.96245408]	[495.59695435 339.13464355 0.87797558]	[423.84164429 339.12960815 0.83133835]	[398.05038452 452.03207397 0.85413575]	[395.64755249 552.11895752 0.84028739]	[562.26190186 339.09967041 0.85424256]	[585.59320068 446.92440796 0.83003581]	[585.49731445 554.66369629 0.86688447]	[503.41271973 554.66326904 0.72077101]	[459.82455444 559.72155762 0.72018391]	[464.96557617 711.16131592 0.79617447]	[4.82871979e+02 8.54798279e+02 8.07249427e-01]	[546.98956299 552.05950928 0.6622678 ]	[562.300354 705.97589111 0.82991827]	[5.62344788e+02 8.47148621e+02 8.22206736e-01]	[482.87234497 241.65460205 0.89840394]	[513.60992432 239.10557556 0.86035448]	[462.22463989 254.36663818 0.89735967]	[536.6439209 249.33253479 0.80316854]	[5.59812622e+02 8.88162048e+02 7.50251234e-01]	[5.77750366e+02 8.80454529e+02 7.29237914e-01]	[5.59805298e+02 8.52372375e+02 5.94694614e-01]	[4.87959930e+02 8.93436768e+02 7.68917382e-01]	[4.69961487e+02 8.93243530e+02 7.45397627e-01]	[4.90494659e+02 8.67635620e+02 6.22615516e-01]
[500.68722534 254.58158875 0.95826936]	[490.54849243 339.09939575 0.87812328]	[421.35513306 339.13485718 0.84542453]	[395.63775635 449.49487305 0.84240115]	[395.52294922 554.63751221 0.82001996]	[559.79492188 336.69604492 0.84012067]	[585.5713501 446.95458984 0.83171463]	[585.50805664 549.59771729 0.86212736]	[503.45202637 552.10974121 0.71737784]	[462.20941162 557.20648193 0.71297842]	[464.96392822 711.2121582 0.79901463]	[4.82895966e+02 8.54821838e+02 8.09599400e-01]	[547.00933838 547.02624512 0.67037159]	[562.29119873 703.44567871 0.82531345]	[5.62248718e+02 8.44590698e+02 8.18105936e-01]	[482.78546143 241.61813354 0.90038478]	[511.04959106 239.10630798 0.85762167]	[459.77786255 254.33946228 0.90074241]	[531.58813477 246.83668518 0.78568971]	[5.59723694e+02 8.80466614e+02 7.24265933e-01]	[5.75165283e+02 8.72871460e+02 7.49284983e-01]	[5.57189026e+02 8.52224731e+02 6.10947669e-01]	[4.87978882e+02 8.93403748e+02 7.70576954e-01]	[4.69995789e+02 8.93219971e+02 7.51633108e-01]	[4.90549896e+02 8.67660828e+02 6.23866677e-01]
[498.23962402 254.54916382 0.95152748]	[487.96740723 339.04223633 0.8870607 ]	[421.26876831 339.09072876 0.85784745]	[395.55648804 449.5007019 0.82801509]	[395.51193237 554.64929199 0.82891065]	[557.21972656 336.63253784 0.82897043]	[585.53723145 444.4420166 0.84873116]	[585.5112915 547.06048584 0.87106925]	[503.43890381 552.08587646 0.71573204]	[462.20956421 554.69128418 0.70628732]	[467.40890503 711.18475342 0.79876184]	[4.82939819e+02 8.52376343e+02 8.08904529e-01]	[546.98419189 546.99267578 0.67888439]	[562.32647705 703.37426758 0.83301198]	[5.62209106e+02 8.31686462e+02 8.23424518e-01]	[482.70629883 239.20162964 0.90536463]	[508.46835327 239.08241272 0.86820561]	[459.70159912 254.35929871 0.89263684]	[526.52099609 246.7991333 0.7915414 ]	[5.54675171e+02 8.72696106e+02 7.29104519e-01]	[5.70081909e+02 8.67647705e+02 7.18900681e-01]	[5.57191956e+02 8.36851746e+02 5.33370793e-01]	[4.85470459e+02 8.93368713e+02 7.76173294e-01]	[4.67489685e+02 8.90810913e+02 7.57689953e-01]	[4.93124939e+02 8.67593018e+02 6.14714026e-01]
[498.14260864 254.52639771 0.93613893]	[485.46520996 336.6796875 0.89568174]	[421.19076538 339.07199097 0.85983849]	[393.06466675 446.97409058 0.81356907]	[390.45074463 552.13922119 0.8138327 ]	[554.68493652 336.61187744 0.82483596]	[585.5133667 444.38949585 0.86096019]	[585.49188232 546.92712402 0.89216429]	[503.3946228 549.57867432 0.72561568]	[459.82598877 554.68225098 0.71108013]	[467.42086792 711.14794922 0.8022027 ]	[4.82947937e+02 8.52307312e+02 8.04825664e-01]	[546.94750977 546.95800781 0.68949163]	[562.35003662 700.86395264 0.83331537]	[5.59746887e+02 8.16364624e+02 7.89170265e-01]	[480.27612305 239.2093811 0.90710282]	[505.91436768 236.69297791 0.89288938]	[457.21255493 254.42755127 0.89734656]	[526.39813232 246.80776978 0.77898246]	[5.57216675e+02 8.59952881e+02 6.74591482e-01]	[5.70110107e+02 8.52261536e+02 7.10963666e-01]	[5.49587402e+02 8.24081177e+02 5.58568120e-01]	[4.88005035e+02 8.93356445e+02 7.62600482e-01]	[4.70020142e+02 8.90797058e+02 7.42349982e-01]	[4.93101654e+02 8.62541077e+02 6.19019747e-01]
[498.14239502 254.52731323 0.93623233]	[485.45718384 336.67410278 0.89683205]	[421.18814087 339.06869507 0.85982084]	[393.06137085 446.97485352 0.81330675]	[390.45608521 552.13702393 0.81450182]	[554.67126465 336.6053772 0.82479036]	[585.51196289 444.39227295 0.86017948]	[585.4921875 546.93322754 0.89180779]	[503.41357422 552.06237793 0.72331417]	[459.84533691 554.6885376 0.70968139]	[467.44277954 711.13720703 0.80088562]	[4.82947876e+02 8.52296448e+02 8.04359376e-01]	[546.95654297 546.96173096 0.68850905]	[562.36535645 700.88250732 0.83597535]	[5.59754395e+02 8.16370483e+02 7.89036334e-01]	[480.27639771 239.20898438 0.90725207]	[505.91445923 236.69325256 0.89282674]	[457.21289062 254.42590332 0.89631128]	[526.39648438 246.80723572 0.77806211]	[5.57227905e+02 8.59964844e+02 6.74568176e-01]	[5.70118774e+02 8.52268250e+02 7.07306087e-01]	[5.52054260e+02 8.24080566e+02 5.56846976e-01]	[4.88010773e+02 8.93350403e+02 7.62952983e-01]	[4.70024841e+02 8.90791077e+02 7.41981983e-01]	[4.93095245e+02 8.62527222e+02 6.18239403e-01]
[493.13479614 254.51641846 0.91442835]	[485.38708496 339.04763794 0.90330994]	[418.75259399 339.08804321 0.86224902]	[393.00244141 449.49108887 0.80669624]	[387.93341064 554.67871094 0.82106262]	[552.14575195 336.6423645 0.82266581]	[585.46337891 444.32217407 0.87701172]	[585.47906494 544.51971436 0.89911461]	[503.39282227 552.06848145 0.7289176 ]	[459.84420776 554.68658447 0.71061778]	[467.47421265 711.137146 0.79548043]	[4.82943146e+02 8.52254639e+02 8.15732419e-01]	[546.93041992 546.97741699 0.69174534]	[562.41870117 700.85229492 0.84348828]	[5.59731384e+02 8.08562683e+02 8.08162332e-01]	[480.17346191 239.20472717 0.89458418]	[503.40179443 236.65612793 0.92450249]	[457.10455322 254.426651 0.87385511]	[523.92425537 246.75079346 0.8068344 ]	[5.59767090e+02 8.47177185e+02 6.71497464e-01]	[5.72665466e+02 8.36933411e+02 6.48859441e-01]	[5.47029541e+02 8.11131836e+02 6.17914379e-01]	[4.90548126e+02 8.93407471e+02 7.76153862e-01]	[4.72537262e+02 8.90848694e+02 7.46560335e-01]	[4.90500458e+02 8.62493164e+02 6.15170419e-01]
[490.5645752 254.51092529 0.9113093 ]	[485.34448242 339.04837036 0.9062081 ]	[418.7104187 339.09387207 0.85568976]	[390.45788574 452.00497437 0.80471927]	[387.86129761 554.65899658 0.82245797]	[552.10998535 336.64306641 0.82656312]	[585.41949463 444.36541748 0.88190734]	[585.46447754 544.47888184 0.91061252]	[503.37667847 549.58105469 0.73223203]	[459.83325195 554.69787598 0.71394229]	[469.99118042 708.71270752 0.79737955]	[4.85418213e+02 8.52333252e+02 8.05757880e-01]	[544.54724121 546.94885254 0.69361323]	[562.46539307 698.32434082 0.82707572]	[557.2109375 790.78320312 0.82481754]	[477.72589111 241.62586975 0.88151509]	[503.30090332 236.62173462 0.94181311]	[454.63122559 254.43475342 0.86592346]	[523.80938721 244.18531799 0.78780562]	[5.52090088e+02 8.34277527e+02 7.15089440e-01]	[5.67528687e+02 8.29244019e+02 7.27549076e-01]	[5.47014771e+02 7.95790894e+02 6.75229311e-01]	[4.93078674e+02 8.95877625e+02 7.82199204e-01]	[4.75081451e+02 8.93289246e+02 7.65519381e-01]	[4.93087860e+02 8.65101624e+02 6.26506209e-01]
[490.49517822 254.51455688 0.91201001]	[482.93026733 339.04949951 0.9155795 ]	[418.63171387 339.09539795 0.8487246 ]	[382.85906982 454.62228394 0.83912146]	[382.87658691 552.13146973 0.83766615]	[549.54870605 336.64624023 0.83424711]	[585.36627197 444.33731079 0.88560694]	[585.35827637 544.42474365 0.92445755]	[503.37808228 549.57983398 0.72955859]	[459.82681274 557.23052979 0.71701443]	[470.01278687 711.16357422 0.77512723]	[4.85450470e+02 8.54792664e+02 7.99328506e-01]	[546.93011475 544.47894287 0.69962627]	[564.82067871 693.22851562 0.7950061 ]	[544.52832031 752.17150879 0.86482131]	[477.67208862 239.20930481 0.87498385]	[503.26495361 236.62857056 0.94066221]	[454.55435181 254.41035461 0.85803831]	[521.40386963 244.20376587 0.7991178 ]	[544.32427979 808.5569458 0.81967127]	[5.59802185e+02 7.98373535e+02 7.28759289e-01]	[5.39273315e+02 7.49604187e+02 7.06439376e-01]	[4.93079010e+02 8.95900391e+02 7.91595519e-01]	[4.75118103e+02 8.93304626e+02 7.85662353e-01]	[4.93128143e+02 8.67579651e+02 6.53238177e-01]
[490.49655151 254.51385498 0.91225272]	[482.91506958 339.04782104 0.91958547]	[418.62591553 339.09329224 0.84923953]	[382.86126709 454.61331177 0.83859253]	[385.30593872 552.12561035 0.83751774]	[549.50158691 336.64126587 0.8422907 ]	[585.35241699 441.91598511 0.89188606]	[585.34387207 544.45269775 0.91935349]	[503.33889771 552.06115723 0.73278117]	[459.77841187 557.23675537 0.71906161]	[470.03982544 708.68640137 0.79396582]	[4.85466034e+02 8.52360413e+02 8.04330289e-01]	[544.54058838 544.49273682 0.70185113]	[562.4666748 693.17456055 0.796354 ]	[544.51483154 752.18371582 0.8633939 ]	[477.66671753 241.62446594 0.87526661]	[503.26599121 236.62243652 0.94187707]	[454.55557251 254.46257019 0.87580591]	[521.40661621 244.22361755 0.80199558]	[544.3236084 808.59069824 0.81845641]	[5.59786133e+02 7.98408508e+02 7.24234283e-01]	[5.39272522e+02 7.49613037e+02 6.96686387e-01]	[4.93073853e+02 8.95911987e+02 7.88219810e-01]	[4.75114563e+02 8.93303650e+02 7.83873498e-01]	[4.95612427e+02 8.65078735e+02 6.48877144e-01]
[490.52514648 254.5055542 0.91368073]	[482.89859009 336.67913818 0.92076373]	[418.62426758 336.68640137 0.84736729]	[382.80758667 454.55603027 0.84722841]	[382.84051514 554.61621094 0.8520968 ]	[547.04956055 336.63363647 0.84621841]	[583.00695801 444.31942749 0.89057791]	[582.9887085 544.39160156 0.92394245]	[503.28765869 549.53015137 0.74093813]	[459.7175293 557.20477295 0.71524495]	[472.56515503 708.67694092 0.7931425 ]	[4.85420349e+02 8.54848145e+02 8.00813854e-01]	[544.51184082 544.43255615 0.71411771]	[562.36157227 690.70239258 0.78863049]	[544.52844238 744.51916504 0.83182573]	[477.68649292 241.62075806 0.8786602 ]	[503.27505493 236.61756897 0.94312412]	[454.53964233 254.41854858 0.86196226]	[521.40496826 244.18759155 0.76539153]	[5.39250122e+02 7.93231506e+02 7.63156891e-01]	[5.49510925e+02 7.90605957e+02 7.44987428e-01]	[5.41815063e+02 7.39338501e+02 6.67737484e-01]	[4.90538025e+02 8.95912720e+02 7.93565333e-01]	[4.75087128e+02 8.93320679e+02 7.87806094e-01]	[4.93074280e+02 8.67609985e+02 6.49028420e-01]
[490.56896973 254.4997406 0.9113043 ]	[482.8850708 336.67486572 0.92263377]	[418.60647583 336.65136719 0.84706956]	[382.7567749 452.03555298 0.84896874]	[382.81433105 554.62438965 0.86206758]	[547.02319336 336.65148926 0.85017514]	[582.95721436 444.38589478 0.88131142]	[582.94598389 544.40289307 0.92733324]	[503.29516602 549.5536499 0.73872602]	[459.74298096 557.22332764 0.7207427 ]	[469.99822998 708.68280029 0.79115105]	[4.85424927e+02 8.54869995e+02 7.97953129e-01]	[544.50921631 544.45843506 0.71274388]	[562.27838135 693.17449951 0.77750337]	[544.44189453 731.68664551 0.84132588]	[477.71353149 239.21061707 0.88211095]	[503.29669189 236.60438538 0.9461776 ]	[454.58728027 254.45478821 0.87546468]	[523.76525879 241.71029663 0.76820958]	[5.34145142e+02 7.80383179e+02 7.28426099e-01]	[5.44448853e+02 7.72795532e+02 7.52860606e-01]	[5.39294495e+02 7.26628052e+02 6.94348156e-01]	[4.90502655e+02 8.95909546e+02 7.92202711e-01]	[4.72595978e+02 8.93315430e+02 7.84488499e-01]	[4.93103302e+02 8.67628052e+02 6.52100265e-01]
[493.13049316 254.47747803 0.91335613]	[482.83926392 336.65539551 0.92704952]	[418.57675171 336.61785889 0.84126461]	[380.32818604 446.89654541 0.86028993]	[380.23690796 552.05773926 0.88328093]	[546.91943359 336.6428833 0.86390692]	[582.87548828 444.43572998 0.87010753]	[582.8381958 544.50402832 0.90895414]	[500.85455322 552.12597656 0.72870058]	[459.62863159 559.72845459 0.71314919]	[467.43157959 711.20062256 0.79058462]	[4.85417114e+02 8.54851196e+02 8.04488838e-01]	[544.42401123 546.99084473 0.70939177]	[562.27368164 693.17199707 0.7947582 ]	[541.93261719 718.84515381 0.77350229]	[480.14920044 239.15504456 0.90150386]	[503.37948608 236.60568237 0.94079518]	[454.62371826 254.41265869 0.88087094]	[523.81646729 244.25697327 0.75653136]	[5.28995361e+02 7.67485474e+02 7.38110542e-01]	[5.41795349e+02 7.62445251e+02 6.90742612e-01]	[5.31615295e+02 7.08575439e+02 5.97459853e-01]	[4.90508362e+02 8.95879944e+02 7.96464026e-01]	[4.72594299e+02 8.93288330e+02 7.91095138e-01]	[4.93097046e+02 8.67590149e+02 6.44542038e-01]
[493.13299561 254.47323608 0.91287053]	[482.81555176 336.66238403 0.92694926]	[416.16693115 336.62542725 0.83779299]	[380.29910278 446.92456055 0.85973454]	[377.73574829 549.59075928 0.87829888]	[544.54119873 336.65267944 0.86928701]	[582.85168457 444.4211731 0.86636603]	[582.83465576 544.49194336 0.90918362]	[500.77667236 552.12469482 0.72710717]	[457.17062378 559.73181152 0.70139587]	[467.41137695 711.19567871 0.79380369]	[4.85394775e+02 8.54865540e+02 8.03399026e-01]	[544.37994385 546.97790527 0.71746027]	[562.39276123 693.18615723 0.81376702]	[541.81542969 708.65655518 0.80840409]	[480.14724731 239.14518738 0.90206444]	[503.37738037 236.59849548 0.94251359]	[454.59545898 254.38188171 0.86386633]	[523.80340576 244.21174622 0.73550057]	[5.29001587e+02 7.59872437e+02 7.46716678e-01]	[5.41745972e+02 7.52184814e+02 7.33636260e-01]	[5.29032104e+02 6.98344177e+02 5.98075211e-01]	[4.90511444e+02 8.95873169e+02 8.00662994e-01]	[4.72595062e+02 8.93288818e+02 7.92653739e-01]	[4.93083771e+02 8.67598816e+02 6.42373323e-01]
[493.08325195 254.46551514 0.91002959]	[482.78952026 336.64453125 0.92570436]	[416.13839722 336.63296509 0.83153033]	[380.2427063 444.44256592 0.8684324 ]	[377.65686035 549.57568359 0.8791551 ]	[544.51849365 336.61730957 0.87230778]	[582.83837891 444.41299438 0.86181396]	[582.81469727 544.51300049 0.90239769]	[500.72888184 552.12017822 0.71912187]	[457.11502075 559.73535156 0.69159448]	[467.40423584 713.70794678 0.77662009]	[4.85387787e+02 8.54870483e+02 8.05000484e-01]	[544.34954834 546.98156738 0.71567857]	[562.42706299 693.20794678 0.80719739]	[541.73693848 706.05303955 0.74078298]	[480.12145996 239.13937378 0.89749098]	[503.33435059 236.59294128 0.94752795]	[452.0859375 254.37117004 0.85126793]	[521.41125488 241.70445251 0.73896474]	[5.29045715e+02 7.49712585e+02 7.27475464e-01]	[5.41767944e+02 7.47128601e+02 7.06474543e-01]	[5.28977234e+02 6.90652405e+02 5.34799933e-01]	[4.93049438e+02 8.95882446e+02 8.07190835e-01]	[4.75124756e+02 8.93299438e+02 8.02691400e-01]	[4.90557556e+02 8.67609863e+02 6.38588667e-01]
[490.53393555 254.48895264 0.90952599]	[482.80566406 336.64898682 0.92511225]	[416.14050293 336.62652588 0.82953757]	[380.18606567 446.86901855 0.86351341]	[377.58764648 552.08398438 0.865767 ]	[546.92706299 336.63961792 0.86528575]	[582.80383301 446.87484741 0.85323423]	[582.81420898 544.52642822 0.89636534]	[500.72302246 552.13171387 0.71713471]	[457.12817383 559.72784424 0.69120473]	[464.94525146 713.76599121 0.77094215]	[4.82972351e+02 8.57365723e+02 7.96531856e-01]	[544.33062744 547.00238037 0.71094775]	[564.83325195 698.29302979 0.7814247 ]	[5.39295959e+02 6.95784546e+02 5.66971183e-01]	[477.68276978 239.1585083 0.88600498]	[503.28594971 236.59873962 0.95003581]	[449.49472046 254.35856628 0.84830928]	[521.42346191 241.65397644 0.78709579]	[5.28991516e+02 7.46984314e+02 6.71248615e-01]	[5.39278015e+02 7.41897217e+02 5.46225905e-01]	[5.26442200e+02 6.82881897e+02 3.71848971e-01]	[4.93076141e+02 8.95894714e+02 7.97793269e-01]	[4.75116211e+02 8.93321106e+02 7.82659948e-01]	[4.88018890e+02 8.67676819e+02 6.27775550e-01]
[487.99661255 254.52020264 0.91826713]	[482.78656006 336.66918945 0.92607754]	[416.11767578 336.65179443 0.82721496]	[380.1413269 446.8991394 0.86769688]	[377.50018311 552.13372803 0.84649205]	[544.52093506 336.63760376 0.86951256]	[582.78790283 446.94082642 0.84707105]	[582.82202148 544.53363037 0.89501888]	[500.68203735 552.12939453 0.70342457]	[454.62451172 559.72454834 0.67625976]	[464.93887329 716.2989502 0.77162093]	[4.82941498e+02 8.57383911e+02 7.91559041e-01]	[544.32385254 547.01519775 0.70720446]	[564.8348999 700.85424805 0.77345139]	[5.41734436e+02 6.90706421e+02 5.32370269e-01]	[477.61776733 239.19113159 0.873155 ]	[500.90097046 236.63412476 0.94546056]	[446.97738647 254.38188171 0.85912097]	[521.37591553 241.68077087 0.78913295]	[5.29025574e+02 7.44453247e+02 6.22040391e-01]	[5.41733948e+02 7.34313110e+02 5.13375640e-01]	[5.26441956e+02 6.77782898e+02 3.22239131e-01]	[4.93051025e+02 8.95882996e+02 7.85621047e-01]	[4.75085632e+02 8.93316956e+02 7.70235300e-01]	[4.88002319e+02 8.70116943e+02 6.36609793e-01]
[487.93344116 254.55029297 0.92956632]	[482.77340698 336.66934204 0.92539346]	[416.12149048 336.64541626 0.83089429]	[380.11038208 446.95175171 0.86293697]	[375.05990601 552.14727783 0.83404428]	[544.49694824 336.62057495 0.86914027]	[582.78967285 449.50231934 0.84377086]	[582.82928467 546.91986084 0.89675021]	[498.25827026 552.09545898 0.69788873]	[454.56387329 557.23669434 0.66943276]	[464.92163086 716.27374268 0.77754128]	[4.82932434e+02 8.54817383e+02 8.06382298e-01]	[541.91693115 547.00067139 0.70775181]	[564.83087158 698.3180542 0.77366221]	[5.39279175e+02 6.90671021e+02 5.40771425e-01]	[475.16033936 241.64491272 0.86388278]	[500.86227417 236.68162537 0.93746173]	[446.94668579 254.39729309 0.86669338]	[521.30895996 244.25280762 0.79398674]	[5.29028503e+02 7.41917419e+02 6.03780448e-01]	[5.41721558e+02 7.31766724e+02 5.22630513e-01]	[5.23913147e+02 6.75286194e+02 3.50034297e-01]	[4.90538177e+02 8.95837524e+02 7.88856506e-01]	[4.72585449e+02 8.93262512e+02 7.73256063e-01]	[4.88014496e+02 8.65125366e+02 6.12139046e-01]
[487.93060303 254.59375 0.92833376]	[482.73950195 339.04159546 0.93127269]	[416.08444214 336.66714478 0.82988799]	[377.75650024 446.89663696 0.88442248]	[372.47909546 554.67559814 0.81929862]	[544.48193359 336.68917847 0.90146816]	[582.79284668 452.01037598 0.85455674]	[582.80236816 546.97131348 0.88332832]	[498.18005371 554.69433594 0.68066669]	[449.51281738 559.77331543 0.65970826]	[464.93118286 718.86621094 0.77295029]	[4.82970337e+02 8.54861938e+02 8.03331375e-01]	[541.87469482 549.5612793 0.6889618 ]	[564.85345459 703.39794922 0.79499531]	[5.39237061e+02 6.90648499e+02 3.71228039e-01]	[475.15118408 241.71258545 0.85466897]	[500.84344482 239.06660461 0.93473208]	[446.91842651 254.41819763 0.86885631]	[521.30877686 244.22088623 0.80390346]	[5.34146362e+02 7.34298828e+02 4.72612917e-01]	[5.41820007e+02 7.29225037e+02 4.25764620e-01]	[5.23867981e+02 6.77795837e+02 2.11305544e-01]	[4.90519958e+02 8.95891296e+02 8.00893903e-01]	[4.7257901e+02 8.9330249e+02 7.8390342e-01]	[4.90529785e+02 8.67606323e+02 6.20822668e-01]
[485.48718262 257.0222168 0.92808497]	[482.73251343 339.11712646 0.92943829]	[416.08432007 339.06625366 0.83091438]	[377.72207642 449.51528931 0.87538469]	[369.93359375 554.65081787 0.81997746]	[544.50823975 339.12088013 0.88651854]	[582.78808594 454.56878662 0.85696101]	[582.77954102 547.01019287 0.87250745]	[498.15185547 557.21490479 0.68777609]	[449.44308472 559.82000732 0.67367476]	[464.97418213 713.77709961 0.76617324]	[4.82956696e+02 8.54838318e+02 8.06572795e-01]	[541.86865234 552.08062744 0.69702184]	[564.81378174 703.40618896 0.80868942]	[5.39223877e+02 6.93241211e+02 4.34599131e-01]	[475.11105347 246.75468445 0.84174782]	[500.81335449 239.20941162 0.91086793]	[444.4296875 254.40899658 0.86468863]	[521.31268311 244.24584961 0.7825098 ]	[5.34107544e+02 7.36853333e+02 5.02544701e-01]	[5.41761475e+02 7.31685730e+02 4.49945927e-01]	[5.23917480e+02 6.82910583e+02 2.54594207e-01]	[4.90504120e+02 8.95879944e+02 7.98625946e-01]	[4.72552124e+02 8.93291626e+02 7.83996582e-01]	[4.90550873e+02 8.65136597e+02 6.15361452e-01]
[485.48812866 257.11947632 0.91775531]	[480.35647583 339.14108276 0.92697734]	[416.06811523 339.08712769 0.82869631]	[377.68359375 454.57675171 0.86902416]	[369.90020752 557.17352295 0.8199932 ]	[544.46661377 339.12435913 0.87902886]	[582.75683594 457.08703613 0.85502237]	[582.73846436 547.05200195 0.8587954 ]	[495.64550781 559.72454834 0.68781698]	[444.43353271 562.28088379 0.69056118]	[467.47351074 713.7197876 0.77046746]	[4.82971985e+02 8.52358215e+02 7.99272895e-01]	[541.81103516 554.62481689 0.69543916]	[562.4800415 703.49719238 0.82686222]	[5.39295349e+02 6.98352112e+02 4.95890200e-01]	[475.09127808 249.34664917 0.85388613]	[500.81494141 241.73323059 0.90524 ]	[444.41778564 254.54673767 0.87957823]	[521.35687256 246.80943298 0.79915929]	[5.31557434e+02 7.41971375e+02 5.20598650e-01]	[5.41715576e+02 7.34286621e+02 4.49645519e-01]	[5.26451904e+02 6.85450684e+02 2.97413051e-01]	[4.90489777e+02 8.95864563e+02 7.88386643e-01]	[4.72557770e+02 8.93273071e+02 7.74551690e-01]	[4.93058868e+02 8.62519836e+02 5.87233722e-01]
[487.91821289 259.5932312 0.89521527]	[480.33657837 339.23895264 0.92129791]	[416.0362854 339.14431763 0.82474065]	[377.64425659 457.11224365 0.88670683]	[367.38928223 557.23431396 0.82205337]	[544.47125244 339.23272705 0.8654502 ]	[580.34326172 457.16348267 0.85246432]	[580.35827637 549.56188965 0.84354925]	[495.59042358 562.2791748 0.70358813]	[444.37408447 562.42230225 0.70682424]	[467.44296265 713.75750732 0.76286918]	[4.85346100e+02 8.52297302e+02 8.02986324e-01]	[541.78509521 557.2086792 0.70352697]	[562.46795654 705.94940186 0.82318103]	[5.41718811e+02 7.03421631e+02 5.71488857e-01]	[475.10940552 251.8714447 0.87156802]	[500.83822632 246.79016113 0.90364152]	[444.3989563 254.59770203 0.88758397]	[521.38781738 249.34016418 0.79692721]	[5.31601807e+02 7.46958679e+02 5.84886074e-01]	[5.41734985e+02 7.39396484e+02 5.08716762e-01]	[5.26499695e+02 6.85559082e+02 3.40468287e-01]	[4.87985962e+02 8.95897583e+02 7.77639627e-01]	[4.70046570e+02 8.93286194e+02 7.60321677e-01]	[4.95632507e+02 8.57440979e+02 5.80409825e-01]
[485.48059082 259.68151855 0.88696384]	[480.3112793 339.28884888 0.91679823]	[413.55941772 339.21090698 0.81795835]	[377.63317871 457.15765381 0.88578397]	[367.33413696 559.7244873 0.8334052 ]	[544.46539307 339.29208374 0.85818702]	[580.33013916 459.62399292 0.86961496]	[580.347229 554.62908936 0.83994949]	[493.06912231 562.33062744 0.70167458]	[444.29760742 564.87463379 0.71001369]	[467.4119873 713.78051758 0.76024568]	[4.82957306e+02 8.52279724e+02 8.06357443e-01]	[541.75537109 557.26324463 0.69581753]	[562.45794678 705.99603271 0.82870412]	[5.41739319e+02 7.03408447e+02 6.13348246e-01]	[475.08947754 251.94198608 0.88358349]	[500.84902954 249.36036682 0.91136599]	[444.34204102 256.93862915 0.89459932]	[521.4185791 251.86286926 0.81834924]	[5.36644775e+02 7.44558594e+02 6.09387279e-01]	[5.41818176e+02 7.39377258e+02 5.38843691e-01]	[5.28998657e+02 6.88018005e+02 3.75511676e-01]	[4.87979126e+02 8.95900146e+02 7.70224988e-01]	[4.70030090e+02 8.93286255e+02 7.52629161e-01]	[4.95603729e+02 8.57417175e+02 5.87357163e-01]
[485.45553589 262.15332031 0.87646198]	[480.30236816 341.6729126 0.91418153]	[413.57699585 339.22027588 0.81997132]	[377.64257812 457.18280029 0.8771525 ]	[367.34887695 559.79199219 0.84153074]	[544.45880127 341.68783569 0.85883301]	[580.28936768 459.64685059 0.86891305]	[580.33551025 557.17663574 0.84885335]	[493.03585815 562.40136719 0.706442 ]	[441.89474487 564.92944336 0.71490985]	[467.41647339 716.33898926 0.75318807]	[4.82937653e+02 8.52350952e+02 8.00616920e-01]	[541.73474121 559.8001709 0.70008945]	[562.44665527 705.94421387 0.81905866]	[5.39244568e+02 7.06042480e+02 6.43863499e-01]	[475.09048462 254.35588074 0.89462042]	[500.83355713 251.8714447 0.92732775]	[444.35159302 256.98138428 0.89888263]	[521.40441895 251.95056152 0.84724706]	[5.29031860e+02 7.49591064e+02 6.27741873e-01]	[5.39253540e+02 7.47017761e+02 5.74959695e-01]	[5.26428284e+02 6.90664856e+02 4.50204581e-01]	[4.87987640e+02 8.95959778e+02 7.59455621e-01]	[4.70034576e+02 8.93333313e+02 7.42938221e-01]	[4.93084229e+02 8.59951050e+02 5.80458820e-01]
[485.42144775 262.24005127 0.87196004]	[480.28033447 341.72991943 0.91205633]	[413.4992981 341.68154907 0.80059743]	[377.61755371 459.66873169 0.89078712]	[367.35412598 559.84356689 0.84666061]	[544.47705078 341.72677612 0.85370028]	[580.27758789 459.69168091 0.87454492]	[580.33081055 557.21722412 0.85199368]	[493.07052612 562.43029785 0.70857322]	[444.32662964 564.99194336 0.7057873 ]	[467.44390869 721.37188721 0.75229454]	[4.82920563e+02 8.54905457e+02 7.86649942e-01]	[541.73052979 559.81140137 0.70418882]	[562.472229 705.96801758 0.83850819]	[5.39233765e+02 7.06086853e+02 6.46279693e-01]	[472.59698486 254.41923523 0.89589179]	[500.81454468 251.94665527 0.94016713]	[444.3387146 257.07815552 0.90570778]	[521.39813232 251.97137451 0.84167659]	[5.29035950e+02 7.49602234e+02 6.56449735e-01]	[5.39265076e+02 7.47032837e+02 5.94915688e-01]	[5.26435608e+02 6.93180786e+02 4.50718284e-01]	[4.88021637e+02 8.98446533e+02 7.52019167e-01]	[4.72532837e+02 8.93396057e+02 7.34546244e-01]	[4.90530792e+02 8.65093628e+02 5.76941073e-01]
[485.3901062 264.79833984 0.8637777 ]	[480.24453735 341.73828125 0.90772873]	[411.02978516 341.73754883 0.79583305]	[377.60714722 459.71017456 0.89165771]	[364.85092163 562.27319336 0.85366559]	[544.43426514 341.69360352 0.86385262]	[580.28314209 459.68261719 0.8701669 ]	[580.31988525 557.24035645 0.849648 ]	[493.0501709 564.86834717 0.70707703]	[441.91723633 564.9911499 0.7021879 ]	[467.41604614 721.38085938 0.76021683]	[4.82905518e+02 8.54820679e+02 7.97228098e-01]	[541.7164917 562.29467773 0.69502622]	[562.46173096 706.02581787 0.83985776]	[5.36714661e+02 7.08527893e+02 6.00008190e-01]	[472.55871582 254.48016357 0.89764488]	[500.77865601 254.3709259 0.94935101]	[444.29187012 257.09127808 0.900509 ]	[521.32067871 254.4208374 0.82140225]	[5.29033081e+02 7.49586182e+02 6.36087418e-01]	[5.39260193e+02 7.47005615e+02 5.70629954e-01]	[5.23930237e+02 6.93182251e+02 4.11313295e-01]	[4.87982361e+02 8.98445312e+02 7.49382019e-01]	[4.70016815e+02 8.93385010e+02 7.32483089e-01]	[4.90561432e+02 8.62496399e+02 5.75738490e-01]
[485.35150146 269.86517334 0.87450898]	[480.19592285 341.79119873 0.89371842]	[411.00372314 344.27941895 0.78556108]	[377.56066895 459.8274231 0.90476811]	[367.33947754 562.45593262 0.86867452]	[544.36541748 341.69934082 0.86611438]	[580.29669189 459.693573 0.87537897]	[580.30163574 559.70233154 0.85021061]	[490.55917358 564.85516357 0.7083627 ]	[441.89550781 564.98126221 0.70761466]	[467.42468262 718.90393066 0.76523978]	[4.82893219e+02 8.52322937e+02 7.94240534e-01]	[539.30987549 562.28479004 0.69311643]	[564.79864502 706.11749268 0.84420538]	[5.36743652e+02 7.06013672e+02 5.61402798e-01]	[469.99145508 254.59159851 0.88966215]	[500.73327637 254.42811584 0.95414102]	[441.86227417 257.19122314 0.90479136]	[521.21655273 254.47967529 0.77521133]	[5.31552429e+02 7.47154358e+02 6.34755850e-01]	[5.39302429e+02 7.44550598e+02 5.57790160e-01]	[5.23929260e+02 6.88165833e+02 3.65947843e-01]	[4.88002594e+02 8.98422180e+02 7.46685982e-01]	[4.72515900e+02 8.93365234e+02 7.28004158e-01]	[4.93068146e+02 8.59930054e+02 5.59202611e-01]
[482.91378784 272.39996338 0.9057768 ]	[480.18026733 346.8102417 0.86693501]	[408.46096802 346.87197876 0.77559769]	[377.52230835 462.22009277 0.90017152]	[364.85437012 564.90844727 0.87410325]	[544.3895874 344.2444458 0.84711665]	[580.2802124 459.7532959 0.8837589]	[580.32189941 559.74285889 0.85979712]	[493.06451416 564.91009521 0.71530634]	[441.90594482 567.48339844 0.70557112]	[467.43441772 721.39935303 0.76696074]	[4.82878021e+02 8.52297607e+02 7.94220626e-01]	[541.74829102 562.31976318 0.7026729 ]	[564.82550049 708.57415771 0.85027236]	[5.36640625e+02 7.05950134e+02 5.42482853e-01]	[467.47167969 257.00415039 0.89048302]	[500.68911743 254.51542664 0.95231795]	[441.86566162 259.64553833 0.88926733]	[521.1932373 256.96795654 0.81624836]	[5.31591675e+02 7.47060730e+02 6.20776474e-01]	[5.39315674e+02 7.44429688e+02 5.32910049e-01]	[5.23831116e+02 6.88078674e+02 3.46404374e-01]	[4.87998230e+02 8.95984314e+02 7.43212342e-01]	[4.70036102e+02 8.93357849e+02 7.27784038e-01]	[4.93057739e+02 8.57438232e+02 5.61197460e-01]
[482.84909058 274.86907959 0.92683256]	[480.16192627 349.44863892 0.85858631]	[408.44049072 351.93237305 0.77413905]	[377.55532837 462.24514771 0.90761471]	[364.83047485 565.02166748 0.86055446]	[544.37243652 346.83380127 0.82947594]	[580.25488281 459.78320312 0.88176179]	[580.32012939 559.84100342 0.8674823 ]	[493.08377075 564.99389648 0.71124381]	[444.3522644 567.57037354 0.69243807]	[467.47006226 721.44238281 0.77436519]	[4.82870209e+02 8.54792053e+02 8.00119638e-01]	[541.7322998 562.402771 0.70354396]	[564.86053467 708.59136963 0.84563714]	[5.36694275e+02 7.03482361e+02 5.32673061e-01]	[464.97521973 257.13082886 0.88654709]	[498.26043701 256.95770264 0.9320088 ]	[441.83276367 262.24453735 0.85780358]	[518.78857422 257.0864563 0.8001731 ]	[5.34179688e+02 7.44559814e+02 6.27140462e-01]	[5.41782104e+02 7.39399597e+02 5.32989264e-01]	[5.23833862e+02 6.88019897e+02 3.29745889e-01]	[4.90498383e+02 8.95941528e+02 7.51712859e-01]	[4.70045898e+02 8.93335938e+02 7.39012659e-01]	[4.90503693e+02 8.62490723e+02 5.81001759e-01]
[482.85101318 274.99121094 0.94543266]	[480.17269897 354.45126343 0.88089585]	[408.42388916 354.49951172 0.7889418 ]	[377.51922607 462.40390015 0.9096185 ]	[364.83337402 567.53271484 0.8418324 ]	[544.39251709 349.38052368 0.83801693]	[580.22039795 462.19119263 0.8830381 ]	[580.30889893 562.2612915 0.87264073]	[493.08004761 567.54315186 0.70292032]	[444.3815918 572.66607666 0.68049413]	[469.97851562 723.89556885 0.77788597]	[4.82861816e+02 8.52314453e+02 8.10662210e-01]	[541.72576904 564.93414307 0.70715231]	[564.86798096 708.72393799 0.81951201]	[5.36658508e+02 7.05991272e+02 3.58130455e-01]	[464.94891357 259.63998413 0.87344885]	[498.23635864 257.06735229 0.91904336]	[441.81549072 267.35888672 0.85101432]	[518.73474121 257.06781006 0.80720395]	[5.39224304e+02 7.44443726e+02 5.06629467e-01]	[5.41903687e+02 7.36824036e+02 4.18106586e-01]	[5.21269531e+02 6.88111267e+02 1.95953593e-01]	[4.87985657e+02 8.95960815e+02 7.49768496e-01]	[4.70003784e+02 8.93336060e+02 7.35515416e-01]	[4.90567780e+02 8.57453918e+02 5.77440321e-01]
[482.78933716 277.48150635 0.94818419]	[480.12921143 354.55056763 0.87890661]	[408.43243408 354.56912231 0.79031765]	[377.53829956 464.83895874 0.89321369]	[364.77096558 567.59619141 0.83759034]	[544.31469727 351.93869019 0.83705217]	[577.78234863 462.31848145 0.86835808]	[580.24987793 562.43280029 0.86183333]	[495.59967041 572.64508057 0.70743912]	[444.40304565 577.79534912 0.6996817 ]	[470.02914429 724.02020264 0.79784173]	[4.82892670e+02 8.52249023e+02 8.07328403e-01]	[541.78955078 567.54858398 0.70404238]	[564.87939453 713.7411499 0.80680829]	[5.41751160e+02 6.95776733e+02 1.56752288e-01]	[464.88302612 264.72198486 0.85228884]	[498.15441895 259.57144165 0.88339961]	[441.77697754 272.36157227 0.84961653]	[518.76464844 257.10870361 0.83210444]	[5.44369263e+02 7.29194092e+02 2.90595621e-01]	[5.52096375e+02 7.29074768e+02 2.13738263e-01]	[0. 0. 0.]	[4.88022186e+02 8.95897644e+02 7.46536076e-01]	[4.70030701e+02 8.93262390e+02 7.29326963e-01]	[4.93106537e+02 8.54920288e+02 5.77732921e-01]
[482.75299072 277.67044067 0.95040834]	[480.13473511 357.08721924 0.90744799]	[408.43563843 357.1194458 0.7986865 ]	[377.5295105 464.95236206 0.8866359 ]	[362.35177612 572.63677979 0.83242953]	[541.92755127 356.98062134 0.86428964]	[580.23748779 464.94277954 0.82845652]	[580.23449707 564.98175049 0.85982734]	[493.09182739 575.14776611 0.69959217]	[444.37155151 580.26416016 0.7085672 ]	[472.57192993 726.45635986 0.79545069]	[4.82876892e+02 8.52258240e+02 8.04383457e-01]	[541.73986816 570.02746582 0.68861157]	[564.87255859 716.30444336 0.79931825]	[5.36677429e+02 7.03441589e+02 2.59024560e-01]	[464.828125 269.84188843 0.87190306]	[498.14233398 262.21047974 0.86541498]	[441.75656128 272.48443604 0.87156284]	[518.75531006 259.67752075 0.79688352]	[5.41823730e+02 7.36871094e+02 4.06531930e-01]	[5.46934937e+02 7.31747314e+02 3.16491097e-01]	[5.18735657e+02 6.90683960e+02 1.28701821e-01]	[4.87999542e+02 8.95976440e+02 7.48396039e-01]	[4.70011414e+02 8.93335449e+02 7.31918097e-01]	[4.93096832e+02 8.54907654e+02 5.76698959e-01]
[482.77084351 282.69152832 0.91176456]	[477.68414307 359.56741333 0.89889485]	[405.9201355 359.62518311 0.80461788]	[377.52197266 467.427948 0.87534338]	[362.32382202 575.22772217 0.84263951]	[541.88061523 357.14483643 0.8765555 ]	[580.24224854 469.97955322 0.82016712]	[580.27410889 567.44512939 0.86184561]	[490.57110596 575.22528076 0.69984484]	[444.33718872 580.33465576 0.71771276]	[475.1121521 726.52484131 0.81136978]	[4.82896515e+02 8.52305115e+02 8.12029958e-01]	[541.71856689 570.10015869 0.68539137]	[564.88549805 718.86486816 0.79969662]	[5.31587158e+02 7.03496765e+02 3.63662511e-01]	[464.87701416 274.87203979 0.89694774]	[498.15078735 269.90853882 0.86557895]	[441.7507019 275.04800415 0.89458579]	[518.74627686 264.79818726 0.78797358]	[5.39272339e+02 7.47006958e+02 5.48695564e-01]	[5.41914856e+02 7.41975159e+02 4.48814332e-01]	[5.16178894e+02 6.88121765e+02 1.80211723e-01]	[4.88005890e+02 8.98421509e+02 7.52131701e-01]	[4.70022339e+02 8.93351562e+02 7.39378393e-01]	[4.93092255e+02 8.57411621e+02 5.91877282e-01]
[482.7505188 290.39608765 0.90397352]	[477.62960815 359.69622803 0.8917287 ]	[405.89102173 359.74438477 0.8087998 ]	[377.50219727 475.11846924 0.86679363]	[362.27606201 580.25561523 0.86718452]	[541.82263184 359.58401489 0.86636722]	[580.24621582 475.14782715 0.83401138]	[582.77209473 567.50805664 0.87958646]	[493.10751343 580.25793457 0.70479631]	[444.40405273 582.83728027 0.72014147]	[477.62158203 726.60418701 0.8290211 ]	[4.82867493e+02 8.52369507e+02 8.16067874e-01]	[541.75683594 575.20202637 0.69196695]	[564.85699463 721.46960449 0.82741845]	[5.28984741e+02 7.05995117e+02 4.10898626e-01]	[464.86627197 275.08511353 0.90433139]	[498.12619019 274.92004395 0.89627111]	[441.71087646 277.52664185 0.90618354]	[518.71948242 269.92019653 0.78905571]	[5.36745911e+02 7.49704346e+02 5.77003062e-01]	[5.41817200e+02 7.47083252e+02 5.07516503e-01]	[5.13587158e+02 6.88090515e+02 2.08524719e-01]	[4.88003113e+02 8.98437866e+02 7.52899289e-01]	[4.70017639e+02 8.93376587e+02 7.39281356e-01]	[4.90550720e+02 8.59936829e+02 6.01003885e-01]
[482.75094604 295.42300415 0.93860132]	[477.69979858 359.78979492 0.89224285]	[408.39147949 359.80334473 0.80234277]	[377.49212646 477.71655273 0.89300138]	[362.26403809 582.74975586 0.88967276]	[541.91882324 359.71643066 0.87274247]	[580.26678467 477.71417236 0.85954231]	[582.78399658 570.12091064 0.8489759 ]	[490.57485962 580.32629395 0.70815849]	[444.29589844 582.92102051 0.73397428]	[477.60501099 729.07977295 0.82690078]	[4.82867371e+02 8.54874634e+02 8.07061136e-01]	[541.7376709 577.73547363 0.68924069]	[564.87762451 724.00463867 0.83620328]	[5.29045044e+02 7.08631897e+02 4.12326515e-01]	[464.88848877 277.67837524 0.89048457]	[498.1267395 277.49057007 0.90281856]	[441.71536255 277.67752075 0.89669907]	[518.70654297 272.48599243 0.80165088]	[5.36744507e+02 7.57375366e+02 5.65968752e-01]	[5.41848206e+02 7.49724182e+02 5.06251454e-01]	[5.13638550e+02 6.95763489e+02 2.03211874e-01]	[4.88021210e+02 8.98458557e+02 7.51495123e-01]	[4.70032379e+02 8.93403809e+02 7.41009831e-01]	[4.90526550e+02 8.62528748e+02 6.00435615e-01]
[482.73373413 295.55493164 0.94641769]	[477.69848633 362.28817749 0.87621242]	[405.9175415 364.83935547 0.77930909]	[377.50247192 480.23257446 0.92152804]	[362.24810791 582.87408447 0.91106349]	[541.9342041 359.79187012 0.87734175]	[580.27435303 480.13549805 0.86661148]	[582.87426758 577.70825195 0.86054265]	[493.13311768 582.87121582 0.73088241]	[444.38345337 585.40863037 0.73914611]	[477.59927368 729.18432617 0.81615663]	[4.82850006e+02 8.54867371e+02 8.10080409e-01]	[541.77624512 580.29284668 0.71145815]	[564.859375 726.49987793 0.85008848]	[5.26407104e+02 7.08639465e+02 3.40058476e-01]	[464.84225464 280.20877075 0.86700034]	[495.67556763 277.6361084 0.88552314]	[441.67077637 282.67544556 0.87165916]	[518.64709473 275.05392456 0.81722134]	[5.39225769e+02 7.54821472e+02 5.39560497e-01]	[5.41876648e+02 7.49656738e+02 4.78526890e-01]	[5.08479553e+02 7.00857910e+02 1.58884957e-01]	[4.88002106e+02 8.98471985e+02 7.50266969e-01]	[4.70013947e+02 8.93410828e+02 7.38244295e-01]	[4.90509430e+02 8.62500916e+02 6.08396351e-01]
[480.34707642 298.03790283 0.96346003]	[477.64929199 364.87664795 0.84093648]	[405.87432861 369.9281311 0.77661729]	[377.50323486 480.33190918 0.92768681]	[362.21859741 582.97454834 0.92045438]	[541.92352295 362.29373169 0.84835196]	[580.33074951 480.18615723 0.88116515]	[582.98852539 577.78216553 0.88054544]	[493.1282959 582.91345215 0.73113608]	[444.32348633 585.46380615 0.74384725]	[477.62493896 729.2333374 0.81580257]	[4.82841187e+02 8.57407227e+02 8.05790424e-01]	[541.82177734 580.31695557 0.72358632]	[564.86108398 726.58496094 0.85328579]	[5.26489563e+02 7.08619568e+02 3.67739528e-01]	[462.39572144 285.296875 0.87373233]	[493.10263062 280.17105103 0.86178571]	[441.67779541 285.31155396 0.86177903]	[516.16094971 277.52825928 0.83031934]	[5.39220520e+02 7.59872681e+02 5.66062570e-01]	[5.41888000e+02 7.49735596e+02 4.91236567e-01]	[5.08504181e+02 6.95759949e+02 1.73207194e-01]	[4.88007446e+02 8.98458008e+02 7.57134438e-01]	[4.70029297e+02 8.93413818e+02 7.37931907e-01]	[4.88002106e+02 8.65129333e+02 6.22363567e-01]
[480.28076172 298.22119141 0.9541496 ]	[477.66342163 369.93551636 0.83711302]	[405.92315674 372.52151489 0.77486354]	[377.49801636 482.73364258 0.91608673]	[359.81420898 585.41516113 0.91971773]	[541.89727783 364.80285645 0.83665723]	[580.34899902 480.24658203 0.89125037]	[585.38873291 580.29858398 0.88842636]	[495.5904541 585.38745117 0.72809398]	[444.36499023 585.5390625 0.72491497]	[477.59393311 731.7479248 0.79882091]	[4.82833923e+02 8.57441223e+02 8.01535606e-01]	[541.84448242 582.81896973 0.74060047]	[564.88909912 729.05279541 0.85629523]	[5.36695190e+02 7.16313477e+02 4.45000291e-01]	[462.32797241 292.8946228 0.89371908]	[490.49588013 285.26272583 0.84426498]	[439.32232666 290.38555908 0.82375669]	[511.09661865 277.59631348 0.78551811]	[5.36746582e+02 7.65009460e+02 6.31382287e-01]	[5.41864014e+02 7.54838318e+02 5.26900291e-01]	[5.18770569e+02 7.03460266e+02 2.32659340e-01]	[4.90523621e+02 8.98454163e+02 7.57592857e-01]	[4.72560272e+02 8.93438416e+02 7.33536959e-01]	[4.87974762e+02 8.67601501e+02 6.19698703e-01]
[480.22409058 300.70861816 0.92532206]	[477.6746521 374.96566772 0.84893161]	[408.39260864 375.00946045 0.77719051]	[377.48114014 482.80450439 0.90755832]	[359.78329468 585.46783447 0.91656005]	[541.90136719 369.89755249 0.81882912]	[582.75244141 480.31802368 0.9082067 ]	[585.48504639 582.76611328 0.91578627]	[495.67144775 585.46362305 0.7426452 ]	[444.42068481 587.98852539 0.72253364]	[477.65637207 734.23925781 0.79628509]	[4.82830780e+02 8.59954956e+02 8.02441657e-01]	[541.8850708 582.9175415 0.75390249]	[564.91381836 729.09625244 0.85199732]	[5.36731812e+02 7.21423462e+02 3.97032917e-01]	[462.29296875 295.42446899 0.92598253]	[487.99203491 290.40725708 0.8554793 ]	[441.66506958 292.97195435 0.83773524]	[513.605896 280.09890747 0.808056 ]	[5.39221191e+02 7.62515442e+02 6.14196181e-01]	[5.41890686e+02 7.54768738e+02 5.10941446e-01]	[5.21307312e+02 7.06085388e+02 1.89980224e-01]	[4.90561920e+02 8.98485596e+02 7.50702739e-01]	[4.72605255e+02 8.95859192e+02 7.26483822e-01]	[4.87935577e+02 8.67636963e+02 6.21022522e-01]
[480.21075439 305.80770874 0.88792813]	[477.6015625 375.02972412 0.84832382]	[405.9034729 375.1114502 0.78743076]	[375.08981323 482.90716553 0.88085794]	[359.75482178 585.59362793 0.9021911 ]	[541.78674316 369.95373535 0.81036144]	[582.75671387 482.71893311 0.910923 ]	[587.97686768 582.86053467 0.90787911]	[498.12478638 585.53100586 0.73344833]	[446.88336182 588.07299805 0.70299411]	[477.6975708 734.30407715 0.80240273]	[4.82830597e+02 8.59989990e+02 8.03554356e-01]	[541.91821289 585.38146973 0.74342251]	[564.89611816 729.10974121 0.84620833]	[5.34163696e+02 7.23932739e+02 4.24413443e-01]	[462.29550171 295.56689453 0.93888652]	[487.98345947 293.02047729 0.88060057]	[439.33453369 295.44970703 0.86468214]	[511.03378296 280.20449829 0.74988925]	[5.36701782e+02 7.67523132e+02 6.62218332e-01]	[5.41820007e+02 7.59896729e+02 5.46984792e-01]	[5.18729065e+02 7.06061829e+02 2.24442407e-01]	[4.93048126e+02 8.98441833e+02 7.57740378e-01]	[4.75075958e+02 8.93437683e+02 7.34690666e-01]	[4.85459747e+02 8.67704224e+02 6.36388659e-01]
[480.20202637 310.9597168 0.90150172]	[475.15478516 375.11001587 0.85887319]	[405.88082886 377.56115723 0.79490787]	[375.11129761 482.9213562 0.88307619]	[359.77359009 588.03997803 0.89419448]	[541.75170898 372.50613403 0.8067767 ]	[582.74084473 482.78781128 0.91111195]	[587.99938965 582.8427124 0.90312916]	[498.14028931 588.03192139 0.72215116]	[446.92483521 593.11981201 0.68353188]	[480.11434937 739.35943604 0.81265277]	[4.82836975e+02 8.60008728e+02 8.03059161e-01]	[541.91149902 585.43109131 0.73537958]	[564.8885498 729.13238525 0.85800529]	[5.31544006e+02 7.18863342e+02 3.88031662e-01]	[462.27624512 298.03945923 0.9427405 ]	[487.97897339 295.51922607 0.90167266]	[439.26959229 295.53839111 0.87024397]	[508.49298096 282.71038818 0.73239899]	[5.36734192e+02 7.67517456e+02 6.51087224e-01]	[5.41842651e+02 7.59896545e+02 5.33412099e-01]	[5.11079620e+02 7.05972412e+02 2.05093533e-01]	[4.90519196e+02 8.98462158e+02 7.61240244e-01]	[4.72574127e+02 8.93440186e+02 7.44020760e-01]	[4.85464508e+02 8.67692322e+02 6.43824458e-01]
[480.18676758 313.4909668 0.9114058 ]	[475.15014648 377.56973267 0.8734585 ]	[405.86627197 377.66711426 0.80037636]	[377.48660278 485.42480469 0.87672943]	[359.78710938 590.56286621 0.88451362]	[541.73773193 375.01721191 0.81490767]	[580.362854 482.84307861 0.91054869]	[588.07519531 582.9175415 0.88823754]	[495.68591309 588.0199585 0.72620165]	[446.86950684 593.12756348 0.69312274]	[480.17337036 741.96472168 0.82735479]	[4.82896271e+02 8.57447021e+02 8.03911567e-01]	[541.88903809 585.41461182 0.73777157]	[564.84210205 729.22320557 0.83550882]	[5.23942627e+02 7.21383972e+02 3.71803731e-01]	[462.26837158 298.14590454 0.93525207]	[487.95324707 295.62631226 0.90907383]	[439.24688721 295.63955688 0.87843478]	[506.0274353 287.8744812 0.76227307]	[5.39175903e+02 7.65033997e+02 5.94609320e-01]	[5.41825134e+02 7.57315430e+02 4.85868454e-01]	[5.05997864e+02 7.06001648e+02 1.94520980e-01]	[4.90502808e+02 9.01002258e+02 7.56780744e-01]	[4.72582855e+02 8.95854980e+02 7.38179624e-01]	[4.88025909e+02 8.65123291e+02 6.29885674e-01]
[480.2003479 315.95065308 0.91862214]	[477.62072754 377.66015625 0.8888396 ]	[405.90319824 377.73132324 0.79806447]	[377.49554443 487.93823242 0.88168305]	[359.76956177 590.6151123 0.88832867]	[541.77697754 377.54086304 0.85138667]	[582.76080322 485.44024658 0.87960309]	[588.09460449 585.38024902 0.88215637]	[498.12612915 588.06872559 0.7267189 ]	[446.87817383 595.67736816 0.69056571]	[480.265625 741.96447754 0.83358902]	[4.82932190e+02 8.59978210e+02 8.02112639e-01]	[541.90197754 585.43933105 0.7382794 ]	[564.86700439 731.74859619 0.7989164 ]	[5.23943481e+02 7.18847473e+02 3.48538816e-01]	[462.28674316 298.22375488 0.92257702]	[487.97796631 298.03857422 0.90790582]	[439.29077148 298.00830078 0.86873478]	[508.48568726 290.41323853 0.7955519 ]	[5.41703552e+02 7.62470215e+02 5.48025072e-01]	[5.44321777e+02 7.52286438e+02 4.47951972e-01]	[5.08510681e+02 7.06093750e+02 1.73479646e-01]	[4.90510590e+02 9.01003845e+02 7.47490466e-01]	[4.72578888e+02 8.95845581e+02 7.31109262e-01]	[4.90521515e+02 8.67652161e+02 6.39332473e-01]
[480.21670532 316.04006958 0.92929691]	[477.61218262 377.70819092 0.88699591]	[405.8699646 380.15744019 0.80942154]	[377.53189087 487.99743652 0.87572742]	[359.77700806 593.14550781 0.87904865]	[541.80102539 377.55291748 0.86905915]	[580.35028076 487.98760986 0.84506035]	[588.10430908 585.48309326 0.86478651]	[498.12091064 588.06585693 0.72629869]	[444.42254639 593.15124512 0.69202203]	[480.35375977 744.50646973 0.85678303]	[4.82950562e+02 8.59938110e+02 7.89958119e-01]	[541.87335205 585.48388672 0.71737313]	[564.87176514 731.78149414 0.80040383]	[5.23863464e+02 7.08650635e+02 1.65575922e-01]	[462.30270386 300.67834473 0.90182948]	[487.98342896 298.11730957 0.89738399]	[439.28466797 298.07513428 0.85281116]	[508.50311279 292.88375854 0.79751414]	[5.41918518e+02 7.57348206e+02 3.56634378e-01]	[5.46981812e+02 7.52178345e+02 2.78356344e-01]	[0. 0. 0.]	[4.90544861e+02 9.01023865e+02 7.47850358e-01]	[4.75068817e+02 8.95858093e+02 7.26652324e-01]	[4.90522156e+02 8.67613403e+02 6.29873991e-01]
[480.24575806 316.10812378 0.93554246]	[477.62631226 380.10009766 0.89049977]	[405.90103149 380.21749878 0.80731076]	[377.51577759 490.55990601 0.86990786]	[359.80819702 593.19842529 0.86673927]	[541.79962158 377.59735107 0.87506014]	[580.32861328 490.54696655 0.83876222]	[588.11022949 588.03967285 0.84293294]	[498.15206909 588.09173584 0.7265811 ]	[446.90280151 595.68829346 0.6834228 ]	[482.71655273 746.95751953 0.86174715]	[4.82958282e+02 8.59963562e+02 7.90131629e-01]	[541.87091064 585.48583984 0.72172409]	[564.86560059 734.21868896 0.81023526]	[5.23870483e+02 7.11186768e+02 1.21864922e-01]	[462.31378174 300.74771118 0.88527316]	[488.03005981 298.18359375 0.87905693]	[439.27380371 298.19476318 0.870781 ]	[508.52963257 292.97024536 0.79763603]	[5.44310547e+02 7.57348999e+02 3.10343564e-01]	[5.49525696e+02 7.52237610e+02 2.36456290e-01]	[0. 0. 0.]	[4.90550446e+02 9.01029175e+02 7.51346946e-01]	[4.75065460e+02 8.95861511e+02 7.29959846e-01]	[4.90538696e+02 8.67633301e+02 6.33433700e-01]
[480.22192383 316.1725769 0.93322641]	[477.65570068 380.14291382 0.89442945]	[405.91583252 380.23876953 0.8058145 ]	[377.52963257 493.10217285 0.87560385]	[359.80224609 595.72155762 0.86787665]	[541.82519531 377.6645813 0.87856627]	[580.3225708 493.08300781 0.837111 ]	[588.0680542 588.11157227 0.83918804]	[498.12963867 590.612854 0.72238404]	[446.88037109 598.22998047 0.68791205]	[482.7489624 746.99450684 0.8641929 ]	[4.82953949e+02 8.62523682e+02 7.91783512e-01]	[541.85491943 588.00097656 0.72338158]	[564.93585205 736.78533936 0.79855865]	[5.26428284e+02 7.08584229e+02 9.99919400e-02]	[462.29171753 303.27578735 0.87059057]	[487.99200439 300.62258911 0.8685472 ]	[439.30300903 298.2243042 0.83697015]	[508.52789307 295.41543579 0.81588179]	[5.46971741e+02 7.49724426e+02 1.99075818e-01]	[5.59764648e+02 7.49595337e+02 1.43117994e-01]	[0. 0. 0.]	[4.90534363e+02 9.01041199e+02 7.48654068e-01]	[4.75068054e+02 8.95880615e+02 7.30840504e-01]	[4.90508942e+02 8.70114990e+02 6.43712938e-01]
[480.21487427 316.18591309 0.93353403]	[477.67471313 380.17779541 0.89703625]	[408.38565063 380.26693726 0.79856092]	[377.5168457 493.13189697 0.87423056]	[359.79922485 595.73547363 0.86789751]	[541.82861328 377.70046997 0.87844157]	[580.28552246 490.5597229 0.82774985]	[588.06433105 590.54321289 0.83595574]	[498.15548706 593.14898682 0.71515596]	[444.42178345 598.28900146 0.69238317]	[482.72772217 747.01647949 0.85992408]	[4.82958282e+02 8.62501892e+02 7.91820347e-01]	[541.88787842 588.06011963 0.71484876]	[564.97991943 736.82208252 0.7920894 ]	[5.41769958e+02 7.18839355e+02 1.21306293e-01]	[462.29058838 303.28921509 0.867733 ]	[488.00378418 300.63342285 0.86443734]	[439.31448364 298.21707153 0.80961239]	[511.03094482 295.42745972 0.80285001]	[5.46935181e+02 7.52200256e+02 2.27093965e-01]	[5.57234741e+02 7.49646240e+02 1.65562212e-01]	[0. 0. 0.]	[4.90554291e+02 9.01029297e+02 7.53146827e-01]	[4.75082001e+02 8.95873291e+02 7.32220292e-01]	[4.90522247e+02 8.67686829e+02 6.41442120e-01]
[480.2130127 318.56661987 0.93874329]	[477.6456604 380.22741699 0.89618635]	[405.91641235 380.33932495 0.79421902]	[377.52142334 495.59436035 0.87784195]	[359.79196167 598.21557617 0.86890721]	[541.80108643 377.73327637 0.88146967]	[580.28479004 493.11782837 0.8375904 ]	[588.0213623 593.1137085 0.83366793]	[498.17510986 595.70855713 0.71571755]	[446.8848877 600.79620361 0.69444525]	[482.73275757 747.06744385 0.85914421]	[4.82974152e+02 8.62495300e+02 7.92792916e-01]	[541.91088867 590.5824585 0.70592862]	[565.01300049 739.38098145 0.78481257]	[5.39278625e+02 7.26506042e+02 2.07189500e-01]	[462.27386475 305.78921509 0.87675673]	[488.02139282 300.66448975 0.86691946]	[439.33279419 300.6696167 0.81496984]	[511.08642578 295.44726562 0.81071883]	[5.44425598e+02 7.57337402e+02 3.38655561e-01]	[5.49559021e+02 7.52227661e+02 2.60564655e-01]	[5.29064087e+02 7.29111328e+02 1.03603311e-01]	[4.90569946e+02 9.01042358e+02 7.51605272e-01]	[4.75098175e+02 8.95882812e+02 7.33630359e-01]	[4.90533844e+02 8.67667297e+02 6.46105647e-01]
[480.22741699 318.61483765 0.94224483]	[477.67279053 380.25366211 0.9005987 ]	[405.92071533 382.75067139 0.79370892]	[377.51715088 495.63381958 0.88384295]	[359.78356934 598.2645874 0.87490898]	[541.83135986 380.11654663 0.88715172]	[580.26947021 495.60543823 0.83460605]	[588.03076172 593.13623047 0.83008575]	[498.17172241 598.2230835 0.71612889]	[446.88131714 600.84680176 0.69565874]	[482.76303101 747.06799316 0.86116254]	[4.82966278e+02 8.59958252e+02 7.93659508e-01]	[541.90460205 590.61450195 0.70401657]	[565.05383301 739.40039062 0.78284967]	[5.39244568e+02 7.26558350e+02 2.52319843e-01]	[462.29025269 305.8522644 0.87658668]	[488.03121948 300.7071228 0.86160326]	[441.67684937 300.69088745 0.81366968]	[513.57202148 295.484375 0.81661952]	[5.44437073e+02 7.59898743e+02 3.79939318e-01]	[5.49539978e+02 7.54745605e+02 2.94712633e-01]	[5.26518921e+02 7.26562927e+02 1.25014469e-01]	[4.90566803e+02 9.01038757e+02 7.51880884e-01]	[4.75093689e+02 8.95873413e+02 7.31845438e-01]	[4.90542114e+02 8.67593506e+02 6.45513833e-01]
[480.22857666 318.60784912 0.94338429]	[477.66662598 380.26141357 0.89846945]	[405.91015625 382.76327515 0.79377466]	[377.51715088 495.63485718 0.8843196 ]	[359.78356934 598.26635742 0.87451661]	[541.83276367 380.12109375 0.88734496]	[580.26959229 495.61688232 0.83688951]	[588.02288818 593.14160156 0.83184469]	[498.16867065 598.22711182 0.71661347]	[446.88165283 600.85498047 0.69656301]	[482.77474976 747.09368896 0.86359328]	[4.82970276e+02 8.59955933e+02 7.93696880e-01]	[541.89886475 590.61352539 0.703632 ]	[565.06542969 739.38916016 0.78028464]	[5.39215576e+02 7.26534119e+02 2.38824695e-01]	[462.29309082 305.84335327 0.87671614]	[490.47973633 300.70431519 0.8617155 ]	[441.67825317 300.69042969 0.81557834]	[513.57208252 295.49703979 0.8172617 ]	[5.44414856e+02 7.59902222e+02 3.75112623e-01]	[5.49505920e+02 7.54751099e+02 2.86529481e-01]	[5.26497986e+02 7.26569946e+02 1.18936345e-01]	[4.93041748e+02 9.01035095e+02 7.53185153e-01]	[4.75104980e+02 8.95873535e+02 7.32759356e-01]	[4.90536652e+02 8.67595093e+02 6.46187484e-01]
[480.24560547 318.61956787 0.9468413 ]	[477.66784668 380.25204468 0.9010905 ]	[405.91134644 382.73934937 0.79688883]	[377.49816895 495.59860229 0.86867559]	[359.76568604 598.27081299 0.8785485 ]	[541.83514404 380.1206665 0.88997704]	[580.25585938 495.63156128 0.83799314]	[588.02667236 593.16894531 0.83717597]	[498.15020752 598.2444458 0.71305245]	[446.87591553 600.88568115 0.69535697]	[482.7958374 747.14123535 0.86254215]	[4.82963623e+02 8.59949890e+02 7.94564843e-01]	[541.88513184 590.60174561 0.70878798]	[565.05621338 741.89599609 0.78868777]	[5.34133728e+02 7.23999451e+02 3.05098891e-01]	[462.31307983 308.31576538 0.87086761]	[490.50305176 300.72637939 0.85488659]	[441.66375732 300.68261719 0.81505728]	[513.57336426 295.53536987 0.81555223]	[5.44319946e+02 7.65061279e+02 5.12635291e-01]	[5.44526123e+02 7.62438904e+02 4.02134597e-01]	[5.18759277e+02 7.13699585e+02 1.23306207e-01]	[4.90559814e+02 9.01030396e+02 7.57030547e-01]	[4.75104156e+02 8.95872620e+02 7.37204254e-01]	[4.90544464e+02 8.67586243e+02 6.38005376e-01]
[480.24411011 318.60818481 0.94588089]	[477.66116333 380.25735474 0.89966244]	[405.90237427 382.74139404 0.79950243]	[377.49395752 493.10217285 0.86724937]	[359.76126099 600.7487793 0.88144428]	[541.83178711 380.12374878 0.89065349]	[580.25421143 495.6862793 0.84510517]	[588.02593994 593.18640137 0.8361938 ]	[498.13391113 598.25396729 0.71214819]	[444.4317627 603.30371094 0.7017498 ]	[482.7935791 747.13891602 0.86142743]	[4.82943451e+02 8.62553589e+02 7.94345260e-01]	[541.87915039 590.60943604 0.70900339]	[565.08081055 741.90875244 0.7784605 ]	[5.39225708e+02 7.26595154e+02 3.24329495e-01]	[462.31350708 305.84423828 0.87119186]	[490.49700928 300.72503662 0.85538858]	[441.6645813 300.67129517 0.82020152]	[513.5725708 295.54260254 0.81741023]	[5.44318298e+02 7.67510742e+02 4.88827199e-01]	[5.46949036e+02 7.62466431e+02 3.89154941e-01]	[5.26449707e+02 7.23947937e+02 1.42359614e-01]	[4.90554352e+02 9.01019775e+02 7.52725244e-01]	[4.75101715e+02 8.95881897e+02 7.34140694e-01]	[4.90499268e+02 8.70131042e+02 6.44663870e-01]
[480.20840454 318.55731201 0.94149309]	[477.62927246 380.24554443 0.89274228]	[405.86825562 382.72494507 0.80294883]	[375.08905029 493.08352661 0.8567546 ]	[359.70880127 600.77728271 0.89253891]	[541.81433105 380.11477661 0.88548476]	[580.2366333 495.65777588 0.8411833 ]	[588.01403809 593.17779541 0.83535987]	[498.15744019 598.27728271 0.71806741]	[444.42553711 603.33074951 0.70696747]	[482.74786377 747.16552734 0.86143804]	[4.82924683e+02 8.62576782e+02 8.02977204e-01]	[541.90740967 593.10772705 0.7062701 ]	[567.44030762 741.91650391 0.78003645]	[5.41831482e+02 7.29118530e+02 2.92093396e-01]	[462.27252197 305.77514648 0.87990415]	[488.00823975 300.66546631 0.86727184]	[439.30102539 300.64755249 0.82626605]	[511.04611206 295.43228149 0.80293584]	[5.44334839e+02 7.67509338e+02 4.11185026e-01]	[5.46951477e+02 7.64937866e+02 3.28151345e-01]	[5.31631348e+02 7.29123535e+02 1.39909133e-01]	[4.90568573e+02 9.00983582e+02 7.60715663e-01]	[4.75113495e+02 8.95861145e+02 7.49231100e-01]	[4.87998718e+02 8.70160400e+02 6.59149170e-01]
[480.21060181 318.52279663 0.94323486]	[477.58987427 380.23815918 0.88696676]	[405.85565186 380.33044434 0.80423081]	[375.07440186 493.07843018 0.85565937]	[359.70162964 600.75128174 0.89018297]	[541.79754639 380.11419678 0.88636798]	[580.21862793 493.11401367 0.83311445]	[588.00299072 593.11096191 0.83912289]	[498.16094971 598.25830078 0.71580118]	[446.86291504 603.31689453 0.70239329]	[480.37350464 747.15374756 0.86697114]	[4.82925568e+02 8.65097717e+02 8.10595989e-01]	[541.90100098 590.62530518 0.70742178]	[565.06567383 739.37963867 0.78451037]	[5.41744934e+02 7.26536438e+02 2.61750668e-01]	[462.28149414 303.26419067 0.88357711]	[487.9949646 300.64657593 0.87098134]	[439.28433228 298.24798584 0.83100462]	[508.54467773 295.48544312 0.81073058]	[5.44407776e+02 7.62459656e+02 3.63536566e-01]	[5.49520813e+02 7.57306274e+02 2.76258409e-01]	[5.29058228e+02 7.26528748e+02 1.14556544e-01]	[4.90554718e+02 9.01005371e+02 7.66206324e-01]	[4.75109192e+02 8.95882812e+02 7.52943337e-01]	[4.88000031e+02 8.70211060e+02 6.66637778e-01]
[480.21466064 316.16555786 0.93944812]	[477.62387085 380.23202515 0.89312875]	[405.86755371 380.30444336 0.80607688]	[375.06173706 493.07189941 0.85360813]	[359.71560669 600.7520752 0.88692987]	[541.8258667 380.12347412 0.88626176]	[577.77233887 493.11132812 0.82916021]	[588.01184082 590.63043213 0.84135431]	[498.1890564 598.23669434 0.7201606 ]	[446.89508057 600.88983154 0.70083773]	[480.3744812 747.14849854 0.8617357 ]	[4.82920197e+02 8.65135803e+02 8.12917352e-01]	[541.9197998 590.60028076 0.71100157]	[565.05413818 739.35571289 0.79250318]	[5.36725403e+02 7.23960693e+02 2.53620565e-01]	[462.28140259 303.2102356 0.88790584]	[488.00067139 298.243927 0.87591267]	[439.29025269 298.22637939 0.84195441]	[508.5151062 295.42736816 0.81372601]	[5.44394775e+02 7.59936035e+02 3.57912242e-01]	[5.47048096e+02 7.54798645e+02 2.66674876e-01]	[5.23885315e+02 7.18862915e+02 9.68544036e-02]	[4.90549927e+02 9.01005188e+02 7.64286578e-01]	[4.75111877e+02 8.95890381e+02 7.51733780e-01]	[4.87994568e+02 8.70246765e+02 6.67625964e-01]
[480.21630859 316.11965942 0.93839496]	[477.58944702 380.2388916 0.88381463]	[403.38525391 380.33261108 0.80800325]	[375.05865479 490.56295776 0.8489849 ]	[359.72705078 600.76055908 0.88636148]	[541.82696533 380.11901855 0.88389885]	[577.76855469 493.13156128 0.83085668]	[588.00213623 590.61077881 0.84040201]	[498.19497681 598.26727295 0.72333813]	[446.92300415 603.32385254 0.7040261 ]	[480.3760376 747.16607666 0.86553526]	[4.82924652e+02 8.65122498e+02 8.10173631e-01]	[541.91003418 593.1116333 0.70803249]	[565.0848999 736.84020996 0.77988589]	[5.41865662e+02 7.29078369e+02 2.42079228e-01]	[462.2772522 300.73751831 0.90150732]	[487.99227905 298.17590332 0.8892408 ]	[439.24038696 298.17626953 0.86006713]	[508.4850769 292.97006226 0.80991626]	[5.44416138e+02 7.59939270e+02 3.04326266e-01]	[5.47030518e+02 7.57367310e+02 2.25658640e-01]	[0. 0. 0.]	[4.90554840e+02 9.00999939e+02 7.63141096e-01]	[4.75113556e+02 8.95883850e+02 7.49205887e-01]	[4.88003265e+02 8.70240845e+02 6.62963331e-01]
[480.21630859 316.12030029 0.93813533]	[477.59152222 380.24517822 0.88326979]	[403.38275146 380.33718872 0.8079809 ]	[375.05715942 490.5743103 0.84801191]	[359.72457886 600.75756836 0.88705963]	[541.83422852 380.12652588 0.88435614]	[577.76983643 493.13146973 0.83120173]	[588.00183105 590.59460449 0.84104055]	[498.197052 598.26745605 0.72384858]	[446.92581177 603.32409668 0.70419568]	[480.37579346 747.16345215 0.86425328]	[4.82922363e+02 8.65133728e+02 8.12106073e-01]	[541.90966797 593.11364746 0.70787019]	[565.08148193 736.84100342 0.78107721]	[5.41868591e+02 7.29091858e+02 2.39859745e-01]	[462.27740479 300.73730469 0.90137017]	[487.99285889 298.17578125 0.88900858]	[439.2428894 298.17758179 0.86062258]	[508.48797607 292.97174072 0.81011456]	[5.44389893e+02 7.62423340e+02 3.04168969e-01]	[5.46998840e+02 7.59854919e+02 2.25825503e-01]	[0. 0. 0.]	[4.90550903e+02 9.00993469e+02 7.61783183e-01]	[4.75113312e+02 8.95880371e+02 7.49311209e-01]	[4.87995056e+02 8.70256592e+02 6.64082229e-01]
[480.18048096 316.02471924 0.92505109]	[475.12802124 380.19534302 0.88032192]	[403.34490967 380.32098389 0.81551439]	[375.04510498 490.55227661 0.84540319]	[359.74908447 598.32214355 0.88263261]	[541.80432129 377.71487427 0.87854123]	[577.69561768 490.56317139 0.81701422]	[587.98498535 588.08557129 0.84819198]	[498.19979858 598.22052002 0.71798968]	[446.91326904 603.30609131 0.70198256]	[480.35357666 747.14263916 0.86825997]	[4.82920227e+02 8.65062866e+02 8.05985987e-01]	[541.91778564 590.57806396 0.70367843]	[565.07043457 734.3170166 0.7790218 ]	[5.41879944e+02 7.26561096e+02 1.78021356e-01]	[462.25149536 300.6512146 0.91692615]	[487.92016602 298.09487915 0.90582561]	[439.19268799 298.14385986 0.85785437]	[508.4447937 292.93356323 0.79942453]	[5.46924683e+02 7.52260864e+02 2.49043792e-01]	[5.49552612e+02 7.52202148e+02 1.79755360e-01]	[0. 0. 0.]	[4.90557922e+02 9.00990356e+02 7.64867902e-01]	[4.75115204e+02 8.95866211e+02 7.50475705e-01]	[4.87998230e+02 8.70177185e+02 6.56349540e-01]
[480.17660522 313.55200195 0.90773368]	[475.10058594 380.1394043 0.88280946]	[403.29730225 380.25512695 0.82761592]	[375.03640747 490.54632568 0.84284288]	[359.76071167 598.27539062 0.87725091]	[541.78692627 377.64559937 0.87799847]	[575.19720459 490.51739502 0.81612617]	[587.97528076 588.07012939 0.85101467]	[498.21838379 595.72509766 0.7178753 ]	[446.91415405 600.83947754 0.69469613]	[480.34664917 747.09118652 0.87145984]	[4.82904877e+02 8.65058228e+02 8.11053753e-01]	[544.29095459 590.57171631 0.70345813]	[565.05401611 734.24420166 0.78051388]	[5.39289490e+02 7.26544800e+02 1.84163928e-01]	[462.24493408 298.19674683 0.93099356]	[487.91854858 298.00134277 0.91032869]	[439.1434021 298.0914917 0.86375767]	[506.01150513 290.44439697 0.78401315]	[5.41914673e+02 7.59906677e+02 3.42861712e-01]	[5.46932617e+02 7.54771606e+02 2.60343701e-01]	[0. 0. 0.]	[4.90543091e+02 9.00992554e+02 7.64110327e-01]	[4.75093903e+02 8.95870178e+02 7.48998880e-01]	[4.87979767e+02 8.70181885e+02 6.62447631e-01]
[477.73318481 308.36935425 0.86246514]	[472.55322266 377.69348145 0.87613058]	[400.82809448 380.12225342 0.83791345]	[375.01956177 485.46887207 0.85074151]	[359.79928589 595.70159912 0.87004453]	[541.72338867 377.54116821 0.84915709]	[575.21166992 485.39297485 0.84272873]	[587.97912598 585.46002197 0.88656753]	[498.21365356 590.58032227 0.72450542]	[449.46981812 598.27191162 0.68274188]	[480.28689575 747.07495117 0.86706936]	[4.82901917e+02 8.65069458e+02 8.08697402e-01]	[544.29412842 585.45928955 0.72581017]	[567.44299316 731.73803711 0.78416955]	[5.39275696e+02 7.23946960e+02 2.39312544e-01]	[459.80990601 295.60437012 0.94322979]	[485.4291687 295.4090271 0.90484005]	[436.69143677 295.60159302 0.89316171]	[505.98880005 285.25231934 0.79272902]	[5.41896790e+02 7.62473755e+02 4.88684595e-01]	[5.44490845e+02 7.54762390e+02 3.72035384e-01]	[0. 0. 0.]	[4.90502777e+02 9.01028015e+02 7.62585521e-01]	[4.75064728e+02 8.95892151e+02 7.45869458e-01]	[4.87979187e+02 8.70176575e+02 6.50575161e-01]
[477.62893677 303.28295898 0.85886288]	[472.51156616 377.54626465 0.86568785]	[400.86187744 377.62249756 0.83299565]	[375.03485107 482.96282959 0.87139004]	[359.81604004 590.65246582 0.86792886]	[539.31115723 375.01638794 0.82908344]	[575.18951416 482.87945557 0.85445303]	[587.96740723 582.94000244 0.89529622]	[498.15167236 588.04309082 0.72502929]	[446.90856934 595.73040771 0.68217629]	[480.23806763 746.96697998 0.86256754]	[4.82875122e+02 8.65065491e+02 8.09197366e-01]	[541.92181396 585.39025879 0.72380215]	[567.5166626 729.20220947 0.80399752]	[5.41850952e+02 7.21380554e+02 2.60022312e-01]	[459.73461914 295.46353149 0.94099134]	[485.34616089 292.90161133 0.89967638]	[436.66937256 295.5269165 0.88516062]	[505.91009521 282.69082642 0.82179499]	[5.44319336e+02 7.62432068e+02 4.77493614e-01]	[5.46996338e+02 7.52270386e+02 3.62800479e-01]	[0. 0. 0.]	[4.90516815e+02 9.01031677e+02 7.58511364e-01]	[4.72591064e+02 8.95905640e+02 7.36489177e-01]	[4.87964264e+02 8.70198853e+02 6.52904391e-01]
[477.6199646 298.26211548 0.89056671]	[469.99609375 375.00708008 0.84512812]	[400.82110596 377.51675415 0.84019285]	[375.03250122 482.89920044 0.88648587]	[362.1973877 588.09838867 0.88032413]	[539.26556396 367.38015747 0.80983722]	[575.18115234 480.36679077 0.86409128]	[585.60247803 582.80651855 0.89083958]	[495.69525146 585.46472168 0.73874795]	[446.8678894 590.61340332 0.69537991]	[480.1546936 744.49920654 0.84736192]	[4.82848358e+02 8.62563354e+02 8.07079077e-01]	[541.9029541 582.82189941 0.71880233]	[567.49200439 726.63134766 0.80930412]	[5.44445374e+02 7.23933044e+02 2.98784226e-01]	[459.6902771 292.93014526 0.91155684]	[482.94165039 285.27987671 0.88702732]	[434.12124634 292.96612549 0.82639533]	[505.89492798 277.58480835 0.85074097]	[5.44303772e+02 7.59866516e+02 4.75617230e-01]	[5.46979492e+02 7.52170715e+02 3.75207484e-01]	[0. 0. 0.]	[4.90510040e+02 9.01010559e+02 7.61988223e-01]	[4.72571228e+02 8.95894775e+02 7.36911893e-01]	[4.87932892e+02 8.70169678e+02 6.45574927e-01]
[477.62600708 298.04266357 0.91764593]	[469.95788574 367.39190674 0.82519275]	[400.78344727 372.4659729 0.82067269]	[375.06103516 482.78829956 0.90583646]	[362.22329712 585.53338623 0.900231 ]	[539.30480957 362.31338501 0.83485204]	[575.21868896 480.19979858 0.8654865 ]	[585.59173584 577.78259277 0.86417758]	[495.68829346 582.8348999 0.7289874 ]	[444.4364624 585.45977783 0.71105617]	[480.1307373 741.921875 0.82818717]	[4.8283371e+02 8.5996991e+02 8.0761528e-01]	[541.87646484 577.73370361 0.70402116]	[567.48736572 726.43988037 0.79898548]	[5.44377014e+02 7.21395813e+02 2.95706123e-01]	[459.7046814 287.78942871 0.88998711]	[482.91137695 280.15240479 0.91070122]	[436.55795288 287.86346436 0.81101608]	[503.50778198 275.05938721 0.85461676]	[5.41879028e+02 7.57317505e+02 5.01925945e-01]	[5.46932434e+02 7.49681152e+02 4.18238640e-01]	[5.47001160e+02 7.23921448e+02 1.69737116e-01]	[4.90500031e+02 8.98497375e+02 7.68793523e-01]	[4.72552795e+02 8.95839111e+02 7.43053555e-01]	[4.85472260e+02 8.67654480e+02 6.29269183e-01]
[477.61178589 295.47497559 0.90250987]	[467.49615479 359.82980347 0.86528915]	[400.80566406 364.79504395 0.82388592]	[375.03460693 480.27606201 0.88191473]	[362.22689819 585.3862915 0.91622949]	[539.25158691 359.67123413 0.84827745]	[577.69207764 477.64611816 0.83727336]	[585.5960083 572.57714844 0.84301233]	[495.6784668 580.2434082 0.70680201]	[444.42630005 582.89373779 0.70488733]	[477.62988281 734.30175781 0.79485798]	[4.82821198e+02 8.59929260e+02 8.04900587e-01]	[541.86901855 572.63690186 0.71954668]	[567.46087646 721.46618652 0.77642161]	[5.41933350e+02 7.18881836e+02 4.24472809e-01]	[459.69024658 280.12863159 0.91787899]	[482.88851929 277.53317261 0.94531393]	[436.55563354 282.67492676 0.80952179]	[503.45510864 274.93508911 0.85645401]	[5.41734009e+02 7.59913818e+02 6.11701190e-01]	[5.44375122e+02 7.52180847e+02 5.32183170e-01]	[5.41809753e+02 7.11155823e+02 2.24413946e-01]	[4.90499329e+02 8.95969788e+02 7.65655041e-01]	[4.72533813e+02 8.93391968e+02 7.44481385e-01]	[4.85489929e+02 8.67648071e+02 6.26894712e-01]
[477.59747314 290.4473877 0.85673475]	[470.03427124 359.64083862 0.88070929]	[400.81021118 359.76696777 0.84632629]	[375.0826416 477.67669678 0.85044384]	[362.27453613 582.80487061 0.89050722]	[539.27813721 357.09606934 0.83779705]	[575.21258545 469.95825195 0.79614896]	[585.59472656 567.46881104 0.86591297]	[498.18502808 575.18347168 0.7111159 ]	[446.95455933 580.34893799 0.68718839]	[475.1156311 731.64819336 0.80700213]	[4.82815216e+02 8.59960388e+02 8.06036174e-01]	[541.94378662 567.55841064 0.71966857]	[565.06915283 716.33654785 0.77598053]	[5.44321899e+02 7.16317810e+02 4.80185151e-01]	[459.65313721 277.52890015 0.93446362]	[482.89703369 274.96905518 0.94289029]	[434.07626343 277.59942627 0.84061515]	[503.47979736 272.37506104 0.83889461]	[5.39297852e+02 7.59927002e+02 6.18634343e-01]	[5.44317261e+02 7.52218384e+02 5.42474926e-01]	[5.39274475e+02 7.08537170e+02 2.62349129e-01]	[4.88004547e+02 8.95986450e+02 7.68718123e-01]	[4.70038849e+02 8.93409607e+02 7.49908388e-01]	[4.85480499e+02 8.67694641e+02 6.37150049e-01]
[472.6071167 285.23510742 0.8436287 ]	[469.95217896 357.12472534 0.8784945 ]	[400.76574707 359.59057617 0.85275692]	[375.0852356 472.57565308 0.83358055]	[362.28656006 580.23779297 0.86428833]	[539.19165039 354.48815918 0.80295414]	[575.22241211 462.37133789 0.85249215]	[585.58544922 564.87286377 0.89751595]	[498.19055176 570.07647705 0.71587253]	[449.42926025 577.76495361 0.67475355]	[475.07232666 729.159729 0.82223791]	[4.82810059e+02 8.62544128e+02 8.10423017e-01]	[544.30352783 564.98303223 0.72711796]	[565.02911377 711.23156738 0.79594731]	[5.44372986e+02 7.08660889e+02 5.30411422e-01]	[459.61206055 274.97567749 0.92953336]	[482.85290527 272.40460205 0.92489433]	[434.08511353 275.11123657 0.86307371]	[503.45144653 264.79336548 0.83655936]	[5.39305176e+02 7.54803223e+02 6.03441119e-01]	[5.44346924e+02 7.49689453e+02 5.48353732e-01]	[5.36710754e+02 6.95811340e+02 2.95007646e-01]	[4.88006561e+02 8.98420349e+02 7.71216631e-01]	[4.72527069e+02 8.93434753e+02 7.52159774e-01]	[4.85462982e+02 8.70195679e+02 6.54867887e-01]
[475.10223389 277.71286011 0.8874855 ]	[467.40570068 354.57244873 0.86379683]	[400.73529053 357.07278442 0.84934908]	[375.10620117 467.43380737 0.83924466]	[362.33892822 575.15209961 0.84026641]	[536.70355225 346.89633179 0.78664452]	[575.222229 459.84100342 0.8657043 ]	[585.59710693 562.35839844 0.89937621]	[498.12960815 567.45501709 0.71214771]	[446.9012146 572.60522461 0.67133194]	[475.06570435 729.04577637 0.82201487]	[4.82799042e+02 8.62557495e+02 8.10215533e-01]	[541.92108154 562.40985107 0.71816069]	[564.97314453 708.68682861 0.81690985]	[5.44310730e+02 7.08672241e+02 5.69146514e-01]	[459.59423828 272.40426636 0.89589673]	[482.8609314 262.26077271 0.89587039]	[431.55685425 274.91531372 0.8370344 ]	[503.44967651 257.17248535 0.85760278]	[5.39208435e+02 7.57309326e+02 6.29080176e-01]	[5.41916199e+02 7.49732239e+02 5.80732882e-01]	[5.36723694e+02 6.98334656e+02 3.23341906e-01]	[4.90505554e+02 8.95894226e+02 7.69637346e-01]	[4.72545227e+02 8.93374207e+02 7.49955356e-01]	[4.85446808e+02 8.70246643e+02 6.59115374e-01]
[475.15274048 277.46505737 0.91312021]	[469.96255493 351.99490356 0.82904536]	[400.77056885 354.57641602 0.83329672]	[375.10095215 464.88757324 0.86647826]	[364.80496216 570.10461426 0.83552468]	[539.30084229 344.33221436 0.80761909]	[577.69464111 459.70950317 0.86377764]	[585.59570312 559.82232666 0.89113343]	[495.6852417 564.93725586 0.70756406]	[444.42385864 567.54296875 0.68061304]	[472.59701538 726.6105957 0.81965095]	[4.82819366e+02 8.54863281e+02 8.11938047e-01]	[541.89068604 562.30499268 0.71843338]	[564.97491455 708.54962158 0.82573867]	[5.44304688e+02 7.06056458e+02 5.31863928e-01]	[459.65890503 264.73617554 0.88496977]	[482.85610962 257.21054077 0.93012065]	[431.5539856 267.34115601 0.78652477]	[503.47683716 256.98953247 0.86754191]	[5.36722229e+02 7.49774414e+02 6.37939990e-01]	[5.41893066e+02 7.47146973e+02 5.78644276e-01]	[5.39282776e+02 6.93195435e+02 3.02461684e-01]	[4.90538239e+02 8.95906982e+02 7.74564922e-01]	[4.72538696e+02 8.93345886e+02 7.50552237e-01]	[4.87945526e+02 8.65071716e+02 6.07455611e-01]
[477.60336304 274.97247314 0.90703052]	[467.47290039 344.33798218 0.83138663]	[400.77246094 349.45007324 0.81744236]	[375.10470581 462.38037109 0.8978951 ]	[364.80175781 565.04949951 0.86302716]	[539.25976562 341.7203064 0.8346746 ]	[577.74658203 459.64520264 0.86775136]	[585.57159424 559.70483398 0.87579495]	[498.12545776 562.39416504 0.71460927]	[446.89654541 564.97973633 0.68192488]	[472.57208252 726.53442383 0.81505167]	[4.82848236e+02 8.57364258e+02 8.07965815e-01]	[541.89208984 557.26177979 0.71596241]	[564.99041748 708.49694824 0.83175415]	[5.41788635e+02 7.08537903e+02 4.40721273e-01]	[459.69345093 259.63781738 0.91964132]	[482.87710571 257.02935791 0.95202386]	[436.57662964 267.34939575 0.82207018]	[503.45782471 254.53852844 0.87281442]	[5.39224976e+02 7.49699036e+02 6.32152855e-01]	[5.41914978e+02 7.47041626e+02 5.50587416e-01]	[5.39247681e+02 6.95797302e+02 2.36340895e-01]	[4.90532959e+02 8.95963562e+02 7.71295667e-01]	[4.72567505e+02 8.93386658e+02 7.45374382e-01]	[4.87964325e+02 8.65132629e+02 6.13313377e-01]
[477.63479614 272.47637939 0.88823766]	[467.39212036 341.79269409 0.85862786]	[400.74118042 346.88171387 0.81717247]	[375.10742188 462.25128174 0.89676958]	[364.80154419 564.90203857 0.8900888 ]	[536.71185303 339.2182312 0.83536476]	[577.68731689 457.15264893 0.83337158]	[585.58776855 554.69714355 0.85510093]	[495.6887207 559.79046631 0.69308591]	[444.42706299 562.39556885 0.68565547]	[470.04272461 726.46655273 0.80439782]	[4.82927155e+02 8.52370056e+02 8.16901386e-01]	[541.89007568 552.12145996 0.70765889]	[564.97644043 706.01483154 0.83132911]	[5.41840332e+02 7.06086487e+02 5.00960290e-01]	[459.70831299 257.14163208 0.93945932]	[482.89898682 254.56951904 0.95767677]	[436.6413269 264.73095703 0.84522229]	[503.46682739 254.42854309 0.8799938 ]	[5.36668274e+02 7.49617920e+02 6.36925876e-01]	[5.41810242e+02 7.46965454e+02 5.56218266e-01]	[5.39225586e+02 6.95754578e+02 2.83347249e-01]	[4.87997162e+02 8.93419556e+02 7.91176081e-01]	[4.70031616e+02 8.93221436e+02 7.65211761e-01]	[4.90562408e+02 8.62553345e+02 5.98295748e-01]
[477.7043457 269.91915894 0.87775856]	[467.46200562 339.27563477 0.87888956]	[400.81204224 344.26434326 0.8234151 ]	[377.48413086 459.75979614 0.89385772]	[364.8225708 562.44287109 0.88486576]	[539.18157959 339.09591675 0.84691024]	[575.20391846 454.59158325 0.80213219]	[585.56207275 549.59368896 0.85179985]	[498.13018799 559.73468018 0.69426155]	[446.88522339 562.33319092 0.68737137]	[467.47860718 726.44732666 0.80735326]	[4.82932190e+02 8.52370056e+02 8.19767416e-01]	[541.92016602 552.08880615 0.70825928]	[564.93920898 705.90966797 0.8193382 ]	[5.41919250e+02 7.05999146e+02 5.68405688e-01]	[459.76586914 257.00411987 0.94556701]	[482.98175049 254.46595764 0.93617833]	[436.6786499 259.58978271 0.87726176]	[505.86953735 251.94804382 0.85821044]	[5.34116699e+02 7.47173401e+02 6.39875412e-01]	[5.41772217e+02 7.44534363e+02 5.62154472e-01]	[5.39231018e+02 6.90695129e+02 3.43291581e-01]	[4.87972778e+02 8.93423401e+02 7.96034217e-01]	[4.70017334e+02 8.93221375e+02 7.71729827e-01]	[4.93067719e+02 8.62545288e+02 6.02613628e-01]
[477.71481323 267.33618164 0.86100399]	[469.99636841 339.16394043 0.88586509]	[403.24725342 341.67477417 0.83049446]	[377.50482178 459.63891602 0.88234425]	[364.86807251 562.37078857 0.87400538]	[539.2255249 336.63574219 0.84850264]	[575.16217041 452.02111816 0.79011965]	[585.54840088 549.49517822 0.86272293]	[498.14816284 557.17919922 0.69075137]	[446.91372681 562.26019287 0.68204653]	[467.42736816 723.96405029 0.79581201]	[4.82940552e+02 8.52364807e+02 8.10120523e-01]	[541.93530273 547.03106689 0.71498144]	[564.89941406 703.42254639 0.80631793]	[5.41885803e+02 7.03478516e+02 5.53042769e-01]	[459.81588745 254.56561279 0.9483555 ]	[485.37954712 254.38746643 0.91565216]	[439.07455444 257.10305786 0.89494669]	[505.91195679 251.86534119 0.83647972]	[5.34119812e+02 7.47151001e+02 6.54301107e-01]	[5.41777710e+02 7.44494202e+02 5.66833138e-01]	[5.36696899e+02 6.88147888e+02 3.42099458e-01]	[4.87980255e+02 8.93382507e+02 7.98511207e-01]	[4.72516144e+02 8.90822754e+02 7.69473135e-01]	[4.90567200e+02 8.62566101e+02 6.00702286e-01]
[477.72927856 264.79580688 0.86140603]	[470.04949951 339.11260986 0.88256347]	[403.27062988 339.23950195 0.83416897]	[377.49713135 457.15609741 0.86746305]	[364.86593628 562.23602295 0.85732156]	[539.24230957 336.59246826 0.84539914]	[575.18457031 452.00192261 0.79249436]	[585.52819824 547.03845215 0.86946636]	[498.1539917 554.64282227 0.68634897]	[446.89349365 559.80181885 0.67182732]	[464.94418335 721.44061279 0.79778254]	[4.82885590e+02 8.52372742e+02 8.16056907e-01]	[544.2935791 546.97509766 0.70768088]	[564.86383057 700.92907715 0.79982841]	[5.41779358e+02 7.03402405e+02 5.60892582e-01]	[459.82302856 254.48875427 0.94361377]	[485.43273926 251.95715332 0.90161031]	[439.09002686 257.03897095 0.90384138]	[505.96487427 251.86747742 0.83692271]	[5.31579590e+02 7.47091125e+02 6.68193817e-01]	[5.41720703e+02 7.44436035e+02 5.72586715e-01]	[5.31565369e+02 6.85584412e+02 3.59324038e-01]	[4.87979675e+02 8.93450073e+02 7.96795189e-01]	[4.72520050e+02 8.93258179e+02 7.74476469e-01]	[4.87996857e+02 8.65040466e+02 6.05343938e-01]
[477.70553589 262.23699951 0.8668198 ]	[470.01821899 339.09637451 0.88536394]	[400.85714722 339.21560669 0.83974719]	[377.4909668 457.10427856 0.8561427 ]	[364.87442017 559.82202148 0.85237986]	[539.25518799 336.58200073 0.84437168]	[575.17895508 449.49203491 0.7916286 ]	[585.53289795 547.00158691 0.87256688]	[498.15063477 554.63275146 0.68724895]	[446.91555786 559.79821777 0.67672014]	[464.93920898 721.41149902 0.78722429]	[4.82848267e+02 8.57431763e+02 7.88462996e-01]	[541.93371582 546.94775391 0.71266097]	[564.82952881 700.90539551 0.80496472]	[5.41859253e+02 7.05932312e+02 6.28776908e-01]	[459.80444336 254.40318298 0.93282342]	[485.41558838 251.86062622 0.89131856]	[439.09411621 254.6100769 0.90207875]	[505.99890137 249.3157196 0.80898863]	[5.36655151e+02 7.49660828e+02 6.86252952e-01]	[5.41894775e+02 7.47011963e+02 6.11581624e-01]	[5.34137695e+02 6.88093445e+02 4.28479522e-01]	[4.90524963e+02 8.93429260e+02 7.88818002e-01]	[4.72578125e+02 8.93284790e+02 7.68998444e-01]	[4.85488953e+02 8.70156128e+02 6.30010843e-01]
[480.13894653 262.14871216 0.89160544]	[472.52914429 339.07327271 0.88256299]	[400.86679077 339.19277954 0.8396526 ]	[377.51062012 454.64321899 0.85396338]	[364.86972046 559.78015137 0.8495205 ]	[539.28875732 336.54974365 0.84166598]	[575.17474365 449.46081543 0.79307377]	[585.5043335 546.97229004 0.88055056]	[498.12390137 549.55957031 0.68616068]	[446.91384888 557.23138428 0.66709292]	[464.90515137 718.83520508 0.78977585]	[4.82880554e+02 8.54830444e+02 8.04221034e-01]	[541.91656494 544.42840576 0.71475166]	[564.83605957 700.87982178 0.80454504]	[5.44334839e+02 7.08521240e+02 6.45839870e-01]	[462.19525146 254.35493469 0.93365479]	[485.47705078 249.35827637 0.87018156]	[439.14678955 254.56221008 0.91975558]	[508.48727417 244.19120789 0.78442842]	[5.39210632e+02 7.52171326e+02 6.86290443e-01]	[5.44424744e+02 7.47143921e+02 6.23629451e-01]	[5.36725708e+02 6.90711914e+02 4.62579310e-01]	[4.90544464e+02 8.93431335e+02 8.00655127e-01]	[4.75080200e+02 8.93263123e+02 7.74742901e-01]	[4.87943573e+02 8.65132751e+02 6.26414120e-01]
[480.16506958 259.64553833 0.91665292]	[472.59664917 339.05551147 0.88066292]	[403.26895142 339.15670776 0.83721894]	[377.52606201 452.05267334 0.84344876]	[367.33764648 557.26898193 0.83308327]	[541.69976807 336.56039429 0.84525418]	[575.18737793 446.9553833 0.79531789]	[585.49414062 546.95996094 0.88383085]	[495.69958496 549.57739258 0.68211979]	[446.9382019 557.24639893 0.6671558 ]	[464.91430664 716.293396 0.79274404]	[4.82897491e+02 8.54866882e+02 8.06719601e-01]	[541.88452148 544.45648193 0.71616602]	[562.43505859 698.32098389 0.81671268]	[544.44818115 711.14532471 0.72256052]	[462.20367432 251.90866089 0.92300749]	[487.93780518 246.79086304 0.85523969]	[439.17138672 254.48957825 0.9082526 ]	[511.03027344 241.68408203 0.78513199]	[5.39238037e+02 7.57377380e+02 7.21159995e-01]	[5.44482300e+02 7.49768250e+02 6.82986557e-01]	[5.39294556e+02 6.98341187e+02 5.36217690e-01]	[4.90533173e+02 8.93451172e+02 7.99440920e-01]	[4.72605652e+02 8.93276184e+02 7.79218972e-01]	[4.87957703e+02 8.67604187e+02 6.31899118e-01]
[480.1965332 259.59484863 0.93228853]	[475.12109375 339.0385437 0.88646936]	[403.32678223 339.12435913 0.82840168]	[377.53735352 452.01431274 0.83900005]	[367.38998413 557.20446777 0.82794452]	[541.72546387 336.56466675 0.84803265]	[575.19232178 446.9699707 0.79311711]	[585.4776001 546.95233154 0.8875941 ]	[495.66757202 549.58325195 0.67663753]	[446.92504883 557.24749756 0.66766948]	[464.91912842 713.78570557 0.7939238 ]	[4.82934235e+02 8.54852783e+02 8.05667341e-01]	[541.85351562 544.46844482 0.70845449]	[562.33728027 695.79779053 0.80455381]	[544.50091553 713.77764893 0.71832758]	[462.23483276 251.871521 0.91725475]	[487.98898315 244.27090454 0.85060358]	[439.23849487 254.48143005 0.90670633]	[513.58233643 241.65821838 0.79647374]	[5.39288879e+02 7.62471130e+02 7.35414922e-01]	[5.46926453e+02 7.52305542e+02 6.80504203e-01]	[5.41792236e+02 7.05960510e+02 5.61501265e-01]	[4.90537720e+02 8.93443909e+02 7.97644556e-01]	[4.75074677e+02 8.93268433e+02 7.81811714e-01]	[4.87998810e+02 8.67590332e+02 6.32869780e-01]
[480.24868774 257.1708374 0.94763511]	[475.1678772 339.06893921 0.88948518]	[403.33377075 339.1288147 0.82572216]	[377.57556152 449.51739502 0.84221894]	[369.90466309 554.68725586 0.81892157]	[541.76928711 336.62765503 0.85484624]	[575.21282959 449.49304199 0.79039383]	[585.46044922 546.97717285 0.88682932]	[495.67001343 552.07293701 0.67711294]	[446.93225098 557.24914551 0.66832906]	[464.86230469 716.30773926 0.80027461]	[4.82895050e+02 8.54913025e+02 8.01857948e-01]	[541.83056641 546.92645264 0.70259589]	[562.27478027 693.21234131 0.79877418]	[546.97094727 716.33959961 0.72682452]	[462.31137085 249.36659241 0.90024585]	[490.53900146 244.22566223 0.84078592]	[439.33352661 254.44729614 0.90566599]	[513.6305542 244.27363586 0.78076553]	[5.39276672e+02 7.64963806e+02 7.62162030e-01]	[5.46970520e+02 7.54840759e+02 6.88814640e-01]	[5.41867065e+02 7.06070557e+02 5.76521337e-01]	[4.90563202e+02 8.95861938e+02 7.94557810e-01]	[4.75078979e+02 8.93312439e+02 7.75894523e-01]	[4.87964233e+02 8.67655396e+02 6.36185169e-01]
[480.31158447 257.1333313 0.95539325]	[477.6315918 339.08267212 0.89476496]	[403.38909912 339.14599609 0.81358898]	[377.57559204 451.99612427 0.85119081]	[369.97732544 554.62988281 0.81055444]	[541.80627441 336.64028931 0.86051583]	[575.21704102 449.51574707 0.78817326]	[585.42730713 546.99505615 0.88662517]	[495.65408325 549.57611084 0.6837182 ]	[446.93283081 557.21160889 0.67206156]	[462.44320679 716.28607178 0.80865133]	[4.82836853e+02 8.54879578e+02 7.95485020e-01]	[541.82940674 544.47753906 0.71078432]	[562.21514893 693.17242432 0.79269308]	[547.02209473 721.41601562 0.73773241]	[462.35644531 249.30206299 0.89220464]	[493.12564087 241.69213867 0.84464657]	[441.68530273 254.41145325 0.90168816]	[516.1942749 244.26937866 0.79529274]	[541.71575928 764.97833252 0.77241153]	[5.49532837e+02 7.57327393e+02 6.76689506e-01]	[5.44374512e+02 7.08672058e+02 5.79451621e-01]	[4.90578094e+02 8.95848755e+02 7.88724244e-01]	[4.75096558e+02 8.93302856e+02 7.63279796e-01]	[4.85474640e+02 8.67633423e+02 6.18000805e-01]
[480.34063721 257.11929321 0.95552987]	[477.65237427 339.05163574 0.89398575]	[405.84051514 339.12408447 0.80930352]	[377.60772705 452.02597046 0.85622782]	[372.49267578 554.62280273 0.81484997]	[541.81976318 336.60427856 0.85923588]	[575.21447754 449.43609619 0.79068667]	[585.41033936 546.95239258 0.89161772]	[495.63165283 549.58233643 0.68114245]	[446.93313599 557.2376709 0.6722976 ]	[462.40744019 716.26934814 0.81557637]	[4.82790863e+02 8.54875366e+02 7.92963564e-01]	[541.79943848 544.47991943 0.70886302]	[559.80340576 693.21673584 0.7823692 ]	[546.9911499 721.44006348 0.74480462]	[462.35961914 246.84066772 0.8901158 ]	[495.59039307 241.64685059 0.85033846]	[441.69052124 254.38587952 0.90793598]	[516.19329834 244.27662659 0.79804939]	[541.70458984 764.9989624 0.78188837]	[5.49535400e+02 7.57352600e+02 6.78412855e-01]	[5.44359131e+02 7.11131470e+02 5.73158979e-01]	[4.90548950e+02 8.93424072e+02 7.83173800e-01]	[4.72604553e+02 8.93258972e+02 7.52345204e-01]	[4.85439880e+02 8.67622620e+02 6.25965476e-01]
[480.35192871 257.10473633 0.95629871]	[477.67834473 339.05715942 0.89682704]	[405.85601807 339.12689209 0.80892098]	[377.63009644 452.08526611 0.86165702]	[375.04891968 554.70617676 0.83908439]	[541.86810303 336.61340332 0.86070824]	[575.21612549 446.94296265 0.79580206]	[585.40698242 546.95397949 0.89239728]	[495.65325928 549.57611084 0.68323076]	[446.96530151 557.23681641 0.66986638]	[462.40609741 716.26153564 0.81724697]	[4.82779938e+02 8.54877869e+02 7.96742141e-01]	[541.8057251 544.4755249 0.71224874]	[559.80718994 695.73461914 0.77675581]	[546.93365479 721.44171143 0.75583982]	[462.36279297 246.83476257 0.8886317 ]	[495.59970093 241.6179657 0.85223866]	[441.68945312 254.39169312 0.90642726]	[516.21661377 244.22631836 0.79137886]	[539.29705811 765.06231689 0.77883816]	[5.47019104e+02 7.59901062e+02 6.87618256e-01]	[5.41863770e+02 7.11135742e+02 5.83827078e-01]	[4.90561615e+02 8.93435181e+02 7.86921322e-01]	[4.75072479e+02 8.93281616e+02 7.54421473e-01]	[4.85423523e+02 8.67638794e+02 6.28472686e-01]
[480.36300659 257.099823 0.95584226]	[477.67977905 339.0501709 0.89667076]	[405.88131714 339.13781738 0.80616659]	[377.65759277 452.05584717 0.86186934]	[375.05371094 552.13781738 0.83045757]	[541.85583496 336.58105469 0.86001104]	[577.73193359 449.43310547 0.79443407]	[585.39172363 546.95635986 0.89182442]	[495.65402222 549.57550049 0.68489897]	[446.96896362 557.22387695 0.67134333]	[462.40563965 713.7611084 0.81440318]	[4.82806427e+02 8.54873596e+02 8.02861810e-01]	[541.80407715 544.48669434 0.71121979]	[559.70843506 693.18560791 0.7681008 ]	[546.94927979 723.95153809 0.76835465]	[462.38058472 246.82452393 0.88478214]	[495.62805176 239.20605469 0.85582 ]	[441.6946106 254.37521362 0.90066493]	[518.6776123 244.22157288 0.80028683]	[539.22167969 767.49542236 0.77607036]	[5.47002563e+02 7.62436157e+02 6.95749104e-01]	[5.44364807e+02 7.13739014e+02 5.89679718e-01]	[4.93056152e+02 8.93431030e+02 7.85707653e-01]	[4.75100189e+02 8.93274597e+02 7.59925306e-01]	[4.85436249e+02 8.67645081e+02 6.31707966e-01]
[482.7203064 257.08346558 0.95891869]	[477.70327759 339.05123901 0.90004259]	[405.91342163 339.16107178 0.80276126]	[377.68331909 452.00466919 0.85934407]	[377.51080322 554.6517334 0.84825099]	[541.84838867 336.57260132 0.86203128]	[577.77288818 446.93240356 0.80472481]	[585.40856934 546.95849609 0.89117026]	[498.1348877 549.56176758 0.69289303]	[449.50576782 557.20068359 0.66702545]	[462.41342163 713.76116943 0.81290162]	[4.82860291e+02 8.54847839e+02 8.08924496e-01]	[541.84356689 544.48022461 0.71144289]	[557.25292969 690.72473145 0.76313716]	[547.00323486 724.0390625 0.75912237]	[462.41687012 246.83013916 0.87819618]	[495.67202759 241.62145996 0.85777462]	[441.69390869 254.39054871 0.90596789]	[518.71435547 244.23254395 0.79770285]	[5.39210083e+02 7.67572021e+02 7.66397774e-01]	[5.47000122e+02 7.64954895e+02 6.88328385e-01]	[5.44454346e+02 7.16314026e+02 5.91974914e-01]	[4.93069000e+02 8.93441528e+02 7.86890030e-01]	[4.75125916e+02 8.93270691e+02 7.67020404e-01]	[4.85487640e+02 8.67605469e+02 6.28955901e-01]
[482.76043701 257.12762451 0.95442784]	[477.71618652 339.05307007 0.90259093]	[405.9079895 339.18096924 0.80580741]	[377.75097656 449.52679443 0.85651404]	[377.53448486 552.10723877 0.84940761]	[541.8649292 336.56497192 0.86363018]	[580.22637939 446.94250488 0.80815053]	[585.43939209 546.99688721 0.88293725]	[498.17352295 552.0769043 0.695059 ]	[451.98605347 557.22845459 0.66567105]	[464.82540894 713.79187012 0.80451667]	[4.82912445e+02 8.54879944e+02 8.02344382e-01]	[541.89349365 546.96765137 0.71071333]	[557.26293945 693.21209717 0.76045209]	[546.98724365 726.45465088 0.77395481]	[464.82577515 249.33598328 0.87672526]	[498.13067627 241.68788147 0.86210114]	[441.71109009 254.37538147 0.89848387]	[518.76715088 244.21736145 0.81624937]	[5.36726807e+02 7.67675293e+02 7.52715707e-01]	[5.46929077e+02 7.65080078e+02 7.09747493e-01]	[5.44414185e+02 7.18817261e+02 5.98704159e-01]	[4.90576904e+02 8.93395874e+02 7.88851500e-01]	[4.75092102e+02 8.93231934e+02 7.69276738e-01]	[4.87992401e+02 8.67660278e+02 6.36550963e-01]
[482.78866577 257.17736816 0.95116323]	[480.15496826 339.06112671 0.91252381]	[408.44229126 339.15646362 0.80524904]	[380.14013672 449.44293213 0.85653096]	[377.58999634 552.12310791 0.86579156]	[541.92407227 336.59094238 0.86629343]	[580.24176025 446.94915771 0.8076629 ]	[585.45526123 547.0411377 0.87290829]	[498.17956543 549.55236816 0.69683176]	[449.49945068 554.68927002 0.66351438]	[464.83221436 713.7612915 0.80575699]	[4.82952148e+02 8.54910461e+02 7.94342041e-01]	[541.91577148 544.48669434 0.71236289]	[559.70428467 693.21154785 0.7573607 ]	[546.95361328 726.44836426 0.7684356 ]	[464.85958862 249.40585327 0.88141316]	[498.18164062 244.20588684 0.87119496]	[441.73571777 254.38819885 0.89435363]	[521.16278076 244.21990967 0.81671166]	[5.39221802e+02 7.70118958e+02 7.53024757e-01]	[5.44520264e+02 7.67533691e+02 7.15777874e-01]	[5.44382263e+02 7.16308655e+02 5.75862765e-01]	[4.90577148e+02 8.93402344e+02 7.83502221e-01]	[4.75098663e+02 8.93236633e+02 7.67914116e-01]	[4.90498657e+02 8.67685608e+02 6.33086622e-01]
[482.84146118 257.20574951 0.94499236]	[480.22390747 339.08587646 0.91961426]	[411.02236938 339.15402222 0.80504966]	[380.16818237 449.43948364 0.85537863]	[377.64053345 552.1373291 0.87316668]	[544.3248291 336.62435913 0.86845559]	[580.24700928 449.46383667 0.80421925]	[585.42572021 547.0625 0.87100035]	[498.16467285 552.05804443 0.69097722]	[451.99560547 557.20690918 0.66365129]	[464.84741211 716.31274414 0.79509592]	[4.82971558e+02 8.54926392e+02 7.90058553e-01]	[541.87939453 546.95153809 0.711703 ]	[554.706604 695.75793457 0.73691005]	[546.92156982 729.07012939 0.77896827]	[464.93429565 251.85960388 0.87786669]	[498.24603271 244.25601196 0.88136339]	[441.81222534 254.46009827 0.90689301]	[521.2164917 244.2192688 0.83415598]	[5.36652710e+02 7.72764709e+02 7.00975299e-01]	[5.44442505e+02 7.70156128e+02 7.27816999e-01]	[5.44373535e+02 7.26427307e+02 5.87923169e-01]	[4.93078979e+02 8.93433167e+02 7.88144350e-01]	[4.75129639e+02 8.93266541e+02 7.75662422e-01]	[4.90506470e+02 8.70121399e+02 6.38822496e-01]
[482.92337036 257.1975708 0.93349016]	[480.28845215 339.09487915 0.92703855]	[413.5607605 339.09680176 0.8199988 ]	[380.21694946 446.91702271 0.86389786]	[377.66903687 552.15014648 0.87153757]	[544.38079834 339.05831909 0.86848414]	[580.23919678 449.51226807 0.80035114]	[585.41625977 549.53649902 0.86489451]	[498.11688232 549.57568359 0.68936497]	[449.45248413 557.17669678 0.66763508]	[464.86978149 716.31213379 0.79225987]	[4.82970978e+02 8.54883789e+02 8.07195544e-01]	[541.85516357 546.95568848 0.71538407]	[552.08050537 698.31500244 0.70461613]	[544.5111084 729.24346924 0.76464993]	[467.48471069 251.84213257 0.85665965]	[500.68377686 244.27993774 0.89454108]	[441.9225769 254.48745728 0.90994263]	[521.2611084 246.83805847 0.84909081]	[5.36658752e+02 7.77914062e+02 6.36395812e-01]	[5.44457581e+02 7.72757935e+02 6.58864677e-01]	[5.44376099e+02 7.29026245e+02 5.97888052e-01]	[4.93083710e+02 8.95863281e+02 8.02463472e-01]	[4.75144440e+02 8.93299927e+02 7.90842474e-01]	[4.88020813e+02 8.67668579e+02 6.41555488e-01]
[485.4437561 257.19534302 0.90983415]	[480.34997559 339.10015869 0.92651343]	[416.02822876 339.07244873 0.82287264]	[380.25863647 446.9156189 0.86478955]	[380.1088562 552.1015625 0.87381995]	[544.44262695 339.07006836 0.86581278]	[580.2565918 452.06082153 0.80335563]	[585.3984375 552.07244873 0.85811329]	[495.68652344 549.54187012 0.69035411]	[446.94985962 554.65496826 0.66955918]	[464.86764526 713.78125 0.79428661]	[4.82960175e+02 8.54841980e+02 8.11090350e-01]	[541.8560791 546.93005371 0.71765864]	[549.52600098 698.3482666 0.70018816]	[544.50231934 741.91217041 0.77343929]	[472.59902954 251.8243866 0.85615921]	[500.82510376 246.78875732 0.90043378]	[444.41937256 254.52223206 0.88920748]	[521.35644531 249.334198 0.8333751 ]	[5.39211365e+02 7.88217468e+02 7.22640634e-01]	[5.47039734e+02 7.85596558e+02 6.88305616e-01]	[5.44384949e+02 7.34237000e+02 6.49156630e-01]	[4.93084198e+02 8.95874390e+02 7.98785388e-01]	[4.75137573e+02 8.93301697e+02 7.87080646e-01]	[4.87992035e+02 8.67615173e+02 6.39529824e-01]
[487.9776001 257.19259644 0.89280355]	[482.74407959 339.12194824 0.92864877]	[416.09475708 336.68447876 0.8305552 ]	[380.25753784 444.43914795 0.87173879]	[380.16650391 549.59863281 0.87677467]	[544.48950195 339.1293335 0.86617422]	[580.30010986 454.57357788 0.81476796]	[585.36798096 552.08496094 0.86147821]	[498.12915039 552.07452393 0.68583918]	[449.44293213 557.18353271 0.66415459]	[464.87960815 713.73474121 0.79938686]	[4.82949036e+02 8.54796021e+02 8.18440616e-01]	[541.86541748 546.99438477 0.71482503]	[547.05847168 700.90234375 0.70474076]	[544.52172852 749.66436768 0.80677992]	[475.17282104 251.82887268 0.87354141]	[503.2515564 246.76643372 0.89916348]	[449.44348145 254.53082275 0.87362385]	[521.43261719 249.37207031 0.84502804]	[5.39244873e+02 8.03473572e+02 6.56557500e-01]	[5.52066833e+02 7.93323547e+02 6.47421062e-01]	[5.44363159e+02 7.47128845e+02 6.50644183e-01]	[4.93075653e+02 8.93440857e+02 8.08837473e-01]	[4.75129608e+02 8.93252930e+02 7.92627752e-01]	[4.87970123e+02 8.67590637e+02 6.45863295e-01]
[488.01278687 257.16546631 0.8944394 ]	[482.77655029 339.0904541 0.9301939 ]	[416.11843872 336.64691162 0.83050358]	[380.2583313 444.43087769 0.87360519]	[380.28390503 554.62023926 0.87782365]	[544.51879883 339.12036133 0.86497128]	[580.3458252 454.605896 0.82154763]	[585.37908936 552.10375977 0.85874206]	[498.18151855 552.10552979 0.69157207]	[449.51809692 557.21765137 0.6636802 ]	[464.81848145 713.70800781 0.81458354]	[4.82908813e+02 8.52354248e+02 8.21269631e-01]	[541.89208984 547.02661133 0.71117127]	[549.49993896 695.7388916 0.72621107]	[544.3895874 762.45300293 0.83210415]	[477.6388855 249.38272095 0.8768394 ]	[503.29055786 246.74803162 0.89843845]	[452.04006958 254.52238464 0.87921059]	[523.81616211 249.38572693 0.84297872]	[5.41720215e+02 8.11264587e+02 8.01748395e-01]	[5.54704651e+02 8.08583496e+02 7.26088345e-01]	[5.41756592e+02 7.57369934e+02 6.39326870e-01]	[4.93092407e+02 8.93420959e+02 7.87980020e-01]	[4.75113739e+02 8.93238892e+02 7.69368768e-01]	[4.85480591e+02 8.65100830e+02 6.46710098e-01]
[490.50534058 257.20025635 0.88387889]	[482.78079224 339.08392334 0.92861754]	[416.15029907 336.64044189 0.83714241]	[380.28970337 444.3890686 0.87549138]	[380.3041687 552.11486816 0.8732326 ]	[544.51330566 339.10797119 0.86663949]	[582.76379395 454.56787109 0.82726604]	[585.41143799 552.08648682 0.85554588]	[498.19384766 552.13220215 0.6902554 ]	[452.01046753 557.24090576 0.66616154]	[462.39587402 711.25488281 0.83267456]	[4.82841797e+02 8.52263489e+02 8.19059193e-01]	[541.88348389 549.52325439 0.7090922 ]	[547.01715088 698.32220459 0.74620515]	[546.93005371 777.84832764 0.80550361]	[477.67062378 249.40480042 0.88432181]	[503.31887817 246.76651001 0.90138704]	[452.06268311 254.47949219 0.87056816]	[523.83276367 249.34086609 0.83496773]	[5.44344910e+02 8.29150940e+02 7.78598487e-01]	[5.62390320e+02 8.21463745e+02 6.93561196e-01]	[5.41933105e+02 7.80397217e+02 5.99950433e-01]	[4.93096985e+02 8.93404175e+02 7.80285358e-01]	[4.75095276e+02 8.93222473e+02 7.65358567e-01]	[4.85444366e+02 8.62520386e+02 6.23382390e-01]
[490.53662109 257.19763184 0.88529515]	[482.8291626 339.10757446 0.93039018]	[418.55065918 336.63781738 0.84088445]	[380.34057617 446.86715698 0.86563331]	[380.31311035 552.12139893 0.87094808]	[546.98657227 339.14715576 0.8496877 ]	[582.82989502 452.07223511 0.83683741]	[585.45733643 552.13574219 0.85401773]	[498.20950317 552.13623047 0.69049209]	[452.01049805 557.21386719 0.66192758]	[462.39587402 711.26037598 0.83184111]	[4.82778717e+02 8.52241577e+02 8.24427187e-01]	[541.90167236 549.54534912 0.70811701]	[549.53845215 693.25512695 0.76055008]	[549.51721191 790.81414795 0.81851035]	[477.68173218 251.82583618 0.88958699]	[503.3364563 246.76028442 0.90004098]	[454.53436279 254.49505615 0.87179154]	[523.8770752 249.30737305 0.83423555]	[5.46967712e+02 8.44567932e+02 7.34465599e-01]	[5.65025513e+02 8.31838623e+02 7.23800361e-01]	[5.44474548e+02 7.95793091e+02 6.62372172e-01]	[4.93113525e+02 8.93393555e+02 7.89020896e-01]	[4.75092957e+02 8.93220032e+02 7.67776549e-01]	[4.85416840e+02 8.62516846e+02 6.21969879e-01]
[490.5489502 257.20507812 0.88326603]	[482.87020874 339.09356689 0.92525083]	[418.59765625 336.61575317 0.84915566]	[380.34677124 446.9309082 0.86243469]	[380.3288269 554.64569092 0.87261343]	[547.04992676 339.13916016 0.83878601]	[582.89068604 452.06692505 0.85120213]	[585.47540283 554.66845703 0.8574757 ]	[498.26123047 554.65313721 0.69853902]	[454.54385376 557.24072266 0.66811061]	[462.40332031 713.737854 0.83080471]	[4.82749390e+02 8.52252380e+02 8.39060783e-01]	[541.90649414 552.06134033 0.70653892]	[547.02374268 705.90625 0.80575812]	[552.15655518 811.31140137 0.82600093]	[477.69195557 251.83183289 0.89189416]	[503.34945679 246.76431274 0.90000993]	[454.55957031 254.49551392 0.86650258]	[523.90930176 249.28872681 0.82637244]	[5.52065430e+02 8.57450439e+02 7.23178625e-01]	[5.67573486e+02 8.52235535e+02 7.37734139e-01]	[5.47057800e+02 8.18877441e+02 6.47334814e-01]	[4.95606201e+02 8.93408813e+02 7.79911458e-01]	[4.75114838e+02 8.93241211e+02 7.60718167e-01]	[4.85364685e+02 8.62549011e+02 6.40610635e-01]
[490.56292725 259.58233643 0.87910604]	[482.89373779 339.06124878 0.92122734]	[418.61572266 336.62600708 0.84918404]	[382.76678467 446.96676636 0.84443969]	[380.33270264 552.14758301 0.86872613]	[547.07049561 339.06192017 0.8384009 ]	[582.93041992 451.99673462 0.85485506]	[585.52709961 554.66192627 0.85329616]	[498.2550354 552.08728027 0.69926733]	[452.052948 554.67034912 0.66579539]	[462.39221191 716.25366211 0.83139431]	[4.82791718e+02 8.52260132e+02 8.45355272e-01]	[541.92242432 549.51165771 0.70739937]	[546.99505615 705.99298096 0.82854629]	[5.54651001e+02 8.29126282e+02 8.12528551e-01]	[477.70996094 251.84567261 0.89682734]	[503.36190796 246.77565002 0.90162629]	[454.58255005 254.50106812 0.86646169]	[523.9375 246.83151245 0.8285023 ]	[5.52117065e+02 8.70207397e+02 7.91964412e-01]	[5.67589172e+02 8.62520386e+02 7.42629051e-01]	[5.47043823e+02 8.31819458e+02 6.71852231e-01]	[4.93097412e+02 8.93396362e+02 7.89562166e-01]	[4.75077728e+02 8.93222778e+02 7.68773556e-01]	[4.85445557e+02 8.62550049e+02 6.50414050e-01]
[493.03866577 259.58761597 0.87599468]	[482.9352417 339.07073975 0.9159674 ]	[418.64254761 336.64770508 0.85180002]	[382.80496216 451.98803711 0.84163463]	[380.33947754 554.61950684 0.86884069]	[552.05780029 339.04946899 0.82495469]	[585.34057617 449.48373413 0.8546111 ]	[585.58270264 554.69915771 0.85468382]	[500.63699341 552.09735107 0.70687222]	[454.56246948 554.66485596 0.67252582]	[464.81732178 716.30523682 0.81940395]	[4.82802826e+02 8.52289795e+02 8.39869916e-01]	[541.90838623 549.53918457 0.71025008]	[547.0010376 706.07244873 0.83332336]	[5.52152771e+02 8.31756836e+02 8.12288582e-01]	[477.72418213 251.84649658 0.89706409]	[503.3793335 246.78570557 0.90061855]	[454.62442017 254.53022766 0.87542176]	[523.95855713 249.33976746 0.84318173]	[5.49538269e+02 8.72883728e+02 8.03640664e-01]	[5.67504761e+02 8.70173889e+02 8.18821371e-01]	[5.47042053e+02 8.39480164e+02 6.27520919e-01]	[4.93067444e+02 8.93367615e+02 7.85218239e-01]	[4.72571381e+02 8.90825562e+02 7.67250538e-01]	[4.85468536e+02 8.62577637e+02 6.45926476e-01]
[493.09768677 259.60409546 0.87578642]	[482.95074463 339.06729126 0.91425091]	[418.6885376 336.6428833 0.85758615]	[382.83859253 452.07949829 0.83410847]	[380.33792114 552.15246582 0.86384428]	[552.10949707 339.06329346 0.82494342]	[585.36816406 452.03527832 0.8592149 ]	[588.00915527 554.70483398 0.84579968]	[500.68563843 552.07232666 0.71573901]	[454.61663818 554.63214111 0.67644459]	[462.44140625 716.30187988 0.81973571]	[4.82786652e+02 8.52314209e+02 8.36435676e-01]	[544.29083252 549.49560547 0.71058404]	[546.97387695 706.11254883 0.82586348]	[5.54668884e+02 8.34387695e+02 7.84061611e-01]	[480.12356567 251.84407043 0.8995629 ]	[503.41113281 246.78726196 0.89875811]	[457.08435059 254.53372192 0.88547981]	[524.00671387 246.83192444 0.83424997]	[5.49565979e+02 8.77946716e+02 7.69291461e-01]	[5.67558472e+02 8.72795898e+02 8.17539334e-01]	[5.49517639e+02 8.49637146e+02 6.05780900e-01]	[4.90539978e+02 8.93393799e+02 7.87592351e-01]	[4.70030487e+02 8.90835938e+02 7.60846138e-01]	[4.85476959e+02 8.65088867e+02 6.35195434e-01]
[495.60217285 259.59649658 0.88098198]	[485.3711853 339.04824829 0.90493274]	[418.75473022 336.66656494 0.85814106]	[385.32736206 454.57260132 0.82034308]	[382.76095581 554.61669922 0.86053991]	[554.6348877 336.67529297 0.8267498 ]	[585.45507812 454.55075073 0.8519659 ]	[588.03552246 557.21234131 0.85066879]	[500.7522583 552.1282959 0.7216056]	[457.08331299 557.17016602 0.68314171]	[464.83343506 716.32958984 0.81517565]	[4.82798645e+02 8.52299194e+02 8.41848969e-01]	[544.36688232 549.53942871 0.70452201]	[546.96984863 708.61657715 0.82002509]	[5.52148193e+02 8.47078735e+02 7.78011680e-01]	[480.16876221 251.82148743 0.90494579]	[503.46340942 246.74822998 0.89397222]	[457.1663208 254.54521179 0.89751971]	[526.45233154 246.78947449 0.81828761]	[5.49546875e+02 8.85632019e+02 7.52419710e-01]	[5.67579895e+02 8.75428101e+02 7.71702170e-01]	[5.46998596e+02 8.52318604e+02 6.54753566e-01]	[4.90521332e+02 8.93410461e+02 7.98105717e-01]	[4.70021851e+02 8.90844788e+02 7.71734059e-01]	[4.87940125e+02 8.65052368e+02 6.40581727e-01]
[495.67041016 259.59863281 0.88709748]	[485.49960327 339.08590698 0.88933283]	[421.171875 339.06210327 0.85830116]	[387.93115234 452.059021 0.7987805 ]	[382.8399353 552.1494751 0.84660208]	[559.70782471 339.05899048 0.82572144]	[585.49963379 452.08001709 0.8463847 ]	[588.08410645 557.20306396 0.84033716]	[500.80331421 552.05963135 0.72516888]	[457.15753174 552.13647461 0.68765444]	[464.84036255 716.27124023 0.81359619]	[4.82794586e+02 8.52355042e+02 8.42244744e-01]	[544.39416504 547.02178955 0.70111501]	[547.01342773 708.64141846 0.80609155]	[5.52068176e+02 8.49619446e+02 7.86314428e-01]	[480.23468018 249.40763855 0.91096711]	[503.50726318 246.75059509 0.8847813 ]	[459.60220337 254.53242493 0.91303039]	[526.46875 246.79490662 0.81741875]	[5.52107483e+02 8.90643616e+02 7.77569294e-01]	[5.70053650e+02 8.80519165e+02 7.71787286e-01]	[5.44474121e+02 8.54849915e+02 6.57046378e-01]	[4.90551697e+02 8.95861816e+02 7.90759742e-01]	[4.72528351e+02 8.93279968e+02 7.74532557e-01]	[4.85485901e+02 8.65132141e+02 6.64264619e-01]
[498.16439819 259.5847168 0.90242642]	[488.02758789 339.11605835 0.88054764]	[421.2807312 339.09579468 0.85439456]	[392.9871521 446.97735596 0.797795 ]	[385.33065796 552.14666748 0.82956243]	[559.78015137 339.07296753 0.83120126]	[585.53057861 452.01223755 0.84075773]	[590.58660889 554.66796875 0.81709033]	[500.86547852 549.53778076 0.72711867]	[459.61077881 552.07391357 0.69496822]	[464.87677002 713.7456665 0.81115043]	[4.82781036e+02 8.52323608e+02 8.41281056e-01]	[544.44256592 546.9967041 0.68837482]	[546.99383545 708.66760254 0.80513537]	[5.49568604e+02 8.49728821e+02 8.02630782e-01]	[480.29495239 249.40168762 0.91454393]	[505.93127441 244.25094604 0.87513375]	[459.65826416 254.50233459 0.91406977]	[528.99084473 244.24891663 0.79066563]	[5.54651917e+02 8.90711609e+02 7.90489197e-01]	[5.70075928e+02 8.83065002e+02 7.85248280e-01]	[5.44434326e+02 8.57466736e+02 6.52322412e-01]	[4.90554199e+02 8.95874939e+02 7.85033226e-01]	[4.72526520e+02 8.93287842e+02 7.69205749e-01]	[4.85447968e+02 8.65091064e+02 6.60192728e-01]
[500.65368652 259.59265137 0.91875935]	[493.1116333 339.16326904 0.87406975]	[423.78518677 339.12744141 0.837681 ]	[395.4967041 449.45635986 0.81035072]	[387.87219238 554.6116333 0.82011318]	[562.29022217 339.13552856 0.84768975]	[587.99371338 452.07687378 0.82306051]	[590.63226318 557.21392822 0.82332677]	[500.88644409 552.12194824 0.71700311]	[459.62991333 554.68261719 0.69206214]	[464.88375854 713.77630615 0.80455625]	[4.82780121e+02 8.52319092e+02 8.39784920e-01]	[544.46984863 549.56207275 0.67296433]	[547.02709961 711.17401123 0.78882992]	[5.49553284e+02 8.49730164e+02 8.05345714e-01]	[482.73577881 251.81843567 0.91074425]	[508.44796753 244.27490234 0.85386062]	[459.76010132 254.53953552 0.92171872]	[531.56030273 246.77842712 0.77790672]	[5.57265991e+02 8.90738892e+02 8.19441795e-01]	[5.72626587e+02 8.83088806e+02 8.03308547e-01]	[5.44369995e+02 8.59955750e+02 6.52642727e-01]	[4.90503693e+02 8.95886169e+02 7.99992740e-01]	[4.72516418e+02 8.93287537e+02 7.70833254e-01]	[4.85450073e+02 8.65095459e+02 6.64890051e-01]
[500.65371704 259.59240723 0.91881227]	[493.11071777 339.16326904 0.8739832 ]	[423.78442383 339.12738037 0.83770061]	[395.49630737 449.45635986 0.81058592]	[387.87014771 552.15020752 0.82028019]	[562.28967285 339.13504028 0.84763992]	[587.9932251 452.07553101 0.82293659]	[590.63244629 557.21368408 0.82320178]	[500.88391113 552.11895752 0.71715456]	[459.62496948 554.68005371 0.69155347]	[464.88342285 713.7845459 0.80472255]	[4.82779724e+02 8.52319519e+02 8.40074062e-01]	[544.46948242 549.55859375 0.67329979]	[547.03259277 711.17602539 0.78704476]	[5.49554138e+02 8.49730469e+02 8.05449784e-01]	[482.73577881 251.81848145 0.91070974]	[508.44784546 244.2752533 0.85377115]	[459.75973511 254.53929138 0.92165315]	[531.55969238 246.77926636 0.77780449]	[5.57266235e+02 8.90737854e+02 8.19892764e-01]	[5.72627136e+02 8.83087830e+02 8.03618371e-01]	[5.44369995e+02 8.59954346e+02 6.53477252e-01]	[4.90504211e+02 8.95885132e+02 8.00241053e-01]	[4.72517548e+02 8.93287048e+02 7.70735085e-01]	[4.85450195e+02 8.65096069e+02 6.65283799e-01]
[500.65258789 259.59362793 0.9181034 ]	[493.10446167 339.15686035 0.87434316]	[423.78234863 339.12722778 0.83789343]	[395.49514771 449.4559021 0.81075019]	[387.86569214 554.61260986 0.82101047]	[562.28009033 339.12167358 0.84746629]	[587.99523926 452.07516479 0.82275289]	[590.63421631 557.21807861 0.82347989]	[500.88424683 552.11425781 0.71682197]	[459.62301636 554.67559814 0.69079173]	[464.8835144 713.78057861 0.80451226]	[4.82791016e+02 8.52304993e+02 8.41241777e-01]	[544.47174072 549.55493164 0.67318916]	[547.03479004 711.18487549 0.78548837]	[5.49557617e+02 8.49727539e+02 8.04468930e-01]	[482.73547363 251.81848145 0.9110617 ]	[508.44842529 244.27532959 0.85386151]	[459.76370239 254.53887939 0.92140794]	[531.56213379 246.77429199 0.77809978]	[5.57269348e+02 8.90735413e+02 8.20349097e-01]	[5.72632019e+02 8.83084351e+02 8.03499937e-01]	[5.44368103e+02 8.59948608e+02 6.53789520e-01]	[4.90501862e+02 8.95883423e+02 7.99567699e-01]	[4.72516693e+02 8.93279053e+02 7.69619882e-01]	[4.85464813e+02 8.65075073e+02 6.60106421e-01]
[500.72488403 259.57894897 0.93454707]	[495.66946411 339.17831421 0.88059604]	[423.89776611 339.17880249 0.8216387 ]	[395.65112305 451.99108887 0.83827281]	[390.4185791 554.65661621 0.81946528]	[562.31921387 339.12112427 0.85704303]	[588.08325195 452.0713501 0.81201416]	[595.67504883 557.1651001 0.80879772]	[503.30752563 552.09906006 0.71972799]	[459.72402954 554.66082764 0.70271558]	[464.90484619 713.72686768 0.8076275 ]	[4.82809326e+02 8.52345703e+02 8.37599874e-01]	[544.53839111 549.53161621 0.6673333 ]	[549.527771 711.14331055 0.78111327]	[5.49567017e+02 8.49799927e+02 7.92879105e-01]	[482.79660034 251.81828308 0.91245979]	[511.01577759 246.7414093 0.84082699]	[462.20343018 254.5559845 0.91862607]	[534.1449585 249.31152344 0.79554528]	[5.52072754e+02 8.93421082e+02 7.81141162e-01]	[5.70056274e+02 8.90694336e+02 8.03802013e-01]	[5.44426880e+02 8.62522095e+02 6.25066638e-01]	[4.88007721e+02 8.95881348e+02 7.91196883e-01]	[4.70018921e+02 8.93278503e+02 7.61262238e-01]	[4.87931671e+02 8.65142090e+02 6.58360958e-01]
[500.81161499 259.5897522 0.93734086]	[498.18862915 339.19247437 0.89387894]	[426.42489624 339.17913818 0.81047529]	[398.09112549 454.55340576 0.85673714]	[393.0680542 557.1607666 0.83132333]	[562.418396 339.144104 0.86380851]	[593.13226318 454.6423645 0.80351794]	[598.21832275 557.17889404 0.8091504 ]	[503.41619873 554.6519165 0.72154361]	[459.81201172 557.2097168 0.71644044]	[464.93780518 711.2479248 0.80342448]	[4.82828583e+02 8.52362915e+02 8.35837543e-01]	[547.00061035 552.10748291 0.66605979]	[549.57623291 711.15216064 0.77465045]	[5.49570129e+02 8.49765259e+02 7.96118855e-01]	[482.8671875 251.83705139 0.909356 ]	[513.62005615 246.75294495 0.83893919]	[462.23995972 254.52563477 0.91745424]	[536.75158691 249.29576111 0.81555188]	[5.57224670e+02 8.95961548e+02 7.93108642e-01]	[5.75140991e+02 8.90807983e+02 8.08669090e-01]	[5.44391052e+02 8.62544434e+02 6.59771502e-01]	[4.90520844e+02 8.95877991e+02 8.08688641e-01]	[4.72536163e+02 8.93284973e+02 7.69283235e-01]	[4.87925354e+02 8.67620911e+02 6.72558188e-01]
[505.91021729 259.60617065 0.9109084 ]	[503.34915161 339.23049927 0.92586535]	[439.13058472 339.11642456 0.85677087]	[403.29956055 452.0480957 0.84600592]	[398.25045776 554.65875244 0.87806863]	[567.4899292 339.23782349 0.84396577]	[603.27734375 457.14831543 0.8409071 ]	[600.84545898 559.80187988 0.85946083]	[505.99771118 554.62963867 0.69168329]	[462.30477905 554.6751709 0.70508856]	[467.49786377 711.22558594 0.79177672]	[4.82836823e+02 8.52341370e+02 8.32505524e-01]	[554.68060303 554.62390137 0.6402061 ]	[557.25616455 711.22625732 0.7680645 ]	[5.52067017e+02 8.52179932e+02 7.90140867e-01]	[493.07580566 251.89324951 0.86589962]	[521.31030273 246.82629395 0.9024114 ]	[469.99395752 256.94110107 0.86371136]	[541.95269775 251.84431458 0.87820661]	[5.57169189e+02 8.95866089e+02 8.03470194e-01]	[5.72621643e+02 8.90748047e+02 8.14302325e-01]	[5.44398804e+02 8.62559082e+02 6.61313534e-01]	[4.88014038e+02 8.95876282e+02 8.06985974e-01]	[4.70044800e+02 8.93276794e+02 7.65923262e-01]	[4.87956146e+02 8.67604187e+02 6.64819598e-01]
[505.91064453 259.60784912 0.91076505]	[503.35202026 339.23580933 0.92497277]	[439.1315918 339.11965942 0.85711396]	[403.30029297 452.04669189 0.84576684]	[398.25140381 554.6619873 0.87786579]	[567.49816895 339.24493408 0.84127408]	[603.27758789 457.15139771 0.84127498]	[600.84204102 559.80780029 0.85923755]	[505.99740601 554.62872314 0.69208968]	[462.30603027 554.67272949 0.70531273]	[467.50253296 711.21148682 0.79250121]	[4.82842407e+02 8.52347656e+02 8.31030369e-01]	[554.67987061 554.62414551 0.64044207]	[557.25518799 711.23040771 0.76689529]	[5.52058655e+02 8.52182678e+02 7.91103959e-01]	[493.07369995 251.89588928 0.86628872]	[521.31005859 246.8278656 0.90259117]	[469.987854 256.94073486 0.86414105]	[541.95043945 251.84381104 0.87837064]	[5.57164246e+02 8.95871643e+02 8.02387059e-01]	[5.72612732e+02 8.90752502e+02 8.14329803e-01]	[5.44388123e+02 8.62558655e+02 6.60577297e-01]	[4.88009491e+02 8.95866577e+02 8.09995592e-01]	[4.70043976e+02 8.93268677e+02 7.69723892e-01]	[4.87961487e+02 8.67609192e+02 6.65329218e-01]
[508.53198242 259.57287598 0.88634938]	[503.43383789 339.20657349 0.91902983]	[439.18478394 339.09594727 0.8601014 ]	[405.84841919 454.60650635 0.82690299]	[400.82461548 557.17004395 0.87419719]	[570.08587646 339.2593689 0.81218219]	[603.38134766 457.1656189 0.86060804]	[603.30889893 559.82147217 0.880144 ]	[508.52963257 554.67779541 0.67950583]	[462.39874268 557.17706299 0.69684708]	[475.08480835 711.12023926 0.79404283]	[4.82847473e+02 8.52314941e+02 8.29015970e-01]	[559.7220459 554.6807251 0.65568185]	[557.21295166 713.7532959 0.75805974]	[5.52091187e+02 8.49786865e+02 7.89333522e-01]	[498.17733765 251.83267212 0.88597178]	[523.83331299 246.80470276 0.90145725]	[475.12982178 254.54847717 0.87630689]	[544.43310547 251.87376404 0.8704384 ]	[5.57239258e+02 8.95878113e+02 8.12777460e-01]	[5.72650574e+02 8.90742920e+02 8.14429522e-01]	[5.44401733e+02 8.62523743e+02 6.61137223e-01]	[4.90505066e+02 8.95877441e+02 8.05941105e-01]	[4.72534088e+02 8.93270142e+02 7.67833591e-01]	[4.87942078e+02 8.65133301e+02 6.55577660e-01]
[516.10906982 257.18658447 0.88986927]	[505.88043213 339.17889404 0.9071843 ]	[439.2749939 339.0730896 0.86576182]	[413.51919556 449.47390747 0.8032797 ]	[403.37078857 552.07299805 0.82906532]	[577.69287109 339.24890137 0.81267303]	[603.50976562 459.60290527 0.872886 ]	[603.39440918 562.28393555 0.90446705]	[511.02536011 552.10882568 0.68426281]	[462.39407349 552.10491943 0.70511484]	[475.16311646 708.64489746 0.80738372]	[4.82840851e+02 8.52343872e+02 8.22269917e-01]	[559.79711914 552.1385498 0.6674633 ]	[559.78234863 713.69024658 0.77484542]	[5.52152161e+02 8.49796509e+02 7.82110453e-01]	[500.71154785 249.36585999 0.90530008]	[523.99072266 244.28048706 0.88613725]	[477.74182129 254.56459045 0.91253412]	[546.94622803 249.3915863 0.8432672 ]	[5.59746887e+02 8.95930237e+02 8.20453823e-01]	[5.75176392e+02 8.90782227e+02 8.17903101e-01]	[5.44411743e+02 8.62530273e+02 6.66400194e-01]	[4.90521332e+02 8.95891602e+02 8.02133381e-01]	[4.72544495e+02 8.93283997e+02 7.59142220e-01]	[4.87932404e+02 8.67592407e+02 6.53630972e-01]
[521.24078369 257.16741943 0.9379558 ]	[513.63269043 339.2258606 0.86632168]	[444.30551147 339.10470581 0.83811408]	[416.08789062 446.94573975 0.82497275]	[416.04602051 549.56988525 0.82258141]	[582.85144043 339.28109741 0.84095615]	[606.00714111 457.16052246 0.8674798 ]	[603.52709961 562.35351562 0.91823852]	[516.13519287 554.64532471 0.67484224]	[464.94558716 554.63269043 0.68171185]	[477.73388672 708.671875 0.82070005]	[4.82869446e+02 8.52345642e+02 8.17202866e-01]	[562.30169678 554.6918335 0.68079197]	[562.34857178 713.76416016 0.80885404]	[5.54634399e+02 8.52217712e+02 7.90836394e-01]	[503.33306885 249.29219055 0.90006799]	[531.55340576 244.21669006 0.84322131]	[482.70953369 254.46487427 0.90471214]	[554.66784668 249.29362488 0.77926517]	[5.59786316e+02 8.95907837e+02 8.25385273e-01]	[5.75200684e+02 8.90773376e+02 8.18969667e-01]	[5.44362366e+02 8.62567383e+02 6.83687389e-01]	[4.90544495e+02 8.95899719e+02 7.98966050e-01]	[4.72554077e+02 8.93283142e+02 7.55487919e-01]	[4.87957123e+02 8.67606567e+02 6.53776109e-01]
[521.32183838 257.16784668 0.94890177]	[516.21350098 339.22015381 0.87543494]	[444.42468262 339.09677124 0.81999356]	[418.54541016 446.95428467 0.84601861]	[416.1289978 549.54644775 0.83792722]	[582.94018555 339.28518677 0.84624195]	[606.07794189 457.08938599 0.84952563]	[605.87878418 562.38928223 0.92435145]	[516.2164917 554.66204834 0.68344855]	[467.47238159 554.6439209 0.67289466]	[480.15219116 708.63098145 0.83903754]	[4.82926331e+02 8.52330566e+02 8.10430765e-01]	[562.33947754 554.68395996 0.68872833]	[562.40625 713.69012451 0.82465053]	[5.57167175e+02 8.52253967e+02 7.95086503e-01]	[503.41088867 249.29188538 0.89472955]	[534.18658447 244.20310974 0.84257197]	[482.77880859 254.43005371 0.90296924]	[559.72601318 246.83744812 0.8141073 ]	[5.62223755e+02 8.95982971e+02 8.17052782e-01]	[5.77724365e+02 8.90832642e+02 8.19879472e-01]	[5.44413696e+02 8.65068115e+02 6.88485682e-01]	[4.90566681e+02 8.95926025e+02 7.90080130e-01]	[4.72568573e+02 8.93293274e+02 7.48156369e-01]	[4.90498383e+02 8.67593933e+02 6.37708068e-01]
[523.76116943 257.14193726 0.94940776]	[518.70703125 339.23687744 0.8834244 ]	[446.92419434 339.10266113 0.80911732]	[418.61761475 452.01187134 0.8498854 ]	[418.54077148 549.56158447 0.84309518]	[585.35510254 341.6817627 0.84686762]	[608.52124023 457.14501953 0.85085785]	[605.89422607 562.37976074 0.92207468]	[518.72454834 557.23858643 0.70000637]	[470.01950073 557.2366333 0.67199177]	[480.20925903 708.66278076 0.84480464]	[4.82932678e+02 8.52319153e+02 8.11770380e-01]	[562.40795898 559.72918701 0.70076096]	[562.42492676 713.6862793 0.82580131]	[5.57186401e+02 8.52253418e+02 8.02036107e-01]	[505.87255859 246.82646179 0.87865287]	[539.21356201 244.18270874 0.86953759]	[482.86148071 254.4691925 0.91124499]	[559.84100342 249.38591003 0.84013474]	[5.59843445e+02 8.95981689e+02 8.13614726e-01]	[5.77733154e+02 8.90840088e+02 8.19247067e-01]	[5.44427002e+02 8.65076355e+02 6.99015915e-01]	[4.93065582e+02 8.95958557e+02 7.85588980e-01]	[4.72607513e+02 8.93314697e+02 7.44814932e-01]	[4.90499817e+02 8.67594482e+02 6.31336808e-01]
[523.85595703 257.15890503 0.94516724]	[521.16394043 339.20907593 0.89951646]	[449.50839233 339.09515381 0.80036956]	[418.76065063 449.45065308 0.86286992]	[418.5914917 549.49499512 0.86228281]	[585.42755127 339.2578125 0.85654342]	[608.53430176 457.08297729 0.83799064]	[605.95562744 562.3416748 0.91477203]	[521.16125488 557.20910645 0.70504618]	[475.0793457 557.1942749 0.66967404]	[480.25668335 708.64215088 0.85168099]	[4.82941803e+02 8.52326355e+02 8.10930908e-01]	[562.42736816 557.22998047 0.6995945 ]	[562.46466064 711.24188232 0.8269133 ]	[5.57198608e+02 8.52269836e+02 8.03477883e-01]	[506.00918579 249.31088257 0.85695076]	[541.68743896 244.23583984 0.89017725]	[482.95150757 254.44761658 0.89739382]	[562.28143311 251.83288574 0.84762657]	[5.62260742e+02 8.98420959e+02 8.17281604e-01]	[5.77761169e+02 8.90845886e+02 8.20376039e-01]	[5.44419556e+02 8.65102295e+02 6.99254990e-01]	[4.93069580e+02 8.95953491e+02 7.87279189e-01]	[4.75077454e+02 8.93317627e+02 7.46215045e-01]	[4.90505981e+02 8.67596619e+02 6.35469675e-01]
[523.96051025 257.14807129 0.93679875]	[521.2456665 339.2482605 0.9092052]	[454.55377197 339.09640503 0.80931193]	[421.18765259 446.97409058 0.85628361]	[418.63290405 547.03552246 0.87668765]	[585.48181152 341.68994141 0.8434394 ]	[608.64080811 457.1885376 0.84161741]	[605.98352051 562.33758545 0.91362756]	[521.17047119 557.25616455 0.71618211]	[475.07015991 557.23797607 0.67627507]	[480.25531006 708.61901855 0.85597867]	[4.82927246e+02 8.52318848e+02 8.14492524e-01]	[562.44812012 559.73608398 0.70954227]	[562.46411133 713.68572998 0.82324135]	[5.57194824e+02 8.52257385e+02 8.04778099e-01]	[511.05374146 246.8414917 0.83742183]	[541.77850342 244.2505188 0.90634173]	[485.41021729 254.40139771 0.87502122]	[562.34362793 251.86691284 0.85878843]	[5.62236511e+02 8.98411865e+02 8.15763593e-01]	[5.77742615e+02 8.90843689e+02 8.19052219e-01]	[5.44422485e+02 8.65082275e+02 6.97776973e-01]	[4.93064178e+02 8.95950012e+02 7.87882686e-01]	[4.75077576e+02 8.93317200e+02 7.47363210e-01]	[4.88015991e+02 8.67594910e+02 6.35390639e-01]
[526.4498291 257.14715576 0.92248255]	[521.35961914 339.22128296 0.92020518]	[457.10083008 339.05996704 0.8251695 ]	[421.23339844 444.32403564 0.88113981]	[418.69781494 547.03216553 0.89217019]	[585.58105469 341.67364502 0.83701903]	[611.08776855 459.63284302 0.85408735]	[606.03149414 562.35290527 0.91883051]	[521.23132324 557.24816895 0.71973401]	[475.146698 557.2121582 0.67668629]	[480.26931763 708.59204102 0.85837555]	[4.82937347e+02 8.52330688e+02 8.08868527e-01]	[564.81915283 559.73455811 0.70891982]	[564.815979 713.71984863 0.82265031]	[5.57182556e+02 8.52256897e+02 8.02654564e-01]	[516.13269043 246.83851624 0.84399313]	[541.88952637 246.74742126 0.90623206]	[487.93582153 254.3974762 0.8602336 ]	[562.45166016 251.858078 0.86200058]	[5.62250244e+02 8.95966003e+02 8.28001261e-01]	[5.77752563e+02 8.90821106e+02 8.24584007e-01]	[5.44393372e+02 8.65071777e+02 6.95839822e-01]	[4.93068909e+02 8.95971313e+02 7.87377179e-01]	[4.75084045e+02 8.93329834e+02 7.45503247e-01]	[4.90503662e+02 8.67601135e+02 6.34616315e-01]
[528.97772217 257.13192749 0.90842175]	[521.39025879 339.20584106 0.92513531]	[457.14639282 336.68493652 0.83135271]	[421.23916626 444.35339355 0.87670803]	[418.70080566 547.0234375 0.89131379]	[585.56219482 339.27841187 0.84321129]	[611.15240479 459.62686157 0.84992808]	[606.06451416 562.35296631 0.91415846]	[521.30548096 557.25482178 0.71886802]	[477.66534424 557.22167969 0.68359989]	[480.28741455 708.58978271 0.85905349]	[4.82929474e+02 8.52362122e+02 8.06679308e-01]	[564.85705566 559.7388916 0.70105875]	[564.86169434 713.69134521 0.82757503]	[5.57189270e+02 8.52272034e+02 8.04224014e-01]	[516.20410156 249.31439209 0.85948414]	[544.28442383 244.26190186 0.90124089]	[490.54711914 254.47816467 0.86286598]	[564.80584717 251.89172363 0.87106091]	[5.62265747e+02 8.95968750e+02 8.33054245e-01]	[5.77765381e+02 8.90828369e+02 8.28809202e-01]	[5.44385742e+02 8.65098267e+02 7.02095389e-01]	[4.93061127e+02 8.95966431e+02 7.88083732e-01]	[4.75073029e+02 8.93329041e+02 7.45796502e-01]	[4.90495728e+02 8.67639160e+02 6.39821291e-01]
[529.02514648 257.17541504 0.89554614]	[523.77435303 339.19577026 0.92511022]	[457.19329834 336.66726685 0.83651125]	[421.24319458 444.42877197 0.86869037]	[418.72268677 549.51623535 0.88653159]	[587.97790527 339.28781128 0.84007394]	[616.19573975 459.67675781 0.85878175]	[606.0737915 562.35473633 0.90605158]	[521.32055664 557.20489502 0.71965611]	[477.67337036 554.70013428 0.68217885]	[480.32769775 708.54321289 0.86098456]	[4.82938934e+02 8.52341919e+02 8.08487952e-01]	[564.8840332 557.24414062 0.70062059]	[564.87878418 713.6895752 0.82962191]	[5.57177734e+02 8.52247498e+02 8.03861976e-01]	[518.67663574 249.35641479 0.87219441]	[544.33270264 246.81626892 0.90173799]	[493.0562439 254.48388672 0.86704403]	[564.85076904 251.94792175 0.87598366]	[5.62272095e+02 8.98406494e+02 8.31720352e-01]	[5.77768860e+02 8.90834961e+02 8.27774107e-01]	[5.44362122e+02 8.65057861e+02 6.98631167e-01]	[4.93063324e+02 8.95969238e+02 7.86548376e-01]	[4.75079010e+02 8.93324280e+02 7.45448887e-01]	[4.90516083e+02 8.67614319e+02 6.38596475e-01]
[529.06420898 257.18612671 0.89201176]	[523.81188965 339.20440674 0.92805016]	[457.20410156 336.67599487 0.83825576]	[421.27209473 446.92697144 0.86629313]	[418.71694946 549.50012207 0.88617951]	[588.03979492 341.67303467 0.83757108]	[616.22894287 459.67080688 0.85901952]	[606.11199951 562.36151123 0.90644145]	[521.37060547 557.22961426 0.72402412]	[477.71878052 557.20593262 0.69026613]	[480.35400391 708.57666016 0.86207259]	[4.82953979e+02 8.52364014e+02 8.07111561e-01]	[564.93225098 557.25140381 0.69718963]	[564.89434814 713.71929932 0.82968104]	[5.54705505e+02 8.52247131e+02 8.04178536e-01]	[518.70672607 249.36950684 0.8781358 ]	[544.37384033 246.83331299 0.90155351]	[493.10324097 254.51434326 0.87530172]	[564.88916016 254.35678101 0.8879059 ]	[5.62277222e+02 8.95964050e+02 8.39604795e-01]	[5.77764709e+02 8.90813110e+02 8.30500245e-01]	[5.44338196e+02 8.65054871e+02 7.01765299e-01]	[4.93061920e+02 8.95962585e+02 7.86765158e-01]	[4.75077637e+02 8.93317932e+02 7.46778905e-01]	[4.90542267e+02 8.67637146e+02 6.51477933e-01]
[529.0647583 257.18530273 0.89230108]	[523.8145752 339.19360352 0.92932993]	[457.20498657 336.67672729 0.83791828]	[421.26864624 446.92221069 0.86673284]	[418.71688843 549.50244141 0.88658035]	[588.03533936 339.27981567 0.84075034]	[616.2354126 459.65887451 0.85849679]	[606.1126709 562.36199951 0.90613604]	[521.37774658 557.22503662 0.72259396]	[477.72793579 557.19952393 0.68971384]	[480.36236572 708.57397461 0.86215365]	[4.82956146e+02 8.52358643e+02 8.07025790e-01]	[564.93713379 557.25012207 0.69648486]	[564.89190674 713.69659424 0.83127218]	[5.54706421e+02 8.52241394e+02 8.02564502e-01]	[518.70794678 249.37097168 0.87844825]	[544.37371826 246.83647156 0.90144753]	[493.10165405 254.51347351 0.8753283 ]	[564.88653564 254.35638428 0.88718271]	[5.62278992e+02 8.95970886e+02 8.37262750e-01]	[5.77770142e+02 8.90818420e+02 8.29538941e-01]	[5.44332153e+02 8.65053101e+02 7.01259077e-01]	[4.93066223e+02 8.95971497e+02 7.86288023e-01]	[4.75085846e+02 8.93325012e+02 7.46428549e-01]	[4.90541840e+02 8.67625977e+02 6.47774994e-01]
[531.54937744 257.19158936 0.88890147]	[523.83843994 339.19503784 0.92779815]	[459.60955811 336.668396 0.843696 ]	[421.29754639 446.92379761 0.86793339]	[418.74130249 547.05493164 0.88799989]	[588.0581665 339.29284668 0.83641261]	[616.23388672 459.66818237 0.86194974]	[608.50372314 562.31829834 0.89797401]	[521.38500977 557.20941162 0.72097152]	[480.12240601 557.18432617 0.69153178]	[480.37893677 708.5668335 0.8624109 ]	[4.82952484e+02 8.52353271e+02 8.07113171e-01]	[564.92687988 557.22790527 0.69533437]	[564.91583252 713.71820068 0.8294965 ]	[5.57163818e+02 8.52239746e+02 8.02745819e-01]	[518.75793457 249.37242126 0.88623935]	[544.40911865 249.29344177 0.90169978]	[495.64416504 254.53030396 0.88588905]	[564.93231201 254.39080811 0.89958602]	[5.62279175e+02 8.95974304e+02 8.36556435e-01]	[5.77772095e+02 8.90823914e+02 8.31388831e-01]	[5.44334106e+02 8.65053711e+02 7.00391412e-01]	[4.93055664e+02 8.95982666e+02 7.81676531e-01]	[4.75070007e+02 8.93329956e+02 7.40572155e-01]	[4.90534119e+02 8.67619995e+02 6.45393610e-01]
[531.58758545 257.20727539 0.88563293]	[523.87988281 339.19268799 0.92711097]	[459.62948608 336.66314697 0.84829086]	[421.32125854 446.90710449 0.87001437]	[421.1390686 547.03411865 0.88650036]	[588.11010742 339.29589844 0.82862335]	[616.27423096 459.67501831 0.86197674]	[608.51098633 562.30914307 0.89573157]	[523.78125 557.26184082 0.72917211]	[480.19354248 557.25842285 0.70809925]	[482.71356201 708.58642578 0.86209834]	[4.82964813e+02 8.52345642e+02 8.06822300e-01]	[564.97503662 559.72747803 0.69281822]	[564.91815186 713.7230835 0.82831323]	[5.57166077e+02 8.52232971e+02 8.02044332e-01]	[518.7913208 249.39323425 0.89035487]	[544.425354 249.31704712 0.90490842]	[495.69165039 254.55125427 0.89294624]	[564.9508667 254.38493347 0.88837278]	[5.62283936e+02 8.95980103e+02 8.34366739e-01]	[5.77773010e+02 8.90826172e+02 8.30127597e-01]	[5.44327515e+02 8.65053162e+02 6.97425067e-01]	[4.90575592e+02 8.95970215e+02 7.81585574e-01]	[4.72595917e+02 8.93313538e+02 7.41134048e-01]	[4.90556427e+02 8.67607239e+02 6.47133708e-01]
[531.60522461 259.60171509 0.87938827]	[523.88476562 339.17654419 0.92802835]	[459.65167236 336.6489563 0.85046017]	[421.35519409 446.92282104 0.86855847]	[421.20718384 546.98779297 0.88977903]	[588.09130859 339.27563477 0.83457148]	[618.79425049 459.67782593 0.8664217 ]	[608.54803467 562.25402832 0.89031577]	[523.79644775 557.22045898 0.72784168]	[480.19177246 557.21643066 0.70276916]	[482.71002197 708.5894165 0.86083704]	[4.82970825e+02 8.52336304e+02 8.06106269e-01]	[565.00616455 557.23419189 0.6902799 ]	[564.93322754 713.71905518 0.82556355]	[5.57168274e+02 8.52233093e+02 8.00204277e-01]	[518.7991333 251.83052063 0.8937946 ]	[544.44482422 249.35063171 0.90798378]	[498.13156128 254.5493927 0.89373344]	[564.97235107 254.37702942 0.88039052]	[5.62303162e+02 8.95971130e+02 8.36027563e-01]	[5.77792786e+02 8.90818665e+02 8.32197428e-01]	[5.44314880e+02 8.65066711e+02 6.91487491e-01]	[4.93051514e+02 8.95978699e+02 7.80983925e-01]	[4.72604431e+02 8.93317139e+02 7.39458561e-01]	[4.90565094e+02 8.67600586e+02 6.49480820e-01]
[531.59429932 259.6539917 0.87242228]	[523.88366699 339.18539429 0.92821437]	[459.6413269 336.66119385 0.85039103]	[421.36187744 446.94488525 0.86655128]	[421.2220459 547.02374268 0.8836149 ]	[588.10534668 339.28244019 0.83203244]	[618.78027344 459.67562866 0.86121058]	[608.55639648 562.25775146 0.89199543]	[523.79034424 557.22375488 0.7271452 ]	[480.18710327 557.21453857 0.70419985]	[480.37744141 708.59326172 0.86183876]	[4.82964539e+02 8.52321655e+02 8.08902025e-01]	[565.00408936 557.24176025 0.69036394]	[564.91821289 713.73834229 0.82472026]	[5.54706726e+02 8.52239380e+02 7.97361791e-01]	[518.79333496 251.87141418 0.89958966]	[544.44134521 249.3961792 0.91411859]	[498.12890625 254.5684967 0.89746678]	[564.98400879 254.3821106 0.87851024]	[5.62291565e+02 8.95982605e+02 8.30985963e-01]	[5.77782837e+02 8.90824402e+02 8.30292642e-01]	[5.41922424e+02 8.65064514e+02 6.83566570e-01]	[4.93063477e+02 8.95970703e+02 7.82022178e-01]	[4.75071747e+02 8.93315186e+02 7.37659276e-01]	[4.90553497e+02 8.65141296e+02 6.42340839e-01]
[531.59765625 259.7008667 0.8616423 ]	[523.8817749 339.18453979 0.92792714]	[459.64801025 336.65512085 0.85106432]	[421.37197876 446.94247437 0.86471385]	[421.21923828 547.03381348 0.88312495]	[588.09423828 339.28460693 0.8325603 ]	[618.76062012 459.67340088 0.85781264]	[608.56719971 562.27093506 0.88714826]	[523.7711792 557.22570801 0.72711605]	[480.16592407 557.20941162 0.70197624]	[480.37710571 708.60992432 0.8606534 ]	[4.82964203e+02 8.52328918e+02 8.08020592e-01]	[564.99517822 557.24401855 0.69275832]	[564.91052246 713.71984863 0.82482022]	[5.54700195e+02 8.52239014e+02 7.96901584e-01]	[518.79168701 251.91088867 0.9036454 ]	[544.43267822 251.85173035 0.92310596]	[498.12963867 254.58982849 0.89767355]	[564.98291016 254.40724182 0.88188046]	[5.62287842e+02 8.95971130e+02 8.30564916e-01]	[5.77775391e+02 8.90814758e+02 8.28409314e-01]	[5.41918396e+02 8.65061890e+02 6.81265295e-01]	[4.93069031e+02 8.95983215e+02 7.80976653e-01]	[4.75081726e+02 8.93324646e+02 7.37637460e-01]	[4.90551880e+02 8.67586304e+02 6.44455791e-01]
[531.5881958 262.14257812 0.85532957]	[523.88409424 339.17352295 0.92920589]	[459.65411377 336.64447021 0.8513875 ]	[421.37265015 446.95492554 0.86211956]	[421.18310547 547.02264404 0.88744748]	[588.09307861 339.27624512 0.83417279]	[618.75805664 459.65460205 0.85414135]	[608.57348633 562.25238037 0.88628292]	[523.77459717 557.22955322 0.72793412]	[480.16622925 557.21655273 0.701141 ]	[480.37219238 708.60931396 0.8603552 ]	[4.82956482e+02 8.52343750e+02 8.07841599e-01]	[564.99578857 557.24505615 0.69362295]	[564.91131592 713.72784424 0.82380766]	[5.54705566e+02 8.52252747e+02 7.97562301e-01]	[521.16741943 251.9394989 0.91084254]	[544.42327881 251.90342712 0.93124735]	[498.13851929 254.59666443 0.89942074]	[564.96618652 254.44146729 0.88837922]	[5.62287048e+02 8.95981140e+02 8.28628838e-01]	[5.77771973e+02 8.90822754e+02 8.27651799e-01]	[5.41921997e+02 8.65073669e+02 6.79498374e-01]	[4.93088776e+02 8.98425232e+02 7.82218874e-01]	[4.75095734e+02 8.93340210e+02 7.37341285e-01]	[4.90537415e+02 8.67602539e+02 6.46390855e-01]
[531.57330322 262.15274048 0.8543638 ]	[523.88690186 339.17407227 0.9287014 ]	[459.65124512 336.64608765 0.85159266]	[421.37356567 446.94927979 0.8634879 ]	[418.80395508 547.04101562 0.88494176]	[588.09460449 339.27539062 0.83385718]	[618.76165771 459.64208984 0.85321611]	[608.57550049 562.2444458 0.88631546]	[523.77282715 557.24163818 0.7292158 ]	[480.15383911 557.22644043 0.69937319]	[480.35946655 708.63848877 0.85523337]	[4.82952576e+02 8.52335388e+02 8.07031870e-01]	[564.9987793 557.25897217 0.69259208]	[564.91235352 713.73516846 0.82241434]	[5.54700867e+02 8.52256042e+02 7.97505081e-01]	[518.79614258 251.94566345 0.90994972]	[544.41375732 251.91741943 0.93527812]	[498.13085938 254.59742737 0.90063548]	[564.96148682 254.45478821 0.89484751]	[5.62294067e+02 8.95982605e+02 8.29723299e-01]	[5.77773010e+02 8.90819824e+02 8.28783393e-01]	[5.41917419e+02 8.65072754e+02 6.77907884e-01]	[4.93078552e+02 8.98430847e+02 7.77217388e-01]	[4.75089325e+02 8.93339966e+02 7.33282208e-01]	[4.90538025e+02 8.67595154e+02 6.41592503e-01]
[531.54589844 259.72024536 0.86109221]	[523.88897705 339.17602539 0.92810875]	[459.64944458 336.65356445 0.85059583]	[421.37039185 446.91708374 0.86553347]	[418.74502563 547.06524658 0.88438469]	[588.09521484 339.27746582 0.83330804]	[618.76708984 459.64053345 0.852364 ]	[608.57836914 562.2456665 0.88366103]	[523.79620361 559.73278809 0.73644227]	[480.17575073 559.72186279 0.70870537]	[480.35388184 708.66229248 0.85283124]	[4.82953278e+02 8.52348938e+02 8.08572531e-01]	[565.01306152 559.75408936 0.6958937 ]	[564.8951416 713.75891113 0.82036775]	[5.54687073e+02 8.52264832e+02 7.95782387e-01]	[518.77062988 251.93414307 0.90721172]	[544.40124512 251.89027405 0.93287706]	[498.1244812 254.59121704 0.8977865 ]	[564.97460938 254.42860413 0.89195216]	[5.62289795e+02 8.95975342e+02 8.29554558e-01]	[5.77765625e+02 8.90813965e+02 8.26041341e-01]	[5.41912659e+02 8.65087036e+02 6.75267696e-01]	[4.93083069e+02 8.98425049e+02 7.82912493e-01]	[4.75097687e+02 8.93340759e+02 7.38201499e-01]	[4.90527435e+02 8.67608459e+02 6.47991896e-01]
[529.06915283 259.71731567 0.86530393]	[523.88574219 339.17642212 0.92841554]	[459.64974976 336.65429688 0.85072511]	[421.35784912 446.89657593 0.8671667 ]	[418.72061157 547.05908203 0.88617492]	[588.08483887 339.28027344 0.83481985]	[618.76776123 459.63861084 0.85148561]	[608.5871582 562.2545166 0.88068056]	[523.78289795 557.25115967 0.73061365]	[480.15164185 557.22766113 0.70047796]	[480.35845947 708.66052246 0.8527599 ]	[4.82957581e+02 8.52359619e+02 8.06971610e-01]	[565.00512695 559.72735596 0.69293463]	[564.90435791 713.76324463 0.8202318 ]	[5.54686523e+02 8.52271240e+02 7.96109557e-01]	[518.74969482 251.92475891 0.90344346]	[544.39508057 251.88461304 0.93363261]	[498.11712646 254.57992554 0.89874566]	[564.98162842 254.42251587 0.8926295 ]	[5.62291687e+02 8.95976990e+02 8.31835628e-01]	[5.77765991e+02 8.90813904e+02 8.27677369e-01]	[5.41918030e+02 8.65095886e+02 6.78466916e-01]	[4.93084656e+02 8.98426208e+02 7.84194589e-01]	[4.75096313e+02 8.93342407e+02 7.38439143e-01]	[4.90527100e+02 8.67623352e+02 6.48222506e-01]
[529.06256104 259.69735718 0.87010807]	[523.8916626 339.17053223 0.92754263]	[459.65466309 336.64190674 0.85077769]	[421.34564209 446.88626099 0.86912555]	[418.69119263 547.06103516 0.88748485]	[588.09387207 339.28103638 0.83276868]	[618.76971436 459.65628052 0.85624659]	[608.58349609 562.26281738 0.88251454]	[523.77862549 557.2300415 0.73001063]	[480.14044189 557.20330811 0.69743872]	[480.36450195 708.65057373 0.85442227]	[4.82957672e+02 8.52354858e+02 8.08039963e-01]	[565.0020752 557.25897217 0.69135642]	[564.89984131 713.75720215 0.82030141]	[5.54684326e+02 8.52269897e+02 7.96222627e-01]	[518.74542236 251.90168762 0.89970094]	[544.3996582 251.85806274 0.92886364]	[498.11401367 254.56922913 0.89642495]	[564.99401855 254.41137695 0.89066458]	[5.62287415e+02 8.95966064e+02 8.31377327e-01]	[5.77761414e+02 8.90807129e+02 8.26676011e-01]	[5.41914429e+02 8.65100037e+02 6.79598927e-01]	[4.93082123e+02 8.98416870e+02 7.83536851e-01]	[4.75093079e+02 8.93336914e+02 7.38298476e-01]	[4.90530884e+02 8.67622009e+02 6.50429368e-01]
[529.05407715 259.68917847 0.87306452]	[523.88903809 339.18231201 0.92655021]	[459.64608765 336.6600647 0.84899431]	[421.32275391 446.87927246 0.86998725]	[418.68011475 547.04510498 0.88906825]	[588.09887695 339.28552246 0.83087206]	[618.77655029 459.66271973 0.85883653]	[608.5802002 562.27954102 0.88415718]	[523.77478027 557.23681641 0.73177946]	[480.13485718 557.20330811 0.69829881]	[480.35568237 708.66809082 0.85220915]	[4.82953186e+02 8.52366943e+02 8.06598365e-01]	[565.00048828 559.72033691 0.69314921]	[564.89776611 713.76611328 0.82042986]	[5.54685669e+02 8.52277405e+02 7.97628105e-01]	[518.74072266 251.89266968 0.89729273]	[544.39971924 251.84477234 0.92576241]	[495.69644165 254.55213928 0.89372265]	[564.99560547 254.39833069 0.88515031]	[5.62267212e+02 8.95958252e+02 8.31865847e-01]	[5.77746338e+02 8.90808472e+02 8.24805439e-01]	[5.41923645e+02 8.65114441e+02 6.84003174e-01]	[4.93065704e+02 8.95980957e+02 7.85008013e-01]	[4.75079651e+02 8.93333252e+02 7.39050150e-01]	[4.90524933e+02 8.67642273e+02 6.50848448e-01]
[529.07800293 259.69006348 0.87060714]	[523.89129639 339.17996216 0.92840308]	[459.65402222 336.64294434 0.85083914]	[421.32852173 446.88647461 0.86451852]	[418.63726807 547.00671387 0.88982046]	[588.08288574 339.29342651 0.83514524]	[618.77258301 459.64962769 0.85706002]	[608.59484863 562.29919434 0.88236141]	[523.78564453 557.18359375 0.72615796]	[480.16217041 554.67211914 0.69536221]	[482.71347046 708.66064453 0.8564288 ]	[4.82961273e+02 8.54821838e+02 8.03328753e-01]	[565.01098633 557.21850586 0.68696034]	[564.8861084 713.77575684 0.81463844]	[5.54653870e+02 8.52286011e+02 7.92999685e-01]	[518.76904297 251.89129639 0.9013741 ]	[544.4140625 251.84561157 0.92593789]	[498.1184082 254.54295349 0.88893545]	[565.00970459 254.42633057 0.88800365]	[5.59837463e+02 8.95925232e+02 8.31525445e-01]	[5.77708923e+02 8.90803223e+02 8.23906124e-01]	[5.41925842e+02 8.65128845e+02 6.85034096e-01]	[4.90569733e+02 8.95973633e+02 7.79550791e-01]	[4.72583282e+02 8.93338196e+02 7.39930451e-01]	[4.90543793e+02 8.67695740e+02 6.61965489e-01]
[529.0770874 259.68869019 0.87099725]	[523.89294434 339.18234253 0.92816627]	[459.65316772 336.64376831 0.85071361]	[421.32843018 446.88668823 0.86461163]	[418.63754272 547.00616455 0.89021945]	[588.08648682 339.29696655 0.83453268]	[618.77227783 459.64990234 0.85737127]	[608.59527588 562.29827881 0.8824333 ]	[523.7868042 557.18353271 0.72623634]	[480.16244507 554.67211914 0.69527936]	[482.71505737 708.65637207 0.85703892]	[4.82963562e+02 8.54821228e+02 8.03457856e-01]	[565.01281738 557.21929932 0.68659359]	[564.88452148 713.77252197 0.8146373 ]	[5.54653015e+02 8.52286438e+02 7.93036640e-01]	[518.76611328 251.89364624 0.90123516]	[544.41333008 251.84381104 0.9255029 ]	[498.11837769 254.54904175 0.88892937]	[565.00982666 254.42541504 0.88837624]	[5.59836365e+02 8.95924438e+02 8.31637859e-01]	[5.77707214e+02 8.90802917e+02 8.23330343e-01]	[5.41926208e+02 8.65128784e+02 6.84939027e-01]	[4.90569641e+02 8.95973999e+02 7.79529631e-01]	[4.72583954e+02 8.93337830e+02 7.40031540e-01]	[4.90545929e+02 8.67694824e+02 6.63112462e-01]
[531.53375244 259.68756104 0.87065464]	[523.90167236 339.17474365 0.92849582]	[459.65634155 336.63967896 0.85142291]	[421.32440186 446.9019165 0.86552334]	[418.63192749 546.996521 0.89183801]	[588.10186768 339.29272461 0.83246022]	[618.78143311 459.66519165 0.86266422]	[608.58886719 562.30627441 0.88532698]	[523.78088379 554.69946289 0.72521698]	[480.15127563 554.65612793 0.69416857]	[482.71572876 708.65264893 0.85753089]	[4.82956055e+02 8.54831726e+02 8.03655744e-01]	[565.00189209 557.21356201 0.68773866]	[564.88879395 713.78302002 0.81463033]	[5.54651550e+02 8.52286133e+02 7.92448521e-01]	[518.77075195 251.89849854 0.90277553]	[544.41668701 251.84494019 0.92562354]	[498.12420654 254.55241394 0.89364815]	[565.01226807 254.4264679 0.89260501]	[5.62228760e+02 8.95935425e+02 8.32722008e-01]	[5.77715698e+02 8.90804321e+02 8.25226903e-01]	[5.41919983e+02 8.65128052e+02 6.83902383e-01]	[4.90564026e+02 8.95973083e+02 7.78246045e-01]	[4.72573212e+02 8.93338928e+02 7.39515662e-01]	[4.90537109e+02 8.67705627e+02 6.63450718e-01]
[531.54669189 259.6812439 0.87133223]	[523.9006958 339.17446899 0.9284395 ]	[459.65594482 336.63989258 0.85096455]	[421.32015991 446.90896606 0.86707139]	[418.6270752 546.98968506 0.89120549]	[588.10375977 339.29116821 0.83246285]	[618.77758789 459.66677856 0.86221945]	[608.58935547 562.30432129 0.88479608]	[523.77667236 554.69616699 0.72735292]	[480.1499939 554.64691162 0.69569367]	[482.71917725 708.64318848 0.85815126]	[4.82949463e+02 8.54821655e+02 8.04100633e-01]	[565. 557.21783447 0.69109303]	[564.89312744 713.78240967 0.81425035]	[5.54642883e+02 8.52283691e+02 7.91074336e-01]	[518.77557373 251.8948822 0.90339208]	[544.4229126 251.83862305 0.92341012]	[498.12338257 254.55232239 0.89392954]	[565.0078125 254.4209137 0.89254802]	[5.62231079e+02 8.95930603e+02 8.33310544e-01]	[5.77716553e+02 8.90796509e+02 8.24293375e-01]	[5.41910828e+02 8.65125977e+02 6.82617545e-01]	[4.90569000e+02 8.95972595e+02 7.78194785e-01]	[4.72582428e+02 8.93336304e+02 7.38419771e-01]	[4.90527100e+02 8.67694336e+02 6.59907699e-01]
[531.54705811 259.6817627 0.87066001]	[523.89666748 339.17626953 0.9286384 ]	[459.64816284 336.64245605 0.85021722]	[421.31686401 446.91265869 0.86715323]	[418.62387085 546.97473145 0.89245838]	[588.09844971 339.28747559 0.83393186]	[618.78723145 459.68487549 0.86510003]	[608.57800293 562.31970215 0.88672626]	[523.76837158 557.18902588 0.72680819]	[480.13757324 554.66638184 0.69270051]	[482.71228027 708.6762085 0.85249639]	[4.82956451e+02 8.54818237e+02 8.03987503e-01]	[564.99810791 557.23413086 0.69096971]	[564.8762207 716.26184082 0.81408662]	[5.54640137e+02 8.52279175e+02 7.89882541e-01]	[518.77496338 251.89814758 0.90384769]	[544.42095947 251.83709717 0.9233579 ]	[498.11959839 254.55513 0.89250559]	[565.00823975 254.41993713 0.89189851]	[5.62230225e+02 8.95924133e+02 8.30478549e-01]	[5.77718689e+02 8.90789368e+02 8.22928309e-01]	[5.41920532e+02 8.65131897e+02 6.81702852e-01]	[4.90564148e+02 8.95969666e+02 7.79649973e-01]	[4.72578247e+02 8.93333496e+02 7.40418077e-01]	[4.90533966e+02 8.67696228e+02 6.58400714e-01]
[531.54101562 259.68322754 0.8704958 ]	[523.89526367 339.17477417 0.92877162]	[459.64834595 336.63891602 0.85084999]	[421.31521606 446.87289429 0.87032974]	[418.61981201 546.97375488 0.89145857]	[588.08776855 339.28643799 0.83640295]	[618.77935791 459.67922974 0.86430109]	[608.57830811 562.31030273 0.88505495]	[523.76782227 557.19171143 0.72745121]	[480.13858032 554.66485596 0.69236338]	[482.71084595 708.67285156 0.85352355]	[4.82954376e+02 8.54827393e+02 8.04816782e-01]	[564.99578857 557.23883057 0.69254953]	[564.87384033 716.26928711 0.81293482]	[5.54641296e+02 8.52287231e+02 7.90043056e-01]	[518.77026367 251.90031433 0.90415108]	[544.41998291 251.84054565 0.92454129]	[498.11203003 254.55715942 0.89231497]	[565.00964355 254.4233551 0.89553952]	[5.62236389e+02 8.95918152e+02 8.33343267e-01]	[5.77718933e+02 8.90785095e+02 8.22329998e-01]	[5.41925476e+02 8.65138245e+02 6.84331715e-01]	[4.90553925e+02 8.95961243e+02 7.80931711e-01]	[4.72564728e+02 8.93327087e+02 7.41111577e-01]	[4.90538025e+02 8.67710815e+02 6.60389304e-01]
[531.54168701 259.68280029 0.87059206]	[523.89355469 339.1763916 0.9281221 ]	[459.64877319 336.64419556 0.85046834]	[421.31796265 446.87078857 0.87119907]	[418.61352539 546.95812988 0.89122576]	[588.0869751 339.28521729 0.83663338]	[618.77148438 459.67004395 0.86160022]	[608.58306885 562.31304932 0.88457817]	[523.77600098 557.19329834 0.72867149]	[480.14401245 554.66516113 0.69418323]	[482.7130127 708.68145752 0.85235053]	[4.82956757e+02 8.54828918e+02 8.05532873e-01]	[565.00335693 557.24078369 0.69107306]	[564.87811279 716.27429199 0.81272894]	[5.54642029e+02 8.52289001e+02 7.89565742e-01]	[518.76672363 251.897995 0.90259945]	[544.42144775 251.835495 0.92349648]	[495.6902771 254.55612183 0.89101726]	[565.01330566 254.41911316 0.89394403]	[5.62237976e+02 8.95914307e+02 8.34740579e-01]	[5.77721008e+02 8.90782654e+02 8.23048949e-01]	[5.41925110e+02 8.67569092e+02 6.83536530e-01]	[4.90555603e+02 8.95960266e+02 7.82159865e-01]	[4.72567352e+02 8.93326477e+02 7.41318941e-01]	[4.90539185e+02 8.70109863e+02 6.61453843e-01]
[531.53369141 259.68554688 0.87024003]	[523.87786865 339.16708374 0.92940956]	[459.64907837 336.64401245 0.85038364]	[421.31973267 444.43045044 0.87443846]	[418.60964966 546.96246338 0.88904655]	[588.05212402 339.26416016 0.84527975]	[618.75213623 459.66094971 0.8592937 ]	[608.58251953 562.31689453 0.88438761]	[523.76696777 557.18762207 0.7271601 ]	[480.1335144 554.66436768 0.69237936]	[482.71914673 708.68920898 0.85133284]	[4.82958008e+02 8.54833313e+02 8.05223227e-01]	[564.9932251 557.22601318 0.69085753]	[564.87530518 716.26599121 0.81320792]	[5.54640381e+02 8.52292847e+02 7.90177941e-01]	[518.76470947 251.90039062 0.902771 ]	[544.41760254 251.84257507 0.92481911]	[495.69381714 254.55552673 0.89182115]	[565.00738525 254.42506409 0.8970536 ]	[5.62237488e+02 8.95911133e+02 8.35792661e-01]	[5.77715881e+02 8.90779053e+02 8.21214259e-01]	[5.41925781e+02 8.67571655e+02 6.82459235e-01]	[4.90549042e+02 8.95965759e+02 7.81797528e-01]	[4.72560944e+02 8.93330078e+02 7.40247071e-01]	[4.90539703e+02 8.70116089e+02 6.61857665e-01]
[531.53845215 259.68045044 0.87130398]	[523.86773682 339.16610718 0.92974091]	[459.64309692 336.62963867 0.84935009]	[421.30743408 444.43569946 0.8742395 ]	[418.61169434 546.9786377 0.88892132]	[588.03991699 339.27191162 0.84558153]	[616.27746582 459.66217041 0.85895306]	[608.58227539 562.30523682 0.88392466]	[521.41900635 554.68157959 0.72712046]	[480.12133789 554.63226318 0.69248414]	[480.37991333 708.68756104 0.85167795]	[4.82957825e+02 8.54838684e+02 8.03200603e-01]	[564.97515869 557.19274902 0.69314045]	[564.85614014 716.25457764 0.81228006]	[5.54629578e+02 8.52291504e+02 7.89544463e-01]	[518.77197266 251.89976501 0.90346873]	[544.41851807 251.84403992 0.92508811]	[495.69042969 254.5526886 0.89009356]	[565.00079346 254.42481995 0.89780211]	[5.62237366e+02 8.95919556e+02 8.34021509e-01]	[5.77721558e+02 8.90783508e+02 8.20816159e-01]	[5.41914856e+02 8.65140869e+02 6.81613266e-01]	[4.90553406e+02 8.95973633e+02 7.79091358e-01]	[4.72559570e+02 8.93341248e+02 7.38985777e-01]	[4.90546021e+02 8.70121216e+02 6.59989536e-01]
[529.07635498 259.67633057 0.87271494]	[523.86175537 339.17596436 0.93011791]	[459.63018799 336.6355896 0.84822029]	[421.2940979 444.40209961 0.88063592]	[418.61395264 546.99633789 0.8855685 ]	[588.03997803 339.28192139 0.84253806]	[616.24902344 459.67147827 0.8622942 ]	[608.57519531 562.27453613 0.88128519]	[521.3918457 557.18927002 0.72728503]	[477.73471069 554.67242432 0.692334 ]	[480.3684082 708.72009277 0.84533256]	[4.82959686e+02 8.54845032e+02 8.02262902e-01]	[564.95507812 557.21307373 0.69465858]	[564.859375 716.26782227 0.81433529]	[5.54636536e+02 8.52278137e+02 7.92190075e-01]	[518.76904297 251.89337158 0.90264952]	[544.40716553 251.84346008 0.92665732]	[498.11221313 254.55355835 0.89259803]	[564.98986816 254.42895508 0.89754808]	[5.62238464e+02 8.95937744e+02 8.32998514e-01]	[5.77731750e+02 8.90796509e+02 8.18764806e-01]	[5.41911438e+02 8.65118591e+02 6.78434014e-01]	[4.90536591e+02 8.95946533e+02 7.83273637e-01]	[4.72544647e+02 8.93324280e+02 7.42495418e-01]	[4.90550568e+02 8.70118530e+02 6.64478898e-01]
[529.06610107 259.66369629 0.87596631]	[523.8293457 339.17068481 0.93021548]	[459.61526489 336.62557983 0.84417903]	[421.27444458 444.32388306 0.88438022]	[418.57296753 546.95227051 0.88344043]	[588.00946045 339.27703857 0.844621 ]	[616.20068359 459.65637207 0.85380733]	[608.5657959 562.23425293 0.87531829]	[521.35375977 554.68041992 0.72414333]	[477.69717407 554.63903809 0.68798727]	[480.37271118 708.72735596 0.84372312]	[4.82976379e+02 8.54817322e+02 8.02643776e-01]	[564.91845703 557.18170166 0.69618833]	[564.84863281 716.26318359 0.81698537]	[5.54650452e+02 8.52288696e+02 7.91066885e-01]	[518.7701416 251.88461304 0.90053934]	[544.39263916 251.84202576 0.92846113]	[495.68386841 254.54196167 0.88757288]	[564.98162842 254.43476868 0.89952976]	[5.62260986e+02 8.95949829e+02 8.28504205e-01]	[5.77750488e+02 8.90801453e+02 8.20519984e-01]	[5.41915283e+02 8.65130066e+02 6.74346149e-01]	[4.90543640e+02 8.95929199e+02 7.86719918e-01]	[4.72549805e+02 8.93304810e+02 7.45193601e-01]	[4.93042938e+02 8.67703857e+02 6.64467514e-01]
[529.03979492 259.65023804 0.88058901]	[523.80731201 339.15441895 0.93148178]	[459.60415649 336.59985352 0.84193331]	[421.24987793 441.87030029 0.89546859]	[418.5552063 546.93969727 0.88100398]	[588.00073242 339.28063965 0.84271264]	[616.21655273 459.70437622 0.85817695]	[608.50970459 562.31018066 0.89068246]	[521.34460449 557.18554688 0.72242218]	[477.67208862 554.66912842 0.68595451]	[480.33731079 711.14044189 0.84018123]	[4.85346497e+02 8.52390320e+02 8.03847492e-01]	[564.92132568 557.21337891 0.69649315]	[564.82678223 716.28509521 0.81945562]	[5.54676025e+02 8.52276794e+02 7.91963816e-01]	[518.73742676 251.88009644 0.89674467]	[544.36743164 251.82476807 0.92558682]	[495.64889526 254.54258728 0.88304102]	[564.95666504 254.40617371 0.90208793]	[5.62278015e+02 8.95979797e+02 8.18363547e-01]	[5.77774597e+02 8.90814270e+02 8.16094697e-01]	[5.41923828e+02 8.65105042e+02 6.74357772e-01]	[4.90542328e+02 8.95912720e+02 7.91532397e-01]	[4.72558105e+02 8.93287903e+02 7.50460982e-01]	[4.93060791e+02 8.67670959e+02 6.64821386e-01]
[526.54498291 259.6633606 0.88336504]	[521.37805176 339.20681763 0.92302173]	[457.13189697 336.65692139 0.82777405]	[421.15945435 444.41677856 0.87763166]	[416.0486145 546.92944336 0.85805613]	[585.57830811 341.68701172 0.83982849]	[611.10705566 459.64041138 0.85180348]	[606.10601807 562.31939697 0.89783007]	[521.23431396 554.67480469 0.71077645]	[475.10400391 554.62792969 0.66707397]	[480.35211182 711.144104 0.83431274]	[4.85354523e+02 8.52378113e+02 7.96481133e-01]	[564.85101318 554.69274902 0.69769269]	[562.47351074 716.26739502 0.81577694]	[5.57163818e+02 8.52262939e+02 7.83311248e-01]	[518.64160156 251.89427185 0.88319832]	[544.29553223 251.83843994 0.92439049]	[493.03585815 254.51438904 0.86981583]	[564.85876465 251.96611023 0.86742479]	[5.62347534e+02 8.98458923e+02 8.05100024e-01]	[5.80272766e+02 8.90837585e+02 8.24995875e-01]	[5.41924988e+02 8.65059631e+02 6.52118087e-01]	[4.90509979e+02 8.95918091e+02 7.78933108e-01]	[4.72534119e+02 8.93284668e+02 7.41694093e-01]	[4.93089325e+02 8.67637878e+02 6.52636170e-01]
[526.48059082 259.62866211 0.89964968]	[521.24273682 339.18707275 0.91689932]	[454.55114746 336.68304443 0.80645144]	[418.74859619 446.92996216 0.87344927]	[416.04745483 546.97723389 0.848355 ]	[585.46643066 339.25888062 0.85800827]	[608.61303711 459.65457153 0.87001932]	[606.04943848 562.34588623 0.91045773]	[521.15881348 552.13806152 0.69428259]	[472.54711914 552.09735107 0.66402853]	[480.33786011 711.11785889 0.83359796]	[4.85369629e+02 8.54801514e+02 7.94652104e-01]	[562.4543457 554.64764404 0.69279432]	[562.46148682 716.25616455 0.81573927]	[5.57188599e+02 8.52268799e+02 7.86701024e-01]	[516.17218018 251.86654663 0.86994505]	[541.90722656 249.38270569 0.91619432]	[490.49520874 254.49681091 0.871979 ]	[562.46075439 251.94441223 0.87034357]	[5.62411194e+02 8.98479126e+02 8.08853209e-01]	[5.80340210e+02 8.90841980e+02 8.36963773e-01]	[5.44329651e+02 8.65044250e+02 6.47504926e-01]	[4.90509369e+02 8.95926575e+02 7.80207336e-01]	[4.72539764e+02 8.93286255e+02 7.39435256e-01]	[4.93103424e+02 8.67648865e+02 6.51306152e-01]
[526.48059082 259.62866211 0.89964533]	[521.24182129 339.18438721 0.91692531]	[454.55175781 336.68322754 0.80653918]	[418.75048828 446.93057251 0.8735162 ]	[416.04846191 546.97894287 0.84791481]	[585.46466064 339.25491333 0.85885817]	[608.61297607 459.6529541 0.86966723]	[606.046875 562.34503174 0.91030526]	[518.79455566 552.13653564 0.69366455]	[472.54354858 552.09539795 0.66394275]	[480.34332275 711.11895752 0.83507371]	[4.85370087e+02 8.54802917e+02 7.95344830e-01]	[562.45239258 554.64471436 0.69246352]	[562.46252441 716.2510376 0.8153221 ]	[5.57188721e+02 8.52268921e+02 7.86635935e-01]	[516.17218018 251.86592102 0.8698281 ]	[541.90759277 249.38256836 0.91620499]	[490.4932251 254.49421692 0.87152183]	[562.4609375 251.94462585 0.87037873]	[5.62409668e+02 8.98479858e+02 8.08289230e-01]	[5.80340454e+02 8.90843323e+02 8.36753368e-01]	[5.44329468e+02 8.65046509e+02 6.47034824e-01]	[4.90514069e+02 8.95923584e+02 7.80960917e-01]	[4.72544128e+02 8.93284241e+02 7.39343643e-01]	[4.93096802e+02 8.67651794e+02 6.52577996e-01]
[524.0065918 259.63311768 0.91384387]	[521.19158936 339.19802856 0.90788174]	[452.0072937 339.06552124 0.79814631]	[418.65551758 449.43392944 0.86708111]	[413.56948853 546.99786377 0.83459777]	[585.40234375 339.25656128 0.85755849]	[608.53808594 457.16943359 0.85624355]	[606.02410889 562.32525635 0.91759121]	[518.71600342 549.54284668 0.68738014]	[469.96002197 549.5032959 0.66931677]	[480.31723022 711.11968994 0.83442783]	[4.85360901e+02 8.52386963e+02 7.95989275e-01]	[562.43151855 552.07458496 0.68594372]	[562.42248535 716.24926758 0.81188649]	[5.57224854e+02 8.52325256e+02 7.89033115e-01]	[513.58319092 251.84562683 0.85185838]	[541.8460083 249.39697266 0.91923338]	[485.42596436 254.4405365 0.88822711]	[562.39215088 254.36753845 0.87123907]	[5.64851074e+02 8.98446899e+02 8.09774160e-01]	[5.82778687e+02 8.90819702e+02 8.42627525e-01]	[5.44366821e+02 8.65123535e+02 6.67781115e-01]	[4.90512695e+02 8.95933594e+02 7.78216124e-01]	[4.72544403e+02 8.93287170e+02 7.38488019e-01]	[4.93094208e+02 8.67640198e+02 6.47415698e-01]
[523.894104 259.63696289 0.92596138]	[518.70751953 339.22509766 0.88810283]	[446.92330933 339.08404541 0.8074109 ]	[418.56375122 446.87408447 0.85966516]	[410.97695923 546.97265625 0.8304168 ]	[585.34283447 341.67779541 0.85087699]	[606.06951904 457.17559814 0.86781573]	[606.00384521 562.26361084 0.90312934]	[516.19360352 549.55487061 0.67979169]	[464.93917847 549.51831055 0.6846177 ]	[480.30352783 711.19476318 0.82988864]	[4.85364166e+02 8.54800781e+02 7.92855144e-01]	[562.37646484 552.08050537 0.68785888]	[562.37384033 716.33459473 0.80355209]	[5.57242981e+02 8.52328735e+02 7.84957290e-01]	[508.47418213 251.84933472 0.8558116 ]	[541.73974609 249.36325073 0.90348232]	[482.94262695 254.40362549 0.88921833]	[562.27294922 254.35525513 0.8518787 ]	[5.62447083e+02 8.95977112e+02 8.12597156e-01]	[5.82781677e+02 8.90801147e+02 8.47711802e-01]	[5.44360535e+02 8.65122803e+02 6.43931746e-01]	[4.90550079e+02 8.95947937e+02 7.72728980e-01]	[4.72562073e+02 8.93301758e+02 7.39817619e-01]	[4.93113983e+02 8.67646851e+02 6.48693085e-01]
[523.77172852 259.63049316 0.93192261]	[516.20367432 339.22219849 0.87704837]	[444.40988159 339.07769775 0.82187521]	[416.09716797 444.41769409 0.84498322]	[405.9196167 547.04022217 0.82696259]	[582.9197998 341.68405151 0.84285516]	[605.99993896 459.68600464 0.89316463]	[605.89483643 562.33673096 0.91434556]	[513.65667725 552.09161377 0.67300886]	[464.85736084 552.07769775 0.68389922]	[480.24975586 711.18151855 0.82602161]	[4.85379791e+02 8.54820862e+02 7.89759636e-01]	[562.30908203 552.12255859 0.68398374]	[562.35656738 716.32122803 0.80083686]	[5.57273438e+02 8.52308960e+02 7.84671247e-01]	[505.94332886 251.82051086 0.87124592]	[539.22949219 249.32415771 0.87300217]	[482.85592651 254.45219421 0.9075352 ]	[559.81585693 251.92250061 0.83501667]	[5.62455566e+02 8.95968811e+02 8.23699772e-01]	[5.82802551e+02 8.90820557e+02 8.61502767e-01]	[5.44385376e+02 8.65124451e+02 6.39622688e-01]	[4.90552704e+02 8.95966858e+02 7.71208286e-01]	[4.72570831e+02 8.93321289e+02 7.45562017e-01]	[4.95606903e+02 8.67689087e+02 6.47948444e-01]
[521.30633545 259.66430664 0.92640907]	[511.03326416 339.20980835 0.87099963]	[441.84307861 339.05743408 0.85358375]	[413.52597046 446.88870239 0.81659454]	[403.33508301 547.06866455 0.85321736]	[582.77606201 341.71417236 0.81863827]	[605.90716553 459.68261719 0.8979429 ]	[603.50274658 562.27459717 0.90330303]	[513.61627197 554.63348389 0.67563951]	[464.84851074 554.62689209 0.68841547]	[480.11575317 711.23907471 0.80563462]	[4.85364410e+02 8.54837463e+02 7.86841393e-01]	[562.27893066 554.6496582 0.68618131]	[562.31542969 718.84765625 0.78822708]	[5.59766968e+02 8.52345093e+02 7.89566457e-01]	[503.43301392 251.86195374 0.90297198]	[534.11761475 249.39305115 0.85569996]	[480.37384033 254.47184753 0.9110899 ]	[554.66540527 251.93214417 0.79427302]	[5.62436523e+02 8.95917236e+02 8.41877043e-01]	[5.82801880e+02 8.90813110e+02 8.77736092e-01]	[5.44490234e+02 8.67643494e+02 6.34792686e-01]	[4.90559448e+02 8.95974487e+02 7.69384086e-01]	[4.72568634e+02 8.93336792e+02 7.41370618e-01]	[4.93124908e+02 8.70116028e+02 6.34248137e-01]
[518.79644775 259.68865967 0.9020167 ]	[505.90716553 339.19015503 0.902192 ]	[439.31265259 339.0508728 0.86177236]	[408.40805054 449.4956665 0.81103468]	[400.82318115 549.5423584 0.87743008]	[577.72229004 341.6711731 0.81107968]	[603.46911621 459.60943604 0.87672645]	[603.35113525 559.83880615 0.88726556]	[511.04830933 554.675354 0.6878314 ]	[462.42080688 557.1776123 0.70163786]	[477.60321045 711.22625732 0.79169261]	[4.82976715e+02 8.54880920e+02 7.91347504e-01]	[559.80395508 554.67376709 0.67550999]	[562.29876709 721.36584473 0.78428197]	[5.62208252e+02 8.52379456e+02 7.94029176e-01]	[503.29003906 251.86962891 0.91465902]	[529.0222168 251.83840942 0.87229151]	[480.23718262 254.44239807 0.9208945 ]	[549.56054688 251.92120361 0.80880284]	[5.62340576e+02 8.93421814e+02 8.40013146e-01]	[5.80350830e+02 8.90743591e+02 8.63747478e-01]	[5.47045898e+02 8.70108215e+02 6.16213560e-01]	[4.90492432e+02 8.95939758e+02 7.76617587e-01]	[4.70023163e+02 8.93315979e+02 7.48754621e-01]	[4.93095764e+02 8.70144470e+02 6.45510197e-01]
[516.15032959 259.67282104 0.87350023]	[503.43545532 339.22509766 0.91727334]	[439.18896484 339.06561279 0.85704714]	[403.32858276 449.4715271 0.84132206]	[400.72964478 549.52478027 0.88430029]	[570.10675049 341.71002197 0.80664104]	[603.28118896 457.11831665 0.8385753 ]	[600.87475586 557.23040771 0.84066737]	[508.46670532 552.10900879 0.68896985]	[462.33642578 552.12908936 0.701693 ]	[475.08148193 711.16491699 0.78315216]	[4.82946899e+02 8.54853821e+02 8.00215900e-01]	[557.27258301 552.08074951 0.66491091]	[562.29962158 716.26538086 0.78771931]	[5.62212952e+02 8.52363464e+02 7.95350075e-01]	[500.7479248 251.88363647 0.91519439]	[524.02423096 249.37060547 0.89419949]	[477.72354126 254.5300293 0.91757214]	[544.5524292 251.9533844 0.84383261]	[5.62329834e+02 8.95829712e+02 8.10834050e-01]	[5.80335632e+02 8.90773499e+02 8.52508903e-01]	[5.47032349e+02 8.67672058e+02 5.97924769e-01]	[4.90508209e+02 8.95929504e+02 7.77107120e-01]	[4.70033569e+02 8.93314880e+02 7.49303281e-01]	[4.93058441e+02 8.67692566e+02 6.35368526e-01]
[511.02896118 259.6605835 0.87137413]	[503.32983398 339.13693237 0.93566656]	[439.10003662 336.6690979 0.8491739 ]	[403.25454712 446.9211731 0.85183406]	[398.23260498 552.05419922 0.87385392]	[567.45080566 339.19165039 0.86218715]	[598.32177734 457.18106079 0.82973647]	[600.79699707 557.19482422 0.83107376]	[508.46090698 554.62518311 0.67505914]	[462.34243774 554.66619873 0.68912524]	[472.53952026 713.71655273 0.77003026]	[4.82958252e+02 8.54843018e+02 8.07502866e-01]	[557.22601318 552.0625 0.65506357]	[562.38946533 716.26123047 0.78874969]	[5.62256653e+02 8.52371460e+02 8.12960148e-01]	[498.23306274 251.90724182 0.90239853]	[523.85168457 249.38659668 0.91639817]	[475.08175659 254.55630493 0.87785888]	[544.38543701 251.89163208 0.82890266]	[5.62449829e+02 8.93442078e+02 8.35922539e-01]	[5.82783142e+02 8.90743042e+02 8.74457896e-01]	[5.47033325e+02 8.67661255e+02 6.15794063e-01]	[4.90507843e+02 8.95910645e+02 7.92110205e-01]	[4.70045746e+02 8.93302307e+02 7.60370314e-01]	[4.93066772e+02 8.67688782e+02 6.44122124e-01]
[505.94454956 259.68951416 0.88945526]	[500.88885498 339.17657471 0.92785394]	[436.64404297 339.07162476 0.83564603]	[400.7527771 444.42138672 0.87318593]	[398.13659668 549.5916748 0.87617409]	[564.98815918 339.20571899 0.8658613 ]	[595.70715332 457.16357422 0.82007563]	[598.29071045 552.11096191 0.81459981]	[505.93722534 554.62298584 0.69711274]	[462.30493164 557.184021 0.69784552]	[467.4887085 711.22381592 0.78416079]	[4.82902802e+02 8.54892944e+02 8.03964257e-01]	[552.07263184 549.56103516 0.6605112 ]	[562.39935303 708.70025635 0.81232208]	[5.62247559e+02 8.52298950e+02 8.15449774e-01]	[495.63034058 251.93940735 0.88232219]	[521.35339355 251.83023071 0.91541821]	[467.43325806 254.50840759 0.87825173]	[541.918396 251.82400513 0.83016461]	[5.62396912e+02 8.95861511e+02 8.23448658e-01]	[5.80341064e+02 8.90764465e+02 8.38670194e-01]	[5.47051880e+02 8.65128601e+02 5.95318556e-01]	[4.87988342e+02 8.95903442e+02 7.90360153e-01]	[4.70004486e+02 8.93315491e+02 7.58401513e-01]	[4.90530640e+02 8.70162476e+02 6.54682815e-01]
[503.38311768 259.73144531 0.90654832]	[500.72912598 339.17782593 0.9166823 ]	[431.51882935 339.10961914 0.80555195]	[398.277771 449.44702148 0.872118 ]	[398.0093689 552.08361816 0.84774584]	[564.89819336 339.19763184 0.86403459]	[590.59375 457.10040283 0.81907654]	[595.74560547 552.0947876 0.80845517]	[505.91186523 554.62469482 0.70324606]	[462.30557251 554.68713379 0.69817662]	[467.41769409 711.20068359 0.79681498]	[4.82857788e+02 8.54869568e+02 8.06080341e-01]	[549.56207275 549.58123779 0.66102231]	[562.29589844 706.0793457 0.82020819]	[5.62251404e+02 8.49624817e+02 8.11201692e-01]	[487.97967529 251.95767212 0.8713879 ]	[521.18212891 251.84860229 0.90088981]	[462.42224121 254.51701355 0.90831286]	[541.72705078 251.83369446 0.82261318]	[5.62340698e+02 8.93262146e+02 8.01436543e-01]	[5.80270386e+02 8.88134155e+02 7.55825460e-01]	[5.52112610e+02 8.54854675e+02 5.66845357e-01]	[4.90517242e+02 8.95912231e+02 7.84182549e-01]	[4.70024017e+02 8.93326599e+02 7.54164159e-01]	[4.87989044e+02 8.70111816e+02 6.37000442e-01]
[500.76501465 262.25286865 0.89862275]	[493.12109375 339.12097168 0.87819749]	[423.85125732 339.13027954 0.82891166]	[398.01724243 449.47647095 0.84708822]	[393.0227356 554.68328857 0.82141417]	[562.23651123 339.06704712 0.84975278]	[587.9888916 449.44177246 0.81842679]	[590.6217041 547.02685547 0.83420938]	[503.4911499 552.13342285 0.7163766 ]	[462.25476074 554.67913818 0.71025014]	[467.45996094 711.13665771 0.80656558]	[4.82921021e+02 8.54851929e+02 8.03503096e-01]	[547.04095459 549.55285645 0.67873132]	[562.35223389 700.91265869 0.83068871]	[5.59702759e+02 8.39456665e+02 7.65075564e-01]	[482.85198975 254.41963196 0.94252044]	[511.04983521 251.94371033 0.87619388]	[459.83483887 254.57615662 0.93335545]	[534.11553955 251.82962036 0.79824132]	[5.62341003e+02 8.85576111e+02 6.96045756e-01]	[5.77778198e+02 8.72889465e+02 7.19223082e-01]	[5.46950500e+02 8.49698303e+02 5.89779019e-01]	[4.90509155e+02 8.95846375e+02 7.80421197e-01]	[4.70038025e+02 8.93272034e+02 7.61482596e-01]	[4.93061707e+02 8.67688721e+02 6.52850628e-01]
[500.76516724 262.25244141 0.89867705]	[493.11935425 339.12084961 0.87825954]	[423.85250854 339.13015747 0.82892686]	[398.01794434 449.47659302 0.84703672]	[393.02093506 554.68157959 0.8213594 ]	[562.23303223 339.06674194 0.84946549]	[587.9888916 449.44055176 0.81856537]	[590.62432861 547.02825928 0.83399212]	[503.49035645 552.13232422 0.71655834]	[462.25424194 554.6796875 0.71023697]	[467.45870972 711.14263916 0.80621195]	[4.82922363e+02 8.54855164e+02 8.02905262e-01]	[547.03924561 549.55084229 0.67888546]	[562.34991455 700.91149902 0.83057594]	[5.59706299e+02 8.39467041e+02 7.65116811e-01]	[482.85214233 254.41941833 0.942379 ]	[511.04962158 251.94364929 0.87618774]	[459.83496094 254.5761261 0.93349266]	[534.1126709 251.83120728 0.79806614]	[5.62332703e+02 8.85576477e+02 6.97272122e-01]	[5.77769836e+02 8.72896179e+02 7.18992770e-01]	[5.46956360e+02 8.49707947e+02 5.89883804e-01]	[4.90505890e+02 8.95847412e+02 7.78834999e-01]	[4.70034668e+02 8.93273132e+02 7.60980010e-01]	[4.93068390e+02 8.67694153e+02 6.53682113e-01]
[498.24816895 264.7220459 0.8681879 ]	[490.53125 339.08584595 0.88160104]	[423.77734375 339.10299683 0.83780956]	[395.59844971 449.47229004 0.83151525]	[390.4619751 557.16259766 0.82064402]	[557.26306152 336.6652832 0.83206952]	[585.60205078 446.89770508 0.83438224]	[590.55645752 544.49041748 0.85866416]	[503.49313354 549.56854248 0.71578687]	[462.28567505 554.62200928 0.70353878]	[467.48114014 711.18408203 0.8014093 ]	[4.82914886e+02 8.52373474e+02 8.13495338e-01]	[547.04553223 546.95062256 0.68732285]	[562.3470459 698.28363037 0.82601309]	[5.57245911e+02 8.31746399e+02 7.90815890e-01]	[480.35931396 254.40763855 0.93123502]	[506.01266479 251.94174194 0.8870486 ]	[459.62020874 254.54086304 0.92410707]	[526.51397705 251.86190796 0.8048963 ]	[5.59781128e+02 8.72813477e+02 7.08437502e-01]	[5.72669617e+02 8.67692261e+02 6.89158201e-01]	[5.46948303e+02 8.36935974e+02 5.61962485e-01]	[4.90521790e+02 8.93429810e+02 7.85998523e-01]	[4.72521576e+02 8.93236694e+02 7.64814734e-01]	[4.93053650e+02 8.67600037e+02 6.40346885e-01]
[498.24926758 264.72238159 0.86855263]	[490.53271484 339.08810425 0.88143212]	[423.78005981 339.10189819 0.83746201]	[395.60171509 449.47976685 0.8325181 ]	[390.46286011 557.16503906 0.82137918]	[557.26348877 336.66998291 0.83159244]	[585.60058594 446.90054321 0.83448333]	[590.55749512 544.48999023 0.85885721]	[503.49221802 549.57574463 0.71545023]	[462.28442383 554.62896729 0.70384824]	[467.47711182 711.18408203 0.80157775]	[4.82916290e+02 8.52380005e+02 8.13095689e-01]	[547.04663086 546.95935059 0.68696141]	[562.3460083 695.81561279 0.82560897]	[5.57255737e+02 8.31762146e+02 7.88904309e-01]	[480.35955811 254.40789795 0.93131971]	[506.01489258 251.94212341 0.8868854 ]	[459.61883545 254.53898621 0.9232955 ]	[526.52142334 251.85844421 0.80279768]	[5.59785156e+02 8.72833557e+02 7.01927423e-01]	[5.75161926e+02 8.70114319e+02 6.86282039e-01]	[5.46952881e+02 8.39426697e+02 5.53374469e-01]	[4.90515656e+02 8.93426270e+02 7.88069606e-01]	[4.72518524e+02 8.93234680e+02 7.66325831e-01]	[4.93058044e+02 8.67610046e+02 6.41956031e-01]
[495.64804077 262.22787476 0.85494369]	[487.94763184 339.04428101 0.8907612 ]	[421.27664185 339.08184814 0.85954481]	[393.07104492 449.50558472 0.80833298]	[385.40039062 557.16992188 0.82748526]	[554.67852783 336.60983276 0.82531548]	[585.52093506 444.37210083 0.86314076]	[588.09246826 544.44787598 0.87207544]	[503.43966675 549.53924561 0.72301269]	[462.19866943 552.12567139 0.70311832]	[467.49020386 711.12280273 0.80677968]	[4.82934418e+02 8.52362793e+02 8.15318525e-01]	[547.02130127 544.4887085 0.68814224]	[562.35107422 695.73797607 0.84152579]	[5.57188232e+02 8.26611572e+02 7.77302265e-01]	[480.20300293 254.42723083 0.9375779 ]	[503.45141602 251.90396118 0.91212916]	[457.1211853 256.99154663 0.89769274]	[523.98449707 251.91697693 0.84056574]	[5.57252686e+02 8.67700867e+02 7.10316956e-01]	[5.72617615e+02 8.57433411e+02 6.88860297e-01]	[5.44504883e+02 8.31659424e+02 6.00564659e-01]	[4.90510529e+02 8.93404602e+02 7.78671920e-01]	[4.72523865e+02 8.93217224e+02 7.61994302e-01]	[4.93078735e+02 8.67588684e+02 6.31599844e-01]
[485.44259644 262.21432495 0.86767983]	[482.93222046 339.07778931 0.91181052]	[418.67150879 339.13308716 0.85618079]	[390.50274658 452.00546265 0.7920118 ]	[385.34909058 557.20568848 0.83995235]	[549.56512451 336.61495972 0.82556731]	[585.45794678 444.31088257 0.8767584 ]	[588.02154541 544.4463501 0.88390034]	[503.43127441 549.54492188 0.72637838]	[462.21008301 554.64904785 0.7092523 ]	[469.96109009 711.13250732 0.80690491]	[4.82939392e+02 8.52260193e+02 8.19343090e-01]	[546.99401855 544.45422363 0.69704509]	[562.4206543 690.70092773 0.84492147]	[5.57244995e+02 8.06085876e+02 8.00501406e-01]	[472.59860229 254.4543457 0.89854246]	[500.80096436 251.89520264 0.92887664]	[446.88589478 256.94793701 0.8700245 ]	[521.38842773 246.74501038 0.85214221]	[5.54625305e+02 8.52208923e+02 7.19584048e-01]	[5.70028320e+02 8.47094360e+02 6.86935127e-01]	[5.46988831e+02 8.08666199e+02 6.59499347e-01]	[4.93048615e+02 8.95840271e+02 7.86946654e-01]	[4.72559753e+02 8.93250610e+02 7.64818311e-01]	[4.90489105e+02 8.62541931e+02 6.13481045e-01]
[482.95651245 262.21551514 0.88076079]	[482.86242676 339.05581665 0.91527045]	[418.64224243 339.14746094 0.85322827]	[390.47250366 454.60018921 0.79874986]	[385.33352661 557.25946045 0.84837234]	[547.00164795 336.54321289 0.83711636]	[585.40460205 444.34985352 0.88421595]	[587.97167969 544.46356201 0.89278305]	[503.42724609 549.55621338 0.73357981]	[462.19952393 554.68200684 0.71453202]	[469.98733521 711.12298584 0.80785477]	[4.85345154e+02 8.52272583e+02 8.06476891e-01]	[547.00213623 544.45855713 0.70091546]	[562.43359375 688.17919922 0.85122681]	[557.22186279 790.73364258 0.82490832]	[467.49621582 254.44444275 0.89104825]	[500.68624878 251.87117004 0.9102726 ]	[441.91036987 256.95654297 0.90516484]	[521.28356934 246.81384277 0.84489262]	[5.46971497e+02 8.36899658e+02 7.16121793e-01]	[5.64991089e+02 8.31754456e+02 7.34297752e-01]	[5.47022400e+02 7.93302734e+02 6.79538071e-01]	[4.90563049e+02 8.95859436e+02 7.82801509e-01]	[4.72563660e+02 8.93257019e+02 7.66151607e-01]	[4.90528992e+02 8.65050171e+02 5.95592082e-01]
[482.95635986 262.21472168 0.8807717 ]	[482.85873413 339.05621338 0.91551989]	[418.64135742 339.14907837 0.85301781]	[390.47229004 454.59848022 0.79852229]	[385.33380127 557.25872803 0.84847224]	[546.99328613 336.54104614 0.83786058]	[585.40783691 444.35113525 0.88374156]	[587.97253418 544.46209717 0.89276582]	[503.42950439 549.55804443 0.73327422]	[462.20358276 554.68310547 0.71473676]	[469.98101807 711.12115479 0.8078959 ]	[4.85345306e+02 8.52280823e+02 8.06011498e-01]	[547.00213623 544.46026611 0.70094573]	[562.43591309 688.18164062 0.85051429]	[557.2175293 790.72259521 0.82473618]	[467.49621582 254.4442749 0.89122725]	[500.68624878 251.87089539 0.91015387]	[441.91036987 256.95654297 0.90578991]	[521.28381348 246.81385803 0.84497118]	[5.46953857e+02 8.36894897e+02 7.10634291e-01]	[5.64971008e+02 8.31759949e+02 7.30352819e-01]	[5.47021973e+02 7.93287659e+02 6.80118859e-01]	[4.90565674e+02 8.95862793e+02 7.82192528e-01]	[4.72565674e+02 8.93259216e+02 7.66675413e-01]	[4.90528748e+02 8.65065369e+02 5.97429812e-01]
[482.84057617 262.23074341 0.89370787]	[482.77389526 339.08572388 0.92189682]	[418.57183838 339.19454956 0.84393674]	[390.44683838 457.09634399 0.8073867 ]	[385.34146118 559.71679688 0.85390317]	[544.51544189 336.54089355 0.84432518]	[585.38165283 444.33297729 0.88937384]	[585.59643555 544.45605469 0.89985031]	[503.38046265 549.57427979 0.73952812]	[459.82736206 554.6920166 0.71796405]	[470.03604126 708.72131348 0.80772781]	[4.85373932e+02 8.52257080e+02 8.02519143e-01]	[546.94158936 544.48876953 0.70844996]	[562.37512207 688.11602783 0.83909476]	[5.54611511e+02 7.77874939e+02 7.51478136e-01]	[464.9463501 254.45622253 0.91319579]	[498.19042969 251.87121582 0.88506734]	[441.86349487 257.01248169 0.92057306]	[518.79193115 246.8289032 0.83580673]	[5.44479187e+02 8.29231201e+02 7.14515805e-01]	[5.62449280e+02 8.24062622e+02 6.80616438e-01]	[5.44457581e+02 7.80443420e+02 6.10245764e-01]	[4.90565216e+02 8.95887451e+02 7.89261103e-01]	[4.72591431e+02 8.93279541e+02 7.75224566e-01]	[4.90556244e+02 8.62546509e+02 5.92089713e-01]
[482.75805664 264.71206665 0.89114857]	[482.74975586 339.08587646 0.92064697]	[418.55081177 339.17446899 0.83817118]	[387.91891479 457.16824341 0.82078832]	[385.32183838 559.74194336 0.85981029]	[544.51379395 336.57324219 0.84758377]	[585.33215332 444.30661011 0.88742262]	[585.59020996 544.46343994 0.90118325]	[503.3553772 552.09161377 0.73875773]	[459.80557251 557.20709229 0.71895498]	[472.57202148 708.70568848 0.79794097]	[4.85371033e+02 8.52323059e+02 8.04170132e-01]	[546.91619873 546.96533203 0.7061851 ]	[562.39642334 693.17724609 0.78140152]	[549.55950928 762.44732666 0.79352444]	[464.85772705 254.44085693 0.92267942]	[495.69274902 251.86528015 0.8666513 ]	[441.79312134 256.94793701 0.89689267]	[518.73516846 246.77841187 0.82389176]	[5.44513000e+02 8.11229248e+02 7.57237732e-01]	[5.62348389e+02 8.06122803e+02 7.31034935e-01]	[5.41908203e+02 7.54828674e+02 6.33481979e-01]	[4.90561920e+02 8.95893738e+02 7.95821667e-01]	[4.75070618e+02 8.93290222e+02 7.78740346e-01]	[4.90520172e+02 8.65071106e+02 6.09902024e-01]
[480.36471558 264.72039795 0.89768559]	[480.3348999 339.08227539 0.92044097]	[416.08889771 339.18936157 0.83414149]	[387.87509155 457.10186768 0.81942868]	[382.87927246 559.76611328 0.86690414]	[544.42773438 336.56588745 0.85297936]	[582.92181396 444.3236084 0.88539797]	[585.54943848 544.52648926 0.89291161]	[503.3019104 552.13269043 0.74210048]	[459.77304077 559.72900391 0.72746664]	[470.02001953 711.2321167 0.77363718]	[4.85343201e+02 8.54874817e+02 8.04534853e-01]	[544.49304199 547.00146484 0.70973301]	[562.46087646 693.19378662 0.78013498]	[552.10223389 736.8605957 0.76249444]	[462.43713379 254.45339966 0.93465817]	[495.58728027 251.89291382 0.86403602]	[441.71655273 254.56813049 0.90666306]	[516.18457031 246.80368042 0.78642851]	[5.44333252e+02 7.88074951e+02 7.64936686e-01]	[5.57248840e+02 7.82956848e+02 6.82597995e-01]	[5.44454224e+02 7.31640015e+02 6.86985373e-01]	[4.90551971e+02 8.95889465e+02 8.03825974e-01]	[4.72608490e+02 8.93307373e+02 7.86675334e-01]	[4.90545013e+02 8.67654663e+02 6.47236824e-01]
[480.30102539 264.72442627 0.89797133]	[480.28967285 339.06466675 0.92006207]	[413.56112671 339.2015686 0.81558555]	[382.84985352 457.12194824 0.84594887]	[382.80633545 559.72064209 0.87288696]	[544.42633057 336.53634644 0.8524729 ]	[582.8493042 444.30380249 0.88409412]	[585.55090332 544.46893311 0.90182543]	[503.3041687 554.63037109 0.7354365 ]	[459.76235962 559.74505615 0.72462147]	[472.5425415 711.18865967 0.78137684]	[4.85403015e+02 8.57371399e+02 7.94458628e-01]	[544.515625 547.01428223 0.69439554]	[562.41235352 690.67657471 0.79777145]	[546.94763184 713.75109863 0.73579437]	[462.3772583 254.45257568 0.93842041]	[493.05603027 251.907547 0.86517322]	[441.69570923 254.55822754 0.8985312 ]	[516.16162109 246.77191162 0.78212976]	[5.39280945e+02 7.59866821e+02 7.31638968e-01]	[5.46966675e+02 7.52212158e+02 7.01964796e-01]	[5.41810303e+02 7.05994324e+02 6.00373030e-01]	[4.93052216e+02 8.95892395e+02 7.97814548e-01]	[4.75097015e+02 8.93309326e+02 7.90188909e-01]	[4.90567017e+02 8.70146301e+02 6.58982635e-01]
[480.28771973 264.75485229 0.89637703]	[480.25933838 339.05999756 0.91767842]	[413.53662109 339.19537354 0.81258351]	[382.78207397 457.08325195 0.85599363]	[382.80563354 559.75946045 0.88171113]	[544.40136719 336.52902222 0.85179663]	[582.83685303 444.34494019 0.87720495]	[585.54431152 544.48168945 0.89795399]	[503.27728271 554.63433838 0.73667711]	[459.74273682 559.74035645 0.72119951]	[472.53604126 711.20556641 0.77528131]	[4.85398712e+02 8.57414856e+02 7.89789021e-01]	[544.49725342 547.01654053 0.694049 ]	[564.83691406 695.7298584 0.78274012]	[5.44365417e+02 7.03492188e+02 6.38386726e-01]	[462.36453247 254.45178223 0.93676817]	[493.04779053 251.9243927 0.86786401]	[441.69515991 254.55105591 0.8944363 ]	[516.13146973 246.813797 0.77639258]	[5.39260620e+02 7.47127686e+02 7.02332079e-01]	[5.44380371e+02 7.44496582e+02 6.13574982e-01]	[5.39230835e+02 6.88148376e+02 4.74970251e-01]	[4.93083649e+02 8.95893127e+02 7.94870198e-01]	[4.75129242e+02 8.93316711e+02 7.88708568e-01]	[4.90530243e+02 8.70192261e+02 6.58944130e-01]
[480.26983643 267.2850647 0.89362669]	[480.25631714 339.05410767 0.92232138]	[413.5249939 339.20574951 0.81167281]	[382.72427368 454.61581421 0.87204063]	[382.78829956 559.81738281 0.89226472]	[544.40405273 336.53308105 0.87665689]	[582.82995605 444.37689209 0.87573338]	[585.51965332 544.48791504 0.90316534]	[503.24423218 554.61883545 0.73966146]	[459.72097778 559.71850586 0.71271127]	[472.52996826 713.69250488 0.77513415]	[4.85401184e+02 8.57371704e+02 7.92679131e-01]	[544.47088623 546.99499512 0.69725448]	[564.9197998 695.7355957 0.77708745]	[5.41869690e+02 6.88019409e+02 3.46376628e-01]	[462.33581543 254.49479675 0.93581909]	[490.56954956 251.97050476 0.87502438]	[441.66033936 254.59558105 0.9009434 ]	[513.64447021 249.2959137 0.7798835 ]	[5.41843384e+02 7.29178528e+02 5.01569748e-01]	[5.46950623e+02 7.26593140e+02 4.12891060e-01]	[5.39255676e+02 6.77807556e+02 1.71076491e-01]	[4.93092102e+02 8.95889465e+02 7.95971692e-01]	[4.75122986e+02 8.93307800e+02 7.91755795e-01]	[4.90543823e+02 8.70142883e+02 6.54360831e-01]
[480.26464844 267.27566528 0.89375138]	[480.25991821 339.04196167 0.92060959]	[413.53048706 339.18792725 0.81231517]	[382.73434448 454.60638428 0.86767787]	[382.79483032 559.82458496 0.89067328]	[544.40551758 336.51815796 0.86576211]	[582.82678223 444.35083008 0.87609106]	[585.52410889 544.48284912 0.90078145]	[503.25436401 552.12512207 0.74113458]	[459.72796631 557.25952148 0.71377879]	[472.52944946 711.22479248 0.77524537]	[4.85407013e+02 8.54920532e+02 7.93925583e-01]	[544.47766113 546.98321533 0.69938463]	[564.91796875 693.23657227 0.77974361]	[5.41830688e+02 6.87999512e+02 3.82759988e-01]	[462.33248901 254.48745728 0.93722534]	[490.56503296 251.96731567 0.87541819]	[441.66229248 254.59481812 0.90081006]	[513.63867188 249.31286621 0.78476596]	[5.41824280e+02 7.29206299e+02 5.31102061e-01]	[5.44518433e+02 7.26639648e+02 4.44124341e-01]	[5.26430542e+02 6.67647461e+02 1.90001845e-01]	[4.93091705e+02 8.95884033e+02 8.00602317e-01]	[4.75123016e+02 8.93302979e+02 7.96539187e-01]	[4.90554474e+02 8.70125366e+02 6.51957035e-01]
[480.24740601 267.3576355 0.89048779]	[480.22869873 336.68502808 0.91943336]	[411.0088501 339.18875122 0.81065226]	[380.33599854 452.06671143 0.8753159 ]	[380.33157349 559.77862549 0.89413869]	[544.38366699 336.46322632 0.87119806]	[582.80285645 444.3420105 0.88490993]	[585.51251221 544.47363281 0.90201086]	[500.89801025 554.69232178 0.74480176]	[459.69448853 559.7855835 0.71753103]	[470.04782104 711.21398926 0.78210592]	[4.85436920e+02 8.54878052e+02 7.98245251e-01]	[544.43200684 549.56988525 0.69233352]	[564.92077637 698.37481689 0.78409612]	[5.41820801e+02 6.77817627e+02 1.48465231e-01]	[462.33032227 254.525177 0.94183749]	[490.55599976 254.36338806 0.88109165]	[439.3324585 254.56013489 0.89596653]	[516.11419678 246.83331299 0.78372341]	[5.44342041e+02 7.13708191e+02 2.98077255e-01]	[5.57191467e+02 7.08620178e+02 2.17713848e-01]	[0. 0. 0.]	[4.93107910e+02 8.95878296e+02 8.02051306e-01]	[4.75139435e+02 8.93281250e+02 7.98562944e-01]	[4.93070343e+02 8.67664673e+02 6.51879847e-01]
[480.24829102 267.35974121 0.89025748]	[480.22793579 336.68896484 0.92010874]	[411.02056885 339.18701172 0.81094211]	[380.33221436 452.07174683 0.87643349]	[380.33276367 559.78283691 0.89476758]	[544.37744141 336.47509766 0.87238568]	[582.7979126 444.30960083 0.88817638]	[585.51373291 544.47143555 0.90238988]	[500.88833618 554.67645264 0.74353719]	[459.68304443 559.77410889 0.71465385]	[470.05352783 711.21990967 0.78093517]	[4.85433350e+02 8.54881775e+02 7.98742890e-01]	[544.42852783 549.55682373 0.69275236]	[564.92279053 698.37213135 0.7841233 ]	[5.41819885e+02 6.77802856e+02 1.49666071e-01]	[462.33255005 254.52723694 0.94102049]	[490.55505371 254.3649292 0.88088912]	[439.33413696 254.56103516 0.89509171]	[513.65100098 249.30360413 0.78332967]	[5.44346252e+02 7.13706604e+02 2.99037635e-01]	[5.57193970e+02 7.08615845e+02 2.17804283e-01]	[0. 0. 0.]	[4.93114258e+02 8.95879333e+02 8.02739620e-01]	[4.75142517e+02 8.93282227e+02 7.99732924e-01]	[4.93055298e+02 8.67666931e+02 6.51825249e-01]
[480.26461792 269.84350586 0.89045775]	[480.2303772 336.67904663 0.91460133]	[411.02780151 339.18066406 0.80435908]	[380.31298828 452.02020264 0.86852419]	[380.30126953 559.78741455 0.9075765 ]	[544.36572266 336.46014404 0.86429626]	[582.77142334 444.36834717 0.87700802]	[585.47802734 544.51116943 0.90515786]	[500.83752441 557.1897583 0.75058663]	[459.65344238 559.82910156 0.71836519]	[472.53845215 711.22894287 0.7845512 ]	[4.85452698e+02 8.54864624e+02 7.96630800e-01]	[544.36706543 552.10058594 0.70633638]	[564.87963867 703.37658691 0.80035293]	[5.44415344e+02 6.75231384e+02 8.22714344e-02]	[462.35580444 254.56794739 0.93312418]	[490.56652832 254.39938354 0.87838948]	[439.31646729 254.59034729 0.88756561]	[516.1307373 249.31712341 0.78945702]	[5.44457947e+02 7.06089600e+02 1.50319666e-01]	[5.59827026e+02 7.05999146e+02 9.41239297e-02]	[0. 0. 0.]	[4.93136780e+02 8.95881531e+02 7.96944797e-01]	[4.75157318e+02 8.93281128e+02 7.91306436e-01]	[4.93065216e+02 8.67653870e+02 6.50840759e-01]
[482.74923706 272.45275879 0.91951811]	[480.18127441 336.69699097 0.91149944]	[410.99899292 339.15979004 0.80948901]	[380.22970581 449.45288086 0.87953109]	[377.71002197 557.18908691 0.87900245]	[544.32470703 336.50027466 0.86994219]	[580.33807373 446.86383057 0.84585285]	[585.35943604 546.95367432 0.8905763 ]	[500.72470093 557.19470215 0.7395978 ]	[457.13058472 562.2520752 0.70249981]	[475.07217407 708.65319824 0.81406558]	[4.85453857e+02 8.54845398e+02 7.91245341e-01]	[544.30609131 552.08270264 0.71169198]	[562.44940186 700.86706543 0.78754008]	[5.41869080e+02 6.70159363e+02 8.90534446e-02]	[464.90597534 257.09945679 0.89439827]	[495.66482544 254.57443237 0.90008056]	[441.70001221 257.00796509 0.88973564]	[516.20471191 249.40473938 0.76965833]	[5.44355042e+02 7.03392578e+02 1.19538307e-01]	[5.62312500e+02 6.98320435e+02 7.41874948e-02]	[0. 0. 0.]	[4.93086212e+02 8.95893738e+02 7.97266901e-01]	[4.75117279e+02 8.93289978e+02 7.86219537e-01]	[4.93079529e+02 8.67622009e+02 6.41048133e-01]
[482.79296875 274.89624023 0.92218953]	[480.23910522 339.05355835 0.91199422]	[413.49789429 339.12902832 0.81309086]	[380.17437744 449.44406128 0.88560033]	[377.67001343 554.67779541 0.87597233]	[544.40576172 336.57727051 0.8746103 ]	[580.26281738 446.91677856 0.82733643]	[582.96533203 546.96008301 0.88643646]	[500.66998291 559.74243164 0.74251181]	[457.07763672 562.34375 0.70666736]	[475.11065674 708.69195557 0.81124777]	[4.85469757e+02 8.54828369e+02 7.94464469e-01]	[541.90100098 554.63909912 0.71367604]	[562.33642578 700.93310547 0.78946495]	[5.31590088e+02 6.77783630e+02 1.06254399e-01]	[467.38922119 257.16070557 0.87074661]	[498.16860962 256.9876709 0.91322619]	[441.76922607 256.95739746 0.88420081]	[518.79162598 251.89323425 0.84257555]	[5.41868286e+02 7.06112915e+02 1.57713503e-01]	[5.59756958e+02 7.06021667e+02 1.05692849e-01]	[0. 0. 0.]	[4.93115326e+02 8.95915588e+02 7.97750890e-01]	[4.75160370e+02 8.93303040e+02 7.86957085e-01]	[4.93090820e+02 8.67589539e+02 6.33701086e-01]
[482.84338379 274.92977905 0.92295325]	[480.28283691 339.0447998 0.91394395]	[413.52444458 339.11026001 0.81276804]	[380.12527466 446.96838379 0.89209312]	[377.5657959 554.63848877 0.85927194]	[544.4430542 336.59954834 0.87074697]	[580.21862793 449.48956299 0.8115744 ]	[582.91137695 546.96118164 0.8849895 ]	[498.2612915 559.76220703 0.73413479]	[454.57513428 562.35760498 0.69724923]	[475.09429932 711.12249756 0.80305642]	[4.85460449e+02 8.54836365e+02 7.96875715e-01]	[541.88165283 554.6730957 0.71247548]	[562.23956299 703.41558838 0.76908064]	[5.29039246e+02 6.80327332e+02 9.87385511e-02]	[467.4586792 257.20324707 0.86269248]	[498.23217773 257.02566528 0.92754674]	[441.87896729 257.05282593 0.87623304]	[521.20288086 251.96057129 0.84936917]	[5.41829834e+02 7.08685730e+02 1.49117738e-01]	[5.59812439e+02 7.08601807e+02 1.08511850e-01]	[0. 0. 0.]	[4.93097748e+02 8.95911804e+02 8.02326918e-01]	[4.75131805e+02 8.93297974e+02 7.89123714e-01]	[4.93090698e+02 8.65139099e+02 6.34536088e-01]
[482.93560791 274.98052979 0.9190594 ]	[480.31088257 339.05569458 0.91479993]	[413.55303955 339.08862305 0.8156215 ]	[377.73931885 449.4407959 0.89287925]	[375.07687378 554.66650391 0.83012885]	[544.46557617 336.63955688 0.87632847]	[577.77410889 452.01766968 0.80998093]	[582.81567383 547.02032471 0.87116498]	[498.2199707 559.71459961 0.71732491]	[452.06018066 562.29962158 0.68250722]	[472.54528809 708.70141602 0.80069274]	[4.85397675e+02 8.54798523e+02 7.96466887e-01]	[541.86706543 554.63641357 0.70702469]	[559.82495117 703.49468994 0.76896375]	[5.26441589e+02 6.85458557e+02 1.27122581e-01]	[469.99194336 259.61953735 0.85627431]	[500.67144775 257.04449463 0.94255203]	[444.30963135 257.11920166 0.86589319]	[521.24163818 251.93202209 0.85539472]	[5.39308777e+02 7.16331909e+02 1.96838915e-01]	[5.49537598e+02 7.18818420e+02 1.40781164e-01]	[0. 0. 0.]	[4.93081329e+02 8.95922241e+02 8.00654054e-01]	[4.75111877e+02 8.93301575e+02 7.84409165e-01]	[4.90539368e+02 8.65099731e+02 6.14195466e-01]
[482.95092773 275.03424072 0.91742635]	[480.27432251 339.10247803 0.920488 ]	[413.519104 339.13015747 0.80904621]	[377.7071228 449.51119995 0.89225435]	[374.98352051 554.69317627 0.82086802]	[544.42938232 336.66601562 0.87977535]	[577.73052979 452.05432129 0.80619073]	[582.78717041 546.98358154 0.87279707]	[498.13208008 559.73260498 0.70949495]	[449.4397583 562.31097412 0.6856249 ]	[467.48931885 708.72161865 0.78873181]	[4.82962646e+02 8.54828979e+02 7.89495051e-01]	[541.84240723 554.66375732 0.70646346]	[562.23095703 703.46765137 0.78005409]	[5.26456482e+02 6.88052612e+02 1.91398233e-01]	[470.02264404 259.67559814 0.85162133]	[500.67663574 257.09649658 0.93577224]	[444.29830933 257.12423706 0.85790539]	[521.24639893 251.92250061 0.84990489]	[5.29063904e+02 7.26500977e+02 2.88054198e-01]	[5.41763672e+02 7.23999817e+02 2.30284244e-01]	[5.13653625e+02 6.85561157e+02 1.12868294e-01]	[4.93086273e+02 8.95885315e+02 8.01054239e-01]	[4.75105682e+02 8.93290405e+02 7.75623977e-01]	[4.87986816e+02 8.67613953e+02 5.91207206e-01]
[482.82449341 277.48376465 0.93513155]	[480.22558594 339.11087036 0.92087686]	[411.02279663 339.14300537 0.81279421]	[377.64605713 454.5725708 0.8988198 ]	[367.40731812 557.18103027 0.81241596]	[544.38647461 336.67443848 0.88547909]	[577.74560547 452.06277466 0.81205118]	[582.81671143 547.00189209 0.86729151]	[495.61077881 559.74700928 0.69593811]	[444.4090271 562.31726074 0.69503123]	[464.96047974 711.16021729 0.79978144]	[4.82852264e+02 8.59933411e+02 7.90709376e-01]	[541.81018066 554.67651367 0.69588077]	[562.21142578 703.37994385 0.75788879]	[5.31606750e+02 6.88026245e+02 2.01575443e-01]	[467.40335083 262.19869995 0.84321642]	[498.23693848 259.60888672 0.90105134]	[441.79452515 257.16455078 0.88351452]	[521.21484375 254.39358521 0.83996075]	[5.34124878e+02 7.23937256e+02 3.34630728e-01]	[5.41844116e+02 7.18861328e+02 2.65669525e-01]	[5.29006042e+02 6.88074341e+02 1.14411682e-01]	[4.90539276e+02 8.95875793e+02 7.96497524e-01]	[4.72543091e+02 8.93337280e+02 7.64464319e-01]	[4.85438080e+02 8.70263794e+02 6.45932317e-01]
[482.77108765 277.5038147 0.94161522]	[480.19012451 339.14190674 0.92292947]	[408.45281982 339.2244873 0.80569237]	[377.63446045 457.1081543 0.90731519]	[367.36077881 557.25378418 0.82532668]	[544.37225342 336.66973877 0.89037424]	[577.78271484 454.54937744 0.81509548]	[582.82421875 546.99499512 0.87141883]	[495.63015747 557.26507568 0.69661772]	[444.43215942 562.27416992 0.69108611]	[464.95678711 708.71746826 0.80231023]	[4.82853180e+02 8.59925842e+02 7.89271414e-01]	[541.82330322 554.64147949 0.69714218]	[559.84240723 700.91906738 0.74939024]	[5.31598877e+02 6.88043152e+02 2.28688523e-01]	[464.90945435 262.24642944 0.84622961]	[498.15896606 259.62408447 0.88273913]	[441.7527771 257.17663574 0.87737411]	[518.77215576 254.43939209 0.85639775]	[5.34123230e+02 7.23961060e+02 3.50778788e-01]	[5.41837036e+02 7.18891174e+02 2.86388934e-01]	[5.23848145e+02 6.82941162e+02 1.30510330e-01]	[4.90528564e+02 8.95863342e+02 7.95468807e-01]	[4.72535950e+02 8.93333557e+02 7.62035191e-01]	[4.85452881e+02 8.70266418e+02 6.41363025e-01]
[482.73605347 277.53244019 0.94085407]	[480.14846802 339.18673706 0.90802282]	[408.38815308 339.27896118 0.79773039]	[377.63568115 457.19247437 0.92045081]	[367.33926392 559.75482178 0.83155262]	[544.36932373 339.05102539 0.88304597]	[577.7946167 454.59695435 0.82758981]	[582.84484863 547.0201416 0.86801589]	[495.66644287 559.78436279 0.70777899]	[446.88647461 562.3684082 0.69829696]	[467.42959595 711.12249756 0.79639095]	[4.82861969e+02 8.57399963e+02 7.91910350e-01]	[541.83483887 557.19799805 0.70438236]	[562.22296143 703.48840332 0.77575821]	[5.28989685e+02 6.85444885e+02 1.57388330e-01]	[464.86166382 264.77593994 0.84791207]	[495.6640625 259.67080688 0.86757982]	[441.71157837 259.63754272 0.87096637]	[518.67443848 254.46295166 0.83666265]	[5.39271240e+02 7.16303589e+02 2.65180111e-01]	[5.47004089e+02 7.13725586e+02 2.01835915e-01]	[0. 0. 0.]	[4.90485382e+02 8.95855774e+02 7.88134694e-01]	[4.70019958e+02 8.93308777e+02 7.56092727e-01]	[4.85476929e+02 8.70208313e+02 6.32465243e-01]
[480.33654785 277.64035034 0.94253135]	[480.1361084 339.21887207 0.90039092]	[405.92123413 341.71679688 0.79831737]	[377.6395874 459.63265991 0.93169892]	[364.86129761 559.77734375 0.83745104]	[544.36132812 339.07272339 0.88321352]	[580.21630859 454.60348511 0.82824516]	[582.86761475 547.03997803 0.87059349]	[495.63845825 562.26318359 0.71196824]	[444.43765259 562.40570068 0.69693154]	[467.43496704 711.222229 0.79323077]	[4.82927124e+02 8.54799988e+02 8.01122606e-01]	[541.80401611 557.24328613 0.70420897]	[559.82397461 705.93280029 0.77402478]	[5.36678223e+02 6.85526489e+02 1.19372219e-01]	[462.40234375 269.84835815 0.8671695 ]	[493.07662964 262.21029663 0.84661561]	[441.71020508 262.17462158 0.83058387]	[516.15557861 254.53236389 0.8294071 ]	[5.41835266e+02 7.13776367e+02 2.18968123e-01]	[5.59729614e+02 7.11167053e+02 1.74116969e-01]	[0. 0. 0.]	[4.90512634e+02 8.95877625e+02 7.99882829e-01]	[4.72532867e+02 8.93283203e+02 7.66524553e-01]	[4.87992584e+02 8.65104126e+02 5.94334960e-01]
[480.27072144 280.11401367 0.93051904]	[480.14749146 339.24343872 0.90166754]	[408.39840698 341.7310791 0.79495233]	[377.64837646 459.65679932 0.93281519]	[367.33279419 562.22692871 0.84706521]	[544.36346436 339.11230469 0.8880077 ]	[580.23150635 454.62686157 0.83302808]	[582.89819336 549.51123047 0.86486572]	[495.63671875 559.81573486 0.71324217]	[446.8687439 562.40472412 0.69807738]	[470.015625 711.16577148 0.7988292 ]	[4.82978943e+02 8.54814209e+02 7.89294958e-01]	[541.81011963 557.19720459 0.70266438]	[559.82373047 705.98999023 0.78575319]	[5.39229858e+02 6.85473145e+02 1.08611822e-01]	[462.34460449 272.42507935 0.89357239]	[490.5083313 267.31201172 0.84745133]	[441.68295288 264.75610352 0.80966157]	[513.65667725 257.00012207 0.82604188]	[5.44316345e+02 7.11227783e+02 1.74210191e-01]	[5.62343506e+02 7.08666504e+02 1.51624799e-01]	[0. 0. 0.]	[4.90529816e+02 8.95893250e+02 7.88581729e-01]	[4.72557526e+02 8.93283691e+02 7.62705386e-01]	[4.90549225e+02 8.65101440e+02 6.04274094e-01]
[480.26498413 280.21337891 0.91076076]	[480.11663818 341.69256592 0.88408649]	[408.3918457 344.33847046 0.77557337]	[377.63604736 459.79162598 0.94306153]	[364.87420654 562.37487793 0.868119 ]	[544.33978271 339.15896606 0.8903951 ]	[580.26373291 457.15432739 0.85660869]	[582.92883301 554.61395264 0.85956746]	[495.65325928 562.34063721 0.73429805]	[446.89141846 564.91845703 0.70959425]	[472.54586792 716.28283691 0.77661949]	[4.85384094e+02 8.52372070e+02 7.74485648e-01]	[541.81213379 559.75311279 0.71564168]	[559.77093506 706.05645752 0.79029536]	[5.39262390e+02 6.85531433e+02 9.10724550e-02]	[462.32571411 274.90625 0.91618347]	[490.49273682 269.87637329 0.85399061]	[441.67767334 267.29144287 0.79897535]	[513.63964844 257.04360962 0.82388175]	[5.44335876e+02 7.11258667e+02 1.52600065e-01]	[5.62450989e+02 7.08704285e+02 1.36809736e-01]	[0. 0. 0.]	[4.90565125e+02 8.95918640e+02 7.77585149e-01]	[4.72597382e+02 8.93295776e+02 7.57556260e-01]	[4.93117218e+02 8.65062256e+02 5.83659410e-01]
[480.26541138 280.21401978 0.91038752]	[480.11761475 341.69674683 0.88354057]	[408.39141846 344.33944702 0.77558172]	[377.63717651 459.79122925 0.94299328]	[364.87124634 562.36401367 0.86743319]	[544.34228516 339.16439819 0.88902068]	[580.26934814 457.15808105 0.8577466 ]	[582.9284668 552.14855957 0.85955518]	[495.64508057 562.34973145 0.73382056]	[446.88806152 564.92425537 0.70982987]	[472.54336548 716.30023193 0.77620679]	[4.85392120e+02 8.54802856e+02 7.73606837e-01]	[541.8069458 559.76324463 0.71645278]	[559.75708008 706.07861328 0.78727484]	[5.39256897e+02 6.85555176e+02 8.84028748e-02]	[462.3248291 274.90701294 0.91586459]	[490.49395752 269.87649536 0.85330409]	[441.67315674 267.28213501 0.79730499]	[513.64935303 257.04470825 0.82554501]	[5.44293945e+02 7.11245178e+02 1.41804427e-01]	[5.62442627e+02 7.11144470e+02 1.24871723e-01]	[0. 0. 0.]	[4.90576050e+02 8.95905334e+02 7.78104424e-01]	[4.75073425e+02 8.93285828e+02 7.60229111e-01]	[4.93121857e+02 8.65086609e+02 5.90426862e-01]
[480.23220825 285.25637817 0.88363981]	[480.13336182 341.80163574 0.87132424]	[408.43078613 349.3963623 0.77297664]	[377.63357544 462.23944092 0.94181406]	[364.86044312 562.46716309 0.87417626]	[544.33880615 339.22036743 0.88768804]	[580.25793457 459.59915161 0.86785316]	[582.90368652 557.21466064 0.8667624 ]	[495.64761353 564.90026855 0.73456669]	[446.91049194 567.47668457 0.69647241]	[472.58865356 721.36895752 0.79477221]	[4.85342926e+02 8.54806335e+02 7.71114528e-01]	[541.79681396 562.30383301 0.72678089]	[559.75372314 708.52160645 0.78839719]	[5.31565613e+02 6.88135681e+02 7.24346712e-02]	[462.31997681 275.02941895 0.93233931]	[490.47802734 272.46774292 0.87239772]	[441.70846558 269.87927246 0.79528636]	[516.11022949 259.58770752 0.80700868]	[5.41852539e+02 7.16320251e+02 1.06034778e-01]	[5.59766418e+02 7.23901123e+02 7.47188181e-02]	[0. 0. 0.]	[4.90503113e+02 8.95878540e+02 7.86879897e-01]	[4.72545441e+02 8.93265381e+02 7.68628001e-01]	[4.93091980e+02 8.62574341e+02 5.69612265e-01]
[480.25140381 292.88165283 0.9038018 ]	[480.14074707 349.38723755 0.84805596]	[408.40783691 352.00817871 0.78032762]	[377.61791992 462.39208984 0.92591035]	[364.88208008 564.90350342 0.86486095]	[544.36639404 341.79797363 0.85228395]	[580.24005127 459.73074341 0.88770467]	[582.90148926 559.8314209 0.89100122]	[495.65048218 565.01861572 0.73301518]	[444.44143677 570.05267334 0.69013798]	[472.55859375 721.46398926 0.79762256]	[4.82971313e+02 8.52261719e+02 7.86698639e-01]	[541.83001709 562.43261719 0.73538798]	[559.73132324 711.16009521 0.74746746]	[5.23873474e+02 6.88091614e+02 7.12122843e-02]	[462.35281372 277.55673218 0.9323929 ]	[490.51165771 275.02575684 0.89210325]	[441.77252197 274.87026978 0.79329705]	[516.11773682 262.1550293 0.77146161]	[5.41913025e+02 7.21419495e+02 1.20143242e-01]	[5.62242981e+02 7.23899048e+02 8.91593546e-02]	[0. 0. 0.]	[4.87974182e+02 8.95861145e+02 7.79890299e-01]	[4.70012512e+02 8.93238281e+02 7.51765609e-01]	[4.95668671e+02 8.57446228e+02 5.57707965e-01]
[480.32467651 295.49414062 0.93872881]	[480.19985962 354.44631958 0.87671804]	[410.9465332 354.5368042 0.78580463]	[377.64544678 464.87631226 0.90829539]	[367.40673828 567.58026123 0.81504029]	[544.42004395 346.86325073 0.82931143]	[580.23602295 462.19537354 0.88106698]	[582.86480713 562.35821533 0.90438074]	[495.65374756 567.55493164 0.72720218]	[446.90246582 575.15643311 0.68961215]	[472.58547974 724.03869629 0.81650102]	[4.82964508e+02 8.52198242e+02 7.99848020e-01]	[541.80993652 564.96826172 0.73013991]	[559.73260498 711.25201416 0.73607564]	[5.26442810e+02 6.88054321e+02 7.62994587e-02]	[464.82373047 280.14172363 0.88610035]	[493.08612061 277.58483887 0.88577318]	[441.80905151 275.04559326 0.81998652]	[513.65679932 269.84423828 0.77908707]	[5.44284729e+02 7.26512024e+02 1.90193638e-01]	[5.62276733e+02 7.23908936e+02 1.46994352e-01]	[0. 0. 0.]	[4.88001892e+02 8.95926697e+02 7.70991981e-01]	[4.70028076e+02 8.93282898e+02 7.39802420e-01]	[4.95680267e+02 8.54893738e+02 5.75418949e-01]
[480.3112793 295.65740967 0.9407227 ]	[480.23382568 356.98599243 0.90523756]	[410.9994812 357.05499268 0.79570031]	[377.66714478 464.90951538 0.90562892]	[364.87393188 570.07250977 0.81799144]	[544.43865967 354.4508667 0.84120023]	[580.24700928 462.41687012 0.85704815]	[582.84777832 564.84399414 0.90003943]	[495.60595703 570.027771 0.71437764]	[444.42272949 575.19647217 0.69575316]	[472.58450317 726.48852539 0.81548762]	[4.82927307e+02 8.52332336e+02 7.97945499e-01]	[541.78076172 564.9854126 0.72310525]	[559.73028564 713.72631836 0.72322243]	[5.29006287e+02 6.90685852e+02 8.86872560e-02]	[462.41955566 282.7331543 0.86023444]	[493.08288574 280.11257935 0.86063534]	[441.7237854 277.56201172 0.85187644]	[513.62860107 272.49530029 0.80853897]	[5.44276245e+02 7.26632202e+02 2.68975437e-01]	[5.59770020e+02 7.24023743e+02 2.07188070e-01]	[0. 0. 0.]	[4.90540161e+02 8.98412354e+02 7.67529309e-01]	[4.72538422e+02 8.93341431e+02 7.42704391e-01]	[4.93118713e+02 8.59951782e+02 5.74980140e-01]
[480.25946045 298.17651367 0.942123 ]	[480.24353027 357.13357544 0.9113723 ]	[413.49957275 357.14123535 0.80252874]	[377.62698364 472.57214355 0.88003981]	[364.82467651 575.15368652 0.81774658]	[544.41741943 357.04385376 0.86112404]	[580.25592041 464.91519165 0.84061337]	[582.82092285 565.02160645 0.88994646]	[495.61950684 575.17407227 0.70467925]	[444.41427612 580.29449463 0.7065661 ]	[475.12432861 726.5168457 0.83229136]	[4.82938080e+02 8.52307861e+02 8.00859571e-01]	[541.7989502 570.06567383 0.70284986]	[559.83447266 718.82556152 0.73413664]	[5.31544983e+02 7.03430298e+02 7.36893490e-02]	[462.32745361 287.88265991 0.85659957]	[490.53414917 282.75088501 0.83795446]	[441.68527222 277.5184021 0.78250498]	[513.62982178 274.93243408 0.81563234]	[5.44323242e+02 7.29185974e+02 2.74082869e-01]	[5.59756470e+02 7.26598145e+02 2.07946584e-01]	[0. 0. 0.]	[4.88016388e+02 8.95965698e+02 7.65134633e-01]	[4.70010620e+02 8.93323608e+02 7.42788672e-01]	[4.95658051e+02 8.57424072e+02 5.78534126e-01]
[480.2833252 300.76464844 0.90743482]	[480.18200684 359.63568115 0.91108382]	[408.46066284 359.70321655 0.79943812]	[377.6385498 477.65066528 0.90984529]	[362.34732056 577.76153564 0.8381297 ]	[544.36218262 357.19424438 0.87947941]	[580.32452393 467.45602417 0.83100241]	[582.81872559 567.50964355 0.86859173]	[495.63101196 580.24047852 0.72071773]	[446.8777771 582.8404541 0.71547639]	[477.6100769 726.60223389 0.83291829]	[4.82942047e+02 8.52286011e+02 8.03097188e-01]	[541.78076172 575.17913818 0.7004137 ]	[559.71807861 723.93597412 0.72642905]	[5.23807373e+02 7.00908630e+02 1.18429616e-01]	[462.35122681 295.40014648 0.90174377]	[490.54559326 290.38485718 0.85037076]	[441.67730713 280.17276001 0.77313185]	[513.62011719 275.02987671 0.80164504]	[5.41864258e+02 7.34261902e+02 3.05964381e-01]	[5.57170593e+02 7.29107239e+02 2.38753870e-01]	[0. 0. 0.]	[4.90505859e+02 8.95908447e+02 7.65008509e-01]	[4.70020569e+02 8.93281128e+02 7.45237947e-01]	[4.95652649e+02 8.57388000e+02 5.82725823e-01]
[480.2963562 313.49414062 0.92881221]	[480.16946411 364.76870728 0.87376946]	[408.47427368 367.41146851 0.76759982]	[377.64273071 480.36636353 0.95521307]	[362.309021 582.91204834 0.90270942]	[544.37060547 359.8036499 0.88183504]	[580.32611084 477.74182129 0.86085296]	[582.84472656 580.22717285 0.86251599]	[495.63589478 582.86120605 0.74361145]	[444.43533325 585.39709473 0.7334646 ]	[477.74069214 729.14727783 0.84307802]	[4.82866516e+02 8.54893921e+02 8.02956939e-01]	[541.80358887 580.27178955 0.71128029]	[559.81347656 726.52758789 0.77132463]	[5.21352966e+02 7.03427856e+02 1.90385193e-01]	[462.38800049 298.14920044 0.92976826]	[490.55886841 295.59735107 0.90009451]	[441.7800293 292.98175049 0.79832685]	[516.13616943 280.1809082 0.78302181]	[5.41827393e+02 7.44452148e+02 3.64052415e-01]	[5.49541748e+02 7.36831543e+02 2.67222285e-01]	[0. 0. 0.]	[4.93105927e+02 8.98460327e+02 7.41564333e-01]	[4.75074982e+02 8.93398315e+02 7.21423984e-01]	[4.87984467e+02 8.65081909e+02 6.13912225e-01]
[480.32705688 316.07470703 0.95013106]	[480.14004517 369.9671936 0.85456955]	[408.43414307 374.98959351 0.77158791]	[377.59442139 482.91766357 0.92664534]	[362.28421021 585.42230225 0.90536177]	[544.35192871 364.78408813 0.83227926]	[580.33117676 480.24871826 0.89006984]	[582.84625244 582.7598877 0.88412255]	[495.58978271 582.96435547 0.7336446 ]	[444.38021851 585.50726318 0.72719622]	[477.7434082 731.76574707 0.810853 ]	[4.82889984e+02 8.54881775e+02 8.12869310e-01]	[541.80426025 582.78570557 0.72809601]	[562.22088623 726.61553955 0.74742055]	[5.26478577e+02 7.11205688e+02 2.89772123e-01]	[462.44192505 300.68469238 0.8938145 ]	[493.09417725 298.15478516 0.89017469]	[441.815979 295.53131104 0.8271153 ]	[513.64837646 287.85003662 0.77862239]	[5.39291077e+02 7.49756104e+02 5.14489949e-01]	[5.44367310e+02 7.47146973e+02 4.46892858e-01]	[5.11070221e+02 7.03417908e+02 1.26985058e-01]	[4.90559570e+02 8.98442322e+02 7.49954760e-01]	[4.72568512e+02 8.93388306e+02 7.41046369e-01]	[4.90497711e+02 8.62553528e+02 6.13768041e-01]
[480.29058838 318.5324707 0.94234681]	[480.17227173 375.01348877 0.88362551]	[408.47329712 375.09869385 0.78642237]	[377.61297607 485.40206909 0.90907562]	[362.28933716 587.99920654 0.87648374]	[544.38745117 367.41159058 0.8355124 ]	[580.2901001 480.35842896 0.8779422 ]	[582.81091309 582.92279053 0.89270288]	[493.11187744 585.51074219 0.73628426]	[444.33139038 590.55267334 0.72178048]	[480.1940918 739.42474365 0.82520628]	[4.82888824e+02 8.57384521e+02 8.10553312e-01]	[541.78948975 582.93530273 0.73022473]	[562.28387451 729.1628418 0.80028009]	[5.21262390e+02 7.00921509e+02 1.76442519e-01]	[462.39428711 303.2449646 0.87445825]	[493.06292725 300.644104 0.86713874]	[441.73788452 295.65670776 0.85209 ]	[513.6229248 292.94259644 0.8054117 ]	[5.41898499e+02 7.47159790e+02 3.42302650e-01]	[5.49577576e+02 7.46983765e+02 2.43492961e-01]	[0. 0. 0.]	[4.90574127e+02 8.98463806e+02 7.60452628e-01]	[4.72590607e+02 8.93408997e+02 7.48918593e-01]	[4.87991852e+02 8.65108276e+02 6.27083957e-01]
[480.23162842 318.73126221 0.93334466]	[480.18496704 377.52163696 0.90774453]	[410.95278931 377.59265137 0.79503548]	[377.59432983 485.42153931 0.9063639 ]	[362.27337646 588.11950684 0.86218613]	[544.3739624 374.9765625 0.84130502]	[580.30444336 482.86221313 0.8678689 ]	[582.79217529 585.41583252 0.88803905]	[493.12481689 588.07348633 0.72688395]	[444.32983398 593.1809082 0.71416116]	[480.24456787 739.41583252 0.82658386]	[4.82907928e+02 8.54909485e+02 8.11950743e-01]	[541.79296875 585.4934082 0.72663116]	[562.26580811 731.64910889 0.77722329]	[5.26412781e+02 7.11153442e+02 2.23839551e-01]	[462.3008728 308.4078064 0.87179548]	[490.49938965 303.26196289 0.8509326 ]	[441.68768311 295.63461304 0.79341733]	[513.58282471 292.97518921 0.80265343]	[5.41908203e+02 7.49711975e+02 4.43687201e-01]	[5.49510681e+02 7.47088745e+02 3.39361340e-01]	[5.13664978e+02 7.08632324e+02 1.01010449e-01]	[4.90574860e+02 8.98464539e+02 7.64423609e-01]	[4.72603302e+02 8.93400269e+02 7.48920202e-01]	[4.88003204e+02 8.65042725e+02 6.24973416e-01]
[480.23721313 321.21154785 0.91669166]	[480.19281006 377.65823364 0.91627395]	[411.00054932 377.70214844 0.79731888]	[377.58859253 487.9772644 0.88945407]	[362.25265503 593.13006592 0.85407203]	[544.36474609 377.51950073 0.8576982 ]	[580.2947998 485.38821411 0.84347314]	[582.78839111 585.49230957 0.88944823]	[495.59490967 590.59759521 0.72220492]	[444.34658813 595.74731445 0.71010613]	[480.27334595 744.45837402 0.84902412]	[4.82888062e+02 8.54888672e+02 8.19331169e-01]	[541.80175781 588.00183105 0.71922284]	[562.26116943 731.77490234 0.76429164]	[5.23901855e+02 7.11169556e+02 1.68563023e-01]	[462.31311035 313.43240356 0.8871116 ]	[490.50653076 308.36907959 0.8434968 ]	[441.7326355 298.10604858 0.75335926]	[513.64587402 295.45809937 0.81806374]	[5.44300415e+02 7.52220825e+02 3.68985474e-01]	[5.52102966e+02 7.49568665e+02 2.84951717e-01]	[5.08583496e+02 7.11179749e+02 7.64389858e-02]	[4.90559418e+02 8.98430481e+02 7.69032240e-01]	[4.72589935e+02 8.93364807e+02 7.53759742e-01]	[4.88002441e+02 8.62536682e+02 6.32534087e-01]
[480.24771118 323.74118042 0.89751959]	[480.19604492 380.12289429 0.91552162]	[408.45849609 380.19351196 0.78997612]	[377.57730103 493.08621216 0.88946915]	[362.26333618 593.20019531 0.85005057]	[544.38800049 377.68850708 0.87268293]	[580.31335449 487.94094849 0.83244115]	[582.81622314 585.56195068 0.885382 ]	[495.64056396 593.14550781 0.71405429]	[444.38204956 598.2923584 0.71015781]	[480.30569458 746.96008301 0.86200142]	[4.82877411e+02 8.54914978e+02 8.19762230e-01]	[541.84075928 588.05944824 0.71584737]	[562.28204346 734.23944092 0.76909727]	[5.23872070e+02 7.13722595e+02 1.89322472e-01]	[462.322052 315.91943359 0.90126991]	[490.50146484 310.92095947 0.85081142]	[441.69476318 298.23321533 0.76803923]	[513.63842773 295.47229004 0.80704868]	[5.44283936e+02 7.54811462e+02 4.02920097e-01]	[5.49565735e+02 7.49692444e+02 3.14830661e-01]	[5.08482086e+02 7.08619263e+02 8.49371627e-02]	[4.90548950e+02 8.98441711e+02 7.65473425e-01]	[4.72579956e+02 8.93379761e+02 7.51380682e-01]	[4.87983337e+02 8.65039368e+02 6.38564467e-01]
[480.24880981 323.74240112 0.89876139]	[480.19403076 380.12539673 0.91539586]	[408.45953369 380.19589233 0.79026037]	[377.57849121 493.08050537 0.89187407]	[362.26217651 593.19104004 0.85166204]	[544.38146973 377.69546509 0.87300122]	[580.31335449 487.93536377 0.83287185]	[582.82476807 585.56066895 0.8886252 ]	[495.62875366 593.13214111 0.71358252]	[444.37554932 598.28173828 0.71110725]	[480.31155396 744.54785156 0.85963869]	[4.82886444e+02 8.57363892e+02 8.16810369e-01]	[541.83618164 588.04327393 0.71855676]	[562.28936768 731.77197266 0.77314603]	[5.23896423e+02 7.13753601e+02 2.04268664e-01]	[462.32287598 315.91943359 0.90270108]	[490.50299072 310.91601562 0.85017109]	[441.69552612 298.23666382 0.76688653]	[513.63702393 295.47015381 0.80638409]	[5.41938416e+02 7.57330383e+02 4.21656162e-01]	[5.49532471e+02 7.49725891e+02 3.32153291e-01]	[5.11060120e+02 7.08624939e+02 9.56959799e-02]	[4.90542999e+02 8.98440308e+02 7.67380953e-01]	[4.72582031e+02 8.93381775e+02 7.55357087e-01]	[4.87994812e+02 8.65052979e+02 6.38086975e-01]
[480.2635498 323.81521606 0.89073586]	[480.18307495 380.13647461 0.9140833 ]	[408.46166992 380.20983887 0.79217035]	[377.57727051 495.6496582 0.89550674]	[362.27011108 598.2131958 0.84758067]	[544.35211182 377.7109375 0.87901658]	[580.31762695 487.99520874 0.82807714]	[582.84844971 587.98193359 0.88190866]	[495.63528442 593.18511963 0.70860779]	[444.36767578 598.30664062 0.70729685]	[480.34790039 747.01702881 0.87675494]	[4.82868713e+02 8.59942383e+02 8.11940849e-01]	[541.83190918 590.57104492 0.71050572]	[562.35290527 734.25061035 0.7794112 ]	[5.26407959e+02 7.16310486e+02 2.06898749e-01]	[462.35403442 315.98803711 0.91186482]	[490.52688599 313.42160034 0.86077106]	[441.67852783 300.69076538 0.79028368]	[513.65802002 295.58963013 0.79964125]	[5.41918274e+02 7.64978149e+02 4.11830246e-01]	[5.49554077e+02 7.54813110e+02 3.09124678e-01]	[5.23898376e+02 7.21408752e+02 1.02707975e-01]	[4.90550568e+02 8.98448181e+02 7.69303322e-01]	[4.75072296e+02 8.93408997e+02 7.56232679e-01]	[4.87931671e+02 8.67625610e+02 6.45244122e-01]
[480.29446411 328.89202881 0.8942976 ]	[480.17419434 380.27529907 0.91002011]	[408.42202759 382.72839355 0.78991175]	[377.57263184 498.21975708 0.91454303]	[362.27868652 600.82653809 0.86979985]	[544.3729248 380.17800903 0.88002521]	[580.34973145 493.10064697 0.83329529]	[582.84143066 588.09173584 0.8645699 ]	[495.64425659 598.26068115 0.71521747]	[444.3994751 600.8394165 0.71783549]	[480.36605835 749.54699707 0.86819321]	[4.82907318e+02 8.60006714e+02 8.06677163e-01]	[541.81005859 595.66821289 0.70088661]	[562.43609619 736.86743164 0.78491253]	[5.21329407e+02 7.13750549e+02 2.33690560e-01]	[462.38735962 316.08898926 0.92436326]	[493.05114746 313.52029419 0.86938781]	[441.73599243 303.2767334 0.77897537]	[516.19598389 298.05508423 0.81573743]	[5.41947693e+02 7.62492126e+02 4.18381661e-01]	[5.49493347e+02 7.54791504e+02 3.06309581e-01]	[5.05935852e+02 7.05999146e+02 8.99417996e-02]	[4.90543701e+02 8.98479187e+02 7.75590301e-01]	[4.75094116e+02 8.93432678e+02 7.64298916e-01]	[4.87970886e+02 8.67648376e+02 6.49439633e-01]
[480.3253479 333.94094849 0.91930425]	[480.15548706 380.31588745 0.8974601 ]	[408.40048218 382.76278687 0.79286903]	[377.57928467 498.27069092 0.90030456]	[362.26571655 603.28448486 0.88506961]	[544.38531494 380.21520996 0.86386752]	[580.34234619 498.1343689 0.83674431]	[582.85577393 590.61010742 0.85597485]	[495.67788696 600.7923584 0.71265656]	[446.86914062 603.35028076 0.70841128]	[482.74411011 749.60565186 0.85031033]	[4.82900635e+02 8.62525208e+02 8.13611090e-01]	[541.83880615 598.23608398 0.7165978 ]	[562.32061768 736.82012939 0.74045122]	[5.36653870e+02 7.36834839e+02 3.15576911e-01]	[462.40460205 318.57369995 0.93122417]	[493.065979 316.00646973 0.88915133]	[441.77282715 308.33990479 0.77407563]	[516.20245361 298.10455322 0.82925504]	[5.41859436e+02 7.67696045e+02 4.36598808e-01]	[5.44497192e+02 7.67517883e+02 3.70715231e-01]	[5.26414001e+02 7.26580750e+02 1.95764929e-01]	[4.90555420e+02 8.98469177e+02 7.68050551e-01]	[4.75105469e+02 8.93434509e+02 7.60470450e-01]	[4.87951630e+02 8.67697510e+02 6.57842636e-01]
[480.32907104 334.01705933 0.92572331]	[480.14031982 382.75088501 0.8883099 ]	[408.41983032 385.31552124 0.77701759]	[377.58999634 500.71609497 0.93488437]	[362.27258301 603.40661621 0.90409458]	[544.34350586 380.25720215 0.89016265]	[580.32287598 498.12744141 0.83712894]	[582.86889648 593.17120361 0.85139298]	[495.66436768 603.31335449 0.72893941]	[444.39990234 603.4463501 0.72652262]	[482.71762085 749.63531494 0.87115258]	[4.82891663e+02 8.65046753e+02 8.15611124e-01]	[541.8291626 600.76531982 0.71110648]	[562.41937256 744.52081299 0.79809523]	[5.21295654e+02 7.13722290e+02 1.81772068e-01]	[462.43701172 318.64083862 0.92481637]	[493.0753479 316.12057495 0.89797246]	[441.80386353 310.91397095 0.77114069]	[516.18200684 298.23571777 0.80973858]	[5.44412964e+02 7.59928284e+02 2.87834793e-01]	[5.57223328e+02 7.52257080e+02 2.14078456e-01]	[0. 0. 0.]	[4.90542877e+02 8.98503479e+02 7.74892867e-01]	[4.75106567e+02 8.95844910e+02 7.62333035e-01]	[4.87956146e+02 8.70153198e+02 6.72432303e-01]
[480.28109741 334.03918457 0.92564327]	[477.73245239 382.82049561 0.8688302 ]	[405.91601562 387.90762329 0.77009642]	[377.56930542 500.79092407 0.93901378]	[362.23406982 603.48010254 0.91925341]	[544.32574463 380.28747559 0.88744283]	[580.30352783 498.21099854 0.84933031]	[582.91992188 595.70629883 0.86152506]	[495.67477417 603.32922363 0.73068583]	[444.39862061 603.46374512 0.72625989]	[480.34707642 749.66503906 0.86330199]	[4.82892090e+02 8.65130432e+02 8.17960203e-01]	[541.85723877 600.76580811 0.71537244]	[564.81542969 746.96929932 0.80043155]	[5.23880859e+02 7.23997864e+02 1.77471638e-01]	[462.37786865 318.65808105 0.93309832]	[490.56964111 316.14108276 0.89990091]	[441.77337646 310.89245605 0.7374993 ]	[516.16546631 300.652771 0.79130912]	[5.41947571e+02 7.64999939e+02 3.13167721e-01]	[5.49503418e+02 7.59913879e+02 2.26381332e-01]	[5.21307434e+02 7.29161621e+02 7.99627230e-02]	[4.90551331e+02 9.00995483e+02 7.66429365e-01]	[4.75112091e+02 8.95885681e+02 7.53389776e-01]	[4.87954529e+02 8.70240601e+02 6.76620722e-01]
[480.25009155 334.01638794 0.92436397]	[477.70288086 385.29916382 0.86068749]	[408.38388062 390.48629761 0.77142578]	[377.57397461 503.27352905 0.94221389]	[362.28530884 605.88470459 0.90871048]	[541.92773438 380.28768921 0.87835777]	[580.30334473 498.19122314 0.84860814]	[582.95172119 595.67468262 0.86287022]	[498.13671875 603.34039307 0.74274081]	[446.92330933 603.48272705 0.72316098]	[480.36236572 749.74200439 0.85243833]	[4.82891937e+02 8.67646118e+02 8.34110558e-01]	[541.89154053 600.77386475 0.72364175]	[564.84552002 747.01043701 0.81494397]	[5.26451965e+02 7.31715210e+02 2.32765362e-01]	[462.3399353 318.66558838 0.93680614]	[490.50827026 316.12219238 0.90118593]	[441.71054077 308.3777771 0.74816495]	[516.11401367 298.22161865 0.79980236]	[5.41861389e+02 7.70160522e+02 4.57617730e-01]	[5.44453064e+02 7.67595825e+02 3.66175354e-01]	[5.21265869e+02 7.29146484e+02 1.06875353e-01]	[4.90549377e+02 9.01021545e+02 7.62060523e-01]	[4.75110443e+02 8.95913940e+02 7.48129725e-01]	[4.87951294e+02 8.70317505e+02 6.86055124e-01]
[480.25021362 334.01528931 0.92444849]	[477.70358276 385.29083252 0.86145723]	[405.92837524 390.49420166 0.77163213]	[377.57699585 503.2746582 0.94431555]	[362.28076172 605.88647461 0.90897352]	[541.92895508 380.28286743 0.88140023]	[580.29888916 498.18185425 0.8469559 ]	[582.95037842 595.67541504 0.86240536]	[498.13723755 603.34033203 0.74268234]	[446.92630005 603.48022461 0.72221792]	[480.36480713 749.74121094 0.852835 ]	[4.82889557e+02 8.67703918e+02 8.40266109e-01]	[541.89123535 600.77410889 0.72303391]	[564.8505249 747.02032471 0.81412482]	[5.26463074e+02 7.31700073e+02 2.35214800e-01]	[462.34051514 318.66418457 0.93702233]	[490.50778198 316.12164307 0.90126014]	[441.71032715 308.37612915 0.74882919]	[516.11224365 298.22375488 0.79931116]	[5.41869446e+02 7.70154419e+02 4.56176668e-01]	[5.44465759e+02 7.67591248e+02 3.63046020e-01]	[5.21264465e+02 7.29127625e+02 1.09783396e-01]	[4.90539062e+02 9.01044800e+02 7.60247827e-01]	[4.75111786e+02 8.95940125e+02 7.47027218e-01]	[4.87934845e+02 8.72748047e+02 6.88463509e-01]
[480.22305298 333.92971802 0.90851074]	[477.67098999 382.84381104 0.86396366]	[405.90460205 390.47952271 0.77428424]	[377.58267212 503.28469849 0.9476769 ]	[362.34307861 605.88500977 0.89662939]	[541.90332031 380.25473022 0.8868494 ]	[580.31414795 498.15634155 0.84375125]	[582.98773193 593.15466309 0.86152112]	[498.1361084 603.33135986 0.74191332]	[446.91717529 603.46966553 0.72279429]	[482.71429443 749.706604 0.85464412]	[4.82884094e+02 8.67710388e+02 8.39930415e-01]	[541.89520264 600.77661133 0.72467875]	[564.89556885 746.9654541 0.80366796]	[5.23920837e+02 7.26554871e+02 2.25254029e-01]	[462.29495239 318.60848999 0.93840688]	[488.01040649 316.05636597 0.90282059]	[439.32281494 305.80050659 0.74009573]	[513.60290527 298.19042969 0.79824364]	[5.41884583e+02 7.70164246e+02 4.32390749e-01]	[5.44480469e+02 7.67595886e+02 3.39571118e-01]	[5.18746399e+02 7.26520264e+02 9.24037918e-02]	[4.90542450e+02 9.01032104e+02 7.59938717e-01]	[4.75117004e+02 8.95931946e+02 7.48168230e-01]	[4.85483154e+02 8.72765991e+02 6.86858535e-01]
[480.17852783 328.88339233 0.88322115]	[477.68325806 382.80508423 0.86775547]	[405.85314941 387.93807983 0.77578074]	[377.58551025 503.28424072 0.94144565]	[364.77731323 605.87561035 0.89596653]	[541.93377686 380.24224854 0.87466377]	[580.30718994 498.15576172 0.84751564]	[582.99505615 593.13562012 0.86388993]	[498.14971924 603.31134033 0.74203247]	[446.92883301 603.47460938 0.72247326]	[480.37573242 749.70977783 0.85476065]	[4.82889374e+02 8.67680969e+02 8.36141467e-01]	[541.91223145 598.29376221 0.72344655]	[564.93481445 744.50976562 0.78839922]	[5.26495605e+02 7.31679626e+02 2.55616575e-01]	[462.22958374 316.12399292 0.93133402]	[487.97415161 313.55114746 0.87913984]	[439.22277832 300.71487427 0.74139714]	[513.57385254 298.09402466 0.79014105]	[5.41874329e+02 7.70179871e+02 5.03372848e-01]	[5.44450623e+02 7.67588440e+02 4.04263258e-01]	[5.18763123e+02 7.23972046e+02 1.19692095e-01]	[4.90546997e+02 9.01030396e+02 7.59465694e-01]	[4.75122681e+02 8.95923645e+02 7.50493586e-01]	[4.85482910e+02 8.72737061e+02 6.84402287e-01]
[480.18048096 321.23510742 0.9132635 ]	[477.67974854 380.27432251 0.88928974]	[405.83694458 382.77874756 0.80014074]	[377.6265564 500.79168701 0.94171113]	[364.84317017 603.31286621 0.86528277]	[541.92156982 380.12362671 0.85782152]	[580.3458252 490.55865479 0.83423287]	[585.36798096 588.00836182 0.89124173]	[498.22940063 600.81109619 0.73669499]	[449.51153564 603.39141846 0.70672792]	[482.75881958 749.60241699 0.85072404]	[4.82901276e+02 8.65139038e+02 8.24145913e-01]	[541.909729 598.22174072 0.71801466]	[564.98126221 736.86755371 0.79377681]	[5.36640869e+02 7.29102966e+02 3.04173708e-01]	[462.21725464 313.50827026 0.90977776]	[487.93417358 308.35812378 0.84708524]	[439.21899414 298.20999146 0.76117623]	[508.54818726 295.46057129 0.81015438]	[5.41830078e+02 7.70147095e+02 5.31817496e-01]	[5.44417114e+02 7.67563293e+02 4.27534878e-01]	[5.26465576e+02 7.23971191e+02 1.29776865e-01]	[4.90553223e+02 9.01003906e+02 7.76013255e-01]	[4.75142700e+02 8.95890015e+02 7.70444155e-01]	[4.87928741e+02 8.70215149e+02 6.73617065e-01]
[480.16165161 318.67727661 0.93629181]	[477.70291138 380.14346313 0.89678842]	[405.90103149 380.27636719 0.79720134]	[377.61959839 500.65841675 0.91152501]	[367.38729858 600.81860352 0.84306723]	[541.89801025 377.64199829 0.84623212]	[580.29217529 485.48458862 0.83752406]	[585.35943604 585.5423584 0.89978695]	[498.25500488 598.26708984 0.73300385]	[452.04492188 603.31506348 0.70496935]	[482.79385376 747.10870361 0.83883858]	[4.82954834e+02 8.62493469e+02 8.03008258e-01]	[541.92022705 593.14605713 0.71930134]	[564.92675781 734.24224854 0.7846818 ]	[5.34101562e+02 7.26583557e+02 3.08080673e-01]	[462.20950317 308.40768433 0.8830145 ]	[487.93597412 300.78076172 0.85759109]	[439.28662109 298.10827637 0.75067294]	[508.51541138 292.96063232 0.80770212]	[5.41878662e+02 7.67646484e+02 5.50813437e-01]	[5.44476868e+02 7.65058960e+02 4.39483315e-01]	[5.26465149e+02 7.21409912e+02 1.39450043e-01]	[4.93055145e+02 8.98506042e+02 7.80386448e-01]	[4.75161072e+02 8.93449463e+02 7.75663853e-01]	[4.88013306e+02 8.67624390e+02 6.52071476e-01]
[480.15884399 318.67810059 0.93583733]	[477.70755005 380.14752197 0.89695168]	[405.90063477 380.27615356 0.79726183]	[377.61837769 500.65673828 0.91157401]	[367.3873291 600.8190918 0.84268415]	[541.90661621 377.64981079 0.84659129]	[580.29162598 485.49401855 0.83669972]	[585.35717773 585.54211426 0.90085363]	[498.25390625 598.26721191 0.73281235]	[452.043396 603.31689453 0.70513785]	[482.78997803 747.1159668 0.83762479]	[4.82953674e+02 8.62514832e+02 8.04724872e-01]	[541.91577148 593.14483643 0.71915567]	[564.92669678 734.23504639 0.78512651]	[5.34094910e+02 7.26555786e+02 3.02909225e-01]	[462.20684814 308.40719604 0.88318372]	[487.93511963 300.78170776 0.85753655]	[439.28417969 298.10494995 0.7520318 ]	[508.51544189 292.96002197 0.80741668]	[5.41887634e+02 7.67619080e+02 5.49918413e-01]	[5.44479431e+02 7.65022339e+02 4.32649225e-01]	[5.34136414e+02 7.26539001e+02 1.34072006e-01]	[4.93054993e+02 8.98509827e+02 7.80366004e-01]	[4.75158813e+02 8.95841370e+02 7.76504159e-01]	[4.88005310e+02 8.67645325e+02 6.54995263e-01]
[480.15899658 318.67874146 0.93579513]	[477.70727539 380.14697266 0.89686751]	[405.8999939 380.27682495 0.79728532]	[377.61932373 500.6574707 0.91076326]	[367.38812256 600.81896973 0.84274018]	[541.90649414 377.64718628 0.84599656]	[580.28948975 485.49050903 0.83634579]	[585.35681152 585.54162598 0.90081036]	[498.25396729 598.265625 0.73251003]	[452.0446167 603.31488037 0.70461297]	[482.79037476 747.11669922 0.83718097]	[4.82952484e+02 8.62521973e+02 8.04852366e-01]	[541.91625977 593.14416504 0.71973735]	[564.92236328 734.22167969 0.78613192]	[5.34093140e+02 7.26546692e+02 3.06023657e-01]	[462.20635986 308.40844727 0.88332206]	[487.93484497 300.78146362 0.85771275]	[439.28378296 298.10690308 0.75065821]	[508.51370239 292.95870972 0.80737203]	[5.41884827e+02 7.67610413e+02 5.55474520e-01]	[5.44471985e+02 7.65008240e+02 4.35641199e-01]	[5.23873169e+02 7.16303894e+02 1.35030031e-01]	[4.93057678e+02 8.98509399e+02 7.80078709e-01]	[4.75160004e+02 8.95842468e+02 7.76302457e-01]	[4.88002380e+02 8.67653503e+02 6.54851556e-01]
[480.23721313 316.15774536 0.94760787]	[477.70129395 377.63967896 0.89067918]	[405.92080688 380.12454224 0.79495114]	[377.64831543 495.65756226 0.88908106]	[369.95111084 595.73852539 0.81243396]	[541.8972168 375.03646851 0.82572234]	[580.26043701 482.94000244 0.86289424]	[585.34655762 585.39477539 0.90966529]	[498.21734619 590.6315918 0.72589374]	[451.98760986 598.30126953 0.69008297]	[482.84396362 747.02758789 0.86263108]	[4.82943756e+02 8.65058411e+02 8.09184432e-01]	[541.94000244 587.98809814 0.72483504]	[564.88916016 731.67156982 0.7996999 ]	[5.21333740e+02 7.08626038e+02 2.64333218e-01]	[462.32086182 303.19552612 0.8852632 ]	[490.51055908 298.24966431 0.87612301]	[439.28915405 295.60345459 0.80723923]	[511.00997925 292.92233276 0.80437374]	[5.41919189e+02 7.65010010e+02 4.85118657e-01]	[5.46980713e+02 7.57354492e+02 3.63621533e-01]	[5.08487122e+02 6.98319214e+02 1.18994392e-01]	[4.93084229e+02 8.98502930e+02 7.72891819e-01]	[4.75154816e+02 8.95852356e+02 7.67313838e-01]	[4.87985840e+02 8.70155945e+02 6.62202716e-01]
[480.27926636 315.95742798 0.93673331]	[477.72506714 375.12460327 0.87460005]	[405.91516113 377.61727905 0.7940014 ]	[377.64187622 488.01831055 0.87532926]	[374.96884155 595.69238281 0.83082771]	[544.33544922 369.97567749 0.81592327]	[580.27648926 482.7784729 0.88605553]	[582.98675537 582.89178467 0.907525 ]	[498.20996094 590.59375 0.72780162]	[452.01153564 598.24731445 0.68527299]	[482.80340576 746.95367432 0.86184269]	[4.82941681e+02 8.67592896e+02 8.19315195e-01]	[541.9331665 585.52886963 0.7371695 ]	[564.88000488 729.20001221 0.799263 ]	[5.39175171e+02 7.24014343e+02 3.39786470e-01]	[462.36508179 298.24871826 0.91780519]	[490.54934692 298.0178833 0.89825547]	[441.66012573 295.5355835 0.84231031]	[513.59191895 285.2875061 0.7739495 ]	[5.41894958e+02 7.62493530e+02 5.96857011e-01]	[5.44503540e+02 7.54748840e+02 4.68744874e-01]	[5.21339844e+02 7.08631592e+02 1.72659844e-01]	[4.93077576e+02 8.98508789e+02 7.59501278e-01]	[4.75142120e+02 8.95868713e+02 7.57424772e-01]	[4.88001129e+02 8.70279846e+02 6.73877835e-01]
[480.33322144 300.74478149 0.91694111]	[477.74804688 364.78100586 0.85782021]	[408.42962646 369.96862793 0.77190459]	[377.69451904 482.762146 0.95709908]	[374.97485352 585.51293945 0.87223792]	[544.31976318 359.78869629 0.88549638]	[580.23797607 477.71307373 0.85310829]	[582.98345947 577.72265625 0.86324775]	[498.13305664 582.9631958 0.75054467]	[449.43435669 585.53308105 0.70276129]	[480.22879028 739.39508057 0.8323735 ]	[4.82842834e+02 8.62537659e+02 8.05944979e-01]	[541.85333252 582.78674316 0.72076654]	[564.93572998 726.5369873 0.83668864]	[5.21291138e+02 6.93226746e+02 1.61135182e-01]	[462.40231323 295.43609619 0.91303664]	[493.06369019 290.39428711 0.85058296]	[441.69125366 290.3840332 0.82526749]	[516.20135498 277.58432007 0.82993418]	[5.44302917e+02 7.44549316e+02 3.62571269e-01]	[5.47019592e+02 7.44455322e+02 2.56979227e-01]	[0. 0. 0.]	[4.90553375e+02 8.98444519e+02 7.64007628e-01]	[4.72568512e+02 8.93422058e+02 7.49237299e-01]	[4.85484375e+02 8.70188232e+02 6.42770231e-01]
[480.33978271 298.08096313 0.95302653]	[480.14871216 359.79473877 0.89843929]	[410.93688965 362.26031494 0.78753096]	[377.69519043 480.2197876 0.93528628]	[372.54055786 582.89581299 0.88199401]	[544.34973145 359.65905762 0.86890423]	[580.28717041 475.06689453 0.82997131]	[585.33514404 570.02508545 0.87193573]	[498.17608643 582.78881836 0.74523538]	[449.48864746 582.96118164 0.70683789]	[480.11120605 731.72607422 0.81896454]	[4.82815094e+02 8.57396362e+02 8.12011003e-01]	[541.88409424 577.74841309 0.72031146]	[564.95300293 721.43499756 0.79750437]	[5.28982483e+02 7.03479065e+02 3.52125198e-01]	[462.40219116 287.8052063 0.86501926]	[493.10446167 280.19863892 0.85503292]	[441.67987061 280.19940186 0.82442409]	[516.20465088 274.99298096 0.83793116]	[5.39286377e+02 7.49647217e+02 5.90889692e-01]	[5.41902771e+02 7.47025269e+02 4.78297144e-01]	[5.11072754e+02 6.88053833e+02 1.45796239e-01]	[4.93047119e+02 8.95956238e+02 7.80490160e-01]	[4.72568695e+02 8.93368347e+02 7.61307597e-01]	[4.85461884e+02 8.65086670e+02 6.16302490e-01]
[480.37686157 292.87097168 0.91591114]	[480.29129028 357.07006836 0.91111207]	[413.50442505 357.16000366 0.79682755]	[377.74871826 469.9616394 0.88597763]	[374.97683716 575.19897461 0.82648891]	[544.50439453 354.5241394 0.82998049]	[580.33599854 462.40213013 0.87238818]	[585.36999512 564.85559082 0.91101199]	[498.26278687 575.16326904 0.72785622]	[452.0710144 580.2633667 0.68094826]	[477.60217285 729.12658691 0.82417679]	[4.82799774e+02 8.59952332e+02 7.97173321e-01]	[544.31018066 570.03656006 0.72429931]	[564.84185791 711.23162842 0.78812391]	[5.26409729e+02 7.03478638e+02 2.99291849e-01]	[464.81954956 277.54379272 0.91722292]	[493.12313843 274.96176147 0.8915776 ]	[441.7053833 275.10021973 0.87975764]	[518.64434814 262.2477417 0.79330599]	[5.36734375e+02 7.47077637e+02 5.39413035e-01]	[5.41806519e+02 7.44434448e+02 4.33089405e-01]	[5.08473999e+02 6.88102234e+02 1.53792635e-01]	[4.93107727e+02 8.95924438e+02 7.75518239e-01]	[4.75105591e+02 8.93361694e+02 7.49165714e-01]	[4.85412170e+02 8.67688171e+02 6.31084919e-01]
[480.36703491 282.71603394 0.90732026]	[480.215271 354.46981812 0.88775378]	[413.51605225 354.57293701 0.7963416 ]	[380.14276123 462.41549683 0.93163657]	[375.07754517 570.04187012 0.84640449]	[544.37371826 346.83514404 0.85228109]	[580.35113525 462.27307129 0.89408171]	[585.34729004 562.34692383 0.89867616]	[498.19122314 572.59533691 0.70981699]	[449.50384521 577.73925781 0.66719002]	[477.61672974 726.62835693 0.84069765]	[4.82821106e+02 8.57380005e+02 7.88495898e-01]	[541.91687012 567.47900391 0.71597546]	[564.8527832 711.20648193 0.78684634]	[5.36648010e+02 7.03491638e+02 2.46048570e-01]	[462.44195557 274.95547485 0.92524493]	[495.59069824 272.36679077 0.86179405]	[441.72790527 274.88088989 0.86490512]	[518.67358398 259.6305542 0.8192873 ]	[5.39308594e+02 7.41972717e+02 5.26761532e-01]	[5.44385925e+02 7.34262390e+02 4.13577050e-01]	[5.23840515e+02 6.95801575e+02 1.18572287e-01]	[4.93130737e+02 8.95948425e+02 7.63511598e-01]	[4.75101807e+02 8.93380920e+02 7.38798440e-01]	[4.85440277e+02 8.67623657e+02 6.03861272e-01]
[480.38287354 277.70974731 0.94254959]	[480.25906372 346.87228394 0.86918283]	[413.51589966 351.96026611 0.7846595 ]	[380.11016846 462.26452637 0.9538067 ]	[375.04379272 564.99230957 0.88088369]	[544.43621826 341.77450562 0.86532629]	[580.33935547 459.77059937 0.90174806]	[582.99389648 562.25115967 0.89287043]	[498.20895386 567.53741455 0.73091137]	[449.52041626 572.62255859 0.66900969]	[475.16275024 726.55023193 0.82889545]	[4.82840881e+02 8.54905823e+02 7.88716912e-01]	[541.92340088 564.93347168 0.72755939]	[564.84484863 708.71270752 0.79347056]	[5.34159546e+02 7.03498291e+02 1.96951881e-01]	[462.42324829 272.38259888 0.87925351]	[495.64959717 264.74035645 0.85107034]	[441.74978638 272.35736084 0.83369255]	[518.75317383 257.10708618 0.85286331]	[5.39281677e+02 7.41933899e+02 4.60980177e-01]	[5.44375061e+02 7.31778442e+02 3.66878778e-01]	[0. 0. 0.]	[4.93053528e+02 8.95935547e+02 7.66491234e-01]	[4.7257843e+02 8.9336200e+02 7.3908329e-01]	[4.87933472e+02 8.67591858e+02 5.86138248e-01]
[482.77084351 277.52346802 0.95067227]	[480.30603027 341.80484009 0.90238583]	[416.06365967 344.26821899 0.80399692]	[380.10144043 459.74432373 0.94130629]	[374.98681641 562.34790039 0.8794049 ]	[544.50036621 341.72857666 0.86007446]	[580.34289551 459.68652344 0.88661408]	[585.3336792 559.77069092 0.8800469 ]	[498.16629028 564.86773682 0.73550135]	[449.47241211 564.99389648 0.69079846]	[475.16586304 726.49719238 0.82508457]	[4.82907196e+02 8.54831238e+02 7.93700635e-01]	[541.89312744 562.28216553 0.7327826 ]	[564.8348999 706.12286377 0.82687378]	[5.39290771e+02 7.05946716e+02 3.44482601e-01]	[464.86706543 264.76937866 0.84672928]	[498.1605835 259.64886475 0.87953961]	[441.77041626 262.23007202 0.82992017]	[521.17285156 256.97802734 0.87994188]	[5.39182007e+02 7.44515503e+02 5.39050758e-01]	[5.41897461e+02 7.36857117e+02 4.42959785e-01]	[5.26427246e+02 6.90622925e+02 1.82764649e-01]	[4.93056366e+02 8.93444885e+02 7.78877497e-01]	[4.72599915e+02 8.93265930e+02 7.56613314e-01]	[4.88018707e+02 8.65080566e+02 5.85155606e-01]
[482.89144897 275.06851196 0.94118834]	[480.32995605 339.28067017 0.92176342]	[416.07180786 341.68399048 0.81792253]	[380.13897705 457.19985962 0.91754717]	[375.02700806 562.2230835 0.86138475]	[544.48181152 339.21307373 0.89195067]	[580.33276367 457.1578064 0.86266428]	[582.99127197 557.25054932 0.86530352]	[498.14282227 562.36114502 0.73357892]	[446.97250366 564.88085938 0.69415706]	[475.11871338 723.94329834 0.80430156]	[4.85351898e+02 8.52362915e+02 7.76297987e-01]	[541.87414551 559.75366211 0.71129096]	[564.8069458 706.03485107 0.8159951 ]	[5.39221680e+02 6.93189209e+02 1.95664376e-01]	[467.44152832 259.71520996 0.84683561]	[498.2701416 257.11355591 0.92095757]	[441.8770752 259.66305542 0.83416861]	[521.23834229 254.38079834 0.85339284]	[5.41766968e+02 7.31709351e+02 4.11542177e-01]	[5.44496216e+02 7.29101807e+02 3.35868865e-01]	[5.23880249e+02 6.88132629e+02 1.03118844e-01]	[4.90538696e+02 8.95880920e+02 7.88691044e-01]	[4.72567444e+02 8.93273926e+02 7.65612245e-01]	[4.93115204e+02 8.62544800e+02 5.66079795e-01]
[482.95568848 274.91143799 0.92219126]	[482.71600342 339.18237305 0.92816919]	[416.14584351 339.16018677 0.83605611]	[380.18676758 449.47848511 0.88419837]	[375.08282471 557.24658203 0.85154152]	[544.46759033 339.14834595 0.89551789]	[580.34606934 457.09320068 0.85637546]	[582.97790527 554.70648193 0.86013412]	[495.69491577 559.82623291 0.7143386 ]	[449.42687988 562.40039062 0.69578493]	[472.54095459 721.38128662 0.77613688]	[4.85393341e+02 8.52375244e+02 7.81724155e-01]	[541.84436035 554.68450928 0.70620453]	[562.44030762 703.49121094 0.79215699]	[5.41792419e+02 6.95737671e+02 3.29558700e-01]	[469.99908447 257.1673584 0.8692621 ]	[500.70516968 254.61523438 0.94505048]	[441.93783569 257.0526123 0.82474506]	[521.31201172 251.84390259 0.82412601]	[5.41721802e+02 7.31675598e+02 5.08442581e-01]	[5.44421692e+02 7.29055969e+02 4.40498233e-01]	[5.26493713e+02 6.85538025e+02 1.89366579e-01]	[4.93086456e+02 8.93451172e+02 7.79955685e-01]	[4.75105743e+02 8.93239258e+02 7.64692962e-01]	[4.95615631e+02 8.65062683e+02 5.81312418e-01]
[485.46658325 272.4078064 0.87415147]	[482.76123047 339.16598511 0.92102319]	[416.16571045 339.12149048 0.84654629]	[380.19064331 446.88116455 0.88757765]	[377.50344849 557.18017578 0.84886044]	[544.53179932 339.15145874 0.87832487]	[582.72875977 454.61749268 0.8500433 ]	[582.96783447 554.65588379 0.86047518]	[498.16372681 559.75128174 0.71483654]	[449.46356201 562.30090332 0.68017679]	[469.96994019 718.81286621 0.77352369]	[4.82972931e+02 8.54884644e+02 7.87755251e-01]	[541.86090088 554.69104004 0.69957918]	[562.32476807 705.92285156 0.78354239]	[5.44376892e+02 6.88134094e+02 1.65044665e-01]	[475.09179688 257.0390625 0.89186096]	[500.80584717 254.51396179 0.9636333 ]	[446.86633301 257.10043335 0.84121889]	[521.39916992 251.86239624 0.85383129]	[5.41876221e+02 7.26568726e+02 3.21634650e-01]	[5.52134094e+02 7.24027344e+02 2.50965655e-01]	[0. 0. 0.]	[4.93062256e+02 8.95883789e+02 7.85650253e-01]	[4.75069824e+02 8.93296570e+02 7.68380880e-01]	[4.90554504e+02 8.67657349e+02 6.14649951e-01]
[485.45553589 272.40393066 0.87566447]	[482.75949097 339.16134644 0.91960406]	[416.16940308 339.1156311 0.84594935]	[380.19833374 446.86981201 0.88544941]	[377.50469971 557.17352295 0.84848762]	[544.52478027 339.14663696 0.87838238]	[582.7276001 454.60971069 0.84723783]	[582.96618652 554.65484619 0.86087304]	[498.16311646 559.75085449 0.71511108]	[449.46170044 562.29901123 0.67982101]	[469.97064209 718.8137207 0.77392882]	[4.82970123e+02 8.54883972e+02 7.88399160e-01]	[541.86010742 554.69317627 0.69998908]	[562.31964111 705.93017578 0.78216612]	[5.44399841e+02 6.88129578e+02 1.60141200e-01]	[475.08618164 257.0402832 0.89005506]	[500.8008728 254.51307678 0.96166432]	[446.87051392 257.09613037 0.83881938]	[521.40222168 251.85577393 0.85273445]	[5.41895996e+02 7.26551331e+02 3.11522156e-01]	[5.54645508e+02 7.23978088e+02 2.43071288e-01]	[0. 0. 0.]	[4.93062775e+02 8.95881165e+02 7.85512388e-01]	[4.75069733e+02 8.93294373e+02 7.68136799e-01]	[4.90549988e+02 8.67658630e+02 6.14832461e-01]
[488.00631714 269.85174561 0.84155595]	[482.80447388 339.1612854 0.92211258]	[416.16891479 339.07614136 0.84413326]	[380.22772217 444.31277466 0.90702212]	[377.53207397 552.13970947 0.85455006]	[546.9720459 339.17636108 0.86326826]	[582.76721191 454.62136841 0.85588706]	[582.96575928 554.63195801 0.85934711]	[498.19506836 557.25921631 0.71266425]	[449.49383545 559.82818604 0.67622054]	[467.40563965 716.33483887 0.77429104]	[4.82963226e+02 8.52321716e+02 7.88834333e-01]	[541.88586426 554.65759277 0.70295733]	[562.23443604 705.94116211 0.77992272]	[5.28978882e+02 6.85544006e+02 1.37658536e-01]	[477.63082886 254.5851593 0.9112106 ]	[500.89266968 254.4367218 0.96430671]	[449.51296997 257.02603149 0.84653932]	[523.79052734 251.86224365 0.84000278]	[5.41705261e+02 7.26541443e+02 2.77324259e-01]	[5.47012512e+02 7.26462585e+02 2.16134444e-01]	[5.08580170e+02 6.85557983e+02 6.23769127e-02]	[4.93056946e+02 8.95862427e+02 7.98052788e-01]	[4.75076813e+02 8.93262634e+02 7.71054208e-01]	[4.90555054e+02 8.62526306e+02 5.64941645e-01]
[490.47744751 267.29541016 0.83452427]	[482.84313965 339.10055542 0.9207319 ]	[418.57254028 336.64364624 0.85206008]	[380.26049805 441.86016846 0.90831047]	[377.51296997 552.07592773 0.85136509]	[547.00042725 339.13311768 0.86267167]	[582.77252197 454.56365967 0.85477608]	[582.95043945 554.63238525 0.86383367]	[498.16619873 557.17932129 0.70760226]	[449.43515015 559.77038574 0.67681575]	[464.95025635 716.30169678 0.78946066]	[4.82936401e+02 8.54817017e+02 7.91681707e-01]	[541.87506104 552.09381104 0.70367527]	[562.23651123 705.93041992 0.79528689]	[5.26486145e+02 6.85458313e+02 1.00022674e-01]	[477.65716553 254.51210022 0.91378409]	[503.26647949 254.39137268 0.96107399]	[452.03579712 256.94622803 0.85368359]	[523.85406494 251.88447571 0.8622424 ]	[5.41777161e+02 7.21419617e+02 2.16764644e-01]	[5.57158875e+02 7.18848755e+02 1.55779302e-01]	[0. 0. 0.]	[4.93119507e+02 8.93405701e+02 7.94003308e-01]	[4.75120941e+02 8.93230591e+02 7.73083031e-01]	[4.88002594e+02 8.67606445e+02 6.03255749e-01]
[490.56072998 264.76660156 0.82983601]	[482.86468506 339.05337524 0.92137295]	[418.6010437 336.60049438 0.85791385]	[380.27645874 441.84988403 0.90599239]	[377.53613281 547.0690918 0.86776561]	[547.00396729 339.07684326 0.86436915]	[582.79388428 454.55932617 0.85504508]	[582.9418335 554.63000488 0.86358345]	[498.21710205 557.21069336 0.71513361]	[449.50421143 559.79870605 0.67610085]	[464.96795654 718.83978271 0.78367895]	[4.85347290e+02 8.54893250e+02 7.86109865e-01]	[541.90466309 552.11853027 0.70586163]	[562.24188232 706.01794434 0.79440969]	[5.21319336e+02 6.85426636e+02 9.30669457e-02]	[477.71279907 254.43629456 0.91730618]	[503.33862305 254.33973694 0.94315124]	[454.58325195 254.59339905 0.8626864 ]	[523.95483398 251.8228302 0.84355831]	[5.41819336e+02 7.18862976e+02 1.94575831e-01]	[5.59768127e+02 7.13762695e+02 1.38397545e-01]	[0. 0. 0.]	[4.95602936e+02 8.93448181e+02 7.95474112e-01]	[4.75144775e+02 8.93281799e+02 7.85334110e-01]	[4.90505463e+02 8.70119568e+02 6.22145534e-01]
[493.07199097 264.70959473 0.83322966]	[482.89544678 339.04989624 0.92111892]	[418.6098938 336.59860229 0.85648471]	[380.28079224 441.86303711 0.90426505]	[377.55929565 547.07086182 0.87566149]	[549.51422119 339.07406616 0.84936357]	[582.815979 454.53744507 0.85455865]	[582.94885254 554.63922119 0.86619294]	[498.25323486 554.65740967 0.7139948 ]	[449.51528931 559.73095703 0.66914499]	[467.40341187 718.82696533 0.78281128]	[4.85374878e+02 8.57362549e+02 7.77669966e-01]	[544.31890869 549.54547119 0.70944965]	[562.23980713 705.96478271 0.79422557]	[5.21303406e+02 6.82932251e+02 9.68171358e-02]	[480.12225342 254.41094971 0.91967368]	[503.3795166 251.94419861 0.9299106 ]	[457.0713501 254.60858154 0.87639916]	[524.00054932 251.89102173 0.86479151]	[5.41889587e+02 7.13770752e+02 1.66999623e-01]	[5.62247925e+02 7.11146240e+02 1.27761319e-01]	[0. 0. 0.]	[4.93135559e+02 8.95852112e+02 7.99076378e-01]	[4.75149017e+02 8.93295227e+02 7.87387908e-01]	[4.90538177e+02 8.70142151e+02 6.28609002e-01]
[495.59057617 262.16271973 0.84435022]	[482.95495605 336.68969727 0.915977 ]	[418.69778442 336.54641724 0.86124718]	[380.3453064 441.81835938 0.90851671]	[377.61364746 546.96099854 0.89900529]	[552.09863281 339.08609009 0.83677083]	[582.83837891 452.06594849 0.85778666]	[582.96417236 552.1114502 0.86105752]	[498.25308228 554.68121338 0.7116313 ]	[452.00683594 559.76422119 0.67090511]	[464.93804932 721.36236572 0.79400188]	[4.85352692e+02 8.54816040e+02 7.96723366e-01]	[541.94293213 549.5758667 0.7070204 ]	[559.78161621 706.03338623 0.77578354]	[5.36720093e+02 6.90655273e+02 5.11641987e-02]	[480.18960571 251.96543884 0.91662157]	[503.4564209 251.84915161 0.90596747]	[457.19509888 254.53471375 0.89761263]	[526.47338867 249.37054443 0.81848758]	[5.44321350e+02 7.11226624e+02 1.19080424e-01]	[5.64851685e+02 7.08686951e+02 1.00930467e-01]	[0. 0. 0.]	[4.93123779e+02 8.95855530e+02 8.06595504e-01]	[4.75144043e+02 8.93273682e+02 7.89579213e-01]	[4.90515656e+02 8.65126953e+02 6.19335949e-01]
[495.65292358 259.72183228 0.85634524]	[485.36001587 336.6539917 0.90975821]	[418.74047852 336.51055908 0.86453295]	[382.71694946 441.8637085 0.90017802]	[377.62442017 546.95617676 0.90156865]	[554.67211914 339.07073975 0.83997548]	[582.87036133 454.54525757 0.86520314]	[582.98358154 552.090271 0.86204189]	[498.26324463 554.64984131 0.70793444]	[452.03561401 559.7210083 0.66448879]	[464.93795776 718.88372803 0.79111367]	[4.85360504e+02 8.54823242e+02 7.94424772e-01]	[544.29840088 549.56365967 0.70492703]	[559.81829834 706.00714111 0.78237712]	[5.31600220e+02 6.88126892e+02 6.32749721e-02]	[480.2098999 251.94805908 0.915429 ]	[503.5062561 249.39649963 0.89257479]	[459.60684204 254.51708984 0.89960575]	[526.49420166 249.39845276 0.81761193]	[5.41962891e+02 7.13784363e+02 1.58626914e-01]	[5.62295288e+02 7.11213440e+02 1.26397312e-01]	[0. 0. 0.]	[4.95609528e+02 8.95855957e+02 8.09332609e-01]	[4.75168701e+02 8.93271423e+02 7.91590333e-01]	[4.90520233e+02 8.65133301e+02 6.20149076e-01]
[498.12493896 259.71591187 0.86437482]	[485.39901733 336.65936279 0.90304816]	[418.7991333 336.49584961 0.85884213]	[382.72619629 441.8598938 0.90333319]	[377.65005493 544.52227783 0.91038793]	[557.18334961 339.1104126 0.84084058]	[582.8671875 452.0824585 0.85905367]	[582.96600342 552.12011719 0.85893309]	[498.26861572 554.62640381 0.70534265]	[452.03207397 557.22918701 0.66061616]	[467.39620972 718.83215332 0.78330714]	[4.85380981e+02 8.54851990e+02 7.94621944e-01]	[544.30548096 549.53509521 0.70342398]	[559.73400879 705.98626709 0.76535553]	[5.16167908e+02 6.80398499e+02 1.28834710e-01]	[480.28076172 251.92433167 0.91817689]	[505.92193604 249.3769989 0.88872659]	[459.66925049 254.50610352 0.9040339 ]	[528.97888184 249.35969543 0.79916859]	[5.41714783e+02 7.21387024e+02 1.83261037e-01]	[5.57212524e+02 7.16340637e+02 1.30491912e-01]	[0. 0. 0.]	[4.95623138e+02 8.95869568e+02 8.05567026e-01]	[4.77611206e+02 8.93275940e+02 7.89774239e-01]	[4.90532684e+02 8.67617737e+02 6.34630322e-01]
[498.12475586 259.71652222 0.86419147]	[485.40505981 336.65646362 0.9023844 ]	[421.15463257 336.48733521 0.85883051]	[382.72622681 441.85736084 0.90358037]	[377.65203857 544.52185059 0.9107489 ]	[557.18408203 339.10662842 0.84105527]	[582.8651123 452.0798645 0.85908216]	[582.96832275 552.12249756 0.85902405]	[498.27197266 554.62884521 0.70564795]	[452.04171753 557.2310791 0.66094363]	[467.3918457 718.83648682 0.78396749]	[4.85382629e+02 8.54851562e+02 7.95043230e-01]	[544.30432129 549.53747559 0.70341778]	[559.7232666 705.99261475 0.76630819]	[5.16176208e+02 6.80404968e+02 1.27919957e-01]	[480.28063965 251.92451477 0.91798985]	[505.92199707 249.37939453 0.88884676]	[459.67016602 254.50572205 0.90444636]	[528.97393799 249.36659241 0.79962158]	[5.41726807e+02 7.18909973e+02 1.81573913e-01]	[5.57226929e+02 7.16338806e+02 1.30237192e-01]	[0. 0. 0.]	[4.95627045e+02 8.95867676e+02 8.06313038e-01]	[4.77616577e+02 8.93275818e+02 7.90174186e-01]	[4.90533875e+02 8.67619324e+02 6.34930909e-01]
[498.22280884 259.71029663 0.88359171]	[485.43487549 336.66314697 0.90238214]	[421.17303467 336.49731445 0.86111414]	[382.74645996 441.875 0.89697158]	[377.6781311 544.50482178 0.9157421 ]	[557.21929932 339.12664795 0.84680188]	[582.88256836 454.55966187 0.86461151]	[582.96936035 552.10699463 0.8595134 ]	[500.63739014 554.62371826 0.70691329]	[454.55059814 557.21478271 0.66558278]	[464.96109009 718.86761475 0.7862618 ]	[4.85382111e+02 8.54879272e+02 7.91760206e-01]	[544.29718018 549.53424072 0.70070416]	[557.2456665 706.00567627 0.71906424]	[5.31557434e+02 6.85552979e+02 1.69616193e-01]	[482.70941162 251.92390442 0.91791546]	[506.01803589 249.4045105 0.87703925]	[459.74221802 254.44944763 0.90705079]	[531.5489502 249.34971619 0.79569644]	[5.41750366e+02 7.29099304e+02 2.70193070e-01]	[5.52112061e+02 7.26520447e+02 2.23017573e-01]	[0. 0. 0.]	[4.95632507e+02 8.95872314e+02 8.04802120e-01]	[4.77625397e+02 8.93284851e+02 7.91491866e-01]	[4.90534760e+02 8.67649353e+02 6.35993958e-01]
[500.63760376 262.16131592 0.88816786]	[485.47869873 339.03991699 0.89284497]	[421.22253418 336.49154663 0.84780931]	[382.78942871 441.88922119 0.87080926]	[377.69186401 546.93548584 0.90711474]	[559.70703125 339.19009399 0.82462174]	[582.91253662 454.56845093 0.85652316]	[582.98168945 552.06396484 0.86242157]	[500.64031982 552.09265137 0.70176232]	[454.57281494 554.68103027 0.6651119 ]	[467.39651489 716.31835938 0.77186882]	[4.85395966e+02 8.54863037e+02 7.92092681e-01]	[541.94195557 547.03515625 0.70792556]	[5.57222412e+02 7.00928162e+02 6.96919858e-01]	[5.39275024e+02 7.06002747e+02 3.89262676e-01]	[482.7727356 251.94812012 0.92387396]	[508.4921875 251.84674072 0.87181914]	[459.83187866 254.49118042 0.91001564]	[531.61895752 249.36140442 0.78496408]	[5.29040771e+02 7.49571899e+02 4.94904220e-01]	[5.39297974e+02 7.46971863e+02 4.50932622e-01]	[5.29035767e+02 6.88159973e+02 2.86205441e-01]	[4.95619141e+02 8.95911072e+02 8.01486135e-01]	[4.77622894e+02 8.93319275e+02 7.94443250e-01]	[4.90553070e+02 8.67616089e+02 6.31664753e-01]
[500.75616455 259.72424316 0.91331649]	[487.98486328 339.06643677 0.88368672]	[421.30630493 336.52947998 0.84587044]	[382.86437988 444.30978394 0.8509478 ]	[377.72262573 544.41125488 0.92489558]	[559.76623535 339.20016479 0.82619786]	[582.96136475 454.54931641 0.85466588]	[582.99298096 549.52545166 0.87186825]	[500.65240479 549.50854492 0.71613318]	[454.5692749 552.08477783 0.66673315]	[467.39297485 713.72039795 0.78010589]	[4.85414490e+02 8.54873901e+02 7.92434216e-01]	[541.94476318 546.93560791 0.72463077]	[552.09020996 695.73522949 0.70565349]	[544.4541626 729.12109375 0.76919895]	[482.87219238 251.95503235 0.91787457]	[511.09844971 251.86909485 0.86438119]	[462.20275879 254.47531128 0.90647411]	[536.64862061 251.82997131 0.80556631]	[5.29045349e+02 7.72801025e+02 6.09637320e-01]	[5.41891663e+02 7.70218628e+02 6.51723862e-01]	[5.41889282e+02 7.26493835e+02 5.84806442e-01]	[4.93117889e+02 8.95882385e+02 8.01505685e-01]	[4.77601959e+02 8.93297180e+02 7.95115650e-01]	[4.93058228e+02 8.67603943e+02 6.36983573e-01]
[500.83395386 259.72839355 0.91343975]	[488.02224731 339.06256104 0.87788832]	[421.35418701 336.54321289 0.83780897]	[382.86212158 441.900177 0.85721213]	[380.10769653 544.40887451 0.92558819]	[559.75170898 339.17349243 0.82723731]	[582.98303223 452.03814697 0.85729665]	[585.3314209 549.49719238 0.87819898]	[500.67590332 549.49328613 0.72405797]	[454.60449219 552.07049561 0.67307419]	[467.40194702 713.70941162 0.78096461]	[4.85396149e+02 8.54840820e+02 7.95002759e-01]	[544.32110596 544.49145508 0.72903776]	[552.11529541 693.2456665 0.70594871]	[546.95257568 731.76159668 0.74772859]	[482.95062256 251.95561218 0.9133749 ]	[516.11425781 251.86146545 0.86210251]	[462.28302002 254.54081726 0.92180157]	[536.73669434 251.86450195 0.82386696]	[5.41760864e+02 7.85515686e+02 6.96346521e-01]	[5.49583252e+02 7.75361755e+02 6.34301186e-01]	[5.44404175e+02 7.29129395e+02 6.20280623e-01]	[4.93132019e+02 8.95905334e+02 7.98944116e-01]	[4.77608917e+02 8.93308289e+02 7.92435884e-01]	[4.93047150e+02 8.65114990e+02 6.34467542e-01]
[500.8321228 259.7243042 0.91437244]	[488.02081299 339.05841064 0.87775272]	[421.35592651 336.53918457 0.83700848]	[382.8711853 441.91149902 0.85343665]	[380.10974121 544.421875 0.92541283]	[559.74768066 339.16958618 0.82729 ]	[582.98217773 452.03500366 0.85740554]	[583.0020752 549.49816895 0.87819356]	[500.67269897 549.49462891 0.72285575]	[454.59362793 552.06439209 0.67167878]	[467.4041748 713.71148682 0.78055924]	[4.85392761e+02 8.54826721e+02 7.92833507e-01]	[544.32067871 544.49304199 0.72885823]	[552.12005615 695.73742676 0.70574272]	[546.95385742 731.77478027 0.74568254]	[482.94876099 251.95326233 0.91280597]	[516.11181641 251.85787964 0.86107814]	[462.28192139 254.54078674 0.92150992]	[536.7434082 251.84777832 0.82221258]	[5.41764771e+02 7.85521545e+02 6.94538236e-01]	[5.49577759e+02 7.77826477e+02 6.31265998e-01]	[5.44400696e+02 7.29140930e+02 6.18860185e-01]	[4.93134644e+02 8.95899597e+02 8.03213477e-01]	[4.77614136e+02 8.93304626e+02 7.96019673e-01]	[4.90569275e+02 8.65103027e+02 6.30218506e-01]
[500.89431763 259.72885132 0.91365159]	[490.54559326 339.04846191 0.87361509]	[423.78466797 336.54092407 0.82457805]	[385.32312012 441.84350586 0.85528237]	[380.16925049 544.44433594 0.92809308]	[559.79400635 339.12728882 0.83853889]	[585.347229 449.49871826 0.8535887 ]	[585.36407471 547.05151367 0.88361645]	[500.7449646 549.50341797 0.72898954]	[457.1199646 552.09466553 0.68115878]	[467.40826416 711.23681641 0.79077369]	[4.85404144e+02 8.52249084e+02 8.09767902e-01]	[544.35144043 546.92547607 0.7247116 ]	[549.51275635 698.30535889 0.70087135]	[547.04400635 749.5637207 0.79253298]	[485.36984253 251.96261597 0.90630805]	[516.2076416 251.84921265 0.86709595]	[462.34924316 254.55102539 0.92076933]	[539.24664307 251.87504578 0.85096782]	[5.41865540e+02 8.00968567e+02 6.88059151e-01]	[5.57170532e+02 7.93239929e+02 6.46879494e-01]	[5.44458252e+02 7.46972961e+02 6.18536592e-01]	[4.93113678e+02 8.95903992e+02 8.05007637e-01]	[4.75168732e+02 8.93279419e+02 7.96238303e-01]	[4.93087158e+02 8.59932129e+02 6.25772059e-01]
[503.24505615 259.72470093 0.91562271]	[493.06997681 336.69064331 0.87360454]	[423.85351562 336.52359009 0.81598055]	[385.37457275 441.85073853 0.84624338]	[380.25875854 544.48376465 0.92034626]	[559.82501221 339.09732056 0.84488529]	[585.39819336 449.46682739 0.85300869]	[585.42327881 547.04388428 0.88330257]	[500.81951904 549.54907227 0.7333411 ]	[459.59887695 554.63043213 0.69480801]	[467.40802002 711.21392822 0.79748666]	[4.85413818e+02 8.52273376e+02 8.11735272e-01]	[544.38726807 546.96502686 0.72392756]	[552.06549072 690.72076416 0.73428422]	[549.5333252 762.4743042 0.78463221]	[485.40029907 251.96870422 0.9030937 ]	[518.65362549 251.83595276 0.8683511 ]	[462.35583496 254.53985596 0.91797793]	[539.27960205 251.85751343 0.8530457 ]	[5.44335205e+02 8.11247375e+02 7.75467694e-01]	[5.62249451e+02 8.08549561e+02 7.20164120e-01]	[5.44513550e+02 7.57371155e+02 6.33863270e-01]	[4.93103363e+02 8.95902954e+02 7.88162649e-01]	[4.75145416e+02 8.93283081e+02 7.84259379e-01]	[4.93067871e+02 8.62499329e+02 6.16904616e-01]
[503.26074219 259.72888184 0.91313666]	[495.58480835 339.03863525 0.87455451]	[423.90026855 336.52520752 0.8098352 ]	[387.86099243 444.30114746 0.82732689]	[380.30093384 544.51733398 0.91039675]	[562.25494385 339.12936401 0.84332085]	[585.44720459 449.45135498 0.85498816]	[585.48577881 547.06097412 0.87566823]	[500.83596802 549.54669189 0.73663318]	[459.62710571 554.63201904 0.69795418]	[464.97332764 711.13635254 0.80619413]	[4.85399658e+02 8.52239685e+02 7.99436092e-01]	[544.38702393 546.96411133 0.72495961]	[557.18792725 688.07995605 0.79469705]	[554.64160156 780.44549561 0.78606725]	[485.41711426 251.97360229 0.90096885]	[518.66986084 251.83335876 0.87144881]	[462.36584473 254.54545593 0.91838837]	[539.2956543 251.87246704 0.86341989]	[5.46980896e+02 8.29098267e+02 7.69158900e-01]	[5.64966614e+02 8.18951721e+02 7.17114389e-01]	[5.46989624e+02 7.85478699e+02 6.46522641e-01]	[4.95624359e+02 8.95860474e+02 7.86480963e-01]	[4.77603058e+02 8.93265625e+02 7.76596844e-01]	[4.90552429e+02 8.62509705e+02 6.07712984e-01]
[503.27853394 259.71124268 0.91739458]	[495.65802002 339.06298828 0.88404566]	[426.36199951 336.58270264 0.81055093]	[392.99417114 441.83813477 0.8441366 ]	[382.83306885 546.92218018 0.8724013 ]	[562.31787109 339.12145996 0.85317892]	[585.52233887 449.45776367 0.84509909]	[585.58947754 547.04034424 0.86146671]	[503.27563477 552.07427979 0.73324364]	[459.73892212 554.66912842 0.70304745]	[467.40472412 711.16070557 0.81133324]	[4.82966980e+02 8.49753174e+02 8.15012932e-01]	[544.47686768 547.00152588 0.70808583]	[557.24230957 693.18395996 0.78415102]	[559.82098389 808.66473389 0.84139961]	[485.40985107 251.95863342 0.89932191]	[518.6942749 249.36799622 0.8716265 ]	[462.37191772 254.54580688 0.92238635]	[539.31585693 249.39910889 0.84976405]	[5.62273315e+02 8.54844788e+02 7.76407182e-01]	[5.77698303e+02 8.49671936e+02 7.18338311e-01]	[5.52082336e+02 8.11232971e+02 6.01102352e-01]	[4.93120087e+02 8.95838440e+02 7.94364870e-01]	[4.75122314e+02 8.93217407e+02 7.79443979e-01]	[4.90563599e+02 8.57431152e+02 5.98979950e-01]
[503.26702881 259.68942261 0.92182112]	[495.69436646 339.08071899 0.88850862]	[426.37814331 336.63360596 0.81023252]	[395.52307129 441.8302002 0.86012959]	[385.30273438 544.53704834 0.8621465 ]	[562.35339355 339.11621094 0.85995257]	[585.57714844 449.43969727 0.83263862]	[588.06121826 547.06872559 0.84392738]	[503.28869629 552.10717773 0.7314893 ]	[459.75656128 554.66638184 0.7102803 ]	[467.4074707 711.22497559 0.80482435]	[4.82975433e+02 8.49740112e+02 8.14979672e-01]	[544.48632812 549.5111084 0.7005133 ]	[557.1706543 700.88336182 0.76387393]	[5.62255432e+02 8.26604248e+02 8.22165549e-01]	[485.39776611 251.93809509 0.89606655]	[518.67907715 249.34092712 0.86715925]	[462.3543396 254.5262146 0.91504985]	[539.30682373 249.35429382 0.8376894 ]	[5.64838013e+02 8.70149719e+02 7.86173701e-01]	[5.82781494e+02 8.57384216e+02 7.37415671e-01]	[5.54666443e+02 8.31711548e+02 6.02205276e-01]	[4.93136169e+02 8.93429871e+02 7.68268168e-01]	[4.75111877e+02 8.90823303e+02 7.53560364e-01]	[4.93096130e+02 8.57400452e+02 6.07140481e-01]
[503.25701904 259.68322754 0.92260349]	[498.14709473 339.11801147 0.89339072]	[426.40145874 339.06777954 0.80614787]	[395.59014893 444.32220459 0.85511869]	[387.91293335 547.04705811 0.83048493]	[562.40814209 339.11798096 0.86370534]	[588.03234863 449.44235229 0.81511766]	[590.5725708 549.50628662 0.82445055]	[503.37390137 552.07580566 0.72459644]	[459.81048584 554.66040039 0.70978808]	[467.39694214 711.24053955 0.80190527]	[4.82952484e+02 8.52186462e+02 8.18162143e-01]	[546.94140625 546.98864746 0.68458462]	[557.25799561 705.90704346 0.7972436 ]	[5.62231506e+02 8.31859192e+02 8.21474075e-01]	[485.38970947 251.92640686 0.89558858]	[518.66223145 249.32147217 0.86264944]	[462.35668945 254.51977539 0.91045183]	[541.68591309 246.82463074 0.83683509]	[5.62343933e+02 8.77903503e+02 7.55583167e-01]	[5.80236389e+02 8.70299683e+02 7.61068583e-01]	[5.54681091e+02 8.44582458e+02 5.63753009e-01]	[4.93072205e+02 8.93360596e+02 7.83891499e-01]	[4.72566620e+02 8.90778992e+02 7.55622268e-01]	[4.93070282e+02 8.59943481e+02 6.13706112e-01]
[503.2338562 259.66757202 0.92654634]	[498.18457031 339.13015747 0.89733404]	[426.42388916 339.10632324 0.81034744]	[398.02075195 446.88046265 0.85024315]	[387.94586182 547.02886963 0.82719642]	[562.43280029 339.10540771 0.86396706]	[590.57525635 452.0743103 0.80126959]	[593.18353271 549.55322266 0.81492364]	[503.4649353 549.56817627 0.71023059]	[462.22595215 552.13952637 0.69751292]	[467.47250366 711.17932129 0.80057424]	[4.82908417e+02 8.52291382e+02 8.24163556e-01]	[547.01177979 546.96850586 0.67927581]	[559.76171875 705.96893311 0.83297318]	[5.62284424e+02 8.47110962e+02 8.28884542e-01]	[485.35766602 251.92572021 0.90213549]	[518.63946533 249.32495117 0.8567766 ]	[462.3164978 254.53993225 0.92194879]	[539.29882812 246.84228516 0.83336145]	[5.62346252e+02 8.83101990e+02 7.97436476e-01]	[5.80314392e+02 8.72914368e+02 8.08536947e-01]	[5.54687927e+02 8.52356445e+02 6.33303523e-01]	[4.93065582e+02 8.93402100e+02 7.80032575e-01]	[4.72557953e+02 8.90830566e+02 7.57436991e-01]	[4.90520386e+02 8.65052612e+02 6.17681623e-01]
[503.23010254 259.6491394 0.92752212]	[498.26040649 339.14852905 0.90369976]	[428.97711182 339.15454102 0.80409604]	[398.12503052 449.4458313 0.86021042]	[390.51397705 547.05639648 0.82496649]	[564.82049561 339.10498047 0.86692566]	[593.15386963 452.07772827 0.7979725 ]	[598.24743652 549.50463867 0.82616323]	[503.4810791 549.56195068 0.71162701]	[462.24246216 552.10894775 0.70156682]	[467.45175171 711.16430664 0.800134 ]	[4.82897217e+02 8.52298645e+02 8.22951734e-01]	[547.01977539 547.01916504 0.67086524]	[559.74066162 708.52209473 0.8156873 ]	[5.62206482e+02 8.49798889e+02 8.24722707e-01]	[485.34658813 251.90943909 0.90140343]	[516.20898438 246.8314209 0.85076749]	[462.30929565 254.54612732 0.91528726]	[539.29449463 246.79055786 0.83090693]	[5.62313232e+02 8.90770691e+02 8.25715542e-01]	[5.80239990e+02 8.85619324e+02 8.10228765e-01]	[5.52082764e+02 8.60005798e+02 6.22834325e-01]	[4.90561981e+02 8.95847961e+02 7.67931581e-01]	[4.72537415e+02 8.93230469e+02 7.45952666e-01]	[4.90496887e+02 8.65058167e+02 6.24208808e-01]
[500.90179443 259.65734863 0.92703044]	[500.71929932 339.14758301 0.91776729]	[434.04553223 339.15078735 0.81147349]	[398.27496338 449.51681519 0.86520106]	[395.57919312 552.13977051 0.8402856 ]	[564.85748291 339.08200073 0.872437 ]	[598.22796631 452.04052734 0.79445815]	[600.78686523 549.52514648 0.84049654]	[505.96691895 552.13427734 0.68852997]	[462.36428833 554.69134521 0.6915105 ]	[467.4430542 711.23431396 0.79181767]	[4.82899872e+02 8.52304382e+02 8.20581257e-01]	[552.10736084 552.07415771 0.64206195]	[559.75244141 708.67272949 0.80685598]	[5.59750916e+02 8.49778503e+02 8.03280711e-01]	[482.97793579 251.90660095 0.90444082]	[516.2052002 246.82449341 0.8511976 ]	[462.30218506 254.54263306 0.91338181]	[539.3026123 246.81256104 0.83796513]	[5.62278015e+02 8.90817078e+02 8.38489413e-01]	[5.77777832e+02 8.88090393e+02 8.15451622e-01]	[5.47024292e+02 8.62511292e+02 6.24078572e-01]	[4.90532562e+02 8.93446289e+02 7.70169318e-01]	[4.72515442e+02 8.90845886e+02 7.43461847e-01]	[4.90506287e+02 8.65077087e+02 6.29624009e-01]
[503.25375366 259.64385986 0.93059927]	[500.83895874 339.17459106 0.92564881]	[436.58166504 339.16320801 0.83079582]	[400.71881104 449.46856689 0.85984576]	[395.64465332 552.11688232 0.84544361]	[564.96643066 339.11932373 0.8695389 ]	[600.81915283 452.06710815 0.81505537]	[600.88720703 549.58605957 0.84644288]	[508.45037842 552.11914062 0.6839956 ]	[462.41989136 554.65533447 0.69038653]	[467.50061035 711.17901611 0.7968539 ]	[4.82903137e+02 8.52234192e+02 8.27457011e-01]	[554.67279053 552.09613037 0.64504582]	[559.71838379 708.66955566 0.80027092]	[5.57194763e+02 8.49728149e+02 7.88778841e-01]	[485.36495972 251.92575073 0.90442061]	[518.652771 246.79830933 0.85735703]	[462.37582397 254.56896973 0.90846974]	[541.71148682 246.80387878 0.85519296]	[5.62234985e+02 8.93285950e+02 8.42565000e-01]	[5.77763123e+02 8.88163513e+02 8.16214979e-01]	[5.46922058e+02 8.59941895e+02 6.44258201e-01]	[4.90538361e+02 8.93411682e+02 7.84906328e-01]	[4.72527527e+02 8.90816956e+02 7.50916004e-01]	[4.90495239e+02 8.62533508e+02 6.32872641e-01]
[503.3102417 259.64379883 0.93319368]	[500.88327026 339.20126343 0.92467517]	[436.64715576 339.21969604 0.83888775]	[400.86975098 452.05090332 0.86056495]	[398.08197021 554.66125488 0.87049705]	[564.98651123 339.10287476 0.86908287]	[603.38641357 451.99285889 0.84290498]	[603.36437988 552.05395508 0.85316294]	[508.52700806 554.68005371 0.67325866]	[462.43170166 557.18566895 0.68716717]	[470.02496338 713.70074463 0.78255945]	[4.82899567e+02 8.52303162e+02 8.25442970e-01]	[557.26971436 554.68005371 0.65174961]	[559.68530273 711.1552124 0.77646619]	[5.54618469e+02 8.49776855e+02 7.80682683e-01]	[485.43032837 251.92272949 0.89262086]	[518.72790527 246.77912903 0.86891073]	[462.45870972 254.60842896 0.88322788]	[541.82324219 246.75785828 0.86140406]	[5.62240845e+02 8.95870483e+02 8.23037744e-01]	[5.80228027e+02 8.90729431e+02 8.30033302e-01]	[5.44396606e+02 8.62514526e+02 6.60938561e-01]	[4.93073578e+02 8.95871521e+02 7.89765775e-01]	[4.72600952e+02 8.93245239e+02 7.56420374e-01]	[4.88011688e+02 8.65085815e+02 6.38039887e-01]
[503.42831421 259.59164429 0.93895698]	[503.37973022 339.22946167 0.92380583]	[439.12686157 339.22836304 0.85439599]	[403.35528564 454.61682129 0.84902024]	[398.18551636 557.17547607 0.88108027]	[567.5682373 339.15411377 0.84048748]	[603.52728271 452.03051758 0.85291862]	[603.487854 554.63000488 0.86375684]	[511.07608032 552.07098389 0.67336148]	[464.84613037 552.09710693 0.68603754]	[472.59307861 711.18640137 0.78839469]	[4.82901245e+02 8.52323914e+02 8.26022863e-01]	[559.79016113 552.07946777 0.66860205]	[559.77911377 711.21783447 0.7772969 ]	[5.52150146e+02 8.52182312e+02 7.73722410e-01]	[488.0111084 251.90548706 0.86642504]	[521.21075439 246.78816223 0.89044833]	[464.95812988 254.58743286 0.85598695]	[541.91357422 246.82633972 0.8624751 ]	[5.62280334e+02 8.95852234e+02 8.16429019e-01]	[5.80250916e+02 8.90712708e+02 8.25077176e-01]	[5.44353455e+02 8.65048279e+02 6.56020939e-01]	[4.93098755e+02 8.95869141e+02 7.92858124e-01]	[4.75091248e+02 8.93259033e+02 7.57106602e-01]	[4.87998108e+02 8.65120178e+02 6.53495014e-01]
[503.42810059 259.59106445 0.93933183]	[503.38442993 339.23513794 0.92257643]	[439.12359619 339.22952271 0.85400462]	[403.35714722 454.61358643 0.8478846 ]	[398.19052124 557.17254639 0.8815558 ]	[567.58795166 339.16424561 0.83556014]	[603.52752686 452.03536987 0.85318077]	[603.48535156 554.62054443 0.86297756]	[511.08169556 552.07415771 0.67293298]	[464.84375 552.09570312 0.68637764]	[472.58410645 711.19775391 0.78794771]	[4.82911102e+02 8.52339417e+02 8.23710740e-01]	[559.7991333 552.08966064 0.6697889 ]	[559.7824707 711.22503662 0.7774803 ]	[5.52134705e+02 8.49786804e+02 7.76786149e-01]	[488.00991821 251.90777588 0.86672986]	[521.20855713 246.7875824 0.89006901]	[464.95562744 254.58512878 0.85603726]	[541.90814209 246.82173157 0.86274326]	[5.62278320e+02 8.95851257e+02 8.17546606e-01]	[5.80247742e+02 8.90707092e+02 8.22635174e-01]	[5.44348145e+02 8.62571289e+02 6.57199502e-01]	[4.93091797e+02 8.95896423e+02 7.93652356e-01]	[4.75083313e+02 8.93280090e+02 7.59154677e-01]	[4.88010590e+02 8.67588196e+02 6.50900900e-01]
[505.94549561 257.19595337 0.91883898]	[503.49136353 339.21594238 0.90652061]	[439.26599121 339.18362427 0.86509639]	[408.40872192 457.07220459 0.81540042]	[400.6505127 554.71020508 0.88145614]	[572.66259766 339.18121338 0.81412619]	[605.97979736 449.45123291 0.84923583]	[605.93652344 552.13793945 0.86117244]	[513.6550293 554.62976074 0.67546505]	[464.95013428 552.11590576 0.67633522]	[475.16329956 711.1227417 0.79978871]	[4.82909210e+02 8.52339355e+02 8.20066273e-01]	[562.23577881 557.17877197 0.6818676 ]	[562.22076416 711.20977783 0.79220861]	[5.54668518e+02 8.49795776e+02 7.78631449e-01]	[493.10458374 251.86653137 0.86311555]	[521.34509277 244.26651001 0.8965137 ]	[472.59197998 256.96221924 0.84959286]	[544.38592529 249.32148743 0.85608137]	[5.62256042e+02 8.93448486e+02 8.23596895e-01]	[5.80242065e+02 8.90705505e+02 8.29656839e-01]	[5.44396545e+02 8.62571655e+02 6.62212491e-01]	[4.93085175e+02 8.95893066e+02 7.93648720e-01]	[4.75076752e+02 8.93283691e+02 7.55778432e-01]	[4.88004089e+02 8.67608704e+02 6.49308443e-01]
[511.06466675 257.18453979 0.88960391]	[508.48355103 339.17672729 0.88244021]	[441.80142212 339.14651489 0.86170846]	[413.51861572 449.51748657 0.80960381]	[400.84527588 554.64337158 0.87263405]	[577.77178955 339.16598511 0.82212257]	[606.04827881 446.91311646 0.84812737]	[605.96264648 554.65216064 0.8622455 ]	[516.16448975 554.63848877 0.66333127]	[467.43081665 554.63500977 0.6555298 ]	[477.66439819 711.12591553 0.81219774]	[4.82921173e+02 8.52281128e+02 8.21979880e-01]	[562.30987549 554.68774414 0.68043435]	[562.30273438 711.19262695 0.80360377]	[5.54698547e+02 8.52206726e+02 7.81682670e-01]	[498.25460815 249.39463806 0.89440852]	[523.89892578 244.24729919 0.89682913]	[477.68200684 254.6056366 0.88230485]	[544.53692627 251.85432434 0.8743397 ]	[5.62246399e+02 8.93453308e+02 8.16289127e-01]	[5.80235901e+02 8.90726746e+02 8.22778463e-01]	[5.44416870e+02 8.65050537e+02 6.69528365e-01]	[4.93074951e+02 8.93448853e+02 7.89842665e-01]	[4.75077484e+02 8.93224060e+02 7.49632299e-01]	[4.88019470e+02 8.65085144e+02 6.44425571e-01]
[521.23376465 257.10906982 0.94445127]	[516.203125 339.21234131 0.87419367]	[446.90441895 339.11566162 0.81311166]	[416.14349365 446.89666748 0.84126568]	[405.92880249 547.02502441 0.83239454]	[582.82617188 339.23703003 0.84240329]	[608.51617432 449.49230957 0.82597941]	[605.99835205 559.69219971 0.88567269]	[516.20025635 552.10827637 0.67798859]	[464.95318604 549.57757568 0.67432737]	[480.23937988 708.69476318 0.83699465]	[4.82950531e+02 8.52323608e+02 8.11147511e-01]	[562.3371582 554.67492676 0.6868012 ]	[562.4095459 711.25128174 0.81687719]	[5.57228882e+02 8.52207886e+02 7.98186064e-01]	[503.34686279 246.7960968 0.89808619]	[531.59033203 241.70954895 0.84365153]	[482.75231934 254.43629456 0.89126694]	[557.2086792 249.38340759 0.81739563]	[5.62241150e+02 8.95855957e+02 8.19989502e-01]	[5.80232056e+02 8.90753296e+02 8.21702182e-01]	[5.44464966e+02 8.62570984e+02 6.69868469e-01]	[4.95624512e+02 8.95977783e+02 7.77794600e-01]	[4.75170807e+02 8.93326782e+02 7.40995526e-01]	[4.88014618e+02 8.67600708e+02 6.27787650e-01]
[521.3805542 257.08377075 0.952003 ]	[518.72467041 339.20672607 0.88994479]	[449.46490479 339.11682129 0.80071664]	[418.55825806 444.44519043 0.85051483]	[408.42776489 546.98187256 0.83331752]	[582.95715332 339.21566772 0.85698634]	[608.56103516 454.58990479 0.82887894]	[606.02960205 559.74359131 0.89221239]	[518.72784424 554.64318848 0.69337064]	[469.99108887 552.11340332 0.66776925]	[480.28408813 711.13476562 0.83208698]	[4.85359802e+02 8.52370728e+02 8.07445645e-01]	[562.40283203 557.18579102 0.69599122]	[562.4576416 711.21942139 0.82147491]	[5.57229004e+02 8.52225891e+02 8.00317645e-01]	[503.47470093 246.76908875 0.88216686]	[539.17260742 241.66567993 0.86126077]	[482.86843872 254.46195984 0.89801234]	[559.84094238 251.86534119 0.86502737]	[5.62245789e+02 8.95859863e+02 8.25816095e-01]	[5.80235107e+02 8.90763855e+02 8.22410583e-01]	[5.44466858e+02 8.65049316e+02 6.79549932e-01]	[4.95598053e+02 8.95970032e+02 7.81918228e-01]	[4.75133392e+02 8.93317627e+02 7.47084737e-01]	[4.90547516e+02 8.67653748e+02 6.43967271e-01]
[523.83508301 257.09423828 0.94782501]	[521.18103027 339.24356079 0.90074933]	[452.00344849 339.12948608 0.80155611]	[418.61917114 446.93444824 0.86212069]	[408.46652222 546.94873047 0.83602202]	[585.41052246 339.26654053 0.85404807]	[608.61193848 457.13397217 0.84257078]	[606.02758789 559.80615234 0.89626598]	[518.78887939 554.6229248 0.69850659]	[472.54367065 552.09265137 0.66408867]	[480.3270874 708.72381592 0.83374012]	[4.85373260e+02 8.52321960e+02 8.12907577e-01]	[562.43511963 554.67266846 0.69833243]	[564.83166504 711.24127197 0.82980412]	[5.57244385e+02 8.52266541e+02 8.04339647e-01]	[506.00643921 246.77709961 0.85327888]	[541.68670654 241.72846985 0.88995683]	[485.36746216 254.45587158 0.88599277]	[562.30114746 251.94064331 0.88535768]	[5.62302185e+02 8.95860168e+02 8.37365150e-01]	[5.80268616e+02 8.90755188e+02 8.34257960e-01]	[5.44440491e+02 8.65088257e+02 6.86813831e-01]	[4.93122345e+02 8.95951782e+02 7.88746595e-01]	[4.75127045e+02 8.93296021e+02 7.50227928e-01]	[4.93045563e+02 8.67581238e+02 6.42453134e-01]
[523.90496826 257.11495972 0.95019597]	[521.32122803 339.24884033 0.91409892]	[454.62994385 339.10293579 0.81520176]	[418.70404053 446.92755127 0.870318 ]	[410.96969604 546.93103027 0.83851886]	[585.54486084 341.67736816 0.84068012]	[611.07672119 457.16186523 0.83928084]	[606.04125977 559.82525635 0.89958477]	[521.1774292 554.62353516 0.70016098]	[472.56500244 552.09088135 0.66557133]	[480.3494873 711.12805176 0.83424687]	[4.85396606e+02 8.52306763e+02 8.12611997e-01]	[562.45898438 554.67352295 0.69788486]	[564.84667969 713.69512939 0.8298108 ]	[5.57239563e+02 8.52223145e+02 8.02816987e-01]	[508.55361938 246.8338623 0.83927155]	[541.7713623 244.2487793 0.89765495]	[485.4927063 254.47206116 0.86447877]	[562.44177246 254.33956909 0.89686942]	[5.62338745e+02 8.95843689e+02 8.46239269e-01]	[5.80294922e+02 8.90736389e+02 8.36840987e-01]	[5.44415466e+02 8.65042725e+02 6.86369240e-01]	[4.93101257e+02 8.95938049e+02 7.94694781e-01]	[4.75109436e+02 8.93279175e+02 7.52624869e-01]	[4.93073975e+02 8.65129028e+02 6.47245109e-01]
[523.9956665 257.12985229 0.94071794]	[521.40020752 339.20175171 0.92601317]	[457.17840576 336.68545532 0.83668137]	[418.77853394 446.88320923 0.87075025]	[410.98809814 544.49084473 0.84972966]	[585.58966064 339.28952026 0.84172589]	[611.13525391 457.18353271 0.83327121]	[606.04229736 562.27087402 0.91138202]	[521.2300415 554.66619873 0.70609087]	[475.07727051 552.12927246 0.65949792]	[480.37313843 708.71710205 0.83977914]	[4.85396210e+02 8.52292603e+02 8.14528108e-01]	[564.82550049 557.19421387 0.69608688]	[564.86346436 713.73638916 0.82831132]	[5.57239380e+02 8.52225281e+02 8.01763594e-01]	[513.59100342 249.29232788 0.83772248]	[541.84069824 244.27864075 0.90436089]	[490.52120972 254.47596741 0.8589232 ]	[564.82397461 251.97340393 0.90645427]	[5.62352356e+02 8.95856323e+02 8.43274295e-01]	[5.80299866e+02 8.90742249e+02 8.33327889e-01]	[5.44404968e+02 8.65040833e+02 6.77858114e-01]	[4.93097626e+02 8.95934082e+02 7.93951273e-01]	[4.75114380e+02 8.93273621e+02 7.55114317e-01]	[4.93071198e+02 8.65096924e+02 6.47757709e-01]
[526.40734863 257.14038086 0.9312036 ]	[523.76190186 339.1930542 0.92567271]	[457.21557617 336.68521118 0.83888638]	[421.17633057 444.42266846 0.87606835]	[411.00759888 544.47857666 0.85829318]	[585.58843994 339.2638855 0.85036206]	[616.19134521 459.63134766 0.84711683]	[606.08703613 562.26550293 0.90287232]	[521.265625 554.62475586 0.70397925]	[475.1282959 552.08666992 0.66684967]	[482.72775269 711.14355469 0.83782613]	[4.85397217e+02 8.52304749e+02 8.14445376e-01]	[564.85046387 554.67669678 0.68864757]	[564.87969971 713.72399902 0.82881439]	[5.57266052e+02 8.52220093e+02 8.05205286e-01]	[513.65093994 249.31260681 0.84433788]	[541.88104248 244.28382874 0.90336525]	[493.06265259 254.49345398 0.85394311]	[564.89141846 251.94004822 0.89241135]	[5.62335449e+02 8.95852478e+02 8.46298039e-01]	[5.80298767e+02 8.90745667e+02 8.38676870e-01]	[5.44447266e+02 8.62574951e+02 6.75875962e-01]	[4.93080658e+02 8.95939209e+02 7.91620135e-01]	[4.75089386e+02 8.93275635e+02 7.51702785e-01]	[4.93076843e+02 8.65109070e+02 6.44623101e-01]
[526.49493408 257.15689087 0.91743404]	[523.80780029 339.19732666 0.92743176]	[459.61709595 339.05953979 0.84398264]	[421.2137146 446.88104248 0.87092358]	[413.49224854 544.48181152 0.86066306]	[588.00695801 339.25695801 0.84632987]	[616.28100586 459.61123657 0.84532905]	[608.50476074 559.83966064 0.88289976]	[521.31280518 554.68200684 0.71618336]	[477.60290527 554.62646484 0.67317194]	[482.743927 711.14746094 0.84089255]	[4.85406097e+02 8.52313965e+02 8.11250091e-01]	[564.89367676 557.21044922 0.6957913 ]	[564.89581299 713.73840332 0.82706809]	[5.57272095e+02 8.52212769e+02 8.05261254e-01]	[516.18243408 249.33450317 0.85683322]	[541.94390869 246.78651428 0.90327823]	[493.08407593 254.47663879 0.8533994 ]	[564.90454102 251.96278381 0.89892447]	[5.62337463e+02 8.95858887e+02 8.45383406e-01]	[5.80301392e+02 8.90748047e+02 8.36194634e-01]	[5.44456055e+02 8.62556763e+02 6.76136017e-01]	[4.93069855e+02 8.95948425e+02 7.90036321e-01]	[4.75080658e+02 8.93283081e+02 7.49582350e-01]	[4.93088531e+02 8.65124939e+02 6.42810762e-01]
[526.50244141 257.16903687 0.9148922 ]	[523.82861328 339.20330811 0.92717701]	[459.62109375 339.05999756 0.84542251]	[421.21878052 444.43609619 0.86916929]	[413.49084473 544.48254395 0.85981417]	[588.03851318 339.27487183 0.84031326]	[618.73779297 459.6005249 0.8432197 ]	[608.59417725 559.76159668 0.86117518]	[521.33270264 554.67572021 0.71774924]	[477.63928223 554.63189697 0.679609 ]	[482.74572754 711.17510986 0.8358528 ]	[4.85422638e+02 8.52279602e+02 8.12882662e-01]	[564.89788818 557.19335938 0.69726264]	[564.91314697 713.73248291 0.8290087 ]	[5.59718750e+02 8.52210144e+02 8.08312416e-01]	[516.19708252 249.34761047 0.85979939]	[541.95721436 246.80549622 0.90375781]	[493.09558105 254.46841431 0.85060823]	[564.92321777 251.9630127 0.89633286]	[5.62345215e+02 8.93441650e+02 8.50766659e-01]	[5.80322571e+02 8.90722839e+02 8.38526607e-01]	[5.44484802e+02 8.62562134e+02 6.70051455e-01]	[4.93063080e+02 8.95928345e+02 7.93291330e-01]	[4.75078644e+02 8.93264282e+02 7.53926992e-01]	[4.93110199e+02 8.65081787e+02 6.34054482e-01]
[526.512146 257.17910767 0.91098422]	[523.82995605 339.19918823 0.92741561]	[459.63250732 339.05612183 0.84734774]	[421.23007202 444.41091919 0.87290633]	[413.50177002 544.48138428 0.86186129]	[588.03265381 339.26818848 0.84227264]	[618.74273682 459.61035156 0.8458426 ]	[608.61297607 559.76605225 0.86152947]	[521.33441162 554.65753174 0.71685904]	[477.63848877 552.12371826 0.68106627]	[482.77404785 708.7109375 0.84501839]	[4.85421753e+02 8.52291260e+02 8.11772585e-01]	[564.90161133 557.18157959 0.69683194]	[564.93127441 713.70098877 0.83137989]	[5.59747620e+02 8.52202209e+02 8.13414872e-01]	[516.20855713 249.36030579 0.86275953]	[544.28143311 246.82868958 0.90332162]	[493.09353638 254.47802734 0.85286283]	[564.91625977 251.97055054 0.89822257]	[5.62324524e+02 8.93442627e+02 8.45901072e-01]	[5.80315918e+02 8.90726318e+02 8.34369302e-01]	[5.44492310e+02 8.62524292e+02 6.62730098e-01]	[4.93065979e+02 8.95931824e+02 7.95453131e-01]	[4.75077362e+02 8.93270874e+02 7.53999770e-01]	[4.93113525e+02 8.65097290e+02 6.38896704e-01]
[526.47857666 257.18341064 0.91615343]	[523.8147583 339.18347168 0.92832148]	[459.63619995 336.68331909 0.84842336]	[421.24307251 444.36175537 0.87788588]	[413.49649048 544.48925781 0.86017019]	[587.98052979 339.24505615 0.84997088]	[616.27996826 459.5916748 0.84008563]	[608.60766602 559.73114014 0.85514724]	[521.3248291 554.64080811 0.716286 ]	[477.63452148 552.1048584 0.68017519]	[482.78961182 708.72485352 0.84556931]	[4.85405975e+02 8.52310059e+02 8.11326802e-01]	[564.89459229 554.68652344 0.69523352]	[564.91717529 713.69030762 0.82988751]	[5.59725464e+02 8.52207642e+02 8.07432473e-01]	[516.15960693 249.3717041 0.85794073]	[541.93035889 246.81965637 0.90542346]	[493.07095337 254.50862122 0.86020172]	[564.90032959 251.9647522 0.89863431]	[5.62343933e+02 8.93439514e+02 8.49722564e-01]	[5.80336853e+02 8.90713440e+02 8.37774396e-01]	[5.44459229e+02 8.62541077e+02 6.56979680e-01]	[4.93054016e+02 8.95943848e+02 7.90684879e-01]	[4.75076508e+02 8.93278992e+02 7.49923587e-01]	[4.93087830e+02 8.65096619e+02 6.39497578e-01]
[526.47918701 257.18395996 0.91594189]	[523.81866455 339.18444824 0.92819333]	[459.63812256 336.68466187 0.84870005]	[421.24154663 444.37091064 0.8777945 ]	[413.50030518 544.49609375 0.85875762]	[587.98736572 339.24713135 0.84901243]	[616.27697754 459.58862305 0.83926666]	[608.6081543 559.72814941 0.85427958]	[521.32366943 554.63983154 0.71590525]	[477.63214111 552.10791016 0.68005979]	[482.78878784 708.72644043 0.84608549]	[4.85408112e+02 8.52306763e+02 8.12109768e-01]	[564.89477539 554.68371582 0.69553316]	[564.918396 711.25238037 0.83056331]	[5.59718201e+02 8.52198120e+02 8.06242287e-01]	[516.1605835 249.37173462 0.85801053]	[541.93225098 246.8225708 0.90537274]	[493.07397461 254.50970459 0.86113328]	[564.89764404 251.973526 0.90025675]	[5.62347351e+02 8.93436035e+02 8.52036297e-01]	[5.80339172e+02 8.90707642e+02 8.38428497e-01]	[5.44452209e+02 8.62530823e+02 6.57915890e-01]	[4.93053680e+02 8.95941528e+02 7.91295111e-01]	[4.75075348e+02 8.93276672e+02 7.50082135e-01]	[4.93092010e+02 8.65091736e+02 6.40589714e-01]
[526.42047119 257.19433594 0.92161739]	[523.76196289 339.18930054 0.92660439]	[459.61044312 336.68508911 0.84275568]	[421.23016357 444.35101318 0.87853318]	[411.03085327 544.50097656 0.85444123]	[585.5526123 339.24633789 0.85793281]	[616.22137451 457.20639038 0.82690096]	[608.56121826 559.7467041 0.86359596]	[521.30780029 552.13598633 0.71478033]	[477.61013794 552.09106445 0.67575347]	[482.77563477 708.72436523 0.84689039]	[4.85407501e+02 8.52301941e+02 8.12158704e-01]	[564.88140869 554.65875244 0.696917 ]	[564.89892578 711.23986816 0.83111602]	[5.59730896e+02 8.52201416e+02 8.06000352e-01]	[513.65100098 249.40072632 0.85387594]	[541.88085938 246.82588196 0.90731007]	[490.57589722 254.53341675 0.86098349]	[564.86938477 251.95004272 0.8959654 ]	[5.62371887e+02 8.93442566e+02 8.52978885e-01]	[5.80361816e+02 8.90710449e+02 8.40334713e-01]	[5.44458374e+02 8.62556335e+02 6.58311009e-01]	[4.93048065e+02 8.95938538e+02 7.89233863e-01]	[4.75074768e+02 8.93273743e+02 7.48708606e-01]	[4.93085602e+02 8.65089294e+02 6.41119361e-01]
[523.9175415 259.59262085 0.93608809]	[521.27398682 339.21875 0.9154681 ]	[454.64208984 339.105896 0.81805253]	[418.75454712 446.95770264 0.86675453]	[410.94174194 546.9284668 0.83496344]	[585.45904541 339.24435425 0.8570351 ]	[611.10351562 457.10772705 0.82525349]	[606.09094238 562.22711182 0.89904106]	[521.24438477 554.637146 0.70472634]	[475.12039185 554.62481689 0.66288537]	[482.71609497 711.1817627 0.83601844]	[4.85404083e+02 8.52323914e+02 8.04234803e-01]	[564.83673096 554.66784668 0.69420475]	[564.87121582 713.72650146 0.82423609]	[5.59729614e+02 8.52233765e+02 8.06250632e-01]	[508.54019165 251.83082581 0.85455 ]	[541.76959229 249.29859924 0.90228397]	[485.41897583 254.47714233 0.88252622]	[562.38879395 251.95648193 0.88985801]	[5.62414429e+02 8.93431824e+02 8.59820366e-01]	[5.82782288e+02 8.90704590e+02 8.49469662e-01]	[5.44465088e+02 8.65058411e+02 6.57602549e-01]	[4.93049225e+02 8.95935791e+02 7.87950933e-01]	[4.75074921e+02 8.93279968e+02 7.47422457e-01]	[4.93081879e+02 8.65124084e+02 6.29314423e-01]
[523.82391357 259.61993408 0.93387455]	[518.79370117 339.20834351 0.89931792]	[452.02676392 339.12973022 0.80600274]	[418.69165039 449.45413208 0.8647846 ]	[408.43032837 546.94891357 0.83614802]	[585.36206055 339.20202637 0.86643499]	[608.61212158 457.12854004 0.84274501]	[606.03460693 559.79284668 0.89793009]	[518.78912354 552.11962891 0.69552523]	[472.53387451 552.08380127 0.66003889]	[480.35733032 711.16748047 0.83729666]	[4.85393158e+02 8.52283936e+02 8.00728202e-01]	[562.43182373 554.65155029 0.69777107]	[564.82635498 713.74279785 0.81443816]	[5.59740662e+02 8.52229797e+02 8.02892804e-01]	[505.98760986 251.8321991 0.8701725 ]	[541.67895508 246.81158447 0.88569129]	[482.93786621 254.42085266 0.88106883]	[562.32556152 251.88140869 0.87437361]	[5.62389099e+02 8.93444214e+02 8.52689981e-01]	[5.82772156e+02 8.90726257e+02 8.46169829e-01]	[5.44480286e+02 8.65040222e+02 6.43246114e-01]	[4.90546143e+02 8.95899170e+02 7.77110875e-01]	[4.72575653e+02 8.93246643e+02 7.36398518e-01]	[4.93101257e+02 8.65062134e+02 6.14828706e-01]
[521.39282227 259.62646484 0.93032575]	[518.69061279 339.23104858 0.88572967]	[446.97348022 339.15655518 0.80437011]	[418.5843811 446.97024536 0.84793019]	[405.9006958 547.05603027 0.83163834]	[582.93890381 339.2286377 0.85771358]	[608.51428223 454.56005859 0.8299588 ]	[606.01464844 559.73974609 0.89513439]	[518.75292969 554.64404297 0.69101989]	[470.04510498 552.1350708 0.65848726]	[480.33972168 711.2008667 0.83037663]	[4.85384613e+02 8.52293762e+02 7.93497562e-01]	[562.40740967 554.67974854 0.69452363]	[562.42352295 713.75421143 0.80669588]	[5.59749695e+02 8.52289429e+02 7.93963373e-01]	[503.48727417 251.83494568 0.89737087]	[539.1630249 246.79089355 0.85736936]	[482.82165527 254.48861694 0.90690374]	[562.20935059 251.87780762 0.85942239]	[5.62396973e+02 8.93405518e+02 8.51002634e-01]	[5.82778076e+02 8.90695312e+02 8.54792118e-01]	[5.46942078e+02 8.67595642e+02 6.44278884e-01]	[4.90548187e+02 8.95884033e+02 7.67257273e-01]	[4.72577972e+02 8.93242493e+02 7.30049431e-01]	[4.93115509e+02 8.65115967e+02 6.09880030e-01]
[521.26470947 259.66369629 0.91903681]	[516.16400146 339.27648926 0.86542743]	[444.41009521 339.19219971 0.82613277]	[416.08584595 449.44348145 0.82830155]	[403.34954834 546.97711182 0.86649662]	[582.86468506 341.67803955 0.84284282]	[606.05462646 454.58480835 0.84591198]	[605.96014404 559.70758057 0.8878305 ]	[516.16186523 552.11450195 0.67133129]	[467.41793823 552.09552002 0.67120671]	[480.29275513 711.15496826 0.83672136]	[4.85364563e+02 8.52296631e+02 8.03042531e-01]	[562.28857422 554.62689209 0.67953324]	[562.37841797 713.7076416 0.79364169]	[5.59784851e+02 8.52271851e+02 8.06843102e-01]	[503.38375854 251.86138916 0.91138333]	[534.09454346 249.30937195 0.8419441 ]	[482.72384644 254.47444153 0.89601135]	[559.69287109 251.87072754 0.84004617]	[5.62360596e+02 8.93404358e+02 8.45754266e-01]	[5.82758606e+02 8.90700806e+02 8.47530842e-01]	[5.47015076e+02 8.65137695e+02 6.30195498e-01]	[4.93074432e+02 8.95934082e+02 7.75537729e-01]	[4.75087585e+02 8.93287048e+02 7.44437456e-01]	[4.90562592e+02 8.65131775e+02 6.13757253e-01]
[518.73809814 259.69717407 0.89278919]	[511.09399414 339.25473022 0.86240709]	[441.90261841 339.17434692 0.84864175]	[413.51977539 446.96258545 0.8091557 ]	[400.87573242 549.5657959 0.87120032]	[582.75976562 341.69036865 0.82435137]	[605.96679688 457.09112549 0.86204994]	[603.52886963 559.71990967 0.8839047 ]	[516.11785889 557.18487549 0.67742682]	[464.92971802 554.70159912 0.67415226]	[480.14068604 711.21075439 0.82528001]	[4.82973999e+02 8.54799805e+02 8.04522753e-01]	[562.2880249 557.2277832 0.69030142]	[562.33862305 718.84417725 0.78228658]	[5.59824524e+02 8.52290588e+02 8.13715994e-01]	[500.90127563 251.88423157 0.91507125]	[528.96966553 249.35835266 0.86630696]	[480.2789917 254.5039978 0.90501487]	[552.12438965 251.9069519 0.82143044]	[5.62327820e+02 8.93411499e+02 8.50497603e-01]	[5.80337524e+02 8.90707092e+02 8.53388369e-01]	[5.49528748e+02 8.65109314e+02 6.25293970e-01]	[4.93071655e+02 8.95953735e+02 7.81048059e-01]	[4.72601715e+02 8.93311035e+02 7.50183702e-01]	[4.90516266e+02 8.67659424e+02 6.25118732e-01]
[516.11914062 259.69769287 0.86648953]	[506.01513672 339.21963501 0.88705689]	[441.74758911 339.0958252 0.87018847]	[408.45294189 449.46539307 0.80500007]	[400.76449585 549.52441406 0.88366991]	[580.25018311 341.71792603 0.81587279]	[603.47106934 457.16094971 0.86204606]	[603.34057617 557.26220703 0.8672812 ]	[511.09094238 557.21081543 0.68233609]	[464.85919189 554.69445801 0.6898576 ]	[477.72164917 708.70324707 0.83495843]	[4.82968903e+02 8.52370605e+02 8.04336309e-01]	[559.80584717 559.72161865 0.6875093 ]	[562.35498047 713.75976562 0.79353762]	[5.62223267e+02 8.52298096e+02 8.12230825e-01]	[500.71585083 251.90258789 0.91784477]	[524.01043701 249.33108521 0.89481759]	[477.73995972 254.60173035 0.89449835]	[547.04431152 251.90101624 0.8314417 ]	[5.62415161e+02 8.93397461e+02 8.67929101e-01]	[5.82788147e+02 8.90698059e+02 8.90469193e-01]	[5.49564697e+02 8.67595703e+02 6.21125460e-01]	[4.93098572e+02 8.95946289e+02 7.85293341e-01]	[4.75094635e+02 8.93312744e+02 7.56394684e-01]	[4.90507935e+02 8.67653625e+02 6.13134682e-01]
[508.54489136 259.69393921 0.86913776]	[503.44741821 339.24780273 0.91647971]	[439.240448 339.14077759 0.86824071]	[403.39477539 452.00158691 0.82699829]	[398.22891235 549.52832031 0.87831366]	[570.08892822 339.29196167 0.81923932]	[603.27056885 457.10415649 0.83218247]	[600.87030029 554.66455078 0.83782381]	[508.51675415 557.26470947 0.68573523]	[462.3770752 557.25231934 0.70337671]	[477.59347534 711.20776367 0.80034459]	[4.82958008e+02 8.54791931e+02 8.00645471e-01]	[559.70526123 559.73504639 0.66467023]	[562.39245605 713.73291016 0.80133605]	[5.62250000e+02 8.52318237e+02 8.12691271e-01]	[498.22622681 251.93011475 0.90818119]	[523.84020996 251.81878662 0.91851026]	[477.60137939 256.94314575 0.87767756]	[544.48638916 254.34611511 0.88324887]	[5.64879272e+02 8.95851868e+02 8.48018467e-01]	[582.86254883 890.73376465 0.89213443]	[5.49510681e+02 8.67620667e+02 6.26523316e-01]	[4.93050293e+02 8.95952087e+02 7.76970327e-01]	[4.72582947e+02 8.93306641e+02 7.48316467e-01]	[4.90532776e+02 8.67644897e+02 6.23539269e-01]
[505.94180298 259.69543457 0.89369154]	[503.37863159 339.24407959 0.9260236 ]	[439.1776123 339.12600708 0.86382991]	[403.2651062 449.47735596 0.84678841]	[398.12606812 547.05944824 0.8865906 ]	[567.50909424 339.26779175 0.84849739]	[600.76824951 457.14248657 0.82977194]	[598.31970215 552.13275146 0.815687 ]	[508.46087646 557.25482178 0.69192064]	[462.37762451 559.72253418 0.70526898]	[475.11453247 711.2487793 0.78980577]	[4.82940247e+02 8.52379150e+02 8.00705194e-01]	[554.68969727 557.2598877 0.65659964]	[562.35882568 708.64141846 0.82916522]	[5.62255859e+02 8.52226868e+02 8.10113907e-01]	[495.64141846 251.95796204 0.88979518]	[521.3447876 249.39024353 0.91502631]	[472.56997681 254.59771729 0.85410762]	[544.3605957 251.83261108 0.87630296]	[5.64914490e+02 8.95861694e+02 8.34933996e-01]	[5.82875488e+02 8.90726990e+02 8.69995236e-01]	[5.49501221e+02 8.62569580e+02 5.84817052e-01]	[4.90516815e+02 8.95892151e+02 7.74876058e-01]	[4.70034576e+02 8.93260193e+02 7.45739043e-01]	[4.90557770e+02 8.67599487e+02 6.13901913e-01]
[505.94223022 259.69552612 0.8937043 ]	[503.38265991 339.24606323 0.9250235 ]	[439.18063354 339.12322998 0.86433476]	[403.26605225 449.47875977 0.84688431]	[398.1267395 547.05718994 0.88732934]	[567.51599121 339.2755127 0.84590828]	[600.76495361 457.14587402 0.83013546]	[598.31445312 552.12799072 0.81588614]	[508.45751953 557.25604248 0.69220477]	[462.37704468 559.72393799 0.70555675]	[475.11080933 711.2510376 0.78944242]	[4.82934875e+02 8.52374146e+02 8.01315308e-01]	[554.68237305 557.26171875 0.65686923]	[562.36108398 708.64379883 0.8292765 ]	[5.62253601e+02 8.52228088e+02 8.09644461e-01]	[495.64251709 251.95823669 0.88996691]	[521.34411621 249.39060974 0.9151215 ]	[472.57049561 254.59899902 0.85421276]	[544.3614502 251.83004761 0.87473559]	[5.64915955e+02 8.95860657e+02 8.34688663e-01]	[5.82875427e+02 8.90726685e+02 8.70885491e-01]	[5.47049988e+02 8.62569031e+02 5.85355878e-01]	[4.90518433e+02 8.95888489e+02 7.75472224e-01]	[4.70036865e+02 8.93258545e+02 7.47484326e-01]	[4.90551178e+02 8.67591797e+02 6.14301443e-01]
[505.94085693 259.69720459 0.89338851]	[503.37322998 339.24938965 0.92536259]	[439.17074585 339.13400269 0.8629474 ]	[403.26589966 449.47753906 0.84672517]	[398.12799072 547.0625 0.88632691]	[567.5055542 339.27145386 0.84848672]	[600.76141357 457.14312744 0.82931751]	[598.32037354 552.12677002 0.81690472]	[508.45626831 557.26446533 0.69277793]	[462.38095093 559.73345947 0.70629084]	[475.11148071 713.68823242 0.78724641]	[4.82925354e+02 8.52369751e+02 8.03657472e-01]	[554.67712402 559.71655273 0.6578176 ]	[562.36224365 708.64398193 0.82855803]	[5.62256226e+02 8.52226868e+02 8.09624076e-01]	[495.64129639 251.95733643 0.88942456]	[521.34381104 249.39247131 0.91512305]	[472.56869507 254.5987854 0.85443687]	[544.36151123 251.83320618 0.87556028]	[5.64905151e+02 8.95862793e+02 8.34025145e-01]	[5.82868286e+02 8.90731445e+02 8.70051146e-01]	[5.49502991e+02 8.62570251e+02 5.81174791e-01]	[4.90515259e+02 8.95882568e+02 7.76782811e-01]	[4.70032318e+02 8.93253540e+02 7.46767700e-01]	[4.90531708e+02 8.67590149e+02 6.14647627e-01]
[503.41500854 259.70169067 0.91494852]	[503.26156616 339.24328613 0.92354244]	[439.07598877 339.12643433 0.84690201]	[400.7638855 446.91873169 0.86494046]	[395.60958862 549.59368896 0.84008026]	[565.03930664 339.25228882 0.85228097]	[598.23687744 457.15789795 0.82986128]	[598.23010254 549.59674072 0.81344682]	[505.93572998 557.2322998 0.69925058]	[462.32858276 557.25018311 0.69957668]	[472.5869751 713.68902588 0.78517228]	[4.82930847e+02 8.54810303e+02 8.01453233e-01]	[549.55377197 557.26501465 0.6668306 ]	[562.33618164 708.54815674 0.83238935]	[5.62328918e+02 8.49724365e+02 8.28238368e-01]	[490.48040771 251.94711304 0.87119192]	[521.21020508 249.37187195 0.89924681]	[464.94342041 254.58137512 0.87127042]	[541.86425781 251.83140564 0.86959696]	[5.64889343e+02 8.95894470e+02 8.36393535e-01]	[5.82850647e+02 8.90760498e+02 8.47073793e-01]	[5.54653748e+02 8.54924255e+02 5.67937851e-01]	[4.90500366e+02 8.95908020e+02 7.71477163e-01]	[4.70008362e+02 8.93281799e+02 7.43707776e-01]	[4.90554352e+02 8.67610657e+02 6.15055084e-01]
[503.41427612 259.70144653 0.91516089]	[503.25857544 339.24423218 0.92366457]	[436.69247437 339.13476562 0.84577429]	[400.7628479 446.92034912 0.86477381]	[395.60931396 549.59289551 0.84008265]	[565.04003906 339.25332642 0.85186023]	[598.23815918 457.16107178 0.83041996]	[598.22955322 549.59790039 0.81332129]	[505.93826294 557.2310791 0.69835174]	[462.32904053 557.25268555 0.69928503]	[472.59005737 713.68963623 0.78641063]	[4.82939117e+02 8.54817871e+02 8.02608669e-01]	[549.55603027 557.26269531 0.66589719]	[562.34082031 708.5723877 0.83318096]	[5.62343445e+02 8.49755066e+02 8.29491735e-01]	[490.4805603 251.94697571 0.87114596]	[521.2097168 249.37287903 0.89921403]	[464.94250488 254.5799408 0.87138712]	[541.8626709 251.83555603 0.86965287]	[5.64896301e+02 8.95897278e+02 8.34064484e-01]	[5.82857727e+02 8.90762817e+02 8.43770981e-01]	[5.54681519e+02 8.57409851e+02 5.68875730e-01]	[4.88020813e+02 8.95896729e+02 7.74977207e-01]	[4.70000244e+02 8.93275330e+02 7.47048676e-01]	[4.90569580e+02 8.67619812e+02 6.16445422e-01]
[503.3092041 259.71520996 0.91338086]	[500.80072021 339.25650024 0.91684556]	[436.61087036 339.13543701 0.83545578]	[400.65420532 449.4286499 0.86284184]	[393.03378296 549.59576416 0.82490903]	[564.93249512 339.27053833 0.86015505]	[593.13226318 457.10058594 0.8160001 ]	[593.18817139 552.08404541 0.80861074]	[503.49813843 554.69720459 0.71694386]	[462.26165771 557.23126221 0.71041048]	[470.00552368 711.25213623 0.78259784]	[4.82937927e+02 8.54815735e+02 7.99519658e-01]	[547.05212402 554.67547607 0.67917913]	[562.31311035 708.58148193 0.83723658]	[5.62393372e+02 8.49702759e+02 8.34194779e-01]	[485.43725586 251.97434998 0.90095764]	[518.72845459 249.33570862 0.87397373]	[462.43423462 256.94726562 0.91448897]	[541.74884033 249.4065094 0.87253219]	[5.62386536e+02 8.93358765e+02 8.30385864e-01]	[5.80322632e+02 8.88215088e+02 7.72721887e-01]	[5.59755615e+02 8.54869751e+02 6.04030907e-01]	[4.87995361e+02 8.95875916e+02 7.74930835e-01]	[4.69986603e+02 8.93259338e+02 7.46732116e-01]	[4.93046661e+02 8.67625244e+02 6.20135069e-01]
[500.63400269 262.17663574 0.88565552]	[493.11395264 339.1947937 0.87621349]	[423.83349609 339.19638062 0.83704501]	[395.56213379 449.46463013 0.82182401]	[382.81573486 552.12359619 0.85009623]	[562.26544189 339.15582275 0.858639 ]	[587.96820068 446.92800903 0.83559483]	[587.98614502 544.52838135 0.8772952 ]	[503.42376709 554.6418457 0.73052067]	[462.21749878 557.23950195 0.72058904]	[470.04159546 711.13531494 0.79926711]	[4.82936523e+02 8.52262451e+02 7.99051583e-01]	[546.96533203 549.55078125 0.69467145]	[562.34381104 695.77954102 0.8322643 ]	[5.59765320e+02 8.11344116e+02 7.93773055e-01]	[482.73141479 254.35484314 0.93005228]	[508.44802856 251.84588623 0.87727559]	[459.71878052 254.58030701 0.90759993]	[531.5380249 249.38381958 0.79806292]	[5.59731018e+02 8.57453186e+02 6.70754373e-01]	[5.72638855e+02 8.52214783e+02 6.82173669e-01]	[5.49513611e+02 8.16413269e+02 5.40516734e-01]	[4.90490234e+02 8.93421631e+02 7.58640766e-01]	[4.69994354e+02 8.90840332e+02 7.44602203e-01]	[4.90564941e+02 8.62509949e+02 5.91441989e-01]
[493.04458618 259.71530151 0.85672152]	[485.47998047 339.15380859 0.89438474]	[421.23095703 339.19302368 0.86030769]	[393.00866699 452.0614624 0.79919451]	[380.26452637 557.1630249 0.880301 ]	[554.65527344 336.6942749 0.8260231 ]	[585.5390625 444.40402222 0.86138171]	[585.55987549 544.44165039 0.90108573]	[503.42077637 549.52740479 0.73442149]	[459.83825684 554.66070557 0.71464723]	[467.47631836 708.67272949 0.80821568]	[4.82980835e+02 8.52289062e+02 8.10317516e-01]	[546.9753418 544.45489502 0.70831627]	[562.36737061 688.14862061 0.84156889]	[5.57189392e+02 7.85488586e+02 7.78614759e-01]	[477.72833252 254.34658813 0.91615027]	[503.34960938 251.824646 0.91689789]	[457.06842041 257.00170898 0.87729949]	[523.97668457 251.84922791 0.85837978]	[5.52078857e+02 8.29213196e+02 7.32653677e-01]	[5.67573364e+02 8.24040833e+02 6.85430110e-01]	[5.46972961e+02 7.88046997e+02 6.51983142e-01]	[4.90569305e+02 8.93438232e+02 7.81981707e-01]	[4.72573181e+02 8.93229736e+02 7.63122320e-01]	[4.90503357e+02 8.65079224e+02 6.24965250e-01]
[487.93649292 259.68875122 0.87650728]	[485.37286377 339.12017822 0.90936255]	[418.78738403 339.21084595 0.86083615]	[392.97067261 454.55764771 0.79879189]	[380.12945557 554.69165039 0.87757081]	[552.11578369 336.61239624 0.82840222]	[585.50805664 444.30508423 0.8758586 ]	[585.53717041 544.41943359 0.90442079]	[503.40109253 549.51275635 0.74007702]	[459.82653809 554.65155029 0.71756601]	[469.99047852 708.71813965 0.79555184]	[4.85348846e+02 8.52342468e+02 8.08387399e-01]	[546.94885254 544.43914795 0.71221936]	[562.43457031 690.65557861 0.81467092]	[554.71044922 765.01080322 0.76593584]	[475.15515137 254.36445618 0.89724731]	[500.86755371 251.82670593 0.91447783]	[452.03930664 256.97277832 0.85123348]	[523.85644531 249.40190125 0.85796702]	[5.49506165e+02 8.11247559e+02 7.12926209e-01]	[5.64943054e+02 8.08547119e+02 6.92292035e-01]	[5.44505005e+02 7.64997742e+02 6.09264493e-01]	[4.90540802e+02 8.95835327e+02 7.85656035e-01]	[4.72583588e+02 8.93253723e+02 7.71169007e-01]	[4.90510315e+02 8.65126648e+02 6.35708272e-01]
[485.40591431 262.16680908 0.88015789]	[482.96841431 339.12734985 0.91159338]	[418.71560669 339.20339966 0.85994291]	[390.45233154 454.64877319 0.80106544]	[380.10064697 557.21936035 0.88388985]	[552.10235596 336.64123535 0.82788599]	[585.45892334 444.32400513 0.88268483]	[585.55950928 544.39672852 0.90206701]	[503.36450195 549.52832031 0.74032193]	[459.79537964 554.67230225 0.7157104 ]	[472.51477051 711.12371826 0.78719097]	[4.82983551e+02 8.52364563e+02 8.07612538e-01]	[546.93914795 544.4486084 0.70885158]	[562.41424561 693.21130371 0.77082247]	[557.1998291 747.03588867 0.77855229]	[472.61022949 254.42921448 0.89827311]	[500.75170898 251.8768158 0.92430598]	[446.97064209 256.97537231 0.85152823]	[521.42681885 249.29289246 0.8729642 ]	[5.4447699e+02 7.9580127e+02 7.3100841e-01]	[5.62299194e+02 7.90646912e+02 7.11658418e-01]	[5.46972229e+02 7.44451172e+02 6.19101405e-01]	[4.90520172e+02 8.95858521e+02 7.95905232e-01]	[4.72575653e+02 8.93267944e+02 7.79238403e-01]	[4.90518005e+02 8.65126038e+02 6.38914883e-01]
[482.95010376 262.24633789 0.8818208 ]	[482.92098999 339.1026001 0.92061138]	[418.65615845 339.19900513 0.85709119]	[387.89627075 457.12811279 0.81690872]	[380.08944702 557.17962646 0.88014287]	[549.53564453 336.6133728 0.83233345]	[585.42388916 444.31195068 0.89076668]	[585.55206299 544.42980957 0.90580839]	[503.34939575 549.53479004 0.74235761]	[459.77850342 554.68713379 0.71955127]	[475.07397461 711.12915039 0.78677517]	[4.85364960e+02 8.54817871e+02 7.98908234e-01]	[546.93792725 544.44702148 0.70667303]	[562.44421387 693.2489624 0.79918206]	[557.21533203 729.25360107 0.8104974 ]	[470.01608276 254.46653748 0.89759141]	[500.67373657 251.91249084 0.91706324]	[444.41549683 256.95352173 0.87677813]	[521.34887695 246.81340027 0.87025654]	[544.49743652 775.36566162 0.780586 ]	[562.26239014 770.22064209 0.78862435]	[5.46941956e+02 7.26610840e+02 7.02553034e-01]	[4.90508118e+02 8.95852783e+02 7.95887709e-01]	[4.72575806e+02 8.93260193e+02 7.83793569e-01]	[4.90565369e+02 8.67645447e+02 6.35063052e-01]
[482.9234314 264.75845337 0.88117766]	[482.8508606 339.10598755 0.92624515]	[418.62496948 339.22937012 0.8482514 ]	[385.40008545 457.13565063 0.82103443]	[380.10275269 557.26879883 0.88768923]	[546.9866333 336.5652771 0.84506428]	[585.37249756 441.91592407 0.89612693]	[585.55029297 544.4395752 0.9063347 ]	[503.37451172 552.06103516 0.73421818]	[459.82955933 557.20275879 0.71937907]	[472.57901001 711.15899658 0.78698844]	[4.85353912e+02 8.54812622e+02 8.05609226e-01]	[546.92999268 544.48474121 0.70348734]	[564.83105469 690.70166016 0.79785287]	[554.62640381 716.32543945 0.72067398]	[469.95401001 254.52302551 0.90214884]	[500.63989258 251.95814514 0.9151122 ]	[444.38476562 257.00427246 0.89281368]	[521.2479248 246.84077454 0.85896915]	[5.44421204e+02 7.64973145e+02 7.64159083e-01]	[5.59708435e+02 7.54793396e+02 6.73636019e-01]	[5.44400085e+02 7.08532471e+02 6.17858350e-01]	[4.90507782e+02 8.95852783e+02 8.00155163e-01]	[4.72574799e+02 8.93268738e+02 7.89135396e-01]	[4.90572754e+02 8.67605652e+02 6.35283947e-01]
[482.89349365 267.30926514 0.88406932]	[482.83129883 339.10510254 0.92622572]	[418.5894165 339.2170105 0.84674859]	[385.37081909 457.13064575 0.82313412]	[380.09451294 557.22003174 0.88204914]	[546.96380615 336.58221436 0.84743953]	[585.35107422 441.91848755 0.89751208]	[585.53924561 544.49627686 0.89620548]	[503.34561157 554.62799072 0.73032624]	[459.79046631 559.7557373 0.72288775]	[472.55618286 713.72344971 0.77242404]	[4.85340759e+02 8.54869568e+02 8.01799953e-01]	[546.91485596 546.97546387 0.69542515]	[564.9510498 698.28515625 0.76111627]	[5.52121399e+02 7.06023071e+02 5.90360105e-01]	[467.45825195 254.54740906 0.90257239]	[500.63031006 254.35929871 0.92061627]	[444.3303833 257.01245117 0.89556992]	[521.23809814 249.34301758 0.85703069]	[5.44413025e+02 7.49660400e+02 6.92325473e-01]	[5.57191772e+02 7.47018066e+02 5.93850851e-01]	[5.44431946e+02 6.90659058e+02 4.67783242e-01]	[4.90546570e+02 8.95868225e+02 7.94221282e-01]	[4.72596252e+02 8.93293396e+02 7.80964077e-01]	[4.90548737e+02 8.67674561e+02 6.40858948e-01]
[482.89544678 267.31173706 0.88291442]	[482.83114624 339.10165405 0.92604977]	[418.58865356 339.21478271 0.84710288]	[385.37527466 457.12982178 0.82201046]	[380.10006714 557.2220459 0.88347983]	[546.96618652 336.5774231 0.84675527]	[585.34753418 441.90994263 0.89765716]	[585.54150391 544.49591064 0.89567 ]	[503.34436035 552.13433838 0.73019063]	[459.78237915 559.7432251 0.7203424 ]	[472.56069946 713.71051025 0.77412045]	[4.85352264e+02 8.54874023e+02 7.99752951e-01]	[546.92242432 546.96563721 0.6945613 ]	[564.97583008 698.29162598 0.76333725]	[5.52128540e+02 7.06055481e+02 5.97121477e-01]	[467.45739746 254.54611206 0.90214592]	[500.63491821 254.36264038 0.92271012]	[444.32098389 257.01315308 0.89810413]	[521.2376709 249.35803223 0.85865867]	[5.44409302e+02 7.49703186e+02 6.85136616e-01]	[5.57195374e+02 7.47069641e+02 5.91313601e-01]	[5.44437927e+02 6.90708008e+02 4.71890062e-01]	[4.90549988e+02 8.95867188e+02 7.95209050e-01]	[4.72597656e+02 8.93289246e+02 7.82503128e-01]	[4.90564484e+02 8.67675110e+02 6.42377257e-01]
[482.8979187 267.36685181 0.88386124]	[482.7795105 339.10870361 0.92778689]	[416.16812134 339.23220825 0.84271616]	[385.30514526 457.19711304 0.86529124]	[380.14373779 557.23364258 0.8926003 ]	[544.53411865 336.56582642 0.87320036]	[582.98779297 444.32791138 0.90321112]	[585.49810791 544.54400635 0.89092034]	[503.29486084 552.13415527 0.73116004]	[459.72402954 559.74237061 0.70524025]	[472.57733154 716.27868652 0.77028197]	[4.85404144e+02 8.54890076e+02 7.98102081e-01]	[544.5369873 546.9486084 0.68781525]	[565.00628662 700.8694458 0.75879818]	[5.46959839e+02 6.90701965e+02 2.07807943e-01]	[467.45593262 254.56742859 0.90108329]	[500.64553833 254.36878967 0.92151678]	[444.30154419 257.00436401 0.88643587]	[521.2612915 246.84089661 0.83678329]	[5.44396729e+02 7.34272705e+02 3.65488321e-01]	[5.57178955e+02 7.29162354e+02 3.03488851e-01]	[5.49555115e+02 6.88125366e+02 1.33990258e-01]	[4.93060455e+02 8.95935059e+02 7.96955943e-01]	[4.75111420e+02 8.93325012e+02 7.93778360e-01]	[4.90569702e+02 8.67651062e+02 6.35492206e-01]
[482.93487549 269.87683105 0.88209492]	[482.76165771 339.0916748 0.92412132]	[416.15899658 339.19290161 0.84689045]	[385.33227539 457.14279175 0.85666806]	[380.15325928 557.23846436 0.89388102]	[544.52386475 336.58679199 0.88337618]	[582.9498291 444.35202026 0.90625107]	[585.47711182 544.54174805 0.89433062]	[503.26489258 554.63201904 0.73688155]	[459.69482422 559.76849365 0.71057642]	[472.58395386 716.27178955 0.77595645]	[4.85398926e+02 8.54889771e+02 7.98375189e-01]	[544.52032471 546.96697998 0.69155985]	[565.07904053 698.32867432 0.72970337]	[5.57237488e+02 6.85509705e+02 2.06165284e-01]	[469.96920776 256.9510498 0.89700729]	[500.67590332 254.42991638 0.93914199]	[444.30508423 257.01965332 0.88131863]	[521.26727295 249.36778259 0.84182942]	[5.49518066e+02 7.23993042e+02 2.91235059e-01]	[5.64887268e+02 7.21380737e+02 2.30922759e-01]	[5.62335449e+02 6.85515991e+02 1.40014410e-01]	[4.93090179e+02 8.95951294e+02 7.93957472e-01]	[4.75121216e+02 8.93334229e+02 7.86916912e-01]	[4.90556732e+02 8.67646729e+02 6.35034502e-01]
[485.37200928 272.44006348 0.89445823]	[480.37454224 339.09725952 0.925695 ]	[416.13250732 339.1859436 0.83977348]	[382.79031372 457.06655884 0.86756748]	[380.0921936 557.1829834 0.88828397]	[544.46105957 336.59100342 0.89096153]	[582.89538574 444.43127441 0.88896012]	[585.48632812 546.94439697 0.87867391]	[500.85055542 557.18682861 0.73275465]	[459.62512207 559.81903076 0.70448339]	[475.10281372 713.74206543 0.7836743 ]	[4.85376984e+02 8.54897827e+02 7.93845117e-01]	[544.43737793 549.51483154 0.6949234 ]	[567.44659424 698.33209229 0.71848112]	[5.57212952e+02 6.82910950e+02 1.86367348e-01]	[470.04382324 257.07510376 0.89177287]	[500.72387695 254.52029419 0.95241225]	[444.32196045 257.06295776 0.8741017 ]	[521.27056885 249.39926147 0.82700038]	[5.47063782e+02 7.18850342e+02 3.08809936e-01]	[5.64971741e+02 7.11197510e+02 2.43947282e-01]	[0. 0. 0.]	[4.93087982e+02 8.95945435e+02 7.90727437e-01]	[4.75118744e+02 8.93338684e+02 7.81295598e-01]	[4.90548798e+02 8.67653931e+02 6.23352885e-01]
[485.36602783 274.86279297 0.90159404]	[482.72680664 339.10665894 0.92239934]	[416.14178467 339.16812134 0.84499806]	[382.76965332 452.04745483 0.859272 ]	[377.69381714 557.18310547 0.87943894]	[544.48553467 336.63717651 0.8896907 ]	[582.87133789 446.90197754 0.88097048]	[585.46862793 546.95404053 0.87898219]	[500.83840942 557.18286133 0.73943764]	[459.62591553 559.81292725 0.71192944]	[475.17352295 713.69299316 0.79308075]	[4.85389038e+02 8.54864868e+02 7.90921390e-01]	[544.40429688 549.53662109 0.70065683]	[565.07092285 698.29815674 0.72376233]	[5.59726257e+02 6.82948914e+02 1.77069336e-01]	[472.52410889 257.1423645 0.8829391 ]	[500.715271 254.58995056 0.95085394]	[444.33514404 257.07086182 0.85577953]	[521.25537109 251.85211182 0.82924867]	[5.52065857e+02 7.16311584e+02 2.53342092e-01]	[5.72616882e+02 7.08687195e+02 2.05675170e-01]	[5.62353455e+02 6.88061279e+02 1.27109259e-01]	[4.93073700e+02 8.95931335e+02 7.85619855e-01]	[4.75095673e+02 8.93318909e+02 7.78010845e-01]	[4.90571259e+02 8.67607422e+02 6.21416986e-01]
[485.4354248 274.9503479 0.90487564]	[482.72103882 339.13735962 0.91730177]	[416.14828491 339.20343018 0.84148973]	[382.72079468 452.05569458 0.86445969]	[377.67831421 559.70941162 0.88403392]	[544.47363281 336.64605713 0.88729632]	[582.84490967 449.45010376 0.86473626]	[585.46325684 546.95343018 0.88156182]	[500.84863281 557.25317383 0.74742764]	[459.60391235 562.31756592 0.71730393]	[477.60733032 713.72473145 0.79588264]	[4.85378906e+02 8.54856689e+02 7.90594041e-01]	[544.42028809 552.07397461 0.69918418]	[565.05267334 698.35894775 0.7411378 ]	[5.59769104e+02 6.85482544e+02 1.67973548e-01]	[472.54788208 259.59762573 0.86235607]	[500.74588013 256.99319458 0.94722384]	[441.92657471 257.17858887 0.84124362]	[521.26422119 251.93789673 0.82491946]	[5.52085754e+02 7.16302124e+02 2.23318756e-01]	[5.72620850e+02 7.11158264e+02 1.76365569e-01]	[5.62383972e+02 6.88130432e+02 1.35173365e-01]	[4.93077881e+02 8.95848877e+02 7.84158766e-01]	[4.75102936e+02 8.93261963e+02 7.75296688e-01]	[4.90567902e+02 8.67627625e+02 6.21197820e-01]
[485.48693848 275.06201172 0.91025972]	[482.72732544 339.14672852 0.91868335]	[416.14434814 339.19726562 0.84135759]	[380.32073975 452.02746582 0.86568034]	[377.58059692 559.7098999 0.87162381]	[544.4854126 336.66671753 0.88626015]	[582.82873535 449.44387817 0.86381835]	[585.45715332 546.96759033 0.87891865]	[500.85287476 559.73114014 0.75174886]	[459.60760498 562.35852051 0.71985722]	[477.67874146 713.69329834 0.80941045]	[4.85402924e+02 8.54836609e+02 7.95766592e-01]	[544.41662598 552.09143066 0.69926471]	[565.03289795 698.30474854 0.74630964]	[5.59748840e+02 6.85472168e+02 1.72384471e-01]	[472.60501099 259.72839355 0.84740824]	[500.7673645 257.10626221 0.94157618]	[444.30187988 257.2053833 0.83687264]	[521.24414062 254.37747192 0.82171273]	[5.52055725e+02 7.16293945e+02 2.24373102e-01]	[5.70016541e+02 7.11190918e+02 1.79485396e-01]	[5.62339111e+02 6.88095215e+02 1.38586432e-01]	[4.93056396e+02 8.95883118e+02 7.80640960e-01]	[4.75092529e+02 8.93281128e+02 7.74569631e-01]	[4.93068695e+02 8.67593689e+02 6.17788434e-01]
[485.41793823 277.49334717 0.9213469 ]	[480.36260986 339.1796875 0.92196375]	[416.13171387 339.22106934 0.83653265]	[380.27185059 452.06838989 0.87065244]	[377.5178833 559.74609375 0.86963975]	[544.45220947 339.07418823 0.88829255]	[582.84771729 452.00857544 0.86493802]	[585.44750977 547.00811768 0.87805688]	[500.81265259 559.83306885 0.76285517]	[457.21640015 564.85827637 0.71852374]	[477.64724731 713.71130371 0.80060363]	[4.85438629e+02 8.54848816e+02 7.85478175e-01]	[544.37200928 554.66918945 0.70007592]	[565.04107666 698.3223877 0.76032692]	[5.52076782e+02 6.88084778e+02 1.63524479e-01]	[472.58496094 262.24453735 0.84093034]	[500.7366333 259.60354614 0.92264068]	[444.30957031 257.17150879 0.83559817]	[521.23669434 254.45793152 0.83341175]	[5.44514343e+02 7.26493469e+02 2.65389264e-01]	[5.59765381e+02 7.23969360e+02 2.03294218e-01]	[5.57243835e+02 6.90653625e+02 1.27782866e-01]	[4.90529694e+02 8.95914734e+02 7.84048438e-01]	[4.72566650e+02 8.93296631e+02 7.69420743e-01]	[4.95639862e+02 8.65119934e+02 6.14653766e-01]
[485.43139648 277.6918335 0.90583789]	[480.3416748 339.2048645 0.92300254]	[416.13964844 339.24279785 0.836815 ]	[380.27450562 449.50991821 0.86697882]	[375.10510254 559.82952881 0.86743933]	[544.43023682 339.10400391 0.89466649]	[582.81604004 449.51159668 0.86035019]	[585.44775391 547.05493164 0.86916453]	[500.73556519 562.26342773 0.75636971]	[457.11599731 564.85375977 0.70675957]	[480.11978149 713.77044678 0.80329502]	[4.85472626e+02 8.54890198e+02 7.78704047e-01]	[544.33294678 557.17486572 0.70038676]	[564.99359131 698.36523438 0.76776487]	[5.49522644e+02 6.88124695e+02 1.85613081e-01]	[472.55062866 269.90512085 0.83901703]	[500.73098755 264.71337891 0.89849311]	[441.87713623 259.65274048 0.82555825]	[521.23223877 254.53395081 0.82660258]	[5.44460693e+02 7.29178101e+02 2.86172062e-01]	[5.57239746e+02 7.26626038e+02 2.34119356e-01]	[0. 0. 0.]	[4.90562164e+02 8.95951477e+02 7.76064813e-01]	[4.75076721e+02 8.93318848e+02 7.64136434e-01]	[4.95651337e+02 8.67606750e+02 6.27900362e-01]
[485.45770264 280.20001221 0.88464886]	[480.35501099 339.24459839 0.92271519]	[416.15087891 341.6913147 0.8290174 ]	[380.21337891 454.64117432 0.88205326]	[375.01730347 562.24481201 0.86488563]	[544.4284668 339.12155151 0.90065247]	[582.80682373 452.02392578 0.85983759]	[585.4230957 549.5871582 0.85879838]	[500.67947388 559.80963135 0.74422038]	[454.62033081 562.4208374 0.70148826]	[477.7272644 713.73980713 0.80553132]	[4.85487610e+02 8.54828369e+02 7.81460583e-01]	[544.29516602 554.67810059 0.69902104]	[564.89581299 700.87365723 0.78489107]	[5.52067383e+02 6.90630676e+02 1.75761789e-01]	[472.56646729 274.87438965 0.86801153]	[500.75640869 267.34255981 0.90030342]	[441.93280029 264.72265625 0.78388828]	[521.25799561 254.59284973 0.83847666]	[5.46986206e+02 7.26584961e+02 2.36042887e-01]	[5.62310181e+02 7.24021423e+02 2.09642678e-01]	[0. 0. 0.]	[4.90570343e+02 8.95923401e+02 7.81231046e-01]	[4.75081604e+02 8.93293579e+02 7.68447757e-01]	[4.95680969e+02 8.65087341e+02 6.13488436e-01]
[485.49517822 285.27938843 0.8506397 ]	[480.37359619 341.77914429 0.90727472]	[416.13442993 344.34182739 0.80395985]	[380.12155151 459.65390015 0.92600495]	[372.51980591 562.30334473 0.86256909]	[544.5112915 339.24694824 0.88966244]	[582.81970215 454.54751587 0.86707431]	[585.43078613 554.62823486 0.85929555]	[500.71444702 562.30926514 0.76461804]	[457.10528564 564.91137695 0.71037203]	[480.15637207 713.71575928 0.80885458]	[4.85490387e+02 8.52344788e+02 7.75203407e-01]	[544.31451416 557.19152832 0.71490198]	[564.85943604 703.42529297 0.80864203]	[5.44400757e+02 6.93214111e+02 2.29334831e-01]	[475.11413574 275.05227661 0.90599155]	[500.79333496 272.4201355 0.92782938]	[444.30908203 267.29437256 0.7682966 ]	[521.28771973 257.06063843 0.82499671]	[5.44414429e+02 7.34225891e+02 3.08303565e-01]	[5.57244812e+02 7.29051697e+02 2.73885608e-01]	[0. 0. 0.]	[4.90573669e+02 8.95912903e+02 7.77674913e-01]	[4.75079926e+02 8.93277832e+02 7.64954925e-01]	[4.98169952e+02 8.62496521e+02 5.99243820e-01]
[488.00003052 292.89205933 0.85046357]	[480.36950684 346.82958984 0.87374657]	[416.14904785 351.94033813 0.79867232]	[380.14065552 459.84957886 0.93838251]	[367.40447998 562.37646484 0.85202038]	[544.49841309 341.74185181 0.85840386]	[582.80609131 457.21426392 0.88868797]	[585.41320801 559.69818115 0.87260091]	[500.66452026 564.86486816 0.76646638]	[454.59210205 567.49627686 0.68925864]	[477.72833252 718.82873535 0.8005091 ]	[4.87925812e+02 8.52308655e+02 7.82574058e-01]	[541.92211914 559.8137207 0.73025435]	[564.81433105 705.95690918 0.81100136]	[5.44477356e+02 6.93241455e+02 1.69608474e-01]	[477.5916748 277.57614136 0.89822173]	[500.86001587 275.02062988 0.96362519]	[446.90512085 274.90625 0.7752198 ]	[521.35614014 259.61856079 0.76444912]	[5.44446655e+02 7.29162170e+02 2.77393848e-01]	[5.59739807e+02 7.26539368e+02 2.50130653e-01]	[0. 0. 0.]	[4.90527649e+02 8.95952332e+02 7.79631317e-01]	[4.72582458e+02 8.93283752e+02 7.61617720e-01]	[4.98233185e+02 8.57444458e+02 6.10316575e-01]
[490.57617188 295.55056763 0.88514233]	[482.73510742 351.92904663 0.87827927]	[418.57098389 354.45269775 0.81162208]	[380.09320068 462.32824707 0.94260365]	[364.87860107 564.9039917 0.86609191]	[544.48736572 344.33575439 0.84098673]	[582.77618408 459.73446655 0.89949375]	[585.38598633 562.24780273 0.8966924 ]	[500.63226318 564.98706055 0.76180184]	[454.60089111 572.58410645 0.69065315]	[480.14474487 721.43676758 0.82498634]	[4.87920990e+02 8.52271973e+02 7.91240275e-01]	[541.89031982 562.33032227 0.74704361]	[562.32800293 706.10394287 0.78530681]	[5.34112793e+02 6.88132019e+02 1.72401875e-01]	[477.67089844 280.19400024 0.87472397]	[503.28381348 277.58337402 0.95785975]	[449.50253296 274.99533081 0.77863079]	[521.4152832 262.24102783 0.75187951]	[5.41868164e+02 7.34264587e+02 3.42640758e-01]	[5.49587708e+02 7.29167542e+02 2.95017213e-01]	[0. 0. 0.]	[4.90521149e+02 8.98448975e+02 7.81390131e-01]	[4.72569000e+02 8.93336731e+02 7.62185097e-01]	[4.98218384e+02 8.57391968e+02 6.05967581e-01]
[493.13186646 298.10400391 0.88828903]	[482.77249146 354.54983521 0.90296572]	[418.57647705 354.58816528 0.82383943]	[377.75125122 462.37524414 0.94487751]	[362.33990479 565.03100586 0.87005126]	[544.53619385 351.95352173 0.8294729 ]	[582.78912354 462.38925171 0.88695544]	[585.36553955 562.46038818 0.91162831]	[498.24468994 567.45324707 0.74828839]	[452.06796265 572.61437988 0.68200827]	[480.15762329 723.9074707 0.82552749]	[4.87933655e+02 8.52248840e+02 8.05044472e-01]	[541.90618896 562.39953613 0.74515927]	[562.23376465 708.62884521 0.75048679]	[5.29022217e+02 6.90637573e+02 2.63401508e-01]	[477.74261475 285.26245117 0.86099577]	[503.38720703 280.16036987 0.92535335]	[452.00619507 277.50714111 0.81064558]	[523.86206055 272.39956665 0.74528182]	[5.41787903e+02 7.36853455e+02 4.50871527e-01]	[5.46978760e+02 7.31654114e+02 3.97180110e-01]	[5.18740356e+02 6.85574585e+02 1.39171019e-01]	[4.90513733e+02 8.98465454e+02 7.83301353e-01]	[4.72573547e+02 8.93342163e+02 7.67957032e-01]	[4.98244202e+02 8.54901978e+02 6.25862777e-01]
[498.1468811 300.72125244 0.87408161]	[482.868927 357.1607666 0.9134205]	[418.59558105 357.08999634 0.84769356]	[377.69329834 464.93234253 0.90447879]	[362.21624756 567.54266357 0.87396294]	[546.99121094 357.1388855 0.85397059]	[582.76721191 467.44641113 0.84654039]	[585.40136719 567.44726562 0.89453709]	[498.16189575 570.04223633 0.72442496]	[446.95535278 577.71740723 0.68315578]	[480.21383667 723.98150635 0.85054767]	[4.85444855e+02 8.52289001e+02 8.03216100e-01]	[541.87982178 564.96661377 0.73351777]	[5.57172302e+02 7.13707031e+02 6.96060419e-01]	[5.39236084e+02 6.93214417e+02 1.32416934e-01]	[480.21920776 292.9364624 0.90183878]	[503.50183105 287.83447266 0.87795973]	[454.56820679 277.61474609 0.79846519]	[526.4140625 274.94726562 0.79677784]	[5.44313660e+02 7.31682922e+02 3.14774066e-01]	[5.59760559e+02 7.26596008e+02 2.69527316e-01]	[0. 0. 0.]	[4.90503113e+02 8.95973816e+02 7.66412258e-01]	[4.72523895e+02 8.93307556e+02 7.53230870e-01]	[4.98204407e+02 8.57446838e+02 6.19284034e-01]
[498.22018433 305.82504272 0.85657352]	[482.84680176 359.70281982 0.92563188]	[418.5730896 359.62033081 0.82995361]	[377.62759399 467.43423462 0.88836133]	[359.74072266 567.58325195 0.89134151]	[546.99560547 359.70736694 0.86450845]	[582.82836914 475.08908081 0.84939635]	[585.47143555 572.61645508 0.85585445]	[495.6472168 575.20727539 0.7083711 ]	[446.89553833 580.32965088 0.70025134]	[480.18447876 726.51757812 0.86538994]	[4.85447296e+02 8.52242126e+02 8.09167802e-01]	[541.77252197 570.06768799 0.70162559]	[5.52134827e+02 7.16254211e+02 7.02066123e-01]	[5.21368652e+02 6.93181030e+02 1.49085477e-01]	[480.28829956 295.50668335 0.92187035]	[505.94442749 292.92858887 0.89196736]	[457.13449097 280.10253906 0.77028817]	[526.4229126 275.1217041 0.78924489]	[5.41880493e+02 7.36788696e+02 2.80677348e-01]	[5.59727417e+02 7.29090210e+02 2.39825472e-01]	[0. 0. 0.]	[4.90524841e+02 8.95917603e+02 7.76735187e-01]	[4.72558350e+02 8.93262146e+02 7.60838389e-01]	[4.98214478e+02 8.54925354e+02 6.23838723e-01]
[500.67184448 313.46844482 0.91026229]	[482.84762573 359.82324219 0.91082686]	[418.61248779 359.69699097 0.83516562]	[377.58877563 470.04205322 0.87763464]	[359.61593628 572.60180664 0.88785154]	[547.05841064 362.22140503 0.83687198]	[582.78344727 477.74243164 0.86985928]	[585.5010376 577.76727295 0.87394065]	[493.11175537 580.27227783 0.71637547]	[444.38677979 582.85406494 0.7278564 ]	[480.13748169 726.61016846 0.86859179]	[4.87914551e+02 8.52250366e+02 8.12139094e-01]	[541.71838379 575.17089844 0.69903618]	[5.49524292e+02 7.21462585e+02 7.13803589e-01]	[5.23907715e+02 7.05999939e+02 1.85299113e-01]	[482.76373291 298.08648682 0.93764091]	[508.46957397 295.61138916 0.91263407]	[459.73736572 282.73690796 0.77953655]	[526.46466064 277.64154053 0.66964233]	[5.41743835e+02 7.41930054e+02 3.23465914e-01]	[5.49511902e+02 7.34284058e+02 2.72429854e-01]	[0. 0. 0.]	[4.90537750e+02 8.95883545e+02 7.81098843e-01]	[4.72577423e+02 8.93231079e+02 7.64733493e-01]	[4.98260193e+02 8.54879272e+02 6.45764410e-01]
[498.26400757 316.05371094 0.92952478]	[482.83230591 362.32275391 0.89770186]	[418.66744995 359.76968384 0.84119636]	[377.55957031 472.57702637 0.85913855]	[357.17785645 570.06335449 0.8919484 ]	[547.04187012 364.8274231 0.8027069 ]	[582.78094482 480.26608276 0.88390791]	[585.48608398 582.76141357 0.89944166]	[490.52859497 582.77783203 0.72119808]	[441.9057312 582.94647217 0.74502623]	[480.13284302 729.05187988 0.85232872]	[4.85456604e+02 8.54816040e+02 8.01758409e-01]	[539.30383301 577.75299072 0.697837 ]	[547.06542969 726.4798584 0.7296353 ]	[5.23860596e+02 7.21448730e+02 3.08730841e-01]	[482.77416992 298.22463989 0.92050272]	[508.49966431 298.19656372 0.89943331]	[459.79898071 287.88467407 0.79297018]	[526.52349854 287.87466431 0.71298176]	[5.39219360e+02 7.49643066e+02 3.76485080e-01]	[5.44326904e+02 7.47039917e+02 3.76646101e-01]	[5.18741028e+02 7.11203613e+02 1.72450051e-01]	[4.90556396e+02 8.95942688e+02 7.59012282e-01]	[4.72588409e+02 8.93294495e+02 7.59284019e-01]	[4.98179565e+02 8.59999207e+02 6.34957194e-01]
[500.64682007 316.15948486 0.93466842]	[482.84033203 364.84765625 0.88582659]	[418.67053223 362.23617554 0.83793926]	[377.52978516 477.61340332 0.88280028]	[357.14770508 570.12078857 0.88854355]	[547.06109619 367.39907837 0.7972765 ]	[580.36676025 482.7331543 0.88446552]	[585.48345947 582.88519287 0.91190654]	[490.54693604 582.7979126 0.72334349]	[441.89678955 582.94927979 0.74262077]	[477.63943481 729.05456543 0.85186893]	[4.85391998e+02 8.52289978e+02 8.12980831e-01]	[539.31274414 577.77612305 0.69093472]	[549.56695557 726.53277588 0.75951469]	[5.23846436e+02 7.11180359e+02 1.84782937e-01]	[482.79324341 300.69604492 0.89768648]	[508.50228882 300.65197754 0.88125467]	[459.80596924 292.93579102 0.81599259]	[526.52850342 292.90390015 0.72733432]	[5.41705444e+02 7.47075195e+02 3.59272778e-01]	[5.44483765e+02 7.46937500e+02 3.09739828e-01]	[0. 0. 0.]	[4.90501892e+02 8.95921875e+02 7.56999731e-01]	[4.70035980e+02 8.93264221e+02 7.50177920e-01]	[4.98196503e+02 8.54896545e+02 6.41502619e-01]
[498.22802734 318.56079102 0.92992413]	[482.83462524 367.39471436 0.88146096]	[418.65490723 362.33029175 0.82507056]	[377.48852539 477.71786499 0.87878191]	[357.1217041 575.22540283 0.88353592]	[549.49383545 369.95751953 0.78604138]	[580.34570312 482.80871582 0.87651366]	[585.48553467 582.95629883 0.90833509]	[490.48153687 582.84686279 0.72166181]	[441.89840698 585.3762207 0.74509591]	[475.11358643 729.08990479 0.83215111]	[4.82946869e+02 8.52291138e+02 8.22919965e-01]	[539.25604248 580.31317139 0.69053906]	[549.56420898 726.50231934 0.74792224]	[5.23915649e+02 7.16291382e+02 2.31114149e-01]	[482.7399292 300.77294922 0.88243204]	[508.44927979 300.73461914 0.87410927]	[459.76846313 293.02142334 0.80522895]	[526.48736572 295.42202759 0.72436154]	[5.39203552e+02 7.52272766e+02 3.93153638e-01]	[5.44322144e+02 7.49598022e+02 3.78102750e-01]	[5.13660889e+02 7.08613037e+02 1.27785504e-01]	[4.88009186e+02 8.95887390e+02 7.62577534e-01]	[4.70001099e+02 8.93261414e+02 7.54427075e-01]	[4.95642487e+02 8.54909546e+02 6.19232059e-01]
[498.18704224 318.66140747 0.91325706]	[482.80041504 369.95141602 0.87936592]	[418.64868164 364.86398315 0.80881572]	[377.49362183 480.17431641 0.89038682]	[357.12115479 577.77374268 0.88457394]	[546.95178223 369.9871521 0.80074614]	[580.3326416 482.79769897 0.87104595]	[585.49523926 585.34698486 0.89952904]	[490.50244141 582.84259033 0.71877998]	[441.85360718 585.39398193 0.74248707]	[472.60458374 729.12646484 0.82846212]	[4.82943909e+02 8.52288086e+02 8.19131374e-01]	[541.70672607 580.29034424 0.69149506]	[549.5098877 726.56573486 0.75541973]	[5.23833801e+02 7.16315186e+02 2.57777691e-01]	[480.31582642 305.75836182 0.86803007]	[505.98248291 303.23233032 0.87424153]	[459.63046265 293.003479 0.75933588]	[526.49188232 295.40548706 0.71435297]	[5.39230164e+02 7.52259766e+02 4.06318724e-01]	[5.44332031e+02 7.49585999e+02 3.87489408e-01]	[5.08517395e+02 7.08594971e+02 1.44061744e-01]	[4.87998413e+02 8.95962585e+02 7.54180431e-01]	[4.69994019e+02 8.93322693e+02 7.49956727e-01]	[4.95664734e+02 8.54915161e+02 6.05467975e-01]
[495.68945312 318.77468872 0.88249362]	[482.77005005 372.47940063 0.88438421]	[418.58966064 367.41741943 0.79696822]	[377.50350952 480.22640991 0.90082753]	[357.11846924 580.31317139 0.90337431]	[546.91583252 372.48413086 0.80856955]	[580.28155518 482.84521484 0.85878563]	[585.49865723 585.39367676 0.90065753]	[488.02175903 582.92755127 0.72374064]	[441.85083008 585.46270752 0.74458766]	[472.55740356 729.20263672 0.80979705]	[4.82902893e+02 8.52382202e+02 8.12377989e-01]	[539.29229736 582.80718994 0.69991982]	[549.54534912 726.60650635 0.7484358 ]	[5.21276489e+02 7.23997314e+02 2.57688642e-01]	[480.2086792 308.34289551 0.86250317]	[505.9178772 305.77453613 0.87529659]	[457.17550659 295.4317627 0.78592134]	[526.41552734 295.41192627 0.77480811]	[5.36691162e+02 7.54787415e+02 3.87825638e-01]	[5.41846497e+02 7.49676270e+02 3.77239257e-01]	[5.03464935e+02 7.08692627e+02 1.46604121e-01]	[4.88017334e+02 8.95982361e+02 7.53695190e-01]	[4.70026672e+02 8.93350037e+02 7.51342952e-01]	[4.93078918e+02 8.59932007e+02 5.99266112e-01]
[493.12869263 321.19024658 0.86917454]	[482.75823975 374.9855957 0.89031756]	[418.57983398 372.47436523 0.80118096]	[377.53610229 480.33187866 0.92629433]	[357.1416626 582.77655029 0.92112446]	[544.49645996 372.5508728 0.82218874]	[577.80023193 482.90881348 0.83961946]	[585.49871826 585.47515869 0.89298081]	[490.48623657 582.92626953 0.71757895]	[441.85366821 585.46948242 0.74066991]	[472.52841187 731.69329834 0.80022866]	[4.82913696e+02 8.52351013e+02 8.20817947e-01]	[539.31066895 582.78826904 0.70131862]	[549.58380127 729.09033203 0.74090999]	[5.23793396e+02 7.13734253e+02 1.64322346e-01]	[480.11593628 310.91101074 0.8618241 ]	[503.45117188 305.82730103 0.88259119]	[454.64352417 295.57955933 0.78752172]	[523.98901367 295.43783569 0.80320585]	[5.41763489e+02 7.52200378e+02 3.33105713e-01]	[5.46991943e+02 7.49558411e+02 2.80260861e-01]	[0. 0. 0.]	[4.88012665e+02 8.98421448e+02 7.53822982e-01]	[4.70029510e+02 8.93352844e+02 7.52292454e-01]	[4.95613342e+02 8.57375916e+02 6.15094423e-01]
[490.53311157 321.25363159 0.85702467]	[482.77612305 377.49542236 0.9056924 ]	[418.55923462 375.01855469 0.8206327 ]	[377.52044678 482.8197937 0.93239665]	[357.15811157 582.89678955 0.93672919]	[544.53033447 377.51519775 0.84626681]	[577.769104 485.38665771 0.82357168]	[585.51605225 585.53936768 0.88497889]	[488.02700806 585.49768066 0.71585673]	[441.82369995 588.06347656 0.72244018]	[470.0262146 734.28137207 0.78923661]	[4.82915100e+02 8.54803528e+02 8.21061015e-01]	[539.31781006 582.94171143 0.70235437]	[549.5736084 729.18188477 0.73753262]	[5.26414612e+02 7.11220337e+02 1.39187515e-01]	[477.68682861 310.95907593 0.8624264 ]	[503.38891602 308.37969971 0.89063436]	[452.06469727 295.5953064 0.75142956]	[523.94689941 295.50460815 0.81190354]	[5.41924194e+02 7.49687073e+02 3.49240661e-01]	[5.54694031e+02 7.47061401e+02 2.87680715e-01]	[0. 0. 0.]	[4.90489532e+02 8.98444214e+02 7.57007778e-01]	[4.70032745e+02 8.93370789e+02 7.53823876e-01]	[4.95611206e+02 8.57427002e+02 6.17697120e-01]
[488.02761841 323.72958374 0.8514989 ]	[482.74456787 377.57949829 0.91369212]	[416.1625061 375.11148071 0.8240006 ]	[377.54998779 482.87017822 0.92809492]	[357.20394897 582.94940186 0.93929803]	[544.47912598 377.59207153 0.86664665]	[575.23455811 485.43762207 0.81756794]	[585.55804443 587.99176025 0.86854279]	[490.49841309 585.52813721 0.72170478]	[441.81695557 590.54766846 0.72705102]	[472.59646606 739.38793945 0.79155648]	[4.82920074e+02 8.52371460e+02 8.24165940e-01]	[539.31445312 585.37927246 0.70877516]	[552.07800293 729.23809814 0.73419124]	[5.23887512e+02 7.08652222e+02 1.01536177e-01]	[477.62710571 313.50335693 0.87425184]	[503.293396 310.89889526 0.90732414]	[446.95251465 298.08551025 0.74500597]	[523.79797363 295.55990601 0.77594358]	[5.44466980e+02 7.47024231e+02 2.23317817e-01]	[5.62409119e+02 7.41926453e+02 2.06876367e-01]	[0. 0. 0.]	[4.90483307e+02 8.98416565e+02 7.59368598e-01]	[4.70031525e+02 8.93346680e+02 7.58194804e-01]	[4.93114380e+02 8.57393799e+02 6.11603975e-01]
[487.95339966 326.3369751 0.83449399]	[480.35946655 377.68597412 0.91283858]	[416.11404419 377.57241821 0.8313576 ]	[377.55511475 482.86895752 0.91255599]	[359.57113647 585.53356934 0.92624068]	[544.4307251 377.72427368 0.87392366]	[577.72174072 487.97116089 0.80492795]	[585.58374023 590.55688477 0.84610981]	[490.53134155 588.04766846 0.71433449]	[441.85958862 593.17602539 0.71452427]	[475.14086914 741.97161865 0.81021786]	[4.82904541e+02 8.54821411e+02 8.19414735e-01]	[539.31414795 585.47644043 0.70874834]	[5.52116577e+02 7.34224365e+02 7.22431898e-01]	[5.26434143e+02 7.08630493e+02 7.39207491e-02]	[475.13311768 316.01351929 0.88310778]	[500.86254883 313.44952393 0.9244476 ]	[446.87149048 298.20968628 0.74229842]	[521.34869385 298.02178955 0.82649904]	[5.46950256e+02 7.44549927e+02 1.78729564e-01]	[5.64868591e+02 7.39420776e+02 1.90174252e-01]	[0. 0. 0.]	[4.88016113e+02 8.98446777e+02 7.65398443e-01]	[4.72519897e+02 8.93358643e+02 7.60953903e-01]	[4.93070648e+02 8.57447083e+02 6.13360286e-01]
[485.38415527 328.87130737 0.84815508]	[480.26754761 380.19894409 0.91018438]	[413.54736328 380.15686035 0.80928785]	[377.54388428 487.94885254 0.88065571]	[359.6244812 590.64807129 0.88829243]	[544.36883545 380.18688965 0.87623864]	[577.72070312 490.54052734 0.79673201]	[585.58410645 595.66491699 0.84731638]	[490.55239868 590.59661865 0.70965427]	[441.89505005 598.26416016 0.71992594]	[475.13076782 744.53771973 0.82871598]	[4.82898834e+02 8.54902222e+02 8.12745214e-01]	[539.31732178 587.97735596 0.70264846]	[5.54645447e+02 7.36815491e+02 7.25690782e-01]	[5.23827881e+02 7.13752991e+02 6.88577741e-02]	[472.59085083 316.04516602 0.8722533 ]	[500.76080322 313.52944946 0.91889918]	[444.30050659 298.22036743 0.79700595]	[521.24554443 298.05328369 0.76744014]	[5.46940979e+02 7.46985229e+02 1.42066121e-01]	[5.64849731e+02 7.44429321e+02 1.42758355e-01]	[0. 0. 0.]	[4.88002106e+02 8.98505249e+02 7.53821254e-01]	[4.70028961e+02 8.93408630e+02 7.44303405e-01]	[4.93062347e+02 8.62505676e+02 6.18067861e-01]
[482.97039795 334.01916504 0.89518571]	[480.27182007 380.23199463 0.91367549]	[413.54397583 380.2171936 0.81153309]	[377.57147217 490.52496338 0.87352514]	[359.69934082 593.17333984 0.88265198]	[544.36975098 380.20129395 0.87927586]	[577.71478271 495.60858154 0.80233079]	[585.57940674 598.26428223 0.8605082 ]	[490.5411377 590.61877441 0.70921355]	[441.86126709 598.28277588 0.72901547]	[477.66174316 747.04638672 0.86301684]	[4.82917755e+02 8.57386047e+02 8.07472825e-01]	[541.7230835 588.0300293 0.70370007]	[5.59693176e+02 7.39377930e+02 7.38438606e-01]	[5.46996887e+02 7.23953247e+02 6.99086413e-02]	[472.52026367 318.60507202 0.8739565 ]	[500.73605347 316.07269287 0.93721581]	[441.86553955 300.67108154 0.79678583]	[521.18017578 298.12973022 0.75609875]	[5.52124634e+02 7.47031677e+02 1.46791220e-01]	[5.65055664e+02 7.44416687e+02 1.62384108e-01]	[0. 0. 0.]	[4.87987305e+02 9.00997009e+02 7.56582439e-01]	[4.70035522e+02 8.93424683e+02 7.42251635e-01]	[4.93064423e+02 8.62567810e+02 6.18685186e-01]
[482.87530518 336.5071106 0.93234468]	[480.23580933 380.30596924 0.90442711]	[413.51898193 380.29473877 0.80055308]	[377.56118774 498.12319946 0.88785243]	[359.74157715 600.75445557 0.88935411]	[544.35717773 380.25662231 0.8751027 ]	[577.78173828 498.1708374 0.8318339 ]	[585.58093262 600.79949951 0.8781209 ]	[495.58917236 598.26831055 0.71447039]	[444.3203125 600.8807373 0.72971904]	[480.1293335 749.65026855 0.86388749]	[4.82950500e+02 8.57363342e+02 8.10172081e-01]	[541.78924561 593.15716553 0.70097297]	[562.22198486 741.91955566 0.76741248]	[5.46984070e+02 7.29060303e+02 7.96793699e-02]	[467.5022583 318.7300415 0.86554682]	[500.66033936 318.54315186 0.92762566]	[441.88690186 303.20236206 0.74033034]	[521.18395996 300.67874146 0.80212474]	[5.57161865e+02 7.49596924e+02 1.59404635e-01]	[5.67499634e+02 7.46976807e+02 1.72212154e-01]	[0. 0. 0.]	[4.90509155e+02 9.00985840e+02 7.70514011e-01]	[4.72582306e+02 8.93415222e+02 7.55259216e-01]	[4.90561493e+02 8.62541199e+02 6.34652376e-01]
[482.87588501 336.50683594 0.93248188]	[480.23800659 380.30511475 0.90479606]	[413.52139282 380.29449463 0.80104589]	[377.56063843 498.1239624 0.8882376 ]	[359.74130249 600.75408936 0.88952488]	[544.36016846 380.25622559 0.87523317]	[577.7833252 498.17041016 0.83186704]	[585.58117676 600.80267334 0.87884283]	[495.58932495 598.26867676 0.71450853]	[444.32015991 600.88098145 0.72978765]	[480.1312561 749.65228271 0.86393303]	[4.82951202e+02 8.54927063e+02 8.10288966e-01]	[541.78881836 593.1574707 0.70095068]	[562.21868896 741.91644287 0.76690966]	[5.46969360e+02 7.26606506e+02 7.93803036e-02]	[469.95465088 318.72869873 0.86551189]	[500.66049194 318.54348755 0.92814589]	[441.89224243 303.20803833 0.7381416 ]	[521.18487549 300.68145752 0.80271435]	[5.57160217e+02 7.49589478e+02 1.60033360e-01]	[5.67494263e+02 7.46969482e+02 1.72741070e-01]	[0. 0. 0.]	[4.90509155e+02 9.00984131e+02 7.70458996e-01]	[4.72581207e+02 8.93413757e+02 7.55577803e-01]	[4.90560394e+02 8.62540283e+02 6.33987010e-01]
[482.87521362 336.59320068 0.93618393]	[480.24035645 382.81283569 0.88697553]	[413.52600098 382.86291504 0.77780116]	[377.57861328 500.66931152 0.91912103]	[359.77108765 603.32128906 0.91635263]	[544.38092041 382.72866821 0.86170071]	[577.77508545 500.65365601 0.84363091]	[585.59020996 603.27600098 0.88707471]	[493.13015747 600.77496338 0.71675891]	[444.31958008 603.34655762 0.73661792]	[480.17184448 749.70367432 0.87297249]	[4.82948029e+02 8.59929688e+02 8.01990628e-01]	[541.76403809 595.7098999 0.69807893]	[562.25323486 744.49084473 0.80726022]	[5.44422302e+02 7.26525146e+02 9.74510461e-02]	[467.49194336 321.18051147 0.85944617]	[500.65673828 318.62936401 0.92505085]	[441.87875366 305.84381104 0.75665683]	[521.17449951 303.23272705 0.80530393]	[5.52046753e+02 7.49579712e+02 1.81118473e-01]	[5.65010559e+02 7.46984863e+02 1.96930364e-01]	[0. 0. 0.]	[4.90516815e+02 9.00988770e+02 7.63839602e-01]	[4.72571198e+02 8.93439270e+02 7.47661710e-01]	[4.90561005e+02 8.67580261e+02 6.42655790e-01]
[482.89471436 336.63830566 0.93061495]	[480.26464844 382.85510254 0.88585913]	[416.02920532 385.31854248 0.78515935]	[377.59133911 500.76721191 0.92771459]	[359.8175354 603.35614014 0.91542906]	[544.38092041 382.75418091 0.86486167]	[577.79309082 500.72598267 0.86261475]	[587.97015381 600.88647461 0.87587208]	[495.61911011 598.29504395 0.71528828]	[444.34985352 603.34429932 0.72902131]	[480.24386597 749.6663208 0.88652676]	[4.82952911e+02 8.60000916e+02 7.96440840e-01]	[541.82061768 593.15844727 0.70014465]	[562.30352783 744.53588867 0.8257966 ]	[5.36707581e+02 7.21441467e+02 1.08397871e-01]	[467.49691772 321.24014282 0.85309553]	[500.64691162 318.66778564 0.92276436]	[441.91830444 310.902771 0.75220001]	[518.76190186 303.28787231 0.79581195]	[5.49493713e+02 7.49538025e+02 1.94596127e-01]	[5.64919495e+02 7.44544861e+02 1.92666948e-01]	[0. 0. 0.]	[4.90555573e+02 8.98501221e+02 7.64570594e-01]	[4.72605591e+02 8.93435913e+02 7.47852385e-01]	[4.90538116e+02 8.67649231e+02 6.48240924e-01]
[482.88549805 336.61853027 0.93073255]	[480.28414917 385.31549072 0.8815946 ]	[416.03448486 385.40197754 0.78192025]	[377.62948608 500.83798218 0.94062012]	[362.2243042 603.42376709 0.91555476]	[544.41308594 382.78585815 0.85745656]	[580.2454834 500.69186401 0.86421967]	[588.04095459 600.8737793 0.86663699]	[495.67028809 600.77301025 0.7190001 ]	[444.4197998 603.35913086 0.71946585]	[480.35168457 749.72644043 0.8787508 ]	[4.85353912e+02 8.59957886e+02 7.94035196e-01]	[541.82965088 595.67871094 0.70137572]	[562.36260986 744.54492188 0.83196348]	[5.26435059e+02 7.21390503e+02 1.15699761e-01]	[467.50091553 321.22540283 0.85261416]	[500.64764404 318.66116333 0.9224388 ]	[444.29217529 310.96853638 0.74932837]	[518.78674316 303.29367065 0.80105263]	[5.49511475e+02 7.49595520e+02 2.00076580e-01]	[5.64948730e+02 7.46978027e+02 1.85788006e-01]	[0. 0. 0.]	[4.90574646e+02 8.98478760e+02 7.67513633e-01]	[4.75076813e+02 8.93402161e+02 7.57256627e-01]	[4.93073822e+02 8.67618469e+02 6.47663951e-01]
[482.86798096 336.54486084 0.93029881]	[480.28799438 382.84057617 0.8931843 ]	[416.0546875 385.32678223 0.79421896]	[377.64932251 500.79421997 0.93327588]	[362.26290894 603.37103271 0.89838272]	[544.40661621 382.73254395 0.86734498]	[580.23547363 500.65670776 0.86039829]	[588.05957031 600.81195068 0.86076725]	[495.65679932 598.28533936 0.718117 ]	[444.38977051 603.33221436 0.72225332]	[480.37081909 749.6807251 0.87536532]	[4.85370941e+02 8.59989868e+02 7.93925881e-01]	[541.83605957 593.14813232 0.70702165]	[562.30963135 744.50634766 0.80898654]	[5.36702576e+02 7.21431458e+02 1.14352398e-01]	[467.4994812 318.78173828 0.85714561]	[500.64086914 318.57815552 0.922602 ]	[444.29263306 308.37142944 0.74510562]	[521.17022705 300.74783325 0.80655646]	[5.49570496e+02 7.49670166e+02 2.33861223e-01]	[5.64950012e+02 7.47058044e+02 2.39786789e-01]	[0. 0. 0.]	[4.93053650e+02 8.98504333e+02 7.70489812e-01]	[4.75105011e+02 8.93416504e+02 7.60075748e-01]	[4.93109833e+02 8.67602295e+02 6.62263930e-01]
[482.94137573 334.07226562 0.9069699 ]	[480.30996704 382.8210144 0.89569998]	[416.02435303 385.31231689 0.78674579]	[377.66461182 500.79003906 0.93018115]	[362.29470825 603.32818604 0.88219643]	[544.44775391 380.3369751 0.86273038]	[580.26635742 498.21685791 0.85171008]	[588.05895996 598.30664062 0.84435487]	[498.14666748 598.22680664 0.71846437]	[444.43515015 600.82678223 0.70706034]	[482.71807861 749.57971191 0.87809736]	[4.85381622e+02 8.57432922e+02 7.94443607e-01]	[541.88549805 593.11621094 0.70830745]	[562.38116455 744.49328613 0.787211 ]	[5.36708984e+02 7.23978394e+02 9.82426554e-02]	[470.01290894 318.67453003 0.86850566]	[500.709198 316.09991455 0.93162984]	[444.32522583 305.84960938 0.71659219]	[521.2244873 298.24578857 0.81810224]	[5.49563049e+02 7.49736816e+02 2.29181454e-01]	[5.64966736e+02 7.47120911e+02 2.17966080e-01]	[0. 0. 0.]	[4.93055603e+02 8.98500183e+02 7.75466144e-01]	[4.75113312e+02 8.93400452e+02 7.62492180e-01]	[4.93114258e+02 8.65056213e+02 6.47006154e-01]
[485.37368774 331.39950562 0.85426176]	[480.32629395 380.31726074 0.90879017]	[416.04067993 380.30007935 0.80896652]	[377.65792847 498.19897461 0.90628844]	[362.28796387 598.28619385 0.84718657]	[544.44592285 380.25650024 0.88111109]	[580.29547119 495.68945312 0.83520335]	[588.0814209 595.75140381 0.82312322]	[495.63781738 593.11993408 0.70239288]	[444.34741211 598.24725342 0.70187962]	[480.37414551 747.10015869 0.88218117]	[4.85363159e+02 8.57426086e+02 7.94966519e-01]	[541.83679199 588.04138184 0.71274972]	[562.3293457 739.33862305 0.74873251]	[5.44402832e+02 7.23997314e+02 1.03830345e-01]	[472.51239014 316.1072998 0.87505114]	[500.7434082 313.51782227 0.91973382]	[441.87805176 300.70007324 0.77120185]	[521.2557373 298.05947876 0.83298117]	[5.52148071e+02 7.49697144e+02 2.49960855e-01]	[5.65023010e+02 7.47043152e+02 2.55218804e-01]	[0. 0. 0.]	[4.93057037e+02 8.98507080e+02 7.72270799e-01]	[4.75108215e+02 8.93408813e+02 7.55519450e-01]	[4.93095978e+02 8.65054138e+02 6.41845226e-01]
[487.95117188 326.28146362 0.83554935]	[480.36871338 380.23620605 0.90815991]	[416.10266113 380.17236328 0.83326083]	[377.69464111 493.04272461 0.88480973]	[362.34362793 595.69989014 0.83218521]	[544.45043945 380.22247314 0.87250364]	[580.30059814 493.05657959 0.81818247]	[588.06054688 593.13153076 0.82399088]	[495.65106201 590.57354736 0.71341205]	[444.3972168 595.73065186 0.69903189]	[480.36785889 747.01306152 0.88663912]	[4.85373962e+02 8.57395447e+02 7.99757659e-01]	[541.81469727 585.53106689 0.7195062 ]	[562.27911377 736.84259033 0.74643433]	[5.29038452e+02 7.11184021e+02 1.02667086e-01]	[475.10528564 315.99868774 0.88131976]	[500.82901001 310.9430542 0.91136545]	[444.36199951 300.63601685 0.74956411]	[521.33709717 295.58682251 0.83814472]	[5.49492432e+02 7.49595337e+02 2.59392321e-01]	[5.62461853e+02 7.44553345e+02 2.43414849e-01]	[0. 0. 0.]	[4.93074677e+02 8.98518250e+02 7.67133832e-01]	[4.75102631e+02 8.93410400e+02 7.55276620e-01]	[4.93102234e+02 8.62563354e+02 6.45177841e-01]
[488.01254272 321.20013428 0.85980707]	[482.77236938 380.13903809 0.91336209]	[416.15783691 377.6946106 0.84392977]	[377.72283936 487.92504883 0.89860505]	[362.32522583 588.10565186 0.84892064]	[544.5145874 380.14672852 0.86646372]	[580.30834961 490.47598267 0.82372028]	[588.06030273 588.06536865 0.8371616 ]	[498.11230469 587.97918701 0.73129332]	[444.42483521 590.5760498 0.69464886]	[480.36291504 744.52911377 0.8780784 ]	[4.82971313e+02 8.57459473e+02 7.90686369e-01]	[541.8538208 585.39605713 0.72573441]	[562.234375 731.68395996 0.76400965]	[5.23892944e+02 7.08559204e+02 9.62664783e-02]	[475.16595459 313.39215088 0.85229445]	[500.90301514 305.79238892 0.90378046]	[446.90274048 298.13430786 0.72966707]	[521.42810059 295.41567993 0.79622352]	[5.47047302e+02 7.47061829e+02 2.30192393e-01]	[5.62454102e+02 7.44437439e+02 2.13897198e-01]	[0. 0. 0.]	[4.93077393e+02 8.98513977e+02 7.71369100e-01]	[4.75110260e+02 8.93433716e+02 7.51668274e-01]	[4.93047363e+02 8.65121887e+02 6.30684376e-01]
[487.98666382 316.16848755 0.88759035]	[482.78042603 375.10726929 0.89428574]	[418.61242676 375.07028198 0.83050179]	[377.75958252 482.90219116 0.92949021]	[364.77850342 585.53210449 0.86987942]	[544.49639893 375.05535889 0.84711951]	[580.32519531 485.44100952 0.84322327]	[588.03240967 585.53955078 0.86525834]	[498.17041016 585.46710205 0.75214988]	[446.95083618 588.02508545 0.7017349 ]	[480.33163452 744.42285156 0.8646214 ]	[4.82982727e+02 8.57424622e+02 7.88873971e-01]	[541.87939453 582.89880371 0.72949058]	[562.21533203 729.21826172 0.79238641]	[5.18766235e+02 7.03481934e+02 7.10634068e-02]	[477.59976196 303.21179199 0.8508985 ]	[500.88766479 298.24719238 0.94376481]	[449.52667236 295.64852905 0.77923262]	[523.76678467 292.90936279 0.82750762]	[5.49594360e+02 7.34310974e+02 1.72336787e-01]	[5.64998108e+02 7.29207947e+02 1.67095497e-01]	[0. 0. 0.]	[4.93087860e+02 8.98479736e+02 7.71682501e-01]	[4.75086609e+02 8.93411499e+02 7.52603889e-01]	[4.93059052e+02 8.65132568e+02 6.26321912e-01]
[493.05267334 316.0007019 0.8738783 ]	[482.76611328 369.98239136 0.87041891]	[418.61151123 369.93566895 0.80415201]	[377.74227905 482.72775269 0.95061296]	[362.31915283 582.92547607 0.89884651]	[544.53521729 369.89813232 0.81544477]	[580.31030273 482.74563599 0.88224399]	[588.0112915 585.35186768 0.88289416]	[498.14282227 582.88250732 0.74604583]	[446.91174316 585.42779541 0.71258944]	[480.25326538 734.28094482 0.85166794]	[4.82939667e+02 8.54866394e+02 8.02614510e-01]	[541.85571289 580.28717041 0.71363455]	[559.78686523 729.04534912 0.79726285]	[5.18776062e+02 6.98306519e+02 5.91548309e-02]	[477.72409058 300.62219238 0.88387084]	[503.30038452 298.05908203 0.95039153]	[454.60699463 295.47888184 0.7854802 ]	[523.81542969 282.69955444 0.79811007]	[5.49572388e+02 7.31652954e+02 1.72156528e-01]	[5.65031921e+02 7.26609558e+02 1.70534626e-01]	[0. 0. 0.]	[4.93089325e+02 8.95939453e+02 7.83540666e-01]	[4.72599579e+02 8.93323853e+02 7.61770964e-01]	[4.90531647e+02 8.62554626e+02 6.10898495e-01]
[493.11398315 308.36303711 0.82480085]	[482.75601196 362.34890747 0.88468713]	[418.59619141 362.275177 0.82916421]	[377.75128174 477.72836304 0.91541368]	[362.34848022 580.24700928 0.84350389]	[546.94561768 364.78070068 0.82488698]	[580.34356689 480.24090576 0.88294131]	[588.012146 582.78033447 0.88417351]	[498.17626953 582.77606201 0.75269222]	[446.93762207 582.93310547 0.71058822]	[480.18218994 729.2286377 0.87036937]	[4.82956787e+02 8.54903503e+02 7.87029028e-01]	[541.87457275 577.7442627 0.71435684]	[557.2175293 726.49182129 0.76875776]	[5.29034729e+02 6.95792175e+02 5.23209386e-02]	[480.13790894 295.58462524 0.91925192]	[503.37191772 295.40237427 0.92864251]	[454.64279175 290.42565918 0.75759792]	[523.95428467 277.6411438 0.83886361]	[5.47013000e+02 7.29249817e+02 1.81054413e-01]	[5.64964294e+02 7.26584778e+02 1.91716507e-01]	[0. 0. 0.]	[4.93100525e+02 8.98462830e+02 7.61561513e-01]	[4.72604309e+02 8.93396606e+02 7.40768671e-01]	[4.90550201e+02 8.65074585e+02 6.08110785e-01]
[495.65740967 303.23364258 0.840415 ]	[482.80075073 359.79040527 0.90785956]	[418.56784058 359.69161987 0.83583963]	[377.73699951 472.56140137 0.87985915]	[362.34744263 572.64373779 0.83090848]	[546.9609375 359.80877686 0.83991462]	[580.35913086 477.68539429 0.8528263 ]	[588.02355957 577.75048828 0.85110855]	[498.13653564 577.7869873 0.72993654]	[446.91494751 582.79998779 0.70568287]	[480.14239502 729.17059326 0.87622225]	[4.82952423e+02 8.54851379e+02 7.92394400e-01]	[541.86468506 575.15588379 0.70701373]	[554.66229248 724.02825928 0.7373029 ]	[5.57179138e+02 7.00888550e+02 7.08685145e-02]	[480.17877197 293.02191162 0.90305781]	[503.43359375 290.3899231 0.88521266]	[452.08242798 280.18148804 0.77583545]	[524.01074219 275.09060669 0.84685969]	[5.47008789e+02 7.29200500e+02 1.56127036e-01]	[5.65013672e+02 7.26575256e+02 1.68749005e-01]	[0. 0. 0.]	[4.93099731e+02 8.98450134e+02 7.60144055e-01]	[4.72586212e+02 8.93374207e+02 7.36515999e-01]	[4.93078857e+02 8.62489990e+02 6.07092917e-01]
[498.1229248 298.1574707 0.89014256]	[482.85531616 359.66473389 0.91503984]	[418.60324097 357.12445068 0.85053611]	[380.1031189 464.90835571 0.9057616 ]	[364.77230835 567.54492188 0.84855801]	[547.01226807 359.72494507 0.83535767]	[580.37036133 475.0927124 0.83180016]	[588.02923584 572.6260376 0.83114827]	[495.6958313 572.59246826 0.71558076]	[446.87139893 577.71948242 0.69007748]	[480.10552979 726.63049316 0.8769629 ]	[4.82942657e+02 8.54873718e+02 7.97833920e-01]	[541.84356689 567.52160645 0.70968151]	[5.54645447e+02 7.21404053e+02 7.12593138e-01]	[5.59825500e+02 6.90669556e+02 1.20793581e-01]	[480.20275879 287.80926514 0.87443054]	[503.46853638 282.67791748 0.88901925]	[454.62255859 277.55471802 0.79492688]	[526.40301514 274.89334106 0.82569826]	[5.49499939e+02 7.24036865e+02 1.40609264e-01]	[5.67478088e+02 7.21360352e+02 1.63208276e-01]	[0. 0. 0.]	[4.93106812e+02 8.98463257e+02 7.64795721e-01]	[4.75085175e+02 8.93395752e+02 7.34845459e-01]	[4.90543823e+02 8.62559143e+02 6.07587755e-01]
[498.12509155 295.56677246 0.89926583]	[482.87411499 356.99389648 0.90268463]	[418.65893555 354.51223755 0.83266568]	[380.112854 462.35488892 0.9361549 ]	[364.77005005 564.94543457 0.87959331]	[547.02319336 357.04159546 0.84633762]	[582.73895264 467.48400879 0.83801031]	[588.00476074 567.56219482 0.84305394]	[498.11468506 567.52331543 0.72787511]	[446.87783813 572.63183594 0.68553543]	[477.66519165 726.45446777 0.84748477]	[4.82925995e+02 8.54900391e+02 7.88861215e-01]	[541.84881592 564.95703125 0.72700167]	[554.64129639 711.24139404 0.72244042]	[5.59776367e+02 6.88010620e+02 8.39491785e-02]	[480.25848389 280.16448975 0.89414573]	[503.44799805 277.67675781 0.92048156]	[457.15585327 274.96038818 0.81598806]	[524.01525879 269.87075806 0.81539619]	[5.44562439e+02 7.11209839e+02 1.19400933e-01]	[5.67464905e+02 7.08668945e+02 1.33771762e-01]	[0. 0. 0.]	[4.95630219e+02 8.98421997e+02 7.51999259e-01]	[4.75145416e+02 8.93376892e+02 7.30921447e-01]	[4.90491852e+02 8.65127625e+02 6.13022566e-01]
[498.18014526 292.94564819 0.87977821]	[482.9005127 354.44491577 0.87776041]	[418.71316528 349.44393921 0.82059568]	[380.08279419 462.22476196 0.94345391]	[362.35049438 562.425354 0.88657916]	[547.06817627 352.02133179 0.80867016]	[582.76324463 462.38314819 0.87327117]	[587.99121094 565.04168701 0.86713898]	[498.13442993 567.45135498 0.73227555]	[446.9302063 570.07873535 0.68653512]	[477.61105347 723.95635986 0.82884669]	[4.82939423e+02 8.54899536e+02 7.93000102e-01]	[541.86468506 564.89031982 0.72032362]	[552.12176514 711.19836426 0.71330053]	[5.57236084e+02 6.88146240e+02 7.05056936e-02]	[480.29806519 277.54516602 0.93406504]	[505.90899658 275.0892334 0.92900383]	[459.62115479 272.40689087 0.78419667]	[526.42962646 262.20162964 0.77212876]	[5.44465393e+02 7.11261902e+02 1.09463841e-01]	[5.67479553e+02 7.11133667e+02 1.21736743e-01]	[0. 0. 0.]	[4.93122986e+02 8.98448181e+02 7.63834655e-01]	[4.75113861e+02 8.93395691e+02 7.38314748e-01]	[4.88013519e+02 8.65123230e+02 6.21878743e-01]
[498.13421631 285.27108765 0.84033912]	[482.86538696 346.84765625 0.87032449]	[418.6734314 344.25653076 0.83190298]	[377.74560547 459.71188354 0.93254757]	[362.35549927 559.79956055 0.85349238]	[549.51751709 349.38165283 0.79816139]	[582.75335693 459.83981323 0.89421821]	[587.99798584 564.85418701 0.88377875]	[495.67263794 564.85003662 0.72676063]	[444.440979 564.99414062 0.70207828]	[472.54187012 718.88592529 0.79347879]	[4.82967010e+02 8.52360901e+02 7.97288895e-01]	[541.82348633 562.29736328 0.70969713]	[554.67602539 711.1217041 0.71544862]	[5.57217529e+02 6.88060974e+02 7.51071721e-02]	[480.24291992 274.97564697 0.92626208]	[503.49810791 272.42758179 0.90131706]	[457.18984985 267.33364868 0.74084693]	[526.4486084 257.1651001 0.81826782]	[5.44418030e+02 7.11114136e+02 8.53041634e-02]	[5.67594788e+02 7.08552368e+02 8.14185515e-02]	[5.62363525e+02 6.93208313e+02 5.49884848e-02]	[4.93093384e+02 8.95942932e+02 7.75580287e-01]	[4.75104614e+02 8.93324707e+02 7.52528727e-01]	[4.90541748e+02 8.62540283e+02 5.98517776e-01]
[498.14874268 280.21099854 0.86993164]	[482.86712646 341.78863525 0.89170051]	[418.65377808 339.29269409 0.84812629]	[377.75695801 454.62426758 0.88192892]	[364.77133179 557.24926758 0.83256131]	[549.56610107 344.30496216 0.7998392 ]	[582.79302979 459.70843506 0.88970256]	[588.00531006 562.37884521 0.88977134]	[498.12973022 562.35723877 0.73513848]	[449.43035889 564.8850708 0.69725454]	[470.03674316 713.78027344 0.78887016]	[4.85356964e+02 8.54828857e+02 7.90956378e-01]	[541.81945801 559.79693604 0.70912057]	[559.70465088 708.55114746 0.74625391]	[5.57198853e+02 6.85485413e+02 7.82469362e-02]	[480.243927 272.44726562 0.90218997]	[503.5010376 269.83184814 0.87654412]	[457.09118652 259.70748901 0.76456153]	[526.41741943 256.99435425 0.81380349]	[5.44617981e+02 7.08512573e+02 8.13594088e-02]	[5.70133545e+02 7.03469238e+02 8.34236518e-02]	[5.62383484e+02 6.90629456e+02 5.83136827e-02]	[4.93084045e+02 8.95915283e+02 7.76104510e-01]	[4.75088379e+02 8.93315308e+02 7.59154081e-01]	[4.90552368e+02 8.67591003e+02 6.06106043e-01]
[498.19085693 277.70474243 0.8960169 ]	[482.86569214 341.68078613 0.8997407 ]	[418.62139893 339.18765259 0.84764457]	[377.75143433 452.01779175 0.88155508]	[364.77304077 552.13916016 0.8229602 ]	[549.53485107 341.76513672 0.81340402]	[582.80847168 459.60137939 0.87067622]	[587.99328613 559.83947754 0.88514709]	[495.69900513 559.76806641 0.71186078]	[446.93563843 562.33172607 0.69094491]	[469.98150635 711.22747803 0.79830611]	[4.85396820e+02 8.54817017e+02 7.86878824e-01]	[541.81738281 554.69915771 0.69365573]	[559.77203369 706.07196045 0.7624597 ]	[5.52130127e+02 6.82973206e+02 8.78994763e-02]	[480.25714111 269.8442688 0.8852002 ]	[505.90258789 264.70883179 0.86941832]	[457.08013916 259.57397461 0.78317058]	[526.43884277 254.51397705 0.81553602]	[5.46929504e+02 7.08527344e+02 8.26974511e-02]	[5.70077393e+02 7.05985535e+02 8.74556452e-02]	[0. 0. 0.]	[4.93102051e+02 8.95896240e+02 7.81107247e-01]	[4.75095581e+02 8.93288086e+02 7.63551831e-01]	[4.93082581e+02 8.65114929e+02 6.03035092e-01]
[495.68103027 277.52294922 0.89736986]	[482.85287476 339.22567749 0.91458577]	[418.60687256 339.11880493 0.85293555]	[380.09872437 449.47097778 0.88436282]	[364.80999756 552.11621094 0.81892216]	[547.04553223 339.25570679 0.83292985]	[582.82562256 454.64349365 0.85877895]	[588.04852295 557.26293945 0.85196668]	[498.16192627 559.78900146 0.7233814 ]	[449.45056152 562.34082031 0.68691725]	[467.50213623 711.22912598 0.79488593]	[4.85390594e+02 8.54895447e+02 7.88997293e-01]	[541.84503174 557.19885254 0.7068212 ]	[559.7911377 705.97296143 0.75778186]	[5.52132935e+02 6.82942932e+02 9.92206484e-02]	[480.20553589 264.71899414 0.88134056]	[503.42617798 259.67758179 0.90496355]	[454.58969116 257.06985474 0.8011573 ]	[524.01306152 254.42079163 0.84486616]	[5.47016418e+02 7.08595886e+02 9.53160524e-02]	[5.67569946e+02 7.06094604e+02 1.04728147e-01]	[0. 0. 0.]	[4.95603149e+02 8.95916138e+02 7.86582470e-01]	[4.75124512e+02 8.93320679e+02 7.71672785e-01]	[4.90557739e+02 8.67699219e+02 6.32191062e-01]
[493.10351562 275.06311035 0.88286722]	[482.84060669 339.16897583 0.91497153]	[418.59359741 339.07727051 0.85302603]	[380.12615967 446.93984985 0.88893735]	[364.81790161 549.57788086 0.82256973]	[547.00042725 339.16311646 0.85239708]	[582.86968994 452.04788208 0.85712224]	[588.08105469 554.63604736 0.82714325]	[498.22601318 557.17156982 0.71828473]	[451.99139404 559.77905273 0.6776523 ]	[467.48092651 711.14263916 0.80031317]	[4.85354279e+02 8.54854126e+02 7.87872195e-01]	[541.89776611 552.08734131 0.71177483]	[559.80584717 703.4909668 0.73504436]	[5.49582764e+02 6.87999573e+02 1.13350086e-01]	[480.12792969 259.68029785 0.88317478]	[503.35293579 257.15795898 0.93831789]	[454.55749512 257.02172852 0.8183161 ]	[523.98016357 254.37023926 0.83444762]	[5.44521118e+02 7.11267822e+02 9.54003930e-02]	[5.67450073e+02 7.13722839e+02 9.42423791e-02]	[0. 0. 0.]	[4.93111908e+02 8.95916992e+02 7.90629029e-01]	[4.75107117e+02 8.93313049e+02 7.72471428e-01]	[4.90511505e+02 8.67629211e+02 6.05313540e-01]
[493.08892822 274.97540283 0.88033628]	[482.849823 339.14065552 0.91396111]	[418.57791138 339.05981445 0.85185581]	[380.1583252 446.87869263 0.88580853]	[364.8666687 549.57189941 0.81407201]	[547.00610352 339.11398315 0.85179716]	[582.87811279 449.47592163 0.86169076]	[588.12103271 549.55834961 0.82005227]	[498.25921631 552.09893799 0.72262871]	[452.04541016 557.22802734 0.67492485]	[467.39172363 711.17681885 0.80685931]	[4.85384186e+02 8.54846375e+02 7.95750082e-01]	[541.9039917 547.02301025 0.72230184]	[559.83007812 703.39953613 0.7285589 ]	[5.49584961e+02 6.82928528e+02 1.28323838e-01]	[480.11895752 259.60037231 0.88946617]	[503.32510376 257.06268311 0.95379806]	[452.08029175 257.0446167 0.83213323]	[523.92938232 251.90327454 0.81774288]	[5.44620667e+02 7.08676331e+02 1.10156238e-01]	[5.65049683e+02 7.08617126e+02 1.17401987e-01]	[0. 0. 0.]	[4.93124084e+02 8.95915283e+02 8.01371753e-01]	[4.75138947e+02 8.93306030e+02 7.83171535e-01]	[4.90517609e+02 8.67601868e+02 6.13110900e-01]
[490.56536865 274.8694458 0.86397302]	[482.83261108 339.07022095 0.91939861]	[418.5949707 336.68374634 0.85581207]	[380.20516968 441.91110229 0.90231484]	[367.33917236 547.05230713 0.82769525]	[546.93414307 336.6739502 0.8728478 ]	[582.90991211 449.44580078 0.87070471]	[590.62298584 547.03417969 0.82200921]	[500.65939331 552.06317139 0.72648245]	[452.07788086 557.20855713 0.67495632]	[464.9616394 708.70166016 0.8119092 ]	[4.85349274e+02 8.54861267e+02 7.87414193e-01]	[544.32910156 546.94372559 0.72027987]	[562.23852539 700.93585205 0.70776337]	[5.44401001e+02 6.82930176e+02 1.36547953e-01]	[477.69015503 257.13800049 0.90232366]	[503.28744507 256.96697998 0.96587366]	[452.04199219 257.03662109 0.83512908]	[523.82427979 251.84788513 0.80483365]	[5.44434509e+02 7.24015198e+02 2.09571198e-01]	[5.62344116e+02 7.18847656e+02 1.83664516e-01]	[0. 0. 0.]	[4.93119263e+02 8.95855957e+02 7.95776486e-01]	[4.75121643e+02 8.93278076e+02 7.77334988e-01]	[4.90513733e+02 8.67700378e+02 6.23597980e-01]
[487.99093628 272.42315674 0.86523134]	[482.83618164 336.69485474 0.92110437]	[418.5914917 336.68655396 0.84836912]	[380.25939941 441.9069519 0.90095025]	[369.92785645 547.05706787 0.82582325]	[546.93249512 336.6060791 0.87212574]	[582.9630127 449.47375488 0.87033355]	[593.1229248 547.0012207 0.82772291]	[500.75576782 549.51080322 0.73527902]	[457.08078003 554.64892578 0.67050099]	[467.4258728 708.60699463 0.80317503]	[4.85375763e+02 8.54857300e+02 7.74615407e-01]	[544.40014648 544.40905762 0.71975726]	[562.28912354 688.17218018 0.72514212]	[5.46966187e+02 6.93239197e+02 2.33312875e-01]	[477.60345459 257.0708313 0.90494043]	[500.89068604 254.55229187 0.96578741]	[451.98953247 257.05554199 0.83827561]	[523.78619385 249.39393616 0.81448609]	[5.41784119e+02 7.41915894e+02 3.70248377e-01]	[5.49499207e+02 7.31738281e+02 3.28564912e-01]	[5.41816284e+02 6.85466431e+02 1.74694240e-01]	[4.93093811e+02 8.95867859e+02 7.96663523e-01]	[4.75114563e+02 8.93281250e+02 7.80148268e-01]	[4.90526062e+02 8.67695007e+02 6.15691304e-01]
[485.47900391 272.3447876 0.85931629]	[482.83187866 336.70211792 0.91632688]	[418.57211304 339.05847168 0.83677888]	[380.27044678 444.34765625 0.86684966]	[374.98226929 549.5078125 0.83939326]	[546.93988037 336.58724976 0.84143007]	[585.33044434 446.9621582 0.86140633]	[595.66625977 546.97393799 0.83222866]	[500.81430054 547.03094482 0.73721457]	[457.17224121 554.62475586 0.68072748]	[467.46896362 708.58502197 0.80334598]	[4.85393768e+02 8.54805481e+02 7.86041856e-01]	[544.43389893 544.39782715 0.72307044]	[562.23120117 688.00140381 0.74611467]	[5.59838501e+02 7.06104248e+02 6.31268919e-01]	[475.10565186 257.00201416 0.89847314]	[500.82318115 254.49484253 0.96253127]	[449.46096802 256.99923706 0.84369159]	[521.41552734 249.36428833 0.83590794]	[5.44502686e+02 7.47145386e+02 5.57606161e-01]	[5.59747559e+02 7.44537720e+02 5.17680645e-01]	[5.54650940e+02 6.98340332e+02 4.39804584e-01]	[4.93094910e+02 8.95875671e+02 8.04848313e-01]	[4.75135071e+02 8.93281677e+02 7.91693568e-01]	[4.90552429e+02 8.67599915e+02 6.13398969e-01]
[485.4430542 267.3527832 0.85804337]	[482.83703613 336.67700195 0.91998857]	[418.57363892 336.68972778 0.83878541]	[380.31436157 444.42547607 0.86060005]	[375.06060791 552.05493164 0.84105772]	[546.95947266 336.56066895 0.84017849]	[585.35913086 444.43960571 0.86847997]	[595.70623779 546.93377686 0.83742774]	[500.82009888 547.00439453 0.74737865]	[457.18548584 552.13543701 0.68923551]	[469.95895386 708.69641113 0.80531949]	[4.85424744e+02 8.54819458e+02 7.89848387e-01]	[544.44500732 544.36358643 0.73365027]	[559.75976562 687.99450684 0.7841531 ]	[562.32116699 716.25689697 0.78565764]	[475.10494995 254.60275269 0.90937531]	[500.80102539 254.43809509 0.9615252 ]	[446.9710083 256.95587158 0.84882873]	[521.37512207 249.39019775 0.85584146]	[546.99847412 767.51263428 0.78040773]	[5.62339111e+02 7.59881287e+02 6.86495960e-01]	[5.59771790e+02 7.08566772e+02 5.89267790e-01]	[4.93107361e+02 8.95880371e+02 8.10293257e-01]	[4.75158997e+02 8.93284180e+02 8.02618027e-01]	[4.93072510e+02 8.65126526e+02 6.16840661e-01]
[485.44308472 267.31188965 0.85695016]	[482.83825684 336.66381836 0.92120838]	[418.57247925 336.68392944 0.83987045]	[382.72567749 446.90567017 0.85363096]	[375.10498047 549.58148193 0.84948689]	[546.9901123 336.54089355 0.840361 ]	[585.35870361 444.39352417 0.8771919 ]	[595.73858643 544.5045166 0.84941345]	[500.86090088 547.0168457 0.74291348]	[459.61123657 552.12249756 0.6911757 ]	[467.47982788 708.70483398 0.80762535]	[4.85443451e+02 8.52302734e+02 7.90315509e-01]	[544.4666748 544.38696289 0.72243184]	[559.79968262 690.62536621 0.76608753]	[562.32666016 729.1050415 0.83886588]	[475.08758545 254.56390381 0.90967155]	[500.80532837 254.40716553 0.95811999]	[446.92489624 254.61378479 0.84943014]	[521.38275146 249.40354919 0.86596739]	[5.54613464e+02 7.82943970e+02 6.90323889e-01]	[5.64917969e+02 7.72697571e+02 6.77466929e-01]	[5.57205566e+02 7.26503296e+02 6.13645911e-01]	[4.93087402e+02 8.95890747e+02 8.05361867e-01]	[4.75157166e+02 8.93269592e+02 7.95523524e-01]	[4.95606476e+02 8.62515137e+02 6.06687188e-01]
[485.45172119 264.79516602 0.85565925]	[482.84152222 336.68655396 0.92162788]	[418.57196045 339.07022095 0.84130991]	[382.79144287 449.45092773 0.84111297]	[377.55380249 549.58105469 0.86952329]	[547.01470947 336.56192017 0.8406136 ]	[585.36608887 441.9083252 0.89095491]	[595.72833252 544.46081543 0.85125875]	[500.84860229 547.02600098 0.73628181]	[459.61483765 552.11651611 0.68698609]	[467.47180176 708.7086792 0.80736655]	[4.85426117e+02 8.52310547e+02 7.89596915e-01]	[544.46173096 544.39990234 0.71621829]	[559.83575439 688.16650391 0.76904696]	[562.42462158 747.15649414 0.832479 ]	[475.10525513 254.53321838 0.91112649]	[500.81286621 254.37995911 0.95151401]	[446.97338867 254.61529541 0.84751469]	[521.3996582 249.3840332 0.86141992]	[5.54635071e+02 8.03497070e+02 6.47179425e-01]	[5.65040222e+02 7.93298828e+02 6.36039138e-01]	[5.59829285e+02 7.47092285e+02 6.00714207e-01]	[4.93115509e+02 8.95884583e+02 8.06794763e-01]	[4.75162720e+02 8.93276550e+02 7.94376969e-01]	[4.93089600e+02 8.62561890e+02 6.06264591e-01]
[485.48873901 264.76251221 0.8508482 ]	[482.86981201 336.6736145 0.92047304]	[418.60610962 339.06622314 0.8446781 ]	[382.82287598 446.95388794 0.83680618]	[377.6111145 549.57226562 0.88280004]	[547.05987549 336.53878784 0.83159769]	[585.37243652 444.34851074 0.88629264]	[595.73712158 544.45874023 0.85139209]	[500.90057373 549.54577637 0.72994769]	[459.67709351 554.68505859 0.69600809]	[467.44665527 708.71234131 0.81507397]	[4.85441132e+02 8.52291687e+02 7.85968840e-01]	[544.49237061 544.44750977 0.70534331]	[559.82202148 688.13616943 0.78981489]	[562.36853027 767.50787354 0.84539932]	[475.1444397 254.50662231 0.91381067]	[500.83804321 254.33840942 0.94456106]	[449.43988037 254.57133484 0.8528645 ]	[521.42077637 246.78785706 0.847615 ]	[5.57179504e+02 8.13830566e+02 6.84721231e-01]	[5.70040894e+02 8.08748535e+02 6.81900740e-01]	[5.62242188e+02 7.67595337e+02 6.00988805e-01]	[4.93131744e+02 8.95885315e+02 7.95937598e-01]	[4.77605164e+02 8.93283020e+02 7.84063041e-01]	[4.93105927e+02 8.62554443e+02 6.03751302e-01]
[487.93322754 262.25817871 0.85279673]	[482.91134644 336.67926025 0.91822362]	[418.63592529 339.06243896 0.84980303]	[382.87225342 449.47210693 0.82645488]	[377.67230225 549.54815674 0.88140541]	[549.57580566 336.57022095 0.82338965]	[585.38983154 444.31201172 0.88537955]	[595.68884277 544.4430542 0.84933722]	[503.24594116 547.02801514 0.73841053]	[459.70568848 552.12536621 0.70275009]	[467.45721436 708.63342285 0.81966627]	[4.85388763e+02 8.52277283e+02 7.93271661e-01]	[544.47784424 544.38110352 0.72354734]	[559.81085205 688.10089111 0.81228101]	[562.46575928 788.06817627 0.81913018]	[475.16870117 254.4649353 0.91437435]	[500.88278198 251.96080017 0.94284648]	[451.99734497 254.61550903 0.85900855]	[523.7989502 249.31307983 0.84527028]	[5.62330750e+02 8.31731323e+02 7.12300122e-01]	[5.80296875e+02 8.26604858e+02 6.68749571e-01]	[5.62291870e+02 7.90638062e+02 6.16624057e-01]	[4.93103210e+02 8.95847839e+02 7.91273057e-01]	[4.75114838e+02 8.93247742e+02 7.71572888e-01]	[4.90574768e+02 8.65079285e+02 6.04926169e-01]
[488.01870728 262.25906372 0.84556961]	[482.949646 336.63970947 0.91229367]	[418.69265747 339.05502319 0.85532963]	[385.36740112 449.48141479 0.81202018]	[377.70056152 549.54455566 0.88747215]	[552.11871338 336.50222778 0.81313777]	[585.42462158 444.29745483 0.88389891]	[595.67584229 544.42663574 0.84943682]	[503.25845337 547.01916504 0.74181813]	[459.73654175 552.09783936 0.70562184]	[467.42324829 708.61016846 0.82636809]	[4.85343140e+02 8.52218140e+02 8.03733706e-01]	[544.47686768 544.387146 0.72908312]	[557.23474121 688.13726807 0.80898142]	[5.62461365e+02 8.06007141e+02 8.05217147e-01]	[477.62878418 254.44960022 0.91880822]	[503.26098633 251.96150208 0.94580054]	[452.03884888 254.61776733 0.86011165]	[523.85754395 251.82746887 0.86391646]	[5.62329407e+02 8.49598083e+02 6.96312070e-01]	[5.80345154e+02 8.36932556e+02 6.64487243e-01]	[5.62319153e+02 8.08654602e+02 6.18738234e-01]	[4.93123932e+02 8.95856079e+02 7.98891544e-01]	[4.75146149e+02 8.93238342e+02 7.75122881e-01]	[4.90529388e+02 8.62489319e+02 5.89748979e-01]
[490.53857422 264.70724487 0.84225261]	[482.97323608 336.6361084 0.9051466 ]	[418.75085449 336.69033813 0.85777521]	[385.34967041 449.48223877 0.80959779]	[380.11431885 549.53210449 0.88546622]	[552.10687256 336.50732422 0.81648874]	[585.49182129 444.29800415 0.8715173 ]	[595.68170166 544.44055176 0.84691119]	[503.29214478 549.49578857 0.7384696 ]	[459.75799561 552.11120605 0.70809644]	[467.45800781 708.625 0.82419068]	[4.85366241e+02 8.52224792e+02 8.04824233e-01]	[544.50463867 544.421875 0.71774471]	[552.14654541 690.70788574 0.78174889]	[562.37133789 813.76538086 0.82520854]	[477.69696045 254.43490601 0.92662919]	[503.31140137 251.9453125 0.93784732]	[454.58303833 256.93777466 0.86857361]	[523.90692139 249.39491272 0.86040598]	[5.62367188e+02 8.59941101e+02 7.22920239e-01]	[5.80277039e+02 8.52212219e+02 7.13722646e-01]	[5.59779297e+02 8.21460632e+02 5.39392352e-01]	[4.93061798e+02 8.95843628e+02 7.84847856e-01]	[4.75083862e+02 8.93228516e+02 7.68763602e-01]	[4.93102875e+02 8.62491028e+02 6.01153374e-01]
[490.56655884 264.70721436 0.83896571]	[485.44134521 336.68426514 0.89670682]	[421.1595459 339.06231689 0.85880059]	[387.90213013 449.48223877 0.80151695]	[380.21798706 547.05957031 0.8893773 ]	[554.706604 336.56594849 0.82314306]	[585.51324463 444.36483765 0.86168563]	[593.18914795 544.43536377 0.85077345]	[503.31173706 547.00384521 0.74068928]	[459.77957153 552.06585693 0.70968056]	[467.48440552 708.63623047 0.81964892]	[4.82968842e+02 8.52267578e+02 8.09917033e-01]	[544.51599121 544.39660645 0.71670729]	[552.07330322 698.31256104 0.76002645]	[562.21783447 829.06542969 0.83370781]	[477.72930908 254.42051697 0.92547905]	[503.34985352 251.9372406 0.93475157]	[457.09429932 256.96868896 0.89348286]	[523.99383545 251.81802368 0.8566348 ]	[5.59804749e+02 8.70168457e+02 7.59590268e-01]	[5.75224060e+02 8.59960510e+02 6.99523091e-01]	[5.57210571e+02 8.31783264e+02 5.95931232e-01]	[4.93072021e+02 8.95855164e+02 7.72741914e-01]	[4.75067169e+02 8.93245239e+02 7.57404864e-01]	[4.93053101e+02 8.62501282e+02 6.25942409e-01]
[493.10290527 262.25891113 0.84244245]	[487.97790527 339.06771851 0.8869195 ]	[421.26907349 339.10250854 0.85978603]	[390.47769165 446.97402954 0.7971406 ]	[380.33145142 549.49212646 0.87349617]	[557.23706055 336.62203979 0.83020973]	[585.59356689 444.41992188 0.83620632]	[593.19024658 544.46856689 0.84387767]	[503.3237915 549.51513672 0.73467422]	[459.79995728 552.1138916 0.70775765]	[469.95776367 708.61981201 0.81501544]	[4.82945496e+02 8.52353699e+02 8.05515885e-01]	[544.49542236 544.45452881 0.71370834]	[552.13916016 703.42974854 0.77427763]	[5.59693176e+02 8.31759033e+02 8.16894174e-01]	[480.15719604 254.43669128 0.93666679]	[503.39202881 251.95202637 0.92637205]	[457.15151978 256.97064209 0.89437038]	[524.00952148 251.89041138 0.87807965]	[5.57212769e+02 8.75325378e+02 7.55872130e-01]	[5.70078552e+02 8.70210388e+02 7.67251611e-01]	[5.52071350e+02 8.41974243e+02 5.77711463e-01]	[4.93109375e+02 8.95930542e+02 7.68457472e-01]	[4.75079376e+02 8.93312500e+02 7.57091701e-01]	[4.90522522e+02 8.65122620e+02 6.31887257e-01]
[498.12701416 264.73898315 0.85227811]	[490.52844238 339.11151123 0.87831467]	[421.3789978 339.1567688 0.84091461]	[392.99987793 444.42608643 0.8068738 ]	[380.35009766 549.53100586 0.87132752]	[559.76245117 336.66174316 0.8386966 ]	[588.01141357 446.94259644 0.82031089]	[593.16851807 546.98571777 0.82859099]	[503.39456177 554.62731934 0.72701079]	[462.20541382 557.22058105 0.71024621]	[467.48403931 708.69018555 0.81038851]	[4.82953430e+02 8.52333618e+02 8.05069149e-01]	[544.54302979 549.52264404 0.69285375]	[552.11541748 706.03308105 0.80258542]	[5.57265198e+02 8.36839722e+02 7.83577800e-01]	[480.2649231 254.44799805 0.94156241]	[503.50643921 251.94604492 0.90790415]	[459.59924316 256.96255493 0.90678626]	[526.44750977 249.36833191 0.83621335]	[5.59707153e+02 8.80464539e+02 7.79775023e-01]	[5.72659668e+02 8.72793457e+02 7.97607124e-01]	[5.49512695e+02 8.49661560e+02 5.98364830e-01]	[4.93089508e+02 8.95940857e+02 7.63782501e-01]	[4.72595001e+02 8.93306824e+02 7.54763424e-01]	[4.90524963e+02 8.65111023e+02 6.22469723e-01]
[500.64529419 264.80383301 0.86639416]	[495.60345459 339.09710693 0.88101757]	[423.8979187 339.15231323 0.82061827]	[395.53997803 446.9057312 0.82074946]	[382.81564331 549.52362061 0.85610443]	[559.83843994 336.64752197 0.84695047]	[588.07556152 449.45037842 0.8110494 ]	[595.73297119 549.50134277 0.82236254]	[503.41867065 552.10888672 0.71647805]	[462.2121582 554.70037842 0.70114338]	[467.48846436 708.68640137 0.80583179]	[4.82943176e+02 8.52328796e+02 8.07996213e-01]	[546.95690918 547.02880859 0.67785633]	[554.70080566 708.52386475 0.7962203 ]	[5.54685913e+02 8.42018005e+02 7.61364400e-01]	[482.73733521 254.49665833 0.94623148]	[508.45004272 254.35218811 0.88833535]	[459.73196411 256.95349121 0.91646361]	[529.05212402 251.83576965 0.80952591]	[5.59790161e+02 8.88102295e+02 7.97780156e-01]	[5.75187927e+02 8.75381775e+02 7.85955667e-01]	[5.44476074e+02 8.52172913e+02 6.45297170e-01]	[4.90577576e+02 8.95950134e+02 7.67797947e-01]	[4.72563080e+02 8.93302551e+02 7.58438647e-01]	[4.90511993e+02 8.65058777e+02 6.16882682e-01]
[500.75006104 264.78805542 0.88862497]	[498.13031006 339.15841675 0.89122403]	[426.40325928 339.19274902 0.81241679]	[398.0519104 449.4519043 0.8506794]	[385.32366943 549.50195312 0.84130746]	[562.32073975 339.06466675 0.85580415]	[593.10955811 452.04464722 0.79164523]	[598.23773193 549.5112915 0.82410127]	[503.43612671 552.11486816 0.7107085 ]	[462.20492554 554.67150879 0.69854951]	[467.47433472 711.1305542 0.79775369]	[4.82933655e+02 8.52289429e+02 8.13468575e-01]	[546.98803711 549.55303955 0.670838 ]	[552.13067627 711.17285156 0.76755667]	[5.54699768e+02 8.47119873e+02 7.76146233e-01]	[482.85009766 254.49656677 0.95363635]	[511.04022217 254.36299133 0.88109404]	[462.2114563 256.97680664 0.92199904]	[534.11065674 251.90336609 0.82224202]	[5.59740112e+02 8.88219482e+02 7.98309565e-01]	[5.75165283e+02 8.77982971e+02 7.78962195e-01]	[5.44503906e+02 8.52353638e+02 6.37870729e-01]	[4.90526917e+02 8.95927185e+02 7.64772475e-01]	[4.72528748e+02 8.93283142e+02 7.55134702e-01]	[4.90528473e+02 8.62533997e+02 6.09512568e-01]
[500.862854 267.27630615 0.89096975]	[500.64535522 339.16238403 0.90971005]	[431.53979492 339.14916992 0.80936861]	[398.16781616 449.46246338 0.85583866]	[387.88235474 549.50195312 0.82265162]	[562.43536377 339.10913086 0.86346483]	[595.73712158 454.54782104 0.79312283]	[598.29626465 549.53717041 0.82591265]	[503.44680786 552.11895752 0.71042383]	[462.20123291 554.66864014 0.69868422]	[469.97055054 708.71154785 0.79891318]	[4.82921295e+02 8.52305237e+02 8.11785221e-01]	[547.00756836 552.05810547 0.66394073]	[552.12249756 713.71459961 0.75222957]	[5.52135742e+02 8.49588440e+02 7.74689555e-01]	[482.95263672 254.48123169 0.93390995]	[516.12451172 251.97787476 0.87361062]	[462.28341675 257.03610229 0.91553468]	[536.75115967 251.86611938 0.83036995]	[5.59717957e+02 8.90730896e+02 8.12656522e-01]	[5.72663025e+02 8.83053711e+02 7.81625509e-01]	[5.44407349e+02 8.54845520e+02 6.53263032e-01]	[4.90524109e+02 8.95918884e+02 7.65096784e-01]	[4.72522369e+02 8.93288025e+02 7.51555800e-01]	[4.90531708e+02 8.62572388e+02 6.17163539e-01]
[503.33377075 267.29351807 0.88544685]	[500.80114746 339.18411255 0.92276847]	[436.61358643 339.13870239 0.83213437]	[400.6114502 449.43276978 0.8545506 ]	[390.46398926 547.01879883 0.83363146]	[564.90112305 339.13885498 0.8689425 ]	[598.29278564 454.58587646 0.80592257]	[600.74645996 552.08001709 0.82112283]	[503.48617554 557.17907715 0.71190488]	[462.22250366 557.24676514 0.7103861 ]	[469.98928833 708.72479248 0.79780328]	[4.82913239e+02 8.52277344e+02 8.16689551e-01]	[549.50799561 554.6706543 0.65841216]	[552.09051514 716.26519775 0.74916291]	[5.52056702e+02 8.47167358e+02 7.77133584e-01]	[485.472229 254.50137329 0.90972602]	[518.74926758 254.35592651 0.90605128]	[462.42080688 256.99957275 0.90845394]	[541.74816895 251.83454895 0.86033428]	[5.57176270e+02 8.93215576e+02 8.15514624e-01]	[5.72580933e+02 8.85650146e+02 7.94473171e-01]	[5.44382080e+02 8.52395081e+02 6.41865194e-01]	[4.90537384e+02 8.95908875e+02 7.70633459e-01]	[4.72547974e+02 8.93283447e+02 7.57648289e-01]	[4.90499634e+02 8.62546387e+02 6.22786164e-01]
[505.88238525 264.78710938 0.86626017]	[503.32794189 339.21560669 0.92793655]	[439.14456177 339.10830688 0.85333008]	[400.76312256 444.32266235 0.86974311]	[395.53912354 546.98748779 0.85784346]	[565.06604004 339.2147522 0.85046214]	[600.82189941 454.5730896 0.80778146]	[600.82989502 554.63549805 0.82967782]	[505.91531372 557.20245361 0.70691824]	[462.29986572 557.26293945 0.71127057]	[472.57067871 708.70294189 0.79292732]	[4.82933594e+02 8.52316589e+02 8.15116644e-01]	[549.58398438 557.19415283 0.65984988]	[552.13122559 713.70233154 0.74421185]	[5.52097839e+02 8.49652405e+02 7.73537755e-01]	[493.12176514 254.49934387 0.90245217]	[521.28015137 254.36836243 0.94593549]	[467.50109863 257.03564453 0.85771787]	[541.92089844 251.92153931 0.8925935 ]	[5.57196533e+02 8.93435181e+02 8.01520169e-01]	[5.75149475e+02 8.90682922e+02 8.03058088e-01]	[5.44408020e+02 8.57375366e+02 6.26232803e-01]	[4.90556732e+02 8.95882080e+02 7.74797082e-01]	[4.72557648e+02 8.93274902e+02 7.58806169e-01]	[4.90521667e+02 8.65111694e+02 6.23595715e-01]
[truncated: 23 more rows]
