# Supplementary material for: Evaluation of functional tests performance using a camera-based and machine learning approach
Source: PLoS One. 2023 Nov 3;18(11):e0288279. doi: 10.1371/journal.pone.0288279 (PMC10624324; doi:10.1371/journal.pone.0288279)
Supplement: S1 Data — This dataset includes all the extracted keypoints of movements and the associated features and statistics, which were used for the analyses presented in the main manuscript. (ZIP) [file pone.0288279.s001.zip › PLOS_data_28032023/original_movement_data/CSV/000047_SDT_P_crop.csv]

[482.75408936 198.04872131 0.93611783]	[480.19689941 272.47058105 0.91045874]	[416.16885376 269.89361572 0.81511635]	[382.76638794 377.49594116 0.88035333]	[382.78540039 464.88696289 0.86757994]	[541.82391357 272.4593811 0.8431589 ]	[564.91760254 377.57504272 0.89018708]	[557.1932373 470.01461792 0.81905562]	[480.1847229 469.99658203 0.72632575]	[439.06518555 470.02905273 0.70415229]	[441.89318848 621.31048584 0.82996953]	[459.57675171 757.37115479 0.78366113]	[521.31115723 469.98709106 0.70489275]	[523.82818604 621.36212158 0.85335934]	[523.82043457 757.35534668 0.80384034]	[464.92892456 190.37608337 0.89212823]	[495.65527344 187.74684143 0.85328108]	[441.93777466 192.88554382 0.87092984]	[516.21575928 182.61503601 0.80283242]	[5.23874207e+02 7.95803772e+02 7.82457173e-01]	[5.44386169e+02 7.90665527e+02 7.90014744e-01]	[5.21188660e+02 7.67683594e+02 6.55421495e-01]	[4.52023224e+02 7.90760986e+02 7.23069072e-01]	[4.36620941e+02 7.88138062e+02 7.46326864e-01]	[4.62376190e+02 7.70139526e+02 6.99838936e-01]
[480.31869507 198.13763428 0.91596252]	[480.10440063 272.46289062 0.89074045]	[416.08929443 269.9078064 0.80376148]	[380.35092163 375.02999878 0.87057149]	[380.34332275 464.91052246 0.87756944]	[541.730896 272.44088745 0.82946932]	[564.86846924 377.50802612 0.88173538]	[554.70025635 469.96713257 0.81317681]	[480.12744141 472.54534912 0.71886367]	[436.64117432 472.58242798 0.69771457]	[441.8638916 621.3973999 0.84352618]	[459.60513306 757.315979 0.79041439]	[521.26550293 472.54632568 0.69850945]	[523.8013916 621.31854248 0.84912443]	[523.83251953 754.83526611 0.80408806]	[464.81661987 192.81001282 0.9201684 ]	[490.57165527 190.27539062 0.85575283]	[441.84841919 192.87466431 0.88545239]	[513.65307617 182.64189148 0.77936697]	[523.88891602 793.3223877 0.79752737]	[544.39379883 790.61932373 0.79494971]	[5.21205505e+02 7.67632690e+02 6.65990949e-01]	[4.52078064e+02 7.90737610e+02 7.37911344e-01]	[4.36673096e+02 7.88113831e+02 7.59019434e-01]	[4.62393799e+02 7.67679260e+02 6.99592233e-01]
[480.31793213 198.13842773 0.91584259]	[480.10287476 272.46276855 0.89029992]	[416.08709717 269.91094971 0.80364609]	[380.35061646 375.03805542 0.87165594]	[380.33963013 464.91525269 0.87814289]	[541.72973633 272.43728638 0.8288846 ]	[564.86395264 377.5093689 0.8817544 ]	[554.70092773 469.9703064 0.81311685]	[480.12808228 472.54199219 0.71820074]	[436.63769531 472.58068848 0.69617021]	[441.87203979 621.41033936 0.84246874]	[459.60110474 757.35864258 0.79184973]	[521.2678833 472.54190063 0.69818568]	[523.80328369 621.31866455 0.84777182]	[523.84692383 757.30499268 0.80192357]	[464.81732178 192.80966187 0.9198451 ]	[490.57095337 190.27561951 0.85563564]	[441.85098267 192.87280273 0.88469815]	[513.65240479 182.64407349 0.77902102]	[523.86468506 793.31817627 0.79395223]	[5.44365295e+02 7.90627014e+02 7.88579106e-01]	[5.21224609e+02 7.67632263e+02 6.69062078e-01]	[4.54565582e+02 7.90746277e+02 7.40529835e-01]	[4.39076660e+02 7.88130127e+02 7.62886703e-01]	[4.62397125e+02 7.70094849e+02 7.04950035e-01]
[480.18557739 200.65766907 0.89267015]	[477.66662598 272.46466064 0.87765104]	[413.56713867 269.90774536 0.78899342]	[380.28674316 375.01760864 0.87646949]	[380.24142456 467.39019775 0.88279605]	[539.28271484 272.47583008 0.82582217]	[564.81231689 377.59280396 0.89935338]	[554.62554932 469.99560547 0.80918556]	[477.69274902 472.55712891 0.70410854]	[436.54855347 472.60095215 0.6845237 ]	[441.87594604 621.34802246 0.83968717]	[459.59182739 757.33740234 0.79540783]	[521.21655273 472.57028198 0.69133693]	[523.77203369 621.27453613 0.83678305]	[523.86132812 754.82080078 0.80380601]	[462.33590698 192.89772034 0.94745362]	[487.96224976 192.76733398 0.88649797]	[441.7684021 192.94224548 0.89482176]	[508.51013184 187.75010681 0.77722865]	[5.23898621e+02 7.93292236e+02 7.84449995e-01]	[5.44385681e+02 7.90602173e+02 7.77393043e-01]	[5.21225220e+02 7.67603699e+02 6.80974960e-01]	[4.54610870e+02 7.90720642e+02 7.55408227e-01]	[4.39115570e+02 7.88113281e+02 7.72137642e-01]	[4.62368744e+02 7.67681641e+02 7.20757067e-01]
[477.70281982 205.78094482 0.8622489 ]	[475.10522461 272.47293091 0.85909271]	[408.46466064 272.40744019 0.78228372]	[380.17959595 372.54748535 0.87456322]	[377.73684692 467.39608765 0.88599914]	[539.17889404 272.45452881 0.8078956 ]	[562.38873291 377.55471802 0.8909986 ]	[549.55389404 469.96038818 0.80998129]	[475.10754395 472.59838867 0.69419289]	[431.47161865 472.59390259 0.68212599]	[441.79794312 621.32727051 0.83419156]	[457.18188477 757.30889893 0.78265858]	[518.71466064 475.1149292 0.67775792]	[521.42102051 618.84301758 0.84010679]	[523.87249756 757.31591797 0.80037695]	[462.20397949 195.37869263 0.95271325]	[485.39712524 192.87109375 0.90851563]	[439.27825928 193.02960205 0.87871599]	[505.95837402 185.24705505 0.7931 ]	[5.26397766e+02 7.93216858e+02 7.82699764e-01]	[5.44491272e+02 7.88177063e+02 7.63695359e-01]	[5.18790344e+02 7.67648193e+02 6.86548352e-01]	[4.52072052e+02 7.90729248e+02 7.66079903e-01]	[4.36644348e+02 7.88128357e+02 7.73621023e-01]	[4.62339233e+02 7.67666260e+02 7.21722960e-01]
[477.71362305 205.78189087 0.8640188 ]	[475.10501099 272.47036743 0.85863131]	[408.4659729 272.40847778 0.78231925]	[380.1803894 372.55175781 0.87510848]	[377.73535156 467.39251709 0.88689268]	[539.18249512 272.45129395 0.80865371]	[562.38806152 377.55505371 0.89075494]	[549.5559082 469.96115112 0.80987537]	[475.11120605 472.59933472 0.6950267 ]	[431.47412109 472.59466553 0.68247783]	[441.79818726 621.32617188 0.83430606]	[457.18228149 757.30297852 0.78257263]	[518.71795654 475.11578369 0.67845613]	[521.42315674 618.83984375 0.84008497]	[523.87445068 757.31677246 0.80060399]	[462.21008301 195.37762451 0.95284063]	[485.40551758 192.86810303 0.90806478]	[439.27941895 193.02766418 0.87983751]	[505.95562744 185.24150085 0.79300535]	[5.26397461e+02 7.93216370e+02 7.83385158e-01]	[5.44492371e+02 7.88176636e+02 7.64365196e-01]	[5.21177673e+02 7.67640259e+02 6.87686205e-01]	[4.52071533e+02 7.90727844e+02 7.66918957e-01]	[4.36641998e+02 7.88126038e+02 7.72898436e-01]	[4.62339630e+02 7.67659607e+02 7.21757293e-01]
[475.1022644 210.78025818 0.85192692]	[467.4786377 272.44830322 0.85907543]	[403.38342285 272.40045166 0.79752898]	[377.68664551 375.02938843 0.88156044]	[377.59829712 464.90783691 0.88231391]	[531.53601074 272.37954712 0.79944849]	[562.26525879 377.56027222 0.8822757 ]	[546.99530029 469.98800659 0.83046335]	[472.55471802 470.00354004 0.69162375]	[428.92657471 470.01956177 0.6829989 ]	[441.75219727 621.37335205 0.83802825]	[457.22457886 754.75958252 0.78931499]	[516.17401123 472.52542114 0.66421521]	[521.39044189 621.29595947 0.83613837]	[523.85839844 757.38580322 0.79205054]	[459.74493408 195.46577454 0.94065917]	[482.84335327 192.98674011 0.93946195]	[439.14294434 192.98646545 0.86256683]	[503.35305786 187.77812195 0.82653755]	[5.26461975e+02 7.93245911e+02 7.60637581e-01]	[5.46926819e+02 7.88206177e+02 7.57616937e-01]	[5.18736023e+02 7.70136108e+02 6.96848094e-01]	[4.54577484e+02 7.90737976e+02 7.73194134e-01]	[4.36681610e+02 7.88127502e+02 7.72681475e-01]	[4.62372772e+02 7.67586731e+02 6.99850917e-01]
[467.46087646 210.88267517 0.86951041]	[464.89852905 272.44662476 0.88161612]	[403.25067139 272.41836548 0.81960553]	[377.54751587 375.09347534 0.88848948]	[375.10671997 467.39794922 0.84486353]	[526.49890137 272.37133789 0.81571281]	[559.81561279 375.10162354 0.85849756]	[544.53588867 469.97875977 0.84887379]	[470.02746582 469.97894287 0.69263262]	[426.3755188 470.03427124 0.68760312]	[441.68667603 621.32409668 0.83293962]	[457.20596313 754.73913574 0.78622842]	[516.15374756 469.98458862 0.66146225]	[521.36309814 621.27661133 0.82063073]	[523.86071777 757.35223389 0.78759497]	[457.18322754 195.58171082 0.90780485]	[480.30368042 195.38813782 0.94503188]	[436.55477905 195.42263794 0.81780452]	[500.8543396 187.77070618 0.83878982]	[5.23905945e+02 7.93305725e+02 7.49873817e-01]	[5.44416504e+02 7.90615967e+02 7.56136596e-01]	[5.21205383e+02 7.67691650e+02 6.73235893e-01]	[4.57100861e+02 7.90711975e+02 7.68559635e-01]	[4.39118073e+02 7.88123108e+02 7.83472896e-01]	[4.62358307e+02 7.67546631e+02 6.60541654e-01]
[462.19985962 213.40994263 0.93807167]	[462.19238281 272.39962769 0.90887356]	[398.09353638 269.92416382 0.82643813]	[367.41650391 377.58398438 0.84548116]	[364.84918213 470.01818848 0.81857264]	[523.8626709 272.36636353 0.83993733]	[549.56085205 375.08529663 0.85086429]	[544.39001465 464.86154175 0.89838803]	[467.43936157 467.48468018 0.72002602]	[423.88427734 472.52578735 0.70198709]	[439.256073 618.796875 0.83360803]	[457.07577515 752.2119751 0.78148437]	[511.03268433 467.43487549 0.69153672]	[521.41320801 611.11273193 0.8021251 ]	[523.86035156 749.67352295 0.82232815]	[444.42041016 198.08964539 0.86189216]	[475.08911133 195.57199097 0.87936532]	[421.36141968 195.45689392 0.83214456]	[495.60247803 190.3054657 0.80752921]	[523.93774414 788.24047852 0.82900238]	[5.44417419e+02 7.85518799e+02 7.71133900e-01]	[5.21217102e+02 7.62428406e+02 6.44267857e-01]	[4.54645874e+02 7.90667358e+02 7.80188084e-01]	[439.081604 788.1060791 0.79086876]	[4.62265259e+02 7.65034119e+02 6.61924958e-01]
[459.76785278 213.42877197 0.94475043]	[459.70422363 272.38085938 0.9035514 ]	[398.02130127 269.92532349 0.81669325]	[364.76672363 377.64309692 0.87097919]	[362.32745361 470.01400757 0.8329134 ]	[521.31945801 269.87619019 0.83637649]	[547.04315186 372.48556519 0.82780308]	[544.32232666 462.42807007 0.91432697]	[464.96862793 464.9407959 0.72651881]	[423.86154175 469.9715271 0.70580703]	[439.28225708 618.75061035 0.82858807]	[457.10443115 752.21081543 0.78993696]	[508.48828125 464.85955811 0.70651299]	[523.78039551 611.07244873 0.80911851]	[521.31311035 744.52490234 0.79781288]	[444.30697632 198.12568665 0.87285763]	[470.00213623 195.5816803 0.87075448]	[421.33776855 195.4672699 0.83855218]	[487.96755981 190.32859802 0.8045516 ]	[523.94049072 788.07745361 0.79317665]	[5.44326599e+02 7.77915955e+02 7.26888061e-01]	[5.11027679e+02 7.49699707e+02 5.62457561e-01]	[4.57107513e+02 7.90668762e+02 7.82779396e-01]	[439.11413574 788.1116333 0.79120278]	[4.62274170e+02 7.65016418e+02 6.96581006e-01]
[459.71588135 213.46005249 0.94626713]	[459.62741089 272.36917114 0.89111418]	[395.60507202 272.35992432 0.81439471]	[362.22259521 377.57174683 0.88517088]	[362.19570923 475.08633423 0.86449432]	[521.19793701 269.84558105 0.81520724]	[546.94055176 369.9480896 0.83449697]	[541.94891357 462.34222412 0.92639828]	[467.38723755 464.93429565 0.72506303]	[423.85827637 469.9730835 0.70468086]	[439.29397583 613.6932373 0.82423592]	[457.08047485 752.22467041 0.78614461]	[508.51531982 464.83435059 0.70833755]	[521.38464355 608.56915283 0.81091422]	[523.79107666 747.00769043 0.79262412]	[441.86123657 200.58079529 0.8811726 ]	[467.43252563 195.59666443 0.87781233]	[421.27612305 195.49028015 0.81482333]	[485.38253784 187.82644653 0.80886859]	[5.26513000e+02 7.85610229e+02 7.24520147e-01]	[5.44497559e+02 7.77839478e+02 6.92631841e-01]	[5.18665649e+02 7.52250488e+02 5.83116651e-01]	[4.57096985e+02 7.90667969e+02 7.88051903e-01]	[4.39098114e+02 7.88117676e+02 7.88096189e-01]	[4.62257782e+02 7.65074097e+02 6.98810220e-01]
[459.60018921 213.48892212 0.93102455]	[457.20245361 269.92156982 0.87404239]	[395.51089478 269.93145752 0.79786587]	[359.80410767 375.12063599 0.87514293]	[359.76193237 475.12814331 0.87804019]	[518.77362061 267.32745361 0.80927503]	[544.52667236 367.33526611 0.84340167]	[541.90380859 462.2494812 0.92567545]	[464.96408081 464.85684204 0.73352206]	[423.84289551 467.44015503 0.71048546]	[439.29901123 613.69122314 0.82864803]	[457.10015869 752.25518799 0.78652143]	[508.46682739 462.33248901 0.71308494]	[521.41082764 606.07885742 0.82523769]	[523.86834717 747.16381836 0.81371742]	[441.73324585 200.58494568 0.88920623]	[464.86206055 195.61793518 0.8908112 ]	[421.14645386 195.41618347 0.79836309]	[482.95227051 190.27249146 0.84466451]	[5.29057861e+02 7.88095337e+02 7.46258259e-01]	[5.46922729e+02 7.80465881e+02 7.16028452e-01]	[5.18745544e+02 7.57351379e+02 6.31029725e-01]	[4.54651550e+02 7.90651123e+02 7.86087632e-01]	[439.09371948 788.10467529 0.78842139]	[4.62281464e+02 7.67518188e+02 7.02424943e-01]
[457.09375 213.48068237 0.91361946]	[457.09088135 269.92822266 0.8578254 ]	[390.49462891 272.40515137 0.78836644]	[359.73840332 377.54928589 0.88509333]	[359.67681885 475.1539917 0.87997073]	[518.67175293 267.29928589 0.7957058 ]	[544.49127197 364.83029175 0.85151517]	[541.84613037 462.19430542 0.92205638]	[464.93423462 464.88598633 0.73915786]	[423.83880615 467.48641968 0.70975077]	[439.29644775 611.16650391 0.83318651]	[457.09161377 752.20898438 0.78886694]	[505.99118042 462.32745361 0.72371495]	[523.76812744 605.91394043 0.83876371]	[526.39611816 747.13323975 0.80426943]	[439.28881836 200.57929993 0.89593744]	[462.35519409 195.60569763 0.91486913]	[418.60668945 195.37568665 0.79539144]	[482.81134033 190.25151062 0.84875453]	[5.31570312e+02 7.88003784e+02 7.36190736e-01]	[5.46993225e+02 7.80387512e+02 7.19842732e-01]	[5.21284729e+02 7.57353088e+02 6.73835814e-01]	[454.6293335 790.63018799 0.79074037]	[4.36690033e+02 7.88076843e+02 7.85519838e-01]	[4.62271423e+02 7.65071411e+02 7.03663826e-01]
[454.55706787 213.44100952 0.89049613]	[452.06143188 269.87283325 0.83645958]	[387.89151001 272.38522339 0.78844011]	[359.65853882 375.11022949 0.87034607]	[359.56079102 475.11480713 0.87051398]	[513.63989258 264.71459961 0.79205602]	[544.45556641 364.81097412 0.86524057]	[541.81732178 459.79727173 0.92494315]	[464.9012146 464.8611145 0.74399287]	[423.79846191 467.48287964 0.71419859]	[439.26574707 613.64776611 0.8300814 ]	[457.10003662 752.22680664 0.78651571]	[505.95230103 462.29217529 0.73514104]	[523.8269043 603.48016357 0.82677186]	[526.49395752 749.65222168 0.79076302]	[439.18139648 198.14004517 0.89366776]	[462.23272705 195.56056213 0.93503255]	[416.08169556 195.37361145 0.80576748]	[480.35293579 187.76393127 0.8404001 ]	[5.36646912e+02 7.90653870e+02 7.59415209e-01]	[5.49591492e+02 7.85575500e+02 7.51958966e-01]	[5.21372131e+02 7.64972473e+02 7.10399866e-01]	[4.54640564e+02 7.90591675e+02 7.88619399e-01]	[4.39079102e+02 7.88038330e+02 7.79877543e-01]	[4.62290924e+02 7.65087952e+02 6.85769439e-01]
[451.98925781 213.42370605 0.88298166]	[449.5057373 272.35491943 0.84093589]	[385.32696533 272.46105957 0.79567802]	[359.60284424 377.52508545 0.8777194 ]	[357.19769287 475.14819336 0.8752619 ]	[513.58319092 264.74908447 0.78689742]	[544.35406494 364.77493286 0.880759 ]	[541.78039551 459.74356079 0.91864574]	[464.91464233 464.83413696 0.74535131]	[423.81008911 467.47766113 0.71401191]	[439.26687622 613.70794678 0.82852089]	[457.11889648 754.76251221 0.78720528]	[505.96051025 462.24493408 0.73527336]	[523.84216309 603.50402832 0.84241056]	[528.98791504 749.6807251 0.80087233]	[439.08630371 198.13102722 0.88361633]	[459.82299805 195.51837158 0.93240535]	[413.5854187 195.41094971 0.7541129 ]	[480.27590942 182.67430115 0.83118474]	[5.36676880e+02 7.88038086e+02 7.58910537e-01]	[5.52080444e+02 7.80466248e+02 7.35271633e-01]	[5.23791809e+02 7.65032837e+02 7.43648827e-01]	[454.64944458 788.14050293 0.79274422]	[439.12701416 785.56744385 0.78953183]	[4.62294983e+02 7.67575745e+02 6.92754865e-01]
[451.99026489 213.42520142 0.88320041]	[449.50726318 272.35876465 0.84172732]	[385.32873535 272.46575928 0.79538792]	[359.60098267 377.52838135 0.87952006]	[357.19207764 475.14086914 0.87398779]	[513.58416748 264.75216675 0.78691047]	[544.35162354 362.34655762 0.8828277 ]	[541.77581787 459.74954224 0.91864455]	[464.91134644 464.84143066 0.74525493]	[423.80227661 467.48428345 0.7141248 ]	[439.26495361 613.71624756 0.82803446]	[457.11843872 754.74090576 0.78801668]	[505.9559021 462.25228882 0.73597461]	[523.83758545 603.50518799 0.84099197]	[528.98254395 749.69799805 0.79955959]	[439.08648682 198.13284302 0.88322961]	[459.82290649 195.51960754 0.93189019]	[413.58786011 195.40748596 0.7541073 ]	[480.27874756 182.67218018 0.83256567]	[5.36674927e+02 7.88079041e+02 7.65027106e-01]	[5.52072754e+02 7.82973999e+02 7.40748525e-01]	[5.23786926e+02 7.65057800e+02 7.49961376e-01]	[454.64776611 788.14306641 0.79528487]	[439.12313843 785.56774902 0.79151559]	[4.62293945e+02 7.67557129e+02 6.90839112e-01]
[449.42630005 213.40864563 0.88720763]	[449.4286499 272.39144897 0.84903318]	[382.78027344 274.90420532 0.81026244]	[359.57086182 377.54232788 0.88375926]	[357.16687012 475.09518433 0.86781311]	[511.08666992 264.75186157 0.78272623]	[544.28289795 364.80151367 0.88091737]	[541.77209473 459.68762207 0.91132486]	[464.89587402 462.39608765 0.74904853]	[423.78512573 467.46960449 0.71578336]	[439.25878906 613.668396 0.83019686]	[457.12646484 754.74395752 0.78301376]	[505.94235229 459.81851196 0.73904312]	[523.83758545 603.40893555 0.84655952]	[529.05706787 749.72509766 0.78573376]	[436.64282227 198.12384033 0.87557232]	[459.75231934 195.50714111 0.93463045]	[413.51773071 195.47465515 0.74707049]	[480.18405151 185.20570374 0.82511288]	[5.39270081e+02 7.88126343e+02 7.67047524e-01]	[5.54692932e+02 7.85485535e+02 7.28748858e-01]	[523.80877686 767.50610352 0.77049047]	[454.62384033 788.15454102 0.78863347]	[4.39126160e+02 7.85578796e+02 7.81906605e-01]	[4.62303741e+02 7.67561401e+02 6.82121992e-01]
[446.90637207 213.38467407 0.89015901]	[446.92727661 272.36904907 0.85129017]	[382.7244873 274.88134766 0.81362969]	[359.5617981 377.56369019 0.88639045]	[357.15460205 475.06896973 0.86470872]	[511.01171875 264.72662354 0.7896682 ]	[541.94458008 364.80050659 0.88359571]	[541.80517578 459.65139771 0.91124332]	[464.90945435 462.3911438 0.74729222]	[423.8079834 467.46380615 0.71353233]	[439.26501465 611.16949463 0.82973409]	[457.13201904 752.28887939 0.78126252]	[505.95907593 459.82037354 0.73603696]	[523.85290527 603.44378662 0.83311772]	[529.04046631 749.63562012 0.80069005]	[436.58605957 198.10063171 0.86942953]	[459.70578003 195.47207642 0.93383199]	[411.00134277 195.50567627 0.74644244]	[480.13934326 185.23083496 0.83114266]	[5.34108521e+02 7.80470398e+02 7.21394360e-01]	[5.49495239e+02 7.75282166e+02 7.33183384e-01]	[5.23908447e+02 7.59940186e+02 6.97679996e-01]	[4.54570312e+02 7.88143555e+02 7.75432944e-01]	[4.39100433e+02 7.85550537e+02 7.70368576e-01]	[4.62288696e+02 7.67550598e+02 6.80742621e-01]
[444.40615845 213.38294983 0.90122718]	[444.41357422 269.93051147 0.85729522]	[380.32009888 272.48318481 0.8183043 ]	[357.2277832 377.59802246 0.89609009]	[357.16113281 475.11080933 0.86650854]	[506.00585938 262.22460938 0.80907798]	[541.92260742 364.80252075 0.88571197]	[541.80834961 459.66790771 0.91526109]	[464.92877197 462.39700317 0.74639529]	[423.81314087 467.47900391 0.71365732]	[439.26773071 611.1539917 0.83217216]	[457.13095093 754.74884033 0.78278071]	[506.00106812 462.21929932 0.73118538]	[523.86071777 603.48120117 0.8336097 ]	[528.9989624 749.64807129 0.80528724]	[434.09631348 198.10569763 0.86353713]	[459.64358521 195.46261597 0.93293768]	[405.92080688 195.51550293 0.74275666]	[477.72186279 185.20100403 0.82303959]	[5.34099609e+02 7.80466553e+02 7.19335437e-01]	[5.47057129e+02 7.75266296e+02 7.28038788e-01]	[5.23864441e+02 7.62420959e+02 6.92429423e-01]	[4.54578156e+02 7.88145996e+02 7.71546781e-01]	[4.39102081e+02 7.85557800e+02 7.70997882e-01]	[4.62283325e+02 7.67577698e+02 6.90143406e-01]
[444.32571411 213.37057495 0.90955961]	[444.34503174 272.34805298 0.86520755]	[380.25927734 272.50048828 0.83040732]	[357.21850586 377.61587524 0.89631367]	[357.1723938 475.16732788 0.87000537]	[505.95608521 262.21981812 0.81660903]	[541.90234375 364.81384277 0.88129723]	[541.81103516 459.65875244 0.91233575]	[464.90261841 464.84194946 0.74808878]	[423.77560425 469.99359131 0.71407932]	[439.27807617 613.67529297 0.82914191]	[457.13156128 754.83343506 0.7807641 ]	[505.98348999 462.22921753 0.73222327]	[523.85534668 605.88452148 0.83598179]	[526.54064941 749.67224121 0.78385508]	[434.01687622 198.09991455 0.85778534]	[459.58547974 195.45939636 0.9234063 ]	[403.39981079 195.48187256 0.77959681]	[477.64205933 185.19645691 0.79664123]	[5.34112366e+02 7.80387390e+02 6.63616896e-01]	[5.47026917e+02 7.72774109e+02 6.99539483e-01]	[5.23841309e+02 7.62518066e+02 6.44753635e-01]	[4.54595276e+02 7.88180847e+02 7.68154502e-01]	[4.39111267e+02 7.85606750e+02 7.72841513e-01]	[4.62283020e+02 7.67649170e+02 7.00611353e-01]
[441.88104248 213.39085388 0.9207145 ]	[444.29614258 272.37207031 0.87398946]	[380.21673584 274.91390991 0.83957422]	[357.21224976 377.61587524 0.89605111]	[357.19567871 477.62094116 0.87899917]	[505.91217041 262.22415161 0.82215935]	[541.89086914 364.84680176 0.87683064]	[541.81890869 459.64389038 0.9076426 ]	[464.88375854 464.89837646 0.74275839]	[421.36810303 472.52932739 0.71359265]	[439.27709961 616.22509766 0.82561153]	[457.1204834 757.3572998 0.78312135]	[505.97720337 462.26739502 0.72890723]	[523.83966064 606.0267334 0.83854634]	[528.99530029 749.76794434 0.78128946]	[428.99841309 198.10914612 0.84971553]	[457.15509033 195.48805237 0.91323739]	[403.33956909 195.4798584 0.79094976]	[477.61117554 187.75474548 0.80170441]	[5.31596924e+02 7.82970764e+02 6.92780197e-01]	[5.47068481e+02 7.75304871e+02 7.13304996e-01]	[5.23884949e+02 7.67502014e+02 6.69192255e-01]	[4.52089386e+02 7.88203674e+02 7.64478743e-01]	[4.39082275e+02 7.88013489e+02 7.67599225e-01]	[4.62263519e+02 7.70086060e+02 7.12679744e-01]
[441.86682129 213.4074707 0.92345971]	[441.9067688 272.38519287 0.87892383]	[380.2170105 274.93353271 0.84252799]	[357.22119141 377.63772583 0.89201379]	[357.22686768 477.65899658 0.88699365]	[503.49822998 262.22799683 0.82535619]	[541.87481689 364.85186768 0.8737154 ]	[541.80975342 459.63217163 0.90339535]	[464.85406494 464.90350342 0.7467559 ]	[421.32928467 472.53872681 0.72020131]	[439.28042603 618.74017334 0.82847363]	[457.10693359 757.31237793 0.78195709]	[505.9604187 462.27005005 0.72993034]	[523.82751465 606.00714111 0.84346282]	[526.54382324 752.19787598 0.77827734]	[428.97073364 198.14065552 0.84414983]	[457.13052368 195.51367188 0.9047218 ]	[403.32641602 195.48968506 0.78996348]	[475.15029907 187.75588989 0.78804743]	[5.34137207e+02 7.83033630e+02 6.65964425e-01]	[5.49535095e+02 7.77832886e+02 6.76791549e-01]	[5.23827454e+02 7.67526733e+02 6.70196176e-01]	[4.54610657e+02 7.88222412e+02 7.86948085e-01]	[439.11273193 788.03619385 0.78812855]	[4.62247406e+02 7.67630615e+02 7.08027542e-01]
[441.85379028 213.42767334 0.92767489]	[441.89660645 272.41049194 0.88349849]	[380.20239258 274.96310425 0.84660345]	[357.22973633 377.74172974 0.88746727]	[359.5847168 477.72436523 0.89811188]	[503.49163818 262.24279785 0.82340807]	[541.86193848 367.33111572 0.86759591]	[541.78747559 459.62261963 0.901923 ]	[464.8196106 464.90164185 0.74853688]	[421.30523682 472.53985596 0.72251254]	[439.27484131 616.25946045 0.83407223]	[457.12020874 757.33032227 0.78684503]	[505.91003418 462.26171875 0.73490727]	[523.7835083 603.43804932 0.85156083]	[526.48724365 752.1854248 0.78922367]	[428.94958496 200.57293701 0.84032792]	[457.11929321 195.53620911 0.89892858]	[403.30236816 195.50898743 0.78998405]	[475.13742065 187.76831055 0.78354943]	[5.28998596e+02 7.85526550e+02 6.69983923e-01]	[5.46984680e+02 7.77914001e+02 6.84829116e-01]	[5.23802490e+02 7.65048767e+02 6.54194653e-01]	[454.62841797 788.19714355 0.79361278]	[439.14437866 788.01953125 0.79740447]	[4.62265320e+02 7.67635803e+02 7.27679551e-01]
[441.909729 213.45948792 0.92190343]	[441.87408447 272.45870972 0.89514804]	[380.16238403 275.01235962 0.85067666]	[357.22280884 380.15582275 0.88826996]	[357.23010254 480.17086792 0.9108659 ]	[503.49157715 264.75387573 0.82067555]	[541.8380127 367.39486694 0.86081994]	[541.69580078 459.68081665 0.89080167]	[462.38980103 467.44778442 0.74782562]	[421.24069214 475.11120605 0.7292695 ]	[439.22833252 621.27246094 0.8412472 ]	[457.19619751 757.32623291 0.7945177 ]	[503.49090576 462.33895874 0.73156679]	[521.3026123 606.01025391 0.83953744]	[526.40966797 752.20751953 0.79297227]	[431.496521 200.61627197 0.84271926]	[457.17617798 195.57415771 0.90071464]	[403.29446411 195.55010986 0.79221475]	[477.60031128 190.30426025 0.79094356]	[5.26517883e+02 7.85482727e+02 6.44193053e-01]	[5.46949707e+02 7.75334656e+02 6.62569761e-01]	[5.21351868e+02 7.67498230e+02 6.40584588e-01]	[454.55474854 790.63061523 0.79063213]	[439.08560181 788.06634521 0.79221106]	[4.62347076e+02 7.67639709e+02 7.36120820e-01]
[444.32666016 213.4903717 0.9184171 ]	[441.89361572 274.86923218 0.89728642]	[380.20797729 275.04940796 0.85012406]	[357.21456909 380.15216064 0.89655858]	[357.16390991 480.16882324 0.90420842]	[503.49005127 267.29989624 0.81763202]	[541.84564209 369.9597168 0.85751718]	[539.28961182 459.76324463 0.87961739]	[462.33853149 470.02276611 0.75031984]	[421.21408081 477.6647644 0.73966205]	[439.23248291 621.38830566 0.851062 ]	[457.20233154 754.74664307 0.79598749]	[503.44445801 464.85018921 0.7266854 ]	[521.30163574 606.03106689 0.83653241]	[523.9887085 752.19067383 0.80171818]	[434.03024292 200.66563416 0.84328878]	[457.22134399 195.62528992 0.90156537]	[403.37023926 195.58647156 0.77527708]	[477.63314819 190.31593323 0.79591739]	[5.23955811e+02 7.88112488e+02 7.57687628e-01]	[5.44462158e+02 7.82998779e+02 7.23219514e-01]	[5.21357910e+02 7.65022095e+02 6.60468638e-01]	[454.57904053 788.20794678 0.79274058]	[439.11758423 785.59692383 0.78759575]	[4.62334412e+02 7.67507690e+02 7.08395362e-01]
[444.40130615 213.53358459 0.9098404 ]	[441.89959717 274.90127563 0.90323329]	[380.22216797 275.05090332 0.85073757]	[357.20031738 380.19436646 0.88869935]	[357.06185913 477.61663818 0.8712256 ]	[503.4906311 269.85171509 0.82209969]	[541.83563232 372.50054932 0.85725135]	[539.18511963 462.28604126 0.86523324]	[462.2661438 472.52911377 0.75269395]	[421.16543579 477.68457031 0.74613768]	[439.23233032 623.83953857 0.86819243]	[459.58325195 754.8081665 0.79341853]	[503.34957886 464.89404297 0.73244947]	[521.20697021 608.55541992 0.8080281 ]	[524.01757812 754.82617188 0.78026116]	[434.08840942 203.1749115 0.8476944 ]	[459.6321106 198.04296875 0.90842718]	[405.8366394 198.09544373 0.76252562]	[477.70562744 192.80232239 0.82116175]	[5.23905151e+02 7.90736694e+02 7.72675574e-01]	[5.44405701e+02 7.88091125e+02 7.43319929e-01]	[5.23815125e+02 7.67628052e+02 6.88933611e-01]	[4.54594788e+02 7.90644714e+02 7.75891423e-01]	[4.39114136e+02 7.88044434e+02 7.84220338e-01]	[4.62352631e+02 7.67512573e+02 6.90141499e-01]
[444.44781494 215.95051575 0.90662384]	[444.31781006 274.98156738 0.90183443]	[380.26498413 277.47262573 0.84284258]	[357.16833496 380.28244019 0.87536258]	[356.99655151 477.70578003 0.87774652]	[505.90637207 272.36233521 0.81998742]	[541.80548096 375.05252075 0.86713088]	[536.73028564 462.4460144 0.84451658]	[462.25366211 475.14291382 0.76726723]	[421.15682983 480.22387695 0.76873374]	[439.21270752 623.925354 0.87214124]	[459.57827759 757.33007812 0.78802538]	[503.3432312 469.99581909 0.72221631]	[521.1842041 611.14038086 0.78439826]	[523.9888916 762.43530273 0.78642797]	[434.10946655 205.74981689 0.84441042]	[459.68029785 198.15196228 0.9087922 ]	[405.88882446 198.10726929 0.71645558]	[480.16506958 192.8412323 0.83501476]	[5.23858582e+02 7.90783936e+02 7.41595387e-01]	[5.44383667e+02 7.88156311e+02 7.34209538e-01]	[5.23802734e+02 7.70100769e+02 6.66984558e-01]	[4.54563904e+02 7.90641357e+02 7.64851093e-01]	[4.39076050e+02 7.88055786e+02 7.79227912e-01]	[4.62366516e+02 7.67565430e+02 6.98235393e-01]
[446.97573853 216.14149475 0.87492025]	[444.36407471 275.06466675 0.90143836]	[380.33380127 275.09936523 0.83752728]	[357.1109314 380.32418823 0.87301731]	[354.57183838 480.14910889 0.87631929]	[505.91851807 274.95401001 0.85000831]	[541.79089355 377.55236816 0.88935894]	[536.64984131 464.93310547 0.82264316]	[459.84039307 477.69082642 0.78181112]	[418.7633667 480.3006897 0.77522165]	[439.15319824 624.03424072 0.87160748]	[459.60040283 759.89276123 0.78379035]	[500.89779663 475.07791138 0.72708607]	[518.65362549 616.27478027 0.75471735]	[523.90710449 765.02471924 0.81199729]	[436.62969971 210.84535217 0.88830942]	[459.7802124 205.7124176 0.8979128]	[410.95095825 200.63546753 0.70692009]	[480.30679321 192.9619751 0.84795749]	[5.23864624e+02 7.93271057e+02 7.36996174e-01]	[5.44373840e+02 7.90644287e+02 7.44568288e-01]	[5.21346558e+02 7.70261963e+02 6.86157763e-01]	[4.54607910e+02 7.90702576e+02 7.40875721e-01]	[4.39110260e+02 7.88103821e+02 7.63911247e-01]	[4.62387848e+02 7.67632751e+02 6.74037397e-01]
[446.9758606 216.14196777 0.87493879]	[444.35766602 275.06393433 0.90220249]	[380.32501221 275.10241699 0.83892673]	[357.11087036 380.32614136 0.87310088]	[354.57217407 480.14718628 0.87601388]	[505.91482544 274.95074463 0.85004812]	[541.79040527 377.54849243 0.88896435]	[536.65124512 464.93466187 0.82219398]	[459.84024048 477.68734741 0.78149492]	[418.76300049 480.29824829 0.77536798]	[439.15362549 624.03204346 0.87205124]	[459.60662842 759.90270996 0.78618264]	[500.89871216 475.07394409 0.7267713 ]	[518.65014648 616.27380371 0.75409174]	[523.90673828 765.02056885 0.81104636]	[436.62982178 210.84611511 0.88848746]	[459.7800293 205.71281433 0.89819002]	[410.94812012 200.6340332 0.70882428]	[480.3052063 192.96424866 0.84789127]	[5.23872864e+02 7.93281982e+02 7.34483123e-01]	[5.44377319e+02 7.90650208e+02 7.41917014e-01]	[5.21342468e+02 7.70258850e+02 6.88588262e-01]	[4.54597443e+02 7.90706482e+02 7.40636110e-01]	[4.39107544e+02 7.88104309e+02 7.64714241e-01]	[4.62392426e+02 7.67644470e+02 6.76618814e-01]
[452.00646973 218.63571167 0.85341388]	[444.34695435 277.53161621 0.90606928]	[382.73666382 277.5413208 0.83486617]	[357.04208374 382.75601196 0.86550015]	[354.49383545 480.31259155 0.88002682]	[505.87258911 275.11138916 0.87472445]	[541.75970459 377.65298462 0.89683175]	[531.5927124 470.02349854 0.80543637]	[459.79330444 477.74023438 0.78828931]	[418.70944214 480.33102417 0.7683652 ]	[439.13973999 624.03979492 0.87416834]	[459.60324097 757.38269043 0.77438295]	[500.84344482 475.14169312 0.7334649 ]	[516.19714355 618.81524658 0.75492048]	[523.91992188 762.51098633 0.80128717]	[439.10394287 213.33956909 0.92804801]	[462.2020874 208.30184937 0.9036417 ]	[416.04150391 208.28770447 0.71074575]	[482.74090576 195.383255 0.85669279]	[5.26514893e+02 7.93286377e+02 6.94677949e-01]	[5.46930908e+02 7.90640503e+02 7.24376798e-01]	[5.21284485e+02 7.70215149e+02 6.93533957e-01]	[4.57140625e+02 7.90694275e+02 7.38721013e-01]	[4.39175201e+02 7.88114624e+02 7.56180167e-01]	[4.62374695e+02 7.67540344e+02 6.49957836e-01]
[452.06558228 221.12068176 0.84340632]	[444.3711853 277.64666748 0.89691073]	[382.78118896 277.60723877 0.83069229]	[357.05252075 382.73532104 0.86285013]	[351.98602295 480.3269043 0.87107778]	[505.94396973 277.65350342 0.85166699]	[541.70941162 380.14990234 0.89578748]	[529.03112793 475.13342285 0.82735324]	[459.73944092 480.25131226 0.79585534]	[418.6451416 482.82940674 0.76116103]	[439.10671997 626.49682617 0.86682969]	[459.60900879 764.95727539 0.77384788]	[500.79916382 477.6746521 0.74301159]	[513.63543701 621.35491943 0.74810028]	[523.78442383 765.03674316 0.813977 ]	[439.18505859 213.40109253 0.93702459]	[462.2444458 210.82931519 0.92005271]	[418.54495239 208.33886719 0.75887299]	[482.73736572 195.47427368 0.84795851]	[5.26426208e+02 7.93300293e+02 7.08631217e-01]	[5.44430664e+02 7.90630127e+02 7.21541047e-01]	[5.18751221e+02 7.72730957e+02 6.62428856e-01]	[4.54617615e+02 7.90780396e+02 6.93729818e-01]	[4.39107941e+02 7.88197449e+02 7.20892549e-01]	[4.62389191e+02 7.70117432e+02 6.54389143e-01]
[457.10293579 223.73371887 0.84505606]	[444.38131714 280.12216187 0.8850311 ]	[382.77035522 277.71905518 0.82525522]	[357.01928711 382.83218384 0.85335255]	[349.37991333 482.79196167 0.85880119]	[505.99621582 280.14041138 0.83386177]	[541.70373535 382.72839355 0.86933804]	[526.52947998 477.73095703 0.86248434]	[459.66107178 482.77114868 0.78770483]	[418.58755493 485.37506104 0.74301773]	[439.12435913 626.53051758 0.86325848]	[459.64151001 767.54748535 0.78539634]	[500.72717285 480.22131348 0.74380159]	[511.07342529 623.86065674 0.77024537]	[521.33410645 767.65356445 0.82768452]	[439.29098511 213.52342224 0.93603975]	[462.3571167 213.3137207 0.92018455]	[418.63772583 210.86125183 0.79578793]	[482.8508606 195.574646 0.84266627]	[5.29001282e+02 7.98386536e+02 6.44192100e-01]	[5.44454529e+02 7.90768066e+02 7.10433483e-01]	[5.13644470e+02 7.80444641e+02 6.24459505e-01]	[4.54619446e+02 7.93229309e+02 6.56228483e-01]	[4.39159393e+02 7.90631165e+02 6.94096267e-01]	[4.62384918e+02 7.72730652e+02 6.34647787e-01]
[457.17697144 231.42297363 0.89453071]	[446.87457275 282.78063965 0.8418225 ]	[382.83486938 282.76748657 0.79537749]	[356.98190308 385.37802124 0.83729672]	[341.71389771 485.3793335 0.8741625 ]	[508.47918701 282.74603271 0.81172711]	[541.67327881 390.42776489 0.82515746]	[526.44012451 482.77194214 0.87804157]	[457.1836853 482.92050171 0.75798577]	[416.08938599 485.47219849 0.71982366]	[436.61499023 626.60314941 0.84462571]	[4.57123596e+02 7.64974243e+02 7.50403762e-01]	[500.65423584 482.82305908 0.73618525]	[508.53765869 623.9934082 0.79633135]	[521.31677246 770.21295166 0.81517076]	[441.7098999 216.09274292 0.93085194]	[462.45214844 215.9375 0.92497593]	[418.78213501 213.41294861 0.83995169]	[482.91973877 205.76135254 0.81560111]	[5.26445557e+02 8.03467041e+02 6.24716878e-01]	[5.44368713e+02 7.93303833e+02 6.80585802e-01]	[5.13594421e+02 7.85549988e+02 6.27577305e-01]	[4.54591034e+02 7.93218811e+02 7.05920100e-01]	[4.36651978e+02 7.90624023e+02 7.34290719e-01]	[4.62282654e+02 7.70149475e+02 6.30288780e-01]
[457.16671753 233.94798279 0.91523057]	[446.86779785 290.40881348 0.84683967]	[382.8230896 290.35565186 0.78710556]	[356.96203613 387.92321777 0.8220951 ]	[339.25457764 487.98770142 0.86293668]	[508.47427368 290.36480713 0.80213445]	[539.31433105 395.53945923 0.84248924]	[526.40875244 482.91870117 0.8732487 ]	[457.1600647 485.43032837 0.74498367]	[416.03356934 490.48233032 0.70429707]	[436.58029175 626.56054688 0.8480354 ]	[4.57082062e+02 7.62441772e+02 7.33670056e-01]	[500.6663208 482.93032837 0.73344517]	[508.4503479 626.4263916 0.8059566]	[521.2565918 772.77038574 0.80031198]	[441.71353149 218.57792664 0.90811884]	[464.82885742 216.11367798 0.90077162]	[418.72241211 213.51829529 0.83873069]	[482.95083618 210.90792847 0.83766109]	[5.23876526e+02 8.08684021e+02 7.13792801e-01]	[5.41883667e+02 8.03537231e+02 7.04240501e-01]	[5.11064362e+02 7.88071289e+02 6.50330663e-01]	[4.54552643e+02 7.93275879e+02 6.90290570e-01]	[4.36589233e+02 7.90637939e+02 7.13682830e-01]	[4.62270020e+02 7.67642944e+02 6.16623998e-01]
[457.13946533 236.43518066 0.92718381]	[446.87927246 293.00842285 0.87412357]	[382.86550903 292.91537476 0.79474229]	[354.58737183 390.51119995 0.82899123]	[339.18719482 490.49926758 0.87193912]	[508.48568726 292.97506714 0.81523627]	[539.31018066 395.61798096 0.84904456]	[526.40625 485.42120361 0.85522598]	[457.12103271 487.98287964 0.7254737 ]	[413.58682251 493.09561157 0.69568819]	[434.12359619 629.08624268 0.82903951]	[4.54636719e+02 7.64987610e+02 7.38957882e-01]	[498.23162842 485.44326782 0.71164787]	[505.97967529 626.56811523 0.80689424]	[521.36486816 777.91680908 0.79415292]	[439.31387329 221.18266296 0.88457632]	[464.83135986 218.63540649 0.8777675 ]	[418.64987183 215.95422363 0.80475795]	[482.98382568 213.34960938 0.83000851]	[5.23859680e+02 8.11269287e+02 7.40918517e-01]	[5.41860413e+02 8.08637939e+02 7.40393400e-01]	[5.16209778e+02 7.88183167e+02 6.62099242e-01]	[4.49508667e+02 7.95864563e+02 6.81390822e-01]	[4.34077881e+02 7.90736023e+02 7.06955373e-01]	[4.62259888e+02 7.70171997e+02 6.40732467e-01]
[457.21377563 236.5652771 0.93591905]	[446.92428589 295.48254395 0.88690197]	[382.87091064 295.41891479 0.80367327]	[354.58679199 395.64691162 0.85546976]	[339.0958252 493.05462646 0.87426424]	[508.54367065 295.45608521 0.82541662]	[541.67443848 398.05673218 0.8544215 ]	[524.02191162 490.51919556 0.84139901]	[457.14428711 493.04559326 0.72706449]	[413.58071899 495.65310669 0.70085919]	[434.0585022 634.18505859 0.80092037]	[4.54581909e+02 7.65057678e+02 7.35288858e-01]	[498.26629639 490.50369263 0.70630163]	[505.95339966 629.02783203 0.80233234]	[521.30731201 782.95330811 0.79086685]	[441.66650391 228.78108215 0.88787293]	[464.8671875 223.66601562 0.86519676]	[418.61386108 216.1073761 0.79452509]	[485.35647583 213.40817261 0.80816567]	[5.23787781e+02 8.13819580e+02 7.35010743e-01]	[5.41781189e+02 8.11157654e+02 7.44115710e-01]	[5.16191040e+02 7.90600769e+02 6.71088457e-01]	[4.52008911e+02 8.00937317e+02 6.82739496e-01]	[4.34048462e+02 7.93240234e+02 6.89291477e-01]	[4.62243683e+02 7.70236206e+02 6.36768162e-01]
[457.14559937 239.0602417 0.90096253]	[446.9317627 295.64752197 0.89341319]	[385.29431152 295.58935547 0.81866282]	[356.96813965 398.1257019 0.8758918 ]	[336.66516113 495.58978271 0.87008047]	[508.49710083 295.61907959 0.84277737]	[541.70477295 398.25302124 0.8880772 ]	[523.99603271 498.13534546 0.87256348]	[457.11880493 493.11499023 0.73242849]	[413.55987549 498.14413452 0.70610416]	[434.06173706 639.26275635 0.80367517]	[4.54604004e+02 7.67539795e+02 7.64963031e-01]	[498.23416138 493.06732178 0.70223343]	[503.43997192 629.09344482 0.82800782]	[521.24108887 788.05847168 0.82832962]	[439.30990601 231.39047241 0.91363287]	[462.44302368 228.78749084 0.87937087]	[418.68585205 221.12428284 0.78172976]	[485.34539795 215.9493866 0.83664781]	[5.23827393e+02 8.21517456e+02 7.36792505e-01]	[5.41805176e+02 8.13806091e+02 7.40697920e-01]	[5.13631348e+02 7.93246521e+02 6.82707310e-01]	[4.52072754e+02 8.00965271e+02 6.91536844e-01]	[4.34108917e+02 7.93282837e+02 6.97212577e-01]	[4.62223907e+02 7.72703979e+02 6.61783457e-01]
[457.12457275 241.66677856 0.86493582]	[446.90332031 298.18917847 0.88563848]	[385.30963135 298.11203003 0.81706649]	[354.5105896 400.72824097 0.85362417]	[336.59320068 498.25128174 0.8946197 ]	[508.48855591 300.64556885 0.82008439]	[541.72772217 400.86474609 0.8751505 ]	[523.9788208 500.66918945 0.88809353]	[457.11044312 498.17956543 0.74818498]	[413.57763672 500.68026733 0.7261337 ]	[431.51092529 641.87158203 0.82284629]	[454.58963013 767.59863281 0.77944839]	[498.20327759 495.69418335 0.7068913 ]	[503.42944336 634.21557617 0.80562603]	[521.27099609 788.20166016 0.82276654]	[441.66812134 233.91921997 0.93268943]	[462.42538452 231.40666199 0.90439749]	[418.75515747 226.26274109 0.77752829]	[482.93637085 216.14466858 0.82339692]	[5.21376831e+02 8.29078186e+02 7.26448178e-01]	[5.41748779e+02 8.21458679e+02 7.04387724e-01]	[5.16165466e+02 7.95835571e+02 6.40268028e-01]	[4.52070099e+02 7.98434753e+02 6.84377491e-01]	[4.36568481e+02 7.93255188e+02 7.05668449e-01]	[4.59841461e+02 7.72778809e+02 6.60008311e-01]
[457.19683838 249.36204529 0.87812775]	[449.46295166 300.76477051 0.84053785]	[385.38708496 300.65609741 0.80375654]	[354.5788269 400.79217529 0.84666783]	[336.52008057 500.75057983 0.90442669]	[511.05578613 303.28805542 0.78606546]	[541.76544189 410.94049072 0.84205264]	[523.99163818 503.29492188 0.88774431]	[454.65258789 500.82272339 0.75593621]	[413.5383606 503.29034424 0.73236948]	[431.5335083 644.44866943 0.84485775]	[457.07443237 767.53192139 0.77773619]	[498.13684082 500.78814697 0.71832049]	[503.44732666 644.37255859 0.83244026]	[521.2043457 790.7633667 0.81547505]	[441.70050049 236.47679138 0.94732213]	[464.85897827 233.9803772 0.91298318]	[418.79550171 233.83586121 0.80825633]	[482.97039795 218.6728363 0.76907551]	[5.23813232e+02 8.31796448e+02 7.16322720e-01]	[5.41718018e+02 8.29112549e+02 7.14240670e-01]	[5.13571411e+02 8.00965698e+02 6.38832927e-01]	[4.52063812e+02 7.98435608e+02 6.97780073e-01]	[4.36588043e+02 7.90827393e+02 7.17259943e-01]	[4.62269745e+02 7.70235291e+02 6.83537364e-01]
[457.14474487 251.96035767 0.89004463]	[449.44805908 308.39544678 0.82776845]	[387.86346436 305.79870605 0.77540886]	[354.55432129 403.38214111 0.82462287]	[336.46276855 503.36062622 0.90874273]	[508.54351807 310.8911438 0.78638446]	[541.77069092 418.57363892 0.88468182]	[523.95385742 506.01858521 0.86514527]	[454.63809204 503.34362793 0.75749803]	[413.50509644 503.38354492 0.738536 ]	[434.0496521 646.99090576 0.85506302]	[457.11651611 765.05755615 0.80409586]	[498.13635254 503.33520508 0.72476614]	[503.33724976 644.51831055 0.86355031]	[5.21218323e+02 7.93274231e+02 7.81431139e-01]	[441.70111084 236.60955811 0.92904156]	[464.83578491 236.49588013 0.91495621]	[421.16305542 234.01396179 0.84072948]	[485.35333252 231.34893799 0.81168401]	[5.23803406e+02 8.31768738e+02 6.81724846e-01]	[5.41732239e+02 8.29117554e+02 6.90822899e-01]	[5.13615173e+02 8.03559387e+02 6.00360394e-01]	[4.52063232e+02 7.98424561e+02 6.91324294e-01]	[4.36564606e+02 7.90811951e+02 7.24905372e-01]	[4.62313568e+02 7.70141907e+02 7.02083588e-01]
[457.10977173 254.60289001 0.9135142 ]	[449.4730835 315.95626831 0.86962354]	[387.88943481 313.42803955 0.77749819]	[354.5111084 413.57711792 0.83062899]	[333.99972534 505.89761353 0.87224835]	[511.02749634 316.01898193 0.81939352]	[541.74639893 418.77941895 0.90172637]	[523.90655518 516.18115234 0.87293607]	[454.59103394 508.47140503 0.71700722]	[410.9631958 508.47579956 0.69730192]	[431.56140137 649.64776611 0.82332051]	[457.11578369 767.4934082 0.80170268]	[495.68847656 508.4598999 0.68403846]	[503.31689453 647.09442139 0.85686558]	[5.21256714e+02 8.03553528e+02 7.53479600e-01]	[439.31747437 239.20654297 0.88303995]	[464.85165405 239.11558533 0.8743701 ]	[418.75109863 236.47880554 0.79305774]	[485.4230957 233.88078308 0.81295103]	[5.23841797e+02 8.39447571e+02 6.46818697e-01]	[5.41772156e+02 8.31822998e+02 6.76397324e-01]	[5.16114380e+02 8.11154236e+02 5.97383261e-01]	[4.54606079e+02 7.98398682e+02 6.92729831e-01]	[4.36635986e+02 7.90818176e+02 7.40035057e-01]	[4.62302002e+02 7.70134766e+02 6.81891739e-01]
[457.11016846 254.60302734 0.91372454]	[449.46853638 315.95877075 0.87029862]	[387.88415527 313.43588257 0.77832437]	[354.50558472 413.58691406 0.83045346]	[334.00021362 505.89746094 0.87258583]	[511.02368164 316.01672363 0.81971979]	[541.7477417 418.77203369 0.90256029]	[523.90637207 516.17834473 0.87286782]	[454.59030151 508.46658325 0.71780342]	[410.96524048 508.47253418 0.6981225 ]	[431.55352783 649.65148926 0.82275498]	[457.12051392 767.49432373 0.80405712]	[495.68484497 508.45080566 0.68496114]	[503.31066895 647.07733154 0.85909152]	[5.21271423e+02 8.03553467e+02 7.58107126e-01]	[439.31729126 239.20692444 0.88310158]	[464.85214233 239.11585999 0.87424338]	[418.74758911 236.47782898 0.79408121]	[485.4225769 233.87911987 0.81277704]	[5.23845581e+02 8.39434937e+02 6.54344559e-01]	[5.41784729e+02 8.31814819e+02 6.82478905e-01]	[5.16127747e+02 8.11156372e+02 6.06056333e-01]	[4.54617065e+02 7.98396729e+02 6.90050125e-01]	[4.36641327e+02 7.90817810e+02 7.36986518e-01]	[4.62304108e+02 7.70137634e+02 6.82169139e-01]
[457.18557739 257.08377075 0.93043548]	[449.51504517 318.53445435 0.88397044]	[387.9289856 316.01333618 0.79873037]	[351.98657227 418.70150757 0.86889726]	[333.92224121 508.47143555 0.84709889]	[511.09143066 318.66506958 0.80896419]	[541.71453857 423.80767822 0.8692714 ]	[523.84844971 521.16662598 0.90428501]	[454.54702759 516.12023926 0.70735443]	[408.4515686 516.14147949 0.69157189]	[434.1260376 654.69696045 0.81693286]	[454.63632202 767.55743408 0.79121524]	[495.63778687 513.60699463 0.68058151]	[503.28005981 649.59387207 0.83942521]	[5.21321228e+02 8.08677063e+02 7.62737513e-01]	[441.68991089 246.81277466 0.88281548]	[464.90429688 244.18336487 0.85511553]	[421.14755249 239.09257507 0.74329221]	[485.47988892 234.04440308 0.7689144 ]	[5.23822510e+02 8.44569275e+02 6.25349045e-01]	[5.41810852e+02 8.34386597e+02 6.56135559e-01]	[5.16176636e+02 8.16377319e+02 5.70913017e-01]	[4.52040771e+02 8.00966248e+02 6.72791183e-01]	[4.34084381e+02 7.93264526e+02 7.01122165e-01]	[4.62257507e+02 7.70204285e+02 6.82741940e-01]
[459.60760498 262.18936157 0.88381594]	[454.55380249 321.21469116 0.85976803]	[392.98504639 318.62884521 0.82047504]	[349.41937256 421.15606689 0.85563308]	[323.72940063 511.0708313 0.83665431]	[516.11877441 326.35501099 0.77976489]	[539.25732422 436.68325806 0.86339545]	[521.34857178 526.42834473 0.89724851]	[449.48449707 521.33825684 0.74173504]	[405.90130615 521.32781982 0.7368238 ]	[436.58990479 662.41479492 0.85506743]	[454.64154053 767.60717773 0.79816478]	[490.53549194 521.37530518 0.70716125]	[500.89831543 664.90441895 0.83669806]	[5.21404907e+02 8.16359009e+02 7.38070130e-01]	[441.76849365 254.37214661 0.9157083 ]	[467.40762329 251.92164612 0.87216604]	[421.24530029 244.22929382 0.73357856]	[490.50604248 239.18360901 0.72186077]	[5.21336182e+02 8.49758667e+02 6.40138865e-01]	[5.41736084e+02 8.47143250e+02 6.36855364e-01]	[5.21202881e+02 8.26601074e+02 5.38872480e-01]	[4.52000824e+02 8.00971924e+02 6.43171906e-01]	[4.34056763e+02 7.93288574e+02 6.74698055e-01]	[4.62265991e+02 7.70232483e+02 6.96236253e-01]
[459.62115479 267.34744263 0.87699187]	[454.60601807 326.28543091 0.83750343]	[393.0149231 318.71966553 0.8198508 ]	[346.86367798 421.17233276 0.82617849]	[321.16168213 516.12908936 0.85863018]	[516.18078613 333.99353027 0.79987371]	[539.23400879 439.24279785 0.89381593]	[521.30865479 529.03649902 0.87361592]	[449.45639038 523.90917969 0.7484988 ]	[405.90353394 523.84234619 0.74018657]	[434.10418701 664.93670654 0.85579967]	[4.54566223e+02 7.65046326e+02 7.59709656e-01]	[487.99664307 526.40393066 0.71010524]	[500.76971436 664.96472168 0.83335698]	[5.21354065e+02 8.26574463e+02 7.30091929e-01]	[441.78121948 254.53878784 0.92959535]	[467.44873047 254.44888306 0.8922056 ]	[421.29138184 251.82873535 0.72957194]	[493.09741211 244.21261597 0.76146924]	[5.21272278e+02 8.52360352e+02 6.04123890e-01]	[5.39240295e+02 8.52197815e+02 6.31494939e-01]	[5.21191284e+02 8.31743591e+02 5.33110917e-01]	[4.49457031e+02 8.00985291e+02 6.70801938e-01]	[4.31500885e+02 7.93271729e+02 6.86503768e-01]	[4.62224243e+02 7.67672852e+02 6.71416163e-01]
[459.6506958 272.44580078 0.90725118]	[457.06817627 331.43789673 0.83553475]	[393.03295898 321.24609375 0.80063391]	[341.76794434 426.37487793 0.81603134]	[318.63516235 518.72369385 0.8956548 ]	[518.68743896 336.56149292 0.82934582]	[539.22399902 441.71038818 0.88271517]	[521.24694824 531.5512085 0.86000037]	[449.48251343 523.94482422 0.72966582]	[405.89797974 523.88616943 0.72386271]	[434.11126709 665.01983643 0.85449934]	[4.54537292e+02 7.67490479e+02 7.66908288e-01]	[490.53231812 526.40771484 0.69268847]	[500.73965454 667.45806885 0.82603627]	[5.21326660e+02 8.26652039e+02 7.23049939e-01]	[441.84280396 257.07510376 0.92613137]	[469.96243286 256.97698975 0.89232874]	[421.3659668 254.38769531 0.71622205]	[495.60031128 249.35847473 0.78895211]	[5.21261169e+02 8.52348999e+02 5.20048797e-01]	[5.39239563e+02 8.52203918e+02 5.62740445e-01]	[5.18743225e+02 8.34333740e+02 4.75109637e-01]	[4.46951324e+02 8.00999634e+02 6.60147309e-01]	[4.31489532e+02 7.93306580e+02 6.79687977e-01]	[4.59843781e+02 7.67682495e+02 6.81228101e-01]
[459.72064209 274.95883179 0.9318909 ]	[457.08770752 334.00845337 0.86591601]	[393.05020142 323.78460693 0.79133749]	[344.24578857 423.85342407 0.80445182]	[316.10620117 518.69873047 0.884161 ]	[518.7121582 336.67001343 0.83880246]	[539.19403076 441.85894775 0.85911554]	[521.18157959 536.74499512 0.86097026]	[446.97616577 526.51116943 0.71188211]	[405.84701538 526.44500732 0.70730555]	[434.09710693 667.53192139 0.84733677]	[454.57803345 764.9833374 0.77566403]	[488.02038574 529.00952148 0.67811364]	[500.72183228 667.65515137 0.81500733]	[5.21244019e+02 8.31664490e+02 8.03929269e-01]	[441.92236328 259.57476807 0.88882458]	[472.53244019 257.13098145 0.87055069]	[421.41226196 254.59039307 0.75650728]	[495.64611816 254.35917664 0.81998867]	[5.21360413e+02 8.65129272e+02 6.19067490e-01]	[5.39279541e+02 8.57413818e+02 6.51149035e-01]	[5.18675293e+02 8.39422241e+02 5.74655056e-01]	[4.52031891e+02 8.03464722e+02 6.54657841e-01]	[4.34045410e+02 7.93315918e+02 6.78992093e-01]	[4.59835510e+02 7.67551880e+02 6.74721777e-01]
[459.71905518 275.08911133 0.9331519 ]	[457.12371826 336.5446167 0.89683378]	[395.52966309 326.38110352 0.78386456]	[341.73297119 428.92727661 0.80746114]	[315.99768066 521.20135498 0.89885378]	[518.74487305 339.18276978 0.83034915]	[539.16815186 446.9367981 0.81510735]	[518.78759766 541.70056152 0.88004857]	[446.97271729 531.60986328 0.7067247 ]	[405.85708618 529.0423584 0.69762796]	[434.11801147 667.67596436 0.82572585]	[454.60845947 765.00415039 0.77730352]	[487.99230957 534.16326904 0.67909181]	[500.70861816 670.17193604 0.79069614]	[5.21350708e+02 8.31771729e+02 8.03026199e-01]	[441.91030884 259.68103027 0.86839563]	[472.57287598 259.60708618 0.85236573]	[421.3979187 257.00030518 0.75582612]	[498.13598633 254.49247742 0.85756767]	[5.21249023e+02 8.67594116e+02 6.40799880e-01]	[5.36735291e+02 8.59981445e+02 6.48358226e-01]	[5.21218872e+02 8.42012939e+02 6.05971456e-01]	[4.52019043e+02 8.00951538e+02 6.73349380e-01]	[4.34059753e+02 7.93262390e+02 7.09101617e-01]	[4.62234863e+02 7.67560120e+02 6.74094558e-01]
[459.73724365 277.56317139 0.93262798]	[457.11764526 339.04940796 0.90103525]	[393.07086182 331.49993896 0.79054141]	[344.26031494 423.83529663 0.79584396]	[315.92501831 521.27996826 0.89752918]	[518.79266357 341.80584717 0.81279284]	[536.72851562 449.52597046 0.80487806]	[518.72753906 541.91217041 0.89080644]	[446.97521973 536.65545654 0.71247411]	[405.89932251 531.59436035 0.69687402]	[436.54083252 670.10284424 0.82639831]	[454.59460449 764.99047852 0.7753948 ]	[487.9586792 539.2086792 0.68146092]	[500.79736328 680.36730957 0.80242169]	[5.21244385e+02 8.34343384e+02 8.01008880e-01]	[444.30880737 264.72442627 0.84116423]	[472.59429932 262.2052002 0.82916397]	[421.38534546 257.12521362 0.75417066]	[498.20275879 256.96200562 0.85395962]	[5.21263000e+02 8.70232788e+02 6.34245157e-01]	[5.36718384e+02 8.65138794e+02 6.43824220e-01]	[5.18670044e+02 8.47154724e+02 6.09529793e-01]	[4.52035553e+02 8.00964417e+02 6.56629264e-01]	[4.34060089e+02 7.93266174e+02 6.97513759e-01]	[4.62221832e+02 7.67515381e+02 6.56473935e-01]
[459.74057007 277.72756958 0.92257911]	[457.08758545 339.21847534 0.89419496]	[393.03048706 336.5279541 0.81094831]	[341.68899536 434.037323 0.82269228]	[313.47183228 523.81677246 0.88855553]	[518.76812744 346.84301758 0.80097246]	[536.71136475 457.12484741 0.84122866]	[518.68737793 544.42590332 0.87751102]	[446.94241333 536.67260742 0.72200102]	[405.82998657 534.13464355 0.70699131]	[436.56613159 670.08404541 0.83388561]	[454.54525757 765.04217529 0.76993245]	[487.94219971 539.20629883 0.68135393]	[500.75942993 680.38861084 0.78871721]	[5.21212036e+02 8.36926331e+02 7.94393599e-01]	[444.29379272 269.89776611 0.84893119]	[472.56225586 267.33499146 0.82767463]	[421.33917236 259.65869141 0.74674618]	[498.24121094 257.06637573 0.85477501]	[5.21198364e+02 8.72828003e+02 6.62001431e-01]	[5.34169922e+02 8.70233215e+02 6.80495143e-01]	[5.18661499e+02 8.49628601e+02 6.32055759e-01]	[4.49444305e+02 8.00968445e+02 6.59847200e-01]	[4.31530060e+02 7.93258423e+02 6.93842888e-01]	[4.62211823e+02 7.67576599e+02 6.71521842e-01]
[459.73608398 280.18188477 0.92014974]	[457.07147217 341.69467163 0.87486786]	[393.04571533 336.64468384 0.82559329]	[339.29644775 436.64065552 0.8571195 ]	[310.89898682 526.46380615 0.84328598]	[518.71643066 351.93182373 0.79470468]	[536.71398926 459.61917114 0.86146903]	[518.65307617 546.92327881 0.8562026 ]	[446.93603516 539.19989014 0.72933751]	[403.37261963 534.17248535 0.71105659]	[434.06134033 670.06561279 0.8222 ]	[452.02124023 767.65838623 0.78644526]	[487.96530151 541.7522583 0.68807584]	[500.7571106 682.90844727 0.80506676]	[5.21239685e+02 8.44514099e+02 7.78195441e-01]	[441.90628052 272.41784668 0.87721133]	[472.55752563 269.90148926 0.84255314]	[421.31799316 262.20935059 0.75177801]	[498.23342896 257.18280029 0.84738648]	[5.21247986e+02 8.72914917e+02 6.40611053e-01]	[5.36698364e+02 8.72704773e+02 6.74663126e-01]	[5.18712463e+02 8.49760620e+02 6.12707734e-01]	[4.46955505e+02 8.03505859e+02 6.46328211e-01]	[4.31532776e+02 7.95806641e+02 6.62602723e-01]	[4.59778290e+02 7.70222229e+02 6.62119150e-01]
[459.73565674 282.69445801 0.89904374]	[457.08880615 341.79623413 0.86244202]	[395.50570679 339.07455444 0.83472592]	[339.29528809 439.1227417 0.86622322]	[310.89450073 529.01751709 0.82853657]	[518.69232178 354.46496582 0.79871273]	[536.72229004 459.75930786 0.88062811]	[516.19897461 547.0223999 0.83937418]	[444.44607544 539.23553467 0.73273891]	[403.30758667 536.72998047 0.72368801]	[436.56143188 672.65942383 0.82478619]	[452.03652954 770.12487793 0.78666848]	[485.47763062 541.78625488 0.69688553]	[500.73706055 685.43151855 0.80810106]	[5.21268677e+02 8.44587769e+02 7.74055481e-01]	[444.29290771 274.88931274 0.89018881]	[472.51989746 272.43408203 0.85742229]	[421.32861328 267.27731323 0.73601055]	[498.19555664 259.68634033 0.82118583]	[5.2130835e+02 8.7533374e+02 6.2924844e-01]	[5.39196899e+02 8.72753784e+02 6.78629756e-01]	[5.18716003e+02 8.52187683e+02 5.87848961e-01]	[4.49461609e+02 8.03539062e+02 6.32264733e-01]	[4.34049103e+02 7.95862915e+02 6.43498003e-01]	[4.59802460e+02 7.72758911e+02 6.42832339e-01]
[459.6963501 287.80038452 0.88441867]	[457.09863281 344.33752441 0.84641862]	[395.51898193 339.16769409 0.83716297]	[341.71878052 439.19186401 0.86239052]	[310.93771362 531.55584717 0.82650816]	[518.71374512 354.57223511 0.8159585 ]	[539.17492676 462.21902466 0.87893349]	[516.17871094 552.06512451 0.81570053]	[446.92767334 541.79040527 0.74735934]	[403.39019775 539.28729248 0.72885662]	[436.56167603 675.2286377 0.81928676]	[452.00280762 767.65771484 0.78683609]	[487.93692017 541.91052246 0.70607495]	[500.79504395 685.56274414 0.83536685]	[5.21297974e+02 8.47108704e+02 7.79375553e-01]	[441.8815918 275.00650024 0.9119556 ]	[470.02053833 274.92727661 0.87986672]	[421.3303833 269.86193848 0.7278232 ]	[498.17562866 262.21386719 0.80727065]	[5.21232544e+02 8.75436707e+02 6.38547361e-01]	[5.36737671e+02 8.72841553e+02 6.81291819e-01]	[5.21221558e+02 8.52299133e+02 6.01157725e-01]	[4.54560699e+02 8.03566895e+02 6.49214447e-01]	[4.36592896e+02 7.98352905e+02 6.67028368e-01]	[4.59758789e+02 7.70174133e+02 6.45356774e-01]
[459.74954224 292.90414429 0.9129163 ]	[457.10995483 349.43002319 0.84324241]	[395.5118103 339.27792358 0.82336909]	[341.78479004 439.30563354 0.85339582]	[313.42111206 534.16687012 0.83725524]	[518.72143555 357.07937622 0.8306421 ]	[539.17840576 462.35357666 0.86484283]	[516.13244629 557.1751709 0.81782675]	[446.9442749 541.90887451 0.7491712 ]	[405.82199097 541.8013916 0.74373925]	[436.58633423 675.24725342 0.82161254]	[452.03204346 767.55603027 0.78862154]	[487.95864868 544.41015625 0.70654839]	[500.75189209 685.59545898 0.81755102]	[5.21365662e+02 8.49744873e+02 7.99197793e-01]	[444.31103516 277.53582764 0.90911186]	[472.54135132 275.09570312 0.88368738]	[423.79232788 274.88275146 0.71568531]	[498.18487549 264.80645752 0.80165386]	[5.21291382e+02 8.88113098e+02 6.76922679e-01]	[5.39250977e+02 8.80486389e+02 6.77198052e-01]	[5.21282776e+02 8.57455933e+02 6.14512742e-01]	[4.54563171e+02 8.03557983e+02 6.61327541e-01]	[4.36603394e+02 7.95865662e+02 6.83084369e-01]	[4.59775543e+02 7.67656799e+02 6.56447232e-01]
[459.74914551 292.90304565 0.91283876]	[457.1104126 349.43014526 0.84331065]	[395.51412964 339.27713013 0.82372111]	[341.78491211 439.30709839 0.85364354]	[313.41964722 534.1751709 0.83704281]	[518.72106934 357.07946777 0.83072257]	[539.17852783 462.3527832 0.86487991]	[516.13250732 557.17199707 0.81740415]	[446.94421387 541.90802002 0.74929941]	[405.82403564 541.80053711 0.7435894 ]	[436.58227539 675.24157715 0.8208434 ]	[452.03198242 767.5501709 0.78671622]	[487.95715332 544.40966797 0.70661825]	[500.74966431 685.59014893 0.81725144]	[5.21368896e+02 8.49724060e+02 7.96339989e-01]	[444.30908203 277.53442383 0.90954024]	[472.5411377 275.09429932 0.88359284]	[423.78869629 274.88375854 0.71583337]	[498.18389893 267.27252197 0.80161422]	[5.21283997e+02 8.85654053e+02 6.72932863e-01]	[5.39250854e+02 8.80461914e+02 6.74144506e-01]	[5.21288086e+02 8.57429138e+02 6.09009147e-01]	[4.54568329e+02 8.03565613e+02 6.59141541e-01]	[4.36607117e+02 7.95873901e+02 6.80191934e-01]	[4.59774841e+02 7.67648743e+02 6.52042806e-01]
[459.73791504 295.43365479 0.92465383]	[457.15856934 352.00030518 0.8566972 ]	[395.53091431 341.71484375 0.8189413 ]	[341.80633545 441.73123169 0.84100413]	[313.51290894 534.16131592 0.847368 ]	[518.74499512 357.17980957 0.83694661]	[536.73901367 462.42108154 0.84575671]	[516.17510986 559.72045898 0.83547795]	[446.96923828 544.50244141 0.73496556]	[405.82330322 544.36456299 0.7419799 ]	[436.65249634 675.23046875 0.83197635]	[452.01574707 767.61590576 0.78830248]	[488.00897217 547.02545166 0.68643892]	[500.78781128 688.07391357 0.82452649]	[5.21362671e+02 8.49792603e+02 8.00506890e-01]	[444.33453369 277.67666626 0.89551276]	[472.59701538 277.60955811 0.8770721 ]	[423.81613159 275.01739502 0.73314893]	[498.20974731 272.38418579 0.82007921]	[5.21194580e+02 8.88231079e+02 6.88799798e-01]	[5.39194458e+02 8.85580872e+02 6.77447021e-01]	[5.21288025e+02 8.59951538e+02 6.22519076e-01]	[4.49518555e+02 8.06030945e+02 6.48597836e-01]	[4.34061127e+02 7.95896118e+02 6.54526889e-01]	[4.59763397e+02 7.70169312e+02 6.55532360e-01]
[459.82095337 295.55413818 0.93141437]	[457.12478638 357.0177002 0.88751888]	[395.51559448 344.31658936 0.79363519]	[341.79006958 441.90386963 0.82339162]	[315.96160889 536.69885254 0.86109126]	[518.74481201 359.71633911 0.82728571]	[536.66998291 469.9743042 0.8011812 ]	[518.66009521 562.2878418 0.8716985 ]	[446.9446106 546.9239502 0.742194 ]	[403.38372803 544.41040039 0.74706823]	[439.14852905 677.796875 0.85888302]	[4.49486908e+02 7.70116455e+02 7.67242253e-01]	[487.95980835 547.03112793 0.69294059]	[500.89556885 690.61169434 0.81165439]	[5.23915466e+02 8.52318909e+02 7.90788829e-01]	[444.42077637 280.13922119 0.85994315]	[475.15951538 277.71228027 0.87211251]	[423.86941528 275.12524414 0.75026989]	[500.68447876 274.89553833 0.85327923]	[5.21258362e+02 8.93227234e+02 7.43725598e-01]	[5.39270264e+02 8.90694824e+02 7.33906507e-01]	[5.23859436e+02 8.62564148e+02 6.61970377e-01]	[4.49500763e+02 8.06021240e+02 6.08795047e-01]	[4.34032806e+02 7.98390991e+02 6.19890809e-01]	[4.59776764e+02 7.70263611e+02 6.10725403e-01]
[459.84814453 295.60266113 0.92673826]	[457.17163086 357.05664062 0.89828622]	[395.52957153 344.32510376 0.7944212 ]	[341.80111694 441.87533569 0.82173216]	[315.96490479 539.20349121 0.87118655]	[521.19891357 359.79376221 0.8295396 ]	[534.15808105 472.58840942 0.8025921 ]	[518.65411377 562.40270996 0.88163781]	[446.88253784 546.95910645 0.74872792]	[403.32012939 544.45349121 0.75011241]	[439.15661621 677.7833252 0.86366302]	[4.49522339e+02 7.70206604e+02 7.59972692e-01]	[485.48977661 549.49908447 0.70008969]	[503.2406311 690.62139893 0.81644028]	[5.23927673e+02 8.52323242e+02 7.93319225e-01]	[446.89459229 280.19668579 0.84060609]	[477.62503052 280.14120483 0.86787325]	[423.92773438 277.51589966 0.72571939]	[500.74230957 275.01461792 0.86503744]	[5.21268066e+02 8.90812683e+02 7.61844575e-01]	[5.39309265e+02 8.90659302e+02 7.43780792e-01]	[5.23864014e+02 8.62566711e+02 6.62274361e-01]	[4.49442078e+02 8.06065918e+02 5.95601737e-01]	[4.31524292e+02 7.98436646e+02 5.99563301e-01]	[4.62223907e+02 7.72817383e+02 5.92197299e-01]
[459.84820557 295.60256958 0.92630643]	[457.17266846 357.05566406 0.89850414]	[395.53210449 344.32318115 0.79493564]	[341.80224609 441.87161255 0.82070655]	[315.96228027 539.18743896 0.86738729]	[521.19958496 359.79278564 0.83005965]	[534.15997314 472.59103394 0.80244362]	[518.64685059 562.41339111 0.88072681]	[446.88192749 546.96032715 0.74915302]	[403.32199097 544.4541626 0.75016385]	[439.1567688 677.78900146 0.86368358]	[4.49529877e+02 7.70202332e+02 7.60342062e-01]	[485.48638916 549.50006104 0.70009738]	[503.24200439 690.62884521 0.81551993]	[5.23915100e+02 8.52308899e+02 7.97566473e-01]	[446.89486694 280.19702148 0.84000438]	[477.62359619 280.14196777 0.86733955]	[423.92990112 277.51727295 0.7243892 ]	[500.73980713 275.01651001 0.86268485]	[5.21274292e+02 8.90810059e+02 7.66940594e-01]	[5.39316284e+02 8.90650452e+02 7.45817780e-01]	[5.23850159e+02 8.62545532e+02 6.66138530e-01]	[4.49451324e+02 8.06052063e+02 5.97419918e-01]	[4.31541199e+02 7.98418335e+02 6.02429926e-01]	[4.62227234e+02 7.72810486e+02 5.94831586e-01]
[462.21731567 295.61624146 0.92346156]	[457.16687012 357.11605835 0.90108371]	[395.49630737 344.34802246 0.7895236 ]	[341.74230957 444.33789062 0.82456738]	[315.94021606 539.21514893 0.87170458]	[521.21478271 362.28921509 0.82067382]	[534.16235352 477.59140015 0.82251281]	[516.20526123 562.46075439 0.87689531]	[444.41638184 546.96923828 0.7551145 ]	[403.27600098 544.48687744 0.746943 ]	[439.16592407 677.7989502 0.86720848]	[449.48635864 770.16326904 0.77020788]	[485.43545532 547.04663086 0.70890474]	[503.26028442 690.61730957 0.81188083]	[5.23887390e+02 8.52271057e+02 7.99290299e-01]	[446.96664429 280.20285034 0.83078593]	[477.66439819 280.16366577 0.86954629]	[426.42810059 277.50585938 0.72760189]	[500.76556396 275.03115845 0.86684752]	[5.21300354e+02 8.90829041e+02 7.62623906e-01]	[5.41719666e+02 8.90636047e+02 7.31113851e-01]	[5.23808044e+02 8.62490845e+02 6.46758437e-01]	[4.49470367e+02 8.06046448e+02 6.03865743e-01]	[4.31533356e+02 7.98409546e+02 6.09853745e-01]	[4.59782623e+02 7.72756470e+02 6.03899062e-01]
[462.21118164 295.61749268 0.92705202]	[457.1399231 357.10525513 0.898399 ]	[395.49499512 344.3453064 0.79034507]	[341.76919556 441.83279419 0.83072925]	[313.54013062 539.23730469 0.87121248]	[521.17376709 362.27059937 0.81647974]	[534.16577148 477.65460205 0.83404195]	[516.14666748 564.8840332 0.87077999]	[444.39697266 547.00927734 0.7566908 ]	[403.24911499 544.49713135 0.7483474 ]	[439.12536621 675.21472168 0.86077791]	[446.88320923 770.15002441 0.77574712]	[485.40206909 549.55670166 0.70848149]	[503.24050903 690.71887207 0.8002913 ]	[5.23881653e+02 8.52285889e+02 8.01167428e-01]	[446.95913696 280.2041626 0.83426237]	[477.66467285 280.16818237 0.87078941]	[426.44464111 277.50662231 0.72167069]	[500.76974487 275.05792236 0.87035978]	[5.21292603e+02 8.90826477e+02 7.58728504e-01]	[5.41712646e+02 8.90641113e+02 7.31387019e-01]	[5.23814636e+02 8.62513550e+02 6.57621026e-01]	[4.46914276e+02 8.06035767e+02 6.09862745e-01]	[4.28953735e+02 7.98412048e+02 6.13887250e-01]	[4.59658264e+02 7.72741577e+02 6.08229935e-01]
[459.80529785 295.6199646 0.92840111]	[457.07611084 357.10455322 0.89153349]	[392.99890137 344.34643555 0.78861195]	[341.73974609 441.78335571 0.83735555]	[313.47088623 539.31390381 0.87610281]	[518.7288208 362.29040527 0.81273979]	[531.62548828 477.59060669 0.81900507]	[513.64398193 564.84960938 0.8649444 ]	[444.3236084 546.97509766 0.77497864]	[400.7975769 544.45654297 0.76491237]	[436.59506226 675.2878418 0.83058083]	[444.4241333 767.67169189 0.79964364]	[485.34234619 549.52770996 0.72209197]	[500.83065796 690.64050293 0.80734575]	[5.23827881e+02 8.52354614e+02 8.02326918e-01]	[444.42367554 280.18466187 0.84810603]	[477.59262085 280.1539917 0.86265934]	[423.87826538 277.47729492 0.75506097]	[500.71221924 275.00869751 0.87433815]	[5.21285950e+02 8.90835205e+02 7.37064123e-01]	[5.39299744e+02 8.90656128e+02 7.20891356e-01]	[5.21396423e+02 8.65103882e+02 6.66644096e-01]	[4.52012421e+02 8.06002991e+02 6.40404880e-01]	[4.34030884e+02 7.98416870e+02 6.50262952e-01]	[4.57158905e+02 7.70185425e+02 6.52165651e-01]
[459.80548096 295.61749268 0.92850065]	[457.07495117 357.10272217 0.89131159]	[393.00357056 344.34417725 0.78931057]	[341.74243164 441.77804565 0.83717 ]	[313.47094727 539.31481934 0.8763361 ]	[518.72473145 362.28961182 0.81273073]	[531.621521 475.17501831 0.81848836]	[513.64477539 564.8480835 0.86489314]	[444.3236084 546.9753418 0.77472568]	[400.79708862 544.45574951 0.76480854]	[436.59716797 675.28417969 0.83141118]	[444.42379761 767.6762085 0.79713672]	[485.34353638 549.52941895 0.72177494]	[500.83355713 690.65441895 0.80536944]	[5.23828552e+02 8.52354370e+02 8.02345514e-01]	[444.42489624 280.18286133 0.84833115]	[477.59100342 280.15127563 0.86262417]	[423.8795166 277.47866821 0.75168008]	[500.71612549 275.00378418 0.87485951]	[5.21284546e+02 8.90836609e+02 7.35188186e-01]	[5.39297119e+02 8.90656189e+02 7.19052076e-01]	[5.21397095e+02 8.65099670e+02 6.65624380e-01]	[4.49506500e+02 8.06002380e+02 6.36120439e-01]	[4.31537476e+02 7.98410400e+02 6.45493567e-01]	[4.57170471e+02 7.70189941e+02 6.49808168e-01]
[459.76586914 295.59945679 0.93132025]	[454.6348877 357.10900879 0.89070112]	[390.49057007 346.81491089 0.78325194]	[341.70666504 441.77838135 0.84180409]	[313.44177246 541.6998291 0.87345368]	[518.72393799 362.2727356 0.81112957]	[531.60473633 475.10516357 0.81102389]	[516.13299561 562.43334961 0.86659479]	[444.31173706 547.0177002 0.77105528]	[400.79614258 544.48846436 0.75959343]	[434.04064941 672.72344971 0.8213625 ]	[446.86972046 767.64520264 0.79148299]	[482.97305298 549.55938721 0.72077084]	[500.79211426 690.65667725 0.80264616]	[5.23788147e+02 8.52369629e+02 8.03844035e-01]	[444.35903931 280.18927002 0.86094832]	[475.09698486 280.13528442 0.85591942]	[423.81503296 277.53210449 0.76061773]	[498.24423218 275.01763916 0.85591024]	[5.21312805e+02 8.90844177e+02 7.31006622e-01]	[5.39306152e+02 8.90657349e+02 7.21574187e-01]	[5.21347290e+02 8.65124695e+02 6.68121696e-01]	[4.49501495e+02 8.05999756e+02 6.39578402e-01]	[4.31539001e+02 7.98381653e+02 6.50965452e-01]	[4.57196838e+02 7.70143433e+02 6.55147433e-01]
[459.70983887 295.55084229 0.9378891 ]	[452.04013062 357.09136963 0.87591362]	[387.90213013 346.82351685 0.77658325]	[339.29266357 441.90872192 0.84901255]	[313.45211792 541.71862793 0.88180619]	[516.15637207 362.22854614 0.8009088 ]	[531.59814453 470.01400757 0.80052865]	[513.64862061 562.32519531 0.8583777 ]	[441.91210938 546.97949219 0.7680344 ]	[400.77328491 544.45507812 0.76099461]	[428.97897339 675.24987793 0.80932844]	[444.44766235 767.59710693 0.79136485]	[482.96057129 549.52209473 0.72044265]	[500.73132324 688.19165039 0.80786425]	[5.21420776e+02 8.52281433e+02 8.06199312e-01]	[441.91494751 280.13238525 0.88277733]	[472.5534668 277.71343994 0.86562264]	[421.3994751 275.12127686 0.73652059]	[495.68426514 274.93209839 0.81946331]	[5.21357239e+02 8.90787048e+02 7.31216431e-01]	[5.41717529e+02 8.88174500e+02 7.22309649e-01]	[5.21297302e+02 8.62556213e+02 6.37810528e-01]	[4.49476868e+02 8.03570190e+02 6.48840427e-01]	[4.31514801e+02 7.98368103e+02 6.62879407e-01]	[4.57192871e+02 7.67677307e+02 6.65671349e-01]
[457.18365479 292.91760254 0.88774145]	[446.90527344 354.48425293 0.85405004]	[382.81814575 344.29013062 0.80519253]	[339.26040649 441.8588562 0.87410492]	[313.5144043 539.2567749 0.87562537]	[508.54693604 357.11074829 0.82127911]	[531.58740234 462.44775391 0.83784378]	[513.64501953 554.68127441 0.81667924]	[441.90170288 544.36108398 0.79372841]	[400.74630737 541.90100098 0.78662789]	[423.87417603 670.13671875 0.84514683]	[444.43603516 767.59759521 0.7964443 ]	[482.9770813 544.45751953 0.73457694]	[500.6867981 688.01904297 0.81777763]	[5.21302246e+02 8.49756470e+02 8.27360511e-01]	[441.72351074 277.54141235 0.94183165]	[464.94711304 275.11956787 0.9077599 ]	[421.21002197 274.87628174 0.79521728]	[487.96246338 269.90487671 0.7685464 ]	[5.18789612e+02 8.85625977e+02 6.89835966e-01]	[5.36676514e+02 8.80463501e+02 7.03980386e-01]	[5.21231567e+02 8.57443542e+02 6.33350253e-01]	[4.49505341e+02 8.06101257e+02 6.73847914e-01]	[4.31529907e+02 8.00931580e+02 6.68006182e-01]	[4.57206451e+02 7.67667542e+02 6.69409692e-01]
[452.07681274 287.78952026 0.83567178]	[444.3817749 349.46255493 0.85299581]	[382.74765015 341.78839111 0.81865913]	[339.23202515 441.91217041 0.86601341]	[315.92160034 539.28979492 0.88164091]	[508.44277954 354.58465576 0.81217635]	[531.57897949 462.24902344 0.8717044 ]	[516.17449951 549.58636475 0.82388669]	[444.31469727 544.37097168 0.79436702]	[400.77383423 541.87841797 0.78894454]	[421.37493896 670.07391357 0.86446488]	[446.93487549 767.52728271 0.78853184]	[485.38916016 544.49865723 0.72974354]	[500.69589233 688.10266113 0.8155182 ]	[5.21244141e+02 8.49640625e+02 8.06631684e-01]	[439.20196533 275.0098877 0.94066292]	[462.3548584 274.9414978 0.93968832]	[418.67138672 272.46566772 0.77190149]	[482.95385742 267.3079834 0.82194614]	[5.18744690e+02 8.80497864e+02 6.23053312e-01]	[5.34116211e+02 8.75409973e+02 6.67656362e-01]	[5.18766907e+02 8.54858887e+02 6.00980401e-01]	[4.52055969e+02 8.06123413e+02 6.84764802e-01]	[4.34056061e+02 8.00936646e+02 6.81800902e-01]	[4.59653717e+02 7.67571350e+02 6.63792074e-01]
[452.0763855 287.79220581 0.83557534]	[444.38198853 349.45703125 0.85303789]	[382.74853516 341.78674316 0.81884313]	[339.21789551 444.31610107 0.86304355]	[315.92376709 539.29840088 0.88311881]	[508.44107056 354.57675171 0.81190348]	[531.5791626 462.25311279 0.87199181]	[516.17474365 549.58618164 0.82418287]	[444.31469727 544.37207031 0.79385799]	[400.77334595 541.87908936 0.78884888]	[421.3765564 670.06933594 0.86483377]	[446.93914795 767.52288818 0.78835863]	[485.38986206 544.50048828 0.72902477]	[500.69781494 688.10473633 0.81471795]	[5.21246887e+02 8.49644104e+02 8.08208466e-01]	[439.20205688 275.01062012 0.9411481 ]	[462.35583496 274.93948364 0.93870628]	[418.67272949 272.46432495 0.77399492]	[482.96005249 267.28378296 0.82147145]	[5.18746338e+02 8.80491638e+02 6.20171428e-01]	[5.34118958e+02 8.75404480e+02 6.65894687e-01]	[5.18771240e+02 8.54860291e+02 6.00994766e-01]	[4.52050385e+02 8.06120361e+02 6.83171272e-01]	[4.34049683e+02 8.00929688e+02 6.81102395e-01]	[4.59655914e+02 7.67566467e+02 6.65568829e-01]
[446.90545654 282.69412231 0.85376781]	[441.92358398 344.31237793 0.87348247]	[380.29089355 339.26593018 0.85115451]	[339.24563599 441.84646606 0.87533051]	[315.99304199 536.74066162 0.87112188]	[505.91641235 349.43383789 0.80647731]	[531.53222656 459.72390747 0.88409477]	[518.68365479 546.94134521 0.86708921]	[441.91714478 541.78204346 0.78469688]	[400.69909668 539.30841064 0.77030987]	[421.28869629 667.55603027 0.88942587]	[446.92868042 767.52825928 0.79264069]	[485.40979004 541.90026855 0.7252183 ]	[500.74966431 685.59802246 0.83400607]	[5.21257874e+02 8.44573059e+02 7.87506819e-01]	[436.66363525 274.89138794 0.90709281]	[459.83920288 272.39401245 0.91842484]	[413.59637451 269.91436768 0.67615122]	[482.75375366 259.60482788 0.85135579]	[5.18729187e+02 8.72895264e+02 6.30033553e-01]	[5.34105957e+02 8.72740540e+02 6.68503761e-01]	[5.21176270e+02 8.52179260e+02 6.18614852e-01]	[4.54579010e+02 8.06094971e+02 6.83104396e-01]	[4.34092560e+02 8.00922974e+02 6.83678508e-01]	[4.57222076e+02 7.67591248e+02 6.59122765e-01]
[441.91665649 280.11779785 0.90396547]	[441.8817749 341.73040771 0.89926863]	[380.19766235 339.15261841 0.87228644]	[339.25500488 441.69836426 0.87403983]	[316.10580444 534.10736084 0.86613131]	[505.90893555 344.34802246 0.80298662]	[529.07141113 454.56622314 0.80607247]	[518.72711182 544.37878418 0.89138693]	[444.32333374 539.29052734 0.76633859]	[400.76132202 539.2355957 0.7593292 ]	[421.21496582 667.44818115 0.89698571]	[446.93725586 767.58935547 0.78209442]	[485.43234253 541.81170654 0.71612144]	[500.81097412 685.50463867 0.82421339]	[5.21206238e+02 8.36888733e+02 7.92703331e-01]	[434.01171875 272.38739014 0.85221732]	[459.64117432 267.31936646 0.88789374]	[408.4621582 269.86566162 0.70909429]	[480.28817749 257.02865601 0.87520188]	[5.18754639e+02 8.72725037e+02 6.80145502e-01]	[5.34109314e+02 8.70175842e+02 6.94896996e-01]	[5.18670410e+02 8.49584290e+02 6.18639112e-01]	[4.52050385e+02 8.06025757e+02 6.46472991e-01]	[4.34053223e+02 7.98386353e+02 6.66144788e-01]	[4.59684357e+02 7.67682251e+02 6.45944417e-01]
[439.22598267 274.94662476 0.9286508 ]	[441.67834473 336.66964722 0.91856861]	[377.66552734 336.58721924 0.85495651]	[339.23895264 439.27142334 0.88438922]	[318.67236328 534.14190674 0.87975544]	[500.8833313 336.67810059 0.84964556]	[534.08642578 441.82302856 0.85695148]	[521.26757812 534.18255615 0.86472404]	[444.44821167 534.14764404 0.7265352 ]	[400.85299683 531.59698486 0.72953379]	[421.15859985 664.90863037 0.8938278 ]	[449.52157593 767.57818604 0.7786063 ]	[488.00598145 536.6697998 0.68601394]	[500.89331055 675.28289795 0.78391629]	[5.18795105e+02 8.31705566e+02 8.00132394e-01]	[421.36791992 259.58297729 0.88387334]	[452.01104736 257.06396484 0.87088126]	[400.78820801 257.02856445 0.76483077]	[475.09988403 251.87164307 0.79652071]	[5.21207214e+02 8.65142578e+02 6.24826670e-01]	[5.34144897e+02 8.57458069e+02 6.51176870e-01]	[5.16167297e+02 8.39418945e+02 5.69258332e-01]	[4.49511261e+02 8.03497253e+02 6.25020742e-01]	[4.34065308e+02 7.95799133e+02 6.71389759e-01]	[4.59788666e+02 7.70095825e+02 6.41449809e-01]
[439.1098938 269.90545654 0.88915098]	[439.2819519 336.44744873 0.90864658]	[377.61404419 334.02508545 0.83577162]	[339.27297974 436.63037109 0.84724802]	[321.15991211 529.02166748 0.86384964]	[500.84603882 334.05282593 0.82334065]	[531.56689453 439.22531128 0.87586683]	[521.26318359 528.96826172 0.87446684]	[446.90490723 528.98114014 0.72451276]	[403.27612305 526.47589111 0.73548985]	[421.22091675 659.88970947 0.8672958 ]	[452.01983643 767.58282471 0.77729326]	[488.02813721 529.0020752 0.68404311]	[503.3470459 670.14941406 0.80672812]	[5.21220642e+02 8.29145935e+02 7.97455966e-01]	[421.23138428 257.00485229 0.94403672]	[446.87506104 254.4755249 0.90460443]	[400.74530029 254.55030823 0.81845486]	[469.99642944 241.727005 0.77129483]	[5.18762024e+02 8.57416870e+02 6.54585361e-01]	[5.34147949e+02 8.52394653e+02 6.96069121e-01]	[5.18668335e+02 8.34326233e+02 5.86237907e-01]	[4.49491943e+02 8.00923218e+02 6.27286553e-01]	[4.34027191e+02 7.93295593e+02 6.71952724e-01]	[4.59819397e+02 7.70128357e+02 6.62496626e-01]
[436.55053711 262.17156982 0.86299026]	[439.20639038 331.41702271 0.88332546]	[377.56103516 331.41946411 0.81675482]	[339.30926514 434.10574341 0.84152615]	[323.77267456 526.45343018 0.84635979]	[500.76187134 328.87405396 0.80920392]	[531.54510498 431.54983521 0.79716778]	[521.32983398 523.85394287 0.9272874 ]	[446.88461304 523.96533203 0.73630643]	[403.30084229 523.93914795 0.7484538 ]	[421.29385376 659.79815674 0.86034942]	[452.02560425 767.69671631 0.78305644]	[487.96166992 523.98529053 0.70143551]	[503.462677 667.64404297 0.82136595]	[5.21324280e+02 8.24082214e+02 7.83034503e-01]	[418.75430298 254.38340759 0.93451351]	[441.90322876 249.38589478 0.89990604]	[398.26361084 251.89764404 0.74602759]	[464.85559082 239.04876709 0.83741057]	[5.18746094e+02 8.52300781e+02 6.70412540e-01]	[5.34161377e+02 8.49793152e+02 6.82154357e-01]	[5.18741943e+02 8.31724731e+02 5.85787892e-01]	[4.52055145e+02 8.03480774e+02 6.25021756e-01]	[4.34105316e+02 7.95827026e+02 6.63481236e-01]	[4.59803284e+02 7.70234985e+02 6.72295570e-01]
[434.09515381 257.07199097 0.9081676 ]	[439.11886597 321.25842285 0.89796597]	[377.52493286 323.75259399 0.82341421]	[341.72244263 431.50634766 0.84159899]	[326.38043213 523.79449463 0.8767457 ]	[500.69607544 321.1859436 0.81577456]	[531.54510498 421.39266968 0.82927489]	[521.40185547 518.74584961 0.8949464 ]	[446.95404053 521.36279297 0.7333293 ]	[403.37979126 521.37017822 0.74452567]	[421.3432312 657.25524902 0.84631509]	[454.58554077 770.17596436 0.78443927]	[488.02307129 521.35357666 0.70022196]	[503.43502808 665.0043335 0.81568575]	[5.21232971e+02 8.11223083e+02 8.04040849e-01]	[418.64627075 249.32279968 0.90134501]	[441.83773804 239.18948364 0.90172648]	[398.07049561 249.38641357 0.73755383]	[462.43432617 236.47817993 0.86532003]	[5.16131714e+02 8.44532959e+02 6.69959962e-01]	[5.29066711e+02 8.39444885e+02 6.77318156e-01]	[5.18673279e+02 8.18954468e+02 5.57324529e-01]	[4.46897919e+02 8.06016907e+02 6.03975952e-01]	[4.31488464e+02 7.95849854e+02 6.10567808e-01]	[4.62291870e+02 7.75295166e+02 6.45214021e-01]
[428.95510864 254.44099426 0.88516819]	[439.1071167 318.58288574 0.92215884]	[375.07922363 318.68112183 0.83914649]	[341.74411011 426.39056396 0.83521038]	[331.48312378 521.26245117 0.87938786]	[500.68154907 316.14282227 0.83716291]	[529.06066895 421.15737915 0.86986774]	[521.40039062 511.06762695 0.87235296]	[452.03134155 518.71514893 0.72218138]	[408.40280151 518.76629639 0.71672308]	[423.79492188 649.68457031 0.84398943]	[454.62893677 770.13171387 0.80255866]	[493.1149292 518.69262695 0.68445051]	[503.50097656 657.30627441 0.77212477]	[521.30065918 806.13085938 0.81151247]	[416.1746521 239.12562561 0.89026356]	[439.31918335 236.52787781 0.94776362]	[395.55609131 239.06681824 0.72946328]	[462.25088501 231.41661072 0.84125918]	[5.13613586e+02 8.31874146e+02 7.15760946e-01]	[5.29078979e+02 8.31788757e+02 7.45871186e-01]	[5.18781250e+02 8.11300049e+02 6.11813128e-01]	[4.49505890e+02 8.06098694e+02 6.58889651e-01]	[4.34101166e+02 7.98426697e+02 6.52885675e-01]	[4.62288269e+02 7.72785217e+02 6.72704101e-01]
[426.35354614 246.82853699 0.84185958]	[436.61572266 316.00549316 0.88914216]	[372.53707886 318.52740479 0.81846952]	[341.77984619 421.37121582 0.83824992]	[333.97265625 518.72186279 0.86920154]	[498.18670654 313.44659424 0.7868762 ]	[529.0335083 411.01751709 0.79708767]	[523.78430176 503.3520813 0.92466962]	[454.5637207 511.07440186 0.70759982]	[410.97280884 516.125 0.69427192]	[423.82754517 647.12133789 0.86362535]	[454.54092407 770.13665771 0.79918551]	[498.13821411 508.53314209 0.68282694]	[503.49575806 652.12072754 0.78657258]	[5.21216431e+02 8.00952576e+02 7.82475114e-01]	[416.03591919 236.47050476 0.91087037]	[439.20980835 233.85443115 0.93436754]	[393.04248047 236.47688293 0.75708634]	[459.83578491 221.11054993 0.82773226]	[5.16136475e+02 8.31775391e+02 7.66939580e-01]	[5.29071655e+02 8.31645081e+02 7.76638448e-01]	[5.16190186e+02 8.08661987e+02 6.30705595e-01]	[4.52024994e+02 8.03526306e+02 6.44811153e-01]	[4.34109741e+02 7.95848816e+02 6.52179360e-01]	[4.59838684e+02 7.75271362e+02 6.48074925e-01]
[423.85812378 239.1443634 0.88419569]	[436.56240845 308.39001465 0.83797491]	[372.46813965 313.49349976 0.79759318]	[341.73815918 421.31494141 0.85868788]	[336.44158936 513.59692383 0.85711038]	[495.67202759 300.7444458 0.79111904]	[529.03515625 400.82513428 0.84263355]	[523.83190918 498.21987915 0.89621818]	[454.58932495 503.43344116 0.73022217]	[411.01397705 505.95358276 0.7142241 ]	[423.83859253 644.42169189 0.86870682]	[454.60461426 767.60845947 0.80772161]	[498.14059448 503.35021973 0.70121163]	[505.94622803 644.47827148 0.78500962]	[521.20318604 793.24481201 0.80653059]	[413.54525757 233.88589478 0.89823198]	[439.13284302 226.28881836 0.88993084]	[390.50378418 233.9520874 0.78021336]	[459.75939941 216.00747681 0.89839721]	[5.13594482e+02 8.26650452e+02 7.23917961e-01]	[5.29010803e+02 8.26561218e+02 7.36764252e-01]	[5.16196228e+02 8.06044739e+02 6.32163644e-01]	[4.57124237e+02 7.98413452e+02 6.72652185e-01]	[4.39123688e+02 7.93282959e+02 7.09478915e-01]	[4.59799927e+02 7.70280151e+02 6.51865304e-01]
[423.77035522 236.43371582 0.92332423]	[434.10983276 298.19329834 0.88677186]	[372.47991943 303.27600098 0.78758365]	[344.34066772 416.15875244 0.80818832]	[336.51791382 505.95672607 0.88894993]	[495.66668701 295.63134766 0.8233881 ]	[528.99682617 398.20108032 0.87998891]	[523.89935303 490.51098633 0.86731058]	[454.62304688 500.68911743 0.7350595 ]	[411.02389526 500.83001709 0.72407997]	[426.39035034 639.33398438 0.80850452]	[452.072052 767.49200439 0.78443718]	[498.15039062 498.19042969 0.69158143]	[508.45617676 641.82293701 0.75926018]	[518.73803711 788.1027832 0.81558609]	[410.97012329 226.28778076 0.82897192]	[436.67538452 218.54710388 0.89552081]	[387.86422729 228.87397766 0.75182945]	[459.6267395 213.35296631 0.867428 ]	[5.13576965e+02 8.18897705e+02 7.07667351e-01]	[5.28990234e+02 8.16318054e+02 7.31616020e-01]	[5.11009918e+02 7.93301086e+02 6.52910590e-01]	[4.52059509e+02 7.93359253e+02 6.82756066e-01]	[4.36623199e+02 7.90768494e+02 7.15437651e-01]	[4.59764038e+02 7.70250549e+02 6.67603850e-01]
[421.33154297 231.38555908 0.90798342]	[434.03598022 295.57507324 0.88148236]	[369.9508667 298.14675903 0.81620908]	[344.32232666 410.9894104 0.79708272]	[336.59179688 503.35647583 0.92475402]	[493.09780884 292.9284668 0.78139287]	[528.98071289 393.0637207 0.81981182]	[523.95239258 482.87454224 0.90471023]	[457.15280151 495.66049194 0.72170401]	[413.57913208 498.24945068 0.70474613]	[431.52593994 634.19067383 0.79842895]	[452.03561401 767.62670898 0.78598654]	[500.67486572 493.07974243 0.69473696]	[505.8793335 631.64898682 0.77227873]	[518.69946289 785.52233887 0.79384124]	[408.38180542 216.11816406 0.86783302]	[436.62374878 213.48866272 0.92087704]	[382.85668945 216.0978241 0.74065506]	[457.2086792 205.77940369 0.83424139]	[5.11047211e+02 8.11330444e+02 7.35755622e-01]	[5.28970886e+02 8.11221741e+02 7.52601922e-01]	[5.11062805e+02 7.90736938e+02 6.64901435e-01]	[4.49524872e+02 7.95830505e+02 6.76677644e-01]	[4.36589783e+02 7.90828125e+02 7.05856621e-01]	[4.59753174e+02 7.75272583e+02 6.59872770e-01]
[421.24310303 221.201828 0.89136767]	[431.54577637 292.96551514 0.84706748]	[369.90838623 295.56307983 0.80258924]	[346.8348999 403.35717773 0.7933684 ]	[336.64459229 500.73556519 0.91349137]	[490.55847168 282.74423218 0.77338684]	[529.0022583 382.74710083 0.82683253]	[523.93585205 480.15795898 0.9070642 ]	[457.19015503 490.55322266 0.71800274]	[416.06420898 498.13574219 0.70157957]	[436.59039307 631.65087891 0.80833304]	[454.59008789 767.50927734 0.80457604]	[500.69033813 487.96014404 0.70060933]	[505.97265625 626.56622314 0.76905406]	[521.19720459 777.83929443 0.78916049]	[405.81848145 213.47946167 0.88951755]	[434.09558105 210.81347656 0.8615014 ]	[385.3237915 213.54302979 0.79455161]	[457.16296387 195.62965393 0.85855252]	[5.13563293e+02 8.08691101e+02 7.59320199e-01]	[5.28969543e+02 8.08589966e+02 7.36338317e-01]	[5.16177612e+02 7.88167847e+02 6.79394960e-01]	[4.49502899e+02 7.93250854e+02 6.77135289e-01]	[4.36573456e+02 7.90682678e+02 7.04851985e-01]	[4.59808105e+02 7.72772278e+02 6.92930341e-01]
[421.28097534 216.08403015 0.93327683]	[434.02279663 282.66757202 0.8382861 ]	[369.89657593 292.91848755 0.7825439 ]	[346.82211304 400.74099731 0.82630634]	[336.69934082 495.61962891 0.87795752]	[493.1050415 277.53536987 0.82796913]	[529.00317383 380.11148071 0.87489349]	[523.99334717 470.01245117 0.86230838]	[459.66094971 482.92422485 0.75612217]	[418.54119873 488.0055542 0.71196151]	[436.60101318 626.55944824 0.84782821]	[454.603302 765.05450439 0.79096198]	[500.77758789 482.77734375 0.73379272]	[508.46990967 623.92041016 0.75775778]	[518.69781494 770.17712402 0.80810589]	[405.82531738 210.8536377 0.86396682]	[434.10409546 200.60925293 0.85715699]	[385.32928467 213.37519836 0.78950727]	[457.09970093 195.39416504 0.87107271]	[5.11070374e+02 8.06069214e+02 7.04790235e-01]	[5.28995667e+02 8.03515015e+02 7.02450097e-01]	[5.08506989e+02 7.85488525e+02 6.16806567e-01]	[4.52085938e+02 7.90809326e+02 6.94426775e-01]	[4.36641602e+02 7.90624573e+02 7.18642831e-01]	[4.59824036e+02 7.72719482e+02 6.95549130e-01]
[421.30593872 213.45904541 0.9253912 ]	[428.97988892 277.63726807 0.87979132]	[364.86715698 287.81674194 0.77592808]	[346.82962036 398.16607666 0.81577039]	[339.14465332 490.49807739 0.87961918]	[490.56085205 274.93380737 0.81399304]	[529.00701904 377.49041748 0.85066378]	[524.02655029 464.83435059 0.87862808]	[459.69216919 480.2911377 0.77276039]	[418.56390381 482.91244507 0.72984314]	[436.67303467 626.45422363 0.85504103]	[457.1083374 765.03424072 0.80321681]	[500.81188965 477.70825195 0.72965848]	[508.52694702 621.33581543 0.74472249]	[518.73516846 767.69494629 0.81483489]	[405.84658813 200.6741333 0.83731115]	[436.54992676 195.50900269 0.89919698]	[382.82754517 208.29899597 0.78897977]	[457.08853149 190.36671448 0.83530402]	[5.11056122e+02 8.00933533e+02 6.78481221e-01]	[5.28982666e+02 7.95882874e+02 6.85639024e-01]	[5.11036560e+02 7.80466675e+02 6.19873762e-01]	[4.54595093e+02 7.90717957e+02 6.87641203e-01]	[4.36690125e+02 7.88188171e+02 7.08674192e-01]	[4.62262146e+02 7.70290955e+02 7.09857285e-01]
[421.29870605 210.79429626 0.90794361]	[431.47036743 275.09466553 0.88040757]	[367.39178467 280.17721558 0.79284281]	[346.81912231 385.32684326 0.77780348]	[339.2147522 485.36703491 0.89427483]	[490.52536011 267.36541748 0.77940011]	[529.01147461 372.49472046 0.81426889]	[526.43847656 462.20581055 0.89669788]	[459.79290771 480.19979858 0.77880645]	[418.675354 482.80310059 0.74834096]	[439.08410645 623.94152832 0.86050636]	[457.08273315 759.9006958 0.77382076]	[500.87875366 475.15673828 0.72822869]	[511.01733398 616.19293213 0.72392768]	[521.19677734 767.48651123 0.80802333]	[405.82321167 195.57008362 0.88235706]	[436.5760498 192.90278625 0.91815674]	[382.73535156 198.0158844 0.77782393]	[457.17315674 182.69235229 0.81035817]	[5.13601440e+02 7.93328674e+02 6.68335617e-01]	[5.31534973e+02 7.93230103e+02 6.72206879e-01]	[5.16158813e+02 7.72799194e+02 6.32624984e-01]	[4.54558777e+02 7.90670715e+02 7.40983546e-01]	[4.36621094e+02 7.88103821e+02 7.44841874e-01]	[4.62262512e+02 7.70083252e+02 7.03509092e-01]
[421.27783203 205.75857544 0.89420605]	[431.52792358 274.94897461 0.87201285]	[367.34744263 277.59988403 0.81501454]	[346.89016724 382.83361816 0.79803461]	[339.19537354 482.79711914 0.92767107]	[493.04980469 264.7633667 0.77294242]	[529.01751709 364.87173462 0.80383176]	[526.45001221 459.67120361 0.89992416]	[459.7850647 477.61901855 0.74733055]	[418.68743896 480.21786499 0.73098487]	[436.6711731 623.91540527 0.85294461]	[457.08483887 754.77734375 0.77990633]	[500.85925293 472.52130127 0.7070061 ]	[513.65026855 611.13378906 0.73704839]	[521.32946777 752.26739502 0.81719023]	[405.81698608 195.42355347 0.90278327]	[436.54589844 190.3969574 0.88264781]	[382.80352783 195.49732971 0.83898383]	[457.15759277 177.55184937 0.83860743]	[5.08503265e+02 7.90631958e+02 7.79657066e-01]	[5.28976868e+02 7.88191772e+02 7.52052307e-01]	[5.21189270e+02 7.67533875e+02 6.69294357e-01]	[4.57137970e+02 7.90635559e+02 7.72194207e-01]	[4.39135925e+02 7.88094482e+02 7.70406187e-01]	[4.62253021e+02 7.67499390e+02 6.95321858e-01]
[421.30010986 200.66925049 0.88943917]	[431.53411865 272.4815979 0.85871923]	[367.36270142 277.47262573 0.81248671]	[346.90286255 382.862854 0.794599 ]	[339.26504517 480.30377197 0.92200279]	[493.06317139 262.21917725 0.78201854]	[529.03717041 362.31826782 0.81712973]	[526.47467041 457.12939453 0.88047767]	[459.83660889 470.02719116 0.75218666]	[418.71615601 477.6690979 0.73369783]	[439.0920105 618.78143311 0.82455754]	[457.15789795 754.77832031 0.78428447]	[503.25570679 464.90853882 0.72476387]	[516.15441895 606.0065918 0.7675665 ]	[521.40380859 752.23736572 0.81549048]	[405.85031128 192.95736694 0.90276748]	[436.56243896 190.2558136 0.87102067]	[382.85565186 195.37908936 0.84597689]	[457.13674927 177.50196838 0.84928828]	[5.13575256e+02 7.90666870e+02 7.80465782e-01]	[5.31547607e+02 7.88188110e+02 7.61331558e-01]	[5.21221985e+02 7.67491760e+02 6.49376392e-01]	[4.57162292e+02 7.88225281e+02 7.35733867e-01]	[4.39177246e+02 7.88024780e+02 7.50288665e-01]	[4.62326447e+02 7.67536987e+02 6.83666468e-01]
[421.34094238 198.09481812 0.90808141]	[431.51376343 272.37783813 0.84321976]	[367.41070557 275.04977417 0.80560565]	[349.38668823 382.85107422 0.80209416]	[341.69091797 480.24401855 0.91393185]	[490.57043457 259.66308594 0.80007917]	[529.01654053 359.79116821 0.84591854]	[526.46740723 454.57052612 0.85716975]	[462.22817993 469.97409058 0.75336784]	[418.79577637 477.61730957 0.72851479]	[439.10934448 616.20031738 0.8181476 ]	[457.18087769 752.234375 0.79313743]	[503.29833984 464.84255981 0.72384441]	[518.64916992 605.98138428 0.77610254]	[523.80615234 749.74053955 0.82879812]	[405.90542603 192.83457947 0.88801038]	[436.60836792 185.23770142 0.87396693]	[385.33224487 193.0072937 0.83636832]	[457.15707397 175.0851593 0.85269719]	[5.13615479e+02 7.88032471e+02 7.64583528e-01]	[5.34121643e+02 7.85534912e+02 7.38800943e-01]	[5.21383911e+02 7.62477234e+02 6.48767769e-01]	[4.57104065e+02 7.88172241e+02 7.47127891e-01]	[4.39146667e+02 7.85577393e+02 7.62839198e-01]	[4.62331055e+02 7.65060913e+02 6.71404064e-01]
[421.37307739 198.02896118 0.91397285]	[434.01239014 272.36740112 0.84059989]	[367.41448975 275.01101685 0.80436802]	[351.91201782 382.79885864 0.81522143]	[341.73754883 480.15164185 0.89500713]	[495.60427856 259.71884155 0.79287165]	[529.0199585 359.75753784 0.85517108]	[526.48248291 452.00411987 0.84204072]	[462.22000122 467.44659424 0.75194818]	[418.79470825 475.12277222 0.72338533]	[439.14459229 613.69946289 0.81881094]	[457.10281372 752.21478271 0.78088152]	[503.28225708 462.34716797 0.7283048 ]	[518.68591309 605.95495605 0.78209901]	[523.90234375 752.27178955 0.80811489]	[405.91223145 192.78321838 0.87694275]	[436.64831543 182.64753723 0.87969381]	[385.32354736 192.96868896 0.81823575]	[457.21896362 175.03359985 0.87383491]	[5.16187012e+02 7.88119934e+02 7.52302170e-01]	[5.36737061e+02 7.88051697e+02 7.61423528e-01]	[5.23797607e+02 7.67536316e+02 6.97796941e-01]	[4.54583038e+02 7.88152161e+02 7.58922696e-01]	[4.36671631e+02 7.85549988e+02 7.59789169e-01]	[4.62253265e+02 7.65059204e+02 6.89656317e-01]
[423.78848267 195.59896851 0.91544604]	[434.06347656 269.91790771 0.83956146]	[369.90316772 275.02047729 0.8055554 ]	[351.94549561 382.80441284 0.81734353]	[341.76400757 477.72698975 0.87777251]	[495.68273926 259.65393066 0.81091368]	[529.06182861 359.69784546 0.86099321]	[526.46990967 449.45431519 0.84287488]	[462.26525879 464.90579224 0.75356054]	[421.18392944 472.55654907 0.71868879]	[439.12478638 613.69122314 0.81937319]	[454.63589478 752.27227783 0.76545668]	[503.29666138 462.26766968 0.73808748]	[518.75073242 605.9362793 0.79463321]	[523.894104 752.24414062 0.81549007]	[408.42483521 190.37753296 0.86270213]	[436.67807007 180.08834839 0.89582193]	[385.39508057 192.95939636 0.8239553 ]	[459.59329224 174.93067932 0.88407189]	[5.16161377e+02 7.88046692e+02 7.42753983e-01]	[5.39187988e+02 7.85596802e+02 7.39023089e-01]	[5.23813354e+02 7.65087769e+02 6.61544919e-01]	[4.54587738e+02 7.88226379e+02 7.69133449e-01]	[4.36641846e+02 7.88022217e+02 7.64321029e-01]	[4.62221588e+02 7.67527283e+02 6.87572360e-01]
[423.78390503 195.60154724 0.91491795]	[434.08761597 269.89984131 0.84212625]	[369.96234131 275.02069092 0.80802393]	[351.9822998 382.78240967 0.82821202]	[341.77111816 480.12686157 0.88015676]	[495.66372681 259.62362671 0.81591791]	[531.57525635 359.67111206 0.86123425]	[526.4342041 446.97241211 0.84611237]	[462.26379395 464.87503052 0.76297069]	[421.21096802 472.54122925 0.72662991]	[439.08462524 613.69934082 0.81243622]	[451.99914551 749.73052979 0.76658922]	[503.27972412 459.81750488 0.74648345]	[521.2668457 603.42736816 0.81918693]	[526.40893555 752.29754639 0.78292423]	[408.41418457 190.38641357 0.86461532]	[436.66555786 180.08702087 0.8945682 ]	[385.39904785 192.963974 0.82386255]	[457.21282959 174.91668701 0.88080376]	[5.18781372e+02 7.88111328e+02 7.49311686e-01]	[5.41722961e+02 7.88027527e+02 7.48057842e-01]	[5.23883545e+02 7.67567688e+02 6.86335981e-01]	[4.54613068e+02 7.90583618e+02 7.78639436e-01]	[4.36627289e+02 7.88077454e+02 7.70553112e-01]	[4.59697937e+02 7.62509033e+02 6.47484422e-01]
[421.37606812 195.62666321 0.91810614]	[434.0663147 269.9050293 0.8413946]	[369.94338989 275.09109497 0.81205696]	[354.44372559 382.8616333 0.82803398]	[341.80108643 480.16616821 0.88757753]	[495.63406372 257.18991089 0.82445717]	[534.09020996 359.58987427 0.86780524]	[526.46533203 446.95330811 0.84481245]	[462.28057861 464.90026855 0.76072705]	[421.22607422 472.57983398 0.72783858]	[439.07833862 613.63391113 0.81831467]	[4.52049469e+02 7.52191162e+02 7.51806319e-01]	[503.29653931 462.22888184 0.7468785 ]	[521.29730225 603.34033203 0.81346959]	[526.45581055 749.76019287 0.79356915]	[405.89645386 192.78874207 0.88047683]	[436.59475708 180.12834167 0.87775403]	[385.32574463 193.01864624 0.83273685]	[457.12329102 174.93141174 0.8638913 ]	[5.18735413e+02 7.85576111e+02 7.38816023e-01]	[5.39311951e+02 7.83039673e+02 7.51296997e-01]	[5.23995300e+02 7.65024292e+02 6.46423817e-01]	[4.54564758e+02 7.88212952e+02 7.51294255e-01]	[4.36585754e+02 7.88038208e+02 7.51191258e-01]	[4.59810577e+02 7.65022461e+02 6.47593439e-01]
[421.30502319 195.62750244 0.93065888]	[434.08099365 269.92581177 0.84565723]	[372.44119263 277.49734497 0.82007146]	[354.53762817 382.78918457 0.84389162]	[341.81866455 480.17645264 0.88258398]	[495.63461304 257.15914917 0.83164144]	[534.15386963 357.2069397 0.87602532]	[526.54394531 446.91204834 0.83354276]	[462.35247803 464.92425537 0.75364339]	[421.28070068 475.09863281 0.72680408]	[439.11901855 616.21166992 0.82035863]	[454.5428772 752.20050049 0.75479668]	[503.37258911 462.23162842 0.74344224]	[521.34301758 603.38140869 0.82016325]	[526.42803955 749.62670898 0.81556123]	[403.37524414 192.78955078 0.89833963]	[434.0765686 180.12103271 0.86087316]	[382.82769775 193.04150391 0.83472157]	[454.60458374 174.96260071 0.84566367]	[5.21222229e+02 7.83034241e+02 7.39857256e-01]	[5.41793823e+02 7.77913635e+02 7.52569020e-01]	[5.23946594e+02 7.59879578e+02 6.35183573e-01]	[4.52072632e+02 7.88239868e+02 7.60197878e-01]	[4.36580963e+02 7.88036377e+02 7.59419322e-01]	[4.62231415e+02 7.65031006e+02 6.60556555e-01]
[421.23922729 198.00831604 0.92962152]	[434.11425781 272.34719849 0.84961283]	[372.46350098 277.54821777 0.82611758]	[356.97705078 385.33337402 0.8515895 ]	[344.29666138 480.17379761 0.87003434]	[495.66253662 257.13104248 0.83579183]	[536.70068359 357.13513184 0.88129646]	[529.00689697 444.42477417 0.83173925]	[462.37078857 464.92584229 0.75033909]	[421.29519653 475.09268188 0.72338897]	[439.18103027 618.76263428 0.83230889]	[454.63696289 749.74420166 0.77382028]	[503.38851929 462.23538208 0.74122322]	[521.3380127 603.37689209 0.83144569]	[526.47052002 749.56689453 0.81200182]	[403.29266357 192.80630493 0.91182613]	[431.5305481 180.13467407 0.84625316]	[382.79553223 195.37936401 0.83951962]	[452.02426147 174.89283752 0.83078837]	[5.21300110e+02 7.83022827e+02 7.68810391e-01]	[5.41846863e+02 7.77868286e+02 7.50326991e-01]	[5.23966125e+02 7.57310791e+02 6.44877076e-01]	[4.54558685e+02 7.88223511e+02 7.64970124e-01]	[4.36612122e+02 7.88005005e+02 7.65144587e-01]	[4.62273743e+02 7.65016785e+02 6.68422103e-01]
[421.20059204 198.02503967 0.92756104]	[436.59854126 272.39892578 0.87216371]	[372.54067993 277.62680054 0.83058059]	[357.04598999 385.37911987 0.8553648 ]	[346.87640381 480.15921021 0.85626686]	[498.17599487 257.11273193 0.84239841]	[539.20080566 357.11358643 0.88375151]	[529.07128906 444.43908691 0.81735361]	[462.427948 467.42514038 0.74119496]	[421.33416748 475.13754272 0.71800172]	[439.23782349 618.73962402 0.82945722]	[457.09063721 752.21655273 0.78609812]	[503.46099854 462.28289795 0.73158598]	[521.36279297 605.97143555 0.84254122]	[526.46575928 747.12078857 0.81006873]	[403.24786377 192.84214783 0.9166308 ]	[428.98123169 180.13549805 0.84238917]	[382.78942871 195.48451233 0.82984984]	[449.49880981 174.88111877 0.82604897]	[5.21373840e+02 7.80408936e+02 7.48495579e-01]	[5.41898865e+02 7.75274963e+02 7.52929330e-01]	[5.23948853e+02 7.54750183e+02 6.39320433e-01]	[4.52065125e+02 7.88217896e+02 7.55456507e-01]	[4.36601257e+02 7.85615723e+02 7.67698348e-01]	[4.62285492e+02 7.67504333e+02 6.95912957e-01]
[421.17422485 198.0453949 0.92624074]	[436.68057251 272.39395142 0.88452375]	[375.04364014 277.63357544 0.84346843]	[357.10357666 387.9041748 0.85148847]	[352.00686646 480.21264648 0.87204474]	[498.22677612 257.08602905 0.85084552]	[539.30334473 357.12686157 0.89461088]	[531.59204102 446.92947388 0.80442113]	[462.45236206 467.41082764 0.73696685]	[421.36080933 475.11761475 0.71370345]	[439.26641846 616.27008057 0.82279718]	[457.09286499 749.74029541 0.7912901 ]	[503.484375 462.28085327 0.72349173]	[521.37451172 606.03186035 0.84331405]	[526.45556641 747.05908203 0.81051087]	[400.87155151 192.84657288 0.92216599]	[428.95501709 182.62362671 0.83860368]	[382.76171875 195.44577026 0.81079692]	[449.49163818 174.90155029 0.82422948]	[5.21338318e+02 7.80432068e+02 7.49007463e-01]	[5.41842590e+02 7.75283936e+02 7.48479843e-01]	[5.23987488e+02 7.52250610e+02 6.48702204e-01]	[4.54588226e+02 7.90617554e+02 7.70861208e-01]	[4.36658905e+02 7.88043518e+02 7.79914021e-01]	[4.62266724e+02 7.65013611e+02 6.91982865e-01]
[421.20196533 198.07594299 0.92018217]	[439.08920288 272.41677856 0.8964361 ]	[375.07226562 277.66845703 0.84175777]	[357.15740967 387.92346191 0.85462272]	[354.4798584 480.18075562 0.87296426]	[500.67553711 257.10540771 0.85479558]	[541.68438721 357.19354248 0.89843738]	[534.13409424 446.95852661 0.80651349]	[464.82250977 467.44454956 0.73858184]	[423.76950073 475.1416626 0.71534455]	[439.27325439 616.27276611 0.82659304]	[457.08187866 749.75018311 0.78189564]	[503.48977661 462.315979 0.72500217]	[521.31213379 605.98193359 0.83947998]	[524.01733398 747.01086426 0.80159539]	[403.25967407 192.88172913 0.92269278]	[428.9961853 182.66519165 0.83707958]	[382.80548096 195.50335693 0.80880833]	[452.03979492 174.94903564 0.82648319]	[5.21238525e+02 7.80417419e+02 7.47948349e-01]	[5.41762085e+02 7.75272461e+02 7.47451305e-01]	[5.23976807e+02 7.52249207e+02 6.53455317e-01]	[4.54616272e+02 7.90627258e+02 7.63365149e-01]	[4.36674774e+02 7.88071289e+02 7.72421002e-01]	[4.62253418e+02 7.65056458e+02 6.90025926e-01]
[421.25039673 198.06814575 0.92302918]	[439.16662598 272.42974854 0.90847313]	[377.53240967 277.67010498 0.8563416 ]	[359.56509399 387.89718628 0.8548649 ]	[356.97027588 480.24990845 0.89846539]	[500.74981689 257.12060547 0.85964096]	[541.7767334 357.1499939 0.9014917]	[536.68487549 452.02380371 0.80532742]	[464.86480713 467.45913696 0.7307182 ]	[423.78262329 475.15634155 0.71328926]	[439.30419922 618.74102783 0.82852888]	[457.07086182 749.67803955 0.78805369]	[505.93609619 462.33966064 0.71139556]	[521.37799072 606.09344482 0.82684642]	[523.98181152 744.48577881 0.7936362 ]	[403.32022095 192.8941803 0.91600853]	[431.54815674 182.69354248 0.84159911]	[382.86294556 195.5255127 0.78513396]	[454.61697388 175.01437378 0.84935057]	[521.34588623 780.42462158 0.79696357]	[541.87347412 772.80889893 0.78764504]	[5.23848511e+02 7.49707886e+02 6.34989858e-01]	[4.54613861e+02 7.90601746e+02 7.72988081e-01]	[4.36682556e+02 7.88040771e+02 7.75038123e-01]	[4.62250488e+02 7.62479431e+02 6.70292377e-01]
[421.35293579 198.06845093 0.91261202]	[439.24484253 272.42272949 0.91159832]	[377.62338257 280.1038208 0.86081088]	[359.62722778 385.37667847 0.85590881]	[357.0645752 480.29241943 0.91508245]	[500.81335449 257.0993042 0.87147838]	[541.87579346 357.19497681 0.91428328]	[539.18878174 454.53860474 0.81614918]	[464.87316895 470.01821899 0.7237072 ]	[423.79547119 477.66296387 0.7154901 ]	[439.30307007 618.80029297 0.83001608]	[457.08493042 749.72088623 0.79631889]	[505.96221924 464.84591675 0.69929475]	[521.33233643 613.66864014 0.79923713]	[523.91052246 747.07354736 0.82938766]	[405.86639404 192.9172821 0.90230596]	[436.5425415 185.17755127 0.85907239]	[387.87814331 195.62644958 0.75859302]	[457.1774292 175.0871582 0.87161237]	[521.30395508 783.03692627 0.80553591]	[541.84295654 775.35186768 0.78470689]	[5.23792969e+02 7.52286621e+02 6.17045760e-01]	[4.54644440e+02 7.90610535e+02 7.81762242e-01]	[4.39108307e+02 7.88044373e+02 7.87889540e-01]	[4.62251709e+02 7.62516968e+02 6.79601908e-01]
[423.86373901 198.13897705 0.87580323]	[441.70132446 272.49209595 0.91079158]	[377.72705078 280.13717651 0.8581934 ]	[359.74133301 385.38949585 0.84727508]	[357.15310669 480.31582642 0.92512238]	[503.27658081 257.1708374 0.86486822]	[541.94763184 359.6239624 0.91805005]	[539.30114746 454.61334229 0.84615678]	[464.95153809 470.03649902 0.70724392]	[423.85879517 477.63299561 0.70269924]	[439.26638794 621.30633545 0.83396727]	[457.07583618 749.73126221 0.79189813]	[508.50500488 464.89547729 0.68020838]	[521.34295654 613.70831299 0.79711682]	[523.84893799 747.16967773 0.83395314]	[413.5112915 192.99053955 0.90995181]	[439.06658936 187.76564026 0.89023459]	[393.0022583 195.63348389 0.76595861]	[459.71188354 175.09329224 0.88227504]	[521.27685547 785.56658936 0.81154782]	[5.41806458e+02 7.77913940e+02 7.74607539e-01]	[5.21331665e+02 7.57322021e+02 6.23172760e-01]	[4.57101013e+02 7.88234802e+02 7.77741194e-01]	[4.39125092e+02 7.88026733e+02 7.84419000e-01]	[4.62252563e+02 7.64978760e+02 6.69032216e-01]
[428.91418457 198.13497925 0.85731584]	[441.79858398 272.49609375 0.91013956]	[380.19812012 280.11843872 0.85298693]	[359.80126953 387.93032837 0.8400203 ]	[359.58267212 480.32815552 0.93668401]	[503.33682251 257.1918335 0.86568218]	[544.33795166 359.69442749 0.91041589]	[541.76971436 457.19140625 0.89465547]	[464.95880127 472.52780151 0.71361333]	[423.86834717 477.62313843 0.70823866]	[439.27749634 618.81512451 0.82742584]	[457.11206055 752.19348145 0.79756528]	[508.48687744 464.93664551 0.68389934]	[521.30725098 616.22619629 0.7928347 ]	[523.79284668 749.65802002 0.83033687]	[416.11706543 192.95985413 0.92921078]	[439.2210083 187.74588013 0.90481168]	[398.05032349 195.5668335 0.76539266]	[462.22299194 175.10025024 0.8797695 ]	[521.34606934 788.10449219 0.85164452]	[541.82189941 782.99267578 0.79214352]	[5.21192993e+02 7.62470032e+02 6.00216389e-01]	[4.54614136e+02 7.90591980e+02 7.82782316e-01]	[4.39094116e+02 7.88017578e+02 7.84943700e-01]	[4.62270660e+02 7.65037964e+02 6.88485265e-01]
[436.61172485 203.14593506 0.85559654]	[441.89227295 272.49334717 0.89775532]	[380.33096313 277.65515137 0.84878856]	[362.33111572 385.33111572 0.8139677 ]	[359.72195435 480.21005249 0.92520547]	[503.42297363 259.61038208 0.85249537]	[544.4519043 359.72183228 0.89677143]	[541.8447876 459.6567688 0.91232079]	[464.94927979 472.5619812 0.71025938]	[423.86636353 477.62796021 0.70690906]	[439.27615356 621.3125 0.83399707]	[457.11413574 752.21862793 0.79827017]	[506.02276611 467.43423462 0.67949456]	[521.26831055 618.76873779 0.78831446]	[521.3918457 749.76422119 0.83017743]	[418.75177002 195.36373901 0.95896101]	[441.82861328 190.28587341 0.9071846 ]	[400.62127686 195.6111145 0.84156209]	[462.44647217 180.04496765 0.85080314]	[521.33050537 790.6640625 0.84201503]	[541.79248047 788.00805664 0.79850066]	[5.18752930e+02 7.65013184e+02 6.08337998e-01]	[4.54621735e+02 7.90589722e+02 7.87872851e-01]	[439.10015869 788.01190186 0.78807259]	[4.62280792e+02 7.65080383e+02 6.92934513e-01]
[439.18353271 205.73416138 0.88940144]	[446.89230347 274.94000244 0.88266098]	[385.35284424 277.60635376 0.82444036]	[367.3991394 382.82156372 0.81218976]	[359.79916382 480.14599609 0.90322638]	[505.990448 262.23364258 0.79930282]	[544.53112793 362.26663208 0.86716807]	[541.91156006 459.82318115 0.92722124]	[464.90084839 470.04058838 0.71692824]	[423.77832031 475.15982056 0.7149362 ]	[439.27627563 621.2868042 0.8302291 ]	[457.1385498 752.23693848 0.79647112]	[505.99661255 464.947052 0.68382221]	[521.23791504 616.19506836 0.78339177]	[521.38989258 752.17889404 0.83416486]	[421.29537964 195.41600037 0.94141209]	[446.86618042 192.78985596 0.89334285]	[400.89089966 195.48027039 0.74603456]	[470.02664185 180.1267395 0.80548894]	[521.30407715 790.82287598 0.81599396]	[541.77941895 788.15588379 0.79872918]	[5.18762512e+02 7.65068604e+02 6.38236225e-01]	[4.54573608e+02 7.90597107e+02 7.69223928e-01]	[4.36684509e+02 7.88001770e+02 7.69191623e-01]	[4.62311523e+02 7.67515991e+02 7.09442854e-01]
[441.7975769 208.31298828 0.90778649]	[454.55569458 274.9513855 0.87781167]	[392.99346924 277.52819824 0.82338709]	[372.45681763 380.33026123 0.83166188]	[362.23806763 477.62564087 0.87233222]	[511.08389282 269.8449707 0.77249825]	[546.94842529 364.87112427 0.83705544]	[544.30859375 462.23388672 0.93244022]	[464.90930176 467.47015381 0.7211749 ]	[423.78518677 472.55007935 0.7149595 ]	[439.27236938 618.80645752 0.8219927 ]	[457.12573242 752.20379639 0.78983313]	[505.99047852 464.89346313 0.68975806]	[521.26135254 616.24835205 0.78612846]	[521.38952637 749.76464844 0.83771378]	[426.38922119 195.51596069 0.88608587]	[457.06185913 192.85722351 0.89904457]	[405.85089111 195.56913757 0.67320698]	[477.73181152 180.1547699 0.84477895]	[521.27264404 790.80334473 0.81042302]	[541.73773193 788.14520264 0.79280019]	[5.18777527e+02 7.65012939e+02 6.30604684e-01]	[454.59292603 788.23205566 0.80234528]	[436.68728638 785.61517334 0.79073918]	[4.62291748e+02 7.65065247e+02 6.91749096e-01]
[446.87316895 210.92076111 0.87669015]	[457.21517944 274.89352417 0.90370822]	[395.64038086 275.068573 0.84891248]	[374.97894287 380.20599365 0.87483573]	[362.30648804 475.10198975 0.85185349]	[518.66424561 269.83532715 0.79209322]	[547.02752686 369.96014404 0.82590961]	[544.40075684 462.3828125 0.91452295]	[464.95602417 467.44403076 0.71801507]	[423.82501221 470.01220703 0.71135801]	[439.3215332 618.81115723 0.82078409]	[457.15927124 752.21362305 0.79409802]	[508.46969604 464.921875 0.68183136]	[521.28039551 616.27429199 0.78465533]	[521.39160156 749.7454834 0.83806151]	[436.62039185 198.01751709 0.88239592]	[459.71746826 193.03947449 0.93410391]	[416.08914185 195.53779602 0.66162544]	[480.3548584 185.22796631 0.84852993]	[521.27154541 790.7855835 0.80958819]	[541.73065186 788.12957764 0.7882911 ]	[5.18784119e+02 7.64959290e+02 6.14771426e-01]	[454.5960083 788.23706055 0.81028306]	[439.08743286 785.60595703 0.80278063]	[4.62305817e+02 7.65069946e+02 6.94594443e-01]
[446.87454224 210.92262268 0.87676573]	[457.21548462 274.89465332 0.90384549]	[395.64187622 275.06912231 0.8492502 ]	[374.97561646 380.2130127 0.87426841]	[362.30529785 475.09997559 0.8505705 ]	[518.66595459 269.83905029 0.79286098]	[547.02612305 369.96279907 0.82658738]	[544.40039062 462.3793335 0.91545653]	[464.94577026 467.44085693 0.71941978]	[423.8170166 470.0133667 0.71352649]	[439.30938721 618.81231689 0.81911743]	[457.1600647 752.21044922 0.79414362]	[508.45462036 464.91427612 0.68386751]	[521.2477417 616.23706055 0.77757549]	[521.38952637 749.73944092 0.83827055]	[436.61981201 198.02029419 0.88203955]	[459.71759033 193.04064941 0.93403393]	[416.08480835 195.54148865 0.66441429]	[480.35461426 185.22813416 0.84818673]	[521.27160645 790.77911377 0.81081921]	[5.41732544e+02 7.88121399e+02 7.87769675e-01]	[5.21190308e+02 7.62502686e+02 6.12589061e-01]	[454.59613037 788.23468018 0.80714142]	[439.087677 785.60491943 0.8010568 ]	[4.62307343e+02 7.65069519e+02 6.92667723e-01]
[457.10076904 213.42037964 0.90745234]	[459.706604 274.89407349 0.92037398]	[398.08978271 275.01550293 0.85554373]	[375.0531311 380.1217041 0.89575416]	[364.81713867 470.01013184 0.82791924]	[521.20458984 269.91748047 0.81619757]	[549.49017334 372.50140381 0.82264453]	[544.40924072 464.8475647 0.90053123]	[467.41055298 467.4175415 0.71668053]	[423.86767578 469.97802734 0.7110815 ]	[439.29727173 618.77362061 0.81652778]	[457.15512085 752.18969727 0.80070579]	[508.52786255 464.9190979 0.68129462]	[521.29663086 616.20849609 0.78198075]	[521.42401123 749.7197876 0.8372283 ]	[439.30105591 198.09873962 0.91373879]	[462.38613892 195.52218628 0.92386687]	[418.80670166 195.56419373 0.80284029]	[482.94552612 190.324646 0.86012161]	[521.2243042 790.706604 0.79784322]	[5.39304626e+02 7.88072449e+02 7.73000538e-01]	[5.21244263e+02 7.62501343e+02 6.20809019e-01]	[454.55471802 790.5869751 0.81396252]	[436.69125366 785.61462402 0.81298351]	[4.62296204e+02 7.65058044e+02 7.02507019e-01]
[459.6819458 213.51387024 0.93519342]	[462.22790527 272.47540283 0.91758573]	[398.22479248 274.89086914 0.85292399]	[375.09439087 377.6986084 0.90384007]	[364.85400391 467.42269897 0.82666469]	[523.78924561 269.88345337 0.8315407 ]	[549.5958252 375.0949707 0.84073842]	[544.40289307 467.39718628 0.87848186]	[467.48620605 467.41485596 0.70576108]	[423.912323 467.46850586 0.70104611]	[441.69647217 613.71923828 0.81123638]	[457.16464233 752.17211914 0.80127096]	[511.06195068 464.94567871 0.67263675]	[521.30230713 616.20135498 0.77760112]	[523.76306152 749.71179199 0.83554626]	[441.85153198 200.63227844 0.87531692]	[467.46838379 198.02915955 0.85777164]	[421.38131714 195.56558228 0.76683855]	[487.99163818 190.35946655 0.81873834]	[521.21258545 790.67468262 0.79834044]	[5.39312561e+02 7.88051270e+02 7.74157405e-01]	[5.21250244e+02 7.62489502e+02 6.21416569e-01]	[454.58798218 788.20611572 0.81746292]	[439.09439087 785.56884766 0.81005687]	[4.62294067e+02 7.65029968e+02 7.06030011e-01]
[464.8416748 215.99995422 0.92458016]	[464.87097168 272.49154663 0.88802236]	[403.29074097 272.47595215 0.81972134]	[377.5402832 375.06710815 0.88030994]	[367.35562134 464.86151123 0.84056973]	[524.00927734 272.38922119 0.82583725]	[559.77276611 377.55541992 0.87358296]	[544.50036621 467.49783325 0.85128725]	[472.56646729 467.42108154 0.70506442]	[428.97991943 467.4329834 0.69437158]	[439.32531738 616.22802734 0.80936241]	[457.15045166 752.18566895 0.80098224]	[516.12359619 467.43362427 0.67371315]	[521.30334473 616.21783447 0.77513617]	[523.77832031 749.70117188 0.83289069]	[454.6015625 205.79360962 0.83837903]	[480.15795898 203.1335907 0.88169044]	[434.05426025 200.58155823 0.65381581]	[500.79260254 192.94746399 0.88605487]	[521.22247314 790.64874268 0.79399067]	[5.41733887e+02 7.88022461e+02 7.65343368e-01]	[5.21257202e+02 7.62480469e+02 6.29962504e-01]	[454.57415771 788.21966553 0.81128633]	[439.08096313 785.59570312 0.80820376]	[4.62301270e+02 7.65056213e+02 7.09103823e-01]
[467.42474365 216.10708618 0.88418752]	[467.42660522 274.87063599 0.87317222]	[405.82653809 272.45831299 0.80161029]	[377.59484863 375.04296875 0.88167989]	[367.33996582 464.83685303 0.84532487]	[528.97210693 272.44488525 0.80954325]	[562.20092773 377.55953979 0.87192726]	[544.546875 470.02932739 0.84072107]	[475.11993408 467.42459106 0.70823514]	[431.53717041 467.42495728 0.6925236 ]	[441.68560791 613.70776367 0.80344689]	[457.16757202 749.75048828 0.80692339]	[518.67199707 467.4654541 0.67744434]	[521.32598877 613.690979 0.77422673]	[523.78924561 749.67736816 0.83380032]	[457.15786743 208.33363342 0.86233193]	[480.3057251 205.73718262 0.8897559 ]	[436.56991577 198.00164795 0.65748632]	[503.25793457 192.9312439 0.87956113]	[5.21235596e+02 7.90638184e+02 7.88454950e-01]	[5.41740112e+02 7.88008423e+02 7.61902213e-01]	[5.21265991e+02 7.62446777e+02 6.40095353e-01]	[454.57867432 788.22772217 0.81162 ]	[439.0899353 785.60131836 0.81191576]	[4.62307129e+02 7.65028320e+02 7.12354004e-01]
[475.11169434 218.64190674 0.85556459]	[472.55377197 272.50109863 0.85785967]	[408.40106201 272.39312744 0.7854408 ]	[377.6491394 375.03100586 0.87908709]	[367.37197876 462.40081787 0.85236406]	[534.14202881 274.89364624 0.80580109]	[562.30993652 377.67303467 0.90626252]	[546.98254395 472.59716797 0.83291334]	[477.64025879 467.3999939 0.72067016]	[434.07498169 464.92947388 0.70053518]	[441.73043823 613.66625977 0.81225753]	[457.13708496 749.74304199 0.80327046]	[518.78759766 467.45315552 0.69051325]	[521.41003418 613.64031982 0.78808206]	[523.80358887 749.68579102 0.8358196 ]	[459.75296021 210.91802979 0.91007853]	[482.85919189 208.33335876 0.89435488]	[439.16137695 195.6053772 0.74202949]	[503.39349365 192.93562317 0.85511804]	[521.23101807 790.61352539 0.79129815]	[5.41743713e+02 7.85610657e+02 7.66990662e-01]	[5.21270569e+02 7.62465576e+02 6.54757977e-01]	[454.5809021 788.23260498 0.80964869]	[439.08151245 787.9932251 0.8063215 ]	[4.62287292e+02 7.65025940e+02 7.15804398e-01]
[477.67657471 221.12095642 0.86286056]	[477.64920044 272.45748901 0.8763001 ]	[413.55786133 269.87380981 0.78644252]	[377.72412109 374.98297119 0.87541878]	[367.41387939 462.35775757 0.85660154]	[539.23095703 274.87597656 0.81909537]	[562.42895508 377.60821533 0.90582353]	[549.58093262 472.56637573 0.80954033]	[477.7388916 467.42147827 0.73593271]	[436.58511353 467.40322876 0.71648556]	[441.7961731 611.14978027 0.81324458]	[457.14263916 752.17474365 0.79684591]	[521.24829102 467.47659302 0.69909322]	[521.4118042 611.12768555 0.79022568]	[523.78900146 749.69195557 0.8358497 ]	[462.19992065 213.32945251 0.90920305]	[485.36898804 210.78936768 0.87889177]	[441.69940186 198.11088562 0.70799774]	[505.91793823 192.99565125 0.83420575]	[5.21243469e+02 7.90626709e+02 7.90291071e-01]	[5.41741699e+02 7.88013367e+02 7.64623940e-01]	[5.21245422e+02 7.62476257e+02 6.53753519e-01]	[454.56741333 788.1998291 0.80698794]	[436.68157959 785.57446289 0.80070412]	[4.62288055e+02 7.65064209e+02 7.14052677e-01]
[480.16329956 221.17095947 0.87854671]	[480.10467529 272.47567749 0.89296603]	[416.12649536 269.8241272 0.803253 ]	[380.09893799 372.46420288 0.86284429]	[369.9057312 462.36529541 0.85601801]	[541.69995117 274.92904663 0.83174592]	[564.83435059 377.66769409 0.91061187]	[554.65930176 475.07858276 0.81466669]	[480.14974976 467.40188599 0.74382311]	[436.66009521 464.94161987 0.72557503]	[441.81671143 613.63531494 0.81040394]	[457.15029907 752.1730957 0.79596603]	[521.28778076 467.43167114 0.70141417]	[523.76422119 613.64672852 0.78977621]	[523.79064941 749.68603516 0.84007829]	[462.33673096 213.38897705 0.9094435 ]	[487.92459106 210.8727417 0.87050891]	[441.79217529 198.1313324 0.70716858]	[508.47998047 195.38308716 0.81179518]	[521.26263428 790.64385986 0.80426663]	[5.41749878e+02 7.88026611e+02 7.75811434e-01]	[5.21222229e+02 7.62462708e+02 6.51911438e-01]	[454.56582642 788.22497559 0.79830909]	[436.68600464 785.5927124 0.79662043]	[4.62288971e+02 7.65040100e+02 7.08711147e-01]
[480.16308594 221.17193604 0.87838495]	[480.1000061 272.46224976 0.8913089 ]	[416.13104248 267.36657715 0.80410737]	[380.09759521 372.46551514 0.86342335]	[369.90863037 462.36120605 0.85652947]	[539.30505371 274.90164185 0.82903713]	[564.83319092 377.66873169 0.9105947 ]	[554.65948486 475.08087158 0.81497955]	[480.1439209 464.93609619 0.74372089]	[436.65997314 464.92578125 0.72748208]	[441.82489014 611.16662598 0.81095809]	[457.14837646 749.74414062 0.80088758]	[521.2800293 467.41314697 0.70118684]	[521.41040039 613.64245605 0.7883867 ]	[523.79016113 749.70288086 0.83869493]	[462.33712769 213.38937378 0.90949035]	[487.92446899 210.87376404 0.8707037 ]	[441.79241943 198.1315155 0.70873249]	[508.4758606 195.38026428 0.81105608]	[521.28967285 790.66253662 0.80300504]	[5.41774536e+02 7.88044739e+02 7.78493643e-01]	[5.21219604e+02 7.62494080e+02 6.56565428e-01]	[454.56884766 788.21600342 0.80601227]	[436.69082642 785.58166504 0.80013257]	[4.62283081e+02 7.65017090e+02 7.06239045e-01]
[480.24435425 221.18630981 0.89368051]	[480.14819336 274.86541748 0.89987791]	[416.1524353 269.83258057 0.80717075]	[380.20239258 369.89382935 0.85220689]	[372.46224976 462.2399292 0.87439412]	[541.76654053 274.96447754 0.83759332]	[564.83746338 380.12487793 0.91263378]	[559.7197876 475.13903809 0.83348173]	[480.19488525 469.97973633 0.73555189]	[439.07113647 469.97113037 0.71610105]	[441.86386108 613.69036865 0.80583447]	[457.13745117 749.75891113 0.79893756]	[521.3302002 469.99154663 0.69844413]	[523.77044678 613.68908691 0.79113823]	[523.7947998 749.74414062 0.83853269]	[462.40927124 213.39155579 0.90702873]	[488.03213501 210.88261414 0.86368251]	[441.81686401 200.59136963 0.72216624]	[511.06488037 195.40841675 0.77771342]	[521.31182861 790.69122314 0.80989951]	[5.41793579e+02 7.88077881e+02 7.85783887e-01]	[5.21193787e+02 7.64972595e+02 6.49804056e-01]	[452.08706665 788.22967529 0.81358266]	[436.68618774 785.58752441 0.80058396]	[4.62266571e+02 7.65028259e+02 7.17136025e-01]
[480.31781006 226.27911377 0.89831591]	[480.22103882 272.50247192 0.9090668 ]	[418.58880615 269.83889771 0.81724745]	[380.27792358 367.36114502 0.84384191]	[375.02093506 462.35986328 0.88479799]	[541.82421875 274.9552002 0.84199774]	[564.92767334 380.11471558 0.90274823]	[559.79656982 475.10391235 0.84858835]	[480.24520874 470.00994873 0.73578423]	[439.11981201 470.01959229 0.71774155]	[441.87527466 613.69696045 0.80344146]	[457.15374756 752.16894531 0.80205029]	[521.36968994 470.0090332 0.69787067]	[523.79205322 613.66699219 0.79696482]	[523.78540039 749.75256348 0.83671308]	[464.86392212 213.48768616 0.90797347]	[493.05462646 213.35749817 0.87927055]	[441.83093262 200.62515259 0.72919089]	[516.14337158 195.51028442 0.7859686 ]	[521.32403564 790.68621826 0.81153542]	[5.41813110e+02 7.88075073e+02 7.87921429e-01]	[5.18766113e+02 7.65023438e+02 6.55299067e-01]	[452.05792236 788.22076416 0.81721002]	[436.67980957 785.57592773 0.80513799]	[4.62273315e+02 7.65035950e+02 7.25155115e-01]
[482.80548096 231.32066345 0.91842872]	[480.37017822 274.87631226 0.918221 ]	[418.68115234 267.33587646 0.83095467]	[382.72277832 369.94863892 0.842255 ]	[377.51928711 462.31072998 0.90988654]	[544.3470459 275.00280762 0.84901047]	[565.07727051 380.09552002 0.89085692]	[562.35321045 477.66659546 0.89949745]	[482.75466919 475.07601929 0.75089788]	[439.25878906 475.07797241 0.73166454]	[441.89569092 616.20446777 0.80204737]	[457.21310425 752.25042725 0.8032943 ]	[523.88067627 472.59695435 0.70857865]	[523.89385986 616.25146484 0.79445171]	[523.86065674 752.16717529 0.83492923]	[467.48471069 215.98553467 0.88885063]	[495.70187378 213.45735168 0.90427876]	[444.44476318 208.26661682 0.70353544]	[518.70385742 195.51052856 0.82547802]	[521.32141113 790.72869873 0.8104347 ]	[5.41817261e+02 7.88118225e+02 7.87621498e-01]	[5.21286743e+02 7.65035400e+02 6.91227317e-01]	[4.52017120e+02 7.90664795e+02 7.67820299e-01]	[4.36647491e+02 7.88046021e+02 7.84056067e-01]	[4.62331055e+02 7.67531433e+02 7.25520968e-01]
[482.85125732 231.34724426 0.92048186]	[482.73123169 274.88433838 0.9190287 ]	[418.70010376 267.29171753 0.83113277]	[382.78417969 369.97866821 0.83271623]	[377.55895996 462.39382935 0.90671337]	[544.37597656 275.05004883 0.85135746]	[567.4520874 380.14315796 0.88754785]	[562.43768311 477.6362915 0.89733386]	[482.7727356 475.1020813 0.75207496]	[439.28707886 475.09750366 0.73135364]	[444.30038452 616.25317383 0.79525399]	[459.60421753 752.25323486 0.79967815]	[523.8850708 475.09368896 0.71053004]	[523.89599609 616.22943115 0.79717928]	[523.88604736 752.16864014 0.82915318]	[469.98931885 215.98928833 0.88730383]	[498.19976807 213.47715759 0.9201957 ]	[446.9319458 205.76348877 0.65102547]	[521.18310547 195.55664062 0.8412481 ]	[521.34686279 790.75604248 0.79123098]	[5.41817627e+02 7.88124756e+02 7.72871673e-01]	[5.21325012e+02 7.65014160e+02 6.94686413e-01]	[4.52012817e+02 7.90693665e+02 7.51968920e-01]	[4.36661499e+02 7.88063965e+02 7.72679865e-01]	[4.62377258e+02 7.67550293e+02 7.08871603e-01]
[482.91381836 231.32215881 0.90324748]	[482.78042603 274.92480469 0.92225254]	[418.73153687 267.34158325 0.82716095]	[382.84390259 372.46417236 0.82478064]	[377.60733032 462.32617188 0.92339981]	[544.42828369 275.09835815 0.84832191]	[567.50744629 380.16656494 0.88231111]	[562.46911621 477.70733643 0.90575719]	[482.80789185 475.16378784 0.75535411]	[439.3263855 477.61746216 0.72924644]	[441.92056274 618.79901123 0.80414599]	[459.63839722 752.24023438 0.80398828]	[523.89532471 475.1690979 0.71944773]	[523.9041748 616.23925781 0.79735541]	[523.89001465 749.73791504 0.82978004]	[472.51940918 215.95941162 0.88405538]	[498.26760864 213.44090271 0.9249258 ]	[449.49691772 208.26123047 0.61484098]	[521.23480225 195.56066895 0.85606354]	[5.21339233e+02 7.90721680e+02 7.84188867e-01]	[5.41800049e+02 7.88089722e+02 7.59873092e-01]	[5.21347595e+02 7.62520935e+02 6.70514703e-01]	[4.52001038e+02 7.90729248e+02 7.49920785e-01]	[4.36658600e+02 7.88081787e+02 7.73133159e-01]	[4.62415771e+02 7.67527466e+02 6.97470307e-01]
[482.95614624 228.80461121 0.8767882 ]	[482.83691406 274.88812256 0.91512847]	[418.78985596 267.3343811 0.82953852]	[385.33084106 372.48422241 0.81998014]	[377.65866089 462.38232422 0.92039901]	[544.46789551 275.0484314 0.84873575]	[567.52197266 380.14297485 0.87972111]	[564.80853271 477.66903687 0.90048021]	[482.82333374 475.13616943 0.7517215 ]	[441.665802 475.14932251 0.72596729]	[441.91848755 618.80218506 0.79872668]	[459.65267944 754.73779297 0.7993145 ]	[523.91668701 475.1388855 0.71276248]	[523.93505859 616.21142578 0.79208589]	[523.9185791 749.74749756 0.82671899]	[472.57705688 215.89936829 0.88830882]	[500.65353394 213.39414978 0.92531264]	[452.01754761 208.27566528 0.60703695]	[521.24456787 195.54391479 0.85217559]	[5.21358337e+02 7.90731201e+02 7.82303631e-01]	[5.41831604e+02 7.88103821e+02 7.55809069e-01]	[5.21351746e+02 7.64980774e+02 6.72715604e-01]	[4.49522827e+02 7.90741211e+02 7.52776980e-01]	[4.36657623e+02 7.88091919e+02 7.78544784e-01]	[4.62427124e+02 7.67578247e+02 7.14671731e-01]
[485.34588623 223.7555542 0.85943818]	[482.81280518 272.47277832 0.91111481]	[418.79257202 267.32348633 0.82871735]	[385.40701294 372.49078369 0.81224942]	[377.67193604 462.30297852 0.93123204]	[544.42828369 274.95846558 0.84879839]	[567.53588867 380.11038208 0.87959898]	[564.8137207 477.6887207 0.90273595]	[482.82873535 475.13433838 0.75524712]	[441.67593384 475.14703369 0.72988737]	[444.29437256 618.75775146 0.79534757]	[459.64804077 754.7923584 0.79859185]	[523.92596436 475.14816284 0.71490383]	[523.95617676 613.71374512 0.78849858]	[523.93817139 749.74389648 0.82493925]	[475.06567383 213.49980164 0.88978994]	[500.66116333 213.30375671 0.91203713]	[454.55471802 208.29200745 0.59245408]	[521.25213623 195.52084351 0.85575593]	[5.21368225e+02 7.90714355e+02 7.84739435e-01]	[5.41833191e+02 7.88090637e+02 7.53878236e-01]	[5.21382690e+02 7.64966736e+02 6.74117267e-01]	[4.49493225e+02 7.90748840e+02 7.64677346e-01]	[436.6522522 788.09844971 0.79302406]	[4.62415680e+02 7.67631104e+02 7.31049299e-01]
[482.97332764 221.20692444 0.86390054]	[482.85177612 272.4800415 0.90821582]	[421.15249634 267.28833008 0.82709706]	[387.86325073 372.46517944 0.80726087]	[377.72573853 462.35668945 0.92778605]	[544.46905518 274.99963379 0.84706116]	[567.5291748 380.13635254 0.88031846]	[562.46588135 477.69140625 0.90375012]	[482.80197144 475.09927368 0.75021678]	[439.3104248 475.10379028 0.72762334]	[444.32037354 618.76782227 0.79080534]	[459.6880188 754.81036377 0.80221206]	[523.90429688 475.11233521 0.71123141]	[523.9354248 616.25671387 0.79636544]	[523.92712402 749.77026367 0.81913877]	[475.05969238 213.43841553 0.88422233]	[500.65338135 210.88731384 0.90651631]	[454.5484314 208.27708435 0.57792568]	[521.2401123 195.51399231 0.86138356]	[5.21359192e+02 7.90748108e+02 7.82533288e-01]	[5.41823364e+02 7.88121094e+02 7.60247648e-01]	[5.21356873e+02 7.64998535e+02 6.65005922e-01]	[4.49504089e+02 7.90775513e+02 7.51123607e-01]	[436.67080688 788.11303711 0.78900582]	[4.64842804e+02 7.67628967e+02 7.22767532e-01]
[482.97366333 221.15275574 0.87312907]	[482.8583374 272.47619629 0.90707183]	[421.15582275 267.29345703 0.82879198]	[387.89544678 369.98391724 0.80343771]	[377.74356079 462.30059814 0.93719155]	[544.48571777 275.00143433 0.84552121]	[567.50006104 380.12304688 0.88524234]	[562.43505859 477.6914978 0.90841502]	[482.78094482 472.59466553 0.74780273]	[439.28082275 475.07608032 0.72789252]	[444.32498169 618.79351807 0.79639328]	[459.71154785 754.83685303 0.80631316]	[523.88916016 472.59521484 0.70630234]	[523.90032959 618.77319336 0.80367702]	[523.92425537 752.20471191 0.81591237]	[475.06222534 213.39338684 0.87992585]	[500.65759277 210.83404541 0.90211159]	[452.04397583 203.2066803 0.57575524]	[521.27087402 195.46000671 0.86743826]	[5.21340759e+02 7.90767456e+02 7.80117393e-01]	[5.41802124e+02 7.88148560e+02 7.62259841e-01]	[5.21364075e+02 7.65044556e+02 6.75090253e-01]	[4.49486298e+02 7.90777893e+02 7.41750896e-01]	[4.36667236e+02 7.88110474e+02 7.78080344e-01]	[4.64874634e+02 7.67658020e+02 7.24825501e-01]
[482.96856689 221.11538696 0.87811512]	[482.80822754 272.50289917 0.91324496]	[418.76907349 267.3260498 0.83001465]	[387.8626709 372.45230103 0.8074742 ]	[377.73898315 462.32562256 0.93368578]	[544.45245361 275.02880859 0.84811443]	[567.49682617 380.12487793 0.88407636]	[562.39428711 477.68197632 0.90882343]	[482.75375366 475.07485962 0.74565792]	[439.25289917 475.08145142 0.72757071]	[444.3039856 618.81079102 0.79923445]	[459.70288086 754.80041504 0.81184113]	[523.87420654 475.08435059 0.7042892 ]	[523.92919922 618.80383301 0.80821747]	[523.93450928 749.76422119 0.82627666]	[472.57879639 213.35168457 0.86712182]	[500.65914917 210.79528809 0.89750296]	[449.48959351 200.63705444 0.6163187 ]	[521.25646973 195.41639709 0.8617388 ]	[521.34643555 790.73565674 0.79654431]	[5.41821533e+02 7.88122253e+02 7.69923329e-01]	[5.21359863e+02 7.64998840e+02 6.82770610e-01]	[4.52001373e+02 7.90745239e+02 7.52094269e-01]	[436.68362427 788.09179688 0.7887342 ]	[4.64869812e+02 7.67621155e+02 7.34366953e-01]
[482.86602783 221.12037659 0.88793361]	[482.75909424 274.88189697 0.91953969]	[418.72158813 267.32867432 0.83188665]	[385.37609863 369.97097778 0.80995518]	[377.7321167 462.32568359 0.93554467]	[544.41351318 275.05029297 0.84961098]	[565.05871582 380.18829346 0.8939448 ]	[562.34667969 480.11300659 0.92158198]	[480.37594604 475.07843018 0.74786329]	[439.22647095 475.0904541 0.72995818]	[441.88760376 618.79785156 0.80988598]	[459.67080688 754.77362061 0.80755675]	[523.81713867 475.08636475 0.70764935]	[523.90692139 618.84228516 0.81095433]	[523.93823242 752.171875 0.82147646]	[469.97344971 213.32751465 0.86184371]	[498.22418213 210.79008484 0.88261157]	[446.87823486 198.12687683 0.66093808]	[521.20220947 193.02833557 0.86816162]	[5.21323853e+02 7.90788635e+02 7.88963020e-01]	[5.41820190e+02 7.88174438e+02 7.67256021e-01]	[5.21359070e+02 7.65015869e+02 6.81660056e-01]	[4.52030273e+02 7.90767700e+02 7.57185340e-01]	[436.67242432 788.11779785 0.7883352 ]	[4.64841614e+02 7.67598938e+02 7.33463883e-01]
[482.76153564 218.66072083 0.89932871]	[480.36965942 274.87063599 0.91802973]	[418.67242432 267.36737061 0.82917476]	[385.29498291 372.44958496 0.82324064]	[377.69363403 462.31872559 0.93522441]	[544.35754395 275.01464844 0.84874099]	[565.00384521 377.73294067 0.89707237]	[562.29669189 477.70925903 0.91055733]	[480.32437134 472.56460571 0.74625993]	[439.17590332 472.59182739 0.72597152]	[441.87246704 618.81469727 0.81220549]	[459.65597534 752.28808594 0.80487585]	[523.77264404 472.54473877 0.70556849]	[523.94946289 618.81329346 0.80567718]	[523.93457031 749.76300049 0.82621717]	[464.96661377 210.92080688 0.86584693]	[498.11621094 208.34159851 0.86025298]	[441.93963623 198.05912781 0.73278648]	[518.68585205 192.97268677 0.84319866]	[521.31738281 790.78479004 0.7911309 ]	[5.41804382e+02 7.88167969e+02 7.67340839e-01]	[5.21365967e+02 7.64988342e+02 6.80553317e-01]	[4.52039703e+02 7.90779419e+02 7.70575464e-01]	[436.65194702 788.11920166 0.79292816]	[4.64824799e+02 7.67554565e+02 7.22444296e-01]
[480.30157471 218.59535217 0.91879588]	[480.27087402 274.89248657 0.92033422]	[418.63024902 269.87384033 0.82529283]	[382.76855469 369.98397827 0.84017205]	[377.62072754 462.34823608 0.92048228]	[541.88311768 274.98129272 0.84828889]	[564.90148926 380.12527466 0.90651101]	[562.21777344 477.59793091 0.87560642]	[480.22958374 472.55230713 0.73546958]	[439.10638428 472.57781982 0.71347505]	[441.83621216 621.33807373 0.82494581]	[459.65429688 754.76879883 0.79960632]	[521.3414917 472.54162598 0.69850099]	[523.89611816 618.7980957 0.81703621]	[523.93560791 752.16699219 0.82009858]	[462.44995117 210.89726257 0.87686318]	[493.03713989 208.28482056 0.83272564]	[441.85824585 198.09918213 0.73816937]	[516.12884521 192.95046997 0.83054608]	[5.21311401e+02 7.90782593e+02 7.87567735e-01]	[5.41803101e+02 7.88163269e+02 7.67085850e-01]	[5.21392517e+02 7.64992493e+02 6.72397137e-01]	[4.52019073e+02 7.90777466e+02 7.64355540e-01]	[436.64266968 788.12127686 0.79281211]	[4.64833099e+02 7.67572693e+02 7.18563080e-01]
[480.17379761 218.57528687 0.90670979]	[480.13256836 274.9045105 0.90343374]	[416.13061523 269.91070557 0.80402684]	[380.30249023 372.44750977 0.84420848]	[377.55825806 462.33267212 0.91559076]	[541.75213623 274.99124146 0.83718717]	[562.48242188 380.15698242 0.91677552]	[559.76348877 475.12539673 0.84538418]	[480.13845825 472.54159546 0.72741538]	[436.65869141 472.57580566 0.706155 ]	[441.81161499 621.33630371 0.82960945]	[459.64553833 754.73956299 0.80107325]	[521.26721191 472.52508545 0.69712883]	[523.87811279 618.7913208 0.81923962]	[523.95898438 752.17486572 0.82164621]	[462.30535889 210.8527832 0.89258122]	[487.92059326 205.74414062 0.84022015]	[441.76837158 198.08798218 0.70267129]	[508.55291748 192.84640503 0.80682576]	[5.21355713e+02 7.90772461e+02 7.84951866e-01]	[5.41847961e+02 7.88167358e+02 7.60408878e-01]	[5.21410217e+02 7.65008240e+02 6.87681496e-01]	[4.49527893e+02 7.90744202e+02 7.60071993e-01]	[436.6378479 788.09283447 0.79073435]	[4.62431854e+02 7.67548035e+02 7.22711921e-01]
[477.68859863 218.54670715 0.89119697]	[477.62841797 274.87515259 0.88095176]	[413.56350708 269.91986084 0.78904337]	[380.20635986 369.98562622 0.85701364]	[375.08990479 462.37533569 0.88918316]	[539.23498535 274.93554688 0.82308614]	[562.42034912 380.09649658 0.91117263]	[559.68621826 475.08572388 0.82965505]	[477.72546387 472.5718689 0.72256553]	[436.58428955 475.07943726 0.70056325]	[441.75250244 623.83660889 0.84494543]	[459.61453247 754.81140137 0.79497188]	[521.23254395 472.56491089 0.69584215]	[523.86816406 618.80133057 0.82639575]	[523.98046875 752.19348145 0.81740016]	[459.84091187 210.81829834 0.89588398]	[485.36947632 205.72624207 0.86554277]	[441.66577148 198.04521179 0.72468537]	[505.95031738 192.80122375 0.81610823]	[521.40264893 790.7723999 0.81040287]	[5.41911865e+02 7.88153687e+02 7.80499220e-01]	[5.23801086e+02 7.65039551e+02 7.00356722e-01]	[4.52041382e+02 7.90726379e+02 7.67297447e-01]	[436.66592407 788.10119629 0.79928589]	[4.62410156e+02 7.67600586e+02 7.19873071e-01]
[475.08230591 216.12678528 0.87822604]	[472.51229858 274.88897705 0.86240613]	[408.39294434 272.43844604 0.78690338]	[377.74917603 374.98602295 0.86480558]	[374.99484253 464.89498901 0.8506189 ]	[534.11627197 274.9128418 0.80936098]	[562.24761963 377.61587524 0.88047528]	[557.20123291 469.97796631 0.8155666 ]	[477.59835815 469.99325562 0.70151871]	[434.04541016 470.03866577 0.68474966]	[441.70776367 623.84283447 0.83802187]	[459.61578369 754.81860352 0.7954222 ]	[518.75006104 469.9987793 0.68041235]	[523.82275391 618.80053711 0.81947255]	[523.97369385 752.27362061 0.79900557]	[459.70483398 210.78129578 0.89939898]	[482.82485962 205.71078491 0.88971108]	[436.66363525 195.55329895 0.73490191]	[503.40698242 192.83093262 0.84437537]	[523.85180664 790.76940918 0.79555839]	[5.44370483e+02 7.88142334e+02 7.68323958e-01]	[5.21376465e+02 7.67531494e+02 6.95544839e-01]	[4.49518921e+02 7.90735046e+02 7.71219969e-01]	[436.64016724 788.10064697 0.7967785 ]	[4.64824707e+02 7.67622253e+02 7.18503654e-01]
[464.89871216 216.02490234 0.91581392]	[464.95550537 274.88659668 0.88043141]	[403.35079956 272.48641968 0.80926836]	[377.62268066 377.55633545 0.90328205]	[372.52856445 464.93566895 0.83768982]	[526.53271484 272.46026611 0.81173682]	[559.77972412 377.5824585 0.86307657]	[554.64916992 467.48614502 0.80536759]	[475.16537476 469.97290039 0.69928819]	[434.01574707 470.00985718 0.68272483]	[441.71932983 621.38305664 0.83751673]	[459.62051392 757.30218506 0.80144942]	[518.73712158 469.99093628 0.68202806]	[523.84466553 621.34716797 0.82362068]	[523.956604 754.74645996 0.79554486]	[454.63085938 205.79141235 0.84171838]	[480.21716309 200.665802 0.89106274]	[431.53799438 198.04174805 0.62593621]	[500.86758423 192.89030457 0.88453841]	[523.86877441 790.77178955 0.80286479]	[5.44383789e+02 7.88145630e+02 7.80744672e-01]	[5.21333130e+02 7.67568054e+02 6.88561022e-01]	[4.52010834e+02 7.90741882e+02 7.80772805e-01]	[436.65319824 788.10217285 0.81238693]	[4.62421753e+02 7.67633057e+02 7.30918586e-01]
[462.39505005 216.02708435 0.93150634]	[462.4203186 272.48083496 0.89708734]	[400.7739563 274.88052368 0.84056926]	[377.52737427 375.10317993 0.88185334]	[369.93713379 467.42959595 0.81651652]	[523.98187256 272.36209106 0.8302418 ]	[557.21679688 377.5513916 0.85898459]	[552.08203125 467.42709351 0.81658769]	[475.07818604 469.97976685 0.69608343]	[428.99816895 470.03179932 0.68040848]	[441.76092529 621.36657715 0.84245813]	[459.59542847 754.83117676 0.80058903]	[518.68670654 469.97210693 0.67877018]	[523.82989502 621.30908203 0.81277233]	[523.89050293 757.31335449 0.79442197]	[452.01062012 208.27403259 0.82925516]	[477.70974731 200.65557861 0.87362212]	[428.93634033 198.14259338 0.69180304]	[500.66491699 192.8883667 0.88273168]	[5.23883118e+02 7.90796814e+02 7.81262398e-01]	[5.44383667e+02 7.88163940e+02 7.67693520e-01]	[5.21251526e+02 7.67664062e+02 6.74423277e-01]	[4.52065796e+02 7.90741577e+02 7.84292161e-01]	[436.6836853 788.10888672 0.81483424]	[4.62382233e+02 7.67625854e+02 7.25421190e-01]
[462.24368286 215.99983215 0.94487602]	[462.35641479 272.47485352 0.90554214]	[398.26602173 274.88314819 0.84948534]	[375.08572388 377.60342407 0.89361906]	[364.83401489 467.44827271 0.82654077]	[524.00012207 272.36175537 0.82305849]	[554.64862061 377.6328125 0.8636378 ]	[549.51293945 467.41775513 0.83183569]	[475.06329346 467.46182251 0.69491398]	[428.95626831 469.97283936 0.68382525]	[441.76361084 621.36761475 0.8411445 ]	[459.59628296 754.77850342 0.80261248]	[518.6786499 467.4543457 0.68198669]	[523.76220703 621.29016113 0.81020296]	[523.85888672 752.17352295 0.81942666]	[446.86550903 208.24804688 0.83780152]	[475.12481689 200.58796692 0.84989899]	[423.7947998 195.61006165 0.73050815]	[495.6343689 190.35757446 0.82060242]	[523.82189941 790.62512207 0.83938205]	[541.93383789 785.60650635 0.80399966]	[5.21265503e+02 7.65025818e+02 6.42235160e-01]	[4.52056976e+02 7.90735352e+02 7.82350302e-01]	[436.66571045 788.09619141 0.81270218]	[4.62373810e+02 7.67569702e+02 7.26917684e-01]
[459.73013306 215.98510742 0.94495201]	[462.25613403 272.45831299 0.91429949]	[398.20040894 272.46487427 0.84805399]	[375.0100708 377.5435791 0.85826933]	[362.35205078 469.98361206 0.82911545]	[523.88427734 272.35290527 0.83874893]	[549.52081299 377.49908447 0.84701157]	[547.00823975 464.87329102 0.8604095 ]	[472.54217529 467.45498657 0.69788408]	[428.92767334 470.00424194 0.68456399]	[441.77352905 623.81091309 0.84818929]	[459.58435059 754.83520508 0.80071098]	[516.17718506 467.42092896 0.68667483]	[521.41894531 613.70507812 0.79889047]	[523.83319092 752.20507812 0.81392384]	[441.86151123 205.77789307 0.86569113]	[467.49551392 198.15597534 0.84531987]	[421.30700684 195.63012695 0.73880357]	[490.50140381 190.37327576 0.81753242]	[523.84118652 790.6270752 0.840994 ]	[544.30834961 785.61218262 0.79438722]	[5.21200012e+02 7.65063965e+02 6.34127378e-01]	[4.52051544e+02 7.90724976e+02 7.90712118e-01]	[436.66223145 788.10388184 0.81490278]	[4.62366455e+02 7.67602905e+02 7.43036747e-01]
[459.63873291 215.95570374 0.93738312]	[459.77966309 272.47546387 0.92129964]	[398.11303711 272.48284912 0.84545982]	[372.51315308 377.67129517 0.86772853]	[362.22631836 472.52304077 0.85570413]	[521.36016846 269.90948486 0.83607095]	[547.05407715 372.53326416 0.82465339]	[546.95465088 462.40689087 0.88121599]	[469.98605347 467.45050049 0.70114195]	[426.42758179 470.00961304 0.68722451]	[441.76812744 621.34100342 0.84409481]	[459.59368896 754.82946777 0.80542427]	[513.56854248 464.9442749 0.68341935]	[521.375 608.62750244 0.80611992]	[523.84503174 752.21105957 0.81423515]	[441.77514648 205.74198914 0.87984556]	[464.94476318 198.12834167 0.86096907]	[421.28973389 198.06135559 0.717906 ]	[485.44894409 190.36375427 0.82115138]	[521.3536377 790.61096191 0.83328217]	[541.8704834 788.00402832 0.79272759]	[5.21257507e+02 7.65085327e+02 6.74791813e-01]	[4.52016052e+02 7.90710876e+02 7.89295733e-01]	[436.63842773 788.08831787 0.81260812]	[4.62382996e+02 7.67604004e+02 7.38946199e-01]
[459.59695435 215.97067261 0.93513578]	[459.69821167 272.47463989 0.91506886]	[398.07434082 272.48846436 0.84172928]	[369.94412231 377.69067383 0.86342877]	[359.834198 472.54428101 0.86043262]	[521.2355957 269.88189697 0.81923854]	[546.98492432 372.48260498 0.83286238]	[546.91473389 462.3840332 0.88815159]	[467.478302 464.94320679 0.71118373]	[426.37234497 469.98648071 0.69313121]	[441.75546265 621.30670166 0.84419823]	[459.61929321 754.8260498 0.80736697]	[511.0625 464.85980225 0.69339424]	[521.37481689 608.58990479 0.80958033]	[521.39569092 752.25866699 0.80878472]	[441.697052 205.75621033 0.89082122]	[464.86529541 198.1353302 0.87104988]	[421.16900635 198.06828308 0.75035608]	[482.97781372 190.32759094 0.83470172]	[523.80102539 790.75720215 0.80522239]	[5.41875854e+02 7.88101135e+02 7.69287586e-01]	[5.18684448e+02 7.65085022e+02 6.40543699e-01]	[452.05715942 790.6862793 0.79921174]	[436.68673706 788.06591797 0.81403875]	[4.62417908e+02 7.67608582e+02 7.36956120e-01]
[457.15719604 215.97438049 0.92499858]	[459.65887451 272.47122192 0.91052729]	[398.04248047 272.48574829 0.83595496]	[364.87200928 377.73751831 0.86138868]	[359.79351807 472.54220581 0.86855215]	[518.78607178 269.89254761 0.81244916]	[546.93652344 372.4486084 0.83643508]	[544.52398682 462.36773682 0.89813417]	[469.95672607 464.89331055 0.71107048]	[426.39627075 467.48266602 0.69164407]	[441.74295044 621.31414795 0.84633684]	[459.63641357 757.33068848 0.79810327]	[511.07470703 462.3815918 0.69221562]	[521.39556885 611.06872559 0.80838466]	[521.38275146 752.30218506 0.80255008]	[439.3052063 205.74755859 0.89337289]	[462.42675781 198.13748169 0.88107896]	[418.74169922 197.99981689 0.74529815]	[482.91934204 190.34346008 0.8574599 ]	[523.8336792 790.59869385 0.79261839]	[5.41869751e+02 7.85584167e+02 7.69226551e-01]	[5.16178467e+02 7.67576172e+02 6.44423246e-01]	[4.52065521e+02 7.90663940e+02 7.81770468e-01]	[439.08840942 788.05584717 0.80154622]	[4.62424469e+02 7.67654541e+02 7.20430195e-01]
[454.61392212 215.93508911 0.90537065]	[457.21252441 272.45373535 0.8930611 ]	[395.6133728 272.49887085 0.82870203]	[362.3470459 377.70602417 0.86958683]	[359.77304077 472.51681519 0.87036544]	[518.67883301 269.82904053 0.79715466]	[544.48944092 367.42288208 0.84840089]	[544.48706055 462.34143066 0.90671384]	[467.45333862 464.87115479 0.71832544]	[426.35629272 469.96334839 0.69446278]	[441.72396851 621.29138184 0.84257329]	[459.59368896 754.79864502 0.79372483]	[511.02233887 462.33145142 0.69321758]	[521.39300537 608.52563477 0.81906557]	[521.3661499 754.75640869 0.8016035 ]	[439.21347046 203.23265076 0.8914603 ]	[462.296875 198.07225037 0.91020983]	[418.6026001 195.57128906 0.72991407]	[482.83682251 190.29151917 0.84588116]	[5.23791077e+02 7.88208313e+02 7.36677289e-01]	[5.41858948e+02 7.85558411e+02 7.18591571e-01]	[5.16170654e+02 7.67660522e+02 6.74916744e-01]	[4.52044769e+02 7.90663025e+02 7.76137888e-01]	[439.07455444 788.06451416 0.79048699]	[4.62368866e+02 7.67620239e+02 7.21438766e-01]
[452.00878906 213.55453491 0.89070475]	[457.1104126 272.48254395 0.88569152]	[393.06161499 274.92349243 0.81331503]	[362.28546143 377.71130371 0.87537569]	[359.73907471 472.52487183 0.87228304]	[516.20855713 269.85977173 0.79543555]	[544.44348145 369.92138672 0.85249472]	[544.48431396 462.33303833 0.90736854]	[467.41677856 464.87063599 0.72128266]	[423.894104 467.48373413 0.69851661]	[441.71463013 618.81719971 0.83620417]	[457.22293091 752.29888916 0.79476583]	[508.52441406 462.32217407 0.69921869]	[521.40393066 606.07067871 0.82339483]	[521.36004639 757.37420654 0.78753531]	[439.0975647 203.16117859 0.87440336]	[462.19113159 198.0131073 0.9184823 ]	[416.06228638 195.51010132 0.71879429]	[482.76196289 187.82475281 0.85549498]	[5.23831421e+02 7.90770203e+02 7.04513311e-01]	[5.41854919e+02 7.88184265e+02 7.16949940e-01]	[5.16131714e+02 7.70104980e+02 6.69186652e-01]	[4.52024567e+02 7.90722351e+02 7.87837088e-01]	[436.65539551 788.10217285 0.79749751]	[4.62348755e+02 7.67550781e+02 7.09041059e-01]
[446.96130371 213.50567627 0.89619362]	[454.63040161 272.49279785 0.8734318 ]	[393.00479126 274.9510498 0.80566394]	[362.21884155 377.72732544 0.88563365]	[359.68615723 472.60800171 0.87653309]	[516.14422607 269.83566284 0.78731817]	[544.42126465 372.47131348 0.86228508]	[544.47167969 462.33425903 0.90860373]	[467.41592407 462.40725708 0.7283234 ]	[423.88671875 467.44848633 0.70403433]	[441.69024658 618.80621338 0.83916891]	[457.22195435 754.81591797 0.79489911]	[508.53717041 462.27496338 0.70411277]	[521.36401367 606.02178955 0.83323431]	[521.3651123 754.77362061 0.79507196]	[436.644104 200.64306641 0.86315084]	[459.77954102 195.60102844 0.92572254]	[416.02072144 195.48977661 0.69245309]	[480.3208313 187.78959656 0.84911895]	[5.21382141e+02 7.88217346e+02 7.31165171e-01]	[5.41813049e+02 7.85586853e+02 7.13959455e-01]	[5.18653870e+02 7.67607056e+02 6.71035230e-01]	[452.02056885 790.79534912 0.79347146]	[436.65670776 788.17559814 0.80731142]	[4.62345642e+02 7.67622437e+02 7.33387113e-01]
[446.89529419 213.46936035 0.90167081]	[454.58236694 272.4753418 0.86643136]	[390.4977417 274.93832397 0.79959643]	[362.1963501 377.71377563 0.8865298 ]	[359.58624268 472.57562256 0.87499952]	[513.64562988 269.82202148 0.78489178]	[544.37463379 372.44271851 0.86617136]	[544.45825195 462.31738281 0.91379702]	[464.96856689 462.38088989 0.73618263]	[423.86096191 467.41650391 0.71220535]	[441.6751709 618.82452393 0.84043473]	[459.60321045 754.75726318 0.80298936]	[508.49316406 462.24438477 0.71196717]	[521.32470703 606.00317383 0.83507276]	[521.39465332 752.2902832 0.78965187]	[436.5994873 200.61372375 0.86123735]	[459.72900391 195.57707214 0.92752457]	[416.02282715 195.55574036 0.69333786]	[480.27987671 187.81069946 0.84564984]	[5.23859619e+02 7.90669434e+02 7.20238507e-01]	[5.41917664e+02 7.85589661e+02 6.91216052e-01]	[5.16201965e+02 7.67548645e+02 6.80340946e-01]	[454.55749512 790.81622314 0.80202556]	[439.08041382 788.17401123 0.81761265]	[4.62361542e+02 7.67526794e+02 7.30727255e-01]
[446.91574097 213.46166992 0.89983404]	[454.55264282 272.49301147 0.86513585]	[390.44311523 274.93499756 0.79743189]	[362.215271 377.71954346 0.88744569]	[357.18939209 472.52706909 0.8706556 ]	[513.65509033 269.86386108 0.78625762]	[544.33453369 369.8895874 0.86472279]	[544.43664551 462.28167725 0.91431648]	[464.91387939 462.37796021 0.7419908 ]	[423.79562378 467.40881348 0.72014755]	[439.30743408 618.78234863 0.83795863]	[459.60043335 754.7421875 0.80061924]	[506.01531982 462.2387085 0.717278 ]	[521.24993896 605.95007324 0.82586938]	[521.30059814 752.24682617 0.78838348]	[436.60424805 200.5947113 0.86404079]	[459.74664307 195.56413269 0.92908353]	[413.58151245 195.57400513 0.70537823]	[480.29052734 190.25668335 0.84366333]	[5.23837341e+02 7.88206116e+02 7.03155756e-01]	[5.41854187e+02 7.85493103e+02 6.73115432e-01]	[5.13603027e+02 7.67524719e+02 6.70759022e-01]	[452.08416748 790.74078369 0.80082464]	[439.09185791 788.12280273 0.81326956]	[4.62357971e+02 7.67517212e+02 7.30829895e-01]
[446.95700073 213.45294189 0.89529055]	[454.54827881 272.49636841 0.86458957]	[390.43206787 274.92654419 0.79531276]	[359.81854248 377.71398926 0.89281219]	[357.16998291 472.56359863 0.87455571]	[516.13098145 269.87374878 0.7886548 ]	[544.29760742 372.46420288 0.86700308]	[544.36334229 462.39694214 0.90936548]	[462.44940186 464.89205933 0.74134022]	[421.30828857 469.97055054 0.72351438]	[439.28515625 618.84387207 0.84475839]	[459.62960815 752.22296143 0.80897373]	[505.92285156 462.31103516 0.72792321]	[521.17669678 605.95196533 0.8083142 ]	[521.23583984 752.16705322 0.81065053]	[436.63189697 200.57675171 0.86838722]	[459.77697754 195.55537415 0.93183815]	[413.58999634 195.55329895 0.70800269]	[480.31350708 187.81169128 0.84380585]	[5.21382996e+02 7.88125549e+02 7.38613248e-01]	[5.41748291e+02 7.82984436e+02 6.92669272e-01]	[5.13581360e+02 7.65039124e+02 6.69474840e-01]	[452.06808472 790.69152832 0.79895961]	[439.10089111 788.06518555 0.80000919]	[4.62376068e+02 7.65003113e+02 7.07087636e-01]
[449.49276733 213.44837952 0.89104247]	[454.53536987 274.86386108 0.86443961]	[390.43725586 274.91290283 0.79459381]	[359.76968384 377.71005249 0.89754957]	[357.05535889 472.54528809 0.862293 ]	[513.65759277 269.92800903 0.792364 ]	[541.95184326 372.54885864 0.86992055]	[544.28051758 462.40896606 0.90724951]	[462.40570068 464.92889404 0.75239551]	[421.24136353 469.99908447 0.73025185]	[439.23498535 621.32421875 0.84836924]	[459.61221313 749.75018311 0.79516959]	[505.88699341 462.36956787 0.73174036]	[518.75292969 605.99487305 0.80140746]	[521.19116211 752.19177246 0.80400014]	[436.69821167 198.15914917 0.87898177]	[459.83895874 195.54867554 0.93557537]	[416.05276489 195.53607178 0.72841215]	[480.38098145 190.26434326 0.84171379]	[5.21270569e+02 7.88168762e+02 7.50891209e-01]	[5.39269226e+02 7.83031860e+02 7.12274313e-01]	[5.13637085e+02 7.65063477e+02 6.70627117e-01]	[4.54587616e+02 7.90676819e+02 7.77260363e-01]	[4.39117096e+02 7.88055725e+02 7.72648811e-01]	[4.62372162e+02 7.62473877e+02 6.61742806e-01]
[452.05252075 213.44047546 0.89064103]	[454.55169678 274.89474487 0.87084424]	[390.45474243 274.89254761 0.79161894]	[359.70181274 377.68713379 0.90446651]	[357.01553345 472.52526855 0.85913092]	[516.13079834 272.456604 0.80442357]	[541.88574219 377.5401001 0.90016335]	[541.82611084 464.91036987 0.89688194]	[462.35470581 467.47698975 0.75251627]	[421.21075439 472.58480835 0.73710835]	[439.17663574 621.40093994 0.85117209]	[459.59542847 752.17102051 0.79744476]	[503.45349121 464.87835693 0.73165423]	[516.18267822 606.01489258 0.77899253]	[521.26348877 752.28088379 0.80817294]	[439.1289978 198.13124084 0.89068991]	[462.23666382 195.53544617 0.93398499]	[416.11407471 195.463974 0.75213319]	[482.78216553 187.8303833 0.84523594]	[5.21278748e+02 7.88176208e+02 7.37267673e-01]	[5.39315918e+02 7.85495483e+02 7.01601565e-01]	[5.16212585e+02 7.67543274e+02 6.78281307e-01]	[4.52088135e+02 7.90677917e+02 7.82836676e-01]	[4.36691833e+02 7.88055237e+02 7.72407532e-01]	[4.62367035e+02 7.62513123e+02 6.68430567e-01]
[454.57333374 213.43991089 0.89612657]	[452.02142334 274.93441772 0.87280226]	[387.92025757 274.9055481 0.79026651]	[359.65548706 377.66033936 0.90525186]	[354.55197144 470.04187012 0.84016395]	[513.6529541 274.89422607 0.81167388]	[541.81726074 377.62088013 0.89931715]	[541.74407959 464.94281006 0.87598193]	[462.2618103 469.99102783 0.75429678]	[421.14141846 475.12481689 0.74424982]	[439.13644409 623.80993652 0.85337979]	[457.21792603 752.21459961 0.78664637]	[503.36300659 464.89532471 0.73172539]	[516.15142822 606.04754639 0.7840597 ]	[521.32928467 752.29974365 0.80629063]	[439.20620728 198.09205627 0.90390283]	[462.31344604 195.56640625 0.9293955 ]	[418.59558105 195.39756775 0.80634165]	[482.84701538 190.3170929 0.8438822 ]	[5.21214722e+02 7.90680176e+02 7.34364212e-01]	[5.39262878e+02 7.88069580e+02 7.13515580e-01]	[5.18773193e+02 7.67492004e+02 6.64353251e-01]	[4.52047424e+02 7.90693542e+02 7.76026011e-01]	[4.36656830e+02 7.88056641e+02 7.62147725e-01]	[4.62362396e+02 7.64990479e+02 6.72505200e-01]
[454.6229248 213.43569946 0.89889956]	[449.48101807 274.94088745 0.87607384]	[387.85766602 274.90084839 0.79195774]	[359.5874939 377.66873169 0.91346061]	[354.4708252 470.0302124 0.82837939]	[513.56542969 274.90890503 0.81472898]	[541.68890381 377.60968018 0.87929904]	[539.28912354 464.95065308 0.85019487]	[462.18713379 470.00509644 0.7518189 ]	[418.743927 475.12023926 0.73984045]	[439.14059448 623.92559814 0.87043452]	[459.59805298 754.83581543 0.78388423]	[503.29495239 464.92529297 0.72773027]	[516.14202881 608.51983643 0.77159852]	[521.28851318 757.31011963 0.78432971]	[439.26019287 198.05331421 0.90821195]	[462.37268066 195.57125854 0.91804123]	[418.69665527 195.36854553 0.82914317]	[482.91821289 190.39465332 0.85443014]	[5.18732666e+02 7.93240417e+02 7.19863415e-01]	[5.39182251e+02 7.90638672e+02 7.08489716e-01]	[5.18690430e+02 7.67584351e+02 6.53345227e-01]	[4.54571198e+02 7.90704834e+02 7.78404176e-01]	[4.39095032e+02 7.88095093e+02 7.78704643e-01]	[4.62388275e+02 7.67567932e+02 6.97532177e-01]
[457.10641479 213.39974976 0.90538824]	[449.45498657 274.97650146 0.88151842]	[385.38259888 274.92779541 0.79399371]	[357.21334839 377.70822144 0.91111743]	[349.46377563 469.95632935 0.82211983]	[511.07400513 274.95068359 0.82215881]	[539.28796387 377.68484497 0.8764379 ]	[539.16546631 469.99450684 0.81934065]	[459.77416992 472.54336548 0.75003725]	[418.68432617 477.61569214 0.74691617]	[439.09399414 623.99493408 0.86493242]	[459.60058594 752.29138184 0.77939528]	[500.85559082 467.45993042 0.72219229]	[511.08029175 608.60046387 0.75647092]	[521.22888184 759.91693115 0.78467834]	[439.3190918 198.01199341 0.91353613]	[462.44329834 195.54101562 0.90546173]	[418.74972534 195.42955017 0.8368991 ]	[482.96316528 192.82843018 0.84895599]	[5.16174561e+02 7.93299622e+02 7.14969516e-01]	[5.36651978e+02 7.90711182e+02 7.09513247e-01]	[5.18717834e+02 7.67704956e+02 6.53203547e-01]	[4.54604462e+02 7.90708435e+02 7.51931071e-01]	[4.39120361e+02 7.88098572e+02 7.46964455e-01]	[4.62391266e+02 7.65069824e+02 6.51111960e-01]
[457.10772705 213.40332031 0.90262705]	[446.97674561 275.01397705 0.88658345]	[385.33569336 274.95968628 0.80467796]	[357.15066528 380.1395874 0.91907459]	[346.84112549 469.9755249 0.81656349]	[511.04721069 274.98764038 0.82989883]	[539.25689697 377.64712524 0.87565553]	[536.72033691 469.98486328 0.81295514]	[459.72824097 472.53860474 0.74478608]	[418.62908936 475.13998413 0.73184681]	[439.06500244 626.45898438 0.85786963]	[457.20477295 757.33508301 0.76718652]	[500.83126831 467.47271729 0.72212321]	[508.4777832 613.65838623 0.74972081]	[518.73913574 767.51452637 0.7884984 ]	[439.31835938 198.0222168 0.90863544]	[464.81808472 195.54541016 0.90107894]	[418.75878906 195.47425842 0.83513588]	[485.34295654 192.8347168 0.83994317]	[5.16206482e+02 7.95891968e+02 6.69840693e-01]	[5.34137268e+02 7.93262878e+02 6.77209496e-01]	[5.13594299e+02 7.72733765e+02 6.16065145e-01]	[4.54639587e+02 7.90738281e+02 7.29621410e-01]	[4.39149017e+02 7.88129761e+02 7.42200613e-01]	[4.62351288e+02 7.67593445e+02 6.35891438e-01]
[457.10186768 213.41343689 0.90440029]	[446.95529175 275.05288696 0.89122975]	[385.30963135 274.99252319 0.80840147]	[357.10012817 380.27032471 0.9045037 ]	[344.28115845 472.53979492 0.82547915]	[511.03894043 275.03948975 0.83290446]	[539.26629639 377.73135376 0.88113582]	[536.63769531 470.02389526 0.80533063]	[459.67269897 472.57342529 0.73551136]	[418.55838013 477.63018799 0.7226631 ]	[436.69454956 626.51525879 0.85290617]	[4.57126984e+02 7.59913879e+02 7.43774533e-01]	[500.78808594 469.978302 0.71564847]	[505.98269653 616.27703857 0.76035625]	[516.19934082 767.61914062 0.7835896 ]	[439.3145752 198.0161438 0.9081986]	[464.82229614 195.56007385 0.89888328]	[418.73394775 195.47669983 0.84340298]	[485.3576355 192.87107849 0.84222138]	[5.16197266e+02 8.03492065e+02 7.28054583e-01]	[5.34096985e+02 7.95838501e+02 7.01815903e-01]	[5.08481110e+02 7.75325562e+02 6.44352257e-01]	[4.54625885e+02 7.90753235e+02 7.14201152e-01]	[4.39103760e+02 7.88183472e+02 7.21065879e-01]	[4.62292480e+02 7.67671814e+02 6.23087287e-01]
[457.10302734 213.4145813 0.90483719]	[446.95257568 275.05374146 0.89182621]	[385.29653931 274.99325562 0.81045473]	[357.09988403 380.27267456 0.90414649]	[344.28244019 472.54086304 0.82516998]	[511.04309082 275.04058838 0.83304346]	[539.26727295 377.73226929 0.88106835]	[536.6383667 470.02386475 0.80541819]	[459.67312622 472.57565308 0.73572135]	[418.55880737 477.63250732 0.72320014]	[436.69589233 626.519104 0.85279524]	[4.57124847e+02 7.59919678e+02 7.43555665e-01]	[500.78866577 469.98016357 0.71576959]	[505.98449707 618.74200439 0.76031268]	[516.19909668 767.62445068 0.78375804]	[439.31420898 198.01615906 0.90806204]	[464.82556152 195.56115723 0.89863807]	[418.73458862 195.4755249 0.84095919]	[485.35928345 192.87806702 0.84198523]	[5.16203857e+02 8.03490784e+02 7.27757156e-01]	[5.34099487e+02 7.95838928e+02 7.02109814e-01]	[5.08481506e+02 7.75339355e+02 6.43382311e-01]	[4.54633545e+02 7.90761292e+02 7.11887658e-01]	[4.39105316e+02 7.88192810e+02 7.20194280e-01]	[4.62287415e+02 7.67672241e+02 6.22335196e-01]
[457.10168457 213.41537476 0.9045254 ]	[446.95431519 275.05258179 0.89152896]	[385.29696655 274.99237061 0.81037164]	[357.10079956 380.27407837 0.90418053]	[344.28060913 472.54013062 0.82557207]	[511.04644775 275.03942871 0.83254337]	[539.27099609 377.73391724 0.88124651]	[536.63824463 470.02346802 0.80530691]	[459.67327881 472.57437134 0.73562211]	[418.55807495 477.63076782 0.72269106]	[436.69174194 626.51623535 0.85232329]	[4.57123718e+02 7.59907288e+02 7.40204394e-01]	[500.78961182 469.97900391 0.7158733 ]	[505.98153687 618.74353027 0.76094073]	[516.19921875 767.61663818 0.78434682]	[439.3147583 198.01795959 0.90753424]	[464.8263855 195.56355286 0.89794594]	[418.73602295 195.47325134 0.84050077]	[485.36431885 192.87426758 0.84247142]	[5.16199036e+02 8.03494019e+02 7.31543422e-01]	[5.34101990e+02 7.95838257e+02 7.04287231e-01]	[5.08479797e+02 7.75324829e+02 6.44070446e-01]	[4.54626251e+02 7.90760498e+02 7.10302532e-01]	[4.39096466e+02 7.88190063e+02 7.16914356e-01]	[4.62290741e+02 7.67661987e+02 6.19257331e-01]
[457.10806274 213.45597839 0.91049135]	[446.97625732 277.47885132 0.890562 ]	[385.32739258 275.04699707 0.81134552]	[357.06298828 380.24243164 0.89622188]	[341.7354126 472.56246948 0.84721297]	[511.08938599 277.53353882 0.83189356]	[539.24389648 380.25473022 0.8648476 ]	[534.14337158 472.59228516 0.80564457]	[459.61831665 477.66921997 0.74584472]	[416.10440063 480.20144653 0.73137844]	[436.66085815 626.56842041 0.85199684]	[4.5717215e+02 7.5734314e+02 7.3786366e-01]	[500.75811768 475.13284302 0.72164923]	[505.8949585 621.32073975 0.80207431]	[516.15570068 767.68554688 0.79131013]	[439.31665039 198.04714966 0.90661067]	[464.82693481 195.59512329 0.89438194]	[418.74523926 195.51387024 0.84431159]	[485.36535645 192.93592834 0.85384679]	[5.16116699e+02 8.03490601e+02 7.27375984e-01]	[5.31566956e+02 7.95860657e+02 7.15394735e-01]	[5.08505768e+02 7.77855225e+02 6.33768201e-01]	[4.57149689e+02 7.90737976e+02 7.08936572e-01]	[4.39169281e+02 7.88152039e+02 7.15589523e-01]	[4.62320679e+02 7.67580383e+02 5.92245698e-01]
[457.06954956 213.50241089 0.91017962]	[446.88787842 277.55914307 0.89694762]	[382.84234619 275.11108398 0.82448161]	[357.04067993 380.2616272 0.89688635]	[339.29669189 475.08520508 0.8623181 ]	[508.48471069 277.63470459 0.83767515]	[539.22851562 380.3414917 0.85059106]	[531.61029053 475.15472412 0.81528962]	[457.21621704 477.68139648 0.73687512]	[416.09048462 480.21121216 0.72797698]	[436.59814453 629.04217529 0.83274531]	[459.64755249 759.93127441 0.76097125]	[500.69384766 475.16641235 0.71448755]	[503.38137817 621.33789062 0.80529511]	[513.61016846 767.65490723 0.78639138]	[439.29754639 198.10752869 0.89905965]	[462.44482422 198.01246643 0.88624954]	[418.75537109 195.54695129 0.82717329]	[485.35549927 193.01976013 0.8448627 ]	[5.11012207e+02 8.00982788e+02 7.09360242e-01]	[5.29012878e+02 7.95826355e+02 7.13584304e-01]	[5.08460297e+02 7.75339417e+02 6.17313445e-01]	[4.54595642e+02 7.93213623e+02 6.77327871e-01]	[4.39145752e+02 7.88200500e+02 7.11262822e-01]	[4.62428375e+02 7.67672058e+02 6.18242025e-01]
[454.61611938 218.58547974 0.87509507]	[446.88009644 282.76879883 0.84715486]	[382.81054688 280.15985107 0.82268894]	[356.99679565 385.34967041 0.85648215]	[336.67459106 480.15927124 0.90455449]	[511.0402832 287.87539673 0.79067981]	[536.65869141 395.51361084 0.82278818]	[526.49194336 482.85595703 0.87282777]	[452.07388306 485.36740112 0.69892508]	[408.42388916 485.43206787 0.69255835]	[428.98782349 639.32250977 0.80516356]	[4.57182159e+02 7.67631592e+02 7.65046775e-01]	[495.68994141 482.90658569 0.70156252]	[503.31539917 629.02575684 0.82513136]	[5.08550995e+02 7.75268005e+02 7.48083115e-01]	[439.25717163 210.85310364 0.91943991]	[462.40701294 208.28546143 0.88700157]	[418.71636963 208.29472351 0.79015982]	[485.34545898 198.04795837 0.83011931]	[5.13631470e+02 8.08594849e+02 6.95778072e-01]	[5.31602966e+02 8.06006836e+02 6.68119848e-01]	[5.03321045e+02 7.88189575e+02 6.77104890e-01]	[4.46950378e+02 8.00992004e+02 6.39739394e-01]	[4.34084259e+02 7.93254456e+02 6.67346179e-01]	[4.62378571e+02 7.75285034e+02 6.24698222e-01]
[454.53451538 221.13127136 0.84900099]	[444.38574219 287.87799072 0.85755324]	[382.73989868 282.76251221 0.8075363 ]	[356.96813965 387.94741821 0.84054768]	[336.63113403 482.74249268 0.92261469]	[508.45147705 290.44659424 0.80985534]	[534.11236572 398.05413818 0.86017716]	[526.4498291 485.36080933 0.86549479]	[452.01464844 485.43737793 0.69311601]	[405.92745972 487.97000122 0.68578368]	[426.44921875 636.78869629 0.79619902]	[457.14123535 767.64465332 0.79186022]	[495.6244812 485.38265991 0.68734157]	[503.27844238 626.6105957 0.84815878]	[5.05935364e+02 7.80427612e+02 7.61036456e-01]	[439.21923828 213.31845093 0.93094981]	[462.35745239 210.85816956 0.91537726]	[418.67602539 210.83963013 0.79528344]	[482.9284668 200.66911316 0.82943904]	[5.08528320e+02 8.11178284e+02 7.06340194e-01]	[5.26524597e+02 8.08601318e+02 7.08272219e-01]	[5.00813446e+02 7.90663879e+02 7.22650528e-01]	[4.46935852e+02 7.98426147e+02 6.92747891e-01]	[4.34072601e+02 7.90803772e+02 7.07724869e-01]	[4.62309479e+02 7.75327271e+02 6.53145432e-01]
[452.08718872 226.23207092 0.83927232]	[444.38470459 292.95050049 0.88054967]	[380.3409729 290.38342285 0.81394678]	[354.57632446 395.52462769 0.85847479]	[336.57543945 482.94152832 0.90688628]	[506.01168823 292.99142456 0.82758141]	[531.60900879 398.22781372 0.87281126]	[526.42706299 488.02252197 0.84529972]	[452.03445435 490.54562378 0.68680012]	[405.90875244 493.12741089 0.68178427]	[426.34768677 639.34051514 0.81544435]	[457.11679077 767.56286621 0.7828123 ]	[495.66659546 490.49523926 0.6769588 ]	[503.24008179 629.04650879 0.84271461]	[5.05975311e+02 7.80390442e+02 7.53356338e-01]	[439.21560669 213.47981262 0.95123529]	[462.31747437 213.36186218 0.93836153]	[418.63290405 213.3666687 0.84605658]	[482.85476685 205.76048279 0.83121228]	[5.08454315e+02 8.11272827e+02 7.17961013e-01]	[5.26458435e+02 8.08723877e+02 7.20129609e-01]	[5.00860840e+02 7.90643860e+02 7.33149827e-01]	[4.52020294e+02 7.95852478e+02 6.85088694e-01]	[4.36579559e+02 7.90774963e+02 7.18513727e-01]	[4.62282440e+02 7.72801697e+02 6.32004619e-01]
[452.07855225 231.37322998 0.85791928]	[444.30273438 295.59237671 0.91701531]	[380.23223877 295.47332764 0.84892201]	[354.49667358 398.24972534 0.89334857]	[336.53363037 488.01538086 0.87263107]	[505.96893311 298.02914429 0.85241389]	[531.56091309 400.72241211 0.85832548]	[526.409729 495.6401062 0.8677187]	[449.49749756 498.13879395 0.69806224]	[405.85797119 498.22711182 0.70279324]	[423.78967285 641.83911133 0.83952332]	[454.58282471 765.06182861 0.77144766]	[493.11990356 495.66577148 0.67690706]	[500.89447021 631.64337158 0.81460464]	[5.05948883e+02 7.88018433e+02 7.68166184e-01]	[439.18008423 215.99945068 0.93571067]	[462.30117798 213.55702209 0.94407749]	[418.57290649 213.55940247 0.85574877]	[482.84179688 210.8180542 0.83500785]	[5.05938721e+02 8.24011169e+02 6.95752978e-01]	[5.24002625e+02 8.16337158e+02 7.07563102e-01]	[5.00849396e+02 7.93233948e+02 7.04915881e-01]	[4.46953979e+02 7.95807800e+02 7.24747777e-01]	[4.34037018e+02 7.90733948e+02 7.48557329e-01]	[4.62213409e+02 7.70266052e+02 6.55438662e-01]
[449.42919922 233.86697388 0.88435471]	[441.92602539 298.06176758 0.91872823]	[380.21405029 295.5921936 0.86667752]	[354.48300171 400.734375 0.8637445 ]	[336.484375 495.62088013 0.85987484]	[505.97531128 298.15625 0.84047973]	[529.07513428 400.84277344 0.83770633]	[526.40917969 498.25646973 0.89586288]	[449.4982605 498.2322998 0.71462399]	[405.86575317 500.72860718 0.71445233]	[421.35366821 641.87939453 0.84644949]	[4.54534851e+02 7.65034363e+02 7.53577232e-01]	[493.07894897 498.19332886 0.68835443]	[500.88442993 636.73980713 0.80676633]	[5.03450775e+02 7.88076294e+02 7.78727710e-01]	[436.69491577 216.12567139 0.9064551 ]	[462.20962524 216.04431152 0.94463539]	[416.07888794 215.96070862 0.81147575]	[482.78808594 213.3722229 0.84825635]	[5.05925323e+02 8.26552246e+02 7.05326796e-01]	[5.23996765e+02 8.18924255e+02 7.04349339e-01]	[5.00707825e+02 7.93302063e+02 6.85632527e-01]	[4.46944000e+02 7.98358276e+02 7.05604911e-01]	[4.31550629e+02 7.90773499e+02 7.29862690e-01]	[4.59834778e+02 7.70204285e+02 6.39994144e-01]
[446.89318848 234.02496338 0.90790129]	[441.87277222 298.24505615 0.91507912]	[380.2460022 298.13977051 0.86390162]	[354.44781494 405.82571411 0.8250767 ]	[336.46237183 500.73504639 0.89742696]	[503.48330688 300.65707397 0.85190457]	[531.60699463 408.4362793 0.7927357 ]	[526.39825439 500.87060547 0.90278155]	[449.47283936 500.83227539 0.72503698]	[405.86404419 503.31460571 0.7194531 ]	[421.29452515 644.45300293 0.86536312]	[4.52067688e+02 7.62506775e+02 7.58119464e-01]	[490.56387329 500.77896118 0.69911742]	[500.87341309 641.92596436 0.82351339]	[503.42733765 790.78009033 0.79600853]	[436.63671875 218.65419006 0.8795411 ]	[459.80529785 218.54504395 0.92804897]	[413.59024048 218.53265381 0.77801543]	[480.37774658 215.90412903 0.86769569]	[5.08443665e+02 8.31656616e+02 7.54311621e-01]	[5.23979309e+02 8.26617615e+02 7.54671395e-01]	[5.00715607e+02 8.03512756e+02 7.09999382e-01]	[4.46888947e+02 7.95809448e+02 7.10851848e-01]	[4.31513000e+02 7.90692017e+02 7.45656788e-01]	[4.62196808e+02 7.70110779e+02 6.44784570e-01]
[444.40640259 236.63302612 0.90757918]	[441.85668945 303.28363037 0.88813227]	[380.20941162 300.722229 0.84486502]	[354.50888062 408.41418457 0.8136428 ]	[336.46112061 503.28161621 0.9096995 ]	[503.47375488 303.28833008 0.82418382]	[534.08483887 416.03930664 0.81200129]	[526.39819336 503.4140625 0.8896088 ]	[449.44219971 503.42617798 0.70933807]	[405.82302856 505.91204834 0.70398384]	[421.25857544 646.99975586 0.8797943 ]	[454.5501709 765.0135498 0.76708961]	[493.05227661 503.3649292 0.69323725]	[500.87890625 646.96386719 0.84319168]	[5.03380890e+02 7.93294067e+02 7.88130045e-01]	[436.54379272 228.81001282 0.8527385 ]	[459.7355957 223.7424469 0.90136874]	[410.96664429 226.2288208 0.73738253]	[480.32662964 216.07348633 0.86523247]	[5.08527130e+02 8.31731445e+02 7.57607222e-01]	[5.26424133e+02 8.29076965e+02 7.59929538e-01]	[4.98210968e+02 8.08548157e+02 7.12653279e-01]	[4.49489624e+02 7.95831360e+02 6.94491029e-01]	[4.34075592e+02 7.90719177e+02 7.44040847e-01]	[4.59794678e+02 7.70128540e+02 6.41651034e-01]
[444.34780884 241.62893677 0.87709767]	[441.88470459 310.92025757 0.88670278]	[380.21060181 305.83343506 0.82375342]	[354.51831055 416.05953979 0.83835417]	[336.46588135 505.96420288 0.87547565]	[505.87875366 310.93276978 0.8213135 ]	[531.58898926 418.59115601 0.86455232]	[526.42260742 508.44024658 0.85674781]	[449.42861938 508.49786377 0.70071679]	[403.37097168 511.02560425 0.69922972]	[421.29006958 647.10784912 0.87167042]	[452.04562378 764.97442627 0.76551491]	[493.0814209 508.46362305 0.67672175]	[500.89123535 649.54382324 0.82707411]	[5.03437988e+02 8.03468994e+02 7.67336607e-01]	[434.09744263 233.8658905 0.89306176]	[459.67626953 231.31318665 0.90555948]	[411.00119019 233.84223938 0.79275709]	[480.29812622 218.57815552 0.87454116]	[5.11089233e+02 8.34340393e+02 7.24360883e-01]	[5.26473877e+02 8.31677185e+02 7.63214350e-01]	[5.00738708e+02 8.11136658e+02 7.44766414e-01]	[4.52075134e+02 7.95845154e+02 6.83521807e-01]	[4.36567047e+02 7.90750854e+02 7.40834177e-01]	[4.59756439e+02 7.67649109e+02 6.23234868e-01]
[441.89810181 246.75437927 0.87270361]	[441.85977173 313.55020142 0.90916246]	[380.17156982 313.46115112 0.84061098]	[354.47497559 418.71768188 0.87983787]	[334.06341553 511.05529785 0.85138434]	[503.44747925 313.54019165 0.83676124]	[531.60583496 418.80270386 0.86995125]	[526.45153809 513.60742188 0.84942204]	[449.42932129 516.15582275 0.71089047]	[403.37667847 516.17144775 0.7059592 ]	[421.30166626 649.64044189 0.85704339]	[4.52034058e+02 7.62479126e+02 7.57311642e-01]	[493.06134033 516.15985107 0.68210816]	[500.83462524 652.11334229 0.80488491]	[5.03462677e+02 8.06078064e+02 7.65193522e-01]	[434.0383606 234.01565552 0.90054882]	[459.62130737 233.87561035 0.92062771]	[413.51177979 234.01976013 0.80052263]	[480.23495483 223.75360107 0.84541595]	[5.11036499e+02 8.39454163e+02 6.64566040e-01]	[5.26433777e+02 8.34268616e+02 7.29626656e-01]	[5.00746765e+02 8.11288086e+02 6.78883135e-01]	[4.52026123e+02 7.95858215e+02 6.92502201e-01]	[4.34080780e+02 7.90750793e+02 7.47284889e-01]	[4.59754486e+02 7.67559692e+02 6.16048753e-01]
[441.87576294 251.86521912 0.90655756]	[441.83215332 316.08422852 0.92663205]	[380.11499023 316.02453613 0.86319882]	[354.47644043 421.1852417 0.87584001]	[334.07327271 516.11499023 0.85768193]	[503.44650269 316.1428833 0.85701013]	[531.61920166 421.26394653 0.85446876]	[526.4932251 516.21813965 0.85830963]	[449.42852783 516.21533203 0.70638698]	[403.36846924 518.69677734 0.71585751]	[423.83084106 657.26245117 0.82323587]	[454.53939819 765.01580811 0.77006912]	[493.06274414 516.20788574 0.66945839]	[500.73001099 657.27392578 0.78226823]	[5.03432098e+02 8.11154358e+02 7.76148558e-01]	[431.53570557 236.52912903 0.88838387]	[459.6156311 234.05717468 0.930673 ]	[411.02890015 236.45057678 0.76904029]	[480.20480347 231.31697083 0.84152377]	[5.08490784e+02 8.44595642e+02 6.25370145e-01]	[5.23958984e+02 8.36912964e+02 6.73916578e-01]	[5.00756653e+02 8.21479431e+02 6.52537107e-01]	[4.49501587e+02 7.98354553e+02 6.98186278e-01]	[4.34067474e+02 7.90791016e+02 7.46875882e-01]	[4.59786346e+02 7.67640137e+02 6.16928160e-01]
[441.92074585 254.39675903 0.91278249]	[441.86343384 318.61987305 0.92510533]	[380.15328979 316.11569214 0.87512016]	[354.46566772 421.27667236 0.84801871]	[336.47885132 518.68139648 0.87866694]	[505.87792969 318.72927856 0.83978921]	[531.59246826 423.86224365 0.81183541]	[526.43157959 521.26239014 0.89304507]	[446.93170166 521.2769165 0.73628896]	[403.35635376 521.30181885 0.74304038]	[428.92102051 659.82019043 0.80974573]	[452.07540894 765.03326416 0.77012211]	[488.02175903 521.26574707 0.6995486 ]	[500.759552 662.33477783 0.77946234]	[5.03439392e+02 8.11199036e+02 7.70129561e-01]	[434.03439331 236.65917969 0.87968916]	[459.68511963 236.55786133 0.93376845]	[411.03292847 236.58807373 0.80508959]	[480.29736328 233.90791321 0.87686193]	[5.08454926e+02 8.47162415e+02 6.50696218e-01]	[5.23956604e+02 8.42005432e+02 7.01074839e-01]	[5.00735382e+02 8.21479248e+02 6.49119377e-01]	[4.49476654e+02 7.98405701e+02 6.99893117e-01]	[4.31557129e+02 7.90806519e+02 7.39121854e-01]	[4.59788177e+02 7.67680969e+02 6.14574552e-01]
[441.92160034 254.39715576 0.91272455]	[441.86325073 318.62033081 0.92483819]	[380.15133667 316.11560059 0.87503254]	[354.46432495 421.27215576 0.8484866 ]	[336.47595215 518.68103027 0.87862784]	[505.87930298 318.72921753 0.83973098]	[531.59771729 423.85458374 0.81267816]	[526.43084717 521.26489258 0.89378738]	[446.93603516 521.27740479 0.73572189]	[403.36117554 521.30358887 0.74248064]	[428.92510986 659.8258667 0.81018144]	[4.52048248e+02 7.64996216e+02 7.63608873e-01]	[488.02420044 521.26531982 0.69874728]	[500.76199341 662.34613037 0.78057081]	[5.03445526e+02 8.11198120e+02 7.68308520e-01]	[434.03536987 236.65904236 0.87994975]	[459.68557739 236.55847168 0.93380171]	[411.02752686 236.58586121 0.80559468]	[480.29769897 233.90725708 0.87549633]	[5.08458893e+02 8.47152222e+02 6.49171293e-01]	[5.23961365e+02 8.41997742e+02 7.00822115e-01]	[5.00740936e+02 8.21482727e+02 6.44693673e-01]	[4.49467102e+02 7.98407349e+02 7.01306939e-01]	[4.31531830e+02 7.90800415e+02 7.39799380e-01]	[4.59772675e+02 7.67626099e+02 6.12747192e-01]
[444.32946777 254.53567505 0.92276561]	[441.89434814 321.15136719 0.90574431]	[380.20935059 318.62524414 0.86920202]	[351.99911499 423.84179688 0.83341479]	[336.440979 521.31561279 0.90965164]	[505.94540405 321.29324341 0.81256634]	[531.5682373 436.5435791 0.81576359]	[526.40039062 523.76605225 0.89829427]	[446.88946533 521.3369751 0.72914684]	[403.33258057 521.37670898 0.73979878]	[431.49591064 662.40118408 0.83038539]	[4.54569702e+02 7.65024902e+02 7.64200330e-01]	[487.95678711 521.32489014 0.69279134]	[500.74838257 664.88751221 0.7856766 ]	[5.03399597e+02 8.13778320e+02 7.58268595e-01]	[434.07946777 239.14891052 0.86451191]	[459.70767212 236.67819214 0.92780477]	[411.01358032 236.67871094 0.74867809]	[480.32302856 234.04208374 0.87599707]	[5.08541199e+02 8.49782532e+02 6.77386463e-01]	[5.24009216e+02 8.47088196e+02 6.98961675e-01]	[5.00677246e+02 8.26589844e+02 6.25996947e-01]	[4.46944031e+02 7.98408142e+02 6.99982524e-01]	[4.31522644e+02 7.90766785e+02 7.40724087e-01]	[4.62205750e+02 7.67666138e+02 6.20124459e-01]
[444.39352417 257.01000977 0.91594958]	[441.89666748 323.74719238 0.88346928]	[380.23352051 318.76235962 0.85476643]	[354.44894409 428.91720581 0.81377959]	[334.07302856 521.3493042 0.90946698]	[505.90536499 326.33044434 0.8073259 ]	[531.57141113 436.66955566 0.83840686]	[524.00830078 523.99481201 0.88268685]	[446.87338257 523.93231201 0.73000973]	[403.30053711 523.94720459 0.73694104]	[428.92520142 664.85418701 0.84083784]	[4.52055756e+02 7.62513611e+02 7.48131812e-01]	[487.9598999 523.92523193 0.69659507]	[500.73873901 667.55285645 0.80437559]	[5.03395996e+02 8.21465393e+02 7.57717609e-01]	[434.12747192 244.19953918 0.84535801]	[459.74276733 239.19789124 0.91595972]	[413.4914856 241.64620972 0.73359787]	[480.3248291 236.54176331 0.88569295]	[5.13573425e+02 8.52368225e+02 6.51586771e-01]	[5.26476562e+02 8.49688904e+02 6.89892113e-01]	[5.00731964e+02 8.29264648e+02 6.45001888e-01]	[4.49454376e+02 7.98368652e+02 6.95402503e-01]	[4.31535278e+02 7.90765381e+02 7.36688912e-01]	[4.59815186e+02 7.67553772e+02 6.02546811e-01]
[446.88882446 262.19781494 0.85416704]	[444.36584473 334.01040649 0.88401234]	[380.29446411 328.93304443 0.81705046]	[352.02041626 439.1111145 0.85737288]	[333.99884033 526.50427246 0.868186 ]	[508.46560669 336.484375 0.81889224]	[531.55419922 441.72070312 0.86430281]	[523.96429443 536.70172119 0.87589139]	[446.90032959 531.53527832 0.71899122]	[403.27572632 526.5302124 0.72250992]	[423.79656982 664.90435791 0.8668083 ]	[449.50463867 765.0267334 0.77264011]	[487.99679565 531.60784912 0.68041688]	[500.69464111 672.66210938 0.75564075]	[5.03413788e+02 8.31723999e+02 7.91994870e-01]	[436.65689087 254.40516663 0.9139384 ]	[459.82211304 251.92457581 0.92497134]	[416.04745483 254.38063049 0.80176699]	[482.7538147 241.71510315 0.84818161]	[5.13569702e+02 8.65140198e+02 6.45780981e-01]	[5.26435059e+02 8.57409302e+02 6.83824956e-01]	[5.00769745e+02 8.42004333e+02 6.24813199e-01]	[4.52068298e+02 8.00918335e+02 6.91540122e-01]	[4.34117218e+02 7.93255859e+02 7.45234370e-01]	[4.59654297e+02 7.67554688e+02 6.15478277e-01]
[446.93685913 267.36114502 0.83948076]	[444.32910156 336.57510376 0.90736198]	[380.24835205 336.45709229 0.84097409]	[351.97225952 441.74908447 0.87417549]	[333.93682861 531.58843994 0.84511632]	[506.01541138 336.65066528 0.83058083]	[534.10296631 441.80361938 0.85010225]	[523.94403076 539.27233887 0.89536309]	[449.45950317 536.69891357 0.71440184]	[405.82040405 534.16113281 0.70387793]	[421.39282227 665.08392334 0.87655002]	[452.00482178 765.08276367 0.78344905]	[490.54190063 539.22589111 0.68201703]	[500.77645874 682.90478516 0.77896821]	[5.03415985e+02 8.31864563e+02 7.61131287e-01]	[439.0675354 254.59651184 0.92953539]	[459.83825684 254.47795105 0.94924533]	[416.13867188 254.48376465 0.8197853 ]	[482.73535156 249.3687439 0.84183621]	[5.08525574e+02 8.67647949e+02 5.64101458e-01]	[5.23952881e+02 8.60006104e+02 6.30309522e-01]	[5.00786713e+02 8.47070435e+02 5.78063011e-01]	[4.54561646e+02 8.03475830e+02 6.70715749e-01]	[4.36577515e+02 7.93327393e+02 7.18863368e-01]	[4.59671783e+02 7.67616455e+02 6.42862141e-01]
[446.9203186 267.36413574 0.84118521]	[444.33206177 336.57400513 0.9074862 ]	[380.25875854 334.06869507 0.83965933]	[351.96914673 441.74563599 0.87397605]	[333.93548584 531.58648682 0.84463108]	[506.01083374 336.65762329 0.83083153]	[534.09698486 441.80508423 0.84953344]	[523.94476318 539.2723999 0.89603627]	[449.46026611 536.69787598 0.71442109]	[405.82421875 534.15997314 0.70356202]	[423.76937866 665.08123779 0.87549281]	[452.00787354 767.49926758 0.78643793]	[490.5397644 539.22485352 0.68227243]	[500.78118896 682.90515137 0.78090155]	[5.03430450e+02 8.31862061e+02 7.62966275e-01]	[436.68667603 254.59693909 0.92852598]	[459.83163452 254.48114014 0.95014691]	[416.13955688 254.49105835 0.81329191]	[482.73806763 249.37896729 0.8438493 ]	[5.08527130e+02 8.67636597e+02 5.68066537e-01]	[5.23957642e+02 8.59997864e+02 6.33391440e-01]	[5.00800903e+02 8.47070557e+02 5.83171368e-01]	[4.54566071e+02 8.03499023e+02 6.73627615e-01]	[4.36585266e+02 7.93353394e+02 7.16173887e-01]	[4.59667206e+02 7.67648315e+02 6.36509061e-01]
[449.44363403 274.86349487 0.8741256 ]	[444.35571289 339.059021 0.9050197 ]	[380.2741394 336.57455444 0.84876436]	[352.00726318 441.83789062 0.8600924 ]	[333.9284668 536.74542236 0.85499388]	[508.44937134 339.19836426 0.82454234]	[534.13189697 446.90582275 0.79991621]	[523.94360352 544.3213501 0.91006762]	[449.46826172 539.2199707 0.72378772]	[405.81585693 536.71008301 0.71004927]	[421.38665771 667.55957031 0.87116647]	[452.00613403 767.55133057 0.8014282 ]	[490.55194092 541.73443604 0.68608677]	[500.80389404 685.45617676 0.79886144]	[5.03422028e+02 8.36860413e+02 7.88132727e-01]	[439.09020996 257.11755371 0.91694087]	[462.2180481 257.01818848 0.94941777]	[418.55645752 254.57421875 0.78170896]	[482.83230591 254.37162781 0.85927296]	[5.08538513e+02 8.70140625e+02 6.74151719e-01]	[5.23954529e+02 8.65080322e+02 7.07971752e-01]	[5.00788818e+02 8.49661804e+02 6.60846591e-01]	[4.52034576e+02 8.06014160e+02 7.05053210e-01]	[4.34107208e+02 7.95828796e+02 7.24628329e-01]	[4.59671783e+02 7.67675964e+02 6.91594601e-01]
[449.47268677 275.05264282 0.89263797]	[446.86846924 339.29794312 0.87548417]	[382.74032593 339.12756348 0.84311795]	[352.00360107 444.43554688 0.8266741 ]	[333.9593811 541.72741699 0.88724786]	[511.08190918 344.32641602 0.77829206]	[536.63562012 457.1579895 0.83377767]	[523.96191406 544.52984619 0.89163274]	[449.43255615 541.81030273 0.72911024]	[405.82366943 541.74645996 0.72644252]	[423.8024292 670.18701172 0.84253633]	[452.07336426 767.5670166 0.80330944]	[490.50085449 541.90570068 0.69259822]	[500.79006958 688.02575684 0.81103605]	[5.03391571e+02 8.36893433e+02 7.90733695e-01]	[439.08770752 259.64889526 0.88913196]	[462.23913574 257.18157959 0.93298239]	[418.53845215 257.08883667 0.80253071]	[482.90582275 254.52700806 0.86572552]	[5.08459473e+02 8.72708679e+02 7.06639469e-01]	[5.23909546e+02 8.67693970e+02 7.33986199e-01]	[5.00782043e+02 8.49653259e+02 6.74810052e-01]	[4.49488831e+02 8.03530884e+02 6.89261675e-01]	[4.34063324e+02 7.93354797e+02 7.22063899e-01]	[4.59767548e+02 7.67671143e+02 6.96784675e-01]
[454.64489746 280.16995239 0.87664098]	[451.99740601 346.86898804 0.82084984]	[385.37142944 341.70169067 0.80823761]	[354.56112671 452.06524658 0.84265155]	[333.98202515 544.37976074 0.90781921]	[516.13226318 354.54782104 0.79929352]	[534.16906738 459.78314209 0.87572813]	[523.98858643 557.18511963 0.87007844]	[449.50024414 544.43365479 0.74452877]	[405.92208862 544.3125 0.74708849]	[428.99316406 675.26843262 0.80214655]	[457.09506226 767.58587646 0.82446527]	[490.53268433 546.98815918 0.68832707]	[500.68032837 693.2230835 0.75999928]	[5.03310791e+02 8.49774353e+02 7.98334062e-01]	[439.28469849 272.38525391 0.90832835]	[464.83517456 269.84854126 0.87676042]	[421.15753174 267.34335327 0.75408167]	[487.93969727 259.62994385 0.79746419]	[5.03326721e+02 8.83049622e+02 6.58694983e-01]	[5.21310547e+02 8.77924011e+02 6.98415041e-01]	[5.00750702e+02 8.59938110e+02 6.22222185e-01]	[4.49443329e+02 8.03537537e+02 6.79271221e-01]	[4.34095612e+02 7.93327087e+02 7.19701946e-01]	[4.59837738e+02 7.67663757e+02 6.80350423e-01]
[457.13516235 282.76168823 0.85963285]	[452.05990601 354.47332764 0.83284116]	[387.86340332 344.31616211 0.78070509]	[356.97314453 452.07983398 0.84160662]	[333.98052979 544.4286499 0.89644229]	[516.19360352 357.1151123 0.81575334]	[539.16271973 462.27166748 0.86678022]	[523.96331787 559.81872559 0.89877605]	[452.02752686 547.03790283 0.72027838]	[408.41790771 544.49554443 0.72208089]	[431.50341797 677.81488037 0.80485153]	[454.64700317 767.58563232 0.8117516 ]	[493.04736328 552.12634277 0.6659891 ]	[500.68109131 700.93145752 0.74725395]	[5.03327728e+02 8.54870178e+02 7.80535400e-01]	[441.67276001 274.88952637 0.91316807]	[464.93692017 272.43814087 0.8810361 ]	[421.18533325 267.3526001 0.73936707]	[490.5229187 262.23684692 0.7593981 ]	[5.03397156e+02 8.93251831e+02 7.05279231e-01]	[5.21256714e+02 8.90697998e+02 7.48806179e-01]	[5.00778259e+02 8.70118164e+02 7.00556755e-01]	[4.46955780e+02 8.03507568e+02 6.77593231e-01]	[4.34078491e+02 7.93314880e+02 7.16926396e-01]	[4.59828735e+02 7.67658936e+02 6.83260798e-01]
[459.58822632 287.81619263 0.86554849]	[454.53805542 354.54086304 0.84321547]	[387.91143799 346.87597656 0.77243751]	[354.59417725 457.14419556 0.86458409]	[333.9854126 544.5057373 0.88295007]	[516.19934082 357.11520386 0.82357943]	[539.27008057 462.427948 0.85940641]	[523.96258545 562.33758545 0.90745175]	[452.06225586 549.5793457 0.71157169]	[408.4303894 546.98596191 0.71501011]	[434.09747314 677.79296875 0.81562889]	[454.63656616 767.57818604 0.81272852]	[493.10733032 554.69799805 0.66365451]	[500.76242065 705.92144775 0.78065109]	[5.03393585e+02 8.57389709e+02 7.79429197e-01]	[441.76675415 274.97329712 0.92574143]	[467.48501587 274.93173218 0.88741511]	[421.27282715 269.90545654 0.73892736]	[495.59942627 267.32009888 0.76378119]	[5.03314117e+02 8.95864014e+02 7.47651219e-01]	[5.21225586e+02 8.93276245e+02 7.92011619e-01]	[5.03258240e+02 8.70146179e+02 7.45057046e-01]	[4.44408020e+02 8.03479858e+02 6.64438128e-01]	[4.31536377e+02 7.93262512e+02 7.02170610e-01]	[4.59824524e+02 7.67683105e+02 6.74877882e-01]
[459.77444458 292.89468384 0.91352284]	[457.14627075 357.00509644 0.88138467]	[393.03726196 346.84204102 0.77951556]	[356.96166992 457.21432495 0.87650979]	[333.93603516 546.95880127 0.86753488]	[521.18249512 359.65426636 0.83230197]	[539.24291992 467.45465088 0.82287294]	[523.95855713 564.90600586 0.90727293]	[454.54324341 552.09338379 0.71179706]	[410.95294189 547.02960205 0.70939904]	[436.55944824 682.85424805 0.83928877]	[457.08731079 767.60388184 0.82788575]	[493.11871338 557.2244873 0.66703761]	[500.78421021 705.98876953 0.7889185 ]	[5.03347961e+02 8.57445068e+02 7.71897554e-01]	[444.34857178 277.49636841 0.90803826]	[472.59680176 275.09750366 0.88622856]	[423.78939819 274.92755127 0.76964986]	[498.14840698 269.8944397 0.81176883]	[5.00891418e+02 8.95883484e+02 7.46178806e-01]	[5.21207703e+02 8.93300232e+02 7.77557909e-01]	[5.00835205e+02 8.70175354e+02 7.15838552e-01]	[4.46919342e+02 8.03532166e+02 6.61368132e-01]	[4.34066528e+02 7.93322693e+02 6.92039609e-01]	[4.59820923e+02 7.67692200e+02 6.90012574e-01]
[462.21990967 293.0284729 0.9249801 ]	[459.62158203 357.10061646 0.90855312]	[395.58462524 346.88491821 0.79122186]	[354.58291626 459.62200928 0.88423806]	[331.45300293 546.92541504 0.86366773]	[521.31976318 362.20794678 0.82787633]	[539.23614502 472.57080078 0.81987977]	[523.92999268 564.94238281 0.91151071]	[452.07400513 552.08947754 0.71646154]	[408.41793823 547.01611328 0.71339673]	[436.58743286 680.38647461 0.83665258]	[457.09790039 767.58428955 0.82538581]	[495.59335327 557.22436523 0.66858828]	[500.84017944 705.96661377 0.7977531 ]	[5.03446259e+02 8.57417358e+02 7.71605670e-01]	[446.92840576 277.62472534 0.87748271]	[477.65093994 277.55908203 0.89923501]	[426.42684937 275.00384521 0.70562106]	[500.70751953 272.40945435 0.84632647]	[5.00842407e+02 8.95839661e+02 7.73101151e-01]	[5.21242004e+02 8.93262024e+02 7.88185298e-01]	[5.03289825e+02 8.70161438e+02 7.07779288e-01]	[4.46920959e+02 8.00997131e+02 6.65355206e-01]	[4.34083832e+02 7.93270874e+02 7.04803824e-01]	[4.59829102e+02 7.67668152e+02 6.93329632e-01]
[462.38034058 295.42184448 0.9214462 ]	[459.69052124 357.08322144 0.91771197]	[398.02297974 346.82592773 0.79905778]	[356.99697876 452.07028198 0.84723878]	[331.43295288 544.47210693 0.87259179]	[521.38873291 359.81185913 0.84280455]	[539.21136475 477.65667725 0.84645188]	[523.89874268 564.98419189 0.91363013]	[452.07925415 549.55194092 0.71554595]	[408.43780518 546.97851562 0.71554911]	[436.60321045 680.41363525 0.84187269]	[457.11633301 767.56665039 0.82727695]	[495.60848999 554.6541748 0.66638207]	[500.85479736 705.93243408 0.78073001]	[5.03481201e+02 8.57383667e+02 7.65749097e-01]	[454.54214478 277.62332153 0.88583094]	[480.19842529 277.61309814 0.92971271]	[434.05355835 275.02731323 0.73196435]	[500.81997681 274.95825195 0.86248356]	[5.00848480e+02 8.93402161e+02 7.91899979e-01]	[5.21266602e+02 8.93226318e+02 7.88462043e-01]	[5.03315552e+02 8.70139221e+02 7.03135431e-01]	[4.46943573e+02 8.00975769e+02 6.71061218e-01]	[4.34108459e+02 7.93254822e+02 7.12748647e-01]	[4.62210175e+02 7.67652344e+02 6.87257946e-01]
[464.84643555 295.49008179 0.91693914]	[459.71340942 357.05276489 0.92245674]	[398.0696106 344.30722046 0.8161068 ]	[354.59744263 452.02359009 0.8311789 ]	[328.90435791 544.39172363 0.87686652]	[521.40539551 359.80392456 0.8505165 ]	[539.2364502 477.62161255 0.84228826]	[523.8739624 565.00909424 0.91548687]	[452.07192993 549.55767822 0.71623856]	[408.44296265 546.98223877 0.71630239]	[436.6164856 680.38336182 0.84067297]	[457.12561035 767.53991699 0.82892048]	[495.5909729 554.66619873 0.66804826]	[500.83197021 703.50311279 0.77282739]	[5.03442596e+02 8.57402710e+02 7.67274618e-01]	[457.10610962 277.65615845 0.89861619]	[480.29708862 277.67739868 0.93653446]	[436.64208984 274.90750122 0.76545489]	[503.27124023 274.90740967 0.84294224]	[5.00877594e+02 8.93444519e+02 7.87775159e-01]	[5.21286438e+02 8.93246216e+02 7.96270132e-01]	[5.03290649e+02 8.70151855e+02 6.94141150e-01]	[4.49455841e+02 8.00968018e+02 6.82799757e-01]	[4.36581360e+02 7.93273315e+02 7.31414199e-01]	[4.62207947e+02 7.67596130e+02 6.80962920e-01]
[464.94497681 295.45788574 0.90459836]	[459.79547119 357.04525757 0.9283756 ]	[398.13644409 344.25567627 0.83115637]	[354.5710144 446.9190979 0.82609665]	[323.80062866 541.90826416 0.88039911]	[523.81512451 362.22189331 0.84888142]	[539.23358154 477.6619873 0.84645122]	[523.82128906 565.02819824 0.91737515]	[449.50701904 549.54382324 0.71513313]	[405.88015747 546.93908691 0.72286683]	[436.53955078 677.84637451 0.82332009]	[457.1477356 767.51251221 0.82984161]	[493.05007935 554.68188477 0.66857183]	[500.78878784 703.44641113 0.76677728]	[5.03418213e+02 8.57448364e+02 7.65109122e-01]	[457.19662476 277.61413574 0.91476643]	[482.72213745 277.66235352 0.93660969]	[439.11904907 274.89056396 0.74598598]	[503.38867188 274.91851807 0.84811687]	[5.03290894e+02 8.93422668e+02 7.52590597e-01]	[5.21243286e+02 8.93241089e+02 7.87042677e-01]	[5.03288574e+02 8.70187012e+02 7.15731859e-01]	[4.49449280e+02 8.00975891e+02 6.86964333e-01]	[4.36578430e+02 7.93255920e+02 7.38250136e-01]	[4.62223785e+02 7.67569275e+02 6.81363583e-01]
[467.50314331 295.38647461 0.87384754]	[459.78182983 356.97885132 0.91984534]	[398.140625 341.78726196 0.8347975 ]	[354.503479 444.32681274 0.82765293]	[323.74377441 541.71844482 0.87252617]	[523.80157471 359.7555542 0.85823619]	[539.24176025 475.07168579 0.82082856]	[523.7991333 564.98370361 0.92070198]	[449.46273804 549.53881836 0.71347737]	[403.39608765 544.48199463 0.73035383]	[434.07803345 680.31671143 0.81958473]	[457.131073 767.54144287 0.82506609]	[490.55105591 557.17578125 0.66365469]	[500.72592163 703.50622559 0.76555336]	[5.03342377e+02 8.57392944e+02 7.76135623e-01]	[459.6550293 277.55569458 0.93365729]	[482.81030273 277.59133911 0.9462232 ]	[439.16134644 274.93685913 0.79158962]	[503.44824219 274.90820312 0.82488674]	[5.03381958e+02 8.93435364e+02 7.43374944e-01]	[5.21265991e+02 8.90845764e+02 7.86445379e-01]	[5.00805450e+02 8.70145691e+02 7.10124314e-01]	[4.46914001e+02 8.00965149e+02 6.76699400e-01]	[4.34076782e+02 7.93229980e+02 7.23340869e-01]	[4.62243622e+02 7.67605225e+02 6.86629057e-01]
[470.00228882 292.97714233 0.86510503]	[459.81430054 354.56604004 0.91562986]	[398.15090942 341.72680664 0.84394366]	[351.97055054 444.34951782 0.81939822]	[321.1774292 541.71270752 0.88758892]	[523.85095215 359.73977661 0.85744411]	[539.24407959 472.57693481 0.81994337]	[523.79632568 564.87042236 0.92646313]	[446.96746826 549.58105469 0.71584117]	[403.35232544 544.50549316 0.73047948]	[428.99688721 677.80426025 0.80625612]	[457.07623291 767.54797363 0.81956947]	[490.50714111 557.22625732 0.67309517]	[500.65768433 705.93463135 0.75633049]	[5.03309998e+02 8.54892639e+02 7.69083083e-01]	[459.6902771 277.50262451 0.94039989]	[482.83337402 277.54437256 0.95277303]	[439.22375488 274.87838745 0.77423519]	[503.48040771 272.48303223 0.83045208]	[5.03467834e+02 8.93315125e+02 6.92553759e-01]	[5.21299316e+02 8.90717712e+02 7.41719782e-01]	[5.00767029e+02 8.70146851e+02 6.66209280e-01]	[4.46892914e+02 8.03487183e+02 6.85314476e-01]	[4.34063751e+02 7.93285889e+02 7.24559307e-01]	[4.59841187e+02 7.67595947e+02 6.87359631e-01]
[472.52774048 292.87698364 0.85070509]	[459.81915283 354.4644165 0.90553439]	[398.18359375 339.27874756 0.85068709]	[352.00003052 441.75891113 0.84136033]	[321.15600586 534.1786499 0.86079252]	[523.82092285 359.64120483 0.86473489]	[539.26416016 467.49414062 0.8206498 ]	[523.77929688 562.45275879 0.92860222]	[446.9425354 549.5803833 0.72136962]	[403.3394165 544.48449707 0.7395491 ]	[426.36791992 675.27655029 0.80223674]	[454.64202881 767.51043701 0.80858529]	[487.99884033 557.24835205 0.68095315]	[498.21609497 705.99536133 0.75190556]	[5.03328217e+02 8.54898743e+02 7.69257247e-01]	[459.7348938 275.10922241 0.93905753]	[482.9079895 277.46438599 0.94186366]	[439.2739563 272.43899536 0.73612595]	[505.88153076 272.49475098 0.837605 ]	[5.03416412e+02 8.93239624e+02 6.90587580e-01]	[5.21273926e+02 8.90671082e+02 7.27857590e-01]	[5.00789185e+02 8.70143677e+02 6.74015820e-01]	[4.46963654e+02 8.03473511e+02 6.81670666e-01]	[4.34097229e+02 7.93290283e+02 7.26618290e-01]	[4.59801575e+02 7.67544434e+02 6.86213970e-01]
[472.59408569 287.85794067 0.84426951]	[459.81842041 351.97470093 0.89924252]	[398.17224121 339.22192383 0.85465801]	[351.94384766 441.75357056 0.84861946]	[318.75958252 531.61254883 0.86996794]	[523.84893799 359.57202148 0.86806083]	[539.25854492 467.4369812 0.82289815]	[523.76391602 562.37426758 0.93262863]	[446.90774536 547.03594971 0.73431516]	[403.29653931 544.4039917 0.75312662]	[423.8968811 675.2701416 0.80959159]	[454.58227539 767.51940918 0.8032366 ]	[487.96310425 554.6708374 0.68568397]	[498.2046814 705.97943115 0.74998486]	[5.03317932e+02 8.52360046e+02 8.08205724e-01]	[459.7512207 274.98455811 0.93480569]	[482.96182251 275.0222168 0.93554187]	[439.27526855 272.34805298 0.75243729]	[505.894104 272.43048096 0.8336904 ]	[5.03377319e+02 8.90785278e+02 7.37393677e-01]	[5.21310852e+02 8.88192932e+02 7.56206751e-01]	[5.00758331e+02 8.67623657e+02 7.03613877e-01]	[4.49497589e+02 8.03497009e+02 7.06337988e-01]	[4.36582611e+02 7.93331604e+02 7.42664337e-01]	[4.59733459e+02 7.67525208e+02 6.89068854e-01]
[475.08877563 285.24685669 0.84816104]	[459.80255127 349.40704346 0.89376843]	[398.18273926 339.15835571 0.86059886]	[349.43881226 441.76049805 0.84853762]	[318.706604 531.53356934 0.8759287 ]	[523.82427979 357.11425781 0.86309671]	[539.26904297 462.42477417 0.85278958]	[523.76086426 562.33148193 0.93105173]	[446.94238281 546.96850586 0.73454297]	[403.31777954 544.38146973 0.75039595]	[423.91885376 677.81292725 0.80165398]	[454.581604 767.52893066 0.78604615]	[490.52636719 552.07244873 0.6767171 ]	[498.22445679 705.97418213 0.77323031]	[5.03366486e+02 8.52338867e+02 8.12307835e-01]	[459.77685547 274.88659668 0.92133617]	[485.35153198 274.91705322 0.91813952]	[439.26348877 264.80102539 0.74822319]	[505.990448 269.86660767 0.79255593]	[5.03372284e+02 8.88160461e+02 7.05208600e-01]	[5.21331116e+02 8.83096863e+02 7.31744945e-01]	[5.00808502e+02 8.67584351e+02 7.06771135e-01]	[4.49477631e+02 8.03513977e+02 6.97459340e-01]	[4.36569733e+02 7.93326965e+02 7.28290558e-01]	[4.59756226e+02 7.67543274e+02 6.49174809e-01]
[475.09298706 282.71148682 0.8551715 ]	[459.79995728 346.85534668 0.89575875]	[398.13311768 339.07342529 0.86014456]	[349.45947266 441.67385864 0.84841537]	[318.75875854 526.51568604 0.88389194]	[523.86859131 357.09552002 0.85568959]	[539.25250244 462.39212036 0.86144292]	[523.80780029 559.77270508 0.90121365]	[446.95993042 544.43103027 0.7375809 ]	[403.33276367 541.87689209 0.74718547]	[426.34768677 677.79528809 0.79756981]	[454.58761597 767.62780762 0.79355538]	[490.54846191 547.00579834 0.69123715]	[498.25744629 700.91748047 0.75186348]	[5.03408234e+02 8.49794373e+02 8.15547287e-01]	[459.77828979 272.44616699 0.90707397]	[485.35678101 272.48016357 0.9093436 ]	[439.23352051 262.22335815 0.78157645]	[506.01855469 267.27322388 0.77808797]	[5.03327850e+02 8.80505005e+02 6.69625223e-01]	[5.21344910e+02 8.77898254e+02 7.08139479e-01]	[5.00856049e+02 8.59937439e+02 6.60885692e-01]	[4.44391052e+02 8.00998108e+02 6.73845410e-01]	[4.34029053e+02 7.93261475e+02 7.05783248e-01]	[4.59791351e+02 7.70106079e+02 6.54709518e-01]
[475.08898926 280.18167114 0.87094754]	[459.8140564 344.27258301 0.90427649]	[398.14041138 336.64569092 0.85662907]	[352.01473999 439.15878296 0.85308391]	[321.14898682 526.49401855 0.87951583]	[523.89172363 354.55862427 0.83792591]	[539.26098633 462.1918335 0.88310367]	[523.79443359 554.62579346 0.87071538]	[449.4357605 544.41760254 0.73232955]	[403.37417603 541.88153076 0.73728371]	[426.3611145 675.25793457 0.79729968]	[454.56350708 767.57324219 0.78258067]	[490.56695557 546.97296143 0.68783128]	[500.70327759 695.73022461 0.76048458]	[5.03372314e+02 8.49588684e+02 8.06884289e-01]	[459.7868042 269.8888855 0.896478 ]	[485.37896729 272.36355591 0.89065063]	[439.26260376 259.67849731 0.80358046]	[508.47399902 262.2545166 0.77659106]	[5.03360382e+02 8.75422852e+02 7.06766129e-01]	[5.21354309e+02 8.72864014e+02 7.41446614e-01]	[5.00826050e+02 8.52381653e+02 7.00934291e-01]	[4.46890320e+02 8.00975281e+02 6.76745057e-01]	[4.34033203e+02 7.93237183e+02 7.19440520e-01]	[4.59779022e+02 7.67639893e+02 6.23415470e-01]
[475.12017822 277.59631348 0.90392965]	[459.79672241 341.68136597 0.91953409]	[398.11340332 336.53396606 0.84865069]	[354.50482178 436.59933472 0.84695238]	[321.20825195 523.99102783 0.89080673]	[523.8994751 349.45343018 0.82234776]	[539.31915283 459.66146851 0.88088489]	[523.85357666 547.00219727 0.89178324]	[449.5249939 541.80511475 0.74279082]	[405.88220215 539.3135376 0.72869706]	[428.91812134 670.21221924 0.8129431 ]	[454.56030273 767.65380859 0.80309331]	[493.04522705 544.34954834 0.70338154]	[500.77658081 688.0368042 0.81865668]	[5.03479675e+02 8.36857300e+02 7.77028739e-01]	[459.79864502 264.75744629 0.87875962]	[485.35897827 264.75408936 0.86451983]	[439.24691772 257.18435669 0.8040694 ]	[505.98306274 257.14501953 0.81609428]	[5.03358398e+02 8.70264954e+02 7.45399892e-01]	[5.21341736e+02 8.70136719e+02 7.57881939e-01]	[5.03285919e+02 8.49580872e+02 6.71318889e-01]	[4.46911499e+02 8.03506836e+02 6.90403759e-01]	[4.34026947e+02 7.93324768e+02 7.20797956e-01]	[4.59787964e+02 7.70165771e+02 6.80433929e-01]
[472.5802002 275.07327271 0.89401174]	[459.83248901 339.0916748 0.93266374]	[398.17880249 331.4758606 0.82984573]	[354.56228638 434.0352478 0.83393079]	[326.32116699 523.80218506 0.88420302]	[523.87677002 344.24575806 0.84334856]	[541.70697021 457.17211914 0.8664276 ]	[523.95257568 544.41461182 0.90484607]	[454.59561157 539.28546143 0.73751408]	[410.94613647 539.21643066 0.70664847]	[431.5475769 670.16821289 0.8158021 ]	[452.03482056 770.10797119 0.77751315]	[495.66201782 541.83270264 0.70421016]	[500.81192017 682.88800049 0.77674872]	[5.03445374e+02 8.31708130e+02 7.43707955e-01]	[459.71548462 259.60476685 0.89863503]	[482.92681885 259.63137817 0.90068644]	[439.13034058 256.96038818 0.84258437]	[505.93960571 256.99328613 0.84356493]	[5.05890564e+02 8.62517090e+02 5.69205821e-01]	[5.23807312e+02 8.57376892e+02 6.32514894e-01]	[5.00783325e+02 8.39486267e+02 5.64856410e-01]	[4.44404053e+02 8.03549866e+02 6.88975990e-01]	[4.28966766e+02 7.93349854e+02 7.02763379e-01]	[4.59784729e+02 7.72718201e+02 6.36065245e-01]
[472.60684204 272.46868896 0.86496788]	[459.83535767 336.56195068 0.93478167]	[398.17483521 326.30010986 0.81979078]	[356.98452759 426.42913818 0.83434314]	[331.4335022 521.24359131 0.87666744]	[523.87060547 339.26220703 0.8588292 ]	[541.73675537 449.47006226 0.84193289]	[526.39990234 541.74932861 0.88248634]	[457.17123413 536.64801025 0.73086697]	[413.53845215 534.14709473 0.69898379]	[436.59796143 667.62994385 0.8581683 ]	[452.08618164 770.07312012 0.78246671]	[500.66546631 536.74151611 0.70433432]	[503.24459839 682.87597656 0.80243373]	[5.03475250e+02 8.29195557e+02 7.95219302e-01]	[459.74291992 257.03424072 0.93260139]	[482.91662598 257.02630615 0.9334352 ]	[439.19421387 254.42837524 0.83335185]	[505.9024353 251.94873047 0.81756103]	[5.05939453e+02 8.57419922e+02 6.47054672e-01]	[5.23869995e+02 8.54815491e+02 7.10592449e-01]	[5.00833954e+02 8.34401306e+02 6.36895657e-01]	[4.44379211e+02 8.03525757e+02 6.80935979e-01]	[4.28978516e+02 7.93319031e+02 6.98969364e-01]	[4.59805847e+02 7.72713257e+02 6.14925921e-01]
[472.5296936 267.30065918 0.83902723]	[459.80584717 333.97583008 0.91401708]	[398.13568115 321.24621582 0.84141386]	[357.01638794 423.84234619 0.86886805]	[333.97979736 518.77270508 0.88050348]	[523.85888672 339.04528809 0.86804485]	[541.72283936 441.87979126 0.88163698]	[526.51641846 536.6541748 0.82760328]	[457.22479248 534.11242676 0.7390461 ]	[416.0786438 531.61346436 0.70956653]	[439.12832642 667.56323242 0.89625287]	[454.63024902 767.62890625 0.81127083]	[500.66378784 536.65887451 0.70327514]	[503.2885437 675.24005127 0.80202436]	[5.05950592e+02 8.29070374e+02 7.64390945e-01]	[459.72927856 254.48074341 0.92941165]	[482.87878418 254.49893188 0.94716489]	[439.2109375 251.90252686 0.78789318]	[503.44934082 251.89457703 0.82369608]	[5.08502563e+02 8.54816711e+02 6.49332821e-01]	[5.26394409e+02 8.52277283e+02 6.85891747e-01]	[5.00853699e+02 8.31868713e+02 6.42620742e-01]	[4.46913849e+02 8.03482422e+02 7.11120844e-01]	[4.34041260e+02 7.93273682e+02 7.33400345e-01]	[4.59839813e+02 7.70236206e+02 6.97753608e-01]
[475.06637573 259.71740723 0.85849953]	[459.78085327 326.29748535 0.89566207]	[398.134552 318.61795044 0.86207014]	[357.10906982 418.74679565 0.89248919]	[336.50363159 513.6081543 0.8582086 ]	[523.85308838 334.02676392 0.8377459 ]	[541.76049805 439.300354 0.90510648]	[529.07330322 526.44189453 0.82336992]	[459.59466553 523.86004639 0.75896126]	[416.09246826 523.87762451 0.73011935]	[439.2300415 664.96899414 0.90330046]	[454.61590576 767.54638672 0.79624236]	[500.70556641 523.90802002 0.7120989 ]	[503.3515625 667.61932373 0.82329339]	[5.08469452e+02 8.18926453e+02 7.45547831e-01]	[459.75738525 251.90782166 0.90800321]	[482.93981934 251.90162659 0.91083848]	[439.18737793 244.27961731 0.79232329]	[505.87362671 244.21008301 0.78941381]	[5.08510010e+02 8.49697815e+02 6.82624578e-01]	[5.24019226e+02 8.47165283e+02 6.98668242e-01]	[5.03312775e+02 8.29188232e+02 6.70238137e-01]	[4.49457214e+02 8.00942688e+02 7.02286780e-01]	[4.34078613e+02 7.93224121e+02 7.41009057e-01]	[4.59787598e+02 7.70168274e+02 6.75689399e-01]
[475.07510376 256.95159912 0.90109545]	[459.78051758 318.72006226 0.92688644]	[398.12557983 316.0267334 0.84987485]	[357.14831543 416.1472168 0.87875003]	[336.7064209 505.90927124 0.89019167]	[523.8739624 323.76855469 0.84842014]	[541.80438232 436.65164185 0.86683637]	[534.13952637 523.76660156 0.84069258]	[459.66369629 521.24719238 0.76302826]	[416.13317871 521.30371094 0.72845578]	[439.31021118 659.83044434 0.86048651]	[454.58468628 767.69604492 0.79706001]	[500.79754639 521.23773193 0.71604395]	[503.41143799 664.91577148 0.80539244]	[5.11027344e+02 8.11294312e+02 7.42334723e-01]	[459.75744629 239.19639587 0.88512003]	[482.93777466 241.62843323 0.87936538]	[439.13342285 236.58599854 0.82683903]	[503.48318481 236.57521057 0.8196677 ]	[5.13561035e+02 8.47115662e+02 6.28607273e-01]	[5.26453613e+02 8.44522827e+02 6.59664035e-01]	[5.03374176e+02 8.24056335e+02 6.33809507e-01]	[4.46943237e+02 7.98444458e+02 7.02112138e-01]	[4.34103149e+02 7.93233582e+02 7.34084487e-01]	[4.59784119e+02 7.72801086e+02 6.64262712e-01]
[475.1512146 251.94328308 0.87407786]	[459.82275391 316.08691406 0.9290852 ]	[398.18719482 310.87158203 0.81702971]	[359.56134033 408.47186279 0.8429181 ]	[339.13464355 503.30303955 0.91798186]	[523.81719971 318.69424438 0.86776054]	[541.84643555 426.3795166 0.86233521]	[539.17663574 516.1807251 0.82523495]	[459.73098755 518.6651001 0.75588053]	[418.60848999 518.71069336 0.73326123]	[441.68237305 654.70373535 0.85726392]	[454.58987427 767.64703369 0.79437667]	[500.83990479 516.20983887 0.71277338]	[505.88537598 654.71624756 0.77919668]	[5.13643799e+02 8.08564331e+02 7.47671127e-01]	[459.80438232 236.52510071 0.93264151]	[482.95333862 236.50740051 0.92899632]	[439.1796875 234.01489258 0.8756057 ]	[503.50061035 233.88536072 0.82140577]	[5.18667847e+02 8.36859314e+02 6.40635550e-01]	[5.29053528e+02 8.31864502e+02 6.67835116e-01]	[5.03397095e+02 8.13763550e+02 6.51762366e-01]	[4.49514404e+02 7.95848206e+02 6.98979735e-01]	[4.36617889e+02 7.90783508e+02 7.49980211e-01]	[4.59769745e+02 7.72768982e+02 6.78293288e-01]
[475.16802979 241.67262268 0.8599183 ]	[462.23834229 310.94869995 0.89904618]	[398.22290039 300.70947266 0.84756845]	[359.57385254 403.31933594 0.87585813]	[339.2572937 500.71948242 0.90141851]	[523.93280029 316.03948975 0.85485053]	[541.89172363 421.24310303 0.91130334]	[539.15661621 508.52041626 0.81920105]	[459.80999756 508.51208496 0.7540713 ]	[418.65460205 511.03118896 0.71848774]	[441.74441528 647.11853027 0.88558477]	[454.6472168 767.59063721 0.77960372]	[503.25253296 508.48812866 0.71879691]	[505.92861938 647.11187744 0.80777186]	[5.18705139e+02 8.00955017e+02 7.52575099e-01]	[459.83187866 233.84318542 0.92587936]	[485.35122681 233.8139801 0.90740877]	[439.25906372 231.30142212 0.81665111]	[505.87271118 228.80369568 0.78839177]	[5.13646729e+02 8.29279175e+02 6.95140719e-01]	[5.26511780e+02 8.29211304e+02 7.30265260e-01]	[5.11051941e+02 8.08725281e+02 6.25817657e-01]	[4.52023895e+02 7.95799255e+02 7.04619050e-01]	[4.36677460e+02 7.90738831e+02 7.43552387e-01]	[4.62197906e+02 7.72724731e+02 6.36450052e-01]
[477.7303772 236.50186157 0.93570608]	[462.20089722 300.69500732 0.91485482]	[398.19268799 298.01467896 0.86217302]	[359.60714722 398.15811157 0.90388799]	[341.77520752 493.04257202 0.83045405]	[523.96142578 305.8522644 0.82918167]	[541.93945312 416.12765503 0.86368823]	[541.68811035 503.34347534 0.89536655]	[462.20065308 500.83328247 0.79406542]	[418.71801758 503.31442261 0.76770496]	[441.75048828 644.48272705 0.88378292]	[4.57209137e+02 7.67627136e+02 7.66223431e-01]	[503.31161499 500.7789917 0.74399817]	[505.9675293 641.81634521 0.76284957]	[521.17651367 790.69006348 0.80111384]	[462.2661438 223.69802856 0.87692243]	[485.46395874 221.19799805 0.85189945]	[439.26589966 221.16407776 0.8454293 ]	[505.92727661 218.55050659 0.7309007 ]	[5.13608521e+02 8.24026733e+02 6.97722971e-01]	[5.29006714e+02 8.18963013e+02 7.10696518e-01]	[5.13648804e+02 8.00929565e+02 5.93209743e-01]	[4.54560822e+02 7.95882019e+02 6.30737007e-01]	[4.39137543e+02 7.90764404e+02 6.81053698e-01]	[4.62315857e+02 7.72783875e+02 5.91699362e-01]
[480.17333984 233.86682129 0.93138403]	[462.24066162 295.58505249 0.93660754]	[398.24237061 290.40039062 0.8234179 ]	[359.67169189 390.42376709 0.84309518]	[346.84320068 485.37026978 0.8368212 ]	[523.91790771 298.17950439 0.87616336]	[544.29937744 405.84231567 0.85620427]	[541.8671875 498.1423645 0.88212192]	[462.26876831 498.16479492 0.75771475]	[418.7388916 498.22235107 0.73441935]	[441.68161011 641.90283203 0.86022162]	[4.59615112e+02 7.70140564e+02 7.03812897e-01]	[503.40499878 495.66918945 0.71280879]	[508.44567871 629.13830566 0.76220804]	[518.71069336 788.12030029 0.8051526 ]	[462.40313721 216.09048462 0.91182286]	[487.98693848 216.0980835 0.88339597]	[439.33300781 215.90614319 0.87366825]	[506.01000977 213.52154541 0.69657218]	[5.13635498e+02 8.16376953e+02 6.72076166e-01]	[5.29062317e+02 8.13785461e+02 7.13511527e-01]	[5.13559509e+02 7.93287109e+02 6.30825639e-01]	[4.46898926e+02 8.08637756e+02 5.71896732e-01]	[4.34052795e+02 7.98438110e+02 5.58779299e-01]	[4.64846985e+02 7.80429199e+02 5.45073032e-01]
[480.26202393 221.17385864 0.90123934]	[462.31680298 290.35220337 0.89135194]	[400.66946411 280.14590454 0.8505131 ]	[359.71942139 380.32424927 0.89254564]	[346.85165405 477.71127319 0.84448212]	[524.01409912 295.4536438 0.85191351]	[544.38305664 398.11074829 0.88856566]	[541.95050049 485.38699341 0.89855272]	[462.34100342 485.39709473 0.76288563]	[421.19546509 485.44073486 0.73522115]	[439.31277466 629.14538574 0.85775059]	[459.6137085 767.58074951 0.77511215]	[503.42712402 482.89712524 0.73438001]	[513.59552002 623.9552002 0.76473725]	[521.31225586 777.91210938 0.77846318]	[464.83157349 213.31712341 0.89767194]	[490.57937622 213.30377197 0.87791562]	[441.73144531 210.80929565 0.86220467]	[511.05343628 208.25422668 0.65791619]	[5.21230042e+02 8.11143005e+02 7.25739121e-01]	[5.39230591e+02 8.08655884e+02 7.31996894e-01]	[5.18661072e+02 7.88216125e+02 6.40109777e-01]	[4.49504364e+02 8.00983704e+02 6.06906295e-01]	[4.36614746e+02 7.93227173e+02 6.49159253e-01]	[4.62349579e+02 7.72804871e+02 6.37576103e-01]
[480.35238647 216.0032959 0.94750202]	[462.38970947 280.09667969 0.91386133]	[400.67984009 275.06512451 0.86083764]	[359.74383545 377.51864624 0.88923109]	[351.99874878 472.51803589 0.82389712]	[526.47937012 285.29110718 0.82153463]	[544.42803955 390.50576782 0.84952581]	[544.37841797 480.34124756 0.9199928 ]	[462.37255859 480.24035645 0.77422589]	[421.26046753 480.322052 0.76082921]	[439.30529785 626.57885742 0.87796038]	[459.58761597 764.96453857 0.77313942]	[503.44555664 480.18490601 0.74521178]	[513.61212158 616.27490234 0.73979336]	[521.34686279 770.14831543 0.82144904]	[464.96716309 203.1730957 0.83602113]	[495.64517212 203.19250488 0.84872824]	[441.81747437 198.12133789 0.85820681]	[513.58721924 198.10623169 0.67890483]	[5.21337280e+02 8.06105713e+02 7.13053465e-01]	[5.41765625e+02 8.00954102e+02 7.16504037e-01]	[5.18690186e+02 7.80474060e+02 6.21170342e-01]	[4.54618774e+02 7.93260376e+02 6.78324580e-01]	[4.39104034e+02 7.90625000e+02 7.27084637e-01]	[4.62343567e+02 7.70127869e+02 6.59022391e-01]
[482.8125 213.4181366 0.93637848]	[462.40820312 275.08688354 0.93462169]	[400.72982788 269.84838867 0.82039064]	[359.82156372 369.92431641 0.8387382 ]	[354.50579834 464.90756226 0.8593294 ]	[526.4251709 277.71582031 0.85814613]	[544.50384521 380.30883789 0.86557728]	[544.49664307 475.08377075 0.87066597]	[462.44192505 475.11618042 0.73700082]	[421.30917358 477.67208862 0.73666704]	[441.72683716 623.94854736 0.87541294]	[459.612854 759.89886475 0.79039693]	[505.89138794 472.55630493 0.70720911]	[511.05331421 606.06842041 0.76597393]	[521.28417969 765.05810547 0.79677212]	[469.98693848 195.62161255 0.86442631]	[498.20397949 195.61749268 0.89386135]	[441.91217041 195.41378784 0.88758916]	[516.17773438 192.98519897 0.60930008]	[5.23789673e+02 7.93351685e+02 7.19683826e-01]	[5.41818054e+02 7.90694519e+02 7.48501897e-01]	[5.13586792e+02 7.72768982e+02 6.11667812e-01]	[4.54647003e+02 7.93243103e+02 7.15434074e-01]	[4.39132935e+02 7.88222168e+02 7.68801212e-01]	[4.62351044e+02 7.67589294e+02 6.92440033e-01]
[482.93920898 208.26004028 0.88066959]	[464.87301636 272.39050293 0.88483906]	[400.81866455 259.64437866 0.84263539]	[362.19329834 364.83959961 0.84968477]	[354.57992554 459.80563354 0.90346545]	[526.52862549 275.12265015 0.86383373]	[544.53887939 377.67596436 0.88871038]	[544.49505615 467.43490601 0.87260133]	[464.85708618 464.85568237 0.74512637]	[421.32885742 464.94613647 0.72818178]	[441.77706909 621.32324219 0.85580635]	[459.62731934 757.30889893 0.79128832]	[505.94024658 462.32104492 0.72435904]	[518.76519775 603.48468018 0.78800535]	[523.7869873 759.95281982 0.77520871]	[475.1043396 192.92262268 0.90014172]	[500.70962524 192.96733093 0.95265132]	[444.39544678 192.82061768 0.84724367]	[518.68408203 192.88021851 0.60184234]	[5.23875732e+02 7.93247559e+02 7.76355922e-01]	[5.44351807e+02 7.90606323e+02 7.78683424e-01]	[5.18682800e+02 7.70165710e+02 6.32387578e-01]	[4.54651947e+02 7.90732544e+02 7.49365449e-01]	[439.13922119 788.09667969 0.79037124]	[4.62378235e+02 7.67515869e+02 6.92157567e-01]
[485.41592407 200.67887878 0.86037993]	[464.89877319 267.32479858 0.85759699]	[403.24639893 257.17388916 0.83811015]	[359.83584595 359.74224854 0.89273393]	[354.57223511 457.17648315 0.87337059]	[528.99139404 274.94900513 0.83838284]	[546.96759033 377.6647644 0.88767803]	[544.51623535 464.84005737 0.88765538]	[464.91897583 462.31277466 0.74110395]	[423.77935791 464.83480835 0.72660708]	[441.78231812 618.84503174 0.849437 ]	[459.63757324 752.29382324 0.80940235]	[506.00073242 459.80630493 0.71301734]	[521.32421875 603.3135376 0.78345323]	[523.89825439 754.76660156 0.79006243]	[477.6239624 192.76493835 0.88794911]	[500.78881836 192.79963684 0.94285935]	[446.87426758 187.8296814 0.81627882]	[521.16674805 190.27041626 0.65693492]	[5.23795715e+02 7.90722778e+02 7.84816980e-01]	[5.41896606e+02 7.88129150e+02 7.62500882e-01]	[5.21314453e+02 7.67551147e+02 6.73777342e-01]	[452.0914917 790.65057373 0.80143446]	[436.69122314 785.61651611 0.81205773]	[4.62391541e+02 7.65007751e+02 7.20421791e-01]
[487.9225769 200.58943176 0.85928166]	[464.96240234 264.75149536 0.84521359]	[403.3170166 257.14199829 0.83119315]	[362.24673462 359.63748169 0.88636845]	[356.97207642 457.19363403 0.87810624]	[529.02612305 272.45153809 0.82092911]	[547.05224609 377.61550903 0.88114029]	[546.93103027 462.43557739 0.88049537]	[467.42462158 462.27737427 0.72700381]	[423.83673096 462.37484741 0.72482413]	[441.70770264 618.78143311 0.84633559]	[459.62301636 752.28356934 0.79849708]	[508.54266357 459.78512573 0.69906592]	[523.78363037 605.99212646 0.79227757]	[526.3972168 752.24700928 0.79214346]	[477.69070435 190.31182861 0.88880605]	[500.86920166 190.34968567 0.92980564]	[446.88439941 185.27142334 0.81471777]	[521.22784424 187.77526855 0.61377901]	[521.37103271 790.62255859 0.82223874]	[541.89654541 788.07891846 0.79129547]	[5.23851074e+02 7.67482483e+02 6.67353928e-01]	[452.02697754 790.59124756 0.79814088]	[436.6522522 785.57165527 0.80015594]	[4.62427277e+02 7.65010559e+02 7.24560201e-01]
[488.00561523 198.12846375 0.86105508]	[467.43829346 264.73233032 0.83910131]	[403.34136963 257.13778687 0.82750469]	[362.27590942 359.70443726 0.87208134]	[357.04129028 459.59921265 0.89145982]	[531.57458496 272.44934082 0.81252694]	[549.56921387 377.68048096 0.86823928]	[546.94830322 464.83911133 0.87204307]	[469.97967529 462.34643555 0.71663517]	[426.34442139 464.84646606 0.71069175]	[441.74139404 618.78619385 0.84375584]	[459.57888794 752.28979492 0.79635644]	[511.10540771 462.25738525 0.69704127]	[523.81585693 605.93237305 0.82613224]	[526.55102539 749.74328613 0.80177546]	[477.73233032 190.2706604 0.88884592]	[503.25 190.2971344 0.92177212]	[446.91540527 185.27127075 0.80881494]	[521.24725342 187.76127625 0.60264736]	[523.78723145 790.61907959 0.85781598]	[541.94061279 788.04376221 0.81660008]	[5.26442810e+02 7.62497681e+02 6.61036253e-01]	[449.51168823 790.62866211 0.80178875]	[436.56686401 787.99920654 0.79819632]	[4.62359955e+02 7.65082275e+02 7.41650343e-01]
[487.99606323 198.09413147 0.86554998]	[469.98529053 264.78970337 0.82561642]	[405.8757019 257.17816162 0.80766898]	[364.83566284 362.20004272 0.83459508]	[357.09249878 459.62939453 0.90226221]	[534.08947754 272.48959351 0.80790293]	[552.10681152 377.69604492 0.86587787]	[547.012146 464.91497803 0.85405099]	[470.04553223 464.84265137 0.70738095]	[426.39813232 464.87393188 0.70132834]	[441.77981567 618.79052734 0.84395605]	[459.60336304 752.28497314 0.79421705]	[513.63586426 462.375 0.69719768]	[523.86090088 611.10345459 0.79958838]	[528.9942627 752.29217529 0.77507377]	[477.73471069 190.24645996 0.8848604 ]	[503.24246216 190.2766571 0.91744888]	[446.96298218 185.27009583 0.80896389]	[521.26708984 187.76287842 0.67920923]	[521.40197754 790.68902588 0.86119866]	[541.92199707 788.14306641 0.81277192]	[5.26455811e+02 7.67492554e+02 6.67115927e-01]	[452.0880127 790.59521484 0.80153793]	[436.6746521 785.60656738 0.81345475]	[4.62408295e+02 7.65067627e+02 7.03037620e-01]
[487.95800781 198.074646 0.86841714]	[472.60891724 267.26635742 0.82247978]	[408.39633179 257.19726562 0.79760134]	[369.96932983 359.79977417 0.82690239]	[357.15005493 459.63754272 0.90691543]	[539.16937256 274.88601685 0.82117486]	[554.66467285 377.69781494 0.86315882]	[547.07312012 464.96673584 0.83148789]	[475.08584595 464.89837646 0.70822519]	[428.99911499 464.93569946 0.69112813]	[441.82772827 618.83117676 0.84536493]	[459.61453247 754.79144287 0.79780644]	[518.66009521 464.85101318 0.70613092]	[523.93609619 616.24291992 0.78298235]	[529.02905273 749.72747803 0.79820025]	[477.71740723 187.81182861 0.88186491]	[500.89926147 190.25837708 0.91563237]	[449.48110962 187.74093628 0.81441915]	[521.29467773 187.73971558 0.763906 ]	[521.40679932 790.61010742 0.87671685]	[541.9307251 788.0567627 0.83593261]	[5.26458984e+02 7.62457275e+02 6.42069340e-01]	[454.58602905 790.64202881 0.79345405]	[439.09384155 788.03308105 0.80923879]	[4.62397919e+02 7.67546265e+02 7.18833685e-01]
[487.99026489 198.05540466 0.86847866]	[475.10778809 267.30291748 0.82784903]	[410.94033813 259.62857056 0.79162371]	[372.5418396 362.27563477 0.83245039]	[359.60137939 459.65454102 0.91635579]	[536.74591064 272.4906311 0.81743252]	[557.2600708 377.62088013 0.86336982]	[549.58221436 469.96289062 0.80712438]	[475.12225342 464.91760254 0.71034127]	[431.51309204 467.39941406 0.69421554]	[441.82827759 621.28283691 0.84734893]	[457.21954346 757.3503418 0.79712582]	[518.69042969 464.89492798 0.70075083]	[523.96343994 618.769104 0.78559756]	[526.55065918 749.72119141 0.79901856]	[477.72436523 187.80627441 0.88331926]	[503.2411499 187.79893494 0.90983003]	[449.49221802 187.75059509 0.81334978]	[521.30810547 185.1943512 0.74507469]	[523.82574463 788.17987061 0.87123239]	[544.34820557 785.54748535 0.81286591]	[5.23993774e+02 7.62470154e+02 6.45062625e-01]	[4.54563354e+02 7.90687744e+02 7.79568255e-01]	[436.66995239 788.09350586 0.80819309]	[4.62356659e+02 7.67626892e+02 7.40896404e-01]
[490.50741577 198.00614929 0.87307817]	[477.62884521 267.31555176 0.84528303]	[411.02563477 259.62744141 0.79623765]	[375.09552002 362.21157837 0.86704028]	[359.79904175 459.67703247 0.90909898]	[539.31671143 274.88571167 0.83434385]	[562.20117188 377.65576172 0.88446301]	[552.09216309 472.51443481 0.79738158]	[477.68997192 464.87664795 0.72987151]	[434.09100342 464.90161133 0.70171392]	[441.83758545 618.80352783 0.84057009]	[457.20773315 757.3694458 0.79599273]	[521.24401855 464.86895752 0.71963924]	[523.95794678 618.74853516 0.78311855]	[526.52874756 749.66601562 0.81036323]	[477.74481201 187.79804993 0.88590449]	[503.26663208 187.72276306 0.89956146]	[451.99603271 187.78829956 0.80837029]	[521.33178711 180.10473633 0.72857559]	[523.81713867 788.11938477 0.8765316 ]	[544.35717773 785.48724365 0.818479 ]	[5.23981079e+02 7.59947083e+02 6.43107533e-01]	[4.54566956e+02 7.90697266e+02 7.77346492e-01]	[436.67080688 788.10223389 0.81212002]	[4.62345154e+02 7.67644104e+02 7.47790098e-01]
[490.57144165 195.62431335 0.87451166]	[480.13110352 269.81469727 0.87142688]	[416.0369873 259.65197754 0.80556238]	[377.51754761 362.34979248 0.86117268]	[362.33349609 459.74273682 0.89428806]	[541.81835938 272.49581909 0.84530151]	[562.29827881 377.66488647 0.89634711]	[554.61474609 472.55014038 0.79974115]	[480.1517334 467.4586792 0.73279053]	[436.6192627 469.95840454 0.69893032]	[441.86260986 618.81347656 0.83751476]	[457.20071411 754.80444336 0.78423667]	[521.31555176 467.47366333 0.7128545 ]	[523.93499756 623.84057617 0.82108748]	[526.41937256 752.26306152 0.80611682]	[480.16229248 187.7572937 0.89389789]	[503.33001709 185.24723816 0.89709044]	[454.5604248 187.7644043 0.81882095]	[521.4029541 180.12905884 0.74753749]	[521.40002441 790.63513184 0.86950219]	[541.93017578 788.05664062 0.82336283]	[5.23863525e+02 7.67514282e+02 6.86018348e-01]	[4.54636841e+02 7.90640381e+02 7.83738196e-01]	[439.12176514 788.04193115 0.80977017]	[4.62329498e+02 7.67571777e+02 6.93907619e-01]
[493.07574463 195.59970093 0.88100147]	[480.28662109 269.87582397 0.89868742]	[418.56768799 259.70022583 0.82610333]	[377.69921875 367.3765564 0.86477411]	[367.36053467 459.74673462 0.86276126]	[544.3493042 274.90557861 0.84667563]	[564.81884766 377.73074341 0.91335642]	[554.69573975 472.56222534 0.8061437 ]	[480.20516968 467.46295166 0.73790926]	[436.63076782 469.95803833 0.70467722]	[441.82937622 618.83837891 0.83934081]	[457.18554688 754.76324463 0.79029953]	[521.37536621 467.46749878 0.71255803]	[523.93603516 621.38793945 0.80024153]	[526.40362549 754.82330322 0.79742551]	[480.17184448 187.76293945 0.89093822]	[503.35620117 185.21620178 0.89503205]	[454.64099121 187.82420349 0.83708012]	[523.78686523 180.12434387 0.78351945]	[523.81939697 793.2220459 0.83123147]	[544.38897705 790.62536621 0.79799002]	[5.23828064e+02 7.67583923e+02 7.20892072e-01]	[4.54619568e+02 7.90630737e+02 7.84643173e-01]	[439.10583496 788.03991699 0.8063888 ]	[4.62320984e+02 7.67554077e+02 6.96627140e-01]
[495.62408447 195.56410217 0.89959377]	[482.71478271 269.92092896 0.90597659]	[418.68618774 262.16644287 0.83316588]	[380.21875 364.86404419 0.85798413]	[369.96112061 459.82769775 0.86892009]	[544.4354248 274.91415405 0.8540014 ]	[564.95202637 377.6321106 0.89607894]	[559.7442627 472.59936523 0.83190972]	[480.27944946 467.41967773 0.74355376]	[439.0927124 467.43041992 0.71464121]	[441.79455566 621.31604004 0.84461915]	[457.18865967 754.75006104 0.79102051]	[523.7635498 467.43228149 0.71388215]	[523.96844482 623.82177734 0.80555713]	[526.42712402 759.86523438 0.79596305]	[480.2253418 187.74879456 0.89564645]	[503.42724609 182.70515442 0.88633305]	[457.13589478 190.27760315 0.8509708 ]	[523.91040039 180.04322815 0.81721705]	[523.84429932 793.24017334 0.8263104 ]	[544.39819336 790.64556885 0.80907255]	[5.23850464e+02 7.67709656e+02 7.34760284e-01]	[4.54595642e+02 7.90644470e+02 7.70579994e-01]	[439.08724976 788.05432129 0.79284251]	[4.62350128e+02 7.67534912e+02 6.87597692e-01]
[498.15679932 195.54530334 0.92226022]	[482.83395386 269.91009521 0.90348083]	[418.77630615 262.22329712 0.82731104]	[382.75683594 369.89633179 0.84507209]	[375.06259155 462.27981567 0.89998871]	[546.95629883 274.88635254 0.84077644]	[567.49737549 377.64523315 0.89238095]	[559.84484863 472.60696411 0.85900998]	[482.74319458 470.03521729 0.75269443]	[439.24084473 470.01165771 0.7310704 ]	[441.86306763 621.31530762 0.84594822]	[457.19924927 754.76586914 0.79092968]	[523.85632324 472.54229736 0.71638554]	[526.39447021 621.38378906 0.7966677 ]	[526.42504883 759.87121582 0.79548985]	[480.30096436 187.73051453 0.90278536]	[503.50491333 182.64454651 0.87639922]	[457.22244263 190.2497406 0.85491574]	[523.97546387 177.50320435 0.81894463]	[523.8651123 793.25866699 0.81522524]	[544.44659424 790.66644287 0.79467398]	[5.23802734e+02 7.70089172e+02 7.24097192e-01]	[4.54558929e+02 7.90656372e+02 7.64535248e-01]	[4.36687256e+02 7.88045044e+02 7.86232352e-01]	[4.62358887e+02 7.67554565e+02 7.02738643e-01]
[498.15716553 195.54423523 0.92245835]	[482.83358765 269.90866089 0.90348011]	[418.77590942 262.22409058 0.82718092]	[382.75827026 369.89898682 0.84512043]	[375.06314087 462.27822876 0.90099525]	[546.95910645 274.8840332 0.8406108 ]	[567.49176025 377.64605713 0.89292204]	[562.20501709 472.58642578 0.86020112]	[482.74227905 470.02856445 0.75253379]	[439.24050903 470.00811768 0.73074985]	[441.86761475 621.29980469 0.84331679]	[457.19744873 754.76373291 0.79066241]	[523.85339355 472.53356934 0.71679574]	[526.39904785 621.34899902 0.79291177]	[526.42443848 757.3815918 0.79532397]	[480.30059814 187.72868347 0.90267104]	[503.50473022 182.64231873 0.87657875]	[457.21908569 190.24882507 0.85457909]	[523.97399902 177.50035095 0.81870931]	[523.86206055 793.25268555 0.81237191]	[544.44781494 790.66174316 0.79172051]	[5.23804382e+02 7.70072998e+02 7.20264137e-01]	[4.54559662e+02 7.90660156e+02 7.64557958e-01]	[4.36683624e+02 7.88048645e+02 7.86662996e-01]	[4.62353790e+02 7.67548340e+02 7.05883145e-01]
[498.18682861 195.50270081 0.93158901]	[482.96170044 269.87573242 0.88399553]	[421.25112915 262.21560669 0.83001769]	[387.88644409 369.96316528 0.79925793]	[377.5402832 462.35733032 0.90801793]	[547.01586914 272.44616699 0.8345778 ]	[570.06958008 377.73266602 0.88055718]	[562.32958984 475.15802002 0.89045584]	[482.85733032 470.02734375 0.74147129]	[441.67385864 469.99319458 0.72284395]	[444.32232666 621.30847168 0.83118957]	[457.19421387 757.36004639 0.79184639]	[523.93640137 472.52664185 0.69931328]	[526.4876709 621.38775635 0.78364801]	[526.42242432 759.87689209 0.79338503]	[480.3454895 185.2381897 0.90044445]	[505.90054321 180.14212036 0.87342858]	[459.69195557 187.82907104 0.85992199]	[526.42144775 175.11128235 0.81894398]	[523.86444092 793.222229 0.80455917]	[5.44416748e+02 7.90635254e+02 7.87130475e-01]	[5.23831543e+02 7.67705627e+02 7.23360658e-01]	[4.52003265e+02 7.90705872e+02 7.56923854e-01]	[4.36619446e+02 7.88088623e+02 7.84668982e-01]	[4.62331665e+02 7.67670898e+02 7.35334635e-01]
[498.18719482 195.50326538 0.93165213]	[482.96078491 269.87045288 0.88408452]	[421.25265503 262.20596313 0.83149189]	[387.89108276 369.9576416 0.79920197]	[377.53582764 462.34994507 0.90791529]	[547.01519775 272.4460144 0.83485705]	[570.06665039 377.73254395 0.87879163]	[562.33044434 475.15280151 0.89020371]	[482.8560791 470.03329468 0.74176443]	[441.66882324 470.00393677 0.72338295]	[444.32666016 621.30310059 0.82916427]	[457.21478271 757.35369873 0.79705316]	[523.9375 472.53396606 0.69940901]	[526.4854126 621.36657715 0.78164274]	[526.42114258 757.39129639 0.79169202]	[480.34573364 185.23937988 0.90090871]	[505.90005493 180.1418457 0.87352836]	[459.69024658 187.82939148 0.85938311]	[526.41448975 177.47305298 0.817707 ]	[523.8605957 793.22521973 0.80566543]	[5.44414673e+02 7.90636108e+02 7.86671162e-01]	[5.23829407e+02 7.67699219e+02 7.20496178e-01]	[4.52029755e+02 7.90724670e+02 7.54953623e-01]	[4.36639465e+02 7.88103821e+02 7.86380529e-01]	[4.62343658e+02 7.67664001e+02 7.35980213e-01]
[498.24987793 195.49247742 0.93942267]	[485.41882324 269.85324097 0.86802614]	[421.33807373 262.23233032 0.82207561]	[395.52902222 369.92501831 0.81070083]	[377.6885376 462.37051392 0.919846 ]	[549.51184082 272.41815186 0.82021856]	[575.16949463 377.66418457 0.88263851]	[562.47485352 475.0994873 0.88668621]	[482.96786499 467.46981812 0.73384202]	[441.80426025 467.41592407 0.7280525 ]	[444.39160156 618.8104248 0.80676979]	[459.57745361 757.38970947 0.80507869]	[526.41967773 469.96438599 0.6925751 ]	[531.5279541 623.83416748 0.77460545]	[526.42712402 759.90673828 0.79591995]	[482.73678589 185.22187805 0.90008533]	[505.96331787 180.12240601 0.86388522]	[459.75671387 187.83088684 0.86615139]	[526.45715332 177.48484802 0.79831815]	[523.88574219 793.25927734 0.80235022]	[5.44446777e+02 7.90664368e+02 7.85977244e-01]	[5.23803711e+02 7.70069946e+02 7.24406898e-01]	[4.49529724e+02 7.90764587e+02 7.59708762e-01]	[436.63601685 788.13128662 0.79699647]	[4.62342163e+02 7.70094482e+02 7.52488256e-01]
[500.67016602 195.44122314 0.95175248]	[487.97360229 269.81808472 0.84305012]	[423.8288269 264.75354004 0.80198956]	[398.05319214 372.44702148 0.84318477]	[380.34606934 462.43652344 0.88564414]	[552.1138916 269.91564941 0.79829979]	[580.28210449 377.56658936 0.86140811]	[567.44934082 475.06781006 0.85301095]	[485.46847534 467.46099854 0.71373707]	[444.30523682 467.41104126 0.71268743]	[446.95123291 618.7578125 0.78995204]	[459.57720947 759.92773438 0.8108744 ]	[528.97027588 469.96463013 0.67192733]	[536.71417236 621.38061523 0.79177725]	[528.98223877 757.37481689 0.76116347]	[482.78311157 182.68858337 0.89692754]	[506.02243042 177.6321106 0.85791868]	[459.8494873 187.82849121 0.86022878]	[526.50549316 177.49443054 0.77857393]	[5.23852722e+02 7.93296997e+02 7.85593629e-01]	[5.44437744e+02 7.90706482e+02 7.69020677e-01]	[5.23909851e+02 7.67617004e+02 6.70429826e-01]	[4.52016113e+02 7.90756348e+02 7.54647374e-01]	[436.64111328 788.12792969 0.79711986]	[4.62324005e+02 7.70130554e+02 7.54910648e-01]
[500.66430664 195.45458984 0.94880265]	[490.53482056 272.34695435 0.83804512]	[423.86431885 269.8989563 0.79459548]	[398.13180542 375.05773926 0.87937778]	[382.79089355 464.89303589 0.87209749]	[557.17822266 269.92312622 0.79298162]	[582.79016113 377.58157349 0.88061327]	[577.78430176 469.96685791 0.82209337]	[490.48944092 467.48678589 0.69163018]	[444.41104126 467.42764282 0.69740963]	[452.00302124 621.27905273 0.79558283]	[459.64126587 757.39459229 0.80809456]	[534.17047119 470.00967407 0.66084826]	[539.29669189 621.34094238 0.81757015]	[5.29009399e+02 7.52295227e+02 7.51383364e-01]	[482.7666626 185.19126892 0.89780235]	[505.99371338 180.04328918 0.86432403]	[459.83691406 190.30262756 0.87456089]	[526.47979736 175.08390808 0.80950183]	[523.83013916 790.8180542 0.79156721]	[5.44393127e+02 7.88214905e+02 7.69387603e-01]	[5.23938721e+02 7.65088501e+02 6.46598876e-01]	[4.49517761e+02 7.90747437e+02 7.58388758e-01]	[436.61886597 788.09100342 0.79313111]	[4.62385345e+02 7.70090027e+02 7.41388202e-01]
[498.2432251 195.49981689 0.93709612]	[493.0406189 272.42376709 0.84801769]	[423.88821411 272.44015503 0.7972132 ]	[398.16567993 377.57321167 0.90304995]	[382.7980957 464.9418335 0.8629089]	[557.23138428 272.35928345 0.79599893]	[582.88049316 377.60241699 0.89687192]	[580.3326416 469.98294067 0.84429359]	[490.4994812 469.97851562 0.68448538]	[444.40612793 467.45596313 0.69309998]	[452.03771973 621.32733154 0.80186421]	[459.66223145 757.33660889 0.80221188]	[536.65649414 470.02337646 0.65717798]	[539.3225708 618.82818604 0.81043839]	[5.29015381e+02 7.54740662e+02 7.47347295e-01]	[482.71432495 185.25608826 0.90015584]	[505.94802856 180.10127258 0.86811399]	[459.82196045 190.36506653 0.88275546]	[526.49468994 177.4863739 0.81519228]	[5.23842651e+02 7.90828430e+02 7.84545898e-01]	[5.44400696e+02 7.90607910e+02 7.64912009e-01]	[5.23918701e+02 7.65063843e+02 6.44410014e-01]	[4.52007446e+02 7.90713806e+02 7.61535406e-01]	[436.6348877 788.04779053 0.79069984]	[4.62412842e+02 7.67636414e+02 7.30891645e-01]
[498.25460815 195.5266571 0.93693477]	[493.04153442 272.44909668 0.8518393 ]	[423.90374756 272.49737549 0.79781574]	[398.17596436 377.59744263 0.91423422]	[382.77954102 464.96774292 0.86712599]	[557.22796631 272.3550415 0.79538214]	[582.92132568 377.6282959 0.90143383]	[582.87731934 470.03915405 0.86650538]	[493.0753479 470.00912476 0.67986923]	[446.9090271 469.96438599 0.68575341]	[452.06033325 621.33093262 0.80227387]	[459.65084839 757.37249756 0.79988909]	[539.21636963 472.55050659 0.66750157]	[541.69396973 618.81860352 0.81237048]	[529.04040527 752.25726318 0.75303602]	[482.72879028 187.74279785 0.90757847]	[505.95211792 180.14712524 0.863594 ]	[459.8414917 190.39978027 0.88701344]	[526.49108887 177.52423096 0.8136912 ]	[5.23833069e+02 7.93221680e+02 7.92179644e-01]	[5.44400879e+02 7.90615723e+02 7.71239519e-01]	[5.23933777e+02 7.65026367e+02 6.47918940e-01]	[4.49472443e+02 7.90751038e+02 7.61200845e-01]	[4.36587677e+02 7.88071777e+02 7.85782516e-01]	[4.62405579e+02 7.67662048e+02 7.39385545e-01]
[498.26647949 195.53921509 0.93472117]	[493.06762695 272.44754028 0.85194099]	[426.3578186 272.46890259 0.79298937]	[398.18951416 377.52877808 0.89971602]	[382.75875854 464.89828491 0.87813747]	[557.24261475 272.36633301 0.79647756]	[582.92211914 377.62695312 0.89510489]	[582.97015381 472.55029297 0.86897063]	[493.09158325 472.55401611 0.6742391 ]	[446.90441895 470.0329895 0.67944294]	[454.59115601 621.41796875 0.81852192]	[459.65536499 759.89117432 0.80420798]	[539.25079346 475.08557129 0.66419959]	[541.72393799 621.35192871 0.82684374]	[529.05926514 752.27972412 0.75525373]	[482.73995972 187.7532196 0.90973753]	[505.9619751 180.15768433 0.86098307]	[462.18252563 192.7666626 0.88714218]	[526.48413086 177.53236389 0.81491721]	[5.23822388e+02 7.93220093e+02 7.92641819e-01]	[5.44387817e+02 7.90628479e+02 7.73758531e-01]	[5.23953674e+02 7.65047241e+02 6.61596477e-01]	[4.49477661e+02 7.90794373e+02 7.59278297e-01]	[436.58901978 788.1081543 0.78828907]	[4.62394989e+02 7.70090454e+02 7.47056484e-01]
[498.27087402 195.54098511 0.93495983]	[493.07781982 272.44110107 0.85142541]	[426.36309814 272.45318604 0.79246783]	[398.19543457 375.10739136 0.89544654]	[382.72015381 462.43057251 0.89252192]	[557.26184082 272.36730957 0.79716402]	[582.92150879 377.61447144 0.89443016]	[582.95526123 470.01000977 0.87037742]	[493.09667969 472.56417847 0.67852598]	[446.91949463 472.52593994 0.67740911]	[454.61724854 621.40332031 0.8159833 ]	[459.68118286 757.37573242 0.80681711]	[539.24279785 475.09609985 0.6659596 ]	[541.71148682 621.37567139 0.82609773]	[529.07067871 752.28424072 0.75475603]	[482.74581909 187.75613403 0.91087711]	[505.96792603 180.16152954 0.85943574]	[462.20077515 192.77337646 0.88830745]	[526.49200439 177.55641174 0.81069136]	[5.23814392e+02 7.90831848e+02 7.89711714e-01]	[5.44382812e+02 7.90625549e+02 7.69060135e-01]	[5.23958008e+02 7.65044922e+02 6.64771855e-01]	[4.49504944e+02 7.90783386e+02 7.60832131e-01]	[436.61102295 788.09332275 0.78908104]	[4.62411957e+02 7.67665100e+02 7.44182706e-01]
[498.27178955 195.55467224 0.93317401]	[493.08737183 272.44122314 0.85053331]	[426.36730957 272.45205688 0.7907021 ]	[398.17910767 377.51119995 0.90519476]	[380.33166504 462.37744141 0.90974867]	[557.25720215 272.37130737 0.79727018]	[582.91253662 377.64035034 0.89933634]	[582.92382812 469.97531128 0.87399012]	[493.09289551 472.54898071 0.68036681]	[446.9269104 470.02331543 0.67863613]	[454.60629272 621.35284424 0.81031978]	[459.67160034 757.36602783 0.80663306]	[539.22314453 475.08795166 0.66990161]	[541.71875 621.3291626 0.81990552]	[5.31531250e+02 7.52282471e+02 7.51712680e-01]	[482.7593689 187.76760864 0.91073513]	[505.97695923 182.63955688 0.85762221]	[462.21191406 192.76396179 0.88418329]	[526.54064941 177.61592102 0.79401815]	[5.23828186e+02 7.93218628e+02 7.90486991e-01]	[5.44388611e+02 7.90634521e+02 7.69443333e-01]	[5.23963318e+02 7.65040344e+02 6.62712932e-01]	[4.49498718e+02 7.90777954e+02 7.61705995e-01]	[436.6015625 788.09112549 0.78858197]	[4.62404022e+02 7.67659302e+02 7.45895028e-01]
[498.26608276 195.57701111 0.9303422 ]	[493.10858154 272.41845703 0.84735274]	[426.37954712 272.40551758 0.78681099]	[398.16513062 375.07476807 0.89300215]	[380.28335571 462.35900879 0.92038792]	[559.69836426 272.3760376 0.80005395]	[582.84484863 377.57507324 0.88227618]	[582.80303955 469.95913696 0.86010933]	[490.55474854 472.54953003 0.68148756]	[446.86819458 470.0274353 0.68443346]	[454.55215454 621.34094238 0.80662119]	[459.65332031 757.36871338 0.80371642]	[536.71984863 475.08169556 0.66099155]	[541.67492676 621.31506348 0.81766099]	[531.52789307 752.27722168 0.75358361]	[482.76025391 187.79917908 0.91321343]	[505.97628784 182.68826294 0.85701752]	[462.2210083 190.40061951 0.88217354]	[528.97113037 180.04537964 0.78540432]	[523.83642578 793.22418213 0.79430169]	[5.44396851e+02 7.90635071e+02 7.70717263e-01]	[5.23966248e+02 7.65038513e+02 6.64018869e-01]	[4.49470154e+02 7.90776001e+02 7.57899761e-01]	[4.36582703e+02 7.88090698e+02 7.82394230e-01]	[4.62393219e+02 7.67658142e+02 7.45928288e-01]
[498.23797607 195.59138489 0.92475992]	[493.06460571 272.42163086 0.84866911]	[423.9085083 272.40231323 0.79187763]	[398.15628052 375.09414673 0.89952058]	[380.19616699 462.31155396 0.93452674]	[559.7020874 272.39511108 0.80411208]	[582.75256348 377.56976318 0.87404251]	[580.27246094 469.97555542 0.83376783]	[488.01251221 469.99957275 0.6869117 ]	[444.40103149 467.48095703 0.69036537]	[452.07669067 621.33947754 0.80621791]	[459.6539917 759.8692627 0.8046518]	[534.10400391 470.00759888 0.6511851 ]	[539.24261475 623.80169678 0.81243378]	[529.04382324 754.74053955 0.75482106]	[482.74703979 190.24807739 0.91293621]	[505.94647217 185.1786499 0.86229372]	[462.20675659 192.77832031 0.8835851 ]	[528.96905518 180.0710907 0.78688264]	[523.83105469 793.24353027 0.79891276]	[5.44396973e+02 7.90646973e+02 7.74363577e-01]	[5.23951050e+02 7.65074646e+02 6.71200991e-01]	[4.49462830e+02 7.90782654e+02 7.52452314e-01]	[4.36576904e+02 7.88099426e+02 7.77809024e-01]	[4.62402374e+02 7.67673340e+02 7.45928288e-01]
[498.19110107 198.01504517 0.90506411]	[493.06350708 272.44613647 0.85197085]	[423.92172241 272.38287354 0.79073834]	[398.1282959 375.00601196 0.88128632]	[380.13757324 462.27053833 0.93655223]	[559.70153809 272.47134399 0.81561816]	[580.35272217 377.59564209 0.87333202]	[575.20507812 470.02529907 0.80508089]	[487.92279053 469.96646118 0.69829577]	[444.33181763 467.45855713 0.70261699]	[452.04745483 621.34509277 0.80845118]	[459.63903809 759.90777588 0.81252497]	[529.0736084 469.98471069 0.65525889]	[539.16900635 623.82727051 0.80885345]	[529.02099609 754.78302002 0.75887364]	[482.722229 190.30647278 0.92140478]	[505.91949463 187.72540283 0.86985469]	[462.20425415 192.80523682 0.88472831]	[526.52404785 182.63006592 0.7780875 ]	[523.84301758 793.28741455 0.80011237]	[5.44397034e+02 7.90671021e+02 7.78290808e-01]	[5.23946777e+02 7.67500732e+02 6.83152020e-01]	[4.46965454e+02 7.90806763e+02 7.42944896e-01]	[4.36549896e+02 7.88130981e+02 7.73430705e-01]	[4.62387177e+02 7.70101624e+02 7.53890395e-01]
[498.13433838 198.07011414 0.8895328 ]	[490.5581665 272.41256714 0.84801477]	[423.88650513 269.9135437 0.79348588]	[398.12045288 372.49838257 0.87784463]	[377.72921753 462.25314331 0.94373435]	[557.21478271 272.43783569 0.80888849]	[580.30792236 377.61630249 0.87681973]	[567.5723877 475.09927368 0.83706933]	[485.45397949 467.44204712 0.71172392]	[441.89541626 467.40963745 0.71339381]	[449.49594116 621.32794189 0.80066085]	[459.65002441 759.87408447 0.81103969]	[528.97857666 467.4307251 0.66897047]	[539.16687012 623.8380127 0.8096987 ]	[529.01397705 754.75604248 0.76189756]	[480.35552979 190.36140442 0.92829931]	[505.88195801 187.80867004 0.88309765]	[459.85791016 192.79574585 0.86745065]	[526.49841309 182.69825745 0.79178387]	[523.8460083 793.30584717 0.79657292]	[5.44403442e+02 7.90679871e+02 7.76501358e-01]	[5.23936829e+02 7.65078125e+02 6.77613974e-01]	[4.49454712e+02 7.90804199e+02 7.47664750e-01]	[4.36572723e+02 7.88128601e+02 7.80025303e-01]	[4.62399200e+02 7.67697998e+02 7.55557001e-01]
[495.62109375 200.56976318 0.85984814]	[487.9602356 272.45709229 0.8708905 ]	[421.38024902 272.36279297 0.81578147]	[398.01867676 372.47988892 0.85327989]	[377.66531372 462.31219482 0.93367118]	[554.62414551 272.47790527 0.80678117]	[577.74450684 377.71011353 0.86342752]	[565.0345459 477.6081543 0.88078386]	[485.39871216 470.00161743 0.72333008]	[441.89477539 467.48712158 0.71360743]	[449.47799683 621.39013672 0.80909592]	[459.66494751 757.37823486 0.81057423]	[526.43823242 470.01721191 0.68729889]	[536.70501709 623.8248291 0.80971062]	[528.99517822 754.77319336 0.76515639]	[480.28720093 192.77737427 0.93482423]	[503.43984985 190.28865051 0.9051764 ]	[459.79812622 192.76329041 0.83686525]	[526.4196167 185.17555237 0.8179059 ]	[5.23833374e+02 7.93324341e+02 7.87483513e-01]	[5.44387695e+02 7.90695801e+02 7.71316111e-01]	[5.23930237e+02 7.65075623e+02 6.78773284e-01]	[4.49485657e+02 7.90830505e+02 7.47713149e-01]	[4.36589294e+02 7.88147400e+02 7.84510672e-01]	[4.62417603e+02 7.67666809e+02 7.48920918e-01]
[493.04327393 200.61054993 0.84816498]	[485.4055481 272.40789795 0.88533556]	[421.32427979 269.8611145 0.81866199]	[395.57806396 369.93878174 0.82902056]	[377.59051514 462.35488892 0.9201504 ]	[547.0512085 272.41125488 0.82150751]	[575.14801025 377.66931152 0.87209821]	[564.8951416 475.13543701 0.89087141]	[482.96481323 469.97442627 0.73259795]	[441.8338623 467.48098755 0.72332072]	[446.90362549 623.87060547 0.82847142]	[459.67681885 757.38336182 0.8173207 ]	[523.99603271 469.96411133 0.69816983]	[534.12463379 623.81616211 0.80092049]	[528.98254395 752.28308105 0.77056217]	[480.19702148 192.80865479 0.931714 ]	[503.33355713 190.32330322 0.92334044]	[459.61279297 192.82667542 0.84078729]	[523.93634033 182.68566895 0.81903064]	[5.23825378e+02 7.93303589e+02 7.91561604e-01]	[5.44391785e+02 7.90668396e+02 7.69162714e-01]	[5.23924133e+02 7.65027161e+02 6.60434186e-01]	[4.49521027e+02 7.90847351e+02 7.50822842e-01]	[436.6210022 788.16796875 0.79739952]	[4.64825378e+02 7.67640869e+02 7.52164841e-01]
[488.00820923 200.62298584 0.85371149]	[482.95187378 272.37670898 0.8939057 ]	[421.22756958 267.33407593 0.82213682]	[393.04525757 369.97402954 0.81558084]	[377.51043701 462.34689331 0.91443133]	[546.98553467 272.39630127 0.82814318]	[570.03723145 377.63552856 0.87666351]	[562.46722412 475.09332275 0.89044172]	[482.87185669 470.02093506 0.74309784]	[441.72436523 470.0284729 0.72571516]	[444.40405273 623.9083252 0.84096533]	[459.67974854 757.39208984 0.82152736]	[523.92602539 469.98046875 0.70409685]	[534.09918213 623.88470459 0.81502587]	[528.96411133 754.7598877 0.76413703]	[480.11566162 192.8573761 0.92711794]	[500.89263916 190.37181091 0.92910737]	[457.13272095 192.85853577 0.84433603]	[523.80145264 182.65415955 0.84098673]	[5.23829163e+02 7.93274658e+02 7.89040387e-01]	[5.44387329e+02 7.90650635e+02 7.67742276e-01]	[5.23913452e+02 7.65081970e+02 6.57173157e-01]	[4.49506348e+02 7.90840332e+02 7.54284739e-01]	[436.60864258 788.16400146 0.79769677]	[4.64835907e+02 7.67647888e+02 7.51358151e-01]
[485.40588379 200.670578 0.86622161]	[482.83538818 272.39154053 0.90799916]	[418.76446533 267.35690308 0.8211444 ]	[387.89788818 374.99517822 0.81420916]	[375.11169434 462.36590576 0.90400994]	[544.51409912 272.39962769 0.8314693 ]	[565.07745361 377.54928589 0.87849009]	[562.36053467 475.13449097 0.89047617]	[482.81069946 472.54232788 0.74321353]	[441.66818237 472.54867554 0.72486687]	[444.34033203 623.92883301 0.84810239]	[459.67819214 759.87042236 0.82215321]	[523.88372803 470.01611328 0.70301628]	[534.09069824 623.94665527 0.81449008]	[528.99945068 754.75769043 0.75938755]	[475.17312622 192.89489746 0.90439641]	[500.72509766 190.39001465 0.9207412 ]	[454.56759644 192.8842926 0.81620753]	[521.34741211 180.14332581 0.83826536]	[523.84814453 793.21936035 0.79537582]	[5.44396545e+02 7.90610352e+02 7.65323579e-01]	[5.23930969e+02 7.65069702e+02 6.53520703e-01]	[4.49504639e+02 7.90831909e+02 7.63096392e-01]	[436.6104126 788.15765381 0.80218077]	[4.64836060e+02 7.67664612e+02 7.51783967e-01]
[482.86358643 203.19970703 0.88527423]	[480.33978271 272.45333862 0.92082858]	[418.6131897 269.88427734 0.81953722]	[382.79675293 375.04412842 0.86516154]	[374.98464966 462.39877319 0.8785122 ]	[544.35119629 272.42785645 0.83716971]	[564.98291016 377.61407471 0.89576745]	[562.32122803 475.16760254 0.89062083]	[480.36413574 470.02349854 0.74154145]	[439.22314453 472.53512573 0.7228595 ]	[444.29858398 623.97601318 0.85905623]	[459.65579224 759.8737793 0.82259148]	[523.80334473 469.96716309 0.7040596 ]	[529.07122803 623.95880127 0.82711375]	[5.29028748e+02 7.54825073e+02 7.53376067e-01]	[470.03216553 192.90933228 0.88557905]	[498.21240234 190.39709473 0.89805329]	[449.45657349 192.87634277 0.78527844]	[521.23236084 180.08750916 0.85127729]	[523.84387207 790.81884766 0.80483228]	[5.44394043e+02 7.90619629e+02 7.76967347e-01]	[5.23971191e+02 7.67556641e+02 6.66597366e-01]	[4.49490967e+02 7.90788635e+02 7.65215933e-01]	[436.60470581 788.13043213 0.80861413]	[4.62425995e+02 7.67663452e+02 7.55714417e-01]
[480.31570435 203.20211792 0.89647549]	[480.1651001 272.44171143 0.89628059]	[416.10824585 269.87841797 0.79791653]	[380.28793335 375.00497437 0.87078565]	[369.90161133 464.84487915 0.84489208]	[541.80786133 272.43026733 0.83324206]	[564.8494873 377.66094971 0.90937841]	[562.25311279 472.59402466 0.85851324]	[480.23275757 467.42453003 0.73937231]	[439.12210083 467.45251465 0.71808445]	[441.8848877 623.89007568 0.86202729]	[459.62310791 757.36865234 0.80851984]	[521.3515625 464.90274048 0.71035945]	[526.54510498 623.85192871 0.83650887]	[529.02209473 752.26928711 0.76420176]	[464.82647705 192.92810059 0.92052847]	[493.05337524 192.77053833 0.8736636 ]	[441.89050293 192.84828186 0.84114695]	[516.16790771 182.65261841 0.79539096]	[523.82336426 790.77746582 0.8205272 ]	[5.44358765e+02 7.88194641e+02 7.87321806e-01]	[5.23989929e+02 7.65032898e+02 6.48848414e-01]	[4.49494232e+02 7.90751343e+02 7.55478621e-01]	[436.59188843 788.10369873 0.79196292]	[4.62414948e+02 7.67631409e+02 7.33380675e-01]
[480.3145752 203.19804382 0.89641756]	[480.16412354 272.44268799 0.89612877]	[416.10620117 269.88171387 0.79775894]	[380.28875732 375.00262451 0.86941898]	[369.90435791 464.84158325 0.84504324]	[541.80584717 272.43002319 0.83306253]	[564.84887695 377.66110229 0.90915209]	[562.25695801 472.59460449 0.85927892]	[480.23233032 467.42721558 0.73919487]	[439.12020874 467.45413208 0.717408 ]	[441.88369751 623.88897705 0.86171854]	[459.61550903 757.36206055 0.80812603]	[521.35186768 464.90609741 0.70989442]	[528.96380615 623.84210205 0.83479738]	[529.02862549 752.27862549 0.76412702]	[464.82778931 192.9249115 0.91925049]	[493.05233765 192.76922607 0.87356603]	[441.88858032 192.84364319 0.84003544]	[516.16607666 182.65553284 0.79483998]	[523.82019043 790.78436279 0.8195253 ]	[544.35406494 788.20336914 0.78844178]	[5.26404602e+02 7.65037109e+02 6.50637805e-01]	[4.49485291e+02 7.90747253e+02 7.56800711e-01]	[436.58084106 788.10028076 0.79160631]	[4.62408142e+02 7.67625793e+02 7.35925853e-01]
[480.16226196 205.76405334 0.88227999]	[475.1477356 272.47628784 0.86381137]	[410.95910645 272.42562866 0.78036755]	[380.0942688 375.06494141 0.89101362]	[364.84350586 467.43017578 0.82882106]	[539.21783447 272.44223022 0.81443918]	[562.39459229 377.69546509 0.90550506]	[562.21960449 472.52322388 0.84910089]	[480.14346313 467.47808838 0.72353613]	[436.67391968 469.96987915 0.70166415]	[441.82992554 623.93188477 0.86815566]	[457.19650269 762.41925049 0.79903954]	[521.27838135 467.4498291 0.70345736]	[526.50976562 623.82519531 0.83678788]	[529.02215576 752.23065186 0.76907855]	[462.29821777 193.00727844 0.94664574]	[487.93994141 192.84745789 0.89712298]	[441.74176025 192.91912842 0.87382483]	[511.00878906 185.17367554 0.75733 ]	[523.8682251 790.77050781 0.83094758]	[544.38171387 788.17047119 0.80423236]	[5.23995300e+02 7.65006287e+02 6.43126309e-01]	[4.49477783e+02 7.90823547e+02 7.48368680e-01]	[4.34121002e+02 7.88188416e+02 7.87711978e-01]	[4.62358521e+02 7.70125732e+02 7.39219129e-01]
[477.59042358 205.78262329 0.84706753]	[467.47268677 272.453125 0.86100852]	[403.30490112 272.46630859 0.80847299]	[377.62942505 377.64907837 0.91683668]	[362.27096558 469.99118042 0.84902394]	[531.59906006 272.35165405 0.79656571]	[562.21917725 377.59771729 0.87885886]	[559.81835938 469.98443604 0.84119588]	[477.68460083 464.92004395 0.71990818]	[436.54302979 467.45535278 0.696091 ]	[441.81735229 623.95935059 0.86245322]	[457.15609741 759.88970947 0.78466076]	[521.2409668 464.84545898 0.70699584]	[526.48626709 623.82659912 0.82712805]	[529.02166748 752.22937012 0.77093941]	[459.79669189 195.37565613 0.95024234]	[482.89419556 192.86763 0.92936683]	[439.2086792 192.93916321 0.85807544]	[503.43759155 185.20175171 0.81073093]	[523.90661621 790.77185059 0.82480556]	[544.42443848 788.17175293 0.80150068]	[5.23968079e+02 7.65013184e+02 6.50868118e-01]	[4.49500702e+02 7.90798218e+02 7.49566913e-01]	[4.34118073e+02 7.88172058e+02 7.85256028e-01]	[4.62326813e+02 7.67682007e+02 7.12110102e-01]
[462.43228149 208.31065369 0.88891447]	[462.36398315 272.34866333 0.89559484]	[400.64517212 269.92605591 0.82917237]	[375.05136108 375.10421753 0.85943621]	[359.63708496 467.45700073 0.87695628]	[523.96496582 267.33532715 0.82505399]	[554.68414307 377.58572388 0.8611511 ]	[552.14990234 467.48733521 0.80840468]	[475.15847778 467.43173218 0.701343 ]	[431.54415894 470.00106812 0.67946506]	[441.80990601 623.97979736 0.86998206]	[457.12927246 762.41461182 0.78617245]	[518.78106689 464.89724731 0.69787067]	[523.97686768 623.92858887 0.84537458]	[526.51824951 749.75006104 0.80005628]	[452.06222534 195.44451904 0.89568615]	[480.11355591 192.87683105 0.92943943]	[428.96948242 193.0304718 0.77240056]	[500.68890381 180.0958252 0.84397966]	[523.86877441 790.64056396 0.87936437]	[544.35766602 788.05877686 0.84313804]	[5.23968872e+02 7.62475281e+02 6.59714460e-01]	[4.49483368e+02 7.90819092e+02 7.30302691e-01]	[4.34107391e+02 7.88197327e+02 7.66888738e-01]	[4.62289795e+02 7.70117920e+02 7.09261537e-01]
[462.20901489 208.35719299 0.91167629]	[462.23266602 272.36169434 0.90080559]	[398.15350342 269.92700195 0.82798505]	[369.91409302 377.56982422 0.84650528]	[357.15161133 467.48577881 0.8778615 ]	[523.88568115 269.83084106 0.83119118]	[549.51727295 377.49157715 0.84823549]	[549.56884766 467.40155029 0.82471788]	[472.60140991 467.45962524 0.68909371]	[428.97122192 470.02664185 0.67564964]	[441.76654053 623.92694092 0.87612855]	[457.12115479 759.94958496 0.79282665]	[518.68890381 464.9185791 0.68773282]	[523.85772705 623.87347412 0.85252953]	[526.45184326 752.17266846 0.81189907]	[444.41677856 195.46235657 0.90160877]	[475.07427979 192.9299469 0.90133357]	[423.78634644 192.97607422 0.8179028 ]	[495.63809204 182.69506836 0.7895155 ]	[523.86700439 790.63140869 0.86662281]	[544.37268066 788.0355835 0.83668369]	[5.23908447e+02 7.64996643e+02 6.84435427e-01]	[4.49445129e+02 7.90738708e+02 7.35562086e-01]	[4.34088928e+02 7.88140503e+02 7.65969992e-01]	[4.62284027e+02 7.70163025e+02 7.41254032e-01]
[462.20761108 210.76895142 0.9120059 ]	[462.23428345 272.36126709 0.90081674]	[398.15365601 269.92657471 0.82805699]	[369.92279053 377.56149292 0.84462702]	[357.15213013 467.48446655 0.87740219]	[523.88793945 269.83071899 0.83153355]	[549.51593018 377.49276733 0.84823269]	[549.56762695 467.40487671 0.82464731]	[472.60449219 467.46353149 0.68907338]	[428.97564697 470.02816772 0.67528433]	[441.75634766 623.90985107 0.8737222 ]	[457.1242981 759.93328857 0.79226214]	[518.69067383 464.92214966 0.68785137]	[523.87255859 623.8815918 0.85272139]	[526.44580078 749.76837158 0.81320238]	[444.41723633 195.46411133 0.90146732]	[475.07479858 192.93203735 0.90165824]	[423.78417969 192.97554016 0.81839049]	[495.62765503 182.70474243 0.78635204]	[523.86206055 790.6449585 0.86725962]	[544.36889648 788.046875 0.83711493]	[5.23905151e+02 7.64981934e+02 6.82047367e-01]	[4.49463257e+02 7.90729980e+02 7.38455236e-01]	[4.34106781e+02 7.88132751e+02 7.67751336e-01]	[4.62284119e+02 7.70147217e+02 7.39749789e-01]
[459.70492554 210.7752533 0.91136938]	[459.70285034 272.41140747 0.90293813]	[395.621521 272.44284058 0.81698459]	[364.8621521 377.64871216 0.86178637]	[357.06787109 469.98748779 0.87197202]	[521.32543945 269.84002686 0.82815385]	[546.9753418 372.54766846 0.83553922]	[547.0234375 464.93765259 0.84651023]	[470.05007935 470.00656128 0.68457764]	[426.4480896 475.10012817 0.67818975]	[441.7359314 623.87005615 0.87286818]	[457.1338501 757.34429932 0.79154372]	[516.18603516 467.40722656 0.67557329]	[523.8338623 623.82391357 0.84200269]	[526.4074707 749.74835205 0.81538701]	[441.83551025 195.4760437 0.93864918]	[467.45526123 192.93202209 0.90205598]	[421.27685547 192.96075439 0.8168658 ]	[490.48049927 182.61187744 0.77148587]	[523.83288574 790.6918335 0.84938025]	[544.33563232 788.07727051 0.81217057]	[5.23883484e+02 7.62498535e+02 6.83012247e-01]	[4.52002014e+02 7.90665222e+02 7.65905261e-01]	[436.58758545 788.07678223 0.79055941]	[4.62280121e+02 7.67655640e+02 7.37822533e-01]
[459.63131714 210.81555176 0.90417123]	[457.19989014 272.42666626 0.88412321]	[395.54107666 272.47561646 0.81063557]	[362.30273438 377.62179565 0.87809122]	[357.02450562 472.5229187 0.86432749]	[518.75219727 267.35186768 0.80052501]	[544.5168457 369.93426514 0.84048444]	[546.9901123 462.33084106 0.88165534]	[467.49020386 469.99777222 0.69466633]	[426.41265869 475.1000061 0.68408775]	[441.74261475 623.82714844 0.86619717]	[457.12356567 759.86035156 0.78832793]	[511.08139038 464.93206787 0.67905426]	[523.80609131 618.79071045 0.80398184]	[526.39306641 749.65679932 0.81792492]	[441.746521 195.52131653 0.94439155]	[464.91622925 192.97213745 0.90971446]	[421.13851929 195.41545105 0.84705585]	[485.35470581 185.1940918 0.78067881]	[521.33850098 788.17877197 0.8452071 ]	[541.83935547 785.55371094 0.80028486]	[5.23891235e+02 7.59921570e+02 6.64841473e-01]	[4.49518463e+02 7.90675293e+02 7.53958523e-01]	[4.36574127e+02 7.88095581e+02 7.77469277e-01]	[4.62288879e+02 7.67701294e+02 7.38938332e-01]
[452.00463867 210.8837738 0.85912359]	[452.0324707 272.38882446 0.84547007]	[387.89068604 274.88705444 0.78888822]	[359.73565674 377.5897522 0.89038867]	[354.57339478 472.54226685 0.8439641 ]	[513.58795166 264.75311279 0.78108823]	[544.30981445 367.3664856 0.86921841]	[544.550354 462.3223877 0.89274466]	[464.97601318 467.42431641 0.71132219]	[423.88705444 472.57702637 0.69629616]	[441.69818115 621.31109619 0.85237485]	[454.64804077 757.36364746 0.77107793]	[508.50778198 462.37936401 0.69572532]	[523.78625488 611.16046143 0.79856527]	[523.93518066 752.28234863 0.79525638]	[439.07614136 195.59230042 0.90246093]	[462.18981934 192.99497986 0.93612361]	[413.58569336 195.39575195 0.76931399]	[480.36514282 180.11824036 0.81682462]	[523.92120361 788.16918945 0.79081017]	[5.44383301e+02 7.85527405e+02 7.73759007e-01]	[5.21241638e+02 7.67619202e+02 6.91328228e-01]	[4.49476379e+02 7.90656372e+02 7.69238055e-01]	[4.34109711e+02 7.88084595e+02 7.70482719e-01]	[4.62240143e+02 7.70100769e+02 7.23762393e-01]
[446.87591553 210.83306885 0.86870646]	[449.44210815 272.35324097 0.84442586]	[382.85784912 272.47644043 0.79782516]	[359.66030884 377.54205322 0.88274038]	[354.56216431 472.57235718 0.84206593]	[511.02127075 264.71841431 0.78823608]	[541.89605713 369.89923096 0.86977404]	[544.50585938 462.27157593 0.90455168]	[464.94439697 464.91937256 0.71591836]	[423.85379028 472.53271484 0.69597125]	[441.67895508 621.33001709 0.85396296]	[454.62481689 754.81585693 0.77079386]	[508.4833374 462.32064819 0.69748253]	[521.38793945 608.5927124 0.8092826 ]	[523.9029541 752.26446533 0.7992543 ]	[436.57489014 195.57745361 0.89534611]	[459.69940186 192.96235657 0.94218105]	[413.50698853 195.4666748 0.75068402]	[480.21520996 180.09724426 0.83886522]	[5.23980835e+02 7.88022827e+02 7.51283288e-01]	[5.44406494e+02 7.82987549e+02 7.60491073e-01]	[5.21202942e+02 7.67631836e+02 6.84609294e-01]	[4.49441223e+02 7.90605225e+02 7.88646340e-01]	[4.34104218e+02 7.88034912e+02 7.71251500e-01]	[4.62202911e+02 7.67651672e+02 7.22628951e-01]
[441.92767334 210.86346436 0.90288097]	[444.43743896 272.37359619 0.86124551]	[380.32556152 274.90652466 0.82178408]	[359.59207153 377.65493774 0.90473318]	[354.56567383 475.08743286 0.84487939]	[508.44537354 262.25820923 0.79604936]	[541.82830811 369.89041138 0.86132663]	[544.47485352 459.84963989 0.90337545]	[464.94293213 464.91897583 0.72137886]	[423.85531616 472.55023193 0.6956619 ]	[439.31262207 621.34619141 0.84917414]	[454.60842896 754.74078369 0.77029055]	[508.47695923 462.30465698 0.69790423]	[521.32904053 608.57531738 0.79744607]	[523.83074951 754.76141357 0.79652178]	[431.50799561 195.5949707 0.8735128 ]	[457.21676636 192.98414612 0.92840695]	[408.39434814 195.46188354 0.728019 ]	[477.73605347 182.62257385 0.82910937]	[5.23957458e+02 7.88171814e+02 7.15882838e-01]	[5.44358948e+02 7.85564270e+02 7.32930422e-01]	[5.18743042e+02 7.67675720e+02 6.86445832e-01]	[449.49487305 788.24188232 0.7954241 ]	[4.36552307e+02 7.88021484e+02 7.73742318e-01]	[4.59820435e+02 7.67584778e+02 7.05502868e-01]
[441.81622314 210.91558838 0.92664367]	[444.32479858 269.9105835 0.86739528]	[380.27630615 272.49380493 0.82811707]	[359.57080078 377.60568237 0.89598209]	[354.54391479 475.11755371 0.84550744]	[505.88375854 262.20223999 0.82189965]	[541.7845459 367.35427856 0.86463672]	[544.46099854 459.77902222 0.91037059]	[464.91921997 464.85165405 0.72951406]	[423.83538818 469.99298096 0.69810599]	[439.31817627 621.29168701 0.83533537]	[454.59786987 754.76464844 0.76967001]	[506.00402832 462.22705078 0.70254707]	[521.30847168 605.9864502 0.81840831]	[523.83233643 749.75421143 0.81941158]	[426.45349121 197.99771118 0.8640812 ]	[457.10183716 195.36807251 0.91561115]	[403.37197876 195.43644714 0.77986449]	[475.16567993 182.68226624 0.77957523]	[5.21396179e+02 7.85485596e+02 7.23226964e-01]	[5.41841736e+02 7.77898865e+02 7.19749808e-01]	[5.21221924e+02 7.65012939e+02 6.71331167e-01]	[4.49525879e+02 7.90591309e+02 7.69163549e-01]	[4.36586304e+02 7.88043640e+02 7.68295586e-01]	[4.59793976e+02 7.67600281e+02 6.96934402e-01]
[441.7243042 213.30987549 0.93479294]	[441.82702637 269.85412598 0.88235348]	[380.14276123 274.88925171 0.84276283]	[357.22543335 380.09921265 0.90400964]	[354.54281616 475.17532349 0.85070574]	[503.42376709 259.68103027 0.85211372]	[541.70300293 364.83639526 0.85124177]	[544.42700195 459.75506592 0.91490561]	[464.90808105 464.8404541 0.73410839]	[423.80889893 470.0090332 0.70223391]	[439.30847168 621.33227539 0.84143031]	[454.57357788 752.25701904 0.76676393]	[506.01223755 459.78134155 0.70770192]	[521.27423096 605.97680664 0.82759053]	[521.42486572 749.63397217 0.84351647]	[423.88360596 198.02418518 0.87812662]	[454.55078125 195.38815308 0.89428103]	[400.87716675 195.45019531 0.80521971]	[472.54241943 182.67224121 0.76504469]	[5.21303894e+02 7.83007202e+02 7.62139440e-01]	[5.41742065e+02 7.75364319e+02 7.41456985e-01]	[5.21189941e+02 7.59902466e+02 6.54499233e-01]	[4.49526093e+02 7.88212708e+02 7.64158845e-01]	[4.36584808e+02 7.85612976e+02 7.55467772e-01]	[4.59785614e+02 7.67516418e+02 6.79240644e-01]
[439.28897095 213.30409241 0.93447244]	[441.7605896 269.9107666 0.89193571]	[377.7008667 274.90493774 0.84493846]	[357.21582031 377.74285889 0.90848553]	[354.55453491 477.61236572 0.8529501 ]	[503.40795898 262.18441772 0.83470714]	[541.68157959 364.85940552 0.84045482]	[544.37426758 459.73800659 0.91430891]	[464.87356567 464.91107178 0.73361623]	[423.78927612 472.56634521 0.70568782]	[439.2572937 621.28210449 0.83461446]	[454.55319214 752.20697021 0.7709716 ]	[505.96029663 462.24462891 0.71606451]	[521.23724365 605.97485352 0.81799817]	[521.37359619 749.63922119 0.84457874]	[421.38519287 198.02017212 0.90494514]	[449.45706177 195.37516785 0.89109123]	[400.7791748 195.47958374 0.82499248]	[467.45922852 180.15582275 0.77314973]	[5.18709961e+02 7.82993835e+02 7.12774515e-01]	[5.36712585e+02 7.77855957e+02 6.91476941e-01]	[5.21239136e+02 7.57383484e+02 6.49191201e-01]	[4.52060577e+02 7.88239563e+02 7.75837779e-01]	[4.36629944e+02 7.88026062e+02 7.67858863e-01]	[4.59748291e+02 7.65034119e+02 6.78766787e-01]
[439.17297363 210.92123413 0.9217003 ]	[441.71643066 269.90533447 0.89548528]	[377.64129639 274.9147644 0.84581554]	[357.21566772 380.11724854 0.90483683]	[354.56967163 477.62380981 0.8536073 ]	[503.37481689 262.16104126 0.83933985]	[539.3026123 364.87017822 0.83607048]	[544.35021973 459.74020386 0.91450471]	[464.82537842 464.90359497 0.73516619]	[421.35305786 472.55303955 0.70937139]	[439.23165894 621.30603027 0.83737689]	[452.08816528 752.25012207 0.77014238]	[505.9100647 462.2394104 0.72249961]	[521.21063232 605.97735596 0.8090744 ]	[521.2744751 749.63140869 0.8492223 ]	[421.29278564 195.63278198 0.92411673]	[446.87106323 195.37727356 0.90173119]	[400.72164917 195.46716309 0.8316139 ]	[464.8916626 182.70376587 0.79155207]	[5.18661072e+02 7.82966614e+02 7.19713092e-01]	[5.34114197e+02 7.77826599e+02 7.02508748e-01]	[5.18713806e+02 7.57365479e+02 6.44425213e-01]	[4.52056000e+02 7.90592773e+02 7.79879749e-01]	[4.36626648e+02 7.88041809e+02 7.76182532e-01]	[4.59725555e+02 7.65070068e+02 6.96157932e-01]
[439.14321899 213.31271362 0.92281282]	[441.67578125 269.91998291 0.89392495]	[377.61990356 274.92498779 0.84953225]	[357.19421387 380.20806885 0.88963354]	[354.56869507 477.68127441 0.86277121]	[503.34707642 262.19863892 0.83806258]	[539.28051758 364.78216553 0.83684248]	[544.34539795 459.67712402 0.91175431]	[462.42810059 464.94003296 0.73602468]	[421.32357788 472.5932312 0.71331203]	[439.19668579 621.3092041 0.83785653]	[452.07382202 749.74316406 0.77379692]	[505.86672974 462.27200317 0.72581661]	[518.76721191 605.98522949 0.79441077]	[518.78125 749.61151123 0.81606913]	[421.27401733 198.01434326 0.92415929]	[444.4006958 195.40827942 0.91159904]	[400.6920166 195.48608398 0.83339626]	[462.45001221 185.22689819 0.81561238]	[5.18711609e+02 7.85491089e+02 7.43660390e-01]	[5.34156250e+02 7.77865845e+02 7.08378494e-01]	[5.11017914e+02 7.62446655e+02 6.38754249e-01]	[454.6022644 790.597229 0.79501855]	[4.36669830e+02 7.88060669e+02 7.85605133e-01]	[4.59706940e+02 7.62513245e+02 6.74093485e-01]
[439.11306763 213.31752014 0.91822606]	[439.30502319 272.3432312 0.89789772]	[377.58462524 274.93786621 0.84724653]	[357.19064331 380.20617676 0.88743848]	[354.55859375 477.68994141 0.86361665]	[503.28765869 262.21124268 0.84175801]	[539.20617676 364.80206299 0.82382864]	[544.33166504 459.63827515 0.90921056]	[462.37271118 464.90441895 0.74381083]	[421.27987671 472.55166626 0.72076643]	[439.16049194 618.83502197 0.83232808]	[454.5914917 749.6885376 0.78817827]	[503.4392395 462.2286377 0.73440808]	[518.6473999 605.98077393 0.78648281]	[518.68603516 749.69897461 0.7944327 ]	[421.23104858 198.01545715 0.92543566]	[444.34405518 195.40261841 0.91718906]	[400.64160156 195.46279907 0.84411377]	[462.38763428 185.24674988 0.84135443]	[5.18684204e+02 7.85503113e+02 7.14377046e-01]	[5.31609619e+02 7.77863281e+02 6.87072396e-01]	[5.08503143e+02 7.64980530e+02 6.46279156e-01]	[454.61599731 788.23327637 0.79285616]	[4.36682465e+02 7.88027466e+02 7.81483710e-01]	[4.59771942e+02 7.62427795e+02 6.74847245e-01]
[439.10211182 213.32168579 0.91658396]	[439.29248047 272.39682007 0.90562904]	[377.55270386 274.9826355 0.8474431 ]	[357.17419434 380.33834839 0.86958051]	[354.54650879 480.14605713 0.87724626]	[503.30212402 264.71524048 0.8354429 ]	[539.18951416 367.34329224 0.80939138]	[541.94177246 459.74343872 0.92216939]	[462.38092041 464.89941406 0.74806631]	[421.28457642 472.53485107 0.72114712]	[439.13882446 621.32537842 0.8371402 ]	[457.09243774 752.27764893 0.78136188]	[503.43841553 462.24319458 0.73710841]	[513.63494873 605.98205566 0.76924121]	[513.62371826 749.71160889 0.77387011]	[421.21591187 198.01820374 0.92392331]	[444.32498169 195.40969849 0.91909426]	[398.25683594 195.44851685 0.8419798 ]	[462.3677063 185.24642944 0.83387649]	[5.18662842e+02 7.85553711e+02 7.05455065e-01]	[5.31587280e+02 7.77899170e+02 6.86096847e-01]	[5.05908600e+02 7.65018188e+02 6.45310402e-01]	[4.52035217e+02 7.88223877e+02 7.48875678e-01]	[4.36639343e+02 7.88014465e+02 7.55529523e-01]	[4.62251740e+02 7.65083496e+02 7.07787514e-01]
[439.10748291 213.32278442 0.91768444]	[439.27078247 272.39865112 0.90887582]	[377.52587891 274.98730469 0.8463763 ]	[357.15820312 380.27267456 0.88073522]	[354.47769165 480.12857056 0.86512738]	[503.28894043 264.71554565 0.83754975]	[536.74847412 369.96405029 0.80716062]	[541.89117432 459.71289062 0.92585289]	[462.32055664 464.8934021 0.75547248]	[421.24307251 472.54904175 0.72469556]	[439.0904541 621.37384033 0.84094387]	[457.12911987 754.76135254 0.77905494]	[503.37127686 459.81295776 0.74764526]	[511.05587769 605.98858643 0.77586091]	[516.17797852 752.21551514 0.76291859]	[421.22091675 198.0196228 0.9245469 ]	[444.32766724 195.41346741 0.91948557]	[398.26147461 195.46617126 0.85081571]	[462.36486816 187.71575928 0.83248675]	[5.08531219e+02 7.88195557e+02 7.31973886e-01]	[5.26538391e+02 7.85568115e+02 7.01057494e-01]	[5.11036133e+02 7.67492065e+02 5.95361352e-01]	[4.49494232e+02 7.88238281e+02 7.36264944e-01]	[4.36582611e+02 7.88004211e+02 7.31946290e-01]	[4.62309448e+02 7.67529846e+02 7.16912866e-01]
[439.12384033 213.32878113 0.92007321]	[439.26010132 272.44464111 0.91602683]	[377.50924683 274.99926758 0.84282434]	[357.134552 382.76678467 0.87191385]	[351.97250366 477.73831177 0.85607535]	[503.27832031 264.80471802 0.833498 ]	[536.70672607 372.51687622 0.81068391]	[541.80053711 459.75592041 0.92063487]	[462.29397583 467.41714478 0.75510526]	[421.20626831 475.13015747 0.73310131]	[439.08786011 623.83404541 0.85930288]	[457.11541748 754.79284668 0.77611315]	[503.35140991 462.26242065 0.7531395 ]	[511.02981567 606.059021 0.77434623]	[513.65319824 749.74121094 0.76396143]	[421.23556519 198.02868652 0.92315656]	[444.34988403 195.41680908 0.91556424]	[398.26950073 195.48110962 0.8483308 ]	[462.38635254 185.24386597 0.82888752]	[5.05993774e+02 7.88184021e+02 7.39928365e-01]	[5.26437805e+02 7.85548340e+02 7.16604352e-01]	[5.08485962e+02 7.65018311e+02 5.97709179e-01]	[4.49509613e+02 7.90629822e+02 7.40959346e-01]	[4.36566589e+02 7.88064026e+02 7.42613316e-01]	[4.62299805e+02 7.67568848e+02 7.16708541e-01]
[439.13967896 213.32147217 0.9214263 ]	[439.25125122 272.46801758 0.9184311 ]	[377.50750732 275.00097656 0.842852 ]	[357.11187744 382.78823853 0.86914271]	[351.98355103 477.73922729 0.85705113]	[503.24700928 267.30905151 0.83285004]	[536.63439941 374.99755859 0.81494331]	[541.74951172 462.21875 0.91650701]	[462.23895264 464.93664551 0.76333767]	[421.14825439 475.09338379 0.73633271]	[436.69104004 623.84637451 0.85686296]	[457.09375 754.76135254 0.77315575]	[503.31149292 462.25476074 0.75569445]	[508.49908447 606.03356934 0.78510135]	[513.61102295 752.17944336 0.75958681]	[421.25857544 198.02156067 0.92542922]	[444.37417603 195.4156189 0.91302139]	[400.61810303 195.52093506 0.86161345]	[462.41317749 187.71957397 0.82608038]	[5.05966095e+02 7.90627686e+02 7.33507395e-01]	[5.23981567e+02 7.88031677e+02 7.12682724e-01]	[5.08478333e+02 7.65033997e+02 6.09091818e-01]	[4.54570404e+02 7.90642517e+02 7.29422927e-01]	[4.36644806e+02 7.88097473e+02 7.41089821e-01]	[4.62269348e+02 7.67522644e+02 6.78694248e-01]
[439.15750122 213.30513 0.92274249]	[439.25323486 272.46066284 0.9180994 ]	[377.50262451 274.95401001 0.83961952]	[357.08825684 382.82098389 0.87547588]	[349.42446899 477.6958313 0.8505795 ]	[500.88299561 267.33706665 0.83105302]	[534.09686279 374.99060059 0.81290406]	[541.71008301 459.8347168 0.90815395]	[459.84390259 467.39367676 0.76015103]	[418.74194336 475.08587646 0.73564297]	[436.68713379 623.90313721 0.8618573 ]	[457.06976318 757.3470459 0.77314228]	[503.2651062 462.26361084 0.75288641]	[506.01693726 605.97766113 0.79558104]	[513.60430908 752.23138428 0.76144427]	[421.29354858 195.639328 0.92335933]	[444.42007446 195.41365051 0.90769809]	[400.67678833 195.46113586 0.85490239]	[462.43865967 187.75280762 0.82797366]	[5.05928101e+02 7.90643372e+02 7.53151238e-01]	[5.23939026e+02 7.88073547e+02 7.48170853e-01]	[5.08509857e+02 7.67491455e+02 5.98469794e-01]	[4.52030823e+02 7.90645325e+02 7.24838257e-01]	[4.36591827e+02 7.88109131e+02 7.37980008e-01]	[4.62253143e+02 7.67644836e+02 7.08002627e-01]
[439.1630249 210.92607117 0.92330515]	[439.22625732 272.48995972 0.91890007]	[375.10824585 274.98599243 0.83772671]	[357.06173706 382.86776733 0.87373716]	[346.87591553 477.67391968 0.8446601 ]	[500.8581543 267.35501099 0.83097839]	[529.05780029 374.97912598 0.81897748]	[539.31243896 462.24954224 0.90250015]	[459.78106689 467.43450928 0.7602613 ]	[418.67080688 475.14251709 0.74171656]	[436.66113281 623.93609619 0.86591744]	[457.10192871 759.8727417 0.76942825]	[500.87924194 462.28027344 0.75274688]	[508.46630859 606.07440186 0.79579294]	[5.11056641e+02 7.52266968e+02 7.50650704e-01]	[421.28897095 195.62237549 0.92598981]	[444.44290161 195.39627075 0.90605193]	[400.66439819 195.48983765 0.86402613]	[464.85913086 185.21456909 0.80270112]	[5.05955444e+02 7.88213745e+02 7.57734358e-01]	[5.23950378e+02 7.85611511e+02 7.43271291e-01]	[5.05947998e+02 7.67567139e+02 5.99793077e-01]	[4.49520874e+02 7.90695190e+02 6.95724249e-01]	[4.36558807e+02 7.88139954e+02 7.09924579e-01]	[4.62282745e+02 7.67672058e+02 7.11135924e-01]
[439.16638184 210.9145813 0.92189527]	[439.22146606 274.87506104 0.91639805]	[375.10046387 274.99642944 0.83686042]	[357.04055786 382.77572632 0.88058943]	[344.29678345 477.68164062 0.85260588]	[500.84802246 269.8885498 0.82993597]	[529.00384521 375.00378418 0.82978475]	[539.27484131 462.2489624 0.90259463]	[459.72879028 467.43856812 0.74833375]	[418.62692261 475.13217163 0.73180676]	[436.62936401 624.03619385 0.86598301]	[457.10302734 757.34594727 0.77722621]	[500.83343506 462.30020142 0.73842466]	[505.99078369 608.51928711 0.79195589]	[5.13571533e+02 7.54744812e+02 7.44666636e-01]	[421.28945923 195.60038757 0.92716086]	[446.89294434 195.38674927 0.90301621]	[400.6696167 195.46409607 0.85879576]	[464.93572998 185.20774841 0.79452336]	[5.05901489e+02 7.90598755e+02 7.55723834e-01]	[5.23877197e+02 7.88046936e+02 7.53384292e-01]	[5.08507507e+02 7.67579102e+02 5.89693546e-01]	[4.49518768e+02 7.90620361e+02 6.85636699e-01]	[4.36566284e+02 7.88065369e+02 7.00101018e-01]	[4.62275848e+02 7.67612488e+02 6.99597538e-01]
[439.20385742 210.91514587 0.92574626]	[439.23233032 274.88116455 0.9188205 ]	[375.10171509 275.00161743 0.83833164]	[357.01998901 382.75296021 0.87662405]	[344.28204346 477.67767334 0.85563987]	[500.86206055 269.90438843 0.83271646]	[526.55010986 374.97442627 0.82826412]	[539.21038818 462.26089478 0.89051539]	[459.70663452 467.40341187 0.74589878]	[418.59106445 475.09249878 0.72044665]	[436.62957764 626.43383789 0.85496265]	[457.13348389 759.9463501 0.77963531]	[500.82275391 462.27764893 0.7344954 ]	[505.98590088 608.55761719 0.78523546]	[5.11074677e+02 7.54782593e+02 7.43911207e-01]	[421.32794189 195.60063171 0.9231897 ]	[446.94458008 195.38027954 0.8968727 ]	[400.67276001 195.49676514 0.87204564]	[467.39056396 185.21836853 0.78579915]	[5.05886230e+02 7.88147888e+02 7.24405885e-01]	[5.23844543e+02 7.85575256e+02 7.26687670e-01]	[5.08511505e+02 7.67675171e+02 5.71659803e-01]	[4.49479736e+02 7.90652527e+02 6.47139311e-01]	[4.36554382e+02 7.88096985e+02 6.69349790e-01]	[4.62319000e+02 7.70107666e+02 7.10928679e-01]
[439.21200562 210.91949463 0.92676759]	[439.20953369 274.8883667 0.91923791]	[375.09869385 275.01721191 0.84009314]	[357.0032959 380.31399536 0.8862015 ]	[341.82022095 477.66870117 0.85924518]	[500.81915283 269.90188599 0.83377922]	[526.53222656 375.06344604 0.84246385]	[536.72418213 462.32272339 0.87343979]	[459.68655396 467.456604 0.73892021]	[418.57138062 475.13546753 0.71680284]	[436.66964722 626.47320557 0.862414 ]	[457.11853027 764.94995117 0.78608823]	[500.79867554 462.3447876 0.72979921]	[505.98913574 608.58337402 0.77751112]	[5.11005127e+02 7.57355408e+02 7.42259681e-01]	[421.34466553 195.60632324 0.91857415]	[446.95639038 195.39219666 0.89264792]	[400.67480469 195.47961426 0.87123334]	[467.39117432 185.23756409 0.77671713]	[5.05879486e+02 7.90642273e+02 7.29565322e-01]	[5.23792786e+02 7.88083923e+02 7.30283856e-01]	[5.08458893e+02 7.67703613e+02 5.98125875e-01]	[4.46939850e+02 7.90670044e+02 6.60033107e-01]	[4.34058380e+02 7.88113525e+02 6.73726320e-01]	[4.62323273e+02 7.70200806e+02 7.31993020e-01]
[439.25344849 213.32383728 0.93622339]	[439.22689819 274.95776367 0.92253554]	[375.09759521 275.07833862 0.84012306]	[356.98309326 382.82461548 0.86605483]	[341.7338562 480.13018799 0.88082546]	[500.83157349 272.42330933 0.84102774]	[526.49798584 375.11831665 0.85700536]	[536.69848633 462.38604736 0.86633062]	[459.63131714 469.97595215 0.7278437 ]	[418.54956055 477.61260986 0.71333385]	[436.64367676 626.52984619 0.85191125]	[459.60379028 762.45489502 0.77374065]	[500.74502563 462.39666748 0.72164512]	[505.91064453 608.59527588 0.7965467 ]	[5.13608093e+02 7.54778809e+02 7.49994874e-01]	[421.38925171 198.009552 0.90037388]	[449.4758606 195.43051147 0.88466662]	[400.69174194 195.53826904 0.87289178]	[467.45297241 187.76461792 0.76673865]	[5.03336060e+02 7.90623718e+02 7.44098961e-01]	[5.21381897e+02 7.88085388e+02 7.40418077e-01]	[5.13610840e+02 7.67645264e+02 6.05219960e-01]	[4.46961243e+02 7.90755310e+02 6.52378976e-01]	[4.36549622e+02 7.88128601e+02 6.79234922e-01]	[4.64865753e+02 7.70153442e+02 6.71426535e-01]
[439.28302002 213.36683655 0.93907911]	[439.2598877 275.03570557 0.92655057]	[375.11883545 277.49230957 0.84135365]	[356.96624756 382.76797485 0.87327373]	[341.69577026 480.2046814 0.89541453]	[500.87564087 272.49880981 0.84309125]	[526.47668457 377.55847168 0.8729127 ]	[536.65716553 464.83511353 0.85401982]	[459.62283325 472.52993774 0.72634393]	[416.16717529 477.67471313 0.72093266]	[436.6335144 626.61633301 0.84997791]	[459.5930481 762.46099854 0.76524866]	[500.72802734 464.90600586 0.71745223]	[505.87979126 613.65393066 0.79027891]	[5.11051422e+02 7.59896545e+02 7.49558330e-01]	[423.7875061 198.07305908 0.88304353]	[452.00650024 195.48774719 0.88221085]	[400.72091675 197.99992371 0.84741277]	[470.00323486 190.36181641 0.78467673]	[5.03280365e+02 7.90730042e+02 7.43902206e-01]	[5.21378784e+02 7.88213745e+02 7.39468873e-01]	[5.11066925e+02 7.70071411e+02 5.93851209e-01]	[4.46946899e+02 7.90795471e+02 6.57463074e-01]	[4.34104462e+02 7.88158447e+02 6.76600695e-01]	[4.64831085e+02 7.70153564e+02 6.55833185e-01]
[439.29260254 213.42585754 0.93337286]	[439.31362915 277.48416138 0.92513394]	[377.53375244 277.53427124 0.8496443 ]	[356.97955322 382.86102295 0.86416936]	[339.27182007 480.27426147 0.91010761]	[503.30267334 275.06396484 0.87089676]	[526.45123291 377.61499023 0.88431227]	[534.15142822 464.8934021 0.83788663]	[457.20437622 475.09851074 0.71599102]	[416.09725952 480.15274048 0.71693575]	[436.60293579 629.07214355 0.83274871]	[4.57222015e+02 7.62498474e+02 7.58381248e-01]	[500.67443848 467.48361206 0.70033538]	[503.45150757 618.8392334 0.80984992]	[5.08520111e+02 7.65022461e+02 7.64256001e-01]	[423.80599976 198.10882568 0.8673476 ]	[452.056427 195.55169678 0.87135762]	[400.71820068 198.00372314 0.84366047]	[472.59521484 192.80273438 0.80288756]	[5.03382690e+02 7.93293945e+02 7.24420011e-01]	[5.23826904e+02 7.90751282e+02 7.39768088e-01]	[5.05964081e+02 7.70212280e+02 5.87399662e-01]	[4.49487091e+02 7.90787109e+02 6.48502588e-01]	[4.36585663e+02 7.88164185e+02 6.75683320e-01]	[4.62414825e+02 7.70161621e+02 6.41023576e-01]
[439.30358887 213.55140686 0.93141615]	[439.31542969 277.57232666 0.93169188]	[377.53015137 277.5763855 0.85571671]	[356.97015381 385.37680054 0.85500002]	[339.22943115 480.36248779 0.91659832]	[503.33065796 277.51824951 0.87592924]	[526.42095947 377.74337769 0.8815918 ]	[534.16723633 467.45193481 0.82268935]	[457.16864014 477.69454956 0.72890592]	[416.05010986 480.28869629 0.72622079]	[436.57647705 634.1696167 0.81214041]	[459.7260437 765.08312988 0.77929831]	[500.65274048 472.59906006 0.69895488]	[503.44708252 621.40447998 0.82006073]	[508.49133301 767.58428955 0.7724877 ]	[423.80728149 200.64465332 0.84863889]	[452.07250977 198.0302124 0.85688609]	[400.74057007 198.06034851 0.83930469]	[475.07830811 192.88652039 0.827546 ]	[5.03337769e+02 7.95889160e+02 7.12699413e-01]	[5.23799072e+02 7.93272278e+02 7.41977930e-01]	[5.08508789e+02 7.72796936e+02 5.62771201e-01]	[4.52067627e+02 7.93298523e+02 6.00026250e-01]	[4.39104614e+02 7.90648438e+02 6.55169904e-01]	[4.64928558e+02 7.72702209e+02 5.86890101e-01]
[441.66333008 215.99610901 0.93803424]	[441.67147827 277.68228149 0.92766762]	[377.56954956 277.68701172 0.85881954]	[354.59829712 387.92443848 0.84750897]	[339.19436646 482.83877563 0.91986305]	[503.3392334 277.61135864 0.88152444]	[526.41577148 380.17694092 0.87968266]	[534.1340332 472.51672363 0.81672823]	[457.11538696 480.21133423 0.73208475]	[413.59283447 482.79058838 0.72214442]	[434.10009766 634.16973877 0.80101198]	[459.76126099 767.57452393 0.76768577]	[498.21707153 475.15982056 0.69919193]	[503.40597534 623.89550781 0.83415425]	[508.4786377 767.61755371 0.77282536]	[423.83413696 205.73323059 0.84285873]	[454.57867432 200.58195496 0.84661818]	[400.77896118 200.59516907 0.8193928 ]	[475.16564941 195.38311768 0.83789521]	[5.03334656e+02 7.93318237e+02 7.00431108e-01]	[5.23799011e+02 7.90778137e+02 7.27389693e-01]	[5.11006134e+02 7.75270569e+02 5.44268072e-01]	[4.46909546e+02 7.98390930e+02 5.36919892e-01]	[4.36571991e+02 7.90744080e+02 5.92930079e-01]	[4.67397491e+02 7.72795837e+02 5.62707603e-01]
[441.73764038 216.14840698 0.92888993]	[441.70480347 280.20452881 0.91324592]	[377.59634399 280.18197632 0.84667993]	[354.5982666 390.46563721 0.84836161]	[339.20550537 482.87799072 0.91330796]	[503.39523315 280.15509033 0.85667253]	[526.43261719 382.74569702 0.8546195 ]	[531.58300781 475.14974976 0.83577526]	[457.07165527 480.27453613 0.73053801]	[413.54098511 482.84118652 0.71964699]	[434.08999634 636.734375 0.80388504]	[4.59729889e+02 7.67505432e+02 7.62095273e-01]	[498.15698242 477.70108032 0.70217156]	[503.35827637 623.88671875 0.83657289]	[508.49475098 767.69830322 0.77773744]	[423.91598511 210.80189514 0.85663968]	[457.06915283 205.72781372 0.853176 ]	[400.82437134 203.15385437 0.79849571]	[477.63693237 195.48165894 0.84850663]	[5.03341675e+02 8.00948486e+02 7.14215517e-01]	[5.23892273e+02 7.95842224e+02 7.13270426e-01]	[5.03434418e+02 7.77867676e+02 5.83546281e-01]	[4.54560150e+02 7.93310425e+02 5.74238241e-01]	[4.39173828e+02 7.90639465e+02 6.40021622e-01]	[4.64890900e+02 7.72713379e+02 5.81162632e-01]
[441.80618286 218.63134766 0.90838605]	[441.7177124 285.27398682 0.89305937]	[377.61047363 282.76159668 0.8256824 ]	[354.59802246 392.99276733 0.85322094]	[339.13183594 482.95025635 0.90831494]	[503.39822388 282.75323486 0.83486444]	[526.4630127 385.38925171 0.82205194]	[531.55084229 480.11657715 0.85520321]	[454.57980347 482.85430908 0.71866429]	[410.94403076 485.42678833 0.69911087]	[431.512146 641.87536621 0.82500792]	[459.63671875 765.01568604 0.77200514]	[498.14859009 480.30682373 0.70956445]	[503.31445312 626.44683838 0.85710502]	[505.93078613 770.17773438 0.79395336]	[426.44567871 210.91764832 0.86230141]	[457.13195801 208.28369141 0.87273663]	[403.2791748 208.28578186 0.79260856]	[477.67419434 195.59912109 0.86183441]	[5.03272888e+02 8.06126282e+02 7.26357341e-01]	[5.23799377e+02 8.03500732e+02 7.18002558e-01]	[5.03343628e+02 7.80462219e+02 6.12007916e-01]	[4.54559662e+02 7.93322937e+02 6.45911753e-01]	[4.39115509e+02 7.90650024e+02 7.10816324e-01]	[4.62426483e+02 7.70179077e+02 6.06446922e-01]
[441.8414917 223.74491882 0.87751359]	[441.77072144 290.35076904 0.89210951]	[377.65274048 285.31396484 0.82182175]	[354.58859253 395.58392334 0.87181807]	[339.08111572 485.47354126 0.88743138]	[503.44235229 287.8447876 0.82173884]	[526.47637939 393.02670288 0.82642615]	[531.59277344 480.30825806 0.86560142]	[452.05252075 485.40374756 0.69821274]	[408.39172363 490.52230835 0.68600595]	[428.99398804 644.38452148 0.83694565]	[459.59448242 767.60211182 0.79168642]	[495.6807251 482.84576416 0.70483404]	[503.25946045 626.56054688 0.84747195]	[5.05973083e+02 7.70242310e+02 7.64054894e-01]	[431.46618652 213.43998718 0.88393486]	[457.18173218 210.92304993 0.90389431]	[403.38916016 210.90280151 0.78785771]	[480.13381958 198.09910583 0.85874766]	[5.00723663e+02 8.08607727e+02 7.05995560e-01]	[5.21254089e+02 8.06103516e+02 7.15546250e-01]	[5.05943878e+02 7.85523315e+02 5.80642343e-01]	[4.51996735e+02 7.98381226e+02 6.39347792e-01]	[4.36624969e+02 7.90789246e+02 6.96262896e-01]	[4.62404022e+02 7.72795837e+02 6.06505334e-01]
[441.90585327 228.85769653 0.88776511]	[441.79385376 292.96170044 0.91135812]	[377.68392944 290.44241333 0.83233762]	[354.56188965 398.1368103 0.89531255]	[336.67184448 493.05307007 0.87223142]	[503.44998169 292.91644287 0.83523214]	[526.48046875 398.046875 0.86261213]	[531.52929688 482.90838623 0.85420293]	[449.51821899 487.99026489 0.68642503]	[405.89151001 495.61227417 0.68994248]	[429.00024414 644.32904053 0.83349866]	[457.08932495 767.64971924 0.76935208]	[495.61291504 485.39379883 0.6892761 ]	[503.24801636 629.07025146 0.83230644]	[503.48086548 772.74676514 0.77659714]	[431.55117798 215.94621277 0.89207268]	[459.61026001 213.44158936 0.93170482]	[408.39953613 213.50804138 0.79917955]	[480.16650391 200.68521118 0.8288033 ]	[5.03271820e+02 8.11136475e+02 7.52522051e-01]	[5.21372620e+02 8.08611145e+02 7.72433758e-01]	[5.00831024e+02 7.88005188e+02 6.83924019e-01]	[4.46957367e+02 7.98418945e+02 6.50750697e-01]	[4.34103516e+02 7.93215759e+02 6.87884688e-01]	[4.62285675e+02 7.75314697e+02 6.31112397e-01]
[444.37231445 233.81570435 0.89401054]	[441.78149414 295.50521851 0.92928618]	[377.68011475 295.44537354 0.85137355]	[354.56103516 400.65530396 0.89480835]	[336.65066528 493.05999756 0.87200141]	[503.41973877 295.53424072 0.86211336]	[526.46350098 398.24188232 0.88291216]	[531.53015137 488.0098877 0.82523698]	[449.43212891 495.6411438 0.69731086]	[405.81329346 498.23464966 0.71182793]	[426.41662598 644.41906738 0.84000427]	[4.57116333e+02 7.65016418e+02 7.59927750e-01]	[493.07485962 490.56268311 0.67605448]	[500.8296814 634.16052246 0.81329167]	[5.03442169e+02 7.75356812e+02 7.55646825e-01]	[434.07571411 216.11264038 0.88684046]	[459.70587158 215.94366455 0.93866754]	[408.47412109 216.02520752 0.79360431]	[480.22711182 210.83499146 0.8307839 ]	[5.03276123e+02 8.13828918e+02 7.06610262e-01]	[5.21355225e+02 8.11244324e+02 7.38445163e-01]	[5.00817017e+02 7.88094482e+02 6.91188335e-01]	[4.44351288e+02 7.95827209e+02 6.72361434e-01]	[4.34029755e+02 7.90677917e+02 7.08078444e-01]	[4.62357056e+02 7.70221497e+02 6.17712855e-01]
[444.40481567 234.01828003 0.91267753]	[441.79623413 298.04730225 0.93452483]	[377.69107056 295.62075806 0.86797297]	[354.54138184 403.25845337 0.86708987]	[336.55975342 500.66009521 0.89710546]	[503.44790649 298.06033325 0.86878783]	[526.47741699 400.83642578 0.85263294]	[529.034729 498.12683105 0.84828413]	[449.52111816 498.22198486 0.71063089]	[405.92242432 500.78329468 0.71959895]	[426.37164307 644.44482422 0.84133816]	[457.10076904 767.49005127 0.77282608]	[495.59268188 495.66122437 0.68126702]	[500.81674194 636.77355957 0.8045305 ]	[5.03469574e+02 7.77914185e+02 7.53038406e-01]	[434.11740112 218.65748596 0.86019969]	[459.72943115 216.15719604 0.92044276]	[408.46566772 216.12547302 0.78590727]	[480.27304077 213.41404724 0.84217423]	[5.03291321e+02 8.18885010e+02 6.86853826e-01]	[5.21365662e+02 8.13777039e+02 7.15168834e-01]	[5.00825745e+02 7.88179199e+02 6.94984674e-01]	[4.44355316e+02 7.95821167e+02 6.78781211e-01]	[4.31549927e+02 7.90659363e+02 7.15879560e-01]	[4.62306549e+02 7.72698853e+02 6.16872609e-01]
[446.87304688 236.63883972 0.89725912]	[441.8067627 300.64828491 0.91643155]	[377.74328613 298.17929077 0.86960942]	[354.55038452 405.89819336 0.84009784]	[336.51239014 500.83703613 0.91363633]	[503.47259521 300.67428589 0.85167748]	[526.53167725 408.45913696 0.80759162]	[529.06292725 500.73455811 0.86529309]	[449.51269531 500.79742432 0.72230494]	[405.90142822 503.33935547 0.71476853]	[426.41119385 646.99859619 0.83888775]	[454.5607605 770.109375 0.77326369]	[493.11813354 500.68789673 0.69239968]	[500.79660034 644.33337402 0.83242339]	[5.03433563e+02 7.88029724e+02 7.80551732e-01]	[436.57659912 228.817276 0.85823888]	[459.77597046 226.2256012 0.8976866 ]	[410.96298218 221.2052002 0.72586471]	[480.30187988 216.03167725 0.85563654]	[5.03261078e+02 8.29133301e+02 7.27761984e-01]	[5.21305664e+02 8.24077515e+02 7.12360322e-01]	[5.00788666e+02 7.93233154e+02 7.17409909e-01]	[4.44347290e+02 7.98431946e+02 6.53828561e-01]	[4.28996887e+02 7.90812195e+02 6.80636585e-01]	[4.59810699e+02 7.77897644e+02 6.29463196e-01]
[446.96786499 239.20239258 0.85579073]	[441.87664795 305.82424927 0.87798798]	[380.13928223 303.19418335 0.838045 ]	[354.56134033 413.5039978 0.84560919]	[336.49649048 503.3821106 0.91328579]	[505.93280029 305.82858276 0.81067967]	[528.96795654 418.55090332 0.84964913]	[528.99664307 503.39196777 0.86561573]	[449.47460938 503.42312622 0.70708537]	[405.83761597 505.93084717 0.70283437]	[426.37973022 647.14605713 0.82608986]	[454.64276123 767.60266113 0.77433395]	[493.08010864 503.33966064 0.69857538]	[500.78405762 646.93603516 0.8356123 ]	[503.47857666 788.21142578 0.81066549]	[436.6663208 233.83787537 0.91046202]	[459.84225464 228.88165283 0.91030365]	[413.49789429 231.33470154 0.76310456]	[482.73257446 216.14056396 0.86328048]	[5.03368713e+02 8.29076294e+02 7.78939545e-01]	[5.23803162e+02 8.24046387e+02 7.81777501e-01]	[5.00818573e+02 7.95804565e+02 7.28178978e-01]	[4.46919678e+02 7.98437866e+02 6.60262644e-01]	[4.34032959e+02 7.90801819e+02 6.92398965e-01]	[4.62202209e+02 7.72790222e+02 6.26446903e-01]
[449.43780518 246.79763794 0.83750826]	[441.89370728 310.97271729 0.88675463]	[380.17633057 305.81784058 0.82258433]	[354.54684448 416.11935425 0.86872524]	[336.44174194 505.97558594 0.87556595]	[505.9095459 313.4503479 0.82352805]	[526.5357666 418.66195679 0.87327099]	[528.96936035 508.51107788 0.83399016]	[446.97354126 508.48278809 0.69757622]	[403.37985229 511.05352783 0.69293696]	[426.34188843 652.2097168 0.80741125]	[454.54995728 767.56207275 0.77218646]	[490.5680542 505.93087769 0.68131149]	[500.76928711 649.60693359 0.81776977]	[5.03462799e+02 7.93285339e+02 7.87168562e-01]	[439.09121704 234.03396606 0.93457174]	[462.20056152 233.91796875 0.94567025]	[416.09173584 233.90040588 0.81899315]	[482.72540283 226.29823303 0.80866712]	[5.05881287e+02 8.31809082e+02 7.51443923e-01]	[5.23842651e+02 8.29231750e+02 8.05060267e-01]	[5.00786865e+02 8.06055298e+02 7.09244251e-01]	[4.49469513e+02 7.98443054e+02 6.57037437e-01]	[4.34046509e+02 7.90809875e+02 6.94664121e-01]	[4.59778717e+02 7.70249512e+02 6.32309735e-01]
[452.00595093 251.96903992 0.86828518]	[444.31173706 316.02023315 0.90822113]	[380.20214844 313.45831299 0.8370167 ]	[354.52832031 418.69967651 0.90535331]	[334.03082275 511.03289795 0.85226542]	[506.00369263 316.14492798 0.83362269]	[526.5144043 421.29519653 0.85711384]	[526.52764893 518.64715576 0.85727453]	[446.94406128 513.62219238 0.70390904]	[403.35192871 516.17559814 0.70467508]	[426.39056396 659.79571533 0.80851072]	[454.5513916 767.5947876 0.77670002]	[490.55154419 511.08007812 0.6757763 ]	[500.77285767 652.13873291 0.80316538]	[5.03476501e+02 7.98395142e+02 7.67434716e-01]	[439.12878418 236.58180237 0.92224306]	[462.27377319 236.47697449 0.94013101]	[418.54971313 234.06381226 0.80286837]	[482.8555603 231.35879517 0.82020873]	[5.03456268e+02 8.31793640e+02 7.31589675e-01]	[5.23878235e+02 8.29253906e+02 7.67225027e-01]	[5.00803497e+02 8.08630981e+02 7.02901065e-01]	[4.52002869e+02 8.03524536e+02 6.83604360e-01]	[4.34022644e+02 7.93309387e+02 7.03966796e-01]	[4.59790375e+02 7.70269714e+02 6.23165250e-01]
[454.54684448 254.50958252 0.89425874]	[441.90249634 318.56478882 0.92386961]	[380.17184448 316.0592041 0.85970742]	[354.51812744 421.25418091 0.89668632]	[333.99197388 516.13153076 0.85297871]	[505.96047974 318.66729736 0.83905739]	[526.4967041 423.86721802 0.83135438]	[528.97991943 521.21508789 0.8698616 ]	[446.97436523 518.66400146 0.71388447]	[405.83370972 518.76629639 0.71725285]	[426.41064453 662.33966064 0.82364345]	[452.08078003 767.60723877 0.77154726]	[490.521698 516.17687988 0.68413305]	[500.78964233 654.76275635 0.79773688]	[5.03493530e+02 8.03532410e+02 7.48398125e-01]	[439.18737793 239.11457825 0.89979362]	[462.35150146 236.67712402 0.91696244]	[416.17126465 236.51654053 0.8302058 ]	[482.91149902 233.97898865 0.83731878]	[5.05933441e+02 8.39410889e+02 6.77026153e-01]	[5.23945557e+02 8.31853271e+02 7.17374802e-01]	[5.00740540e+02 8.11180115e+02 6.76331937e-01]	[4.52012360e+02 8.06090271e+02 6.61207199e-01]	[4.31503296e+02 7.95881775e+02 6.55366600e-01]	[4.59792572e+02 7.70262451e+02 6.07103705e-01]
[454.6399231 257.10064697 0.90662187]	[444.33093262 318.73464966 0.90644211]	[380.26763916 318.54013062 0.85783821]	[354.55871582 421.35861206 0.8868075 ]	[334.03738403 518.75506592 0.88163757]	[508.44674683 321.2822876 0.81199098]	[528.99163818 431.55355835 0.80595386]	[526.54486084 523.85430908 0.871768 ]	[446.94891357 521.22796631 0.72885984]	[405.8175354 521.3137207 0.72904336]	[428.97589111 662.42108154 0.82894814]	[452.03451538 767.69506836 0.77059996]	[488.02084351 518.78887939 0.69442916]	[500.77142334 662.42034912 0.81318974]	[5.05908936e+02 8.11170776e+02 7.92264938e-01]	[439.25772095 246.80041504 0.88700491]	[462.44885254 244.22746277 0.86857057]	[418.64163208 239.1391449 0.76541603]	[485.37200928 236.55050659 0.80384582]	[5.05913940e+02 8.47114197e+02 6.83247507e-01]	[5.23955383e+02 8.42002441e+02 7.14371324e-01]	[5.00820496e+02 8.16407715e+02 6.62838578e-01]	[4.46959961e+02 8.08547913e+02 6.74609303e-01]	[4.28977020e+02 7.98433105e+02 6.56667113e-01]	[4.59770264e+02 7.72760559e+02 6.28167927e-01]
[457.08789062 259.68103027 0.88252646]	[444.38150024 323.77319336 0.86822766]	[380.31420898 318.76669312 0.84209019]	[354.56591797 423.90933228 0.86384934]	[333.9906311 521.28912354 0.89656425]	[508.52429199 328.91564941 0.7933318 ]	[528.99975586 439.1473999 0.86107457]	[526.51190186 526.52490234 0.84575498]	[446.91125488 523.81451416 0.73217088]	[403.33389282 523.86468506 0.73556727]	[431.55340576 665.01965332 0.84740472]	[454.58575439 767.67004395 0.78855336]	[487.97888184 521.37487793 0.69931388]	[500.77191162 667.47338867 0.83720684]	[5.03482849e+02 8.11232056e+02 7.99717963e-01]	[439.29214478 251.90376282 0.91928053]	[464.86618042 249.39941406 0.88151383]	[418.76925659 246.81481934 0.78491873]	[485.48080444 239.16743469 0.76070166]	[5.05967072e+02 8.47124451e+02 6.64529562e-01]	[5.23941772e+02 8.42007202e+02 6.93515182e-01]	[5.00738007e+02 8.21496155e+02 6.42847002e-01]	[4.52049133e+02 8.03489746e+02 6.63086534e-01]	[4.34093567e+02 7.93328979e+02 6.84962630e-01]	[4.59820038e+02 7.72725769e+02 6.09548688e-01]
[457.1890564 264.8067627 0.86485696]	[444.44873047 328.90408325 0.84461898]	[382.79190063 321.28213501 0.8144623 ]	[354.56185913 426.44256592 0.84085143]	[333.98260498 523.84362793 0.9020232 ]	[511.01593018 334.03405762 0.80463016]	[528.99609375 441.69793701 0.85695273]	[526.50067139 536.6572876 0.84601521]	[449.45010376 526.44439697 0.7102679 ]	[403.38897705 526.48071289 0.70992762]	[436.64715576 667.609375 0.87804323]	[454.56213379 767.63891602 0.8039037 ]	[490.56759644 526.41668701 0.67859781]	[500.76626587 670.07446289 0.81390864]	[5.03454926e+02 8.13744995e+02 7.82884359e-01]	[441.69845581 254.45735168 0.93401444]	[467.40539551 254.39616394 0.89010727]	[421.14300537 251.87467957 0.81657213]	[488.01138306 246.81031799 0.71967477]	[5.05970306e+02 8.47061096e+02 6.05174065e-01]	[5.23920593e+02 8.39463806e+02 6.44831061e-01]	[5.00722107e+02 8.26570618e+02 6.11538827e-01]	[4.52029968e+02 8.00957703e+02 6.63630962e-01]	[4.34081177e+02 7.93280029e+02 7.05456853e-01]	[4.59748413e+02 7.70266785e+02 6.27156615e-01]
[459.65853882 272.46469116 0.91568327]	[446.96185303 334.01483154 0.85719836]	[382.86032104 326.35668945 0.7846905 ]	[354.58251953 431.54910278 0.84535515]	[333.94110107 526.41967773 0.86853826]	[511.08050537 336.58016968 0.82393003]	[528.98791504 444.36941528 0.81697387]	[526.50280762 541.78289795 0.88982666]	[449.49758911 531.53466797 0.69268388]	[405.88082886 531.55511475 0.68964672]	[439.06201172 670.07348633 0.86914277]	[454.61444092 767.58947754 0.79747349]	[490.5692749 529.02978516 0.66462773]	[500.78640747 675.26867676 0.79459661]	[5.03440582e+02 8.26658936e+02 7.88841426e-01]	[441.82788086 257.07733154 0.92196119]	[469.97625732 256.99206543 0.88426423]	[421.23168945 254.42384338 0.83054972]	[493.07485962 249.40284729 0.76615041]	[5.11039490e+02 8.54871277e+02 6.63676858e-01]	[5.26433655e+02 8.52261230e+02 7.08486497e-01]	[5.00718994e+02 8.34327820e+02 6.55840099e-01]	[4.52015686e+02 7.98428467e+02 6.61266923e-01]	[4.34091309e+02 7.90828918e+02 7.17482150e-01]	[4.59828400e+02 7.70190002e+02 6.11943483e-01]
[459.74649048 275.04446411 0.94329202]	[449.45233154 336.652771 0.88747275]	[385.34356689 333.9432373 0.78393191]	[354.54748535 436.6546936 0.87202412]	[331.44677734 529.01245117 0.8422724 ]	[513.61651611 339.24926758 0.81880492]	[529.04998779 452.07440186 0.80297625]	[526.50634766 544.3493042 0.88090813]	[449.50531006 534.17492676 0.70135975]	[405.90576172 534.16741943 0.6888262 ]	[439.10043335 670.21392822 0.85206985]	[454.63168335 767.62445068 0.79533279]	[490.52377319 536.66888428 0.66620851]	[500.78384399 682.94165039 0.80986005]	[5.05889587e+02 8.31775757e+02 7.83235848e-01]	[444.32208252 259.64071655 0.87184846]	[472.58621216 259.59866333 0.85918748]	[421.3085022 256.96414185 0.8471427 ]	[495.62759399 254.5322876 0.81341624]	[5.08461670e+02 8.60000793e+02 5.66808403e-01]	[5.23931763e+02 8.57375916e+02 6.35717750e-01]	[5.03278717e+02 8.47076904e+02 6.38942242e-01]	[4.46933685e+02 7.98444458e+02 6.60124600e-01]	[4.31537750e+02 7.90831909e+02 7.04824507e-01]	[4.62248657e+02 7.70177979e+02 6.56306565e-01]
[459.80371094 277.64013672 0.93001443]	[454.53387451 339.22088623 0.8791914 ]	[387.88644409 336.53155518 0.79746461]	[354.50265503 439.32592773 0.89321375]	[331.43557739 534.10852051 0.83569551]	[518.70635986 346.86132812 0.79650557]	[531.56005859 459.65164185 0.86107278]	[526.47827148 547.00897217 0.85724097]	[452.04928589 539.29272461 0.72575325]	[408.39559937 539.30328369 0.70991611]	[439.16369629 677.84173584 0.85724181]	[454.58908081 767.62200928 0.78897268]	[493.12219238 541.73828125 0.68655705]	[500.79037476 685.46234131 0.81713969]	[5.05949524e+02 8.34394104e+02 7.67472923e-01]	[444.41506958 264.75405884 0.82918704]	[475.16595459 267.27468872 0.84092438]	[423.78613281 257.11737061 0.77701408]	[498.20953369 257.15026855 0.82551628]	[5.11067566e+02 8.67680969e+02 6.42008424e-01]	[5.26408386e+02 8.65072327e+02 6.76846921e-01]	[5.03296814e+02 8.49667603e+02 6.90237999e-01]	[4.49444458e+02 8.00980103e+02 6.57236576e-01]	[4.31549713e+02 7.93299622e+02 6.87028766e-01]	[4.59822540e+02 7.70155884e+02 6.49875402e-01]
[462.25494385 280.17712402 0.91681617]	[454.63729858 341.77139282 0.8601979 ]	[390.4932251 339.06774902 0.80828148]	[354.48425293 441.79177856 0.87661415]	[328.91018677 536.71087646 0.83899564]	[518.75524902 352.01904297 0.80933309]	[531.56488037 459.82418823 0.8652193 ]	[526.44470215 554.67614746 0.85670662]	[449.4559021 541.753479 0.72806859]	[405.84375 541.75305176 0.72125876]	[439.15386963 677.84057617 0.85461617]	[454.63528442 767.62414551 0.793378 ]	[490.49380493 541.80340576 0.68774635]	[500.78939819 685.57336426 0.83360481]	[5.05926453e+02 8.39465393e+02 7.57971466e-01]	[449.44268799 272.35562134 0.83484244]	[477.69854736 272.38217163 0.88707995]	[423.91943359 262.19692993 0.77234387]	[500.67642212 259.68771362 0.84184712]	[5.08514435e+02 8.70330688e+02 6.94882035e-01]	[5.23991333e+02 8.70153687e+02 7.12258995e-01]	[5.03310089e+02 8.49796875e+02 6.98130667e-01]	[4.44407654e+02 8.00957275e+02 6.42378747e-01]	[4.31489899e+02 7.93238281e+02 6.79697514e-01]	[4.62234344e+02 7.70164124e+02 6.58936501e-01]
[462.37966919 287.79797363 0.87279433]	[457.12008667 346.87753296 0.84448731]	[393.00054932 339.17553711 0.81763786]	[354.54852295 441.84951782 0.88435042]	[326.37826538 539.19073486 0.84351981]	[521.20025635 357.08074951 0.84602797]	[531.5435791 462.3692627 0.84416538]	[526.4475708 559.82269287 0.89248765]	[449.50466919 544.35430908 0.72973061]	[405.82595825 541.91693115 0.72991937]	[439.16827393 677.84979248 0.86279297]	[457.13024902 767.61450195 0.80678928]	[493.087677 544.42480469 0.69298118]	[500.84448242 688.15289307 0.82923019]	[5.05988892e+02 8.49630920e+02 7.89871693e-01]	[454.55679321 274.93804932 0.87680769]	[480.19168091 274.96685791 0.93662751]	[431.50158691 269.85852051 0.73306406]	[500.7644043 267.30178833 0.80576915]	[5.11008087e+02 8.75451111e+02 6.68787837e-01]	[5.26466125e+02 8.72888550e+02 7.07419932e-01]	[5.03309265e+02 8.54847778e+02 7.13503361e-01]	[4.44401917e+02 7.98438843e+02 6.40134931e-01]	[4.31555786e+02 7.90823120e+02 6.78828418e-01]	[4.62289215e+02 7.70181702e+02 6.70329988e-01]
[462.3795166 287.79846191 0.87292463]	[457.1232605 346.87875366 0.84493548]	[392.99664307 339.1763916 0.81706715]	[354.54595947 441.86434937 0.88292372]	[326.38012695 539.18499756 0.84227037]	[521.21148682 357.08258057 0.84724426]	[531.54058838 462.37420654 0.84196156]	[526.45373535 559.8203125 0.89144862]	[449.50592041 544.35809326 0.72972101]	[405.82797241 541.92089844 0.72961807]	[439.16870117 677.84442139 0.86304295]	[457.14044189 767.62109375 0.80616891]	[493.09085083 544.42687988 0.69328016]	[500.84927368 688.15612793 0.82887721]	[5.06006805e+02 8.49619568e+02 7.85184383e-01]	[454.55685425 274.93862915 0.87682956]	[480.19216919 274.96743774 0.93670058]	[431.50424194 269.85873413 0.73183286]	[500.7661438 267.30276489 0.80500865]	[5.08538513e+02 8.75423889e+02 6.69827402e-01]	[5.26462891e+02 8.72875977e+02 7.06917346e-01]	[5.03321808e+02 8.54838135e+02 7.09179997e-01]	[4.44387268e+02 7.98445862e+02 6.38774514e-01]	[4.31541321e+02 7.90818115e+02 6.74143791e-01]	[4.62311371e+02 7.70191223e+02 6.68577671e-01]
[464.85614014 292.92617798 0.88230407]	[459.60861206 352.00857544 0.87420392]	[395.5869751 339.26245117 0.82694107]	[354.54464722 444.31643677 0.87696046]	[323.82348633 541.69244385 0.85749364]	[521.29156494 359.58502197 0.86265427]	[529.07684326 467.49230957 0.79198432]	[526.47570801 562.42877197 0.89419329]	[451.99591064 546.94689941 0.71041822]	[405.82165527 544.46563721 0.71848661]	[439.20870972 680.37780762 0.87211335]	[457.0987854 767.64379883 0.78685474]	[495.61950684 547.03924561 0.67064446]	[500.83447266 693.23760986 0.79555798]	[5.06001587e+02 8.52222778e+02 8.01227152e-01]	[457.11831665 277.49700928 0.9061653 ]	[480.28286743 277.5123291 0.94257909]	[436.58099365 272.43862915 0.69339788]	[500.86633301 272.46972656 0.80196136]	[5.08480103e+02 8.83071106e+02 6.60204649e-01]	[5.24016235e+02 8.77958679e+02 7.16677666e-01]	[5.03336609e+02 8.62505981e+02 7.01871991e-01]	[4.44396698e+02 7.98416016e+02 6.37726188e-01]	[4.34029327e+02 7.90798218e+02 6.62619770e-01]	[4.62260651e+02 7.70218201e+02 6.43582106e-01]
[477.58856201 298.11166382 0.9089818 ]	[459.80258179 357.21838379 0.94303089]	[398.16418457 344.32421875 0.82874072]	[354.55480957 446.91464233 0.83113694]	[321.19351196 541.79302979 0.89816582]	[523.80389404 367.38638306 0.83643204]	[531.59350586 480.20477295 0.85693192]	[526.40075684 572.62670898 0.85491592]	[449.45443726 554.63861084 0.70841151]	[403.36816406 549.55383301 0.70369709]	[439.20526123 685.36669922 0.88565111]	[4.54573883e+02 7.67699280e+02 7.56384850e-01]	[490.56445312 557.25421143 0.67554063]	[500.80874634 703.48693848 0.8034749 ]	[5.05915070e+02 8.57403198e+02 7.66285896e-01]	[462.2210083 282.72915649 0.86706388]	[485.46203613 285.33056641 0.85554147]	[439.33432007 277.51266479 0.8284024 ]	[508.48580933 277.72512817 0.73531336]	[5.03435394e+02 8.93384644e+02 7.75753319e-01]	[5.23799683e+02 8.90829163e+02 7.89978147e-01]	[5.03354584e+02 8.70191284e+02 7.48023033e-01]	[4.41790405e+02 8.06005127e+02 5.93692422e-01]	[4.26416595e+02 7.93321289e+02 5.87671876e-01]	[4.59823730e+02 7.70258484e+02 6.05793118e-01]
[477.58862305 298.11212158 0.90896881]	[459.80285645 357.2182312 0.94310367]	[398.16351318 344.32467651 0.82858646]	[354.55331421 446.92608643 0.83027071]	[321.19265747 541.79382324 0.89834189]	[523.80535889 367.38571167 0.83653188]	[531.59381104 480.20571899 0.85737491]	[526.40045166 572.628479 0.85505152]	[449.45623779 554.63787842 0.7082355 ]	[403.36859131 549.5524292 0.70361835]	[439.20553589 685.36639404 0.88572419]	[4.54577209e+02 7.70075745e+02 7.56336689e-01]	[490.56634521 557.25463867 0.67532367]	[500.80886841 703.49005127 0.80376911]	[5.05914673e+02 8.57404053e+02 7.66289771e-01]	[462.22042847 282.72955322 0.86706489]	[485.46246338 285.33032227 0.85568321]	[439.33404541 277.51235962 0.82847857]	[508.48858643 277.72332764 0.73721766]	[5.03436890e+02 8.93384521e+02 7.75484145e-01]	[5.23801331e+02 8.90828308e+02 7.89713919e-01]	[5.03353912e+02 8.70192505e+02 7.48377025e-01]	[4.41790558e+02 8.06005554e+02 5.93703568e-01]	[4.26416534e+02 7.93321594e+02 5.87640882e-01]	[4.59823730e+02 7.70259094e+02 6.05664372e-01]
[477.72857666 300.64694214 0.90011823]	[462.18792725 359.6416626 0.94245386]	[398.2243042 346.88186646 0.82367158]	[354.5718689 444.42880249 0.83224964]	[318.7467041 541.83929443 0.91136074]	[523.83349609 369.95181274 0.83315551]	[531.55133057 480.34710693 0.86436379]	[523.99041748 577.76403809 0.88254994]	[446.93444824 557.26196289 0.72553217]	[403.29498291 554.67047119 0.71393538]	[439.17538452 685.45648193 0.89331299]	[4.52066803e+02 7.67635315e+02 7.66986370e-01]	[488.02536011 562.27355957 0.69385481]	[500.79522705 706.09204102 0.81444114]	[5.05874054e+02 8.59971741e+02 7.59211600e-01]	[462.3543396 290.35314941 0.86779946]	[487.99661255 290.45346069 0.85697967]	[441.78121948 277.61938477 0.82413447]	[513.61517334 280.17773438 0.76446503]	[5.03362213e+02 8.95877319e+02 7.64691770e-01]	[5.21402161e+02 8.93290405e+02 7.83639431e-01]	[5.03350586e+02 8.70292908e+02 7.15721011e-01]	[4.41820526e+02 8.00959290e+02 6.06443286e-01]	[4.26440063e+02 7.90815918e+02 6.22101009e-01]	[4.59781250e+02 7.70172363e+02 6.16966665e-01]
[480.20935059 300.72531128 0.90622181]	[462.26589966 359.73562622 0.93955356]	[400.63879395 349.40368652 0.82343388]	[354.55444336 446.89221191 0.82613748]	[318.67016602 541.8949585 0.91397882]	[523.91015625 375.00085449 0.84073341]	[531.57598877 482.75543213 0.85491139]	[523.9810791 580.31219482 0.90642291]	[446.95996094 559.75 0.73604751]	[403.31427002 554.69781494 0.71305597]	[439.12039185 685.46386719 0.88739026]	[454.55404663 767.58294678 0.78247273]	[488.02334595 562.33557129 0.70695829]	[500.77072144 708.57623291 0.8170113 ]	[5.03492615e+02 8.59981201e+02 7.63153911e-01]	[464.82745361 292.86672974 0.8590818 ]	[493.05404663 292.94006348 0.85795784]	[441.89556885 277.7208252 0.80068946]	[516.21356201 280.17980957 0.79459417]	[5.03362701e+02 8.93435608e+02 7.69135654e-01]	[5.21395630e+02 8.93248047e+02 7.82304525e-01]	[5.03320557e+02 8.70312317e+02 7.10650086e-01]	[4.41841888e+02 8.00919067e+02 6.24024451e-01]	[4.28932678e+02 7.90785583e+02 6.48543179e-01]	[4.59813110e+02 7.67673401e+02 6.26738787e-01]
[480.21038818 300.72427368 0.90672582]	[462.26669312 359.74020386 0.93881655]	[400.63995361 349.40795898 0.82355738]	[354.55285645 446.89404297 0.82557786]	[318.66989136 541.8963623 0.91461033]	[523.90875244 375.00985718 0.84120244]	[531.58618164 482.77322388 0.85411853]	[523.98071289 580.31512451 0.90665746]	[446.96386719 559.75592041 0.73590237]	[403.32125854 557.17297363 0.71327215]	[439.12905884 685.46447754 0.88861668]	[454.54727173 767.58789062 0.78492141]	[488.0305481 562.33966064 0.70624036]	[500.77377319 708.56768799 0.81707281]	[5.03488953e+02 8.59961060e+02 7.63927698e-01]	[464.82736206 290.45657349 0.85903049]	[493.05419922 292.9397583 0.85794479]	[441.89727783 277.72064209 0.80208004]	[516.21038818 280.18746948 0.79468703]	[5.03366638e+02 8.93428101e+02 7.68126369e-01]	[5.21399719e+02 8.93237610e+02 7.80821085e-01]	[5.03311798e+02 8.70298218e+02 7.08293438e-01]	[4.41839417e+02 8.00932678e+02 6.26261115e-01]	[4.28921387e+02 7.90797607e+02 6.49149060e-01]	[4.59805756e+02 7.67679077e+02 6.31952882e-01]
[480.3164978 300.77529907 0.90378273]	[462.31045532 359.78738403 0.92921025]	[400.70227051 349.4468689 0.82614565]	[354.55383301 444.43600464 0.83469647]	[318.64599609 541.82373047 0.91400445]	[523.92224121 375.1217041 0.8475284 ]	[531.62420654 482.80944824 0.84683281]	[523.96722412 580.33551025 0.9093281 ]	[446.94918823 559.75134277 0.73712796]	[403.30813599 554.67962646 0.71148592]	[439.1151123 685.51379395 0.89048958]	[452.06246948 767.60418701 0.77882516]	[488.01852417 562.33782959 0.70836329]	[500.75323486 708.50769043 0.81513643]	[5.03496704e+02 8.59993652e+02 7.55222976e-01]	[467.41531372 292.89282227 0.84045178]	[495.6663208 293.0241394 0.8772673]	[444.41830444 280.15542603 0.79579282]	[518.67724609 282.71746826 0.78941923]	[5.03423523e+02 8.95845032e+02 7.53227055e-01]	[5.23813904e+02 8.93250366e+02 7.63596117e-01]	[5.03321777e+02 8.70330566e+02 6.97154582e-01]	[4.44310303e+02 8.03474365e+02 6.18936419e-01]	[4.28955902e+02 7.93246521e+02 6.41584456e-01]	[4.59767914e+02 7.70105774e+02 6.27622008e-01]
[482.75604248 303.20874023 0.89762044]	[462.36138916 359.81292725 0.91945326]	[400.73080444 349.42303467 0.82405257]	[354.56130981 444.31295776 0.85418409]	[318.63439941 541.75036621 0.90920305]	[523.99920654 377.60317993 0.85721481]	[531.60095215 482.83938599 0.84316945]	[523.94671631 580.32843018 0.91264236]	[446.88772583 557.26531982 0.74082386]	[403.27645874 552.12854004 0.71630228]	[439.11218262 685.51464844 0.8910827 ]	[4.52064178e+02 7.67564453e+02 7.65306056e-01]	[487.94885254 562.30847168 0.7178874 ]	[500.76885986 706.06500244 0.80814505]	[5.06007721e+02 8.57424561e+02 7.54866004e-01]	[472.52322388 292.89083862 0.8239404 ]	[498.23916626 295.43392944 0.91297233]	[449.52523804 280.2144165 0.80059057]	[518.7598877 287.83068848 0.77749121]	[5.03463501e+02 8.95840759e+02 7.37327933e-01]	[5.23872742e+02 8.93273865e+02 7.52254069e-01]	[5.03460083e+02 8.70249573e+02 6.96940064e-01]	[4.44331055e+02 8.00940979e+02 6.15284562e-01]	[4.28985687e+02 7.90801453e+02 6.40750468e-01]	[4.59794006e+02 7.67627563e+02 6.20120645e-01]
[482.95050049 300.74032593 0.89313185]	[462.39630127 359.67684937 0.93379331]	[400.76950073 344.27838135 0.83279628]	[354.52642822 441.76727295 0.86852139]	[318.59320068 536.73144531 0.87748373]	[526.39019775 375.09017944 0.84171557]	[531.61999512 482.79312134 0.85037231]	[523.92718506 577.76574707 0.88757932]	[446.86724854 557.20123291 0.72971094]	[403.2744751 549.57745361 0.71357298]	[439.13864136 685.52172852 0.88923889]	[449.44821167 767.67504883 0.77683377]	[487.95504761 562.26257324 0.7077142 ]	[500.76251221 706.01483154 0.80512142]	[5.03491852e+02 8.57419006e+02 7.63621747e-01]	[477.64172363 290.37286377 0.84561515]	[500.8303833 295.39520264 0.9399997 ]	[454.60848999 280.10678101 0.79315257]	[521.35113525 290.40039062 0.76851416]	[5.03471863e+02 8.93388000e+02 7.28379190e-01]	[5.23822266e+02 8.90800903e+02 7.46688962e-01]	[5.03303040e+02 8.70200439e+02 7.16446459e-01]	[4.44407227e+02 8.03568787e+02 6.09269023e-01]	[4.31479980e+02 7.95807861e+02 6.20864749e-01]	[4.57214661e+02 7.70137573e+02 6.46241188e-01]
[485.37063599 300.63241577 0.90225035]	[462.41851807 359.64712524 0.93253016]	[400.79498291 341.79598999 0.83807009]	[354.54727173 439.32070923 0.88119602]	[318.56848145 534.12817383 0.87411952]	[526.43463135 375.09277344 0.84648037]	[531.62036133 482.75537109 0.85539156]	[523.96295166 575.16662598 0.87027037]	[444.42684937 554.67266846 0.73011482]	[400.85064697 549.53033447 0.71985608]	[439.11862183 685.52258301 0.89232099]	[449.43707275 767.65313721 0.78976417]	[487.95162964 559.77941895 0.70135415]	[500.72509766 703.48571777 0.78895837]	[5.03473236e+02 8.54894043e+02 7.79750824e-01]	[477.68518066 285.30712891 0.84960395]	[500.88931274 292.93551636 0.9193114 ]	[454.64187622 277.63272095 0.81482977]	[521.40795898 287.86911011 0.76202464]	[5.05957825e+02 8.93257996e+02 6.78039789e-01]	[5.23856689e+02 8.90704834e+02 7.05563724e-01]	[5.03286682e+02 8.70154907e+02 7.36692309e-01]	[4.49442322e+02 8.06032104e+02 6.27158761e-01]	[4.31544861e+02 7.95864624e+02 6.35437906e-01]	[4.57182648e+02 7.70093628e+02 6.58234298e-01]
[485.36505127 298.1399231 0.92704678]	[462.4022522 359.57852173 0.93570298]	[400.79217529 341.72024536 0.84144986]	[354.50021362 441.68536377 0.88322824]	[318.5975647 529.04974365 0.87558347]	[526.42224121 374.98226929 0.83661997]	[531.5949707 480.36743164 0.85508239]	[524.00042725 572.58673096 0.86462736]	[446.86828613 554.62585449 0.72148085]	[403.27835083 547.01977539 0.72225195]	[439.14389038 685.42913818 0.88674986]	[449.4838562 767.6293335 0.79346812]	[487.97320557 559.75341797 0.68861252]	[500.69296265 703.49664307 0.78311038]	[5.03394897e+02 8.52323792e+02 8.10715020e-01]	[477.6862793 280.25476074 0.86804557]	[500.89584351 290.38665771 0.90112978]	[457.10879517 277.50494385 0.82631189]	[521.3793335 285.2600708 0.70393819]	[5.05958496e+02 8.88202515e+02 6.42434955e-01]	[5.23890503e+02 8.85575439e+02 6.83811724e-01]	[5.00791840e+02 8.65114014e+02 6.78117990e-01]	[4.46874573e+02 8.03562561e+02 6.48223519e-01]	[4.31510468e+02 7.95802856e+02 6.61170542e-01]	[4.59631256e+02 7.67678345e+02 6.67139709e-01]
[485.3890686 298.00845337 0.93324697]	[462.40786743 357.13577271 0.93360031]	[400.78921509 339.2376709 0.84903663]	[354.52633667 439.27774048 0.88401312]	[318.62600708 529.03875732 0.88065678]	[526.42205811 369.98779297 0.82906711]	[534.15484619 480.21740723 0.85722286]	[524.00939941 565.0645752 0.88457805]	[446.96936035 552.09533691 0.71726966]	[403.35751343 546.96923828 0.72177875]	[439.15679932 682.88922119 0.87420976]	[449.47903442 767.65246582 0.7868607 ]	[490.52334595 559.72729492 0.68447673]	[500.63760376 703.3850708 0.76565599]	[5.03368408e+02 8.52207336e+02 8.19470167e-01]	[477.67721558 280.12179565 0.89368874]	[503.23455811 285.24435425 0.90059322]	[457.11193848 275.0446167 0.8332932 ]	[521.40716553 280.19049072 0.73898464]	[5.08510864e+02 8.85657043e+02 6.39541864e-01]	[5.23946838e+02 8.77975281e+02 6.86268568e-01]	[5.00728271e+02 8.62509033e+02 6.63565099e-01]	[4.46906281e+02 8.03508728e+02 6.40666246e-01]	[4.31502350e+02 7.93349243e+02 6.55541122e-01]	[4.59669281e+02 7.70129761e+02 6.51175678e-01]
[485.39404297 295.55184937 0.93252897]	[462.39181519 356.98394775 0.92065787]	[400.7800293 339.12792969 0.85069811]	[354.56555176 439.17202759 0.89407301]	[318.68505859 526.47088623 0.88936555]	[524.02215576 364.8526001 0.83313656]	[536.74053955 477.70492554 0.83691227]	[526.49450684 564.8951416 0.87887573]	[449.44564819 544.4677124 0.73657691]	[403.31787109 544.3515625 0.74815416]	[439.18984985 680.35900879 0.86317623]	[449.44900513 767.68536377 0.77322268]	[493.12542725 547.02453613 0.68359613]	[500.73577881 693.21826172 0.78697312]	[5.03419189e+02 8.44556885e+02 7.77924657e-01]	[477.67105103 277.65646362 0.90946096]	[500.88858032 280.17803955 0.92722875]	[457.10925293 274.90518188 0.81800699]	[521.38702393 277.65231323 0.72364795]	[5.08472809e+02 8.75341064e+02 6.68276966e-01]	[5.23943909e+02 8.72737244e+02 7.19368279e-01]	[5.00722961e+02 8.52253601e+02 6.85806215e-01]	[4.52040680e+02 8.03506714e+02 6.34033263e-01]	[4.34113983e+02 7.95813599e+02 6.54882014e-01]	[4.57198914e+02 7.70177124e+02 6.24593973e-01]
[485.40106201 287.86239624 0.86504084]	[462.40136719 346.84829712 0.8813386 ]	[400.78735352 336.47067261 0.84205717]	[357.00747681 431.51583862 0.85703295]	[321.21539307 523.87084961 0.90216839]	[523.9876709 359.67581177 0.88098532]	[539.20025635 464.88131714 0.83386904]	[529.07611084 559.71179199 0.83241415]	[454.53979492 541.81903076 0.74302602]	[405.8949585 541.75817871 0.72240227]	[439.28997803 672.7088623 0.87009043]	[4.52045471e+02 7.70176697e+02 7.62208283e-01]	[495.66931152 544.34399414 0.72337228]	[500.76846313 685.50683594 0.81548178]	[5.03430145e+02 8.34374573e+02 7.67529726e-01]	[477.71157837 274.8949585 0.90314281]	[500.89901733 275.07693481 0.96764886]	[457.08898926 264.76495361 0.78708011]	[521.33843994 274.95645142 0.76020277]	[5.05960419e+02 8.67703369e+02 6.21277571e-01]	[5.23857422e+02 8.65075806e+02 6.72461331e-01]	[5.00810028e+02 8.49595947e+02 6.57503426e-01]	[4.49460632e+02 8.03534668e+02 6.04505539e-01]	[4.34031372e+02 7.95819641e+02 6.01440549e-01]	[4.59751434e+02 7.72808167e+02 6.04729235e-01]
[485.39910889 280.24993896 0.88254702]	[462.38034058 341.67837524 0.91535336]	[400.75610352 331.45806885 0.82892668]	[357.00704956 428.92303467 0.85266459]	[326.28622437 521.29278564 0.87116647]	[524.01409912 357.03143311 0.85628176]	[539.28594971 462.26208496 0.87543684]	[534.15350342 552.09063721 0.80944926]	[457.10906982 539.26239014 0.74407083]	[410.99847412 539.20910645 0.69987613]	[439.29956055 670.17895508 0.87975651]	[454.54550171 770.14898682 0.78191262]	[498.20352173 541.81610107 0.72504687]	[500.80740356 682.88818359 0.80505037]	[5.03471924e+02 8.31672607e+02 7.68866241e-01]	[477.72067261 269.89071655 0.86982942]	[500.89138794 274.87579346 0.94483542]	[454.57922363 259.67416382 0.80324572]	[521.35961914 269.92050171 0.72764325]	[5.05990814e+02 8.57461243e+02 5.88815987e-01]	[5.23958252e+02 8.54856567e+02 6.48209393e-01]	[5.00731628e+02 8.42031677e+02 6.05094254e-01]	[4.52071381e+02 8.03514526e+02 6.19131148e-01]	[4.36590546e+02 7.95821594e+02 6.34867847e-01]	[4.59742432e+02 7.72765381e+02 6.14977717e-01]
[485.39892578 280.25094604 0.88230908]	[462.38037109 341.6786499 0.91518426]	[400.75390625 331.456604 0.82913738]	[357.00772095 428.91110229 0.85288143]	[326.28503418 521.28753662 0.87013006]	[524.01409912 357.03302002 0.85688138]	[539.28448486 462.2635498 0.8749159 ]	[534.15246582 552.09661865 0.80905223]	[457.11627197 539.2678833 0.74505413]	[411.01010132 539.20996094 0.69918108]	[439.29867554 670.17767334 0.88035178]	[454.55102539 770.1517334 0.78209531]	[498.20571899 541.82397461 0.72671759]	[500.80877686 682.9017334 0.8063876 ]	[5.03477173e+02 8.31668335e+02 7.71635830e-01]	[477.72055054 269.89181519 0.8699578 ]	[500.89108276 274.87667847 0.94496697]	[454.57855225 259.67370605 0.80290949]	[521.35925293 269.91589355 0.72572517]	[5.08446899e+02 8.59936279e+02 5.94979584e-01]	[5.23966797e+02 8.54854797e+02 6.55706227e-01]	[5.00740051e+02 8.42021423e+02 6.06020451e-01]	[4.52056946e+02 8.03507385e+02 6.17354155e-01]	[4.36584534e+02 7.95810486e+02 6.34193242e-01]	[4.59748444e+02 7.72772278e+02 6.15298986e-01]
[485.34884644 277.63366699 0.92306352]	[462.3843689 339.13998413 0.93870699]	[400.75180054 323.82324219 0.82541567]	[357.06295776 423.80368042 0.88420814]	[328.91564941 518.75256348 0.85423756]	[526.39324951 352.03033447 0.84206247]	[539.29925537 459.72879028 0.8730123 ]	[536.74176025 544.51062012 0.84845561]	[457.12631226 534.17163086 0.72430009]	[413.50326538 534.10339355 0.68801057]	[441.73907471 670.07836914 0.8863076 ]	[4.52058350e+02 7.70164124e+02 7.63912499e-01]	[498.24786377 539.23278809 0.70987844]	[500.78396606 682.8470459 0.79497743]	[5.05955444e+02 8.29267151e+02 7.92959213e-01]	[477.64498901 262.17675781 0.8589316 ]	[500.84777832 269.85186768 0.90169138]	[454.55252075 257.10388184 0.82436335]	[521.29974365 264.74865723 0.72550362]	[5.08491089e+02 8.57394104e+02 6.36116505e-01]	[5.24001892e+02 8.54803772e+02 6.92785740e-01]	[5.03273895e+02 8.39447693e+02 6.64855897e-01]	[4.44403931e+02 8.00950623e+02 6.39324069e-01]	[4.31522125e+02 7.93263367e+02 6.49921358e-01]	[4.59758270e+02 7.72818481e+02 6.20057464e-01]
[485.34170532 275.06448364 0.93106741]	[462.34796143 336.59762573 0.94543225]	[400.73721313 321.21389771 0.8438707 ]	[357.08734131 421.20932007 0.91480911]	[331.48431396 516.11981201 0.83980685]	[523.96881104 344.33724976 0.84798986]	[541.69030762 454.57778931 0.827878 ]	[539.1897583 541.80627441 0.86243325]	[457.212677 529.03533936 0.73626345]	[413.5916748 529.00585938 0.70290601]	[441.80645752 667.50457764 0.90949082]	[452.02157593 770.08721924 0.78300619]	[500.71899414 531.57067871 0.70991236]	[500.8522644 670.18395996 0.8072471 ]	[5.05992615e+02 8.24021912e+02 7.52823532e-01]	[477.59503174 257.18365479 0.89349467]	[500.80621338 259.69580078 0.92116565]	[452.05892944 254.53878784 0.82768559]	[521.23345947 259.58804321 0.69897121]	[5.13652222e+02 8.52357361e+02 6.61039114e-01]	[5.28976257e+02 8.49745972e+02 6.84891343e-01]	[5.00862854e+02 8.31699768e+02 6.76180065e-01]	[4.44367767e+02 7.98385254e+02 6.77872062e-01]	[4.31476685e+02 7.90817078e+02 6.85746074e-01]	[4.59692108e+02 7.72773560e+02 6.71854019e-01]
[482.9359436 272.39916992 0.90477788]	[462.33047485 333.93701172 0.90935504]	[400.71820068 318.61929321 0.86038703]	[357.1578064 418.60494995 0.91671312]	[333.99102783 508.47238159 0.85259175]	[523.95788574 339.22970581 0.87986749]	[541.7199707 444.38766479 0.85668433]	[539.29022217 534.18438721 0.83898753]	[459.59945679 523.86621094 0.76692396]	[416.06646729 523.86932373 0.72842789]	[441.81088257 664.98773193 0.89777672]	[4.49456024e+02 7.70106384e+02 7.69864857e-01]	[500.71157837 523.92089844 0.74009532]	[503.25158691 667.61407471 0.82518739]	[5.11005157e+02 8.13829529e+02 7.22296178e-01]	[477.59957886 254.54310608 0.91107202]	[500.77828979 257.03134155 0.95532221]	[449.52130127 251.85461426 0.79040092]	[521.19390869 254.58233643 0.70054889]	[5.13590393e+02 8.49668213e+02 6.15371048e-01]	[5.26513794e+02 8.47082092e+02 6.39212251e-01]	[5.03367249e+02 8.26634216e+02 6.01655424e-01]	[4.46906616e+02 8.03468445e+02 6.79454327e-01]	[4.31473633e+02 7.93329468e+02 6.73491120e-01]	[4.57212860e+02 7.72804321e+02 6.36489391e-01]
[482.91534424 262.20333862 0.88791716]	[462.30541992 323.76794434 0.89586705]	[400.69512939 316.05358887 0.86031795]	[357.20645142 416.05691528 0.88897121]	[336.51654053 503.44674683 0.89903456]	[523.96551514 336.54400635 0.86398196]	[541.765625 441.69372559 0.89814603]	[541.7086792 526.48736572 0.87223315]	[459.68984985 521.22509766 0.77881563]	[416.12127686 521.23986816 0.73148859]	[441.81845093 659.86016846 0.86644298]	[452.05224609 770.13171387 0.78297293]	[500.81829834 521.29937744 0.7412113 ]	[503.32122803 664.91107178 0.83457363]	[5.08492279e+02 8.11202637e+02 7.66070366e-01]	[475.15774536 251.87913513 0.86124927]	[500.74365234 254.39350891 0.9462806 ]	[446.97741699 241.72270203 0.80832464]	[518.76739502 251.83735657 0.67164874]	[5.18700317e+02 8.44612366e+02 6.56218350e-01]	[5.29052979e+02 8.39413696e+02 6.68561935e-01]	[5.03278687e+02 8.21461670e+02 6.37239754e-01]	[4.46911377e+02 7.98431152e+02 6.53394341e-01]	[4.34025604e+02 7.93251221e+02 6.72634602e-01]	[4.59672058e+02 7.75364136e+02 6.46133721e-01]
[482.83480835 257.09591675 0.9387632 ]	[462.29672241 318.64807129 0.94405967]	[400.68463135 310.92004395 0.82375807]	[359.57769775 410.97994995 0.86605805]	[336.64828491 500.83190918 0.92348111]	[523.94281006 328.90090942 0.84373701]	[541.7923584 436.65917969 0.86496574]	[541.79418945 523.81518555 0.90966588]	[459.69036865 518.68267822 0.77032459]	[416.15145874 518.71691895 0.73113877]	[441.80575562 654.69293213 0.85718417]	[454.54785156 770.20465088 0.78784001]	[500.81542969 518.71191406 0.73369324]	[503.3822937 659.84960938 0.81243348]	[5.16127014e+02 8.06116333e+02 7.70347297e-01]	[472.60540771 241.66955566 0.83423293]	[500.66308594 249.29954529 0.89103067]	[446.90716553 236.58399963 0.84300584]	[518.72424316 241.6736145 0.68150938]	[5.18790527e+02 8.34392761e+02 6.84579551e-01]	[5.34102417e+02 8.31808838e+02 6.96465075e-01]	[5.03448242e+02 8.11328125e+02 6.75056159e-01]	[4.46916351e+02 8.00946838e+02 6.63044810e-01]	[4.34052795e+02 7.93283020e+02 6.85819089e-01]	[4.59718506e+02 7.80400818e+02 6.71739459e-01]
[482.88540649 254.47241211 0.93907535]	[462.28125 315.9826355 0.93810081]	[400.68927002 303.21148682 0.82689685]	[359.63143921 400.73693848 0.90889901]	[339.11123657 498.197052 0.89238185]	[523.9005127 318.72528076 0.88463557]	[541.81335449 426.39431763 0.86787993]	[541.94885254 518.66107178 0.87674266]	[459.70565796 508.47619629 0.74617052]	[418.56451416 511.0065918 0.70828098]	[441.80200195 649.60949707 0.87658924]	[452.08261108 770.10015869 0.77610981]	[500.84057617 508.46118164 0.71775174]	[505.88513184 647.0748291 0.82678574]	[5.18690735e+02 7.95868103e+02 7.70343721e-01]	[472.59692383 236.64042664 0.87957573]	[500.6763916 239.0587616 0.91285944]	[446.88601685 233.97712708 0.83108914]	[518.70507812 236.4417572 0.6120351 ]	[5.21221741e+02 8.29247925e+02 7.25082815e-01]	[5.34141907e+02 8.29091614e+02 7.14249671e-01]	[5.11026886e+02 8.08641052e+02 6.85076535e-01]	[4.49511475e+02 7.98399658e+02 6.57002866e-01]	[4.34122925e+02 7.93251160e+02 6.76734746e-01]	[4.59713989e+02 7.75311157e+02 6.51728451e-01]
[482.86358643 246.76499939 0.88424736]	[462.28027344 308.39752197 0.88991404]	[400.69113159 298.13748169 0.86001974]	[359.64498901 398.17260742 0.91615558]	[339.27053833 490.53790283 0.8551228 ]	[523.9331665 316.08413696 0.87837315]	[541.87561035 418.78988647 0.90223688]	[544.35791016 505.90200806 0.89327508]	[459.76550293 503.35717773 0.78246385]	[418.59561157 503.39877319 0.73925066]	[441.78729248 646.91461182 0.8866452 ]	[452.08050537 767.612854 0.77511954]	[503.24404907 503.34637451 0.74814039]	[505.88967896 644.53240967 0.82182425]	[518.77862549 790.668396 0.8211574 ]	[472.59765625 233.87257385 0.87498707]	[500.66699219 233.96737671 0.93880975]	[444.37771606 226.30210876 0.81157875]	[5.16170959e+02 2.31377472e+02 4.90518510e-01]	[5.21257874e+02 8.24002075e+02 6.61765397e-01]	[5.36698059e+02 8.16397034e+02 6.78644657e-01]	[5.13566895e+02 8.00942322e+02 6.22479558e-01]	[4.49460876e+02 7.95809570e+02 6.39857173e-01]	[4.34063416e+02 7.90769409e+02 6.57142937e-01]	[4.59753784e+02 7.72798645e+02 6.34649694e-01]
[482.83944702 236.59757996 0.93884021]	[462.25866699 300.64306641 0.92093396]	[400.62637329 295.50167847 0.85173118]	[359.69656372 395.54901123 0.88820291]	[341.71600342 482.92697144 0.88391322]	[523.98034668 310.87918091 0.83361411]	[541.88262939 413.52990723 0.85527551]	[544.48724365 500.67086792 0.89390087]	[462.19415283 500.70019531 0.77303922]	[418.66534424 500.77404785 0.75021333]	[441.77349854 641.87579346 0.86900103]	[4.54585175e+02 7.67560242e+02 7.66112745e-01]	[503.35501099 498.22225952 0.7384817 ]	[505.88296509 634.21362305 0.78403664]	[521.29949951 785.58007812 0.79866093]	[472.55374146 223.70419312 0.82660961]	[498.26541138 226.30943298 0.88538957]	[444.33621216 218.59654236 0.85979182]	[516.21716309 221.10240173 0.62219578]	[5.23869019e+02 8.13840271e+02 6.69087708e-01]	[5.41809448e+02 8.11233704e+02 7.17535913e-01]	[5.13619324e+02 7.93250000e+02 6.41164422e-01]	[4.52037750e+02 7.95841614e+02 6.23871565e-01]	[4.34110870e+02 7.90773193e+02 6.56064749e-01]	[4.59803375e+02 7.72752869e+02 6.18386686e-01]
[482.86843872 221.20059204 0.88940328]	[462.32211304 287.87731934 0.88763201]	[400.69515991 277.67178345 0.85397464]	[362.20974731 377.68469238 0.88906515]	[346.89736938 472.54226685 0.81798726]	[523.95678711 295.51071167 0.87689143]	[544.3104248 398.12869263 0.8919251 ]	[546.97320557 482.84350586 0.88726401]	[462.32620239 482.82980347 0.78389901]	[421.1585083 482.8762207 0.75566995]	[439.32406616 626.54766846 0.88026839]	[457.08517456 762.48748779 0.76674342]	[503.41635132 482.80639648 0.76129973]	[508.4788208 621.38653564 0.77419603]	[521.24914551 770.24273682 0.8063311 ]	[472.60653687 210.92442322 0.86781478]	[500.64752197 213.35960388 0.92271507]	[444.31323242 205.76051331 0.82622427]	[5.13595093e+02 2.10883865e+02 4.14937019e-01]	[5.23923706e+02 8.03525330e+02 5.80133796e-01]	[5.41905884e+02 7.95834900e+02 6.31097376e-01]	[5.08515930e+02 7.88092285e+02 6.62515461e-01]	[4.57122284e+02 7.90723389e+02 6.69596076e-01]	[4.39111755e+02 7.88199463e+02 6.99848056e-01]	[4.59823090e+02 7.70143066e+02 6.42601788e-01]
[482.82089233 216.02490234 0.9507733 ]	[462.33297729 280.10842896 0.91986877]	[400.65283203 275.01071167 0.85161972]	[359.82516479 375.04400635 0.87127757]	[351.9647522 464.93930054 0.83613008]	[524.01287842 287.87380981 0.82748866]	[544.35998535 392.96334839 0.85568959]	[547.07147217 480.15374756 0.87857795]	[462.36999512 477.71453857 0.76681972]	[421.2281189 480.21087646 0.75621194]	[439.3258667 623.92279053 0.88005358]	[4.54605682e+02 7.59932434e+02 7.56634355e-01]	[503.48065186 477.66641235 0.73219872]	[508.54876709 608.5567627 0.76696604]	[521.37982178 765.06176758 0.80639148]	[470.04656982 203.16702271 0.82896495]	[498.22262573 205.7169342 0.87431443]	[441.92184448 198.11180115 0.85992157]	[513.65258789 198.1403656 0.54985875]	[5.23862366e+02 7.93324768e+02 6.56949162e-01]	[5.41896423e+02 7.90701172e+02 6.96227133e-01]	[5.16193420e+02 7.72779785e+02 5.96366405e-01]	[4.54574005e+02 7.90612061e+02 7.08401740e-01]	[4.36628601e+02 7.88082153e+02 7.22915828e-01]	[4.59834625e+02 7.67638794e+02 6.76477671e-01]
[482.81692505 213.39665222 0.93710428]	[462.36825562 275.10070801 0.93924856]	[400.71057129 269.84133911 0.81362766]	[362.23587036 369.97680664 0.842641 ]	[354.53045654 462.32763672 0.88770449]	[523.9697876 280.10568237 0.86931109]	[544.39929199 382.77615356 0.88582486]	[549.60015869 472.59735107 0.82973552]	[464.84085083 467.44915771 0.74031734]	[421.30136108 469.99621582 0.72503591]	[441.69555664 616.20324707 0.84794426]	[4.54543579e+02 7.54810364e+02 7.49662995e-01]	[505.95202637 464.90097046 0.71303147]	[516.21392822 606.05059814 0.78209215]	[521.3571167 754.76318359 0.80983484]	[470.00445557 195.6013031 0.87035954]	[498.20370483 195.60458374 0.89417547]	[441.90048218 195.46568298 0.8971644 ]	[513.63647461 195.43597412 0.54138696]	[5.23821472e+02 7.88234375e+02 7.05427945e-01]	[5.41871521e+02 7.85543213e+02 6.79260969e-01]	[5.13629028e+02 7.67670715e+02 6.47452354e-01]	[4.54569397e+02 7.88167542e+02 7.61726379e-01]	[4.36644623e+02 7.85605774e+02 7.58136153e-01]	[4.59759338e+02 7.67515137e+02 6.86492383e-01]
[482.78082275 208.29063416 0.90813327]	[462.38870239 272.46148682 0.9086411 ]	[400.7348938 262.22177124 0.81670749]	[362.29373169 367.41769409 0.82621729]	[354.57281494 459.75082397 0.89290118]	[523.93664551 275.09472656 0.89146453]	[544.45227051 380.14489746 0.90052307]	[554.64318848 464.88934326 0.84789592]	[467.42962646 464.8848877 0.71456963]	[423.82818604 467.40844727 0.70469475]	[441.72558594 613.71392822 0.84269124]	[454.55841064 749.67993164 0.76546657]	[508.54711914 462.37255859 0.6930871 ]	[521.22576904 605.92059326 0.80707365]	[523.83868408 752.21405029 0.82260656]	[467.49182129 192.97233582 0.88860309]	[498.18191528 192.96873474 0.92798257]	[441.83218384 192.82060242 0.884489 ]	[5.11030396e+02 1.92812775e+02 4.18664575e-01]	[5.23799622e+02 7.88156982e+02 7.56397486e-01]	[5.41912354e+02 7.85532288e+02 7.33413815e-01]	[5.21189087e+02 7.65054016e+02 6.66979849e-01]	[4.52064972e+02 7.88149109e+02 7.70045519e-01]	[4.36602264e+02 7.85543701e+02 7.58706570e-01]	[4.59788116e+02 7.59887756e+02 6.69880211e-01]
[482.78048706 208.29034424 0.90814602]	[462.38769531 272.46368408 0.90900964]	[400.7310791 262.22293091 0.81661111]	[362.29330444 367.41650391 0.82608932]	[354.57128906 459.75259399 0.89411491]	[523.93865967 275.09796143 0.89108133]	[544.45117188 380.14767456 0.90003717]	[554.63879395 464.89001465 0.84778178]	[467.42202759 464.88626099 0.71542668]	[423.82348633 467.41021729 0.70532697]	[441.72061157 613.7232666 0.84291244]	[454.55505371 749.6696167 0.76243722]	[508.5369873 462.37496948 0.69414818]	[521.21411133 605.92901611 0.8077414 ]	[523.85528564 752.21856689 0.82130492]	[467.49273682 192.9719696 0.88877124]	[498.18096924 192.96951294 0.9275986 ]	[441.83291626 192.82063293 0.88499314]	[5.11032806e+02 1.92819763e+02 4.20863628e-01]	[5.23801086e+02 7.88142212e+02 7.50154555e-01]	[5.41929626e+02 7.85523132e+02 7.26947308e-01]	[5.21222717e+02 7.65047363e+02 6.68620229e-01]	[4.52061035e+02 7.88156006e+02 7.69999743e-01]	[4.36605591e+02 7.85547363e+02 7.59149790e-01]	[4.59778473e+02 7.57388733e+02 6.66191101e-01]
[480.35195923 200.61190796 0.90985191]	[462.36691284 269.87130737 0.89573449]	[400.75927734 259.70785522 0.82818013]	[364.82528687 362.32662964 0.82234114]	[357.01443481 459.73019409 0.90083277]	[523.9319458 274.89086914 0.87057447]	[544.50695801 375.08847046 0.86218011]	[557.26306152 462.29592896 0.87461239]	[469.96624756 462.3302002 0.71949118]	[426.35263062 464.85824585 0.70660388]	[441.74581909 611.11755371 0.83645493]	[454.57315063 747.16247559 0.76319426]	[511.09335327 459.82305908 0.70114154]	[521.36572266 603.40423584 0.8115651 ]	[526.4588623 752.19580078 0.79967809]	[464.93170166 190.38046265 0.87756431]	[495.63516235 190.38531494 0.88375753]	[441.70843506 190.25990295 0.87519419]	[5.08521210e+02 1.87808655e+02 4.75618958e-01]	[5.23839050e+02 7.88067322e+02 7.77092278e-01]	[5.44332703e+02 7.85528687e+02 7.67095864e-01]	[5.23848389e+02 7.65058105e+02 6.95142508e-01]	[4.49483582e+02 7.88119324e+02 7.83742368e-01]	[4.34110870e+02 7.85474182e+02 7.43891120e-01]	[4.59789398e+02 7.54811707e+02 6.67328954e-01]
[480.30438232 198.07954407 0.93166518]	[462.328125 267.34106445 0.89235359]	[400.73626709 259.70874023 0.83026922]	[367.33602905 362.31283569 0.82237411]	[357.10263062 459.6880188 0.90560102]	[523.91705322 272.36791992 0.85355365]	[544.55078125 372.51708984 0.83761418]	[562.20916748 459.7897644 0.89618909]	[472.56378174 462.22531128 0.72844946]	[428.91494751 462.34860229 0.71156251]	[441.80856323 611.11785889 0.83258104]	[454.60913086 747.15576172 0.7663157 ]	[516.18103027 459.70388794 0.71041846]	[523.83538818 603.47320557 0.81423557]	[528.96990967 752.18829346 0.77730995]	[464.84353638 190.29528809 0.8805958 ]	[493.04586792 187.81057739 0.85581332]	[439.32730103 187.79162598 0.8645522 ]	[508.50900269 180.10758972 0.53297234]	[5.23851868e+02 7.88019775e+02 7.58199036e-01]	[5.44404724e+02 7.85478577e+02 7.54641175e-01]	[5.23943481e+02 7.65061096e+02 6.54989719e-01]	[452.02807617 788.0914917 0.79280818]	[4.36584991e+02 7.83038269e+02 7.53949523e-01]	[4.59810944e+02 7.57314575e+02 6.57182157e-01]
[480.25735474 198.01889038 0.9431473 ]	[462.34121704 267.28030396 0.89106739]	[400.75183105 259.7199707 0.82884145]	[369.92526245 362.2951355 0.81751716]	[357.20834351 459.77947998 0.9234581 ]	[523.92468262 269.84078979 0.84605366]	[547.02697754 372.48922729 0.8268981 ]	[562.23913574 459.75488281 0.90192014]	[475.11590576 462.23065186 0.72566199]	[431.51309204 462.36608887 0.70700365]	[441.84442139 611.06463623 0.83849162]	[457.0743103 749.72924805 0.77456659]	[518.69750977 459.68170166 0.70832181]	[523.85076904 603.30334473 0.80957627]	[531.5368042 749.75079346 0.78040963]	[462.41305542 187.82804871 0.89259946]	[490.48562622 187.74940491 0.85285485]	[439.26980591 187.82038879 0.87141848]	[506.02105713 180.09837341 0.59240425]	[523.84851074 785.56549072 0.7871964 ]	[5.44416809e+02 7.83006531e+02 7.62272477e-01]	[5.26434937e+02 7.65055908e+02 6.36973739e-01]	[452.06002808 788.12652588 0.79170537]	[4.36626740e+02 7.85520508e+02 7.62960017e-01]	[4.62223083e+02 7.62478577e+02 6.94464326e-01]
[480.25726318 198.01908875 0.94312531]	[462.34640503 267.28640747 0.89079124]	[400.75515747 259.72247314 0.82782793]	[369.92791748 362.29656982 0.81758124]	[357.20492554 459.7784729 0.92279792]	[523.92993164 269.84783936 0.8449325 ]	[547.02642822 372.4911499 0.82762945]	[562.23937988 459.756073 0.90246421]	[475.1184082 462.23141479 0.72594178]	[431.51730347 462.36553955 0.70695627]	[441.84454346 608.6395874 0.83859134]	[457.08395386 749.73217773 0.77552068]	[518.69799805 459.6835022 0.70827824]	[523.85028076 603.30767822 0.81053811]	[531.53009033 749.74035645 0.78220755]	[462.41329956 187.82844543 0.89218867]	[490.48681641 187.74975586 0.85260469]	[439.2696228 187.8137207 0.87084025]	[506.02502441 180.09710693 0.59447533]	[523.83880615 785.55114746 0.78820878]	[5.44404053e+02 7.82988159e+02 7.63492286e-01]	[5.26435120e+02 7.65035645e+02 6.34432316e-01]	[452.06814575 788.12750244 0.79050744]	[4.36636292e+02 7.85522034e+02 7.63265729e-01]	[4.62231842e+02 7.62481201e+02 6.94011569e-01]
[480.21627808 195.60168457 0.95063061]	[462.38562012 264.79394531 0.88503426]	[400.77142334 262.14578247 0.82450813]	[372.52133179 362.30471802 0.83674264]	[359.66973877 459.81661987 0.92841458]	[523.96630859 267.33999634 0.83674133]	[549.50341797 372.53204346 0.82232463]	[562.30761719 459.75131226 0.90944743]	[477.67901611 459.80273438 0.74535692]	[434.10253906 462.34500122 0.71417689]	[441.83221436 611.08795166 0.83545983]	[457.12857056 749.72454834 0.78988379]	[521.23895264 459.65789795 0.72372717]	[523.89257812 603.30297852 0.80008179]	[534.13684082 749.70574951 0.78904551]	[462.35906982 187.7719574 0.89748114]	[487.96972656 185.22540283 0.85032451]	[439.21725464 187.82949829 0.87029541]	[505.94055176 180.04548645 0.60284477]	[523.85430908 788.0491333 0.79348159]	[5.44408691e+02 7.85494995e+02 7.48158813e-01]	[5.29002869e+02 7.64969727e+02 6.30774260e-01]	[4.52077911e+02 7.88148499e+02 7.76988745e-01]	[4.36647949e+02 7.85533020e+02 7.64280081e-01]	[4.62263641e+02 7.62455811e+02 6.96180940e-01]
[480.20932007 195.59379578 0.94921297]	[462.39990234 267.28128052 0.88239712]	[400.78219604 262.23788452 0.8134656 ]	[375.07299805 364.8394165 0.84357893]	[359.81713867 462.21063232 0.91222554]	[523.97631836 267.2789917 0.83760583]	[552.05657959 372.54919434 0.81201035]	[562.32592773 459.75180054 0.90490985]	[480.16741943 459.80133057 0.76059639]	[436.64834595 462.31335449 0.72495931]	[441.83578491 611.11102295 0.83363384]	[457.13531494 749.68048096 0.79602891]	[521.33691406 459.68560791 0.73878318]	[524.01806641 605.93310547 0.82584441]	[536.71655273 749.66223145 0.80691069]	[462.35568237 187.75546265 0.89492613]	[487.96890259 185.2071991 0.84905964]	[439.21865845 187.80911255 0.8723948 ]	[505.92401123 180.0565033 0.5699777 ]	[5.24001526e+02 7.85564453e+02 7.76358724e-01]	[5.44512390e+02 7.80480042e+02 7.60775745e-01]	[5.31601135e+02 7.62441528e+02 6.21752620e-01]	[454.56484985 788.1539917 0.79608876]	[4.36680908e+02 7.85530945e+02 7.81758368e-01]	[4.62248383e+02 7.59946655e+02 6.96056366e-01]
[480.2489624 195.5776825 0.9561317]	[464.88189697 267.28292847 0.85878074]	[400.84649658 264.74023438 0.80372173]	[377.60855103 369.90481567 0.86641651]	[367.41650391 462.21591187 0.86301124]	[526.46905518 267.2822876 0.82189113]	[557.26324463 374.98922729 0.82630521]	[562.38922119 459.79678345 0.91820753]	[480.26171875 462.27468872 0.7701807 ]	[439.09759521 462.37341309 0.73130149]	[441.88119507 613.64428711 0.82289779]	[457.0880127 749.64337158 0.79200816]	[523.78222656 459.76864624 0.74551201]	[528.97149658 606.05749512 0.79811633]	[539.25799561 749.7154541 0.8119638 ]	[462.39035034 187.75706482 0.8906458 ]	[488.00744629 182.70822144 0.8461256 ]	[439.29064941 187.83163452 0.87216473]	[505.9708252 177.61384583 0.64697611]	[531.5847168 788.11676025 0.79033339]	[5.49509338e+02 7.85530334e+02 7.68723667e-01]	[5.34142395e+02 7.62491821e+02 6.18250132e-01]	[454.64306641 788.21374512 0.81462902]	[439.10421753 785.60009766 0.79629511]	[4.59808472e+02 7.57361389e+02 6.85789227e-01]
[480.3243103 195.59140015 0.95770264]	[467.43017578 267.32501221 0.83670688]	[403.34310913 267.26623535 0.78828365]	[377.71264648 369.96688843 0.87171632]	[372.54711914 462.23632812 0.87803638]	[529.03985596 267.30993652 0.80263281]	[559.77099609 375.00970459 0.83965981]	[562.41174316 459.80142212 0.92232877]	[480.29104614 464.83309937 0.75162941]	[439.13848877 464.9006958 0.71771449]	[441.90124512 613.70141602 0.8205775 ]	[457.06555176 749.65582275 0.79387057]	[523.80212402 462.30838013 0.73508537]	[531.61541748 606.09820557 0.77158481]	[539.22943115 749.60272217 0.80585903]	[464.82568359 187.77023315 0.88070333]	[493.03982544 185.17448425 0.84287816]	[441.67764282 187.83079529 0.8665812 ]	[508.50009155 180.05401611 0.62818712]	[5.34104431e+02 7.88009766e+02 7.74954915e-01]	[5.49524109e+02 7.82978760e+02 7.60279775e-01]	[5.31585754e+02 7.59872375e+02 5.95995963e-01]	[457.1206665 788.22528076 0.82066202]	[439.14050293 787.99798584 0.80415559]	[4.59764740e+02 7.57377808e+02 6.88727677e-01]
[482.88909912 195.59344482 0.93647414]	[477.66589355 269.9085083 0.85624278]	[413.54949951 267.3036499 0.78244489]	[380.32666016 372.4437561 0.86229074]	[377.51385498 462.2800293 0.91724581]	[539.28460693 269.91851807 0.81699139]	[562.36383057 375.0607605 0.87266719]	[562.45831299 462.31195068 0.91914618]	[482.71826172 467.44372559 0.73551476]	[439.23361206 467.44390869 0.71446437]	[444.3019104 613.64996338 0.81813252]	[454.63116455 749.69897461 0.78508621]	[523.8760376 464.91589355 0.71198404]	[526.49627686 608.50689697 0.81001961]	[531.56610107 749.57330322 0.779127 ]	[469.98583984 187.79811096 0.84453571]	[498.23944092 185.2013092 0.88067055]	[444.29067993 190.3855896 0.86813289]	[518.67773438 182.61061096 0.67412192]	[523.86004639 788.11157227 0.8493225 ]	[544.38549805 785.50805664 0.81520951]	[5.26489807e+02 7.57342285e+02 6.03904247e-01]	[4.57139191e+02 7.88210266e+02 7.79107571e-01]	[439.13446045 788.02276611 0.78986418]	[4.59755798e+02 7.59951904e+02 6.69937253e-01]
[485.44534302 195.57380676 0.90796953]	[480.21749878 272.37503052 0.89773011]	[418.56762695 267.30001831 0.80380702]	[382.84359741 374.98034668 0.84811586]	[377.61813354 462.41485596 0.91230536]	[541.80743408 272.41891479 0.84018219]	[564.85632324 375.07723999 0.88687629]	[564.82287598 462.4369812 0.91199934]	[482.80459595 464.93374634 0.73671788]	[439.31558228 464.925354 0.72460371]	[444.38369751 613.67785645 0.80782449]	[454.65213013 752.18304443 0.77842242]	[523.92242432 464.88546753 0.70865202]	[526.42211914 611.1060791 0.79148024]	[526.49908447 754.75854492 0.77386016]	[477.59313965 187.73318481 0.85803801]	[500.75061035 185.18978882 0.89639831]	[446.93341064 190.33752441 0.83194447]	[521.18359375 182.61326599 0.71000594]	[523.85400391 790.63781738 0.85423142]	[544.40844727 788.09118652 0.81153536]	[5.23894897e+02 7.67636963e+02 6.69792414e-01]	[4.57118256e+02 7.88201721e+02 7.82804012e-01]	[439.13729858 788.00262451 0.78905696]	[4.59797272e+02 7.62503784e+02 6.49883389e-01]
[490.53015137 195.62469482 0.87884521]	[482.71408081 272.37911987 0.90871143]	[418.71148682 264.80581665 0.8147155 ]	[387.93005371 372.46273804 0.80659324]	[377.71841431 464.91381836 0.90006906]	[544.30029297 272.44897461 0.85090482]	[565.03039551 375.02200317 0.86363286]	[564.86724854 464.94030762 0.89010745]	[482.89126587 467.4414978 0.73855191]	[441.75466919 467.41937256 0.72640389]	[444.43521118 616.21777344 0.79737312]	[454.60897827 752.18536377 0.78520167]	[523.99328613 467.42224121 0.70275235]	[524.00579834 613.63293457 0.79055059]	[526.43719482 759.87005615 0.78351468]	[480.12213135 190.24411011 0.89370376]	[503.26068115 185.23207092 0.89698929]	[454.57235718 192.79777527 0.85091245]	[521.3394165 182.66973877 0.76275432]	[5.23799377e+02 7.90784363e+02 7.90570915e-01]	[5.44353210e+02 7.90602478e+02 7.89261520e-01]	[5.23925354e+02 7.67703308e+02 6.90997005e-01]	[457.14303589 788.21850586 0.79513776]	[439.15411377 788.02697754 0.80327231]	[4.59744080e+02 7.62501221e+02 6.56794488e-01]
[498.12002563 195.58270264 0.90955573]	[482.91137695 272.40499878 0.90613633]	[421.24420166 267.32891846 0.81748676]	[395.53863525 369.96911621 0.82761222]	[380.18069458 464.88980103 0.89225358]	[544.47479248 272.44259644 0.85240203]	[567.50463867 377.5027771 0.87893701]	[564.92944336 467.4397583 0.88129753]	[482.94967651 464.93695068 0.73214489]	[441.78829956 464.90759277 0.72766572]	[446.88302612 616.19195557 0.7971983 ]	[454.6390686 752.18481445 0.78382885]	[526.42175293 464.92987061 0.69611698]	[526.50408936 618.7635498 0.76582062]	[526.4956665 757.34588623 0.77110505]	[480.29299927 187.81536865 0.91478378]	[503.44491577 185.21084595 0.88625169]	[457.17779541 192.78022766 0.88351756]	[523.82086182 182.6267395 0.76087415]	[523.79797363 790.76898193 0.80251545]	[5.44341797e+02 7.88224976e+02 7.84498096e-01]	[5.23947937e+02 7.67653320e+02 6.84028924e-01]	[4.54648376e+02 7.88239624e+02 7.84805954e-01]	[439.11233521 788.019104 0.7938695 ]	[4.59757294e+02 7.62498169e+02 6.66803658e-01]
[498.11804199 195.58314514 0.90893477]	[482.91116333 272.40408325 0.90618932]	[421.24343872 267.3265686 0.81729496]	[395.54101562 369.96087646 0.82838392]	[380.17660522 464.88458252 0.8932209 ]	[544.47479248 272.44308472 0.85232645]	[567.50360107 377.50125122 0.87865376]	[564.92816162 467.43823242 0.8818748 ]	[482.94827271 464.9347229 0.73301566]	[441.78756714 464.9050293 0.7284137 ]	[446.87692261 613.72540283 0.79752481]	[454.64028931 752.1831665 0.78408706]	[526.4206543 464.92697144 0.69686037]	[526.50671387 618.76568604 0.76529437]	[526.50006104 757.35620117 0.77006215]	[480.2913208 187.81611633 0.91470963]	[503.44473267 185.21026611 0.88609731]	[457.18017578 192.78245544 0.88409603]	[523.82196045 182.62954712 0.76127088]	[523.80004883 790.76794434 0.80217206]	[5.44344116e+02 7.88225830e+02 7.84333944e-01]	[5.23951477e+02 7.67663574e+02 6.84136748e-01]	[4.54650238e+02 7.88238708e+02 7.84564614e-01]	[439.11428833 788.01831055 0.79343075]	[4.59757294e+02 7.62497375e+02 6.67623639e-01]
[500.67111206 195.52020264 0.9525708 ]	[485.38839722 272.37265015 0.88550258]	[421.38894653 267.32879639 0.80389667]	[398.03625488 372.51135254 0.85702378]	[380.33953857 464.87295532 0.88173872]	[546.96087646 272.42053223 0.84267604]	[570.06658936 377.61715698 0.89039135]	[564.97888184 470.04397583 0.87395132]	[485.43362427 467.45703125 0.7202456 ]	[441.90856934 464.95013428 0.71432453]	[446.87265015 613.71594238 0.79384702]	[454.62435913 749.73144531 0.78113693]	[526.52001953 469.97650146 0.6793614 ]	[529.00708008 613.71948242 0.75148773]	[526.51403809 754.80322266 0.77106643]	[482.78604126 185.26890564 0.90554082]	[505.98699951 182.62135315 0.85738027]	[459.73138428 190.35848999 0.88994116]	[524.02984619 177.61898804 0.71673417]	[523.80169678 790.79174805 0.795169 ]	[5.44351013e+02 7.90606201e+02 7.87460268e-01]	[5.23968689e+02 7.67572754e+02 6.64625585e-01]	[4.54641968e+02 7.88240906e+02 7.83770144e-01]	[439.10305786 788.01855469 0.79041904]	[4.59758972e+02 7.62453552e+02 6.64937258e-01]
[500.77017212 195.51547241 0.9645226 ]	[487.98361206 272.39404297 0.85496819]	[423.90319824 269.83203125 0.78472358]	[398.14309692 372.45437622 0.85039437]	[385.30047607 464.87338257 0.84843802]	[549.57305908 272.44998169 0.81515849]	[577.72613525 377.70220947 0.88769424]	[565.05627441 470.00448608 0.86051434]	[487.94064331 467.42098999 0.70974714]	[444.33074951 464.90612793 0.70798677]	[444.3862915 613.71636963 0.81243175]	[454.59088135 752.2479248 0.78808302]	[531.54229736 467.47640991 0.66790634]	[534.13793945 613.67211914 0.73828876]	[526.54144287 754.76049805 0.77115875]	[482.9107666 185.23672485 0.89026707]	[508.55053711 182.63049316 0.83750039]	[462.21234131 190.32421875 0.88309729]	[526.5269165 182.62562561 0.68579674]	[523.83966064 790.77856445 0.80587602]	[544.38134766 788.20666504 0.79397845]	[5.23962097e+02 7.67518860e+02 6.69760823e-01]	[4.54648102e+02 7.88239563e+02 7.79128909e-01]	[439.10491943 788.0324707 0.79366791]	[4.59712341e+02 7.65044250e+02 6.96292877e-01]
[500.8631897 195.49365234 0.95987839]	[493.10748291 272.36477661 0.83814675]	[428.96109009 267.30657959 0.77293926]	[398.23748779 369.95050049 0.84508109]	[387.90948486 462.34472656 0.85801679]	[554.652771 272.46612549 0.80832946]	[580.3102417 377.62750244 0.88590342]	[567.50854492 470.01934814 0.84079087]	[490.47970581 467.43475342 0.700665 ]	[444.41757202 464.89587402 0.69918472]	[446.86618042 616.21984863 0.79614854]	[457.06292725 752.29797363 0.78218728]	[534.12133789 470.00912476 0.66262347]	[536.68566895 616.20794678 0.75037324]	[528.9944458 754.77526855 0.77046007]	[485.38269043 185.21903992 0.87052667]	[513.64147949 180.15763855 0.84137744]	[462.34506226 190.33314514 0.87708437]	[531.57904053 180.12359619 0.71174544]	[5.23858765e+02 7.93224304e+02 7.88038909e-01]	[5.44408386e+02 7.90635986e+02 7.88222730e-01]	[5.23989746e+02 7.67516541e+02 6.77691996e-01]	[4.54639038e+02 7.90610229e+02 7.65122473e-01]	[439.11779785 788.04083252 0.78844726]	[4.59746399e+02 7.67510681e+02 7.06072152e-01]
[503.29949951 195.45787048 0.95529604]	[498.11083984 269.89431763 0.84128946]	[431.52185059 264.75387573 0.77806675]	[400.67242432 367.41360474 0.84739619]	[390.49108887 462.30627441 0.86428344]	[559.76464844 272.43435669 0.82325065]	[582.73205566 377.584198 0.87915206]	[572.64208984 467.40634155 0.81359702]	[490.55395508 467.4586792 0.68892026]	[446.92507935 464.93112183 0.68429047]	[446.92834473 618.75109863 0.79128814]	[457.08413696 754.80950928 0.78462398]	[536.6796875 470.01312256 0.66496891]	[539.2668457 616.26544189 0.7808103 ]	[531.57562256 754.78295898 0.75947511]	[487.91619873 182.66946411 0.85472965]	[518.66015625 180.13554382 0.86233211]	[462.44039917 190.29295349 0.86674327]	[534.1842041 182.63269043 0.71748406]	[5.23827515e+02 7.93221313e+02 7.80092716e-01]	[5.44392456e+02 7.90656006e+02 7.82887518e-01]	[5.26471558e+02 7.67516663e+02 6.73674226e-01]	[4.54613708e+02 7.90626465e+02 7.58280516e-01]	[439.10678101 788.0557251 0.78872436]	[4.59747040e+02 7.67575500e+02 7.14455247e-01]
[503.32739258 195.45030212 0.95302463]	[498.20700073 269.91583252 0.86149102]	[434.02157593 264.74923706 0.78067321]	[400.73217773 369.95587158 0.85807335]	[395.50137329 462.30712891 0.87777174]	[562.2923584 272.47167969 0.84014237]	[582.76379395 377.61410522 0.88351423]	[577.75500488 467.45523071 0.82769781]	[495.58377075 467.45071411 0.68060625]	[449.51742554 467.40664673 0.67439187]	[446.95565796 618.77612305 0.78765887]	[457.10736084 757.36883545 0.78411031]	[539.21533203 470.01144409 0.67483318]	[539.2678833 621.35119629 0.77901506]	[531.53662109 754.78704834 0.76139361]	[487.96292114 182.64186096 0.85282409]	[518.71966553 180.11625671 0.87506717]	[464.86682129 190.28579712 0.85506904]	[536.75006104 182.63435364 0.74901748]	[523.83874512 790.77062988 0.79580432]	[5.44388245e+02 7.88223267e+02 7.80185819e-01]	[5.26438354e+02 7.67527588e+02 6.79347873e-01]	[4.52068390e+02 7.90679016e+02 7.44828582e-01]	[4.36687103e+02 7.88099426e+02 7.77614355e-01]	[4.59797455e+02 7.67676208e+02 7.19766259e-01]
[503.35736084 195.45211792 0.95127833]	[498.24200439 269.92330933 0.86868823]	[434.08953857 264.76635742 0.78456378]	[400.76153564 369.91442871 0.85812068]	[395.58978271 462.29122925 0.90087104]	[562.28955078 272.45574951 0.83769131]	[582.84460449 377.60632324 0.8915351 ]	[580.27386475 470.01986694 0.83655268]	[495.6595459 467.44625854 0.68914747]	[452.04229736 467.41635132 0.67849261]	[449.51647949 618.77844238 0.78180069]	[457.08740234 754.84136963 0.78710061]	[539.29150391 469.98947144 0.68168223]	[541.76831055 621.36236572 0.80110407]	[531.60516357 754.79156494 0.75804281]	[488.00741577 182.62431335 0.84773719]	[518.75109863 180.1247406 0.87872559]	[464.85778809 187.81895447 0.84630132]	[539.19598389 180.15698242 0.74336338]	[523.90557861 790.78979492 0.80083883]	[544.44598389 790.61376953 0.79481566]	[5.26440063e+02 7.67505188e+02 6.88080966e-01]	[4.54625092e+02 7.90686890e+02 7.61880994e-01]	[439.12905884 788.12139893 0.79613709]	[4.59742432e+02 7.67601929e+02 7.29099274e-01]
[503.35757446 195.45196533 0.95118421]	[498.23962402 269.91802979 0.86807269]	[434.09255981 264.76473999 0.78488648]	[400.76138306 369.91513062 0.85763997]	[395.59216309 462.28741455 0.90111059]	[562.28387451 272.44885254 0.83649743]	[582.84643555 377.60406494 0.89153713]	[580.2744751 470.01889038 0.83659929]	[495.66033936 467.44692993 0.68892235]	[452.03744507 467.41824341 0.67807066]	[449.51449585 618.78808594 0.78324425]	[457.09146118 754.8392334 0.78825986]	[539.29431152 469.98803711 0.68199086]	[541.76531982 621.35552979 0.8006689 ]	[531.60162354 754.78875732 0.75859118]	[488.00753784 182.62362671 0.84765881]	[518.75134277 180.12454224 0.87883282]	[464.85818481 187.81916809 0.84646118]	[539.19512939 180.15678406 0.74211007]	[523.90594482 790.78710938 0.80171818]	[544.44561768 790.61077881 0.79479605]	[5.26438416e+02 7.67503662e+02 6.88749790e-01]	[4.54625732e+02 7.90688477e+02 7.62588739e-01]	[439.12844849 788.12322998 0.79645622]	[4.59746674e+02 7.67602112e+02 7.29755521e-01]
[503.35769653 195.45219421 0.95115095]	[498.23956299 269.91799927 0.8681106 ]	[434.09246826 264.7644043 0.7849021 ]	[400.76144409 369.91583252 0.85777414]	[395.59332275 462.28662109 0.90167743]	[562.28399658 272.44876099 0.83654022]	[582.84667969 377.60394287 0.89157706]	[580.27459717 470.01901245 0.83662397]	[495.65692139 467.4437561 0.68874872]	[452.03347778 467.41662598 0.67791277]	[449.51513672 618.78796387 0.78306222]	[457.0960083 754.84130859 0.78892785]	[539.29302979 469.98416138 0.6815353 ]	[541.76391602 621.35693359 0.8000617 ]	[531.60290527 754.79016113 0.75823277]	[488.00753784 182.62368774 0.84765857]	[518.75158691 180.1244812 0.87885922]	[464.85772705 187.82019043 0.84651899]	[539.19512939 180.15701294 0.74207157]	[523.90765381 790.79003906 0.801359 ]	[544.4463501 790.61352539 0.79397917]	[5.26438049e+02 7.67504456e+02 6.88308060e-01]	[4.54620758e+02 7.90691467e+02 7.63616145e-01]	[439.12478638 788.12359619 0.79715753]	[4.59749115e+02 7.67602783e+02 7.31037796e-01]
[503.35751343 195.45237732 0.9511947 ]	[498.23950195 269.91760254 0.86812127]	[434.09283447 264.76391602 0.78499299]	[400.76132202 369.91531372 0.85771412]	[395.59277344 462.28674316 0.90139025]	[562.28411865 272.44885254 0.83658099]	[582.84680176 377.60443115 0.89167398]	[580.27453613 470.02011108 0.83661687]	[495.65762329 467.44638062 0.68867421]	[452.0350647 467.41906738 0.67786819]	[449.5163269 618.79107666 0.78311932]	[457.09585571 754.84216309 0.78890306]	[539.29260254 469.98690796 0.68153679]	[541.76544189 621.355896 0.80010617]	[531.60430908 754.79125977 0.75796831]	[488.00778198 182.62384033 0.8476581 ]	[518.75158691 180.12493896 0.87882477]	[464.85800171 187.81970215 0.84645945]	[539.19549561 180.15768433 0.74201667]	[523.90820312 790.78918457 0.80133021]	[544.44708252 790.61315918 0.79364264]	[5.26437622e+02 7.67505188e+02 6.88191891e-01]	[4.54621399e+02 7.90693726e+02 7.63115823e-01]	[439.12490845 788.12579346 0.79684967]	[4.59748749e+02 7.67603333e+02 7.30817199e-01]
[503.35778809 195.45336914 0.95108318]	[498.24142456 269.92315674 0.86865872]	[434.09213257 264.76556396 0.78485686]	[400.76040649 369.91513062 0.85788351]	[395.59255981 462.28768921 0.9018262 ]	[562.28741455 272.45733643 0.83748251]	[582.84490967 377.60546875 0.89148432]	[580.27453613 470.02102661 0.83662581]	[495.65878296 467.44274902 0.68935311]	[452.03894043 467.41537476 0.67830008]	[449.50421143 618.79144287 0.78362536]	[457.09707642 754.83416748 0.7884075 ]	[539.29260254 469.98208618 0.68196231]	[541.75811768 621.35302734 0.79875875]	[531.60375977 754.78948975 0.75779361]	[488.00726318 182.62387085 0.84770346]	[518.75231934 180.12460327 0.87898523]	[464.85662842 187.82015991 0.84671766]	[539.19732666 180.15757751 0.742957 ]	[523.90588379 790.79125977 0.80076343]	[544.44451904 790.61431885 0.79391861]	[5.26439392e+02 7.67503784e+02 6.87400818e-01]	[4.54614136e+02 7.90690247e+02 7.62254000e-01]	[439.1199646 788.12030029 0.79467899]	[4.59753571e+02 7.67598633e+02 7.30144143e-01]
[503.35784912 195.45341492 0.95102113]	[498.24136353 269.9230957 0.86867869]	[434.09240723 264.76544189 0.78489292]	[400.76037598 369.91574097 0.85786784]	[395.59255981 462.28674316 0.90158522]	[562.28686523 272.4576416 0.83749038]	[582.8460083 377.60586548 0.89168179]	[580.27593994 470.01861572 0.83708501]	[495.66101074 467.4430542 0.68928373]	[452.04055786 467.41540527 0.67831177]	[449.51309204 618.78009033 0.78286844]	[457.09301758 757.30236816 0.78848058]	[539.29473877 469.98275757 0.68209487]	[541.76080322 621.35552979 0.80000913]	[531.60449219 754.78948975 0.7580601 ]	[488.00750732 182.62382507 0.84761155]	[518.75238037 180.1247406 0.8789463 ]	[464.85681152 187.82008362 0.84662092]	[539.19702148 180.15763855 0.74283808]	[523.90667725 790.7911377 0.80107081]	[544.44525146 790.61407471 0.79403132]	[5.26438538e+02 7.67503662e+02 6.87610090e-01]	[4.54621490e+02 7.90692322e+02 7.63366759e-01]	[439.12451172 788.12451172 0.79696274]	[4.59748840e+02 7.67603027e+02 7.30337858e-01]
[503.35791016 195.45341492 0.95101881]	[498.24151611 269.92330933 0.86871874]	[434.09268188 264.76571655 0.78488994]	[400.76028442 369.91610718 0.85794121]	[395.59243774 462.28674316 0.90159714]	[562.28717041 272.45773315 0.83750689]	[582.84606934 377.605896 0.89167798]	[580.27581787 470.01861572 0.83707941]	[495.66094971 467.44296265 0.68929362]	[452.04077148 467.41552734 0.67831278]	[449.51306152 618.78015137 0.78286511]	[457.09320068 757.30267334 0.78850079]	[539.29492188 469.98287964 0.68212491]	[541.76092529 621.35540771 0.80001992]	[531.60461426 754.78955078 0.75804728]	[488.00726318 182.62379456 0.84763658]	[518.75256348 180.1247406 0.87896502]	[464.85668945 187.82020569 0.84659797]	[539.19708252 180.15765381 0.74281484]	[523.90673828 790.7911377 0.80106974]	[544.44506836 790.61376953 0.79401332]	[5.26438477e+02 7.67503540e+02 6.87584758e-01]	[4.54621338e+02 7.90692566e+02 7.63328969e-01]	[439.12442017 788.12469482 0.79695457]	[4.59748840e+02 7.67603149e+02 7.30372190e-01]
[503.35787964 195.45336914 0.95101488]	[498.24145508 269.92303467 0.86866999]	[434.09231567 264.76541138 0.78490639]	[400.76010132 369.91659546 0.85799772]	[395.59249878 462.2868042 0.90156943]	[562.28686523 272.45755005 0.83749688]	[582.8458252 377.60577393 0.89168024]	[580.27581787 470.01858521 0.8370806 ]	[495.66107178 467.44317627 0.68928587]	[452.0406189 467.41546631 0.67830688]	[449.51300049 618.7802124 0.78286719]	[457.09313965 757.30249023 0.788481 ]	[539.29492188 469.98294067 0.68210185]	[541.76104736 621.35559082 0.80001116]	[531.60449219 754.78961182 0.75806004]	[488.00744629 182.62387085 0.84761453]	[518.75231934 180.12472534 0.87894017]	[464.85668945 187.82014465 0.84662557]	[539.19702148 180.15763855 0.74283987]	[523.90655518 790.79101562 0.80107123]	[544.44519043 790.61395264 0.79403192]	[5.26438354e+02 7.67503479e+02 6.87610686e-01]	[4.54621460e+02 7.90692444e+02 7.63367116e-01]	[439.12457275 788.12445068 0.79696453]	[4.59748718e+02 7.67602905e+02 7.30337381e-01]
[503.35787964 195.45336914 0.95105946]	[498.23989868 269.92312622 0.86834812]	[434.08792114 264.76593018 0.78452939]	[400.75967407 369.91665649 0.85806322]	[395.59237671 462.28692627 0.90174097]	[562.28747559 272.45755005 0.83750999]	[582.84460449 377.60522461 0.89145374]	[580.27563477 470.01812744 0.83703983]	[495.66091919 467.44271851 0.68929422]	[452.04089355 467.4151001 0.67829567]	[449.512146 618.78015137 0.78286052]	[457.09378052 757.30200195 0.78847611]	[539.29455566 469.98233032 0.68211585]	[541.76116943 621.35522461 0.7998457 ]	[531.60528564 754.79003906 0.75773132]	[488.00726318 182.6239624 0.8477146 ]	[518.75238037 180.12461853 0.87897205]	[464.85665894 187.82034302 0.84663451]	[539.19732666 180.15765381 0.74279398]	[523.90643311 790.79150391 0.80112165]	[544.44555664 790.61462402 0.79405236]	[5.26439209e+02 7.67503662e+02 6.87404931e-01]	[4.54619781e+02 7.90691528e+02 7.63368726e-01]	[439.1232605 788.12310791 0.796929 ]	[4.59749786e+02 7.67602478e+02 7.30240881e-01]
[503.35797119 195.45330811 0.95100397]	[498.23956299 269.9225769 0.86832368]	[434.08816528 264.76544189 0.78456718]	[400.76013184 369.91555786 0.85788286]	[395.59277344 462.28521729 0.9016217 ]	[562.28704834 272.45758057 0.8374548 ]	[582.8460083 377.605896 0.89166248]	[580.27575684 470.01876831 0.83701694]	[495.66088867 467.44320679 0.68917203]	[452.03997803 467.41546631 0.67816615]	[449.51190186 618.78033447 0.782951 ]	[457.09298706 757.3024292 0.78848314]	[539.2947998 469.98278809 0.68208283]	[541.76202393 621.35522461 0.80016965]	[531.60528564 754.78967285 0.75789094]	[488.00762939 182.62379456 0.84759265]	[518.75244141 180.12467957 0.87893242]	[464.85681152 187.82015991 0.8465662 ]	[539.19720459 180.15779114 0.7427519 ]	[523.90655518 790.79168701 0.80106306]	[544.44512939 790.61431885 0.79399985]	[5.26438965e+02 7.67503540e+02 6.87528968e-01]	[4.54621399e+02 7.90692383e+02 7.63399422e-01]	[439.12478638 788.12475586 0.79703617]	[4.59748718e+02 7.67603088e+02 7.30317593e-01]
[503.35806274 195.45335388 0.95100373]	[498.23989868 269.92276001 0.86836463]	[434.08828735 264.76568604 0.78454804]	[400.76000977 369.91555786 0.85789281]	[395.59277344 462.28515625 0.90160859]	[562.28710938 272.45761108 0.83745825]	[582.84588623 377.60592651 0.8916595 ]	[580.27563477 470.01876831 0.83700663]	[495.66091919 467.44314575 0.68918866]	[452.04025269 467.41525269 0.67817068]	[449.51251221 618.7802124 0.78289884]	[457.09335327 757.30273438 0.788517 ]	[539.29498291 469.98278809 0.68210763]	[541.76208496 621.35522461 0.80019063]	[531.60534668 754.78979492 0.75787383]	[488.00753784 182.62379456 0.84760559]	[518.75256348 180.12469482 0.87895364]	[464.85653687 187.82032776 0.8465358 ]	[539.19702148 180.15768433 0.74270588]	[523.90655518 790.79168701 0.80106676]	[544.44519043 790.61456299 0.79398453]	[5.26439026e+02 7.67503906e+02 6.87527180e-01]	[4.54621399e+02 7.90692444e+02 7.63365507e-01]	[439.12451172 788.12469482 0.79703712]	[4.59748718e+02 7.67603210e+02 7.30295837e-01]
[503.35803223 195.45335388 0.95100516]	[498.23980713 269.92269897 0.86832303]	[434.08816528 264.76531982 0.78456753]	[400.75997925 369.91546631 0.85788417]	[395.59283447 462.28521729 0.90163285]	[562.28710938 272.45751953 0.83745396]	[582.84588623 377.60580444 0.89166141]	[580.2755127 470.01873779 0.83701867]	[495.66085815 467.44302368 0.68918782]	[452.04019165 467.41531372 0.67816848]	[449.51242065 618.78027344 0.78290337]	[457.09310913 757.30267334 0.78847158]	[539.2947998 469.9826355 0.68208241]	[541.76208496 621.35510254 0.80017829]	[531.60528564 754.78985596 0.75788683]	[488.00765991 182.62382507 0.84759104]	[518.75244141 180.12472534 0.87893176]	[464.85681152 187.82015991 0.84657103]	[539.19708252 180.15774536 0.74274975]	[523.90643311 790.7913208 0.80106193]	[544.44519043 790.61468506 0.7939983 ]	[5.26439270e+02 7.67503906e+02 6.87532783e-01]	[4.54621368e+02 7.90692139e+02 7.63389647e-01]	[439.12469482 788.12463379 0.79701912]	[4.59748718e+02 7.67603088e+02 7.30295420e-01]
[503.35791016 195.45336914 0.95106852]	[498.23983765 269.9230957 0.86834025]	[434.08792114 264.76596069 0.78453255]	[400.75985718 369.91558838 0.857934 ]	[395.59292603 462.28549194 0.90178049]	[562.28741455 272.45742798 0.83750206]	[582.8447876 377.6053772 0.8914485]	[580.27563477 470.01806641 0.83703846]	[495.65985107 467.44216919 0.68921995]	[452.03967285 467.41421509 0.678177 ]	[449.51156616 618.78088379 0.78298128]	[457.09356689 757.30212402 0.78845757]	[539.29382324 469.98175049 0.68201292]	[541.76068115 621.3548584 0.79979676]	[531.60754395 754.79150391 0.75748479]	[488.00738525 182.62393188 0.84771317]	[518.75244141 180.12463379 0.87897879]	[464.85668945 187.82034302 0.84664178]	[539.19732666 180.15768433 0.74280441]	[523.90643311 790.79333496 0.80073136]	[544.44592285 790.61645508 0.79380912]	[5.26440552e+02 7.67504578e+02 6.87357068e-01]	[4.54619873e+02 7.90691772e+02 7.63277173e-01]	[439.1232605 788.12329102 0.79687881]	[4.59749512e+02 7.67602539e+02 7.30129838e-01]
[503.35803223 195.45341492 0.95102 ]	[498.23962402 269.92300415 0.86832893]	[434.08798218 264.76586914 0.78453791]	[400.75991821 369.91552734 0.85789716]	[395.59283447 462.28497314 0.90161258]	[562.28674316 272.45755005 0.83744842]	[582.84594727 377.60586548 0.89167166]	[580.2756958 470.01879883 0.83701956]	[495.66012573 467.44265747 0.6891638 ]	[452.03939819 467.41455078 0.67814267]	[449.51187134 618.78094482 0.78302455]	[457.09301758 757.30358887 0.78852075]	[539.29431152 469.98239136 0.6820218 ]	[541.76147461 621.35473633 0.80010378]	[531.60791016 754.79089355 0.7575807 ]	[488.00744629 182.62384033 0.84760433]	[518.75250244 180.1247406 0.8789326 ]	[464.85656738 187.82034302 0.84662545]	[539.19702148 180.15776062 0.74273711]	[523.90631104 790.79333496 0.80075842]	[544.44580078 790.61621094 0.79376078]	[5.26440735e+02 7.67504639e+02 6.87251389e-01]	[4.54621490e+02 7.90692688e+02 7.63286293e-01]	[439.12466431 788.12518311 0.79700911]	[4.59748444e+02 7.67603760e+02 7.30294466e-01]
[503.35797119 195.45335388 0.9510237 ]	[498.23977661 269.9230957 0.86837482]	[434.08831787 264.76602173 0.78454548]	[400.75994873 369.91555786 0.8579191 ]	[395.59301758 462.2850647 0.90156549]	[562.28704834 272.45767212 0.83745551]	[582.84588623 377.60586548 0.89166856]	[580.27557373 470.01864624 0.83700389]	[495.66018677 467.44265747 0.68916982]	[452.0395813 467.41470337 0.67814541]	[449.51199341 618.78088379 0.78301513]	[457.09301758 757.3024292 0.78848404]	[539.29437256 469.98248291 0.68205154]	[541.76141357 621.35479736 0.80009556]	[531.60778809 754.79071045 0.75758129]	[488.00750732 182.62387085 0.8476212 ]	[518.75262451 180.12472534 0.8789537 ]	[464.85629272 187.82038879 0.84660327]	[539.19714355 180.15777588 0.74271089]	[523.90649414 790.79309082 0.80073023]	[544.44567871 790.61602783 0.79374564]	[5.26440613e+02 7.67504578e+02 6.87245548e-01]	[4.54621490e+02 7.90692383e+02 7.63323009e-01]	[439.12457275 788.12463379 0.7969842 ]	[4.59748688e+02 7.67602905e+02 7.30257690e-01]
[503.35784912 195.45329285 0.95102119]	[498.23971558 269.9230957 0.86833084]	[434.08810425 264.76596069 0.78453779]	[400.75991821 369.91546631 0.85788 ]	[395.59274292 462.28500366 0.90159893]	[562.28710938 272.45761108 0.83744895]	[582.84588623 377.60577393 0.89167345]	[580.27563477 470.01879883 0.83701831]	[495.66012573 467.44271851 0.68916655]	[452.03939819 467.41455078 0.67815179]	[449.51199341 618.78088379 0.78302163]	[457.09320068 757.3036499 0.78851879]	[539.29425049 469.98226929 0.68202347]	[541.76141357 621.35455322 0.80009907]	[531.60797119 754.79058838 0.75757962]	[488.00753784 182.62385559 0.84760481]	[518.75256348 180.12475586 0.87893474]	[464.85662842 187.82032776 0.84663039]	[539.19708252 180.15779114 0.74273747]	[523.90631104 790.79290771 0.80077451]	[544.44567871 790.61602783 0.7937445 ]	[5.26440674e+02 7.67504517e+02 6.87221110e-01]	[4.54621613e+02 7.90692871e+02 7.63278186e-01]	[439.12469482 788.12524414 0.79699159]	[4.59748688e+02 7.67604004e+02 7.30282664e-01]
[503.35791016 195.45336914 0.95106852]	[498.23983765 269.9230957 0.86834025]	[434.08792114 264.76596069 0.78453255]	[400.75985718 369.91558838 0.857934 ]	[395.59292603 462.28549194 0.90178049]	[562.28741455 272.45742798 0.83750206]	[582.8447876 377.6053772 0.8914485]	[580.27563477 470.01806641 0.83703846]	[495.65985107 467.44216919 0.68921995]	[452.03967285 467.41421509 0.678177 ]	[449.51156616 618.78088379 0.78298128]	[457.09356689 757.30212402 0.78845757]	[539.29382324 469.98175049 0.68201292]	[541.76068115 621.3548584 0.79979676]	[531.60754395 754.79150391 0.75748479]	[488.00738525 182.62393188 0.84771317]	[518.75244141 180.12463379 0.87897879]	[464.85668945 187.82034302 0.84664178]	[539.19732666 180.15768433 0.74280441]	[523.90643311 790.79333496 0.80073136]	[544.44592285 790.61645508 0.79380912]	[5.26440552e+02 7.67504578e+02 6.87357068e-01]	[4.54619873e+02 7.90691772e+02 7.63277173e-01]	[439.1232605 788.12329102 0.79687881]	[4.59749512e+02 7.67602539e+02 7.30129838e-01]
[0. 0. 0.]	[0. 0. 0.]	[0. 0. 0.]	[0. 0. 0.]	[0. 0. 0.]	[0. 0. 0.]	[0. 0. 0.]	[0. 0. 0.]	[0. 0. 0.]	[0. 0. 0.]	[0. 0. 0.]	[0. 0. 0.]	[0. 0. 0.]	[0. 0. 0.]	[0. 0. 0.]	[0. 0. 0.]	[0. 0. 0.]	[0. 0. 0.]	[0. 0. 0.]	[0. 0. 0.]	[0. 0. 0.]	[0. 0. 0.]	[0. 0. 0.]	[0. 0. 0.]	[0. 0. 0.]
