# Supplementary material for: Evaluation of functional tests performance using a camera-based and machine learning approach
Source: PLoS One. 2023 Nov 3;18(11):e0288279. doi: 10.1371/journal.pone.0288279 (PMC10624324; doi:10.1371/journal.pone.0288279)
Supplement: S1 Data — This dataset includes all the extracted keypoints of movements and the associated features and statistics, which were used for the analyses presented in the main manuscript. (ZIP) [file pone.0288279.s001.zip › PLOS_data_28032023/original_movement_data/CSV/000048_PNJN_P_crop.csv]

[521.31835938 241.72200012 0.83336067]	[521.37438965 292.96105957 0.91282964]	[444.4012146 290.39709473 0.79451317]	[423.82269287 400.75894165 0.85360485]	[421.39782715 521.30212402 0.9010452 ]	[595.72290039 295.45898438 0.81065547]	[611.16912842 403.37887573 0.79826427]	[631.59509277 518.66925049 0.83853924]	[518.76068115 516.13879395 0.67044628]	[472.54064941 513.64044189 0.61786127]	[480.24588013 685.50354004 0.88405913]	[4.82710876e+02 8.49701660e+02 8.43690753e-01]	[564.81243896 516.14642334 0.69525027]	[565.01757812 687.98620605 0.87642211]	[5.70055054e+02 8.54881531e+02 7.61428475e-01]	[503.49932861 231.43850708 0.85661435]	[534.09393311 231.35719299 0.81711233]	[485.46246338 210.88226318 0.72459733]	[554.6619873 205.7525177 0.85839653]	[5.80360962e+02 8.95924072e+02 7.69908249e-01]	[6.00795105e+02 8.90822632e+02 7.86634684e-01]	[5.64846924e+02 8.72707642e+02 7.45019734e-01]	[4.85367950e+02 8.95941284e+02 7.28976727e-01]	[4.62375885e+02 8.93267273e+02 7.28560269e-01]	[4.85397217e+02 8.60009644e+02 6.21835351e-01]
[521.31964111 241.71917725 0.83361948]	[521.3729248 292.96032715 0.91255391]	[444.40103149 290.39630127 0.79450881]	[423.82315063 400.76055908 0.85334677]	[421.39825439 521.30145264 0.90083969]	[595.72290039 295.45904541 0.81054467]	[611.16778564 403.37911987 0.79876274]	[631.59545898 518.66845703 0.83852434]	[518.76098633 516.14129639 0.67074215]	[472.5401001 513.64300537 0.61787504]	[480.24636841 685.50323486 0.88421303]	[4.82709503e+02 8.49702698e+02 8.43651175e-01]	[564.81317139 516.14825439 0.69531637]	[565.02020264 687.98394775 0.87560236]	[5.70053650e+02 8.54883850e+02 7.61171877e-01]	[505.86767578 231.4370575 0.85594368]	[534.09851074 231.35595703 0.81675416]	[485.47070312 210.87492371 0.7273742 ]	[554.65966797 205.75531006 0.85790008]	[5.80363953e+02 8.95922791e+02 7.70154238e-01]	[6.00796082e+02 8.90821838e+02 7.86900520e-01]	[5.64843994e+02 8.72710388e+02 7.45146573e-01]	[4.85365540e+02 8.95941162e+02 7.29352117e-01]	[4.62375122e+02 8.93267578e+02 7.28765905e-01]	[4.85395264e+02 8.60008972e+02 6.22348726e-01]
[521.31860352 241.72383118 0.83297402]	[521.37347412 292.96038818 0.91259003]	[444.40115356 290.39706421 0.79445362]	[423.82290649 400.76010132 0.85346538]	[421.39782715 521.30230713 0.90101475]	[595.72265625 295.45925903 0.81055874]	[611.16888428 403.38119507 0.79813439]	[631.59387207 518.66937256 0.83883679]	[518.76019287 516.14178467 0.67069095]	[472.53833008 513.64324951 0.61786139]	[480.24523926 685.50469971 0.8841238 ]	[4.82710083e+02 8.49703186e+02 8.43761563e-01]	[564.81323242 516.14880371 0.69518089]	[565.02056885 687.98443604 0.87551379]	[5.70054504e+02 8.54884033e+02 7.61095762e-01]	[503.49829102 231.4385376 0.85720789]	[534.09674072 231.35818481 0.81770766]	[485.4609375 210.87562561 0.72792065]	[554.6583252 205.75256348 0.85780948]	[5.80363647e+02 8.95924133e+02 7.70457089e-01]	[6.00796631e+02 8.90822632e+02 7.87069619e-01]	[5.64845459e+02 8.72711060e+02 7.44953156e-01]	[4.85364655e+02 8.95941895e+02 7.29317129e-01]	[4.62374939e+02 8.93267944e+02 7.28858471e-01]	[4.85396637e+02 8.60009644e+02 6.22516155e-01]
[521.31878662 241.72375488 0.83302969]	[521.37335205 292.95999146 0.91278207]	[444.3989563 290.39630127 0.79483747]	[423.82315063 400.76037598 0.85330737]	[421.39880371 521.30218506 0.9005276 ]	[595.72723389 295.45779419 0.81032085]	[611.16363525 403.38552856 0.7981602 ]	[631.59490967 518.66931152 0.83865613]	[518.75439453 516.13653564 0.6687752 ]	[472.53491211 513.63684082 0.61718869]	[480.24627686 685.50238037 0.88383269]	[4.82709808e+02 8.49704102e+02 8.43874097e-01]	[562.46801758 516.14379883 0.69507676]	[565.02191162 687.98168945 0.87522483]	[5.70056152e+02 8.54884644e+02 7.60794461e-01]	[503.49871826 231.43782043 0.85615146]	[534.09716797 231.35823059 0.81690836]	[485.46121216 210.87329102 0.72917807]	[554.65985107 205.75415039 0.85759592]	[5.80360229e+02 8.95922058e+02 7.70091295e-01]	[6.00794495e+02 8.90821838e+02 7.86159039e-01]	[5.64846313e+02 8.72710754e+02 7.45120585e-01]	[4.85362732e+02 8.95940857e+02 7.29259014e-01]	[4.62373566e+02 8.93266846e+02 7.29183316e-01]	[4.85397186e+02 8.60011780e+02 6.22430682e-01]
[521.31970215 241.72058105 0.83349144]	[521.37524414 292.94903564 0.91122401]	[444.40606689 290.37304688 0.79218173]	[423.82391357 400.69921875 0.8535589 ]	[421.39657593 521.2946167 0.89947671]	[595.72747803 295.4571228 0.81053805]	[611.17596436 403.3861084 0.79692012]	[631.59265137 518.6663208 0.83758503]	[518.74969482 516.13934326 0.66664851]	[472.52319336 513.63995361 0.615273 ]	[480.24414062 685.51367188 0.88329518]	[4.82717133e+02 8.49719421e+02 8.45721245e-01]	[562.47253418 516.14074707 0.6930185 ]	[565.02331543 687.97723389 0.87424135]	[5.70051880e+02 8.54885986e+02 7.61151969e-01]	[505.86532593 231.43771362 0.85619694]	[534.10076904 231.35668945 0.8167789 ]	[485.46472168 210.87263489 0.72739089]	[554.66296387 205.75804138 0.85785651]	[5.82764038e+02 8.95916199e+02 7.70567834e-01]	[6.00797913e+02 8.90816650e+02 7.86734819e-01]	[5.64840271e+02 8.72710571e+02 7.44718790e-01]	[4.85365601e+02 8.95943848e+02 7.32165396e-01]	[4.62380585e+02 8.93269714e+02 7.31121719e-01]	[4.85404236e+02 8.60021545e+02 6.21107161e-01]
[521.32189941 241.71992493 0.83383548]	[521.37701416 292.94570923 0.91093183]	[444.40835571 290.36569214 0.79125249]	[423.82653809 400.70443726 0.85151923]	[421.39813232 521.29626465 0.89946401]	[595.73095703 295.45800781 0.81075597]	[613.6262207 403.39086914 0.79672855]	[631.59100342 518.66534424 0.83775514]	[518.7487793 516.13110352 0.6659283 ]	[472.52182007 513.63452148 0.61529028]	[480.24285889 685.51623535 0.88255882]	[4.82713257e+02 8.49723145e+02 8.44821215e-01]	[562.47155762 516.13226318 0.69267553]	[565.02453613 687.97131348 0.87394273]	[5.70050781e+02 8.54884949e+02 7.61167645e-01]	[505.86895752 231.43695068 0.85568082]	[534.1038208 231.35714722 0.81657177]	[485.46887207 210.87329102 0.72821015]	[554.66333008 205.75863647 0.85804391]	[5.82765808e+02 8.95914734e+02 7.69483745e-01]	[6.00797974e+02 8.90815857e+02 7.85271943e-01]	[5.64837891e+02 8.72710205e+02 7.45037854e-01]	[4.85367859e+02 8.95942627e+02 7.31793046e-01]	[4.62380768e+02 8.93270569e+02 7.30534554e-01]	[4.85399658e+02 8.60021423e+02 6.21591032e-01]
[521.32336426 241.7166748 0.83380353]	[521.37310791 292.93670654 0.90912592]	[444.41305542 290.35232544 0.78949565]	[423.82836914 400.70419312 0.85148615]	[421.39685059 521.29510498 0.89925861]	[595.71588135 295.44979858 0.80858469]	[613.63110352 405.81698608 0.79617429]	[631.59442139 518.66040039 0.83659077]	[518.7479248 516.13433838 0.6658808 ]	[472.525177 513.63653564 0.61515224]	[480.24368286 685.49938965 0.88149971]	[4.82711151e+02 8.49716614e+02 8.44710231e-01]	[562.46813965 516.13500977 0.69299752]	[565.01721191 687.97290039 0.8739686 ]	[5.70055298e+02 8.54892273e+02 7.59664595e-01]	[505.86938477 231.43753052 0.85540307]	[534.1036377 231.35374451 0.81551206]	[485.46408081 210.8706665 0.73289198]	[554.65887451 205.75041199 0.85783219]	[5.82766846e+02 8.95919495e+02 7.69744039e-01]	[6.00798645e+02 8.90820679e+02 7.86373138e-01]	[5.64845154e+02 8.72718018e+02 7.43747056e-01]	[4.85367126e+02 8.95936035e+02 7.33212531e-01]	[4.62381958e+02 8.93266724e+02 7.31014907e-01]	[4.85397247e+02 8.60017761e+02 6.22372389e-01]
[521.29602051 244.22465515 0.84164172]	[521.32775879 292.98605347 0.91209066]	[444.33984375 290.40460205 0.80230516]	[421.36474609 398.21829224 0.88629758]	[421.37054443 521.28198242 0.89980245]	[593.18554688 295.54153442 0.81573015]	[611.13800049 405.8565979 0.79433084]	[631.62084961 518.6774292 0.83544147]	[518.72473145 516.1918335 0.66884518]	[470.02432251 516.18322754 0.620103 ]	[480.22509766 685.50744629 0.88162231]	[4.82705872e+02 8.49709412e+02 8.44403923e-01]	[562.44940186 516.17614746 0.69875783]	[564.99420166 687.97875977 0.88110012]	[5.70057373e+02 8.54920410e+02 7.58158863e-01]	[503.48178101 233.84124756 0.8720066 ]	[531.59588623 231.38682556 0.82778323]	[485.41137695 210.91094971 0.74083149]	[552.1427002 205.73956299 0.85629863]	[5.82770386e+02 8.95929810e+02 7.71724641e-01]	[6.00793213e+02 8.90828552e+02 7.87621975e-01]	[5.64855835e+02 8.72734924e+02 7.46362031e-01]	[4.85373993e+02 8.95924072e+02 7.37782538e-01]	[4.62391815e+02 8.93258362e+02 7.31645048e-01]	[4.85391174e+02 8.60001709e+02 6.22180402e-01]
[521.16668701 244.24346924 0.8288309 ]	[521.20001221 292.86791992 0.88249868]	[441.86724854 290.37921143 0.8111344 ]	[421.3112793 398.06616211 0.86879599]	[421.34146118 521.31188965 0.89885223]	[588.06140137 292.9125061 0.79814476]	[608.59887695 408.45474243 0.81911939]	[629.16162109 518.69500732 0.83828425]	[518.64880371 518.69830322 0.65776557]	[467.4519043 518.6918335 0.6187712]	[480.22802734 685.55279541 0.88753837]	[4.82701904e+02 8.49707153e+02 8.44935656e-01]	[562.41955566 516.20135498 0.69614428]	[564.98846436 687.98583984 0.88062125]	[5.70066833e+02 8.57363342e+02 7.55570650e-01]	[503.3364563 233.87484741 0.89061022]	[526.53308105 231.43476868 0.85648048]	[482.93206787 210.90402222 0.72964418]	[552.05603027 205.78897095 0.85586637]	[5.82767395e+02 8.95950806e+02 7.63325095e-01]	[6.00798645e+02 8.90840210e+02 7.80101418e-01]	[5.64861389e+02 8.72747375e+02 7.41180420e-01]	[4.85369995e+02 8.95897278e+02 7.48360276e-01]	[4.62394379e+02 8.93237427e+02 7.33066976e-01]	[4.85392914e+02 8.60000854e+02 6.26342773e-01]
[518.66522217 249.30554199 0.81354201]	[513.63830566 292.91629028 0.82503349]	[439.30709839 290.41635132 0.8198626 ]	[418.77099609 400.71716309 0.85259986]	[421.16845703 523.82305908 0.90069747]	[582.97955322 292.95074463 0.81406605]	[606.07684326 405.92196655 0.8300634 ]	[626.65142822 508.54641724 0.84199202]	[513.6348877 518.73968506 0.64658308]	[464.86566162 518.74029541 0.62153465]	[480.18130493 685.55395508 0.88264549]	[4.80354980e+02 8.49782776e+02 8.47256184e-01]	[562.31951904 518.68487549 0.68822885]	[564.96234131 688.02386475 0.87738448]	[5.70108765e+02 8.57411621e+02 7.51830220e-01]	[500.79595947 233.94960022 0.90939415]	[526.4185791 233.81945801 0.8856566 ]	[482.7210083 213.35545349 0.73557949]	[554.62158203 205.77726746 0.82954884]	[5.80351562e+02 8.95951294e+02 7.63611853e-01]	[6.00783691e+02 8.90845642e+02 7.76335359e-01]	[5.64903992e+02 8.72774719e+02 7.40660727e-01]	[4.82929718e+02 8.95881287e+02 7.58474290e-01]	[4.62381165e+02 8.93237061e+02 7.42028177e-01]	[4.82937775e+02 8.62569763e+02 6.47690833e-01]
[516.1270752 246.81266785 0.80541867]	[505.99087524 292.90008545 0.84667885]	[439.14077759 292.92715454 0.82986426]	[418.66827393 400.73010254 0.86090815]	[418.71524048 523.83721924 0.89644068]	[582.78338623 290.44976807 0.80345714]	[605.98968506 403.38494873 0.83556736]	[626.5425415 505.99160767 0.87924349]	[513.56317139 518.68225098 0.63453186]	[462.40988159 518.72033691 0.62627852]	[480.13708496 685.56488037 0.88314283]	[480.33862305 849.76715088 0.8523159 ]	[562.26385498 513.64520264 0.67157078]	[564.9574585 688.02246094 0.87761819]	[5.72611389e+02 8.57443481e+02 7.46630132e-01]	[500.72973633 233.95581055 0.92028183]	[523.93023682 233.82876587 0.90920711]	[480.32995605 213.45452881 0.76289213]	[546.95013428 210.79916382 0.83340782]	[5.80358154e+02 8.95987000e+02 7.58866787e-01]	[6.00787170e+02 8.93229736e+02 7.79606581e-01]	[5.64941345e+02 8.72794373e+02 7.40395665e-01]	[4.82920776e+02 8.95843018e+02 7.67315924e-01]	[4.62365936e+02 8.90846924e+02 7.48177528e-01]	[4.82913727e+02 8.62547180e+02 6.57401204e-01]
[508.50595093 249.29432678 0.81644964]	[503.49868774 292.91229248 0.87314177]	[436.64706421 292.89752197 0.80873442]	[416.1227417 403.26495361 0.83767819]	[418.67617798 523.82342529 0.89272988]	[580.32147217 292.90615845 0.79858595]	[603.48327637 400.83486938 0.84214932]	[626.52947998 503.421875 0.90702462]	[511.00872803 516.21435547 0.63951063]	[462.35473633 518.74676514 0.64230651]	[477.73226929 685.58776855 0.87086093]	[4.80316345e+02 8.52191406e+02 8.50264072e-01]	[559.81738281 513.63934326 0.65819287]	[564.94793701 688.00561523 0.86818248]	[5.72611633e+02 8.57452881e+02 7.43925512e-01]	[498.23214722 233.96261597 0.91256541]	[523.77374268 233.89035034 0.92723358]	[480.18566895 213.46987915 0.79708803]	[544.37817383 213.32112122 0.86680603]	[5.80328674e+02 8.98437805e+02 7.60543764e-01]	[6.00768311e+02 8.93252930e+02 7.82129526e-01]	[5.64952942e+02 8.72791443e+02 7.29368567e-01]	[4.82881744e+02 8.93447937e+02 7.72824824e-01]	[4.62342041e+02 8.90843262e+02 7.50533521e-01]	[4.82903564e+02 8.65081543e+02 6.68584347e-01]
[506.01248169 249.33332825 0.8147034 ]	[503.33688354 292.88775635 0.89090019]	[431.51629639 292.95825195 0.78934413]	[413.59790039 400.63977051 0.81946057]	[418.63702393 521.40319824 0.877496 ]	[577.69287109 292.88330078 0.78122002]	[600.89666748 400.76727295 0.83758622]	[624.01422119 503.36849976 0.91820115]	[505.95635986 516.14422607 0.65663004]	[462.27102661 518.69775391 0.64607412]	[475.16687012 685.58190918 0.85221887]	[480.32809448 849.77062988 0.85581225]	[554.68804932 511.05587769 0.63361263]	[564.96722412 685.52490234 0.8653518 ]	[5.72634338e+02 8.54822571e+02 7.62214303e-01]	[498.12368774 233.9848938 0.88973641]	[521.3449707 233.86616516 0.92396283]	[477.66152954 215.93203735 0.72368556]	[544.30529785 210.91105652 0.84274125]	[5.77744812e+02 8.95927185e+02 7.70080388e-01]	[5.95735474e+02 8.90843811e+02 7.88056970e-01]	[5.65009521e+02 8.70234009e+02 7.22869992e-01]	[4.82889343e+02 8.95842224e+02 7.63619423e-01]	[4.62344818e+02 8.90837158e+02 7.51784146e-01]	[4.82925690e+02 8.62550659e+02 6.72562718e-01]
[503.45529175 246.81488037 0.83279753]	[500.70571899 287.88433838 0.86147177]	[426.38793945 292.95117188 0.80044889]	[413.49551392 403.29818726 0.76813245]	[416.14657593 523.79803467 0.86530948]	[564.99780273 282.70031738 0.83668381]	[593.1897583 398.22097778 0.82193029]	[623.95166016 503.37640381 0.90090978]	[505.91711426 513.63208008 0.6566183 ]	[462.24841309 518.69470215 0.64303076]	[472.55575562 685.56585693 0.83246899]	[480.324646 849.76483154 0.85807556]	[554.66595459 508.50674438 0.63329506]	[564.94348145 685.60119629 0.86793566]	[5.72668030e+02 8.52369141e+02 7.72127867e-01]	[490.56942749 233.93856812 0.86240977]	[521.17675781 231.45376587 0.89635628]	[472.56182861 213.54284668 0.75859588]	[539.23797607 213.32382202 0.73575044]	[5.77710938e+02 8.95913635e+02 7.81404912e-01]	[5.95703125e+02 8.90838623e+02 8.14291656e-01]	[5.67484253e+02 8.70141296e+02 6.92803621e-01]	[4.82889038e+02 8.93423950e+02 7.65718579e-01]	[4.62353882e+02 8.90810669e+02 7.55957365e-01]	[4.82916351e+02 8.62520386e+02 6.76919818e-01]
[500.8500061 244.28230286 0.87206316]	[498.15789795 287.86871338 0.83069676]	[423.7883606 292.9671936 0.80449116]	[405.91970825 400.7507019 0.79166853]	[416.10305786 521.39257812 0.85297781]	[562.43572998 280.24246216 0.84104002]	[585.60192871 395.51080322 0.82532907]	[623.81079102 500.85488892 0.88657153]	[503.50445557 513.60681152 0.65295088]	[462.21530151 518.70678711 0.64648169]	[467.45166016 685.59179688 0.8393473 ]	[480.31918335 849.77832031 0.86299855]	[552.13311768 508.4720459 0.6278252 ]	[564.91864014 685.5246582 0.8682574 ]	[5.75167664e+02 8.52285278e+02 7.84870923e-01]	[485.44500732 233.97241211 0.89189112]	[511.00866699 233.87989807 0.87932467]	[467.43746948 215.96975708 0.78336316]	[523.91564941 213.54234314 0.83785057]	[5.72655945e+02 8.95857117e+02 7.85648346e-01]	[5.93138000e+02 8.90794434e+02 8.03571224e-01]	[5.67532166e+02 8.67611572e+02 6.73569798e-01]	[4.82856659e+02 8.93415527e+02 7.76265919e-01]	[4.62338104e+02 8.90800903e+02 7.61220574e-01]	[4.82935516e+02 8.62546448e+02 6.83235824e-01]
[500.66079712 246.80183411 0.84670728]	[490.53512573 287.84994507 0.80448836]	[421.24075317 295.400177 0.82964522]	[403.25091553 405.85324097 0.82186621]	[413.52471924 523.793396 0.832569 ]	[562.25048828 280.22314453 0.8316716 ]	[585.41351318 395.5458374 0.82272172]	[621.35125732 500.85455322 0.8606447 ]	[503.43649292 513.60821533 0.6714173 ]	[459.81640625 518.7121582 0.65566772]	[467.40618896 685.5526123 0.84939402]	[480.30984497 852.17651367 0.86372054]	[549.56591797 508.45492554 0.63730282]	[564.88018799 685.53948975 0.87509668]	[5.75221069e+02 8.52250549e+02 7.85664916e-01]	[482.83050537 233.9964447 0.9233861 ]	[505.94763184 233.89781189 0.90563208]	[462.37097168 213.51927185 0.80162311]	[521.41027832 213.46824646 0.8410089 ]	[5.72621216e+02 8.93418030e+02 7.88313389e-01]	[5.93124695e+02 8.90736755e+02 7.92091131e-01]	[5.67576477e+02 8.65127991e+02 6.59183502e-01]	[4.82843811e+02 8.93404419e+02 7.76204944e-01]	[4.62323700e+02 8.90797546e+02 7.64790535e-01]	[4.82934021e+02 8.62570435e+02 6.79003656e-01]
[498.16867065 244.24176025 0.83810824]	[485.49407959 287.8309021 0.8220821 ]	[421.17245483 295.41711426 0.83164698]	[400.78775024 403.28671265 0.8378008 ]	[411.01229858 523.9364624 0.82373297]	[559.76763916 280.2048645 0.81721926]	[582.9788208 395.55255127 0.8246932 ]	[618.74267578 500.87243652 0.8383345 ]	[503.37228394 511.07617188 0.67496806]	[459.77560425 516.18383789 0.64677095]	[464.92926025 687.98364258 0.85289913]	[480.31185913 852.18658447 0.86931324]	[547.04382324 505.96130371 0.63401729]	[564.88140869 685.4899292 0.86902899]	[5.77708679e+02 8.52240723e+02 7.91432858e-01]	[482.72677612 233.98197937 0.93285161]	[503.42892456 233.82881165 0.92390937]	[462.23455811 216.0771637 0.81725276]	[521.25091553 213.51986694 0.7787143 ]	[5.72590088e+02 8.93424927e+02 7.90254235e-01]	[5.90644836e+02 8.90746155e+02 7.92664886e-01]	[5.70045471e+02 8.65116150e+02 6.60161257e-01]	[4.82844238e+02 8.93364014e+02 7.83263564e-01]	[4.62324371e+02 8.90766052e+02 7.72264719e-01]	[4.82931396e+02 8.65052856e+02 6.88910365e-01]
[493.10522461 244.26728821 0.81888974]	[485.37310791 287.86639404 0.84618658]	[418.72427368 295.41351318 0.83292568]	[400.69918823 405.8789978 0.82142282]	[405.92483521 523.86419678 0.84187579]	[557.24786377 280.2366333 0.80585957]	[582.84338379 395.53530884 0.84055805]	[618.79516602 498.25097656 0.83003187]	[503.30847168 511.04071045 0.68507242]	[459.73916626 516.19177246 0.65379661]	[464.87365723 685.61315918 0.86497009]	[480.31759644 852.17346191 0.87191308]	[546.96697998 505.89480591 0.65462673]	[564.82897949 685.5526123 0.87195861]	[5.77708008e+02 8.52264404e+02 7.92339325e-01]	[480.23776245 233.98335266 0.93657452]	[503.27563477 233.85067749 0.93509495]	[459.7868042 215.96205139 0.83050525]	[518.75067139 213.40090942 0.80210197]	[5.70106873e+02 8.93455933e+02 7.81375051e-01]	[5.90621826e+02 8.90771667e+02 7.88129568e-01]	[5.70060303e+02 8.65138672e+02 6.51743889e-01]	[4.82830750e+02 8.93357483e+02 7.81404257e-01]	[4.62315552e+02 8.90766113e+02 7.74155855e-01]	[4.85359039e+02 8.62570557e+02 6.93472445e-01]
[493.059021 246.81121826 0.82129872]	[482.87039185 290.35943604 0.87348485]	[418.56652832 295.49685669 0.82630455]	[400.64016724 416.04867554 0.82636762]	[405.87774658 523.9675293 0.83946609]	[552.13409424 280.21310425 0.79122114]	[582.80657959 398.07003784 0.84081471]	[618.74279785 500.6776123 0.82592595]	[500.89968872 511.03329468 0.67887002]	[459.65313721 516.18817139 0.63807726]	[464.88284302 688.01861572 0.86322546]	[480.30664062 849.79528809 0.87019557]	[544.51593018 505.90133667 0.65684682]	[564.81994629 685.50866699 0.86555076]	[5.75198181e+02 8.52252380e+02 7.89023519e-01]	[480.18988037 234.01277161 0.94269001]	[500.88485718 233.85350037 0.9248122 ]	[457.21960449 215.95846558 0.81937331]	[5.11094635e+02 2.13420151e+02 4.56106991e-01]	[5.72578491e+02 8.95862183e+02 7.84693003e-01]	[5.90637207e+02 8.90793518e+02 7.92679071e-01]	[5.67567505e+02 8.65128967e+02 6.56791568e-01]	[4.82839996e+02 8.93364868e+02 7.86932588e-01]	[4.62322998e+02 8.90772766e+02 7.77471185e-01]	[4.82935120e+02 8.62555359e+02 6.92538619e-01]
[493.07022095 246.81636047 0.82198018]	[482.86828613 290.35858154 0.87371302]	[418.56451416 295.51055908 0.82702184]	[400.63800049 416.05825806 0.82904863]	[405.87716675 523.97814941 0.83847088]	[552.13067627 280.20251465 0.79277372]	[582.79528809 395.6338501 0.83254647]	[616.27386475 500.65527344 0.82221532]	[500.88165283 511.03424072 0.68173766]	[459.64291382 516.1887207 0.64002299]	[464.87609863 688.00366211 0.86401021]	[480.31613159 852.20025635 0.87180382]	[544.49731445 505.90383911 0.66060984]	[564.82244873 685.5065918 0.87173992]	[5.75205933e+02 8.52246033e+02 7.90173590e-01]	[480.19555664 234.01431274 0.94463778]	[500.88812256 233.85115051 0.92340875]	[457.21633911 215.96343994 0.8204729 ]	[5.11065521e+02 2.13430161e+02 4.28792536e-01]	[5.72589905e+02 8.95862732e+02 7.86338449e-01]	[5.90643005e+02 8.90792725e+02 7.93912888e-01]	[5.67565552e+02 8.65118469e+02 6.57593489e-01]	[4.82858826e+02 8.93385803e+02 7.78103888e-01]	[4.62333435e+02 8.90794006e+02 7.74941027e-01]	[4.85349457e+02 8.65057922e+02 6.92077518e-01]
[490.52639771 249.29177856 0.81654698]	[482.74588013 285.324646 0.87772363]	[416.09301758 295.47555542 0.81898856]	[398.25180054 410.99499512 0.79967171]	[405.8477478 523.89624023 0.8428247 ]	[546.98364258 280.11276245 0.83114845]	[580.3013916 393.01620483 0.79036546]	[616.27838135 500.67105103 0.82954526]	[500.90264893 513.62030029 0.67560071]	[459.62854004 518.75274658 0.63812631]	[464.86984253 685.60351562 0.87284809]	[480.32275391 852.18768311 0.87117231]	[544.5302124 505.97717285 0.64926887]	[564.81549072 685.53424072 0.87369168]	[5.75153015e+02 8.52231323e+02 7.88566172e-01]	[480.14804077 234.02079773 0.92726123]	[500.81369019 233.84909058 0.91704333]	[457.13903809 215.95423889 0.80704892]	[5.05896454e+02 2.13397156e+02 3.24954033e-01]	[5.72610596e+02 8.95860840e+02 7.85549521e-01]	[5.93113037e+02 8.90779358e+02 7.92973697e-01]	[5.67511597e+02 8.65097473e+02 6.63843393e-01]	[4.82860992e+02 8.93398254e+02 7.71593690e-01]	[4.62336426e+02 8.90804077e+02 7.70236850e-01]	[4.85364380e+02 8.65043762e+02 6.91593111e-01]
[485.46893311 246.8049469 0.79890358]	[480.30459595 285.31860352 0.87525254]	[413.51980591 295.5234375 0.80828238]	[398.26000977 403.36141968 0.82836759]	[403.36999512 523.89398193 0.84926009]	[544.48199463 277.63717651 0.86939174]	[580.31488037 398.08926392 0.83230865]	[618.80249023 500.68710327 0.84638488]	[503.24380493 511.07397461 0.6775099 ]	[459.64041138 518.72674561 0.63792521]	[464.84222412 687.96533203 0.87373841]	[480.32049561 852.20025635 0.87065232]	[544.53649902 505.90518188 0.65788966]	[564.81408691 685.57531738 0.86746049]	[5.72602661e+02 8.52182617e+02 7.88392186e-01]	[475.11618042 234.02207947 0.86064756]	[500.65783691 233.82896423 0.8528226 ]	[446.97653198 215.96865845 0.77344602]	[5.03499268e+02 2.10923889e+02 3.92255068e-01]	[5.75141968e+02 8.93444031e+02 8.00492227e-01]	[5.93126526e+02 8.90736755e+02 8.05805266e-01]	[5.67445496e+02 8.62574463e+02 6.74460769e-01]	[4.82873718e+02 8.93414001e+02 7.65439808e-01]	[4.62340729e+02 8.90824585e+02 7.67786622e-01]	[4.85364807e+02 8.65054565e+02 6.93745852e-01]
[482.90481567 246.83654785 0.83475107]	[480.19869995 285.32446289 0.86325681]	[408.4364624 295.55276489 0.80167556]	[398.17276001 413.52478027 0.81711435]	[403.36611938 523.89569092 0.85266924]	[544.34301758 277.59365845 0.86853361]	[580.32525635 398.05413818 0.82778162]	[618.83947754 500.68481445 0.85733914]	[500.89282227 513.6071167 0.68476957]	[459.61495972 518.77612305 0.6481663 ]	[464.87548828 687.96484375 0.87161833]	[480.32666016 852.21142578 0.87271476]	[544.53173828 505.9420166 0.66541141]	[562.472229 685.50091553 0.87866533]	[5.72583252e+02 8.49760925e+02 7.88770556e-01]	[472.51959229 234.063797 0.85567915]	[495.68835449 233.86756897 0.82411838]	[444.44360352 216.02575684 0.79336995]	[5.03429596e+02 2.13358612e+02 4.34171319e-01]	[5.72663269e+02 8.93393066e+02 8.11086059e-01]	[5.93117676e+02 8.90691345e+02 7.99197435e-01]	[5.65037415e+02 8.62521301e+02 6.89018726e-01]	[4.82872986e+02 8.93417603e+02 7.68250823e-01]	[4.62343506e+02 8.90829529e+02 7.68507600e-01]	[4.85369415e+02 8.65077637e+02 6.96237385e-01]
[482.87045288 246.75646973 0.85041273]	[480.10858154 287.79519653 0.84414369]	[405.91973877 295.59738159 0.80156749]	[398.13818359 413.53591919 0.81962168]	[403.36721802 523.91070557 0.84994793]	[541.94030762 277.55679321 0.87152493]	[582.7366333 398.24679565 0.84628034]	[618.84320068 500.68569946 0.84044546]	[503.27206421 513.6116333 0.68006265]	[459.62780762 521.23724365 0.64624006]	[464.88925171 687.97180176 0.86997151]	[480.32757568 852.21582031 0.87128097]	[547.02746582 505.91851807 0.6472463 ]	[564.82318115 685.54302979 0.87863588]	[5.72590698e+02 8.49740356e+02 7.87447870e-01]	[470.02041626 234.03010559 0.86377156]	[495.61950684 233.82685852 0.82144892]	[444.38201904 216.07640076 0.81269217]	[5.03385315e+02 2.13453186e+02 2.94401169e-01]	[5.75142822e+02 8.93358215e+02 8.14337373e-01]	[5.93129028e+02 8.90652344e+02 7.89485216e-01]	[5.65033875e+02 8.62499084e+02 6.96755528e-01]	[4.82858429e+02 8.93423584e+02 7.66913176e-01]	[4.62328003e+02 8.90832153e+02 7.67043531e-01]	[4.85374969e+02 8.65090637e+02 6.89965069e-01]
[464.92422485 251.94340515 0.84636039]	[464.90316772 292.95858765 0.87090862]	[398.09152222 298.08514404 0.85703361]	[380.35272217 416.0552063 0.84278929]	[398.07421875 526.53662109 0.87108028]	[541.73425293 280.1262207 0.85435981]	[572.57843018 395.62966919 0.84856999]	[605.94580078 500.65124512 0.90034002]	[498.1499939 513.61193848 0.66459656]	[449.46783447 518.75701904 0.63769358]	[462.34292603 688.11541748 0.87937719]	[480.30029297 852.30438232 0.8642115 ]	[541.86047363 508.45120239 0.69504315]	[559.80126953 688.01104736 0.84663415]	[5.70037048e+02 8.49685791e+02 7.89552212e-01]	[452.00332642 236.49301147 0.8603518 ]	[480.28201294 233.9513092 0.92326272]	[426.35061646 213.52935791 0.86983526]	[498.15701294 200.68508911 0.84497541]	[5.70109985e+02 8.93401245e+02 8.29307139e-01]	[5.90588318e+02 8.90684998e+02 8.05104494e-01]	[5.65038147e+02 8.57462158e+02 6.74820185e-01]	[4.82816284e+02 8.95862122e+02 7.62082756e-01]	[4.62295593e+02 8.93251221e+02 7.60961831e-01]	[4.85384888e+02 8.67660950e+02 7.01127648e-01]
[462.396698 251.92129517 0.8642081 ]	[462.44833374 292.93103027 0.8822512 ]	[395.63604736 298.07196045 0.85006416]	[380.3293457 416.14730835 0.86319631]	[398.06161499 529.02685547 0.86275858]	[539.27307129 277.71453857 0.84958935]	[570.10748291 393.07461548 0.8211171 ]	[606.11499023 498.21780396 0.88127178]	[498.17095947 511.05905151 0.66782159]	[449.48696899 518.71569824 0.63483524]	[462.35357666 688.12768555 0.87897915]	[480.30432129 852.28460693 0.86615181]	[541.8848877 505.92175293 0.69972956]	[559.81152344 688.02587891 0.84649068]	[5.70030090e+02 8.49672485e+02 7.91991532e-01]	[446.93466187 236.50332642 0.86142129]	[480.16885376 233.94647217 0.90498888]	[423.78607178 213.53424072 0.89647013]	[495.61734009 200.64787292 0.84257823]	[5.72615356e+02 8.93449524e+02 8.24430346e-01]	[5.90617920e+02 8.90714417e+02 8.07191133e-01]	[5.65021545e+02 8.57426514e+02 6.78469896e-01]	[4.82815216e+02 8.95866028e+02 7.61524737e-01]	[4.62292450e+02 8.93248962e+02 7.59765327e-01]	[4.85391449e+02 8.67622070e+02 6.95456862e-01]
[462.32223511 251.96418762 0.89012915]	[462.3913269 292.93850708 0.89352107]	[395.5675354 298.13146973 0.84311759]	[380.32577515 418.62045288 0.88138473]	[398.05206299 531.54095459 0.85497552]	[539.19598389 277.6920166 0.845801 ]	[575.18469238 395.59317017 0.83707631]	[608.64276123 495.64611816 0.84188628]	[498.13977051 511.01651001 0.66687483]	[449.46078491 518.69158936 0.63701427]	[462.37927246 688.10528564 0.87780273]	[480.30319214 852.31781006 0.86266428]	[541.85168457 503.43115234 0.70204425]	[559.82995605 687.98406982 0.847794 ]	[5.70099426e+02 8.49728149e+02 7.86805034e-01]	[444.3482666 236.57661438 0.88866317]	[477.67364502 233.93727112 0.88514173]	[421.1892395 213.50816345 0.92985713]	[487.98104858 200.66018677 0.84867781]	[5.75146667e+02 8.95901917e+02 8.00647080e-01]	[5.93153442e+02 8.90791748e+02 7.93675184e-01]	[5.65020142e+02 8.59993652e+02 6.65092945e-01]	[4.82824005e+02 8.95857788e+02 7.65364170e-01]	[4.62307251e+02 8.93253235e+02 7.58737683e-01]	[4.85383942e+02 8.67666748e+02 7.07157493e-01]
[462.31292725 251.96856689 0.89061445]	[462.38592529 292.94647217 0.89394891]	[395.56164551 298.16378784 0.83724403]	[380.32785034 418.646698 0.88365352]	[398.05291748 531.57629395 0.85316646]	[539.17358398 277.68954468 0.84098208]	[575.21356201 395.5463562 0.82651639]	[611.11914062 493.05026245 0.8217591 ]	[498.14431763 511.02957153 0.66834402]	[449.47479248 518.70037842 0.63744897]	[462.41064453 688.12683105 0.87214094]	[480.3085022 852.28955078 0.86496079]	[541.85784912 505.87640381 0.70443738]	[562.22546387 688.05236816 0.85711032]	[5.70128662e+02 8.49771362e+02 7.86381245e-01]	[444.33499146 236.59156799 0.88862646]	[477.63851929 233.927948 0.88206935]	[421.15933228 213.53527832 0.93009877]	[487.93994141 200.63774109 0.85168302]	[5.72650330e+02 8.95856079e+02 7.94739485e-01]	[5.93146790e+02 8.90758362e+02 7.86035955e-01]	[5.67446350e+02 8.62517090e+02 6.59042239e-01]	[4.82823425e+02 8.95859192e+02 7.61236668e-01]	[4.62301605e+02 8.93250061e+02 7.56001472e-01]	[4.85383331e+02 8.67629211e+02 6.96920633e-01]
[462.23516846 251.97262573 0.88949394]	[462.38406372 292.95120239 0.8951866 ]	[395.57321167 298.16665649 0.83948612]	[380.33239746 418.62399292 0.87985736]	[398.05117798 531.60797119 0.85055101]	[539.17211914 277.69699097 0.83900118]	[577.68139648 395.53283691 0.82370132]	[611.14923096 490.5171814 0.82078189]	[498.13305664 511.02297974 0.66549408]	[449.46343994 518.69891357 0.63513279]	[462.44723511 688.1227417 0.86671603]	[480.32522583 852.26586914 0.86409736]	[541.84289551 503.42181396 0.70473516]	[562.24725342 688.07983398 0.86112422]	[5.72592773e+02 8.52188904e+02 7.83816099e-01]	[441.89346313 236.5849762 0.89938927]	[475.13018799 233.93913269 0.87731862]	[421.15359497 215.92373657 0.93228215]	[487.92929077 200.6355896 0.85012847]	[5.75161438e+02 8.95888184e+02 7.82676518e-01]	[5.93192444e+02 8.90783264e+02 7.79098570e-01]	[5.67447205e+02 8.65046082e+02 6.58124566e-01]	[4.82851837e+02 8.95867981e+02 7.55726218e-01]	[4.62319672e+02 8.93253784e+02 7.48105824e-01]	[4.85386597e+02 8.67602661e+02 6.87936902e-01]
[462.24731445 254.34307861 0.89612627]	[462.39071655 292.94509888 0.89409101]	[395.60995483 298.15481567 0.84516007]	[380.33972168 418.59674072 0.87325191]	[398.0703125 531.5880127 0.85601729]	[536.74542236 277.69223022 0.83986044]	[577.69854736 395.52337646 0.82609665]	[613.62963867 490.53060913 0.8165614 ]	[498.13137817 511.05200195 0.66598606]	[449.47088623 518.71520996 0.63596743]	[462.44689941 688.11468506 0.86531079]	[480.32644653 852.23999023 0.86587644]	[541.84729004 505.88870239 0.70468473]	[562.26208496 688.02276611 0.85744196]	[5.72623779e+02 8.52229370e+02 7.81214058e-01]	[441.89517212 236.59777832 0.90266657]	[475.13485718 233.94190979 0.87960082]	[421.13977051 215.93682861 0.93504149]	[485.5057373 200.63829041 0.85284674]	[5.75185852e+02 8.95901672e+02 7.81163454e-01]	[5.95684021e+02 8.90798157e+02 7.82516360e-01]	[5.67462646e+02 8.65122375e+02 6.60462081e-01]	[4.82856964e+02 8.95882812e+02 7.50477552e-01]	[4.62319824e+02 8.93260498e+02 7.44531572e-01]	[4.85388580e+02 8.65135254e+02 6.87114477e-01]
[462.23458862 251.97451782 0.89578766]	[462.39367676 292.93948364 0.89378685]	[395.6166687 298.14727783 0.8460722 ]	[380.35507202 418.59686279 0.87063086]	[398.07940674 531.5949707 0.8581214 ]	[536.74383545 277.68844604 0.84136879]	[577.7109375 395.4967041 0.82250524]	[613.67871094 490.55310059 0.81387275]	[498.13989258 511.04632568 0.66690147]	[449.47763062 518.70581055 0.63387376]	[462.44281006 688.09161377 0.86657286]	[480.3359375 852.25799561 0.86547011]	[541.8536377 505.88934326 0.70489484]	[562.26947021 688.04278564 0.85646647]	[5.72639954e+02 8.52273682e+02 7.80990720e-01]	[441.88604736 236.59204102 0.90633297]	[475.1043396 233.93406677 0.87766707]	[418.81112671 215.92398071 0.93739611]	[485.48626709 200.64257812 0.85715735]	[5.77702271e+02 8.95918152e+02 7.78912306e-01]	[5.95726501e+02 8.90811218e+02 7.85491347e-01]	[5.67454163e+02 8.67624207e+02 6.73509896e-01]	[4.82859985e+02 8.95889893e+02 7.50175178e-01]	[4.62325806e+02 8.93268066e+02 7.44511485e-01]	[4.85399384e+02 8.67593750e+02 6.89141393e-01]
[462.20983887 254.37197876 0.90220022]	[462.39974976 292.9647522 0.89775926]	[395.61117554 298.15112305 0.84507275]	[382.72494507 418.61676025 0.86830962]	[398.09109497 531.61480713 0.86026341]	[539.17736816 277.71524048 0.8364675 ]	[577.7388916 395.55102539 0.83553034]	[613.68511963 493.06509399 0.81521374]	[498.13705444 511.03161621 0.6694575 ]	[449.4725647 518.70013428 0.63525331]	[462.44100952 688.11401367 0.86634147]	[480.33935547 852.23413086 0.86599821]	[541.83752441 503.43432617 0.70905966]	[562.27642822 688.07318115 0.86101896]	[5.72622009e+02 8.52256592e+02 7.82442153e-01]	[441.86669922 236.60560608 0.91293454]	[475.10015869 233.98149109 0.88195574]	[418.81021118 215.9208374 0.93503797]	[487.91491699 200.68399048 0.84601331]	[5.75195251e+02 8.95918945e+02 7.77849853e-01]	[5.95700073e+02 8.90818359e+02 7.83862531e-01]	[5.67463501e+02 8.67593140e+02 6.61324918e-01]	[4.82858978e+02 8.95899780e+02 7.46964455e-01]	[4.62323639e+02 8.93273926e+02 7.43115723e-01]	[4.85409088e+02 8.65134216e+02 6.83015049e-01]
[462.20828247 254.40454102 0.91109478]	[462.40499878 292.97695923 0.89933056]	[395.61975098 298.14968872 0.84608108]	[382.72909546 418.60906982 0.86772168]	[398.09954834 531.62341309 0.86201018]	[539.19378662 280.09942627 0.83603001]	[577.71740723 395.56787109 0.83924025]	[613.63891602 493.09899902 0.82051754]	[498.13046265 511.02746582 0.66887772]	[449.46035767 518.70111084 0.63622683]	[462.43881226 688.15057373 0.86383748]	[480.33685303 852.23687744 0.86482656]	[541.83032227 503.42697144 0.70917678]	[562.2522583 688.10089111 0.85617667]	[5.72622009e+02 8.52250977e+02 7.82065451e-01]	[441.86135864 236.61904907 0.91892588]	[475.11306763 234.0181427 0.89083934]	[421.13809204 215.9478302 0.93176764]	[487.93240356 203.18261719 0.83950013]	[5.75211609e+02 8.95918884e+02 7.77530193e-01]	[5.95718567e+02 8.90814331e+02 7.85433888e-01]	[5.67459229e+02 8.67592163e+02 6.62832677e-01]	[4.82859955e+02 8.95894043e+02 7.49252617e-01]	[4.62324982e+02 8.93270630e+02 7.45438099e-01]	[4.85405670e+02 8.65138550e+02 6.80041432e-01]
[462.19134521 254.39723206 0.90599597]	[462.41333008 292.97344971 0.89651996]	[395.63223267 298.14361572 0.84789997]	[382.72674561 418.65817261 0.87396288]	[398.0949707 531.60253906 0.86235392]	[539.20031738 280.10415649 0.83655381]	[575.23193359 395.59310913 0.83852011]	[611.13671875 493.10302734 0.82430935]	[495.69342041 511.04391479 0.66371214]	[446.96853638 518.71533203 0.6375497 ]	[462.43270874 688.17285156 0.86221957]	[480.33911133 852.24108887 0.86554229]	[541.81958008 505.88766479 0.70499754]	[562.22442627 688.11669922 0.85071087]	[5.72623718e+02 8.52248291e+02 7.83490717e-01]	[441.86019897 236.6242218 0.91377985]	[475.08184814 234.0345459 0.88136744]	[421.14730835 215.91619873 0.92696661]	[487.94134521 203.20854187 0.84115678]	[5.75210999e+02 8.95921570e+02 7.78321326e-01]	[5.95715027e+02 8.90816772e+02 7.85309196e-01]	[5.67458374e+02 8.67584167e+02 6.64619446e-01]	[4.82850433e+02 8.95902588e+02 7.47115016e-01]	[4.62316437e+02 8.93275574e+02 7.45425820e-01]	[4.85420349e+02 8.65135376e+02 6.81421340e-01]
[459.84106445 254.39588928 0.89930212]	[462.4173584 292.97885132 0.89611113]	[395.62606812 298.13516235 0.84873527]	[380.35153198 418.65899658 0.87385857]	[398.08032227 531.58239746 0.85913259]	[539.20025635 280.12426758 0.83438551]	[575.17431641 395.63720703 0.8519485 ]	[611.06866455 495.59060669 0.83681065]	[495.64605713 511.08016968 0.65886116]	[446.92462158 518.73907471 0.64041829]	[462.41452026 688.17547607 0.86549538]	[480.33496094 852.23913574 0.86362684]	[541.80108643 505.93252563 0.69954175]	[562.22546387 688.1270752 0.84846592]	[5.72633484e+02 8.52257446e+02 7.82966673e-01]	[441.85919189 236.62754822 0.90511888]	[472.60891724 234.05357361 0.8718468 ]	[421.16207886 213.55784607 0.91906422]	[487.95910645 205.70516968 0.84748256]	[5.75215637e+02 8.95929810e+02 7.78699458e-01]	[5.95719971e+02 8.90825439e+02 7.88857579e-01]	[5.67469360e+02 8.67597595e+02 6.64402843e-01]	[4.82856110e+02 8.95905334e+02 7.45732307e-01]	[4.62320648e+02 8.93279175e+02 7.41749108e-01]	[4.85417603e+02 8.65135376e+02 6.81678295e-01]
[459.85525513 254.39926147 0.89747113]	[462.38247681 292.97399902 0.89853382]	[395.56018066 298.12295532 0.84366578]	[380.32061768 418.58084106 0.87006497]	[398.06951904 531.57250977 0.85567284]	[539.1730957 280.13067627 0.82989442]	[572.65209961 398.04266357 0.86224639]	[608.53533936 495.58895874 0.85259181]	[493.10009766 511.07797241 0.64980137]	[444.39645386 518.74993896 0.64623356]	[462.390625 688.11956787 0.87322247]	[480.33782959 852.24212646 0.86375147]	[541.75073242 505.92449951 0.69130051]	[559.82867432 688.12957764 0.84051341]	[5.72640015e+02 8.52220337e+02 7.85081983e-01]	[441.88461304 236.64102173 0.89325517]	[475.08309937 234.078125 0.8641997 ]	[421.16125488 213.53076172 0.92208576]	[487.98110962 205.73027039 0.84756213]	[5.75223328e+02 8.95920898e+02 7.85347104e-01]	[5.95726562e+02 8.90819275e+02 7.95296907e-01]	[5.67480652e+02 8.65077087e+02 6.57314897e-01]	[4.82821350e+02 8.95913391e+02 7.44318247e-01]	[4.62295624e+02 8.93281677e+02 7.41307497e-01]	[4.85443695e+02 8.67578430e+02 6.85922265e-01]
[462.25064087 254.42106628 0.90742958]	[462.36206055 292.97625732 0.90062648]	[395.53378296 298.12142944 0.83980584]	[380.28909302 416.16815186 0.86325145]	[398.03170776 531.56103516 0.8489818 ]	[536.71081543 280.13204956 0.8267473 ]	[572.58154297 398.07275391 0.86715549]	[606.07769775 495.60870361 0.86976981]	[490.56613159 511.07754517 0.64602429]	[444.34082031 518.75622559 0.65072697]	[462.35028076 688.07556152 0.87634957]	[480.34124756 852.22509766 0.86417556]	[541.70397949 505.93600464 0.68091834]	[559.79205322 688.1229248 0.8375231 ]	[5.72677917e+02 8.52178772e+02 7.80078888e-01]	[444.30560303 236.66030884 0.88533068]	[475.175354 236.42259216 0.87677556]	[421.15988159 213.48097229 0.92204976]	[488.03060913 205.76220703 0.83952051]	[5.75176147e+02 8.95898071e+02 7.99558818e-01]	[5.95673523e+02 8.90812866e+02 8.05419803e-01]	[5.6752063e+02 8.6257251e+02 6.4607501e-01]	[4.82807953e+02 8.95894287e+02 7.44840324e-01]	[4.62281189e+02 8.93264099e+02 7.42855549e-01]	[4.85461731e+02 8.65131348e+02 6.80456579e-01]
[462.27349854 254.42028809 0.90266001]	[462.35559082 292.96615601 0.90132689]	[395.51235962 298.10961914 0.83644634]	[380.24087524 413.53445435 0.842287 ]	[395.61795044 529.06384277 0.83901578]	[536.67285156 280.12854004 0.82431358]	[570.02191162 398.06661987 0.87291294]	[605.94372559 493.10717773 0.86988515]	[490.57180786 513.58618164 0.64852709]	[444.31610107 518.77453613 0.6535145 ]	[462.3331604 688.06787109 0.88076943]	[480.34143066 852.23046875 0.8642934 ]	[541.7130127 505.9697876 0.6784479]	[559.7956543 688.07788086 0.84282047]	[5.72667419e+02 8.49739868e+02 7.86344230e-01]	[444.32995605 236.66127014 0.87669283]	[477.62094116 236.42903137 0.87799174]	[421.17919922 213.46287537 0.92570114]	[490.48403931 205.75796509 0.8374182 ]	[5.75188110e+02 8.93454041e+02 8.14381301e-01]	[5.93179199e+02 8.90732605e+02 8.06157112e-01]	[5.67505310e+02 8.59951538e+02 6.58135712e-01]	[4.82794250e+02 8.95879395e+02 7.49574184e-01]	[4.62275085e+02 8.93251526e+02 7.46274173e-01]	[4.85471558e+02 8.65137268e+02 6.80351913e-01]
[462.25906372 254.41546631 0.89082456]	[462.34500122 292.97982788 0.90357602]	[393.07128906 298.12030029 0.83097428]	[380.22061157 416.04190063 0.85651898]	[395.60189819 531.56707764 0.83558619]	[536.67724609 280.16137695 0.81827545]	[567.55444336 398.14465332 0.88892078]	[603.52478027 498.12417603 0.88384551]	[490.53442383 516.1550293 0.65522456]	[441.90988159 521.27429199 0.65882999]	[462.29525757 688.10113525 0.87967533]	[480.34545898 852.22644043 0.8640188 ]	[539.29016113 508.51208496 0.67097247]	[559.78686523 688.10131836 0.83972389]	[5.75152710e+02 8.49673401e+02 7.80817628e-01]	[444.3493042 236.65835571 0.86571252]	[477.61700439 236.44798279 0.86820978]	[421.22006226 213.45899963 0.91925251]	[490.52124023 208.27099609 0.8436358 ]	[5.80244263e+02 8.93215332e+02 8.43207955e-01]	[5.95728760e+02 8.88096558e+02 7.89390087e-01]	[5.67473206e+02 8.57395203e+02 6.71521127e-01]	[4.82794189e+02 8.95874573e+02 7.52674282e-01]	[4.62282349e+02 8.93249573e+02 7.46412218e-01]	[4.87920319e+02 8.65132874e+02 6.75598800e-01]
[462.23260498 254.43765259 0.88156122]	[462.32995605 292.95883179 0.90099043]	[393.05441284 298.0675354 0.83184415]	[380.19094849 416.02920532 0.85556006]	[395.57516479 531.55432129 0.8302865 ]	[536.66015625 280.1663208 0.81725723]	[565.07336426 398.03695679 0.87665069]	[603.42651367 498.25860596 0.89750957]	[490.51940918 516.17602539 0.65856987]	[441.87939453 521.28564453 0.66454422]	[462.29284668 688.08300781 0.88316536]	[480.35476685 852.18743896 0.86375099]	[539.30297852 511.02481079 0.67384219]	[559.79296875 688.171875 0.83146125]	[5.72587708e+02 8.47058105e+02 7.59094596e-01]	[444.34503174 236.67524719 0.8584348 ]	[477.61541748 236.49491882 0.86578226]	[421.23666382 213.47810364 0.91047573]	[490.56973267 208.31483459 0.84247863]	[5.82796936e+02 8.90660522e+02 8.70837092e-01]	[6.00762085e+02 8.77984985e+02 7.99734056e-01]	[5.64970154e+02 8.52372498e+02 7.00755000e-01]	[4.82798096e+02 8.95858521e+02 7.50425994e-01]	[4.62285675e+02 8.93236389e+02 7.45780408e-01]	[4.87943817e+02 8.65058472e+02 6.67851329e-01]
[462.26779175 254.48805237 0.86388612]	[462.31890869 292.97296143 0.90201735]	[393.01034546 298.10070801 0.82523775]	[380.16644287 413.58789062 0.84954381]	[395.52505493 531.54296875 0.8238827 ]	[536.65618896 280.17227173 0.81644017]	[565.01745605 398.105896 0.89620614]	[603.33007812 500.71127319 0.9110626 ]	[490.48440552 518.6940918 0.65916252]	[441.84338379 521.33416748 0.67390728]	[462.29150391 688.10992432 0.88525236]	[480.33764648 849.79730225 0.87025094]	[539.25518799 511.06634521 0.66639906]	[559.74908447 688.10662842 0.83476245]	[5.67492126e+02 8.36898376e+02 7.86876202e-01]	[444.38046265 239.10043335 0.83524448]	[477.67529297 236.55856323 0.86633909]	[421.2828064 213.48275757 0.90538001]	[493.06454468 210.78053284 0.84735048]	[5.82887268e+02 8.85596985e+02 8.41742396e-01]	[6.00787415e+02 8.72873352e+02 8.18471253e-01]	[5.62448608e+02 8.49724548e+02 7.09643841e-01]	[4.82801239e+02 8.95880737e+02 7.50770509e-01]	[4.62294525e+02 8.93253296e+02 7.45722711e-01]	[4.85479706e+02 8.62559753e+02 6.78222537e-01]
[462.23348999 254.50369263 0.85570586]	[462.31280518 292.95205688 0.89950669]	[393.00897217 298.05194092 0.8272714 ]	[380.15682983 413.55157471 0.84635329]	[393.05773926 529.03778076 0.81796902]	[534.18237305 280.18560791 0.81380069]	[564.93103027 398.06890869 0.88898289]	[600.8815918 500.6647644 0.88961494]	[488.01193237 516.20861816 0.66321558]	[441.84890747 521.32775879 0.67779148]	[462.28457642 688.06530762 0.88653678]	[480.33557129 849.76470947 0.87055206]	[539.23968506 511.04501343 0.66488522]	[557.22021484 688.11212158 0.81109869]	[564.97979736 831.67596436 0.84197879]	[444.36816406 239.11680603 0.82619977]	[477.66159058 236.60153198 0.84702849]	[421.34414673 213.51100159 0.89636862]	[493.06982422 210.82150269 0.85771275]	[5.82798645e+02 8.75325317e+02 8.50496113e-01]	[5.98257141e+02 8.70113647e+02 7.99155951e-01]	[5.62277466e+02 8.41992493e+02 6.89395726e-01]	[4.82809357e+02 8.95839478e+02 7.56965399e-01]	[4.62305725e+02 8.93228577e+02 7.48167753e-01]	[4.85478455e+02 8.62502869e+02 6.76132023e-01]
[462.2376709 254.49182129 0.8594982 ]	[462.30426025 292.95767212 0.90208542]	[392.9800415 298.0619812 0.82300711]	[380.13796997 413.57727051 0.85255462]	[393.0144043 529.02722168 0.81516039]	[534.1829834 280.19104004 0.8140226 ]	[564.86633301 398.07608032 0.88844633]	[600.79846191 500.78640747 0.88337862]	[487.95626831 518.71295166 0.66819292]	[441.80175781 521.37524414 0.67960519]	[462.28887939 688.08557129 0.8884691 ]	[480.34976196 849.73669434 0.87291068]	[539.19055176 511.08105469 0.65094054]	[554.69482422 688.12786865 0.80025315]	[5.64815308e+02 8.26533508e+02 8.17465305e-01]	[444.38684082 239.12553406 0.82464427]	[477.66033936 236.59883118 0.84341097]	[421.36413574 213.5 0.8914603 ]	[493.09216309 210.8348999 0.8617202 ]	[5.80231506e+02 8.72749451e+02 7.98482537e-01]	[5.90651489e+02 8.65043457e+02 7.34823287e-01]	[5.59737488e+02 8.31739990e+02 6.11841321e-01]	[4.82863861e+02 8.93435974e+02 7.51733720e-01]	[4.62341492e+02 8.93220886e+02 7.50196934e-01]	[4.87932068e+02 8.59977417e+02 6.72154963e-01]
[462.30401611 254.50552368 0.86634123]	[462.30172729 292.95498657 0.90436578]	[390.48989868 298.0319519 0.81837159]	[380.11474609 413.50238037 0.8384763 ]	[393.01586914 529.02606201 0.81469387]	[534.18237305 280.21420288 0.80927438]	[564.85876465 398.19680786 0.90849262]	[598.27416992 500.75488281 0.8654263 ]	[487.93255615 518.69213867 0.66623372]	[441.78817749 521.34655762 0.67951077]	[462.27255249 688.06573486 0.89034879]	[480.33618164 849.75177002 0.8701508 ]	[539.17712402 511.06704712 0.64692438]	[552.05914307 688.09863281 0.81548184]	[562.31964111 813.82043457 0.82044268]	[444.43945312 239.15441895 0.81763309]	[477.71295166 236.61413574 0.86475182]	[421.40270996 213.54815674 0.89160508]	[493.13253784 210.86567688 0.8572551 ]	[5.75163818e+02 8.67586487e+02 7.26988196e-01]	[5.88060120e+02 8.52313843e+02 7.37744629e-01]	[5.52138855e+02 8.26605225e+02 5.22016585e-01]	[4.82891541e+02 8.93367798e+02 7.55652130e-01]	[4.62351807e+02 8.90805115e+02 7.54984617e-01]	[4.85459076e+02 8.59994812e+02 6.70365512e-01]
[462.36700439 254.51292419 0.87770307]	[462.29684448 292.96136475 0.90718484]	[390.45449829 298.01626587 0.81148767]	[380.09292603 413.50189209 0.83503103]	[392.98947144 529.04266357 0.81029969]	[534.17333984 280.23846436 0.80189878]	[564.83325195 400.63284302 0.91283643]	[595.75488281 500.88876343 0.86256546]	[485.46112061 518.70874023 0.67288423]	[441.75546265 521.36010742 0.68171793]	[462.24023438 688.02716064 0.89033806]	[480.29327393 849.68225098 0.86152899]	[536.67730713 513.58776855 0.63644773]	[549.49591064 685.60046387 0.8267467 ]	[559.77081299 808.6116333 0.82026219]	[446.92327881 239.16905212 0.8196997 ]	[480.12594604 236.62133789 0.88629103]	[423.79180908 215.90626526 0.88740826]	[495.6312561 210.89100647 0.85580468]	[5.70103882e+02 8.57381897e+02 7.49536395e-01]	[5.85569031e+02 8.49631775e+02 7.71406651e-01]	[5.47001648e+02 8.11256104e+02 5.66600382e-01]	[4.82894501e+02 8.93365295e+02 7.54685700e-01]	[4.62350891e+02 8.90804321e+02 7.53518760e-01]	[4.85383972e+02 8.57459534e+02 6.71977580e-01]
[462.39691162 254.52003479 0.88278544]	[462.30322266 292.95309448 0.90765679]	[390.47521973 297.99887085 0.80952597]	[377.73373413 411.02584839 0.83405954]	[390.48327637 529.00463867 0.81023061]	[534.16522217 280.25149536 0.80148941]	[562.40795898 398.15985107 0.90199679]	[595.69207764 500.85958862 0.86058736]	[485.4621582 516.21606445 0.67118621]	[441.76654053 521.3237915 0.68237382]	[462.23016357 688.04547119 0.89024615]	[480.28494263 849.64147949 0.85612434]	[536.71179199 511.08532715 0.64160144]	[547.02813721 685.53527832 0.82003307]	[5.52151062e+02 7.93238159e+02 7.88047612e-01]	[446.96212769 239.18078613 0.81810713]	[480.14379883 236.63197327 0.89281535]	[423.82003784 215.92353821 0.88610649]	[495.64321899 210.89752197 0.8589747 ]	[5.70118652e+02 8.49722290e+02 7.62670636e-01]	[5.85493591e+02 8.34377686e+02 7.60165989e-01]	[5.44364563e+02 7.95818542e+02 5.92144310e-01]	[4.82874237e+02 8.93306274e+02 7.56860614e-01]	[4.62342285e+02 8.90750366e+02 7.49962986e-01]	[4.85354034e+02 8.57424866e+02 6.59605443e-01]
[462.37298584 254.5125885 0.88234138]	[462.28936768 292.94515991 0.90730214]	[390.45672607 295.65057373 0.80901444]	[377.7192688 411.00634766 0.8371188 ]	[387.95544434 528.96661377 0.80623263]	[534.15612793 280.25195312 0.80207491]	[562.38391113 398.15997314 0.90741354]	[595.67114258 500.86245728 0.86234558]	[485.45315552 516.1986084 0.66849768]	[441.75289917 521.30725098 0.67889297]	[462.23150635 688.07806396 0.88236904]	[480.27996826 849.65686035 0.84970796]	[536.70428467 511.06008911 0.63965249]	[546.97808838 685.50653076 0.77772379]	[547.02178955 785.58258057 0.82022941]	[446.94760132 239.16291809 0.82147914]	[480.12765503 236.62826538 0.88710529]	[423.83901978 215.92303467 0.8833493 ]	[495.63574219 210.92131042 0.86187822]	[5.67533691e+02 8.44614746e+02 7.40418136e-01]	[5.85362427e+02 8.31708374e+02 7.63282537e-01]	[5.41878967e+02 7.88006165e+02 6.31865621e-01]	[4.82880707e+02 8.93265137e+02 7.49035537e-01]	[4.62347107e+02 8.90731201e+02 7.41558909e-01]	[4.85353027e+02 8.57446289e+02 6.56817675e-01]
[462.39074707 254.5226593 0.89147866]	[462.27249146 292.95629883 0.90983456]	[387.94412231 298.0178833 0.80713761]	[377.68215942 413.52600098 0.83867401]	[387.89398193 528.96704102 0.8058781 ]	[534.13549805 280.25302124 0.80134177]	[562.37109375 398.15777588 0.9064393 ]	[593.19744873 500.85955811 0.86129272]	[485.42163086 518.68493652 0.6723823 ]	[441.70217896 521.33966064 0.67959684]	[462.23757935 688.0894165 0.88598335]	[480.28353882 849.64190674 0.85010278]	[536.69842529 511.06964111 0.63614696]	[547.01654053 688.04278564 0.75245678]	[544.42321777 772.81573486 0.85612798]	[446.95858765 239.18243408 0.82233244]	[480.13433838 236.63354492 0.89638871]	[423.83831787 215.94560242 0.88136786]	[495.62136841 210.91140747 0.85939378]	[5.67484558e+02 8.36908325e+02 7.28062749e-01]	[5.82937256e+02 8.29087830e+02 7.26550162e-01]	[5.39217102e+02 7.72728333e+02 6.34505093e-01]	[4.82873505e+02 8.93278137e+02 7.44222403e-01]	[4.62340881e+02 8.90731934e+02 7.38083601e-01]	[4.82936523e+02 8.57426331e+02 6.60007596e-01]
[462.41900635 254.53303528 0.89214551]	[462.25106812 292.95056152 0.9105866 ]	[387.91021729 298.00820923 0.80767298]	[377.66519165 413.58688354 0.84707999]	[387.87109375 529.03082275 0.80442929]	[534.10852051 280.24765015 0.8026796 ]	[562.34570312 398.14855957 0.90188885]	[593.18225098 500.86703491 0.86220038]	[485.43746948 518.699646 0.67742461]	[441.71746826 521.36175537 0.68325818]	[462.25088501 688.050354 0.88564861]	[480.29690552 849.63513184 0.85096002]	[536.71234131 511.0824585 0.64000547]	[546.94830322 688.01135254 0.73917747]	[544.30279541 767.66992188 0.89277363]	[449.43115234 239.20359802 0.81880063]	[480.15042114 236.63899231 0.90322089]	[423.83416748 215.95210266 0.87764931]	[495.62176514 210.90011597 0.85556173]	[5.65022644e+02 8.31852844e+02 7.57850349e-01]	[5.82831909e+02 8.24028137e+02 7.01719642e-01]	[5.34102112e+02 7.67539612e+02 6.30359709e-01]	[4.82871857e+02 8.93287598e+02 7.44650900e-01]	[4.62341888e+02 8.90733398e+02 7.37282157e-01]	[4.82939911e+02 8.57407349e+02 6.61871612e-01]
[462.36206055 254.53382874 0.8970772 ]	[462.24191284 292.95504761 0.91126943]	[387.88131714 298.01187134 0.80944651]	[377.64871216 413.52557373 0.84061766]	[385.39837646 529.02026367 0.80526334]	[534.09216309 280.25320435 0.80173326]	[562.34887695 398.14767456 0.90239674]	[593.18395996 500.87966919 0.86140001]	[485.44564819 518.73626709 0.6767329 ]	[441.73114014 523.83074951 0.68106782]	[462.2723999 688.11877441 0.87651634]	[480.29586792 849.67474365 0.85085922]	[536.71142578 513.61224365 0.63939148]	[544.5480957 698.31713867 0.71293575]	[541.87908936 764.98834229 0.86507094]	[446.93240356 239.19050598 0.82475847]	[477.74182129 236.65089417 0.89073926]	[423.81655884 215.94073486 0.88162804]	[495.60928345 210.9230957 0.86160165]	[5.64976257e+02 8.29157349e+02 7.65334845e-01]	[5.80362244e+02 8.13806335e+02 6.82553828e-01]	[5.26439026e+02 7.57341003e+02 6.15104973e-01]	[4.82840057e+02 8.93306152e+02 7.50952363e-01]	[4.62321259e+02 8.90753967e+02 7.41998553e-01]	[4.82938599e+02 8.59935547e+02 6.56046212e-01]
[462.35214233 254.54525757 0.89387059]	[462.21984863 292.94696045 0.90948784]	[385.38092041 298.01379395 0.81269628]	[377.65481567 416.0557251 0.85112202]	[387.86724854 531.56811523 0.80086112]	[531.60662842 280.24884033 0.80362123]	[562.3482666 398.13757324 0.90057695]	[595.66082764 500.86721802 0.85889024]	[485.48294067 518.7253418 0.67174524]	[441.77316284 523.82098389 0.67805856]	[462.28909302 688.11212158 0.87426943]	[480.29974365 849.71057129 0.84972167]	[536.73718262 513.60144043 0.63961035]	[544.49066162 705.9866333 0.75843191]	[541.79510498 754.74609375 0.85112834]	[446.93106079 239.19519043 0.82046843]	[477.73977661 236.659729 0.88970739]	[423.80020142 215.93359375 0.88687134]	[495.60638428 213.31300354 0.86209899]	[5.64849060e+02 8.24089966e+02 7.40975499e-01]	[5.80270996e+02 8.11203674e+02 6.66509151e-01]	[5.26428650e+02 7.49645386e+02 7.19639122e-01]	[4.82835510e+02 8.93353516e+02 7.61905432e-01]	[4.62320374e+02 8.90789124e+02 7.45459557e-01]	[4.82941376e+02 8.59981323e+02 6.52439237e-01]
[462.35177612 254.55097961 0.89063609]	[462.20925903 292.94869995 0.90864563]	[385.36541748 298.01690674 0.81564271]	[377.64395142 416.08267212 0.85565555]	[387.86099243 531.60797119 0.79994577]	[531.59924316 280.24291992 0.80532283]	[562.35162354 398.17105103 0.90979797]	[595.66925049 500.86560059 0.86024141]	[487.91958618 518.75341797 0.6664027 ]	[441.77697754 523.83758545 0.67221737]	[462.29690552 688.20153809 0.86474973]	[4.80301453e+02 8.49741211e+02 8.49663675e-01]	[539.19903564 513.63366699 0.64158565]	[544.48327637 708.51855469 0.81159818]	[539.32397461 749.73455811 0.86200881]	[446.93890381 239.19659424 0.81586492]	[477.74014282 236.66044617 0.89433914]	[421.4045105 215.93968201 0.89723688]	[495.6217041 213.32788086 0.86147869]	[5.62411316e+02 8.18885742e+02 7.54220247e-01]	[5.77732605e+02 8.08626892e+02 6.54875159e-01]	[523.91802979 747.04278564 0.75058699]	[4.82831573e+02 8.93383972e+02 7.55097628e-01]	[4.62315155e+02 8.90815002e+02 7.41502285e-01]	[4.85362061e+02 8.62510498e+02 6.54682159e-01]
[462.35186768 254.58622742 0.89327836]	[462.21029663 292.94638062 0.90966612]	[385.37164307 298.02157593 0.81505579]	[377.63937378 416.05908203 0.85241693]	[387.85632324 531.59381104 0.80011696]	[531.58795166 280.24154663 0.80730891]	[562.3494873 398.15783691 0.90714574]	[595.67071533 500.85205078 0.86105907]	[487.9571228 521.23626709 0.66066206]	[441.79760742 523.86761475 0.66421264]	[462.33041382 688.19189453 0.86002356]	[480.29782104 849.74737549 0.85472 ]	[539.21697998 516.16259766 0.64138168]	[544.47943115 711.13647461 0.81644332]	[536.68469238 747.12249756 0.84101677]	[446.91964722 241.64028931 0.81664431]	[477.74090576 236.67849731 0.89845449]	[421.38705444 215.96662903 0.89992124]	[495.637146 213.32400513 0.86250317]	[5.59768311e+02 8.13784241e+02 7.07991898e-01]	[5.67584473e+02 8.06024902e+02 6.07625067e-01]	[523.86798096 739.39178467 0.73975837]	[4.82831055e+02 8.93384888e+02 7.56542265e-01]	[4.62314545e+02 8.90814575e+02 7.41440535e-01]	[4.82941559e+02 8.62509644e+02 6.74128711e-01]
[462.40841675 254.61106873 0.89406657]	[462.21099854 292.95513916 0.91010797]	[385.35958862 298.02618408 0.81523138]	[377.63137817 416.05136108 0.84965968]	[387.90283203 534.11749268 0.79894435]	[531.58868408 280.23937988 0.80713415]	[562.35290527 398.18588257 0.9124738 ]	[595.66955566 500.83850098 0.86448252]	[487.98095703 521.27075195 0.65722054]	[441.81872559 523.90698242 0.65835863]	[462.35458374 688.16644287 0.86356819]	[480.30258179 849.73925781 0.86190009]	[539.22680664 516.19592285 0.64133686]	[544.4855957 708.51812744 0.80493158]	[534.09606934 744.44152832 0.81837642]	[446.96658325 241.67951965 0.81279212]	[480.13919067 239.05349731 0.90842056]	[421.39077759 216.02325439 0.90286732]	[495.65179443 213.31437683 0.8565371 ]	[5.52123779e+02 8.11197998e+02 6.98031902e-01]	[5.64927979e+02 8.00918640e+02 6.14593625e-01]	[523.79034424 731.72607422 0.80227131]	[4.82865082e+02 8.93367310e+02 7.63444483e-01]	[4.62349182e+02 8.90794067e+02 7.45198727e-01]	[4.82929474e+02 8.60017944e+02 6.86533749e-01]
[462.4430542 254.6060791 0.89067125]	[462.19857788 292.9755249 0.91244096]	[385.38238525 298.04364014 0.813649 ]	[377.61639404 416.04971313 0.85016441]	[387.9133606 534.08972168 0.79579741]	[531.55102539 282.68243408 0.80541259]	[562.34924316 398.17938232 0.90818602]	[595.66589355 500.85662842 0.86384463]	[490.48452759 521.26776123 0.64759111]	[441.84729004 523.8927002 0.6513316 ]	[462.37997437 688.20819092 0.85462672]	[480.29412842 849.7387085 0.85929823]	[539.27374268 516.18231201 0.64782977]	[544.43151855 706.0824585 0.80450749]	[534.16265869 744.47277832 0.82484412]	[449.45349121 241.70707703 0.80729854]	[480.15011597 239.05267334 0.9097209 ]	[421.37481689 216.0440979 0.90711969]	[495.61929321 213.31340027 0.84974235]	[5.52071777e+02 8.11180359e+02 7.26297140e-01]	[5.64891724e+02 7.98427856e+02 6.45940423e-01]	[523.81030273 734.21844482 0.77962923]	[4.82884918e+02 8.93374573e+02 7.66863286e-01]	[4.62364990e+02 8.90808105e+02 7.46736407e-01]	[4.82912628e+02 8.60013123e+02 6.83043361e-01]
[464.83178711 256.99780273 0.88325393]	[462.20962524 293.01382446 0.91103375]	[385.3737793 298.07452393 0.81578249]	[377.60400391 416.12481689 0.86229336]	[387.92175293 534.1126709 0.79495674]	[531.55535889 282.71594238 0.80269313]	[562.35308838 398.19613647 0.91355747]	[595.71630859 500.79336548 0.86267143]	[488.01193237 521.24688721 0.65693587]	[441.82263184 523.88867188 0.66541851]	[462.39819336 690.69683838 0.83666801]	[480.30187988 849.71923828 0.86367297]	[539.25762939 516.15185547 0.6513263 ]	[544.44927979 705.98944092 0.79711241]	[534.11761475 739.37792969 0.80248368]	[449.47671509 244.23365784 0.80672306]	[480.17657471 239.12973022 0.91076046]	[421.41088867 216.11303711 0.88894254]	[495.65597534 213.40274048 0.85534668]	[5.44375488e+02 8.06049438e+02 7.91357875e-01]	[5.59817688e+02 7.90753479e+02 7.06856072e-01]	[523.81646729 729.12298584 0.80473042]	[4.82912628e+02 8.93388306e+02 7.56406367e-01]	[4.62378998e+02 8.90814819e+02 7.40023673e-01]	[4.82907501e+02 8.59970215e+02 6.92152381e-01]
[464.84362793 257.04721069 0.8773073 ]	[462.21090698 295.40063477 0.91473466]	[385.36743164 298.11056519 0.81696421]	[377.58712769 416.12182617 0.85883534]	[387.9447937 536.64215088 0.79908806]	[531.54241943 282.75564575 0.80253136]	[562.3536377 398.22094727 0.91456091]	[595.73138428 500.80197144 0.86330712]	[487.97906494 521.26947021 0.66609079]	[441.82806396 523.90509033 0.6701619 ]	[462.44406128 695.75177002 0.81922555]	[480.32565308 849.74981689 0.86813712]	[539.21490479 516.19018555 0.64801192]	[544.54040527 703.42303467 0.77096546]	[529.07714844 734.28204346 0.82265848]	[449.50717163 246.7509613 0.80243945]	[480.18765259 239.18684387 0.89976174]	[423.78570557 216.1499939 0.88590389]	[495.67211914 213.44750977 0.85816598]	[5.44311157e+02 8.00970886e+02 7.76936293e-01]	[5.59703735e+02 7.90620911e+02 7.01781273e-01]	[521.34552002 726.61096191 0.81455708]	[4.82916138e+02 8.93399963e+02 7.57899880e-01]	[4.62381989e+02 8.90813965e+02 7.45426536e-01]	[4.82929565e+02 8.59987366e+02 6.93845570e-01]
[464.88735962 259.57559204 0.85912132]	[462.23831177 295.4413147 0.91755641]	[385.38635254 298.16110229 0.81148672]	[377.59854126 418.57473755 0.86452872]	[387.94265747 536.69445801 0.80756056]	[531.56018066 285.2512207 0.79829293]	[562.34295654 398.20968628 0.91163063]	[595.72296143 500.81036377 0.8635025 ]	[488.00323486 521.25799561 0.66564298]	[441.84631348 523.8918457 0.66701955]	[464.87039185 698.3137207 0.80729997]	[480.34436035 852.26507568 0.86683613]	[539.22912598 516.17828369 0.65187347]	[547.04394531 693.23565674 0.77612984]	[529.01361084 729.12023926 0.84330094]	[449.52822876 249.36729431 0.81877232]	[480.21481323 244.21087646 0.89068824]	[423.8140564 218.5604248 0.87210178]	[495.63873291 215.96662903 0.8174566 ]	[5.41932007e+02 7.95792297e+02 7.67270386e-01]	[5.54689087e+02 7.88080933e+02 6.74649000e-01]	[521.29803467 721.46386719 0.80398798]	[4.82920624e+02 8.93443237e+02 7.54977822e-01]	[4.62391449e+02 8.93233521e+02 7.45007873e-01]	[4.82933319e+02 8.65076904e+02 6.96708202e-01]
[464.95928955 262.16360474 0.81671661]	[462.26516724 295.50799561 0.91948652]	[385.39352417 298.21725464 0.80710113]	[377.59579468 418.62854004 0.87139755]	[387.93896484 536.72796631 0.81119275]	[531.61968994 287.83578491 0.79417485]	[562.36102295 400.62002563 0.91937989]	[595.71679688 500.8109436 0.86429799]	[487.99240112 521.27819824 0.66405797]	[441.83639526 523.90777588 0.66401172]	[464.9548645 695.81030273 0.79387748]	[480.34106445 852.35809326 0.85841024]	[539.21844482 516.19610596 0.6498965 ]	[549.5255127 690.70336914 0.78643727]	[526.52734375 726.47827148 0.85514426]	[452.06738281 251.89898682 0.83206737]	[480.28509521 246.82669067 0.89411628]	[423.84664917 218.60540771 0.86809373]	[495.69055176 215.98983765 0.81074089]	[5.41878540e+02 7.90761108e+02 7.83486068e-01]	[5.52071167e+02 7.85489197e+02 6.63843930e-01]	[521.24938965 713.74084473 0.80534261]	[4.85367035e+02 8.93439575e+02 7.64854372e-01]	[4.64821533e+02 8.93252197e+02 7.50902832e-01]	[4.82898590e+02 8.67629211e+02 7.08522975e-01]
[464.84197998 264.76757812 0.81805342]	[462.27017212 295.52124023 0.91781306]	[387.86199951 298.2338562 0.80618435]	[377.59533691 418.65960693 0.88078594]	[387.91046143 539.17779541 0.81696343]	[534.10296631 287.84619141 0.79717755]	[562.34185791 398.2409668 0.91141433]	[595.675354 500.85821533 0.86434013]	[487.94024658 521.30828857 0.67202604]	[441.80621338 523.94335938 0.66673046]	[467.40786743 698.34423828 0.78345108]	[480.34793091 852.36242676 0.85897368]	[539.17694092 518.69348145 0.6489287 ]	[549.5446167 690.65386963 0.79630673]	[526.44659424 724.02386475 0.86806607]	[449.51168823 251.97491455 0.83455878]	[480.24172974 251.83744812 0.89060444]	[423.91079712 218.62809753 0.84968239]	[498.18334961 216.12640381 0.84675491]	[541.84204102 790.66809082 0.79559612]	[5.49560059e+02 7.82955872e+02 6.65754855e-01]	[518.78601074 711.24279785 0.79933065]	[4.85368011e+02 8.93445374e+02 7.63656974e-01]	[4.64830811e+02 8.93258728e+02 7.50875533e-01]	[4.82899750e+02 8.67635010e+02 7.05843687e-01]
[470.04577637 267.2796936 0.78944725]	[462.28549194 295.61221313 0.91955245]	[387.87606812 300.68502808 0.79588056]	[377.59173584 418.70571899 0.86719334]	[387.90075684 539.22790527 0.82766306]	[534.09368896 290.40359497 0.80207169]	[562.34399414 400.65567017 0.91361195]	[593.1751709 503.27359009 0.86471486]	[487.94360352 521.34423828 0.67376649]	[441.84338379 526.42041016 0.66278315]	[467.49053955 700.90301514 0.78387517]	[480.33856201 852.36352539 0.85809124]	[536.71929932 518.72894287 0.6546855 ]	[549.54669189 693.25366211 0.7834 ]	[526.42419434 723.97650146 0.87790042]	[457.12014771 254.46252441 0.87977463]	[482.77377319 251.87969971 0.90948927]	[426.46084595 221.20419312 0.82241392]	[498.25888062 216.04095459 0.82885754]	[541.79827881 788.19464111 0.80652088]	[5.47055908e+02 7.77885803e+02 6.59282744e-01]	[518.77355957 711.17272949 0.81145602]	[4.85371216e+02 8.93447327e+02 7.67604768e-01]	[4.64829163e+02 8.93265625e+02 7.53462791e-01]	[4.82891937e+02 8.67634399e+02 7.08338439e-01]
[469.99908447 269.82452393 0.80360442]	[462.29421997 298.04180908 0.92782062]	[387.88220215 300.73736572 0.7923792 ]	[377.57879639 418.76190186 0.85916686]	[387.8638916 539.25952148 0.83206105]	[534.1114502 292.96331787 0.81340176]	[562.36376953 400.7835083 0.90861237]	[593.14080811 503.32385254 0.86488271]	[485.43475342 523.8347168 0.68635362]	[441.75531006 526.48486328 0.66352397]	[469.96490479 703.47399902 0.80341113]	[480.34158325 852.36083984 0.85895801]	[534.16937256 521.23815918 0.65043741]	[549.53771973 695.74224854 0.78721112]	[526.44854736 724.00860596 0.87833232]	[457.11010742 254.510849 0.88823283]	[482.74920654 251.96769714 0.92292649]	[428.97189331 223.7270813 0.80557799]	[498.20880127 216.14855957 0.77123517]	[541.83837891 788.10949707 0.79788864]	[5.49498169e+02 7.75295959e+02 6.54276907e-01]	[521.21228027 711.22479248 0.81378388]	[4.85377930e+02 8.95846558e+02 7.63080955e-01]	[4.64833862e+02 8.93267822e+02 7.48824894e-01]	[4.82898041e+02 8.67614441e+02 7.05517828e-01]
[475.08435059 269.86697388 0.81456292]	[462.28823853 298.12210083 0.93260479]	[387.8946228 303.23519897 0.7817173 ]	[377.57479858 421.18218994 0.86676425]	[385.36398315 539.30444336 0.84253341]	[534.10357666 295.42828369 0.82058334]	[562.34820557 403.29058838 0.89257467]	[593.12677002 503.46112061 0.85459358]	[485.41256714 523.85443115 0.68921775]	[441.72488403 526.49804688 0.65737635]	[470.00164795 705.93005371 0.80152905]	[480.36831665 852.36804199 0.8595587 ]	[534.14953613 521.27087402 0.65543187]	[549.50610352 695.7956543 0.78712547]	[526.43664551 724.01361084 0.87838197]	[459.60614014 254.58447266 0.90888143]	[482.81967163 254.38493347 0.9369005 ]	[431.48971558 226.29364014 0.80907816]	[498.25646973 218.60990906 0.69804454]	[541.87133789 788.06628418 0.79103208]	[5.49525269e+02 7.72788269e+02 6.56728327e-01]	[518.78222656 713.6829834 0.78494799]	[4.85381409e+02 8.95866272e+02 7.66592324e-01]	[4.64843506e+02 8.93279175e+02 7.49948561e-01]	[4.82932434e+02 8.67610168e+02 7.01738179e-01]
[472.53286743 272.35641479 0.81709158]	[462.26947021 298.1541748 0.93306291]	[387.88687134 303.2822876 0.78053117]	[377.57711792 421.28668213 0.87279075]	[385.32437134 541.72021484 0.85807729]	[531.60864258 295.48461914 0.83160198]	[562.31066895 403.27966309 0.88279563]	[593.10247803 505.9614563 0.83366263]	[485.38354492 523.90649414 0.69741583]	[441.71939087 529.03192139 0.65622389]	[467.49539185 703.46966553 0.7971673 ]	[480.3812561 854.81420898 0.85621661]	[534.09124756 521.32318115 0.65934241]	[549.52746582 698.29699707 0.78206718]	[526.45471191 723.98809814 0.87913823]	[457.168396 254.60559082 0.89646596]	[482.79232788 254.43435669 0.92962062]	[428.97686768 226.27764893 0.80960089]	[498.25305176 221.10617065 0.67742974]	[541.86895752 788.09191895 0.79533231]	[5.49553955e+02 7.75268250e+02 6.49776101e-01]	[521.21386719 711.21252441 0.79752004]	[4.85369263e+02 8.95918030e+02 7.57318377e-01]	[4.64830200e+02 8.93318787e+02 7.51430273e-01]	[4.85351929e+02 8.67646179e+02 7.04992473e-01]
[472.54248047 272.37359619 0.82023382]	[462.26077271 298.21243286 0.93079942]	[387.89801025 305.82955933 0.77467895]	[377.56628418 421.33660889 0.87038118]	[382.87353516 541.77050781 0.87127256]	[531.57696533 295.5562439 0.84091091]	[562.29650879 403.31860352 0.87085122]	[590.61431885 508.50253296 0.82593483]	[485.35842896 523.93457031 0.69531071]	[441.71191406 531.54302979 0.64889365]	[469.96841431 705.9597168 0.81466538]	[4.80364838e+02 8.54898193e+02 8.47074747e-01]	[531.57751465 521.35272217 0.66236413]	[549.49725342 700.91021729 0.79103994]	[526.4666748 724.01361084 0.87451226]	[457.21115112 256.98110962 0.9004072 ]	[482.76809692 254.47642517 0.92920101]	[431.46835327 228.85202026 0.81578767]	[498.2154541 223.68499756 0.70779181]	[541.8793335 788.14624023 0.79863584]	[5.49563904e+02 7.75341553e+02 6.47387445e-01]	[521.23364258 711.22784424 0.80579984]	[4.82906403e+02 8.95976013e+02 7.44274855e-01]	[4.62377747e+02 8.93372437e+02 7.47992873e-01]	[4.82938171e+02 8.70151733e+02 7.14287162e-01]
[469.9715271 272.48358154 0.84063315]	[462.25158691 298.25845337 0.92585427]	[387.89358521 308.36392212 0.77469951]	[377.56063843 421.3449707 0.8625018 ]	[382.84848022 541.79119873 0.87957263]	[531.57202148 295.59182739 0.84253341]	[562.27270508 403.38195801 0.85996354]	[590.61950684 511.08294678 0.81900615]	[485.35864258 526.43859863 0.68756855]	[441.70425415 531.61248779 0.64489692]	[469.95327759 706.06164551 0.8277536 ]	[480.38952637 854.83605957 0.85671848]	[531.57043457 523.82958984 0.65396905]	[547.04608154 703.43109131 0.80932832]	[526.49938965 726.48278809 0.87389052]	[457.13879395 257.06253052 0.88907397]	[482.74310303 254.57640076 0.93565053]	[431.48886108 231.3979187 0.83503574]	[498.22372437 228.80014038 0.72409087]	[541.87243652 788.22332764 0.79591227]	[5.49556702e+02 7.80397888e+02 6.52547717e-01]	[521.26824951 716.24249268 0.80122852]	[4.82903748e+02 8.95980164e+02 7.43448675e-01]	[4.62379791e+02 8.93357056e+02 7.51533031e-01]	[4.85395020e+02 8.67662354e+02 7.03781486e-01]
[472.5788269 274.86108398 0.83538043]	[462.2444458 300.65029907 0.92236644]	[387.87542725 310.88397217 0.77774858]	[377.51000977 421.28082275 0.8564468 ]	[382.8243103 541.83294678 0.88342279]	[531.58728027 295.63717651 0.8481496 ]	[562.25854492 405.85394287 0.85043025]	[590.58300781 516.15185547 0.83359897]	[485.36315918 526.45373535 0.68472528]	[441.71066284 531.61328125 0.64540261]	[467.46890259 706.09088135 0.82701743]	[480.3848877 854.82403564 0.85937971]	[531.57580566 523.85070801 0.65181851]	[546.97180176 705.95446777 0.83511674]	[526.52526855 726.59588623 0.86447453]	[459.60736084 257.11654663 0.88093168]	[482.7940979 254.60192871 0.9200297 ]	[431.5440979 231.42373657 0.84268874]	[498.26559448 226.27207947 0.75080025]	[541.87768555 790.61682129 0.80904227]	[5.49566528e+02 7.80445801e+02 6.70639038e-01]	[521.29827881 718.85388184 0.8087433 ]	[4.82907410e+02 8.98412842e+02 7.41028428e-01]	[4.62382599e+02 8.93363403e+02 7.46033490e-01]	[4.85378510e+02 8.67659363e+02 7.07972765e-01]
[475.11340332 274.86618042 0.84318036]	[462.24435425 300.67883301 0.91751438]	[385.39657593 310.9161377 0.78043205]	[377.50524902 423.79037476 0.84496951]	[382.80789185 541.90460205 0.88665032]	[531.59857178 298.00143433 0.84957039]	[562.23193359 405.88287354 0.84091628]	[588.12133789 518.64208984 0.85117918]	[485.34866333 526.47955322 0.68754125]	[441.7220459 534.14447021 0.64878547]	[467.49801636 706.05603027 0.83233654]	[480.39178467 854.79602051 0.86093396]	[531.53338623 523.86016846 0.65958685]	[546.97381592 705.9954834 0.84708083]	[526.52227783 726.61065674 0.86445022]	[459.67199707 257.13775635 0.88556272]	[482.8416748 254.60876465 0.91183734]	[434.01052856 233.828125 0.85428941]	[500.6578064 226.27755737 0.76586801]	[541.90917969 790.64025879 0.80187947]	[5.49583862e+02 7.80467896e+02 6.68000698e-01]	[521.2989502 718.88531494 0.82081604]	[4.82906342e+02 8.95968689e+02 7.38894999e-01]	[4.62384735e+02 8.93348267e+02 7.45470226e-01]	[4.85383087e+02 8.67624451e+02 6.98755741e-01]
[472.53994751 274.91290283 0.84680986]	[462.24246216 300.71777344 0.91077077]	[385.37976074 310.93026733 0.78193575]	[377.48547363 423.85751343 0.84005535]	[382.78948975 544.31152344 0.89014 ]	[531.61352539 298.04638672 0.84864956]	[562.23925781 408.45455933 0.83578664]	[588.07745361 518.77880859 0.88377684]	[485.35610962 529.01379395 0.68549126]	[441.74249268 536.69891357 0.65771437]	[469.96728516 706.10638428 0.83635271]	[482.70300293 852.37780762 0.86418104]	[529.06634521 523.91479492 0.65913278]	[546.95367432 705.99023438 0.83562958]	[526.52984619 726.65374756 0.86010253]	[457.21893311 257.16693115 0.86764067]	[482.7897644 257.00320435 0.91955233]	[434.02493286 233.86761475 0.8636378 ]	[500.66989136 228.80467224 0.79131329]	[541.91815186 790.67797852 0.79884493]	[5.52055847e+02 7.82976929e+02 6.72834039e-01]	[521.29870605 721.40386963 0.81970865]	[4.82906464e+02 8.98427551e+02 7.26726115e-01]	[4.62372711e+02 8.93358459e+02 7.37321794e-01]	[4.85398621e+02 8.67592468e+02 6.89251125e-01]
[470.03924561 274.94726562 0.84871054]	[462.23016357 300.74078369 0.90599531]	[385.36557007 310.95913696 0.7846393 ]	[375.07766724 423.79205322 0.83104199]	[382.77642822 544.32000732 0.88944864]	[531.59686279 298.07620239 0.85050714]	[562.21313477 408.42868042 0.83101255]	[588.0645752 521.18353271 0.89089447]	[485.37078857 529.0369873 0.68118727]	[441.75674438 536.7220459 0.65820158]	[469.97018433 708.48724365 0.83059776]	[480.39187622 852.35076904 0.86867923]	[531.53912354 523.94226074 0.65471923]	[546.95111084 706.07043457 0.84368026]	[526.52581787 729.02581787 0.85422581]	[457.18362427 257.20431519 0.85569662]	[482.7722168 257.03573608 0.92088556]	[431.53668213 233.88354492 0.86330748]	[500.66781616 228.86074829 0.79821086]	[541.94769287 790.72412109 0.79237479]	[5.52058899e+02 7.83027039e+02 6.72016501e-01]	[521.29473877 721.38342285 0.80373836]	[4.82918427e+02 8.95981567e+02 7.28090286e-01]	[4.62390961e+02 8.93344238e+02 7.40906835e-01]	[4.85399750e+02 8.65092468e+02 6.90188110e-01]
[472.53878784 274.9442749 0.84589994]	[462.21865845 303.20336914 0.89838159]	[385.34817505 313.44622803 0.79167956]	[375.07476807 423.8288269 0.81713241]	[382.77294922 544.3480835 0.88672435]	[531.58184814 298.1255188 0.84816021]	[562.21032715 410.94528198 0.83012033]	[588.06005859 521.24072266 0.89557958]	[485.36547852 531.55834961 0.68050152]	[441.75427246 539.23974609 0.6648469 ]	[469.98803711 708.51141357 0.82152981]	[480.38131714 854.82110596 0.85613364]	[529.06640625 523.96575928 0.65156156]	[546.96508789 706.11126709 0.84264314]	[526.53533936 729.08978271 0.85373265]	[457.18930054 259.5854187 0.84597892]	[482.79379272 257.034729 0.91785491]	[431.51663208 233.91603088 0.86509454]	[500.66149902 228.86834717 0.78152931]	[541.94226074 790.76409912 0.79514879]	[5.52059998e+02 7.85495544e+02 6.84276164e-01]	[521.29034424 721.42419434 0.79299241]	[4.85359436e+02 8.98435059e+02 7.19692290e-01]	[4.62399536e+02 8.93371216e+02 7.30490863e-01]	[4.85363464e+02 8.67636108e+02 6.95429087e-01]
[472.5958252 274.96377563 0.85409147]	[462.21655273 303.20761108 0.89787918]	[385.35144043 313.43600464 0.7891199 ]	[375.06668091 423.84118652 0.81462419]	[382.75250244 544.37139893 0.88666761]	[531.56878662 298.14889526 0.84541357]	[562.20947266 413.49707031 0.83369493]	[588.03887939 521.2600708 0.90006971]	[482.96463013 531.56384277 0.68939674]	[441.7298584 539.2388916 0.66619658]	[467.48648071 708.52056885 0.83088595]	[4.82698334e+02 8.54869202e+02 8.53317082e-01]	[529.00219727 526.42053223 0.65855825]	[546.99462891 706.08679199 0.83889401]	[526.55828857 729.08898926 0.85845488]	[459.61026001 259.63461304 0.85161483]	[482.80599976 257.06451416 0.9228816 ]	[431.50302124 233.96214294 0.86873823]	[500.6411438 231.31219482 0.74470693]	[541.93200684 790.77264404 0.79331106]	[5.52086060e+02 7.85502136e+02 6.79425716e-01]	[521.29547119 721.41271973 0.80413824]	[4.82915070e+02 8.98445129e+02 7.27427363e-01]	[4.62386322e+02 8.93377014e+02 7.41602123e-01]	[4.85390869e+02 8.67671814e+02 6.96911991e-01]
[470.03662109 275.0317688 0.86683524]	[462.20178223 303.25112915 0.8929913 ]	[385.35147095 313.47875977 0.79298383]	[375.0614624 426.43307495 0.80903292]	[382.73022461 544.41516113 0.88603777]	[531.56884766 298.17626953 0.84250993]	[559.84393311 413.55206299 0.83904028]	[588.04449463 521.30718994 0.89990103]	[482.95697021 531.59008789 0.69106108]	[441.71682739 539.265625 0.66685098]	[467.4442749 708.55737305 0.83964717]	[4.82700317e+02 8.54877136e+02 8.53698492e-01]	[529.00604248 526.44195557 0.65764487]	[546.97875977 706.11810303 0.8389467 ]	[528.97491455 729.12872314 0.85336971]	[457.18920898 259.6746521 0.85296053]	[482.75753784 257.14105225 0.92472571]	[431.47949219 233.97865295 0.86838317]	[498.24609375 231.40327454 0.74350107]	[541.93145752 790.7699585 0.797342 ]	[5.52083130e+02 7.85495728e+02 6.83515429e-01]	[521.30792236 721.44311523 0.81104934]	[4.82922150e+02 8.98437561e+02 7.27522731e-01]	[4.62391663e+02 8.93378357e+02 7.41795719e-01]	[4.85393341e+02 8.67688110e+02 6.98440790e-01]
[467.5015564 275.06698608 0.8717171 ]	[462.19171143 303.3041687 0.88744521]	[385.34533691 313.49856567 0.79395932]	[375.02664185 426.42047119 0.80409175]	[380.35934448 544.43682861 0.88516343]	[531.56707764 298.21838379 0.83598959]	[559.82940674 413.54428101 0.83330941]	[588.04229736 521.3203125 0.89875597]	[482.92984009 534.13555908 0.69364089]	[441.69955444 541.75640869 0.66683292]	[467.45037842 708.57122803 0.83957428]	[480.38485718 854.86273193 0.85574949]	[528.96618652 526.50286865 0.65307754]	[547.02001953 708.55450439 0.84551406]	[528.97186279 729.20135498 0.84902859]	[457.13204956 259.69528198 0.84281158]	[482.7124939 257.1895752 0.93053567]	[431.4703064 234.01423645 0.86846972]	[498.22958374 233.87628174 0.76420391]	[541.93310547 790.77325439 0.79728127]	[5.52066101e+02 7.85502075e+02 6.87776208e-01]	[521.29333496 723.92047119 0.81009221]	[4.85355225e+02 8.98436523e+02 7.28219450e-01]	[4.62392578e+02 8.93369995e+02 7.44599760e-01]	[4.85379669e+02 8.67672119e+02 7.01823115e-01]
[467.49594116 275.0690918 0.87250751]	[462.18664551 305.75823975 0.8864218 ]	[385.33599854 313.50488281 0.79445529]	[375.02890015 426.42242432 0.80397999]	[380.36004639 544.44451904 0.88438892]	[531.5579834 298.21929932 0.83584458]	[559.82800293 413.54846191 0.83407724]	[588.04272461 521.32122803 0.89863133]	[482.92910767 534.13690186 0.69361883]	[441.69915771 541.7588501 0.66708803]	[467.44818115 708.56738281 0.8400169 ]	[4.80384644e+02 8.54867981e+02 8.54843855e-01]	[526.54510498 526.49884033 0.65283281]	[547.02545166 708.56268311 0.8442328 ]	[528.9710083 729.18237305 0.84940332]	[457.12512207 259.69992065 0.84194022]	[480.37841797 257.19393921 0.93086755]	[428.99884033 234.02420044 0.86823148]	[498.23181152 233.87304688 0.7726512 ]	[541.92974854 790.76690674 0.79436398]	[5.52054810e+02 7.85501099e+02 6.83443189e-01]	[521.29315186 723.89929199 0.80681014]	[4.85358551e+02 8.98443298e+02 7.27458417e-01]	[4.62392975e+02 8.93373108e+02 7.43566573e-01]	[4.85382904e+02 8.67676575e+02 7.00675249e-01]
[467.48016357 275.0954895 0.87165564]	[459.84310913 305.76712036 0.88565177]	[385.32156372 313.52606201 0.79615676]	[375.00765991 428.95581055 0.79518831]	[380.35803223 544.51971436 0.87156945]	[529.06170654 298.23001099 0.83484393]	[559.79101562 413.55978394 0.826029 ]	[588.04986572 521.31115723 0.89778078]	[482.91421509 534.15368652 0.69551539]	[441.69235229 541.7677002 0.66935635]	[467.4654541 708.51837158 0.84004468]	[4.80383392e+02 8.54893433e+02 8.52570534e-01]	[526.52062988 528.9864502 0.65418446]	[547.01574707 708.5144043 0.83412075]	[529.01959229 729.20080566 0.8445828 ]	[457.10159302 259.72329712 0.83123249]	[480.35598755 259.57580566 0.9263196 ]	[428.9916687 234.06544495 0.86329532]	[498.18850708 233.92041016 0.74519163]	[544.29492188 790.78710938 0.79535496]	[5.52094666e+02 7.85495300e+02 6.88226342e-01]	[521.32794189 723.93835449 0.80827093]	[4.82904999e+02 8.95978088e+02 7.33683705e-01]	[4.62379669e+02 8.93354919e+02 7.51525044e-01]	[4.85389282e+02 8.67695190e+02 6.98216796e-01]
[470.01312256 277.4616394 0.86942321]	[459.81634521 308.36422729 0.87830424]	[382.86242676 315.99407959 0.8091507 ]	[375.00775146 431.48129272 0.78903866]	[380.35302734 547.06420898 0.85993415]	[529.05212402 300.66152954 0.83030176]	[559.79504395 416.04367065 0.83687717]	[588.08746338 521.35668945 0.89136261]	[482.95175171 536.69616699 0.69358921]	[441.71838379 541.81573486 0.67209268]	[467.46224976 708.68133545 0.83073306]	[480.38278198 854.86199951 0.85886818]	[528.97650146 529.04888916 0.65143174]	[547.05493164 708.60644531 0.83401465]	[529.00372314 729.2333374 0.83730215]	[457.1746521 262.2244873 0.83957952]	[482.72180176 259.61032104 0.92672175]	[428.97756958 236.46687317 0.86040121]	[498.18707275 233.95796204 0.72305769]	[544.29150391 790.75354004 0.80502015]	[5.52061829e+02 7.83038330e+02 6.92212522e-01]	[521.32299805 723.95635986 0.8134383 ]	[4.82903839e+02 8.95941162e+02 7.43075848e-01]	[4.62380920e+02 8.93323914e+02 7.60366380e-01]	[4.85394470e+02 8.67659668e+02 6.96627498e-01]
[469.98568726 277.4866333 0.87216151]	[459.80618286 310.87435913 0.87750554]	[382.8520813 316.03790283 0.81176889]	[375.00067139 431.52023315 0.78508413]	[380.35079956 549.58081055 0.85452169]	[529.04675293 300.70706177 0.82700831]	[559.80187988 416.07269287 0.84459019]	[588.10864258 521.35675049 0.88809979]	[482.94052124 536.70855713 0.69378656]	[441.7102356 541.82336426 0.66996849]	[467.46838379 708.699646 0.82657355]	[480.37982178 854.88037109 0.85516 ]	[528.97088623 531.54827881 0.6490882 ]	[547.05865479 708.57788086 0.83660614]	[529.03039551 729.22039795 0.83717024]	[457.15301514 262.24972534 0.83580697]	[482.71035767 259.63415527 0.92540401]	[428.94104004 236.49182129 0.86013597]	[498.19119263 233.98907471 0.75511593]	[541.93243408 790.71655273 0.81459796]	[5.52058350e+02 7.82999451e+02 6.97951376e-01]	[521.33764648 723.96429443 0.81803763]	[4.82907410e+02 8.95967346e+02 7.33126938e-01]	[4.62380951e+02 8.93343933e+02 7.53709793e-01]	[4.85381104e+02 8.67682922e+02 6.99575305e-01]
[469.96481323 277.52807617 0.86753345]	[459.79644775 310.93579102 0.88150138]	[382.85055542 316.08370972 0.81628323]	[375.00213623 434.03189087 0.78318256]	[380.33901978 552.08081055 0.85323995]	[529.04034424 300.74545288 0.8221488 ]	[559.81134033 416.11322021 0.85382509]	[590.54699707 521.34136963 0.88518661]	[482.95510864 536.73510742 0.69160551]	[441.72543335 541.8480835 0.66945869]	[467.46569824 708.72283936 0.82911026]	[4.80382263e+02 8.54879822e+02 8.53658319e-01]	[528.98699951 531.57580566 0.647609 ]	[547.04974365 708.59436035 0.84203279]	[528.99615479 729.14404297 0.84160084]	[457.12356567 264.75054932 0.82679534]	[480.3789978 259.67047119 0.91395688]	[428.91976929 236.53768921 0.86318809]	[498.19769287 234.00796509 0.75818813]	[541.91174316 790.69573975 0.81263363]	[5.49575928e+02 7.82966431e+02 6.91560745e-01]	[521.33148193 721.45245361 0.81917435]	[4.82916565e+02 8.98417603e+02 7.23275840e-01]	[4.62377747e+02 8.93360901e+02 7.45587766e-01]	[4.85390289e+02 8.67676453e+02 6.95822120e-01]
[464.97036743 277.58822632 0.87233233]	[459.77178955 313.39321899 0.88139069]	[382.8416748 316.09033203 0.81589079]	[375.00778198 431.54153442 0.77681351]	[380.34719849 554.63586426 0.84923184]	[528.98419189 300.76641846 0.81972569]	[559.78356934 416.15341187 0.85477591]	[590.56329346 521.35308838 0.8873781 ]	[482.94778442 539.24853516 0.69982463]	[441.71078491 541.89190674 0.67671597]	[469.96694946 711.13964844 0.82122087]	[4.80385010e+02 8.57372620e+02 8.46175849e-01]	[528.9831543 534.12683105 0.65188575]	[549.5100708 708.6395874 0.82950556]	[528.98223877 729.09692383 0.83964425]	[454.61044312 264.77999878 0.81491137]	[480.31698608 262.14477539 0.90476829]	[426.45202637 236.55377197 0.86736858]	[498.15325928 236.44715881 0.74532658]	[541.9029541 790.71948242 0.81129783]	[5.49561829e+02 7.82984070e+02 6.94735169e-01]	[521.32592773 721.38665771 0.81481415]	[4.82919189e+02 8.98424072e+02 7.22996712e-01]	[4.62377167e+02 8.93369141e+02 7.46650636e-01]	[4.85373413e+02 8.70152588e+02 7.02802539e-01]
[469.98248291 277.59973145 0.86178613]	[459.75372314 313.44021606 0.88515311]	[382.84191895 316.13198853 0.81350887]	[374.99557495 431.55230713 0.77824926]	[382.74349976 554.68603516 0.84688807]	[526.53253174 303.20782471 0.81580198]	[559.78302002 416.1678772 0.85680693]	[590.5668335 521.36157227 0.88699317]	[485.34155273 539.26641846 0.69840127]	[441.74813843 544.33911133 0.67850822]	[469.98999023 711.265625 0.80489558]	[4.80391083e+02 8.57389465e+02 8.44312847e-01]	[529.00909424 534.15490723 0.65310651]	[549.49621582 708.68847656 0.8239162 ]	[528.98883057 729.13793945 0.8375864 ]	[457.14099121 267.3196106 0.83712399]	[482.71292114 262.16622925 0.8992607 ]	[428.92492676 236.62568665 0.85850948]	[498.12887573 236.46095276 0.65525025]	[541.87695312 790.70269775 0.80983454]	[5.49565979e+02 7.82963806e+02 6.96441650e-01]	[521.33007812 721.41149902 0.817864 ]	[4.82901398e+02 8.98440002e+02 7.20345020e-01]	[4.62360413e+02 8.93375854e+02 7.47926354e-01]	[4.85384521e+02 8.70170532e+02 7.00357974e-01]
[469.98706055 280.09716797 0.84140229]	[459.75338745 313.52651978 0.89265889]	[382.82846069 318.54528809 0.81668609]	[374.98660278 434.07385254 0.78620207]	[382.75210571 557.24151611 0.85653055]	[528.97613525 303.2947998 0.80323774]	[559.7901001 418.615448 0.86997265]	[590.58770752 521.40942383 0.87934685]	[485.36135864 539.28900146 0.69806206]	[441.75927734 544.36175537 0.68046397]	[470.01907349 716.34075928 0.79142058]	[4.82699524e+02 8.57365967e+02 8.47224712e-01]	[529.04162598 534.17272949 0.64872187]	[549.52209473 708.72827148 0.8224948 ]	[528.97265625 729.16577148 0.83951539]	[457.11636353 269.92611694 0.85179865]	[482.70809937 264.75558472 0.88736141]	[426.44445801 236.65878296 0.85191339]	[498.14273071 236.49403381 0.63466078]	[541.86889648 790.69732666 0.80936617]	[5.49540222e+02 7.82953918e+02 7.00052977e-01]	[521.31854248 721.42980957 0.83498889]	[4.82913116e+02 8.98435974e+02 7.16844738e-01]	[4.62368134e+02 8.93369141e+02 7.44457662e-01]	[4.85380859e+02 8.70153625e+02 6.97009087e-01]
[467.49429321 280.246521 0.82117766]	[459.7694397 315.93725586 0.89988363]	[382.83239746 318.60229492 0.81992191]	[374.99798584 439.09777832 0.82463241]	[382.7539978 559.72210693 0.86430395]	[528.98217773 305.83206177 0.8007201 ]	[559.77044678 418.64050293 0.87451899]	[590.59057617 521.40472412 0.88057888]	[485.40533447 541.79284668 0.70108461]	[441.77056885 544.41217041 0.68220019]	[472.5168457 718.86358643 0.79140645]	[4.80383667e+02 8.57402771e+02 8.41681004e-01]	[531.59533691 536.71960449 0.64939356]	[549.59411621 708.72949219 0.80805743]	[526.52355957 729.12341309 0.85078198]	[457.08660889 272.4223938 0.86058009]	[480.36502075 267.36273193 0.89934331]	[426.41430664 239.08291626 0.84947395]	[498.12463379 236.6018219 0.60072905]	[541.91033936 790.69824219 0.79235655]	[5.49555420e+02 7.82958679e+02 6.83883965e-01]	[521.28936768 721.40167236 0.8377704 ]	[4.85365326e+02 8.98448425e+02 7.17731237e-01]	[4.62384735e+02 8.93385254e+02 7.40769267e-01]	[4.85353485e+02 8.70195190e+02 6.99113250e-01]
[472.53735352 282.67578125 0.81288308]	[459.74630737 315.9619751 0.90209866]	[382.83813477 318.65789795 0.82089877]	[375.00262451 436.64944458 0.81537867]	[382.73620605 559.71295166 0.85890818]	[526.51519775 305.85180664 0.80726284]	[559.746521 418.63027954 0.86702275]	[590.60180664 523.77282715 0.87708724]	[485.42868042 541.82897949 0.69944787]	[441.79754639 544.4520874 0.67964751]	[472.54608154 721.37658691 0.79303521]	[4.80383148e+02 8.59941650e+02 8.33846331e-01]	[531.62243652 539.20928955 0.6509136 ]	[552.14422607 708.72003174 0.79872137]	[526.5234375 729.07171631 0.85200381]	[457.18032837 272.49121094 0.87873775]	[482.77279663 269.83132935 0.89519423]	[426.36236572 239.10580444 0.85949248]	[4.95670929e+02 2.36525330e+02 4.53494728e-01]	[5.41944580e+02 7.90785217e+02 7.73023427e-01]	[5.49577026e+02 7.85481140e+02 6.74697876e-01]	[521.29180908 718.89501953 0.82197833]	[4.82908203e+02 8.98476929e+02 7.12060869e-01]	[4.62368835e+02 8.93406677e+02 7.38860011e-01]	[4.82945221e+02 8.70259460e+02 7.01221764e-01]
[472.5657959 282.71398926 0.79918236]	[459.78869629 316.04342651 0.9085952 ]	[382.84872437 318.72793579 0.81380481]	[375.03158569 439.11276245 0.81993598]	[382.77850342 559.84387207 0.86994392]	[526.54058838 310.8793335 0.80646187]	[559.76928711 418.74890137 0.88030815]	[590.6192627 523.81646729 0.87332809]	[485.40625 541.8404541 0.70553279]	[441.77514648 544.46704102 0.67883718]	[472.59503174 718.88269043 0.78789616]	[4.80384918e+02 8.59950500e+02 8.33823919e-01]	[531.58312988 539.21563721 0.65319592]	[554.70239258 711.13970947 0.79732454]	[526.43560791 729.15679932 0.85418493]	[457.19180298 274.87011719 0.86474293]	[482.80844116 269.87997437 0.88457596]	[426.36968994 239.12161255 0.86933869]	[4.98112000e+02 2.36555435e+02 4.82112586e-01]	[5.41910645e+02 7.90816956e+02 7.60362566e-01]	[5.49527649e+02 7.85531311e+02 6.74138606e-01]	[521.22998047 721.41021729 0.80023623]	[4.85357483e+02 8.98469482e+02 7.02452660e-01]	[4.62378876e+02 8.93395691e+02 7.29059935e-01]	[4.85350830e+02 8.70252258e+02 6.97419465e-01]
[472.57546997 282.75671387 0.79619586]	[459.81323242 316.07156372 0.91191161]	[385.30355835 318.76879883 0.80591649]	[375.04846191 439.13510132 0.82919663]	[382.80532837 562.24768066 0.86920106]	[526.54290771 310.88174438 0.80383182]	[559.77081299 418.74691772 0.87905878]	[590.62286377 523.82629395 0.87119287]	[485.39364624 541.87640381 0.70689398]	[441.76806641 546.94940186 0.67569816]	[472.60028076 721.38916016 0.78744876]	[4.80376587e+02 8.59947693e+02 8.34151924e-01]	[531.5770874 539.2578125 0.65755647]	[554.69110107 711.1973877 0.79985869]	[526.45477295 731.66680908 0.85250384]	[457.1864624 274.91125488 0.87246591]	[482.81646729 269.92507935 0.89217019]	[426.38525391 239.13293457 0.86427867]	[4.95685181e+02 2.36565964e+02 4.85831052e-01]	[5.41897827e+02 7.93257080e+02 7.64082968e-01]	[5.49531494e+02 7.85560974e+02 6.79603577e-01]	[521.23278809 723.95959473 0.83147204]	[4.85358887e+02 8.98478821e+02 7.00188994e-01]	[4.62381042e+02 8.93403320e+02 7.26774991e-01]	[4.82935852e+02 8.70256714e+02 7.05674767e-01]
[475.09725952 282.78256226 0.7928133 ]	[459.81219482 316.09384155 0.91189837]	[385.29953003 321.19070435 0.80113864]	[375.05422974 439.14743042 0.83489299]	[382.82006836 562.25042725 0.86581206]	[526.54302979 310.89807129 0.80432433]	[559.76641846 418.78057861 0.87519741]	[590.62017822 523.82580566 0.87189353]	[485.42907715 541.82293701 0.69803464]	[441.79324341 544.46337891 0.67829895]	[475.15374756 721.45037842 0.79415333]	[4.80371216e+02 8.59972595e+02 8.34792674e-01]	[531.62213135 536.72198486 0.64542609]	[554.6854248 711.21801758 0.79831362]	[526.46234131 731.76617432 0.84615695]	[459.61016846 274.95281982 0.88072646]	[482.8427124 272.37496948 0.89268106]	[426.42123413 239.18276978 0.85071051]	[4.95687897e+02 2.36548477e+02 4.83112246e-01]	[5.41887024e+02 7.93278687e+02 7.57312655e-01]	[5.49529541e+02 7.85586975e+02 6.79891348e-01]	[521.22637939 726.45843506 0.85854274]	[4.85389618e+02 8.98440369e+02 7.15440214e-01]	[4.62403778e+02 8.93383423e+02 7.36102343e-01]	[4.82893616e+02 8.70278198e+02 7.12778330e-01]
[475.13043213 285.24243164 0.79730737]	[459.80874634 316.10531616 0.91229033]	[385.30606079 321.20220947 0.80160481]	[375.06228638 439.24819946 0.84732234]	[382.82910156 562.25506592 0.86867499]	[526.53326416 310.90612793 0.80641848]	[559.77832031 421.16067505 0.8755427 ]	[590.65106201 523.83514404 0.8662582 ]	[485.45507812 541.8269043 0.69435859]	[441.80688477 544.46948242 0.67817664]	[477.62136841 718.89001465 0.79534841]	[4.80386993e+02 8.59932251e+02 8.35342765e-01]	[534.13171387 536.73046875 0.64806521]	[554.70263672 711.22296143 0.8008852 ]	[526.4888916 734.2713623 0.84263468]	[459.63934326 274.96905518 0.88820845]	[482.86135864 272.37826538 0.88920712]	[426.44943237 241.62643433 0.84160405]	[4.95694550e+02 2.36538025e+02 4.79008257e-01]	[5.41858337e+02 7.93322937e+02 7.65996933e-01]	[5.49519226e+02 7.88022278e+02 6.95607901e-01]	[521.24420166 726.50268555 0.85236442]	[4.85385834e+02 8.98418152e+02 7.23134995e-01]	[4.62406067e+02 8.93365051e+02 7.41729856e-01]	[4.82915039e+02 8.70243591e+02 7.09485710e-01]
[475.07287598 285.26617432 0.79398727]	[459.81393433 316.13858032 0.91312599]	[385.30575562 321.22265625 0.80104864]	[375.0802002 441.73718262 0.85234964]	[382.86791992 562.28594971 0.86610234]	[526.53656006 310.92514038 0.80840021]	[559.81085205 421.18600464 0.88467216]	[593.1237793 523.85449219 0.86627406]	[485.46646118 541.85400391 0.69245881]	[441.80688477 546.9364624 0.67500478]	[477.72598267 718.85339355 0.81097031]	[4.82713348e+02 8.57447266e+02 8.37495685e-01]	[534.1685791 539.21221924 0.65184444]	[557.22277832 711.18927002 0.80803543]	[526.47473145 734.29382324 0.84661245]	[459.5994873 274.9659729 0.88503146]	[482.83853149 272.39260864 0.89421529]	[428.91720581 241.62484741 0.84415525]	[498.11047363 236.59164429 0.51579392]	[5.41852905e+02 7.93344238e+02 7.74929285e-01]	[5.47076111e+02 7.88042236e+02 7.06801295e-01]	[521.24249268 726.5267334 0.84111178]	[4.85390961e+02 8.98443665e+02 7.20999539e-01]	[4.62407745e+02 8.93373352e+02 7.42148519e-01]	[4.82940430e+02 8.70211731e+02 7.02501059e-01]
[472.61181641 285.30722046 0.79652196]	[459.81378174 316.15341187 0.91285264]	[385.29580688 321.23446655 0.79919988]	[375.10275269 441.77062988 0.85921943]	[385.29812622 562.30767822 0.86440629]	[528.96594238 310.95211792 0.80561221]	[559.80883789 421.17773438 0.88199556]	[593.14556885 523.85540771 0.86304456]	[485.49243164 541.84222412 0.68788099]	[441.81347656 544.49066162 0.67481428]	[480.10940552 718.84326172 0.81074327]	[4.82710297e+02 8.57414673e+02 8.40145528e-01]	[536.6630249 539.20776367 0.6533432 ]	[557.23968506 711.1663208 0.80850691]	[526.43774414 734.31921387 0.84637785]	[459.59851074 274.97906494 0.8922537 ]	[482.83731079 272.41491699 0.9039371 ]	[428.93252563 241.6302948 0.84069163]	[4.95685455e+02 2.36641068e+02 4.73009825e-01]	[5.41850281e+02 7.95815247e+02 7.77808964e-01]	[5.47068909e+02 7.88066528e+02 7.12095380e-01]	[521.20965576 726.54980469 0.84863496]	[4.85402313e+02 8.95975464e+02 7.33717740e-01]	[4.64832550e+02 8.93352966e+02 7.46515036e-01]	[4.82936707e+02 8.70188049e+02 7.03743219e-01]
[475.0838623 285.30050659 0.79974443]	[459.82263184 316.17697144 0.91347885]	[385.30566406 321.26364136 0.7951777 ]	[377.50540161 441.76867676 0.86534083]	[385.31964111 562.33618164 0.86541462]	[528.97229004 313.39819336 0.80545723]	[559.82788086 421.17871094 0.88058919]	[593.18463135 523.87084961 0.85905087]	[487.93179321 541.84973145 0.68427372]	[441.83538818 544.48077393 0.67395955]	[480.10800171 718.83752441 0.80811453]	[4.82717255e+02 8.57420776e+02 8.38989556e-01]	[536.68353271 539.20898438 0.65413547]	[557.23327637 711.11956787 0.80677265]	[526.43780518 734.31256104 0.84745336]	[459.61291504 274.9810791 0.89422363]	[482.8480835 272.42312622 0.90435207]	[428.93270874 241.63616943 0.83843637]	[4.95675690e+02 2.36656540e+02 4.42785472e-01]	[5.41844849e+02 7.95816223e+02 7.75983572e-01]	[5.47073364e+02 7.88069214e+02 7.10854232e-01]	[521.20806885 726.55090332 0.85325992]	[4.85398163e+02 8.98414124e+02 7.32006013e-01]	[4.64826324e+02 8.93360046e+02 7.46266246e-01]	[4.82946259e+02 8.70193298e+02 7.01726198e-01]
[475.07159424 285.31903076 0.80059302]	[459.84777832 318.52130127 0.91692144]	[385.31240845 321.28158569 0.79405457]	[377.55441284 441.84231567 0.86556101]	[385.33911133 562.33764648 0.86509168]	[529.02972412 310.96963501 0.7989589 ]	[562.23657227 421.22653198 0.89411849]	[593.19549561 523.87701416 0.86083764]	[487.93780518 541.85626221 0.68614459]	[441.84356689 544.4876709 0.67411715]	[480.11837769 718.81793213 0.81023973]	[4.82729675e+02 8.57376404e+02 8.47203791e-01]	[536.68933105 539.21826172 0.65836287]	[557.24743652 711.13409424 0.80959702]	[526.42950439 736.80029297 0.85003263]	[459.60491943 274.9838562 0.89382315]	[482.84387207 272.43511963 0.90993333]	[428.96035767 241.6396637 0.83542234]	[4.98123962e+02 2.36656113e+02 4.76879478e-01]	[5.41816528e+02 7.95795593e+02 7.76310027e-01]	[5.47064026e+02 7.88061279e+02 7.13284612e-01]	[521.21270752 726.56713867 0.85483515]	[4.85396973e+02 8.95952393e+02 7.39894509e-01]	[4.64833984e+02 8.93327698e+02 7.56196797e-01]	[4.85374969e+02 8.70150391e+02 7.02912688e-01]
[475.07775879 285.31918335 0.80389184]	[462.19287109 318.52880859 0.91814911]	[385.2986145 321.28286743 0.79410774]	[377.57476807 441.76022339 0.87475193]	[385.33813477 562.33435059 0.86408806]	[529.05236816 310.96722412 0.79611188]	[562.2442627 421.21014404 0.89663458]	[593.19854736 523.87634277 0.86038798]	[487.92346191 541.83795166 0.68757004]	[441.83483887 544.46850586 0.67777771]	[480.12957764 718.81567383 0.81316721]	[4.82731079e+02 8.57395813e+02 8.44235778e-01]	[536.66217041 539.20062256 0.65455335]	[557.24279785 711.12939453 0.81250989]	[526.41455078 736.80847168 0.84933376]	[459.6055603 274.98440552 0.89668494]	[482.85055542 272.43240356 0.91211516]	[428.97433472 241.64865112 0.83028984]	[4.98118988e+02 2.36672485e+02 4.67549592e-01]	[5.41819458e+02 7.95788452e+02 7.73936510e-01]	[5.47049377e+02 7.88054688e+02 7.12340653e-01]	[521.19897461 726.58215332 0.84412503]	[4.85399933e+02 8.95966248e+02 7.38039851e-01]	[4.64834229e+02 8.93341064e+02 7.56181419e-01]	[4.85374237e+02 8.70160583e+02 7.00869143e-01]
[475.10079956 285.30957031 0.8066054 ]	[462.21469116 318.52548218 0.91919565]	[385.3420105 321.29376221 0.79085839]	[377.59127808 441.76089478 0.87176508]	[385.34381104 562.29400635 0.8550055 ]	[529.0559082 310.94903564 0.7953428 ]	[562.24066162 421.16885376 0.88832176]	[595.69360352 523.88494873 0.86009049]	[487.9458313 541.84320068 0.68584055]	[441.85369873 544.47589111 0.67586845]	[480.15335083 718.80761719 0.81548178]	[4.82725372e+02 8.57414001e+02 8.42824280e-01]	[536.68780518 539.20892334 0.65698469]	[557.22283936 711.16333008 0.80047089]	[526.43218994 734.28509521 0.84339851]	[459.60845947 274.98022461 0.89646125]	[482.86584473 272.41873169 0.90955919]	[428.99938965 241.66413879 0.82491148]	[4.98157471e+02 2.39059891e+02 4.79823947e-01]	[5.41830322e+02 7.95818298e+02 7.58201897e-01]	[5.47040527e+02 7.88079468e+02 6.99369431e-01]	[521.22131348 726.53393555 0.8429848 ]	[4.85408051e+02 8.95968445e+02 7.37739325e-01]	[4.64837585e+02 8.93345581e+02 7.54787743e-01]	[4.85360565e+02 8.70183350e+02 7.03258157e-01]
[475.11630249 285.31469727 0.80670714]	[462.23480225 316.17294312 0.91974866]	[385.37002563 321.25656128 0.79290211]	[377.59701538 441.73538208 0.87280548]	[385.35754395 562.27972412 0.84879309]	[531.54559326 310.96359253 0.79345787]	[562.27124023 421.19512939 0.89722395]	[595.72497559 523.87268066 0.86159217]	[487.94787598 541.84790039 0.68649572]	[441.85916138 544.47949219 0.67618924]	[480.13601685 718.84777832 0.81358922]	[4.82734009e+02 8.57402832e+02 8.45071495e-01]	[536.68640137 539.21466064 0.65836966]	[557.18927002 711.17132568 0.79944706]	[526.41345215 734.26824951 0.84926003]	[459.61914062 274.97616577 0.89905441]	[482.87753296 272.415802 0.90561253]	[431.46578979 241.66998291 0.82159519]	[4.98173340e+02 2.36680206e+02 4.79742140e-01]	[5.41823181e+02 7.95800720e+02 7.56109774e-01]	[5.47025940e+02 7.88065674e+02 6.96870923e-01]	[521.21258545 726.52081299 0.85088408]	[4.85400299e+02 8.95963989e+02 7.39152730e-01]	[4.64835785e+02 8.93337708e+02 7.56529033e-01]	[4.85378021e+02 8.70171143e+02 7.03478754e-01]
[475.14627075 287.79910278 0.80776858]	[462.24313354 316.16760254 0.9185257 ]	[385.38052368 321.26889038 0.78933907]	[377.58843994 441.70758057 0.87268221]	[385.37261963 562.24304199 0.8407706 ]	[531.57446289 310.93789673 0.79100853]	[562.28979492 421.20977783 0.90117151]	[598.21704102 523.90203857 0.86373037]	[487.9708252 541.85168457 0.68298382]	[441.88327026 544.48199463 0.67122477]	[480.15008545 718.83355713 0.81589651]	[4.82731384e+02 8.57409912e+02 8.43485475e-01]	[536.69702148 539.21990967 0.6589911 ]	[557.20983887 711.16375732 0.79804742]	[526.42431641 734.22460938 0.84843379]	[459.64584351 274.99087524 0.9011994 ]	[482.90396118 272.43035889 0.90141314]	[431.49801636 241.65338135 0.82480454]	[4.98211700e+02 2.39056961e+02 4.49278444e-01]	[5.41816223e+02 7.95791443e+02 7.58421063e-01]	[5.47017090e+02 7.88060425e+02 6.98382020e-01]	[521.21630859 726.5012207 0.85155463]	[4.85406738e+02 8.95970154e+02 7.34055102e-01]	[4.64835358e+02 8.93343506e+02 7.52230704e-01]	[4.85370117e+02 8.70177246e+02 7.03563392e-01]
[475.15924072 287.82104492 0.81062901]	[462.25973511 316.16513062 0.91910195]	[385.39855957 321.26989746 0.78698391]	[377.59957886 441.73498535 0.87665623]	[385.37530518 559.83807373 0.83436435]	[531.60736084 310.92153931 0.78915942]	[562.29931641 421.17810059 0.90438092]	[598.25921631 523.91015625 0.86880219]	[487.99111938 541.8614502 0.67983782]	[441.89031982 544.48760986 0.66908103]	[480.16531372 718.82226562 0.8159771 ]	[4.82731354e+02 8.57404724e+02 8.43300641e-01]	[536.72705078 539.23455811 0.66197437]	[557.1762085 711.14587402 0.79467577]	[526.45080566 734.27215576 0.84209234]	[459.6550293 274.99389648 0.90228558]	[482.91146851 272.43569946 0.90146935]	[431.5133667 241.66989136 0.81956393]	[4.98261169e+02 2.39063736e+02 4.76875782e-01]	[5.41821777e+02 7.95790405e+02 7.65527010e-01]	[5.47026672e+02 7.88059082e+02 7.05686271e-01]	[521.22570801 726.52886963 0.84588581]	[4.85416504e+02 8.95963867e+02 7.34732032e-01]	[4.64845184e+02 8.93340698e+02 7.50581086e-01]	[4.85362488e+02 8.70174805e+02 7.04254389e-01]
[477.61993408 287.8006897 0.81605458]	[462.27182007 316.16275024 0.91842157]	[385.3994751 321.25610352 0.78773052]	[377.59481812 441.70861816 0.87280285]	[385.37512207 559.83740234 0.83370465]	[534.09692383 310.92565918 0.78914475]	[562.31732178 421.21075439 0.90765166]	[598.26867676 523.91882324 0.86981529]	[487.99490356 541.87664795 0.67799026]	[441.89804077 546.93493652 0.66649443]	[480.15551758 718.84832764 0.81638503]	[4.82733185e+02 8.57404053e+02 8.42723489e-01]	[536.73706055 539.25354004 0.66449606]	[557.1685791 711.16876221 0.79183692]	[526.46380615 734.300354 0.84100306]	[459.68493652 274.98965454 0.9040494 ]	[482.93405151 272.43099976 0.89737809]	[431.56393433 241.66049194 0.82361311]	[500.68331909 236.68132019 0.50127172]	[5.41832825e+02 7.95791504e+02 7.66876280e-01]	[5.47049622e+02 7.88055969e+02 7.04283237e-01]	[521.23748779 726.55322266 0.85260987]	[4.85417755e+02 8.95965393e+02 7.33019829e-01]	[4.64847504e+02 8.93341797e+02 7.49539137e-01]	[4.85364838e+02 8.70173340e+02 7.03039646e-01]
[477.61791992 287.81384277 0.81272721]	[462.27349854 316.16546631 0.91844463]	[387.85675049 321.24368286 0.78904349]	[377.59820557 441.70907593 0.87528282]	[385.36764526 559.84350586 0.83648896]	[534.112854 310.93255615 0.79021871]	[562.32769775 421.23406982 0.90940934]	[598.28961182 523.95178223 0.86902159]	[487.99938965 541.89453125 0.67980146]	[441.90530396 546.94836426 0.66623926]	[480.14691162 718.82305908 0.81578994]	[4.82730591e+02 8.57401123e+02 8.42512846e-01]	[536.73986816 539.27490234 0.66830796]	[557.17425537 711.17962646 0.79360503]	[526.46368408 736.79748535 0.84048814]	[459.68289185 274.98825073 0.90177751]	[482.9402771 272.44165039 0.896366 ]	[434.03445435 241.69169617 0.8237319 ]	[500.72109985 236.67549133 0.52752638]	[5.41844727e+02 7.95802002e+02 7.69141197e-01]	[5.47064453e+02 7.88062195e+02 7.07228959e-01]	[521.24176025 726.59466553 0.85500956]	[4.85430695e+02 8.95961365e+02 7.35800803e-01]	[4.64860077e+02 8.93342163e+02 7.49073923e-01]	[4.85356201e+02 8.70170593e+02 7.03694105e-01]
[477.62960815 287.80740356 0.81683308]	[462.28411865 318.51992798 0.92070776]	[387.88262939 321.25802612 0.78634536]	[377.61529541 441.76876831 0.87652761]	[385.35134888 559.84344482 0.83936298]	[534.12023926 310.97409058 0.79221326]	[562.32971191 421.20870972 0.91107297]	[598.29284668 523.94458008 0.86922151]	[487.99545288 541.88439941 0.67996335]	[441.89465332 546.93652344 0.66889268]	[480.14291382 718.81182861 0.81401312]	[4.82730042e+02 8.57375061e+02 8.44673157e-01]	[536.74377441 539.26519775 0.66559058]	[554.68762207 711.23968506 0.78367174]	[526.4720459 736.84924316 0.83671308]	[459.70773315 274.98236084 0.90200043]	[482.95077515 272.44744873 0.89662957]	[434.097229 241.71078491 0.83043736]	[5.00727173e+02 2.39094727e+02 4.76186275e-01]	[5.41839294e+02 7.95837219e+02 7.79830277e-01]	[5.49497070e+02 7.88087524e+02 7.17011869e-01]	[521.24621582 726.62640381 0.85025227]	[4.85421112e+02 8.95945007e+02 7.39836156e-01]	[4.64857513e+02 8.93327881e+02 7.51955926e-01]	[4.85362488e+02 8.70143555e+02 7.00445414e-01]
[477.62301636 287.81359863 0.81779099]	[462.29269409 318.53939819 0.92268515]	[387.8968811 321.29049683 0.7823723 ]	[377.6373291 441.83666992 0.87629575]	[385.35031128 562.24664307 0.84716827]	[534.1361084 313.40386963 0.7925548 ]	[562.33563232 421.20761108 0.91435945]	[598.28851318 523.97186279 0.86521065]	[487.97390747 541.88494873 0.68061787]	[441.87884521 546.93695068 0.66976941]	[480.14498901 718.84686279 0.81677681]	[4.82727386e+02 8.57368469e+02 8.45111609e-01]	[536.73199463 539.26751709 0.66492844]	[554.70245361 711.23876953 0.78591782]	[526.48345947 736.85809326 0.83713591]	[459.70880127 274.98901367 0.9024334 ]	[482.94842529 272.46820068 0.9025563 ]	[436.54476929 244.19171143 0.83034384]	[500.75881958 239.12635803 0.50963563]	[5.41852600e+02 7.95836670e+02 7.89069593e-01]	[5.49507263e+02 7.88086792e+02 7.27150023e-01]	[521.25317383 726.62927246 0.85482454]	[4.85413422e+02 8.95955139e+02 7.36454189e-01]	[4.64845703e+02 8.93336792e+02 7.50811577e-01]	[4.85366760e+02 8.70136047e+02 6.97602987e-01]
[477.61273193 287.81726074 0.8177256 ]	[462.29855347 318.54174805 0.92425156]	[387.90002441 321.28573608 0.78332835]	[377.63482666 441.80386353 0.87327826]	[385.3421936 562.23730469 0.84612644]	[534.16418457 313.42236328 0.79690027]	[562.33093262 421.2104187 0.91188729]	[598.30004883 523.99841309 0.86178887]	[487.95922852 541.88342285 0.68063539]	[441.86425781 546.94165039 0.66940546]	[480.1463623 718.847229 0.81806356]	[4.82724304e+02 8.57365112e+02 8.45755339e-01]	[536.72515869 539.26409912 0.66262168]	[554.69128418 711.25939941 0.78729218]	[526.48956299 739.35192871 0.83793533]	[459.70422363 274.98526001 0.90264237]	[482.94482422 272.47158813 0.90440953]	[436.5567627 244.20399475 0.83198738]	[500.78884888 239.13739014 0.54791534]	[5.41855469e+02 7.95849365e+02 7.91595519e-01]	[5.49521179e+02 7.88094727e+02 7.30728805e-01]	[521.25775146 729.0447998 0.8597061 ]	[4.85422546e+02 8.95958191e+02 7.35449255e-01]	[4.64851044e+02 8.93342102e+02 7.49810815e-01]	[4.85358582e+02 8.70132690e+02 6.98597908e-01]
[477.5980835 287.81814575 0.81724209]	[462.30432129 318.55200195 0.92659044]	[387.91598511 321.29141235 0.78362185]	[377.63577271 441.80355835 0.8731457 ]	[385.33877563 562.22906494 0.84518421]	[534.16864014 313.44161987 0.80125618]	[562.31939697 421.23318481 0.90512478]	[598.27575684 524.00897217 0.85766298]	[487.93725586 541.89141846 0.68028975]	[441.85031128 546.94616699 0.66850609]	[480.14666748 716.3057251 0.81934267]	[4.82726257e+02 8.57382996e+02 8.43638718e-01]	[536.69927979 539.27563477 0.65912354]	[554.70715332 711.25213623 0.7908538 ]	[526.49102783 736.85528564 0.83355653]	[459.697052 274.98251343 0.90108615]	[482.93902588 272.47872925 0.90628481]	[436.57406616 244.20809937 0.83459878]	[500.79180908 239.1546936 0.54451472]	[5.41849792e+02 7.95863281e+02 7.87432849e-01]	[5.49514038e+02 7.88108459e+02 7.25258291e-01]	[521.26715088 726.62939453 0.86150748]	[4.85418640e+02 8.95971802e+02 7.31311023e-01]	[4.64843506e+02 8.93353333e+02 7.47461975e-01]	[4.85356140e+02 8.70149353e+02 6.98370576e-01]
[477.61965942 287.80761719 0.81951326]	[462.31045532 318.5569458 0.92737752]	[387.91879272 323.72189331 0.78187615]	[377.66146851 441.83688354 0.87475032]	[385.35733032 562.25006104 0.84604055]	[534.18048096 313.42138672 0.79642653]	[562.33850098 421.24758911 0.9076162 ]	[598.2421875 523.9744873 0.85878783]	[487.9666748 541.90814209 0.67765272]	[441.86633301 546.96453857 0.66683435]	[480.15707397 716.28790283 0.8202014 ]	[4.82726135e+02 8.57384094e+02 8.43037128e-01]	[536.73278809 539.29663086 0.66345561]	[554.68200684 713.72125244 0.78676468]	[526.50549316 739.35705566 0.82636058]	[459.71032715 274.97348022 0.90125096]	[482.95352173 272.46130371 0.90262252]	[436.56985474 244.19842529 0.83745259]	[500.81744385 239.177948 0.5582844 ]	[5.41853455e+02 7.95864014e+02 7.84868598e-01]	[5.49541931e+02 7.88113037e+02 7.26854384e-01]	[521.28076172 729.05847168 0.84720451]	[4.85430756e+02 8.95981018e+02 7.31005490e-01]	[4.64853943e+02 8.93363403e+02 7.47105956e-01]	[4.85349304e+02 8.70149048e+02 6.97422028e-01]
[477.62918091 287.80279541 0.81918669]	[462.32040405 318.56115723 0.92664719]	[390.41870117 323.71948242 0.78007519]	[377.68423462 441.82452393 0.88180184]	[385.35299683 562.2454834 0.84587818]	[536.6550293 313.42443848 0.79876244]	[562.33752441 421.24417114 0.90740174]	[598.21484375 523.97705078 0.85486215]	[487.9772644 541.90765381 0.67610985]	[441.8770752 546.95825195 0.66783595]	[480.16329956 716.26751709 0.82024699]	[4.82730255e+02 8.57382019e+02 8.43503058e-01]	[536.74017334 539.29632568 0.66256231]	[554.66546631 713.71411133 0.78735644]	[526.5380249 739.39849854 0.82506692]	[459.71835327 274.96902466 0.90116465]	[482.95605469 272.45410156 0.90076071]	[436.578125 241.7252655 0.84087694]	[500.79818726 239.19017029 0.53911954]	[5.41863708e+02 7.95858826e+02 7.92886794e-01]	[5.49579773e+02 7.88113525e+02 7.32833922e-01]	[521.300354 729.09698486 0.84632128]	[4.85439301e+02 8.95981689e+02 7.31012166e-01]	[4.64862610e+02 8.93362122e+02 7.48994589e-01]	[4.85351227e+02 8.70144531e+02 6.96780682e-01]
[477.66049194 287.80062866 0.82099873]	[462.32067871 318.5425415 0.92473811]	[387.94790649 321.28118896 0.78238553]	[377.68856812 441.81137085 0.87905699]	[385.36849976 562.23425293 0.84076911]	[536.65594482 313.41891479 0.79779017]	[562.32226562 421.2180481 0.90698224]	[595.74273682 523.96307373 0.85411322]	[487.984375 541.89447021 0.67640227]	[441.87911987 546.9519043 0.66971618]	[480.16619873 716.26818848 0.82010293]	[4.82732513e+02 8.57378357e+02 8.42516899e-01]	[539.17657471 539.28070068 0.66349465]	[554.65063477 711.25378418 0.78392422]	[526.54425049 741.89086914 0.82220179]	[459.74481201 274.96972656 0.89871299]	[482.98074341 272.43222046 0.89218581]	[436.55267334 241.69261169 0.83993423]	[500.82717896 239.13191223 0.58240116]	[5.41869568e+02 7.95860779e+02 7.91569054e-01]	[5.52056030e+02 7.88122009e+02 7.33059168e-01]	[521.30480957 729.14178467 0.83078206]	[4.85446167e+02 8.95978760e+02 7.32335746e-01]	[4.64870758e+02 8.93360291e+02 7.47413576e-01]	[4.85355103e+02 8.70138000e+02 6.95327878e-01]
[477.69354248 285.28149414 0.82692218]	[462.33807373 318.53045654 0.92371649]	[390.43505859 321.24890137 0.78550673]	[377.70477295 441.79345703 0.87656528]	[385.37503052 559.82806396 0.83511603]	[536.68322754 313.40985107 0.80066609]	[562.32110596 421.21337891 0.9088769 ]	[595.72723389 523.94720459 0.85517031]	[487.98138428 541.86535645 0.67694747]	[441.86697388 544.47680664 0.67284656]	[480.1494751 716.27624512 0.81698918]	[4.82728302e+02 8.57392456e+02 8.42330098e-01]	[539.17828369 539.2532959 0.66213185]	[554.64068604 711.22875977 0.79029125]	[526.53131104 741.96478271 0.83556414]	[459.77011108 274.92785645 0.88986486]	[485.35778809 272.3815918 0.88395619]	[436.55737305 241.6178894 0.84806138]	[500.82592773 239.08746338 0.5498032 ]	[5.41905823e+02 7.98384033e+02 7.73785949e-01]	[5.52084778e+02 7.88157104e+02 7.19006181e-01]	[521.30517578 729.21966553 0.81464094]	[4.85449554e+02 8.98416443e+02 7.30541050e-01]	[4.64868713e+02 8.93372437e+02 7.48150527e-01]	[4.82943970e+02 8.70150818e+02 6.96149588e-01]
[477.69238281 285.27703857 0.82715857]	[462.33676147 318.53213501 0.92412496]	[390.43341064 321.25115967 0.78556401]	[377.70455933 441.79241943 0.87901974]	[385.38250732 559.82910156 0.8351934 ]	[536.68066406 313.41220093 0.80060512]	[562.31896973 421.21304321 0.90895981]	[595.72735596 523.94525146 0.85532522]	[487.99407959 541.86328125 0.67446399]	[441.87258911 544.47436523 0.67206115]	[480.14959717 716.26727295 0.81650984]	[4.82725800e+02 8.57402100e+02 8.42217863e-01]	[539.19219971 539.25305176 0.66303408]	[554.63720703 711.23168945 0.79055607]	[526.53277588 741.96508789 0.83577704]	[459.77096558 274.92315674 0.8891511 ]	[485.35925293 272.37954712 0.88345665]	[436.55975342 241.61616516 0.8491714 ]	[500.82046509 239.09849548 0.53989005]	[5.41908508e+02 7.98391113e+02 7.72303700e-01]	[5.52086060e+02 7.88160339e+02 7.16884136e-01]	[521.30560303 729.21765137 0.81655246]	[4.85445221e+02 8.98419617e+02 7.28153825e-01]	[4.64866913e+02 8.93375793e+02 7.45446801e-01]	[4.82942993e+02 8.70160400e+02 6.99390531e-01]
[477.62902832 282.76855469 0.8173579 ]	[462.34918213 316.14868164 0.9206956 ]	[390.45330811 321.19033813 0.79088628]	[377.72076416 441.72827148 0.88793242]	[385.39630127 559.79840088 0.8288753 ]	[536.6920166 310.94308472 0.79710478]	[562.31292725 421.18295288 0.90189958]	[595.72924805 523.921875 0.85830373]	[488.00115967 541.84460449 0.67635971]	[441.89297485 544.45617676 0.67316908]	[480.12710571 713.7833252 0.81207669]	[4.82719421e+02 8.57413452e+02 8.39575887e-01]	[539.18060303 539.22631836 0.66317642]	[554.62103271 711.25238037 0.7880193 ]	[526.55279541 744.43353271 0.84401476]	[459.70062256 272.48217773 0.87699652]	[482.97665405 269.91314697 0.88438225]	[434.09378052 239.09660339 0.86445606]	[500.82415771 239.05909729 0.61189145]	[5.41931274e+02 8.00960144e+02 7.59279609e-01]	[5.52128296e+02 7.90607727e+02 6.99299276e-01]	[521.31066895 731.67895508 0.82086241]	[4.85433624e+02 8.98436035e+02 7.29505777e-01]	[4.64859558e+02 8.93384644e+02 7.48135626e-01]	[4.82932007e+02 8.70176147e+02 6.99485421e-01]
[477.64532471 277.59729004 0.86869311]	[462.34936523 315.9307251 0.90428472]	[390.48205566 318.61029053 0.80883056]	[377.71292114 439.18444824 0.89090818]	[387.92907715 557.16644287 0.80270809]	[539.16882324 303.26470947 0.8028453 ]	[562.34259033 418.63934326 0.8930943 ]	[595.73040771 521.39788818 0.86652094]	[490.51068115 541.78643799 0.66806495]	[444.31832886 544.38214111 0.6712032 ]	[477.67382812 711.12030029 0.82534271]	[4.82708557e+02 8.54885498e+02 8.51377845e-01]	[539.22283936 536.69140625 0.66266197]	[549.54901123 713.74536133 0.7804001 ]	[526.49139404 744.50592041 0.87228954]	[459.74810791 264.79766846 0.85820782]	[485.35803223 262.18145752 0.87213701]	[434.10366821 236.58338928 0.88644916]	[500.87286377 236.44708252 0.67340279]	[5.44340027e+02 8.06121704e+02 7.64636755e-01]	[5.54645081e+02 7.90792847e+02 6.46956503e-01]	[521.28533936 734.20648193 0.77359962]	[4.85454651e+02 8.95957092e+02 7.38542438e-01]	[4.64883636e+02 8.93348938e+02 7.44882584e-01]	[4.82930847e+02 8.67690979e+02 6.94067836e-01]
[475.14483643 277.52966309 0.8799156 ]	[462.36621094 313.41177368 0.88470274]	[392.98382568 316.08938599 0.81089628]	[377.69876099 436.64086914 0.86077338]	[387.90841675 552.09313965 0.8000899 ]	[539.19506836 300.7041626 0.8323819 ]	[562.34320068 416.12210083 0.87166417]	[595.72857666 521.27905273 0.86250639]	[490.50201416 539.29022217 0.66192985]	[444.3241272 544.34338379 0.66095698]	[477.6703186 708.64257812 0.83657211]	[4.80384033e+02 8.54924744e+02 8.43041718e-01]	[539.21014404 534.13293457 0.65738422]	[549.54003906 711.15710449 0.79610527]	[526.53289795 744.55712891 0.8857708 ]	[459.71865845 262.17590332 0.87470442]	[482.95309448 259.72219849 0.89661944]	[436.56323242 234.08149719 0.89561927]	[500.89440918 236.42079163 0.77511185]	[5.44374084e+02 8.08576843e+02 7.60382354e-01]	[5.54690552e+02 7.93269775e+02 6.38819695e-01]	[521.29095459 734.30603027 0.80292028]	[4.85405945e+02 8.95963501e+02 7.32333243e-01]	[4.64846649e+02 8.93360596e+02 7.41205335e-01]	[4.82936432e+02 8.70156982e+02 6.99823320e-01]
[477.70727539 275.07254028 0.88341475]	[462.3420105 308.31787109 0.87002379]	[392.98046875 315.99633789 0.8044802 ]	[377.71569824 431.48104858 0.82113993]	[387.90811157 549.50561523 0.80629462]	[539.21813965 298.16543579 0.85831195]	[562.34918213 411.0067749 0.85350597]	[595.73791504 521.16699219 0.8568244 ]	[490.49880981 539.20404053 0.65388066]	[444.31311035 541.8605957 0.66315764]	[475.14324951 708.53967285 0.82449079]	[4.80385284e+02 8.57388062e+02 8.40835631e-01]	[539.19555664 529.05114746 0.65815258]	[547.03210449 713.69470215 0.78104389]	[526.5491333 746.96801758 0.87421972]	[459.82391357 259.64941406 0.88156939]	[485.3805542 257.20593262 0.88430011]	[436.62768555 233.91471863 0.90911257]	[500.88336182 233.90988159 0.75677419]	[5.44392944e+02 8.11207031e+02 7.32299566e-01]	[5.54683044e+02 8.00974731e+02 6.06165349e-01]	[521.30731201 736.81134033 0.8057391 ]	[4.85391937e+02 8.98417114e+02 7.23888636e-01]	[4.62406189e+02 8.93373474e+02 7.40033329e-01]	[4.82924957e+02 8.70197449e+02 7.09781706e-01]
[477.71853638 274.94976807 0.86754167]	[462.36053467 300.72961426 0.89944214]	[393.03057861 313.43353271 0.79196548]	[377.72756958 428.94900513 0.8331145 ]	[387.90280151 544.4630127 0.83589762]	[539.18823242 298.01452637 0.87150377]	[562.34570312 405.87765503 0.85720873]	[598.20825195 516.15795898 0.82385683]	[490.51580811 534.16400146 0.64873707]	[444.35388184 541.77069092 0.65233487]	[475.0753479 708.52081299 0.82077724]	[4.80391418e+02 8.57389832e+02 8.43453705e-01]	[539.2253418 526.49334717 0.66788596]	[547.03259277 713.70605469 0.78414923]	[526.50488281 747.06048584 0.88008946]	[462.19854736 257.1640625 0.89526075]	[485.36990356 257.04412842 0.89286172]	[436.62576294 231.44694519 0.88400567]	[500.83688354 231.36985779 0.6617074 ]	[5.44420288e+02 8.11301392e+02 7.31128633e-01]	[5.54665649e+02 8.03541077e+02 6.27645969e-01]	[521.26611328 739.41491699 0.8055355 ]	[4.85440918e+02 8.95964111e+02 7.15130091e-01]	[4.64844177e+02 8.93360168e+02 7.37684548e-01]	[4.82923218e+02 8.70188660e+02 7.18895674e-01]
[477.70336914 272.41818237 0.86078048]	[462.3706665 300.62191772 0.90979588]	[393.04446411 310.88415527 0.78015101]	[377.75195312 423.87405396 0.85747558]	[387.9246521 541.93908691 0.85329485]	[539.18389893 295.5793457 0.85571522]	[562.37322998 403.37524414 0.8698352 ]	[598.24945068 511.02947998 0.81932169]	[490.53823853 531.54870605 0.64664716]	[444.36218262 539.22991943 0.64745879]	[472.53887939 706.01403809 0.82720423]	[4.82701874e+02 8.54895386e+02 8.49690020e-01]	[539.25079346 523.9519043 0.67961341]	[547.02832031 708.66644287 0.80791658]	[526.52362061 747.1395874 0.88411355]	[459.80862427 257.01605225 0.9260512 ]	[485.37731934 254.53102112 0.90594691]	[436.64389038 228.87831116 0.86085254]	[500.88360596 228.81138611 0.64034992]	[5.44437317e+02 8.16349060e+02 7.12726653e-01]	[5.57258789e+02 8.08598999e+02 6.43618166e-01]	[521.22833252 744.4175415 0.85006797]	[4.85452637e+02 8.95929932e+02 7.28842974e-01]	[4.64853485e+02 8.93338562e+02 7.41570413e-01]	[4.82918213e+02 8.70151489e+02 7.11462617e-01]
[477.74203491 269.87265015 0.83775151]	[462.40618896 298.1847229 0.92274034]	[393.06295776 305.84790039 0.77888513]	[380.10183716 421.3458252 0.88203984]	[387.89221191 541.85015869 0.85403043]	[539.25927734 295.49365234 0.86272132]	[562.38586426 400.84844971 0.8901841 ]	[598.28820801 508.45791626 0.83420682]	[493.04025269 528.99804688 0.64617515]	[444.37756348 534.17633057 0.63780689]	[470.01321411 705.99414062 0.82982355]	[482.72167969 854.80993652 0.85550857]	[539.29302979 523.89086914 0.68921733]	[549.52783203 708.56506348 0.81197023]	[529.00439453 749.64978027 0.87422192]	[459.79904175 254.5619812 0.92341268]	[485.40637207 254.38833618 0.89156097]	[436.66488647 226.25602722 0.85921347]	[503.27734375 221.14741516 0.66692823]	[5.46969788e+02 8.21465942e+02 7.03726232e-01]	[5.62283997e+02 8.08708374e+02 6.54642820e-01]	[521.23516846 746.96337891 0.909747 ]	[4.85466614e+02 8.95931091e+02 7.25393653e-01]	[4.64859711e+02 8.93332031e+02 7.40688503e-01]	[4.82936432e+02 8.67664368e+02 6.98362410e-01]
[477.7272644 267.28378296 0.82917154]	[462.41430664 298.1109314 0.92685968]	[395.50497437 303.24676514 0.79410291]	[380.11431885 421.27890015 0.88518959]	[387.91836548 541.81781006 0.84949511]	[539.26519775 295.40396118 0.84584165]	[562.40625 400.72607422 0.90059316]	[600.75762939 505.90582275 0.8560707 ]	[493.10543823 526.40661621 0.65342557]	[444.39004517 529.03479004 0.63654172]	[469.96588135 703.50036621 0.8124609 ]	[482.70959473 852.37890625 0.85975057]	[541.72851562 521.34881592 0.69187957]	[547.0559082 708.58013916 0.77703881]	[531.5423584 752.26312256 0.84694576]	[459.77047729 254.43527222 0.90708619]	[485.4286499 251.90675354 0.8842985 ]	[436.65100098 221.19892883 0.86425418]	[503.33032227 221.10012817 0.69270647]	[5.52109009e+02 8.26532837e+02 7.13283658e-01]	[5.64873840e+02 8.11182190e+02 6.70743227e-01]	[521.24066162 749.5824585 0.88131881]	[4.85440552e+02 8.95892029e+02 7.30168343e-01]	[4.64849030e+02 8.93296570e+02 7.43240833e-01]	[4.82925598e+02 8.67622742e+02 6.92641199e-01]
[480.11795044 262.21478271 0.83589721]	[462.40499878 298.01751709 0.92521995]	[395.50613403 300.73156738 0.79955304]	[380.10031128 421.18560791 0.89048851]	[390.43591309 541.76159668 0.83582926]	[539.23339844 292.90536499 0.81992769]	[562.44592285 398.25128174 0.89879227]	[600.78118896 503.3767395 0.87956095]	[495.62197876 523.91278076 0.66902792]	[444.43634033 526.50201416 0.64135438]	[467.44952393 700.85461426 0.79941761]	[480.39028931 852.37677002 0.85825688]	[541.78161621 521.27581787 0.69930089]	[547.05157471 708.53155518 0.76166469]	[534.1706543 754.78118896 0.83031768]	[459.82147217 251.92858887 0.88233739]	[485.44848633 249.34391785 0.86480641]	[436.646698 218.65052795 0.8830452 ]	[503.27035522 218.628479 0.58405298]	[5.62269470e+02 8.29187500e+02 7.54824281e-01]	[5.70023804e+02 8.13830627e+02 6.26400232e-01]	[521.29693604 749.70123291 0.85070711]	[4.85437653e+02 8.95878418e+02 7.42119253e-01]	[4.64856567e+02 8.93291077e+02 7.49475062e-01]	[4.82927795e+02 8.67616760e+02 6.85854435e-01]
[480.18045044 259.63381958 0.84946674]	[462.41207886 295.58404541 0.91273254]	[395.52685547 300.63192749 0.8125 ]	[380.12173462 421.19140625 0.89369082]	[390.51132202 541.70483398 0.83199626]	[539.2253418 287.85891724 0.79994202]	[564.82531738 398.21429443 0.89836717]	[600.84649658 503.2911377 0.88820028]	[495.66619873 523.89654541 0.67227805]	[446.92080688 526.48321533 0.64243847]	[467.39208984 695.81860352 0.79988986]	[480.38986206 852.36474609 0.85330266]	[541.80657959 521.26782227 0.70152414]	[549.54022217 708.56445312 0.76313919]	[536.75 759.89349365 0.80374718]	[459.84683228 249.38734436 0.86434472]	[485.49520874 244.24928284 0.84784508]	[436.63192749 218.58985901 0.89051402]	[503.24822998 216.14160156 0.58644229]	[5.62456055e+02 8.31841919e+02 7.33184814e-01]	[5.77692322e+02 8.24040222e+02 6.02061331e-01]	[521.36279297 752.24853516 0.78978026]	[4.85453796e+02 8.95895325e+02 7.45831609e-01]	[4.64862030e+02 8.93312927e+02 7.44911551e-01]	[4.82936249e+02 8.67607849e+02 6.74616575e-01]
[480.13320923 257.19812012 0.87853253]	[462.42871094 295.5223999 0.90630764]	[395.52947998 298.19702148 0.8219741 ]	[380.13259888 418.7043457 0.88728142]	[393.01248169 539.27130127 0.83619213]	[539.2567749 285.31784058 0.8021521 ]	[564.84863281 398.14108276 0.89497948]	[603.27294922 503.25289917 0.89985305]	[498.17712402 523.80822754 0.68586904]	[449.49969482 526.41326904 0.64216989]	[464.96170044 698.29510498 0.80599546]	[482.70108032 852.28564453 0.85830045]	[541.87115479 518.71948242 0.70450014]	[5.54615784e+02 6.93178406e+02 6.74498618e-01]	[541.73468018 770.14044189 0.8581422 ]	[459.82922363 249.30223083 0.87268263]	[485.47488403 244.20016479 0.86206537]	[436.58172607 216.147995 0.8981272 ]	[503.23214722 216.1574707 0.5125246 ]	[5.64898315e+02 8.41976990e+02 7.30922699e-01]	[5.80283936e+02 8.29186157e+02 6.70457423e-01]	[5.23817078e+02 7.67644836e+02 7.04379201e-01]	[4.85450928e+02 8.95864258e+02 7.42500007e-01]	[4.64861145e+02 8.93274170e+02 7.40215242e-01]	[4.85371796e+02 8.65079163e+02 6.53611541e-01]
[480.23635864 257.08410645 0.89924288]	[462.4390564 295.44271851 0.89335728]	[395.57998657 298.16049194 0.82793939]	[380.16421509 416.13937378 0.86654359]	[393.03659058 536.74554443 0.8258689 ]	[539.27001953 282.71081543 0.81277966]	[564.84838867 398.04690552 0.88375717]	[603.31842041 503.24917603 0.9105835 ]	[498.262146 521.32965088 0.69828165]	[452.07369995 523.94360352 0.64646876]	[464.96502686 695.81256104 0.80564964]	[482.70959473 852.32086182 0.85639626]	[541.91516113 516.16595459 0.70386469]	[557.24841309 685.59594727 0.77645385]	[541.90911865 775.32269287 0.86541665]	[462.2585144 246.74237061 0.86124176]	[487.9798584 239.17977905 0.85715574]	[436.58575439 216.08810425 0.90758562]	[5.03240936e+02 2.15995758e+02 4.20751661e-01]	[5.67538635e+02 8.49604065e+02 7.15288758e-01]	[5.82879272e+02 8.31833496e+02 6.79438233e-01]	[5.26419006e+02 7.75287292e+02 6.63295984e-01]	[4.85450653e+02 8.95846863e+02 7.42685735e-01]	[4.64849030e+02 8.93269836e+02 7.45321393e-01]	[4.85387207e+02 8.65140442e+02 6.61766529e-01]
[480.18814087 257.037323 0.9007262 ]	[464.82598877 295.40844727 0.88528693]	[395.59732056 298.14678955 0.82964402]	[380.17825317 416.03646851 0.85613573]	[395.51290894 536.71820068 0.83305907]	[539.30322266 280.20687866 0.83231127]	[564.89245605 395.61886597 0.88159978]	[603.36090088 500.81057739 0.9160043 ]	[500.66851807 521.30249023 0.70541012]	[454.5819397 523.9229126 0.65112609]	[464.94110107 693.25787354 0.81711835]	[482.71618652 852.22894287 0.86478913]	[541.94030762 513.64697266 0.7039907 ]	[559.71917725 687.9901123 0.81097496]	[544.38342285 788.02233887 0.87666225]	[462.23190308 244.21890259 0.86321968]	[487.94512939 239.16299438 0.8646788 ]	[436.61776733 216.06542969 0.91821963]	[503.28436279 215.91630554 0.59580356]	[5.75206116e+02 8.49790527e+02 7.32319474e-01]	[5.85477051e+02 8.36876282e+02 7.15754688e-01]	[5.34101990e+02 7.88055664e+02 6.57788217e-01]	[4.85441528e+02 8.95872925e+02 7.37081587e-01]	[4.64848175e+02 8.93263245e+02 7.45057046e-01]	[4.85410492e+02 8.62547852e+02 6.55490637e-01]
[480.23217773 257.03198242 0.91130102]	[464.84384155 292.97888184 0.87642568]	[395.63265991 298.12774658 0.83093131]	[380.24902344 413.5819397 0.84191477]	[395.58764648 536.64044189 0.83245736]	[541.71295166 280.10836792 0.85074145]	[564.94598389 395.56118774 0.87742573]	[603.37713623 500.72125244 0.91318452]	[500.74356079 521.27532959 0.71642512]	[457.09347534 523.90057373 0.66042835]	[464.91040039 693.19714355 0.82600844]	[480.38522339 852.20037842 0.86956388]	[544.32873535 513.63134766 0.70273834]	[559.7510376 685.57183838 0.82153463]	[546.98010254 793.25128174 0.84555966]	[462.271698 244.20219421 0.86780095]	[487.9894104 239.13833618 0.86066425]	[436.63690186 216.04714966 0.92559808]	[503.2633667 215.89389038 0.52376831]	[5.80238037e+02 8.52386719e+02 7.60515392e-01]	[5.88028687e+02 8.42042786e+02 7.26779997e-01]	[5.41703735e+02 7.93329285e+02 6.92447901e-01]	[4.85438354e+02 8.95848511e+02 7.36323535e-01]	[4.64843781e+02 8.93242615e+02 7.46128917e-01]	[4.85401550e+02 8.62515625e+02 6.55246258e-01]
[480.23980713 257.02215576 0.92085558]	[464.88668823 292.95776367 0.86946476]	[398.06689453 298.10693359 0.83580959]	[380.27325439 418.56002808 0.85996413]	[395.63867188 534.14575195 0.83827937]	[541.75872803 277.71142578 0.86588687]	[564.9944458 395.54608154 0.87352991]	[603.42224121 498.23577881 0.89939487]	[500.76101685 521.23443604 0.71383178]	[457.10766602 523.86572266 0.66018242]	[464.91882324 690.72796631 0.83010608]	[480.37530518 849.7677002 0.87074137]	[544.34875488 513.58703613 0.69829047]	[559.78033447 685.59747314 0.82331884]	[5.57191711e+02 8.08545776e+02 8.04331243e-01]	[462.26971436 241.72619629 0.8715483 ]	[488.00006104 239.1262207 0.86622119]	[436.64889526 216.02064514 0.92652214]	[503.28842163 213.53991699 0.62000573]	[5.82861755e+02 8.62510803e+02 7.56138027e-01]	[5.93126465e+02 8.49704468e+02 7.24247217e-01]	[5.41938416e+02 8.11137207e+02 6.47174060e-01]	[4.85457184e+02 8.95843384e+02 7.36495495e-01]	[4.64871216e+02 8.93235718e+02 7.42467642e-01]	[4.85410828e+02 8.59964844e+02 6.58661783e-01]
[480.26794434 257.01345825 0.92559057]	[464.92352295 292.90371704 0.85274971]	[398.12094116 298.06954956 0.84017938]	[380.29504395 418.5652771 0.85731477]	[398.0696106 534.12091064 0.84945238]	[541.76190186 277.68005371 0.86896682]	[565.01098633 395.51190186 0.86749113]	[603.46429443 498.18746948 0.89229977]	[500.80108643 518.73706055 0.70394742]	[457.18310547 523.81097412 0.65941823]	[464.91021729 690.69360352 0.83536351]	[480.36376953 849.74560547 0.86896002]	[544.35876465 511.05343628 0.69188207]	[559.75506592 688.02325439 0.81476957]	[562.21618652 811.31317139 0.82842422]	[462.30645752 241.70874023 0.87193221]	[490.50186157 239.1109314 0.85940355]	[436.68341064 215.98886108 0.92772943]	[503.33740234 213.48060608 0.62595946]	[5.82958313e+02 8.70099182e+02 7.58389175e-01]	[5.98291138e+02 8.52351440e+02 7.16195285e-01]	[5.44520325e+02 8.21442078e+02 5.92896938e-01]	[4.85456726e+02 8.95877563e+02 7.38317609e-01]	[4.64856812e+02 8.93262329e+02 7.43184984e-01]	[4.85413788e+02 8.59938293e+02 6.63216531e-01]
[480.32440186 257.0184021 0.93013251]	[467.42254639 292.90280151 0.83743656]	[398.17037964 298.06790161 0.84121126]	[380.32434082 418.60223389 0.85638994]	[398.13192749 534.12207031 0.85822481]	[541.83551025 277.67550659 0.87760228]	[565.06610107 393.07339478 0.85319531]	[603.49572754 498.15805054 0.88887846]	[500.83108521 518.68493652 0.70098364]	[457.21841431 521.33050537 0.66135418]	[464.94458008 690.62512207 0.83624429]	[480.35467529 849.76257324 0.86717844]	[544.37457275 508.52505493 0.69317961]	[559.79656982 687.99084473 0.81847876]	[562.47808838 821.5012207 0.82582271]	[462.35662842 241.72439575 0.86735332]	[493.0406189 239.09925842 0.86336559]	[439.1008606 216.00062561 0.93376684]	[503.43209839 213.38931274 0.74514258]	[5.85445984e+02 8.72787537e+02 8.00978184e-01]	[6.00865479e+02 8.62526245e+02 7.63050914e-01]	[5.54695984e+02 8.29196045e+02 6.19517624e-01]	[4.85428192e+02 8.95897888e+02 7.37381160e-01]	[4.64837036e+02 8.93282043e+02 7.41886735e-01]	[4.85404327e+02 8.59990601e+02 6.72758996e-01]
[482.72460938 257.0184021 0.92998183]	[467.49255371 290.44580078 0.8190068 ]	[398.22537231 298.04598999 0.84005463]	[382.73751831 418.66552734 0.85806012]	[398.19494629 534.17047119 0.86272222]	[541.87384033 277.6463623 0.87871093]	[567.47387695 395.51937866 0.8536768 ]	[605.8704834 498.17477417 0.89131999]	[500.86190796 516.20574951 0.70077437]	[459.63931274 521.32092285 0.66102833]	[464.93078613 688.20581055 0.84069157]	[480.32553101 849.71270752 0.86849725]	[544.40460205 508.52297974 0.68814605]	[562.25024414 687.97125244 0.84206271]	[564.97296143 829.15124512 0.83691251]	[462.39898682 241.72573853 0.86662138]	[495.59780884 239.07489014 0.87115949]	[439.14367676 216.02677917 0.93643999]	[503.51046753 213.35612488 0.7097851 ]	[5.82928650e+02 8.72880554e+02 8.33197236e-01]	[6.00796021e+02 8.67590393e+02 7.84142375e-01]	[5.62230408e+02 8.34386230e+02 6.76990807e-01]	[4.85389343e+02 8.95871277e+02 7.51534104e-01]	[4.62403229e+02 8.93248718e+02 7.47838736e-01]	[4.85366364e+02 8.59951355e+02 6.77923381e-01]
[482.83065796 257.00912476 0.93277258]	[472.53414917 290.4055481 0.80915487]	[400.64187622 295.64105225 0.8406744 ]	[382.82028198 418.61157227 0.83191592]	[398.22732544 534.1463623 0.86309576]	[544.30090332 277.66845703 0.87589628]	[567.56665039 395.54391479 0.84317362]	[605.88153076 498.16653442 0.89024186]	[500.89578247 516.18927002 0.70350456]	[459.67800903 521.3104248 0.66861844]	[464.93054199 688.19720459 0.84462762]	[480.31958008 849.76806641 0.86355484]	[544.43658447 508.51217651 0.68646556]	[562.29302979 685.58624268 0.86098278]	[5.67474243e+02 8.31778992e+02 8.21352780e-01]	[464.85897827 244.22859192 0.85356194]	[495.69464111 239.04904175 0.87287974]	[439.19073486 216.04434204 0.93688595]	[505.9130249 210.91897583 0.673917 ]	[5.82955872e+02 8.77885376e+02 8.27315331e-01]	[6.00810364e+02 8.70232422e+02 8.18882465e-01]	[5.62378296e+02 8.44555603e+02 7.15473235e-01]	[4.85377594e+02 8.95911987e+02 7.42879391e-01]	[4.62380646e+02 8.93285522e+02 7.38167465e-01]	[4.85369843e+02 8.62503723e+02 6.78626537e-01]
[482.82470703 257.03256226 0.92404336]	[475.14855957 290.43838501 0.82214618]	[400.69955444 295.6484375 0.84215879]	[385.34512329 418.69967651 0.81734025]	[398.28222656 534.17974854 0.86099911]	[544.3973999 277.69793701 0.87518013]	[570.03894043 395.55606079 0.83728027]	[605.90368652 498.20425415 0.89377677]	[503.2829895 518.70874023 0.70958108]	[459.70440674 521.35083008 0.67181158]	[464.94360352 688.19976807 0.84255928]	[480.3369751 852.18432617 0.8604238 ]	[544.50427246 511.05807495 0.67294341]	[562.36248779 688.04766846 0.87072086]	[5.70090393e+02 8.39424744e+02 7.60362148e-01]	[464.89361572 244.26734924 0.84076947]	[498.13699341 239.09812927 0.87225324]	[439.25344849 216.04997253 0.92927873]	[506.00860596 213.34518433 0.74105567]	[5.82957031e+02 8.85573608e+02 8.21809471e-01]	[6.00886658e+02 8.72853455e+02 8.19838047e-01]	[5.64904968e+02 8.49799377e+02 7.26989985e-01]	[4.82927551e+02 8.95908630e+02 7.48908103e-01]	[4.62373566e+02 8.93282104e+02 7.39201427e-01]	[4.85384216e+02 8.62564148e+02 6.79536283e-01]
[482.9034729 257.02062988 0.91792411]	[477.66641235 290.43939209 0.83713555]	[400.76629639 295.61044312 0.84148979]	[387.9513855 413.55627441 0.75837922]	[400.66220093 536.675354 0.86718988]	[544.46868896 280.11636353 0.86007649]	[570.1003418 395.50445557 0.81886238]	[605.91149902 498.21157837 0.89453262]	[503.32034302 518.71478271 0.71187514]	[459.7593689 521.34112549 0.67856354]	[467.39990234 688.20654297 0.83178598]	[480.34173584 852.24707031 0.86130655]	[544.53027344 511.08181763 0.67104095]	[562.40093994 688.11779785 0.86550248]	[5.75180481e+02 8.47051697e+02 7.66012967e-01]	[467.41165161 246.74761963 0.82166797]	[498.22286987 239.0894165 0.88865173]	[441.66555786 216.0484314 0.93045753]	[508.49975586 213.3419342 0.76002502]	[5.82983704e+02 8.88232727e+02 8.39293242e-01]	[6.03324768e+02 8.75450195e+02 8.00665498e-01]	[5.64991516e+02 8.52385254e+02 7.34096587e-01]	[4.82913147e+02 8.95918396e+02 7.47599781e-01]	[4.62361053e+02 8.93294495e+02 7.39286065e-01]	[4.85382660e+02 8.65107544e+02 6.86231136e-01]
[482.94445801 257.03085327 0.90698606]	[477.73922729 290.42785645 0.84863746]	[400.83276367 295.59707642 0.83410835]	[392.98660278 410.96524048 0.7665627 ]	[400.70251465 534.14776611 0.86012173]	[544.53649902 280.10943604 0.85100687]	[575.14489746 393.04568481 0.80152279]	[606.00201416 498.2527771 0.89716929]	[503.36691284 518.69018555 0.70884025]	[459.8012085 521.32220459 0.68123317]	[467.39889526 688.18121338 0.83064097]	[480.3520813 852.26690674 0.85958052]	[546.95758057 511.05709839 0.66325146]	[562.40515137 688.17608643 0.85645264]	[5.75210022e+02 8.49661438e+02 7.89592803e-01]	[467.49139404 246.77487183 0.8131997 ]	[498.25756836 239.11274719 0.88821214]	[441.81735229 218.53424072 0.89750451]	[511.02328491 213.35662842 0.77544689]	[5.85367249e+02 8.90733032e+02 8.47908258e-01]	[6.03350403e+02 8.80501465e+02 7.96467066e-01]	[5.65006165e+02 8.57418274e+02 7.13993371e-01]	[4.82926331e+02 8.95927185e+02 7.46187866e-01]	[4.62376495e+02 8.93301697e+02 7.37804532e-01]	[4.85391418e+02 8.65142273e+02 6.85807228e-01]
[485.37683105 257.00125122 0.89648306]	[480.23300171 292.88748169 0.87953091]	[403.28540039 295.62042236 0.82598174]	[395.5206604 408.43231201 0.78233379]	[400.73764038 534.10089111 0.86040598]	[547.03582764 280.1963501 0.82241154]	[577.73291016 393.07415771 0.81461573]	[606.06646729 500.75845337 0.91398305]	[503.41668701 518.69769287 0.70076138]	[459.82800293 521.32952881 0.67845607]	[467.45864868 688.14782715 0.83088964]	[480.35717773 852.29003906 0.85781378]	[547.04370117 511.07730103 0.64661318]	[562.41522217 688.17034912 0.8637048 ]	[5.77696777e+02 8.49737610e+02 7.90405512e-01]	[470.00241089 246.74143982 0.80549288]	[500.69299316 239.08627319 0.90127259]	[441.84197998 216.12861633 0.89936483]	[513.58428955 213.34915161 0.75988841]	[5.82948853e+02 8.93231934e+02 8.48172247e-01]	[6.03303589e+02 8.85617432e+02 7.94721603e-01]	[5.65050842e+02 8.59973816e+02 6.94027543e-01]	[4.85355499e+02 8.95917542e+02 7.46915996e-01]	[4.62373291e+02 8.93289001e+02 7.37815320e-01]	[4.85388885e+02 8.67614441e+02 6.87363684e-01]
[485.38543701 257.04650879 0.88885051]	[480.36056519 290.45040894 0.88556695]	[405.83831787 295.60488892 0.81056935]	[395.58950806 411.01742554 0.80367285]	[400.79608154 531.52929688 0.85811973]	[549.58355713 280.20404053 0.81373024]	[580.29052734 395.56268311 0.84548128]	[608.51068115 500.85238647 0.9059062 ]	[503.48428345 518.70440674 0.69251525]	[462.21334839 521.33703613 0.6839031 ]	[469.97583008 688.0958252 0.83024585]	[480.35253906 852.2388916 0.85915583]	[549.59667969 513.59405518 0.63281918]	[562.43768311 690.63415527 0.85422808]	[5.75227478e+02 8.52234131e+02 7.88045347e-01]	[470.01193237 246.77212524 0.8085025 ]	[500.71820068 239.16555786 0.89871073]	[441.92547607 216.04278564 0.88395298]	[516.13348389 213.53987122 0.81359124]	[5.82953979e+02 8.93406372e+02 8.53685975e-01]	[6.03295227e+02 8.90630920e+02 8.40447545e-01]	[5.65002869e+02 8.65114929e+02 7.21702993e-01]	[4.82914337e+02 8.95923706e+02 7.45212913e-01]	[4.62350403e+02 8.93283936e+02 7.40150213e-01]	[4.85388458e+02 8.65128723e+02 6.76867783e-01]
[487.99951172 257.04067993 0.87034762]	[482.83850098 292.88259888 0.89223802]	[410.95553589 295.56246948 0.80045199]	[398.1295166 413.50714111 0.82667929]	[400.84536743 528.97180176 0.85780996]	[557.21612549 282.67279053 0.80643845]	[582.79699707 398.0574646 0.88524735]	[608.59265137 503.31396484 0.8863712 ]	[505.87902832 518.75482178 0.68335557]	[462.21661377 521.35742188 0.67451 ]	[470.04815674 688.1427002 0.82460165]	[480.34750366 852.24627686 0.85710418]	[552.1385498 516.15466309 0.62873954]	[562.43292236 690.69610596 0.85097384]	[5.75208801e+02 8.52360901e+02 7.73281455e-01]	[475.07818604 246.77197266 0.80964041]	[500.87820435 239.14710999 0.9215644 ]	[446.91937256 216.14814758 0.82220441]	[518.72979736 213.43099976 0.83688545]	[5.82937805e+02 8.95932739e+02 8.30780804e-01]	[6.03302063e+02 8.90771423e+02 8.48278165e-01]	[5.65026550e+02 8.70108215e+02 7.26991534e-01]	[4.82930603e+02 8.95909973e+02 7.49345541e-01]	[4.62362396e+02 8.93278748e+02 7.42785037e-01]	[4.85365112e+02 8.67580505e+02 6.75933659e-01]
[493.05395508 257.03900146 0.86178511]	[482.95858765 292.89413452 0.87646723]	[416.05560303 295.51809692 0.82248724]	[398.21990967 408.43850708 0.83118784]	[400.87072754 526.43377686 0.86329758]	[559.80102539 282.69424438 0.82279062]	[582.90637207 398.03335571 0.88369429]	[611.09350586 503.37606812 0.86737639]	[505.93545532 518.74841309 0.67241478]	[462.24841309 521.32519531 0.67190659]	[475.10571289 688.08282471 0.83696365]	[4.80337189e+02 8.52242249e+02 8.50981772e-01]	[557.17791748 516.16070557 0.63125885]	[562.45880127 690.67852783 0.85891145]	[5.75140564e+02 8.52313782e+02 7.76540995e-01]	[477.67315674 246.74987793 0.83153445]	[503.31332397 239.20780945 0.91132283]	[449.51724243 216.07827759 0.83369243]	[521.22296143 213.39076233 0.85122585]	[5.82798340e+02 8.98433411e+02 8.02361310e-01]	[6.00837830e+02 8.93217834e+02 8.34406734e-01]	[5.64990112e+02 8.67692810e+02 7.03269422e-01]	[4.82907745e+02 8.95905334e+02 7.51776040e-01]	[4.62342834e+02 8.93270020e+02 7.41030991e-01]	[4.85363892e+02 8.67588196e+02 6.67552471e-01]
[495.64804077 256.95901489 0.86596596]	[485.44812012 292.88491821 0.85626215]	[418.6159668 295.51394653 0.84848964]	[400.66778564 400.80615234 0.87158352]	[403.28039551 523.95806885 0.86399513]	[562.27880859 282.70303345 0.83226186]	[585.34124756 395.6484375 0.88072014]	[611.16552734 503.37280273 0.85698986]	[505.98965454 518.78179932 0.66647863]	[462.29046631 521.34082031 0.668715 ]	[475.16491699 688.10284424 0.84263647]	[480.3475647 852.21453857 0.8534165 ]	[557.25579834 516.20635986 0.63665015]	[562.44000244 690.71508789 0.85935575]	[5.72679077e+02 8.52311401e+02 7.73734510e-01]	[480.14419556 241.72160339 0.84266764]	[503.36672974 239.12516785 0.9214372 ]	[454.58822632 216.03814697 0.84531355]	[521.31671143 213.37185669 0.88352114]	[5.80280090e+02 8.98405701e+02 7.72496104e-01]	[6.00765015e+02 8.93218628e+02 8.04915845e-01]	[5.65032410e+02 8.67687317e+02 6.77384019e-01]	[4.82921967e+02 8.95900818e+02 7.45834768e-01]	[4.62355713e+02 8.93258484e+02 7.39323616e-01]	[4.85364319e+02 8.65118530e+02 6.57824457e-01]
[498.24716187 257.02160645 0.88435471]	[490.56915283 292.9024353 0.82553202]	[418.78115845 295.53726196 0.84995115]	[400.76739502 400.78594971 0.87932396]	[405.82089233 523.95709229 0.84288341]	[562.45349121 282.70401001 0.84817326]	[585.51947021 398.14233398 0.88431084]	[613.70825195 503.43151855 0.84875631]	[508.50671387 521.29309082 0.66532719]	[462.34472656 523.81445312 0.66720182]	[477.66912842 688.11444092 0.85561335]	[480.34866333 852.20703125 0.85358793]	[559.76281738 518.75708008 0.65610349]	[564.80987549 693.18713379 0.85790443]	[5.75184692e+02 8.57429871e+02 7.50362515e-01]	[480.23840332 241.73045349 0.85487986]	[505.90686035 239.15068054 0.88195705]	[457.121521 213.52200317 0.85727501]	[523.82611084 213.35102844 0.91586053]	[5.82809753e+02 8.98470459e+02 7.82068372e-01]	[6.00860168e+02 8.93267639e+02 8.11608911e-01]	[5.65012085e+02 8.72711609e+02 7.11584032e-01]	[4.85375763e+02 8.95893066e+02 7.52497733e-01]	[4.62380890e+02 8.93247925e+02 7.40116477e-01]	[4.85353302e+02 8.65122070e+02 6.55832410e-01]
[498.26416016 257.03759766 0.88545638]	[500.63275146 292.93487549 0.87472516]	[421.32543945 295.49902344 0.84380174]	[403.26452637 408.44021606 0.8220132 ]	[408.47491455 526.39471436 0.82551926]	[565.01385498 285.28485107 0.82400787]	[588.1161499 398.22537231 0.86980295]	[621.26538086 503.49450684 0.86741239]	[513.61309814 521.28887939 0.66056228]	[464.90853882 521.33581543 0.64571178]	[480.11938477 688.09228516 0.88029063]	[480.34658813 852.21398926 0.85247731]	[562.25769043 518.77972412 0.67479193]	[564.85424805 695.76153564 0.85862869]	[5.75173523e+02 8.57424011e+02 7.52834380e-01]	[480.30557251 241.70265198 0.86180431]	[505.98068237 239.1696167 0.86074889]	[459.70748901 213.53158569 0.89505339]	[523.96020508 213.35221863 0.93161869]	[5.82821899e+02 8.98490173e+02 7.86730528e-01]	[6.00870483e+02 8.93271973e+02 8.13230753e-01]	[5.65011597e+02 8.72709961e+02 7.22219169e-01]	[4.85380737e+02 8.95873779e+02 7.57568359e-01]	[4.62389343e+02 8.93236877e+02 7.40126371e-01]	[4.82916504e+02 8.67592468e+02 6.59467757e-01]
[503.25845337 254.58364868 0.91093767]	[500.81015015 292.90893555 0.89868927]	[423.83029175 295.4960022 0.82546115]	[413.52651978 403.31451416 0.76875067]	[413.59927368 526.39697266 0.83499622]	[570.01824951 287.80072021 0.79752493]	[595.66784668 400.64590454 0.85526699]	[623.83599854 505.90093994 0.8991068 ]	[516.11419678 521.24450684 0.6664598 ]	[467.39254761 521.3147583 0.64653563]	[480.13748169 688.09613037 0.87636298]	[4.80346130e+02 8.52191162e+02 8.50368619e-01]	[562.29064941 518.72198486 0.68363678]	[564.89599609 695.7479248 0.85715586]	[5.75171509e+02 8.59989624e+02 7.48279333e-01]	[482.92965698 239.19514465 0.85942537]	[516.18060303 236.64181519 0.86418009]	[459.82003784 213.5411377 0.91333473]	[529.0088501 210.83209229 0.84677094]	[5.82842957e+02 8.98504517e+02 7.81737387e-01]	[6.00879761e+02 8.93288147e+02 8.04335773e-01]	[5.64990051e+02 8.72791992e+02 7.26187587e-01]	[4.85377258e+02 8.95872620e+02 7.59669960e-01]	[4.62388916e+02 8.93232788e+02 7.40249276e-01]	[4.82919922e+02 8.65123596e+02 6.50290966e-01]
[503.42471313 254.52801514 0.88015324]	[503.29541016 290.45510864 0.89376462]	[428.9508667 295.46365356 0.80553102]	[416.07028198 400.77514648 0.82365119]	[416.14892578 523.93682861 0.86565506]	[575.18304443 285.29891968 0.78849328]	[600.77166748 398.20532227 0.87384528]	[623.94482422 505.91607666 0.91115731]	[516.22021484 521.23504639 0.67287898]	[467.48413086 521.30511475 0.64005244]	[480.17889404 688.0994873 0.87868166]	[4.80371613e+02 8.49741211e+02 8.45262885e-01]	[562.35437012 518.72521973 0.69720113]	[564.95275879 695.77001953 0.84841955]	[5.75174194e+02 8.59987549e+02 7.49400556e-01]	[487.94802856 239.17314148 0.8161509 ]	[521.18286133 236.60388184 0.88914609]	[462.44943237 215.89733887 0.88203001]	[536.64642334 210.8313446 0.84586489]	[5.82881958e+02 8.98505615e+02 7.83350348e-01]	[6.03301636e+02 8.93277100e+02 8.06259632e-01]	[5.64986633e+02 8.72797180e+02 7.30275750e-01]	[4.85402740e+02 8.95898499e+02 7.50316620e-01]	[4.62404663e+02 8.93238892e+02 7.31359541e-01]	[4.85351685e+02 8.65049255e+02 6.30070806e-01]
[505.88775635 254.46786499 0.87618792]	[503.46118164 292.91830444 0.8838737 ]	[436.55371094 295.41467285 0.81189227]	[416.1725769 405.85626221 0.80436277]	[418.6144104 523.96014404 0.88267589]	[580.29058838 290.35449219 0.79863966]	[603.37133789 400.79806519 0.89666748]	[626.40997314 505.96456909 0.90080398]	[521.16351318 521.22412109 0.69276142]	[472.56317139 521.26104736 0.64006692]	[480.23709106 688.01391602 0.88808912]	[4.80373596e+02 8.49777222e+02 8.47697496e-01]	[564.84362793 518.75170898 0.70153522]	[565.04492188 695.75183105 0.82594448]	[5.75214844e+02 8.60006348e+02 7.49203324e-01]	[490.53356934 239.07728577 0.83970279]	[521.26806641 236.53466797 0.91646373]	[467.43405151 213.53640747 0.83030379]	[539.2199707 210.82441711 0.86305737]	[5.82913879e+02 8.98500916e+02 7.80532777e-01]	[6.03320984e+02 8.93270691e+02 8.08517814e-01]	[5.64994507e+02 8.72828613e+02 7.33369172e-01]	[4.85417694e+02 8.95851562e+02 7.61294007e-01]	[4.64829010e+02 8.93220886e+02 7.40202606e-01]	[4.82923950e+02 8.65088867e+02 6.38438404e-01]
[508.48736572 254.42842102 0.86283278]	[506.0078125 290.43859863 0.83868426]	[439.16522217 293.00015259 0.83817887]	[418.71841431 400.77630615 0.85671097]	[418.72958374 523.85064697 0.89537287]	[582.82452393 287.8510437 0.81998968]	[603.51855469 400.77416992 0.89245254]	[626.60705566 508.46112061 0.87100852]	[521.24487305 518.71368408 0.69767183]	[475.12704468 518.74346924 0.6401909 ]	[480.24615479 688.01147461 0.88960397]	[4.82702759e+02 8.49762329e+02 8.49592924e-01]	[564.92089844 518.69128418 0.69314188]	[567.47387695 690.72729492 0.82343674]	[5.75232605e+02 8.59941833e+02 7.48935580e-01]	[495.59994507 236.62559509 0.86388999]	[521.41125488 236.480896 0.93239117]	[472.57928467 213.50331116 0.77726382]	[541.81207275 208.31913757 0.87855464]	[5.82914917e+02 8.98488342e+02 7.81638324e-01]	[6.03330078e+02 8.93258240e+02 8.06992471e-01]	[5.64996094e+02 8.72783875e+02 7.37921715e-01]	[4.85393433e+02 8.95849060e+02 7.63477921e-01]	[4.62398804e+02 8.90843872e+02 7.43360758e-01]	[4.85380890e+02 8.65080933e+02 6.34897828e-01]
[518.65002441 254.42945862 0.85562563]	[516.11846924 290.41278076 0.81889653]	[441.71688843 292.98092651 0.8350786 ]	[421.25186157 398.17596436 0.88950682]	[421.28359985 523.82049561 0.90448201]	[585.34399414 285.27102661 0.82954836]	[605.9921875 398.2696228 0.88699555]	[629.16662598 508.46514893 0.83034956]	[521.37817383 516.1685791 0.69487154]	[477.71286011 516.21179199 0.64556646]	[480.30984497 687.97155762 0.8964594 ]	[482.73135376 849.74127197 0.85403967]	[565.0067749 516.14599609 0.68043357]	[567.54058838 690.69317627 0.82145536]	[5.77691223e+02 8.59976318e+02 7.48131990e-01]	[500.68127441 236.63473511 0.89191115]	[523.97668457 236.42875671 0.90540558]	[477.6484375 213.41464233 0.81719244]	[544.35015869 205.77423096 0.89828616]	[5.82918213e+02 8.98493042e+02 7.79671192e-01]	[6.03329224e+02 8.93264099e+02 8.06204498e-01]	[5.64999146e+02 8.72799561e+02 7.37848163e-01]	[4.85400696e+02 8.93445862e+02 7.64887750e-01]	[4.62409607e+02 8.90823914e+02 7.47471571e-01]	[4.85398926e+02 8.65048218e+02 6.39609635e-01]
[521.18725586 254.39253235 0.87456375]	[518.77246094 290.42086792 0.86152685]	[441.84338379 292.96228027 0.82513237]	[421.36724854 398.19363403 0.88867164]	[421.40374756 521.38995361 0.89607972]	[585.53015137 285.29116821 0.81989837]	[608.58636475 400.64300537 0.86392564]	[634.20684814 505.95492554 0.83317858]	[523.79443359 516.17382812 0.701015 ]	[480.19927979 518.68664551 0.66359556]	[480.3397522 685.57434082 0.89249045]	[482.75854492 849.6529541 0.85207987]	[567.46917725 516.13989258 0.66438013]	[570.08227539 690.6729126 0.79904932]	[5.75209900e+02 8.57454468e+02 7.46018827e-01]	[500.82797241 236.58294678 0.91930765]	[526.55200195 234.03385925 0.88707602]	[480.19900513 213.30529785 0.82991022]	[544.54260254 208.24617004 0.87861216]	[5.82927002e+02 8.98486816e+02 7.79949605e-01]	[6.03325256e+02 8.93254517e+02 8.04456294e-01]	[5.64971252e+02 8.72757629e+02 7.42366076e-01]	[4.85418793e+02 8.95844666e+02 7.52879620e-01]	[4.64832703e+02 8.90812805e+02 7.40328312e-01]	[4.85417450e+02 8.59966797e+02 6.31997943e-01]
[521.4197998 254.3812561 0.88698804]	[521.27276611 290.38061523 0.88683075]	[444.37426758 292.90350342 0.80582106]	[428.93127441 398.24554443 0.82675529]	[423.88397217 523.77709961 0.87978292]	[588.04711914 285.30911255 0.80121988]	[613.7088623 400.63067627 0.85090458]	[641.83599854 505.9574585 0.86051679]	[523.82086182 513.64471436 0.70030648]	[480.19522095 516.19061279 0.65632832]	[480.37591553 685.4987793 0.88998806]	[4.82765747e+02 8.49598083e+02 8.48733008e-01]	[567.52246094 513.59643555 0.65814316]	[572.59552002 690.71789551 0.78489685]	[5.77696289e+02 8.59926697e+02 7.45052338e-01]	[503.44552612 236.59661865 0.89766181]	[536.69030762 234.01959229 0.87204999]	[482.73776245 210.92520142 0.83421558]	[549.57250977 203.22018433 0.82583147]	[5.82893494e+02 8.98470276e+02 7.74975359e-01]	[6.03297729e+02 8.93253235e+02 7.97048330e-01]	[5.65005188e+02 8.72752441e+02 7.32295036e-01]	[4.85439453e+02 8.95841736e+02 7.48424292e-01]	[4.64843842e+02 8.90807617e+02 7.36790836e-01]	[4.85405273e+02 8.57437561e+02 6.29199684e-01]
[521.32720947 251.9262085 0.86277527]	[523.7565918 290.39562988 0.89277136]	[446.94805908 292.88375854 0.78462005]	[434.01812744 400.64938354 0.81313086]	[428.95217896 523.78338623 0.84979856]	[595.66699219 287.86791992 0.7839011 ]	[621.26647949 400.68130493 0.85497695]	[644.35736084 505.94284058 0.88754451]	[523.93017578 513.57714844 0.69127941]	[480.25863647 513.61657715 0.65105361]	[480.36929321 685.48486328 0.89026535]	[482.76095581 849.68865967 0.85876459]	[570.06182861 511.06622314 0.64198518]	[572.65466309 688.08453369 0.79736453]	[5.77684998e+02 8.57399353e+02 7.42853820e-01]	[503.43832397 236.47016907 0.89939404]	[536.64135742 233.99127197 0.86048198]	[482.90841675 213.33624268 0.77332366]	[554.70391846 205.74688721 0.84547275]	[5.82896851e+02 8.98445801e+02 7.75665045e-01]	[6.03313599e+02 8.93228271e+02 7.96816409e-01]	[5.64987671e+02 8.72706604e+02 7.27592468e-01]	[4.85435822e+02 8.95861511e+02 7.31387794e-01]	[4.64844940e+02 8.90832214e+02 7.25510955e-01]	[4.85409424e+02 8.59976135e+02 6.36259615e-01]
[523.88684082 251.84906006 0.84825742]	[523.91876221 290.36529541 0.87830007]	[454.61056519 287.88635254 0.78300494]	[436.59487915 398.2364502 0.84532857]	[434.10513306 521.37390137 0.8575151 ]	[600.74597168 287.86727905 0.78985828]	[623.80871582 400.73681641 0.88573182]	[644.52886963 505.88720703 0.89887488]	[523.98236084 511.07565308 0.68995756]	[480.30154419 513.58782959 0.6549716 ]	[480.37414551 685.48028564 0.88849616]	[482.75598145 849.67272949 0.85859227]	[570.11956787 511.06155396 0.63984889]	[577.70172119 688.11138916 0.79347038]	[5.75235840e+02 8.57361206e+02 7.40928769e-01]	[508.45120239 234.04994202 0.87767923]	[541.71636963 233.92915344 0.90369666]	[488.00848389 213.35583496 0.73395175]	[559.77307129 208.24308777 0.85485697]	[5.82896912e+02 8.98425903e+02 7.74375916e-01]	[6.03316833e+02 8.93213257e+02 7.95202851e-01]	[5.64973206e+02 8.70327820e+02 7.24194169e-01]	[4.85445831e+02 8.95867065e+02 7.29402602e-01]	[4.64854462e+02 8.90835632e+02 7.22133756e-01]	[4.85395538e+02 8.59960815e+02 6.38560534e-01]
[526.3918457 251.87199402 0.83252871]	[524.01342773 290.35449219 0.863083 ]	[457.16610718 287.8571167 0.79808831]	[436.68078613 400.67553711 0.86274046]	[436.6260376 521.29876709 0.87460303]	[600.83581543 290.34536743 0.80189633]	[623.93280029 400.79013062 0.88786101]	[646.99969482 505.98800659 0.88439441]	[526.39282227 511.04229736 0.67914456]	[480.35128784 511.07684326 0.65472615]	[482.72836304 685.4317627 0.87980705]	[482.77017212 849.68658447 0.85782158]	[572.62591553 508.50973511 0.64202875]	[577.74993896 688.08758545 0.79436105]	[5.75200195e+02 8.54872375e+02 7.45095372e-01]	[511.05462646 234.04226685 0.87216818]	[541.82995605 233.94850159 0.92221344]	[495.59512329 213.40116882 0.68923163]	[562.32580566 205.74913025 0.88881534]	[5.82907471e+02 8.98407227e+02 7.73625791e-01]	[6.03318787e+02 8.90844055e+02 7.96858788e-01]	[5.64946106e+02 8.70288330e+02 7.32572973e-01]	[4.85455719e+02 8.95864685e+02 7.26983368e-01]	[4.64862885e+02 8.90832886e+02 7.18951702e-01]	[4.85403412e+02 8.59997742e+02 6.40552700e-01]
[526.52667236 251.83721924 0.81444889]	[526.49487305 290.36236572 0.84551144]	[459.66317749 287.82272339 0.81629759]	[439.16287231 400.68032837 0.87267661]	[439.07815552 521.3036499 0.88693053]	[603.29296875 290.42300415 0.81491113]	[626.40588379 403.26675415 0.87812358]	[649.59509277 508.50640869 0.83594108]	[526.49694824 511.08029175 0.66034806]	[482.78048706 513.58935547 0.65039241]	[482.75061035 685.45123291 0.88388371]	[482.77099609 849.66717529 0.85780221]	[577.69537354 511.04406738 0.63691181]	[577.74212646 688.10168457 0.79502773]	[5.75198853e+02 8.54860779e+02 7.46309280e-01]	[516.11688232 234.04400635 0.87852216]	[541.89111328 233.93063354 0.92021513]	[498.15020752 213.39253235 0.66609585]	[562.4407959 205.78987122 0.91593695]	[5.82912292e+02 8.95982483e+02 7.79912949e-01]	[6.03318237e+02 8.90838684e+02 8.01575124e-01]	[5.64945251e+02 8.70271606e+02 7.36574769e-01]	[4.85449524e+02 8.95868347e+02 7.33198285e-01]	[4.64864655e+02 8.90833557e+02 7.18466640e-01]	[4.85408112e+02 8.59971069e+02 6.40012860e-01]
[528.98138428 251.87710571 0.80613816]	[529.05419922 287.87155151 0.82568127]	[459.78067017 285.28112793 0.82680964]	[439.25180054 400.67471313 0.86423367]	[439.14376831 521.31402588 0.89649725]	[603.39080811 290.38500977 0.82716256]	[626.51208496 400.85992432 0.87299079]	[649.69458008 508.45419312 0.8251195 ]	[528.96887207 511.05358887 0.64984989]	[482.82928467 511.06079102 0.6459353 ]	[482.80554199 685.50244141 0.89142305]	[482.77651978 849.69555664 0.85863882]	[577.79058838 508.53204346 0.65151572]	[577.78631592 688.12988281 0.79551542]	[5.75203674e+02 8.54884521e+02 7.44004250e-01]	[516.16485596 234.03494263 0.87798405]	[541.94073486 233.96569824 0.91615295]	[498.26211548 210.88322449 0.66933906]	[564.85882568 208.30108643 0.9310528 ]	[5.82923523e+02 8.95978394e+02 7.81501353e-01]	[6.03322449e+02 8.90837219e+02 8.02795470e-01]	[5.64936462e+02 8.70294434e+02 7.43068516e-01]	[4.85434601e+02 8.95870667e+02 7.33929396e-01]	[4.64856506e+02 8.90837219e+02 7.17922688e-01]	[4.85410950e+02 8.60017151e+02 6.39118433e-01]
[529.04534912 251.89785767 0.80601621]	[534.13012695 290.38201904 0.82124913]	[462.19805908 285.31152344 0.81491524]	[439.27780151 398.20690918 0.87914395]	[439.168396 521.28991699 0.89695323]	[603.47912598 292.87634277 0.8268857 ]	[629.02331543 403.39672852 0.83897078]	[654.69238281 505.96237183 0.81941873]	[529.03387451 513.57958984 0.64200121]	[482.87368774 511.06893921 0.64191347]	[482.85598755 685.51959229 0.89297605]	[482.78216553 849.70697021 0.86056405]	[580.25750732 511.06542969 0.65481007]	[580.23474121 688.12121582 0.80634403]	[5.75207520e+02 8.54862732e+02 7.47999847e-01]	[516.19989014 234.04983521 0.8807435 ]	[544.33752441 233.98881531 0.92039466]	[500.67214966 210.84529114 0.65736461]	[564.94689941 208.342453 0.91804516]	[5.82918701e+02 8.95971985e+02 7.85354078e-01]	[6.03320862e+02 8.90830566e+02 8.05806041e-01]	[5.64936401e+02 8.70262878e+02 7.43097663e-01]	[4.85426971e+02 8.95888489e+02 7.38231122e-01]	[4.64856384e+02 8.93219788e+02 7.21916616e-01]	[4.85418304e+02 8.62500977e+02 6.35617316e-01]
[534.1583252 251.89854431 0.79692358]	[536.66503906 290.35427856 0.81866533]	[462.24154663 285.29971313 0.81488198]	[439.32901001 398.14920044 0.88581324]	[439.17687988 521.25579834 0.89062166]	[605.89532471 290.42263794 0.82475698]	[629.08239746 403.31381226 0.84270173]	[657.25775146 505.97668457 0.82156068]	[531.53961182 513.57666016 0.63699698]	[482.92214966 511.06735229 0.63697678]	[482.8500061 685.46759033 0.88679481]	[482.78231812 849.70275879 0.8595891 ]	[580.30072021 511.06137085 0.66104162]	[580.23693848 688.13543701 0.80584103]	[5.75198425e+02 8.54799133e+02 7.51983225e-01]	[518.74279785 234.07711792 0.88589215]	[544.43035889 233.97361755 0.9083941 ]	[500.73034668 208.2693634 0.72270542]	[565.01446533 208.32518005 0.90316278]	[5.82904968e+02 8.95962280e+02 7.86452591e-01]	[6.03312561e+02 8.90819458e+02 8.03206563e-01]	[5.64932678e+02 8.70203613e+02 7.36810088e-01]	[4.85451569e+02 8.95877380e+02 7.37913728e-01]	[4.64873322e+02 8.90847473e+02 7.20089614e-01]	[4.85404999e+02 8.62499695e+02 6.40687823e-01]
[536.69610596 254.34126282 0.81322545]	[539.17572021 290.37277222 0.83388948]	[462.30111694 285.3104248 0.81063753]	[441.72079468 398.1317749 0.88825339]	[439.18936157 521.26605225 0.89410335]	[605.96429443 292.88638306 0.82610148]	[629.1550293 403.30209351 0.82600981]	[657.3336792 506.00061035 0.82336968]	[531.58666992 516.13171387 0.63598031]	[482.94708252 513.60241699 0.63277346]	[482.8789978 685.49542236 0.88453847]	[482.77813721 849.69165039 0.86149704]	[580.35064697 513.64141846 0.66370255]	[580.28540039 688.17041016 0.81131685]	[5.75214844e+02 8.54846741e+02 7.49149144e-01]	[518.77502441 236.47363281 0.88834196]	[544.49609375 234.019104 0.9000445 ]	[500.71206665 208.28460693 0.71236634]	[565.05950928 208.28825378 0.89092708]	[5.82904419e+02 8.95967407e+02 7.85922050e-01]	[6.03309265e+02 8.90828430e+02 8.05811405e-01]	[5.64935974e+02 8.70236938e+02 7.38823891e-01]	[4.85446381e+02 8.95840820e+02 7.48199463e-01]	[4.64874847e+02 8.90812317e+02 7.25136399e-01]	[4.85398315e+02 8.60015625e+02 6.45491123e-01]
[534.13037109 251.93893433 0.7994504 ]	[539.23431396 290.36056519 0.84970909]	[462.35028076 285.2539978 0.81226629]	[441.7437439 398.17498779 0.88740736]	[439.20306396 521.26593018 0.89622653]	[606.01098633 292.89212036 0.82622516]	[629.16497803 400.84796143 0.82929933]	[659.83685303 506.0138855 0.82944292]	[531.60827637 516.16864014 0.6392113 ]	[485.3684082 513.62799072 0.63212717]	[482.89047241 685.53192139 0.88596922]	[482.78387451 849.69476318 0.86195266]	[580.35772705 516.16387939 0.66404915]	[580.29193115 690.59783936 0.80809802]	[5.75213074e+02 8.54844421e+02 7.50250936e-01]	[518.7600708 236.43489075 0.87943065]	[544.41784668 234.03007507 0.90916812]	[500.78579712 205.73193359 0.6540888 ]	[565.074646 208.33009338 0.89553678]	[5.82899109e+02 8.95971863e+02 7.84755588e-01]	[6.03302917e+02 8.90831238e+02 8.03458691e-01]	[5.64946167e+02 8.70231323e+02 7.37019300e-01]	[4.85442932e+02 8.93445312e+02 7.48301685e-01]	[4.64870331e+02 8.90802856e+02 7.25352883e-01]	[4.85405487e+02 8.60023132e+02 6.44627213e-01]
[534.1427002 251.92523193 0.79762387]	[539.23217773 290.38128662 0.85085851]	[462.33731079 285.28869629 0.81149 ]	[441.73764038 398.1980896 0.8900733 ]	[439.20166016 521.27856445 0.89841223]	[606.01531982 292.89117432 0.82571512]	[631.59967041 400.86361694 0.82612962]	[659.83843994 506.01580811 0.83061367]	[531.61126709 516.18475342 0.63851708]	[485.36499023 513.63354492 0.63023019]	[482.9072876 685.51782227 0.88188088]	[482.77993774 849.67755127 0.86157787]	[580.36914062 516.18572998 0.66305876]	[580.33911133 690.60864258 0.81348985]	[5.75221191e+02 8.54828125e+02 7.51579106e-01]	[518.78039551 236.42619324 0.87932193]	[544.42156982 234.02201843 0.90799344]	[500.80776978 205.7510376 0.66723925]	[565.07940674 208.33001709 0.8938818 ]	[5.82892334e+02 8.95964417e+02 7.86233842e-01]	[6.03299805e+02 8.90827209e+02 8.02316248e-01]	[5.64943420e+02 8.70209595e+02 7.33119726e-01]	[4.85442108e+02 8.93440308e+02 7.53505290e-01]	[4.64868622e+02 8.90798950e+02 7.28275061e-01]	[4.85397766e+02 8.60005859e+02 6.43248737e-01]
[534.12756348 251.94181824 0.80023515]	[539.22906494 290.37619019 0.84979731]	[462.33563232 285.27783203 0.81203675]	[441.73873901 398.14752197 0.88593984]	[439.19961548 521.27215576 0.89782476]	[606.01513672 292.89309692 0.82591558]	[629.16552734 400.85760498 0.82618022]	[659.81384277 508.44546509 0.82583648]	[531.61340332 516.19921875 0.64006931]	[485.36499023 516.13635254 0.63113815]	[482.90661621 685.54467773 0.88303506]	[482.78518677 849.68725586 0.86292386]	[580.36895752 516.19610596 0.66518426]	[580.34057617 690.60284424 0.81933159]	[5.75222900e+02 8.54816162e+02 7.51870513e-01]	[518.75299072 236.43852234 0.8813585 ]	[544.41662598 234.0308075 0.9095875 ]	[500.78231812 205.73873901 0.65386397]	[565.07568359 208.32989502 0.89491427]	[5.82888916e+02 8.95951904e+02 7.86982179e-01]	[6.03299500e+02 8.90818237e+02 8.00235271e-01]	[5.64944214e+02 8.70206909e+02 7.32457399e-01]	[4.85452484e+02 8.93433899e+02 7.53558934e-01]	[4.64879089e+02 8.90793213e+02 7.28652596e-01]	[4.85400085e+02 8.60019104e+02 6.45198345e-01]
[536.66345215 254.35246277 0.81417668]	[539.17749023 290.3868103 0.83399081]	[462.29324341 287.81256104 0.80937833]	[441.72045898 398.17874146 0.89030814]	[439.19723511 521.28051758 0.89818311]	[605.98394775 292.88223267 0.82343787]	[629.14245605 403.29095459 0.83324665]	[657.30163574 508.47799683 0.81548059]	[531.60675049 516.20330811 0.64062226]	[485.35549927 516.14508057 0.63256568]	[482.90127563 685.54333496 0.88661253]	[482.79260254 849.71966553 0.86328143]	[580.3616333 516.19641113 0.66273439]	[580.32952881 690.62921143 0.81281263]	[5.75220581e+02 8.54833496e+02 7.52753139e-01]	[518.75604248 236.48431396 0.88534588]	[544.46838379 234.0327301 0.90004212]	[500.72619629 208.25495911 0.69182038]	[565.07574463 208.33782959 0.89136988]	[5.82889038e+02 8.95954895e+02 7.90077984e-01]	[6.03297791e+02 8.90822632e+02 8.00912678e-01]	[5.64944397e+02 8.70219482e+02 7.37508535e-01]	[4.85429382e+02 8.95870544e+02 7.45306790e-01]	[4.64853119e+02 8.90837036e+02 7.27502584e-01]	[4.85424438e+02 8.62526001e+02 6.39532983e-01]
[531.60162354 254.37796021 0.8133713 ]	[536.71508789 290.4012146 0.82900435]	[462.26147461 287.81420898 0.80887187]	[441.67370605 400.66403198 0.8916012 ]	[439.17102051 521.26385498 0.89520144]	[605.95031738 292.89996338 0.82594907]	[629.0703125 400.87237549 0.85344726]	[654.77081299 508.52700806 0.80718112]	[531.5737915 516.15362549 0.63765144]	[482.94155884 513.62432861 0.63163823]	[482.89819336 685.54980469 0.88435513]	[482.79302979 849.72155762 0.86396581]	[580.34735107 516.14794922 0.65971208]	[580.30548096 690.6272583 0.80848801]	[5.75221375e+02 8.54854187e+02 7.51344860e-01]	[518.65985107 236.50057983 0.87641007]	[544.40222168 234.05541992 0.90661252]	[500.69049072 208.35189819 0.61637795]	[565.02124023 208.34359741 0.90292591]	[5.82889587e+02 8.95959290e+02 7.88233876e-01]	[6.03296265e+02 8.90826965e+02 7.99182117e-01]	[5.64950134e+02 8.70241211e+02 7.39646971e-01]	[4.85421875e+02 8.95874329e+02 7.44566083e-01]	[4.64847626e+02 8.90837891e+02 7.28033364e-01]	[4.85421753e+02 8.62529785e+02 6.40482426e-01]
[531.5982666 254.38002014 0.81380439]	[536.71520996 290.39920044 0.82862687]	[462.26116943 287.81533813 0.80842781]	[441.67074585 400.67123413 0.89115381]	[439.17010498 521.25994873 0.89502418]	[605.95092773 292.89770508 0.82569408]	[629.06829834 400.87283325 0.85367799]	[654.77386475 508.52630615 0.80724889]	[531.57775879 516.15014648 0.63704306]	[482.94384766 513.6194458 0.63140571]	[482.89938354 685.55645752 0.88556397]	[482.7928772 849.72906494 0.86504054]	[580.34887695 516.14666748 0.65913749]	[580.3114624 690.61920166 0.81047052]	[5.75222656e+02 8.54853577e+02 7.51675189e-01]	[518.65710449 236.50224304 0.87618738]	[544.40100098 234.05755615 0.90662372]	[500.67767334 208.34945679 0.61565757]	[565.02252197 208.34481812 0.90259814]	[5.82886414e+02 8.95960693e+02 7.88663685e-01]	[6.03294861e+02 8.90829407e+02 7.99037874e-01]	[5.64951660e+02 8.70239258e+02 7.39379168e-01]	[4.85420013e+02 8.95872620e+02 7.44811714e-01]	[4.64846191e+02 8.90837830e+02 7.28285253e-01]	[4.85421539e+02 8.62540527e+02 6.42575860e-01]
[529.06420898 254.38877869 0.81446457]	[534.15765381 290.43707275 0.82480282]	[459.83444214 290.35055542 0.81339896]	[439.29098511 398.23873901 0.88696969]	[439.15127563 521.27282715 0.8961035 ]	[605.87658691 292.90014648 0.82702374]	[626.63012695 400.85745239 0.85855132]	[654.69433594 508.50491333 0.80596823]	[531.55761719 516.18884277 0.64640385]	[482.92089844 516.15155029 0.64194667]	[482.89505005 685.57080078 0.88614249]	[482.78948975 849.75720215 0.86427402]	[580.32550049 516.18267822 0.66129935]	[580.28924561 690.65246582 0.80477405]	[5.75220276e+02 8.54883789e+02 7.51886666e-01]	[516.20812988 236.5342865 0.8709898 ]	[544.33178711 236.43043518 0.90308547]	[500.64385986 210.90031433 0.61884397]	[564.9430542 210.82922363 0.92885387]	[5.82894531e+02 8.95968384e+02 7.89855719e-01]	[6.03295654e+02 8.90836975e+02 8.03062320e-01]	[5.64953979e+02 8.70265076e+02 7.47415900e-01]	[4.85414124e+02 8.95878784e+02 7.43939877e-01]	[4.64840027e+02 8.90845337e+02 7.28299856e-01]	[4.85419922e+02 8.65054810e+02 6.43319547e-01]
[526.47772217 254.36740112 0.8399049 ]	[526.50482178 290.37634277 0.84635347]	[459.66333008 287.86883545 0.81549466]	[439.14819336 400.85247803 0.85008943]	[439.08859253 521.32415771 0.89714766]	[603.32592773 290.40155029 0.81963867]	[626.42529297 400.84936523 0.88294309]	[649.63830566 513.56695557 0.8246575 ]	[529.0189209 516.16998291 0.6579634 ]	[482.8744812 516.19366455 0.65446526]	[482.87188721 687.96929932 0.89125133]	[482.78491211 849.77087402 0.86265182]	[580.23596191 516.14398193 0.65290868]	[577.78973389 690.6854248 0.7860058 ]	[5.75227234e+02 8.54907410e+02 7.49187112e-01]	[513.64154053 236.56040955 0.86041844]	[541.87493896 236.44711304 0.91483724]	[495.67242432 213.49737549 0.65351498]	[562.46618652 210.82521057 0.93358356]	[5.82886719e+02 8.95974243e+02 7.85639346e-01]	[6.03290771e+02 8.90842041e+02 7.99496531e-01]	[5.64965088e+02 8.70294250e+02 7.46101975e-01]	[4.8540979e+02 8.9585498e+02 7.4977231e-01]	[4.64837555e+02 8.90832886e+02 7.34129786e-01]	[4.85415222e+02 8.65071106e+02 6.43809021e-01]
[523.96270752 254.37602234 0.86684519]	[526.41540527 290.3949585 0.86243361]	[457.17919922 290.38528442 0.8051337 ]	[436.67037964 400.80407715 0.8584038 ]	[436.64105225 521.30358887 0.88123643]	[600.87689209 287.87921143 0.80592531]	[623.97662354 400.76147461 0.89741135]	[647.14996338 508.5411377 0.84512532]	[526.49157715 516.15905762 0.66520607]	[482.76544189 516.20806885 0.65996963]	[482.82070923 687.99060059 0.89541829]	[482.77536011 849.7935791 0.85973918]	[575.23358154 513.63891602 0.63213813]	[577.71063232 690.66680908 0.77562165]	[5.75229858e+02 8.54915039e+02 7.47194648e-01]	[511.01208496 236.53437805 0.86784643]	[541.78009033 236.44781494 0.90828317]	[493.11868286 213.45149231 0.65599686]	[562.35229492 210.83685303 0.92340004]	[5.82884094e+02 8.98411499e+02 7.81111956e-01]	[6.03290039e+02 8.90856628e+02 7.98009872e-01]	[5.64975159e+02 8.70304626e+02 7.38131166e-01]	[4.85410614e+02 8.95856995e+02 7.51482725e-01]	[4.64841125e+02 8.90843079e+02 7.36296296e-01]	[4.85404388e+02 8.65103943e+02 6.47940040e-01]
[521.35186768 254.38945007 0.88543552]	[523.9364624 290.36859131 0.88153267]	[454.63946533 290.37744141 0.78578132]	[436.59655762 400.75302124 0.85037607]	[434.10766602 521.34448242 0.86643469]	[600.77783203 287.82702637 0.79427534]	[623.86895752 400.67150879 0.89143133]	[647.00848389 508.48373413 0.87163895]	[526.41082764 513.63751221 0.67776328]	[480.34820557 516.1817627 0.66096503]	[482.84078979 687.98071289 0.8932516 ]	[482.7713623 852.18231201 0.85882854]	[572.66357422 513.59088135 0.635952 ]	[575.17584229 690.65997314 0.77968985]	[5.75231628e+02 8.57377075e+02 7.46663749e-01]	[505.90014648 236.53083801 0.89901161]	[536.75494385 236.48526001 0.87865388]	[485.50357056 213.46913147 0.58744299]	[562.22570801 210.86094666 0.91388798]	[5.82883179e+02 8.95985046e+02 7.81123877e-01]	[6.00887329e+02 8.90852783e+02 7.97585964e-01]	[5.64980225e+02 8.70326965e+02 7.37270236e-01]	[4.85401733e+02 8.95854675e+02 7.51503706e-01]	[4.64828735e+02 8.90844421e+02 7.36732960e-01]	[4.85395660e+02 8.65128540e+02 6.49098933e-01]
[521.39862061 254.42045593 0.89598429]	[523.80224609 290.41229248 0.89540941]	[449.51184082 292.89682007 0.7800445 ]	[434.09173584 400.77047729 0.81822717]	[431.50787354 523.82745361 0.85251474]	[595.75628662 287.86746216 0.78048933]	[621.40826416 400.66418457 0.87864918]	[644.55523682 505.96505737 0.89475971]	[523.95245361 513.62896729 0.69015962]	[480.29428101 516.16937256 0.65651727]	[482.8157959 688.0222168 0.89328408]	[482.77127075 852.17913818 0.86038369]	[570.06060791 513.5769043 0.64457679]	[570.09918213 690.66577148 0.78719819]	[5.77687683e+02 8.57382202e+02 7.47458398e-01]	[505.88949585 236.59411621 0.88814503]	[536.71911621 236.46688843 0.86797994]	[485.41009521 215.91508484 0.69727379]	[559.68566895 210.84689331 0.88053375]	[5.82847290e+02 8.98428223e+02 7.77292311e-01]	[6.00873474e+02 8.93224060e+02 7.95971215e-01]	[5.65010315e+02 8.70329529e+02 7.23934114e-01]	[4.85406616e+02 8.95858215e+02 7.50908494e-01]	[4.64831940e+02 8.90848694e+02 7.40650296e-01]	[4.85400726e+02 8.65117371e+02 6.48695111e-01]
[521.34283447 254.46308899 0.8973757 ]	[521.3659668 292.86502075 0.90071785]	[446.89089966 292.92556763 0.79320651]	[428.98196411 403.27972412 0.80190015]	[426.42288208 523.84143066 0.85674316]	[590.6171875 290.38589478 0.79235762]	[618.80828857 400.70892334 0.85468316]	[644.46160889 506.01876831 0.8866868 ]	[523.87786865 516.18615723 0.70144498]	[480.26031494 518.69812012 0.66018474]	[482.79171753 688.02947998 0.8932277 ]	[482.77349854 852.22387695 0.85737282]	[567.54516602 516.15454102 0.65629619]	[570.03399658 690.69476318 0.80122453]	[5.77696289e+02 8.59930176e+02 7.47129083e-01]	[503.42120361 236.65931702 0.89436632]	[534.1583252 236.49015808 0.86899436]	[482.83453369 213.55023193 0.75377631]	[554.6293335 210.79838562 0.85517311]	[5.82847229e+02 8.98435059e+02 7.76056767e-01]	[6.00864380e+02 8.93238342e+02 7.92768478e-01]	[5.65022522e+02 8.72749939e+02 7.28450716e-01]	[4.85384766e+02 8.93449402e+02 7.59841859e-01]	[4.62411072e+02 8.90831787e+02 7.48177648e-01]	[4.85412720e+02 8.67623474e+02 6.57822788e-01]
[518.68255615 254.51332092 0.86280894]	[521.215271 292.93276978 0.89637166]	[441.89028931 293.01248169 0.81688958]	[423.85009766 403.35372925 0.83533764]	[423.86862183 523.85626221 0.88254637]	[588.01818848 290.43200684 0.8043015 ]	[616.20043945 400.82437134 0.83015633]	[644.34191895 508.48538208 0.86563253]	[521.402771 516.18560791 0.69302005]	[480.12219238 518.69329834 0.64547056]	[482.71536255 688.05126953 0.89020199]	[482.76208496 852.25164795 0.8552888 ]	[565.03216553 516.1317749 0.6695267 ]	[567.53082275 693.22119141 0.80404305]	[5.77707153e+02 8.62528625e+02 7.51079738e-01]	[500.74645996 236.67027283 0.89474219]	[526.4654541 236.53187561 0.88782233]	[480.25238037 213.34463501 0.71523398]	[547.06817627 210.81872559 0.86737365]	[5.82870361e+02 8.98460754e+02 7.71078587e-01]	[6.00872131e+02 8.93259033e+02 7.91896880e-01]	[5.65026672e+02 8.72843811e+02 7.20821202e-01]	[4.85374908e+02 8.93445007e+02 7.63754785e-01]	[4.62407990e+02 8.90833008e+02 7.50746965e-01]	[4.85406464e+02 8.67656982e+02 6.64648533e-01]
[513.61828613 254.50010681 0.83956409]	[518.6539917 292.91390991 0.85005689]	[441.77047729 293.01165771 0.82866156]	[421.29971313 400.82446289 0.87569362]	[423.77853394 523.83203125 0.89053512]	[585.45202637 287.88470459 0.81972349]	[608.64935303 400.79211426 0.85322332]	[641.84674072 505.98388672 0.86004019]	[521.28674316 513.62786865 0.68390328]	[477.62329102 516.15100098 0.63063669]	[480.34295654 688.1395874 0.87607139]	[4.82725006e+02 8.52276733e+02 8.46743464e-01]	[564.91149902 511.07373047 0.68086469]	[567.45483398 693.17401123 0.82649958]	[5.77706421e+02 8.62513489e+02 7.52527833e-01]	[498.22943115 236.67147827 0.86760861]	[523.89874268 236.58665466 0.89020801]	[480.19729614 210.9125061 0.75724429]	[544.44293213 210.82763672 0.90811819]	[5.82869629e+02 8.98478882e+02 7.76788592e-01]	[6.00880859e+02 8.93267883e+02 7.99682915e-01]	[5.65029724e+02 8.72831482e+02 7.24804044e-01]	[4.85366486e+02 8.95865173e+02 7.54573941e-01]	[4.62384064e+02 8.93232117e+02 7.47193038e-01]	[4.85381592e+02 8.67680786e+02 6.57678366e-01]
[508.46875 254.48045349 0.84665501]	[511.02981567 292.94921875 0.83812028]	[439.23681641 295.43353271 0.8422876 ]	[421.16870117 400.83447266 0.88030833]	[421.30621338 523.86047363 0.90146834]	[582.8951416 290.394104 0.82925171]	[606.07427979 400.73849487 0.88494438]	[636.77868652 508.50518799 0.81940567]	[518.7800293 516.18713379 0.671507 ]	[472.55239868 516.20849609 0.61948693]	[480.26165771 688.16790771 0.87009466]	[4.82702820e+02 8.52255371e+02 8.49445462e-01]	[564.82330322 513.63861084 0.68537712]	[565.04779053 693.20599365 0.82889056]	[5.77722534e+02 8.62517944e+02 7.53043532e-01]	[495.65652466 236.6494751 0.85479587]	[521.42303467 236.59092712 0.89143562]	[477.66415405 213.38789368 0.80578709]	[544.29412842 213.3046875 0.94146299]	[5.82871460e+02 8.98482178e+02 7.78684258e-01]	[6.00880249e+02 8.93269287e+02 7.99456596e-01]	[5.65042847e+02 8.72833740e+02 7.15591490e-01]	[4.85369202e+02 8.95851013e+02 7.56363213e-01]	[4.62387970e+02 8.93224304e+02 7.47556865e-01]	[4.85356262e+02 8.67647644e+02 6.54944062e-01]
[503.43731689 254.48721313 0.88120246]	[505.89480591 292.87530518 0.86683744]	[436.650177 292.99679565 0.82651967]	[418.6619873 408.39474487 0.83712614]	[421.18017578 523.96746826 0.89511657]	[580.36773682 287.81341553 0.81057948]	[603.52752686 400.72564697 0.9020381 ]	[631.68908691 505.96932983 0.83101702]	[518.68572998 516.19335938 0.66323835]	[469.99951172 518.70587158 0.62198746]	[480.24575806 690.59185791 0.86886138]	[4.80366180e+02 8.52297180e+02 8.49831223e-01]	[562.38354492 513.62249756 0.69420952]	[564.98657227 693.20404053 0.83934498]	[5.77729004e+02 8.62519531e+02 7.53800213e-01]	[488.01504517 236.66183472 0.85247642]	[521.24633789 236.58569336 0.89953554]	[472.55484009 213.49411011 0.73534989]	[541.78717041 213.30937195 0.92606211]	[5.82845764e+02 8.98472412e+02 7.75910795e-01]	[6.00862183e+02 8.93274170e+02 7.96937704e-01]	[5.67447205e+02 8.72835144e+02 7.14463592e-01]	[4.82914124e+02 8.95844238e+02 7.70709336e-01]	[4.62366211e+02 8.93227905e+02 7.55488753e-01]	[4.82927795e+02 8.70110535e+02 6.76928282e-01]
[503.34613037 254.46426392 0.87101173]	[503.37380981 292.90795898 0.89593989]	[431.48892212 295.45681763 0.80353749]	[416.10421753 408.38650513 0.81826413]	[418.69192505 523.97381592 0.89347523]	[580.22039795 285.32406616 0.79410434]	[603.36639404 400.76177979 0.89364368]	[629.10314941 505.98547363 0.84813446]	[513.61999512 518.72888184 0.65726787]	[464.88766479 521.25671387 0.64395922]	[480.20645142 690.60784912 0.86158013]	[480.34197998 852.30755615 0.85408682]	[562.26586914 516.16876221 0.68104988]	[564.94122314 695.79632568 0.84689593]	[5.77722290e+02 8.62488037e+02 7.51545429e-01]	[487.96038818 236.67477417 0.83384782]	[518.78820801 236.58050537 0.86745524]	[467.48348999 213.55854797 0.80284071]	[539.25036621 213.38671875 0.91910726]	[5.82839661e+02 8.98456421e+02 7.74807811e-01]	[6.00860474e+02 8.93263977e+02 7.96110928e-01]	[5.67441895e+02 8.72816284e+02 7.16471136e-01]	[4.82916748e+02 8.93446167e+02 7.74111629e-01]	[4.62378082e+02 8.93217957e+02 7.54412472e-01]	[4.82903259e+02 8.67694031e+02 6.88178003e-01]
[503.29501343 254.52053833 0.87745684]	[500.89584351 292.90548706 0.89833987]	[423.91912842 295.4888916 0.81793743]	[416.02020264 408.40942383 0.78393382]	[418.60153198 523.94696045 0.88450354]	[572.63696289 287.8319397 0.78706807]	[600.83380127 400.65753174 0.87774205]	[626.54766846 505.95092773 0.88949603]	[513.57757568 521.22436523 0.65579128]	[464.86138916 521.31347656 0.64121747]	[480.14501953 690.65100098 0.85274482]	[4.80334839e+02 8.52347839e+02 8.50318909e-01]	[559.84100342 518.68890381 0.67118895]	[564.87213135 693.24945068 0.8474018 ]	[5.77699829e+02 8.59968140e+02 7.51071155e-01]	[485.41604614 239.1385498 0.83550411]	[518.71136475 236.60325623 0.85135216]	[462.4329834 213.5413208 0.86736679]	[536.63433838 210.92086792 0.8771624 ]	[5.82828430e+02 8.98445679e+02 7.78011501e-01]	[6.00852173e+02 8.93256592e+02 7.97709525e-01]	[5.65038635e+02 8.72772156e+02 7.16002047e-01]	[4.82907776e+02 8.93446533e+02 7.77376711e-01]	[4.62370544e+02 8.93222778e+02 7.53948390e-01]	[4.82903900e+02 8.70129028e+02 6.96182251e-01]
[500.86019897 254.54165649 0.90011144]	[500.73187256 292.9397583 0.89685673]	[423.79083252 295.49301147 0.83367103]	[408.39971924 410.99041748 0.7633881 ]	[416.11227417 524.01092529 0.85446888]	[567.49584961 287.82754517 0.80991787]	[598.22290039 400.67196655 0.85108787]	[626.39703369 505.90353394 0.90235996]	[508.54058838 518.73321533 0.65406513]	[462.37121582 521.27197266 0.65562177]	[477.74588013 690.59698486 0.85400569]	[4.80324158e+02 8.52347656e+02 8.48061204e-01]	[559.74829102 516.20233154 0.65337175]	[564.83441162 690.67883301 0.84782076]	[5.75223572e+02 8.57427979e+02 7.49782979e-01]	[482.90423584 239.14027405 0.87357873]	[516.12487793 236.5954895 0.85657626]	[459.82904053 213.43170166 0.89482379]	[529.05322266 210.83964539 0.85441309]	[5.82778137e+02 8.95982605e+02 7.83044696e-01]	[6.00809082e+02 8.93219177e+02 8.01228285e-01]	[5.67444153e+02 8.72706116e+02 7.05486417e-01]	[4.82896210e+02 8.93442261e+02 7.79605567e-01]	[4.62363983e+02 8.93222290e+02 7.50469744e-01]	[4.82905426e+02 8.70131165e+02 7.00974703e-01]
[500.66439819 254.60523987 0.87653559]	[498.20547485 292.97094727 0.87225151]	[421.26925659 295.52508545 0.8499499 ]	[400.85342407 408.42611694 0.83272213]	[413.49996948 526.4175415 0.83346057]	[564.97381592 287.85940552 0.82910615]	[590.64648438 400.72360229 0.85420519]	[623.9552002 503.48318481 0.91235399]	[506.01303101 521.25585938 0.6770156 ]	[462.28866577 521.35437012 0.6812942 ]	[477.70864868 690.61193848 0.8557846 ]	[4.80326202e+02 8.52315796e+02 8.49050283e-01]	[557.22570801 518.73278809 0.65535218]	[562.47015381 693.22735596 0.8475247 ]	[5.75193298e+02 8.54882935e+02 7.56648183e-01]	[480.32574463 239.17915344 0.86643744]	[506.01177979 236.65348816 0.8548336 ]	[459.7203064 213.46836853 0.8767755 ]	[524.00897217 213.3132782 0.91942257]	[5.80343201e+02 8.95914673e+02 8.01730156e-01]	[5.98313049e+02 8.90814575e+02 8.13721418e-01]	[5.67457947e+02 8.70248352e+02 6.92561924e-01]	[4.82901642e+02 8.93449707e+02 7.82093823e-01]	[4.62368011e+02 8.93224182e+02 7.53532171e-01]	[4.82907898e+02 8.67696289e+02 6.88148737e-01]
[495.60803223 254.54702759 0.85083044]	[493.04821777 292.99597168 0.84787643]	[418.78787231 295.53720093 0.85103965]	[400.72857666 403.29043579 0.86566699]	[405.89031982 523.96075439 0.84016812]	[562.4342041 287.85043335 0.82893211]	[585.60357666 398.21530151 0.87857157]	[621.41229248 503.42404175 0.90050465]	[505.93835449 521.24041748 0.68496597]	[462.2510376 521.36077881 0.68030179]	[477.6545105 690.70526123 0.83696878]	[4.80324493e+02 8.52355042e+02 8.45202148e-01]	[554.63928223 518.70233154 0.64750743]	[562.4262085 693.24920654 0.83812594]	[5.72676086e+02 8.54811584e+02 7.65719056e-01]	[477.73770142 239.10836792 0.8595081 ]	[503.39385986 236.66044617 0.89284533]	[459.60180664 213.47395325 0.8158412 ]	[523.87957764 213.30828857 0.93918604]	[5.82862305e+02 8.95838989e+02 8.34866107e-01]	[6.00837830e+02 8.90698242e+02 8.24189544e-01]	[5.64990112e+02 8.70197937e+02 7.33916283e-01]	[4.82900421e+02 8.95873962e+02 7.73537457e-01]	[4.62354340e+02 8.93257324e+02 7.49055803e-01]	[4.82908691e+02 8.70129639e+02 6.98994756e-01]
[490.55514526 254.54238892 0.85595196]	[485.47946167 292.97348022 0.86399049]	[418.65170288 295.51824951 0.84921443]	[400.65603638 403.27435303 0.85842144]	[403.35217285 523.96063232 0.85470366]	[562.26361084 287.87658691 0.81398535]	[585.43914795 400.66705322 0.89530855]	[618.75598145 503.46325684 0.85733414]	[503.4543457 518.70050049 0.69565368]	[459.83840942 521.3013916 0.68219995]	[477.61077881 690.68286133 0.83335859]	[480.33087158 852.33453369 0.85405242]	[549.54974365 513.64239502 0.65050286]	[562.38372803 693.25915527 0.83192319]	[5.70115417e+02 8.52266785e+02 7.92130649e-01]	[477.64889526 239.12014771 0.84991884]	[503.29397583 236.68280029 0.90562731]	[457.07965088 213.51545715 0.8081885 ]	[523.77410889 213.34680176 0.94137889]	[5.82919006e+02 8.93310425e+02 8.55942309e-01]	[6.00836121e+02 8.88139221e+02 8.13201487e-01]	[5.64905396e+02 8.67615295e+02 7.40889072e-01]	[4.82926849e+02 8.95865540e+02 7.73484588e-01]	[4.62388062e+02 8.93254089e+02 7.49921143e-01]	[4.82915192e+02 8.67690735e+02 6.99953556e-01]
[485.4347229 254.52563477 0.88140714]	[482.97695923 292.94061279 0.88266933]	[416.14648438 295.49810791 0.83470857]	[398.19702148 408.38568115 0.82649249]	[403.26327515 523.99084473 0.859698 ]	[559.79644775 287.80444336 0.8042928 ]	[582.95196533 400.65866089 0.90592259]	[613.64428711 503.39401245 0.86016929]	[503.37808228 518.68939209 0.69184202]	[459.78729248 521.2880249 0.65877748]	[477.59832764 690.6605835 0.83178782]	[480.34539795 852.28918457 0.85927552]	[547.00299072 513.60864258 0.65542662]	[562.34301758 693.25592041 0.82411176]	[5.67578003e+02 8.49636230e+02 7.99164951e-01]	[475.07901001 239.09909058 0.84951127]	[500.81137085 236.67103577 0.92811626]	[454.56860352 215.94789124 0.79817092]	[521.32434082 213.39743042 0.91361487]	[5.82940857e+02 8.90676147e+02 8.44780266e-01]	[6.00858826e+02 8.77964478e+02 7.95020342e-01]	[5.62428406e+02 8.57422424e+02 7.22383976e-01]	[4.85398010e+02 8.95890991e+02 7.60291040e-01]	[4.64826538e+02 8.93271240e+02 7.42215276e-01]	[4.82930481e+02 8.67607361e+02 6.78345799e-01]
[482.95462036 254.56134033 0.88167691]	[482.88543701 292.95483398 0.90095675]	[413.50924683 295.54187012 0.80740952]	[398.13748169 413.50271606 0.83501512]	[400.88095093 526.50042725 0.8563143 ]	[559.71252441 285.30764771 0.79544908]	[582.85040283 400.72851562 0.9085471 ]	[608.6427002 503.45684814 0.86682355]	[503.32937622 518.72601318 0.7009058 ]	[459.73760986 521.34411621 0.66329694]	[475.16009521 690.72149658 0.82031435]	[4.80350739e+02 8.52336060e+02 8.51555765e-01]	[546.96325684 513.63781738 0.66023624]	[562.29119873 695.77093506 0.81484449]	[5.64951294e+02 8.44529724e+02 8.17266703e-01]	[470.03042603 239.14982605 0.83468592]	[500.72994995 239.05540466 0.91266614]	[452.01403809 215.95463562 0.79550976]	[521.22113037 213.44247437 0.9150691 ]	[5.85446411e+02 8.88180115e+02 8.18634033e-01]	[6.03306763e+02 8.75324890e+02 8.08313251e-01]	[5.59776550e+02 8.52298706e+02 6.93973958e-01]	[4.85367218e+02 8.95919250e+02 7.56275237e-01]	[4.62401520e+02 8.93288330e+02 7.41749465e-01]	[4.85383881e+02 8.67651917e+02 6.81414485e-01]
[482.91186523 254.59605408 0.8850798 ]	[482.80944824 292.95849609 0.90693247]	[408.43667603 295.56121826 0.80246747]	[395.6418457 408.43572998 0.81773347]	[400.83816528 526.51696777 0.85773355]	[557.17626953 285.29821777 0.78669256]	[582.73999023 398.25631714 0.89077449]	[608.49603271 503.30142212 0.89889669]	[503.32147217 518.76879883 0.70624226]	[459.75012207 521.36737061 0.66672873]	[475.07748413 690.67431641 0.82217318]	[480.36288452 852.28588867 0.85749763]	[546.921875 516.18322754 0.66370738]	[562.23632812 690.65716553 0.82336289]	[5.64877441e+02 8.36859741e+02 8.21325541e-01]	[469.96081543 239.20173645 0.81830245]	[500.69836426 239.06222534 0.90593141]	[446.94372559 215.98156738 0.82791615]	[518.7388916 213.41085815 0.89306104]	[5.85369019e+02 8.83091553e+02 7.89915442e-01]	[6.00848267e+02 8.72761475e+02 8.08164239e-01]	[5.59721863e+02 8.49731567e+02 6.56219006e-01]	[4.85375916e+02 8.95923340e+02 7.50776827e-01]	[4.62404053e+02 8.93286682e+02 7.43062198e-01]	[4.85400940e+02 8.67583496e+02 6.77721262e-01]
[482.96398926 254.59992981 0.87980902]	[480.37289429 292.9508667 0.90568459]	[405.83081055 295.60745239 0.8103652 ]	[395.54052734 403.35241699 0.81553072]	[400.75189209 526.53387451 0.85754293]	[552.05883789 285.27151489 0.79204428]	[580.25946045 398.21844482 0.87230802]	[606.01635742 503.30828857 0.91668206]	[503.29016113 521.23742676 0.71527708]	[459.7406311 523.82818604 0.67006165]	[472.58129883 690.68450928 0.81789911]	[480.35845947 852.24737549 0.86684769]	[544.48358154 516.19152832 0.67722696]	[559.80963135 690.66137695 0.80749321]	[562.39239502 831.68817139 0.86114615]	[469.98434448 241.68476868 0.8118692 ]	[500.69049072 239.06362915 0.90936863]	[444.42105103 216.01341248 0.84524989]	[518.66705322 213.44610596 0.87965763]	[5.82801025e+02 8.75353210e+02 7.96431005e-01]	[5.95690308e+02 8.67680054e+02 7.55604088e-01]	[5.52080322e+02 8.41985168e+02 6.19910240e-01]	[4.85401367e+02 8.95874268e+02 7.65594482e-01]	[4.64834015e+02 8.93264771e+02 7.51741409e-01]	[4.85394470e+02 8.65063416e+02 6.74556673e-01]
[482.89337158 256.94580078 0.90995777]	[480.30169678 292.98474121 0.90808874]	[403.32321167 295.62857056 0.82188445]	[393.06964111 408.41516113 0.78246981]	[400.66625977 529.03411865 0.85155892]	[549.48980713 285.31375122 0.79633558]	[577.78527832 400.68823242 0.86597818]	[605.88360596 503.30648804 0.92576104]	[500.82061768 521.25982666 0.71209061]	[459.59970093 523.84692383 0.65286034]	[472.52151489 693.17993164 0.8092469 ]	[480.35903931 852.2911377 0.85934353]	[544.36425781 516.21209717 0.68925333]	[559.78161621 690.67108154 0.81140208]	[562.30541992 829.06811523 0.83542699]	[467.43612671 241.70930481 0.82566476]	[498.25195312 239.06517029 0.89968902]	[441.90362549 215.99952698 0.87397259]	[516.17547607 213.41160583 0.87856811]	[5.80292114e+02 8.70328125e+02 8.08737218e-01]	[5.90602905e+02 8.62486328e+02 7.43479848e-01]	[5.49506287e+02 8.31866211e+02 6.44032240e-01]	[4.85409088e+02 8.95872681e+02 7.63519406e-01]	[4.64833008e+02 8.93267395e+02 7.50799000e-01]	[4.85404175e+02 8.65107483e+02 6.77207053e-01]
[485.37628174 256.94729614 0.89880729]	[480.17929077 292.97979736 0.89015353]	[403.25704956 295.63528442 0.82863921]	[393.06356812 405.90930176 0.77414078]	[398.23684692 526.52624512 0.86254495]	[546.94006348 285.26242065 0.8106097 ]	[577.68695068 400.69784546 0.85178769]	[603.49627686 503.29782104 0.92760879]	[500.7756958 521.25469971 0.70943284]	[457.18264771 523.83197021 0.65065384]	[469.98086548 693.27020264 0.80235142]	[480.36569214 852.25482178 0.86480665]	[544.32556152 516.18774414 0.69453567]	[559.73205566 690.6159668 0.81063104]	[5.62260925e+02 8.21519958e+02 7.92890489e-01]	[467.49923706 244.21011353 0.81324339]	[500.67410278 236.68588257 0.91293281]	[441.77102661 216.02288818 0.91828328]	[513.63110352 213.34986877 0.81573153]	[5.77766846e+02 8.70109680e+02 7.78160453e-01]	[5.88085510e+02 8.54845886e+02 7.46862292e-01]	[5.49514404e+02 8.29232361e+02 5.93474329e-01]	[4.85402069e+02 8.95849060e+02 7.54446864e-01]	[4.64830688e+02 8.93237976e+02 7.51300037e-01]	[4.85393921e+02 8.62573914e+02 6.69460535e-01]
[482.90203857 256.96524048 0.90879864]	[480.14144897 292.98239136 0.88287055]	[400.83013916 295.63793945 0.83416784]	[387.94241333 408.44586182 0.75330269]	[398.17578125 529.01092529 0.86360061]	[544.50927734 285.25045776 0.82196325]	[572.64086914 400.68344116 0.85458738]	[603.45727539 503.33224487 0.92809713]	[500.73687744 521.28527832 0.71418017]	[457.14151001 523.8515625 0.65409636]	[467.44265747 695.72711182 0.80726802]	[480.36660767 852.26275635 0.86198688]	[544.29681396 518.67993164 0.70459145]	[559.74066162 688.20440674 0.82122993]	[557.27557373 811.21862793 0.81296241]	[464.95504761 244.20123291 0.82517886]	[498.21832275 239.05867004 0.89396846]	[441.706604 216.04655457 0.92056429]	[511.09088135 213.38009644 0.83680755]	[5.77693542e+02 8.59974121e+02 7.31553435e-01]	[5.88019958e+02 8.49725708e+02 7.61946201e-01]	[5.44428162e+02 8.16360962e+02 5.98063409e-01]	[4.85415466e+02 8.93401428e+02 7.59393871e-01]	[4.64844299e+02 8.90839417e+02 7.53862739e-01]	[4.85382965e+02 8.65054810e+02 6.68641090e-01]
[482.78622437 256.97839355 0.92098135]	[477.70230103 293.01010132 0.87154973]	[400.78561401 298.00671387 0.83643711]	[387.85726929 410.97366333 0.75769663]	[398.13769531 529.0135498 0.86544293]	[544.46063232 285.25961304 0.82651705]	[570.11297607 400.69778442 0.86047918]	[603.42071533 503.36297607 0.92735368]	[500.70367432 521.32971191 0.70762157]	[457.08633423 523.89862061 0.64236462]	[467.44223022 695.75268555 0.80787826]	[480.37136841 852.21832275 0.86441898]	[544.29425049 518.72631836 0.70533109]	[559.71130371 688.17175293 0.81478637]	[5.57234619e+02 8.08534790e+02 8.07672560e-01]	[464.86016846 244.19458008 0.84196651]	[495.68859863 239.08123779 0.8660931 ]	[439.30670166 216.04667664 0.92766875]	[508.49411011 213.37480164 0.83610976]	[5.75185913e+02 8.54841492e+02 7.61867642e-01]	[5.87992615e+02 8.47086304e+02 7.56703973e-01]	[5.44415527e+02 8.11117004e+02 6.33283734e-01]	[4.85447083e+02 8.93419373e+02 7.47722328e-01]	[4.64855530e+02 8.90846375e+02 7.47129440e-01]	[4.85368011e+02 8.62532593e+02 6.62239671e-01]
[480.35968018 257.01168823 0.91398382]	[475.1595459 295.40036011 0.85808045]	[400.69882202 298.05032349 0.84496623]	[382.847229 416.04034424 0.79777634]	[398.09500122 531.53570557 0.85870314]	[544.37561035 282.78512573 0.83655024]	[570.03894043 400.68243408 0.86602968]	[603.38153076 503.36230469 0.92459118]	[500.66503906 521.34332275 0.70398206]	[454.6192627 523.91809082 0.63990456]	[467.43518066 695.79669189 0.8073951 ]	[480.38516235 852.22412109 0.86361617]	[541.90966797 518.72033691 0.70740598]	[557.23901367 688.18713379 0.79936862]	[5.52096191e+02 7.98358032e+02 7.73757696e-01]	[462.36071777 244.18690491 0.85796219]	[493.09515381 239.08311462 0.85792828]	[439.18457031 216.0435791 0.91983181]	[505.97241211 213.38896179 0.86034721]	[5.75216003e+02 8.52206543e+02 7.56537378e-01]	[5.88006836e+02 8.36906677e+02 7.36391425e-01]	[5.41874023e+02 8.03490662e+02 5.97081840e-01]	[4.85420654e+02 8.95861938e+02 7.42265403e-01]	[4.64826202e+02 8.93248596e+02 7.45178878e-01]	[4.85403870e+02 8.62547729e+02 6.54760599e-01]
[480.33239746 257.00036621 0.90518218]	[475.06417847 295.42248535 0.85288244]	[400.67575073 298.08401489 0.8450104 ]	[382.73846436 416.14038086 0.82215369]	[398.03421021 534.12097168 0.84644306]	[544.30157471 285.25292969 0.83951181]	[567.52484131 398.25860596 0.881742 ]	[603.35302734 503.32476807 0.92280364]	[500.6697998 521.33648682 0.70693314]	[457.07293701 523.91729736 0.64365751]	[467.40542603 695.75616455 0.80925089]	[482.72195435 852.25048828 0.85876954]	[541.89526367 518.71765137 0.70766699]	[554.69818115 688.05010986 0.79350662]	[547.07250977 790.63372803 0.83624351]	[462.32250977 244.21960449 0.84877157]	[490.55529785 239.08512878 0.84798855]	[439.13156128 216.09381104 0.91509503]	[503.49655151 213.44261169 0.89485079]	[5.72672729e+02 8.49618774e+02 7.38309085e-01]	[5.85556091e+02 8.31841858e+02 7.32560933e-01]	[5.41821228e+02 7.90704102e+02 6.99346125e-01]	[4.85400543e+02 8.95870422e+02 7.44605243e-01]	[4.64822083e+02 8.93261536e+02 7.42637873e-01]	[4.85439667e+02 8.65072754e+02 6.48927629e-01]
[480.20593262 257.06686401 0.90443039]	[470.00894165 295.44799805 0.8565675 ]	[398.25378418 298.10723877 0.84572428]	[380.34320068 418.5847168 0.85425091]	[395.64398193 536.63983154 0.84360611]	[541.86480713 285.25863647 0.8358376 ]	[567.47991943 398.25799561 0.88901556]	[603.34118652 503.33642578 0.92024815]	[498.2633667 521.34411621 0.69843572]	[454.6000061 523.92907715 0.63772994]	[467.40444946 695.73791504 0.80429977]	[4.82725250e+02 8.52288757e+02 8.51130188e-01]	[541.86102295 518.73114014 0.70512515]	[554.61547852 685.53320312 0.76388896]	[546.9362793 785.54925537 0.84007937]	[462.20217896 246.74884033 0.85958874]	[487.95397949 239.19883728 0.85902691]	[436.65753174 216.06221008 0.90828556]	[503.41995239 213.5018158 0.89860564]	[5.75163086e+02 8.42042847e+02 7.06470609e-01]	[5.85508362e+02 8.29203918e+02 7.33668685e-01]	[5.41711548e+02 7.87996216e+02 6.72788084e-01]	[4.85417389e+02 8.95903381e+02 7.39594877e-01]	[4.64830231e+02 8.93296448e+02 7.38545001e-01]	[4.85437042e+02 8.65125732e+02 6.47771418e-01]
[480.15332031 257.10159302 0.88571036]	[467.46755981 295.47573853 0.86953425]	[398.18917847 298.15261841 0.85049915]	[380.28845215 413.57717896 0.84323096]	[395.58554077 536.64123535 0.83451331]	[541.80932617 285.26708984 0.82988781]	[565.06488037 398.25787354 0.89602154]	[603.31866455 503.37213135 0.91210604]	[498.23120117 521.35284424 0.69841444]	[454.54623413 523.94519043 0.63868797]	[467.46383667 693.26721191 0.79217529]	[4.82722778e+02 8.52366028e+02 8.45554054e-01]	[541.85058594 518.73059082 0.70563006]	[552.06170654 685.42541504 0.74764305]	[544.43347168 772.79772949 0.86415195]	[459.79510498 246.83207703 0.85601026]	[485.46121216 241.67385864 0.86163205]	[436.60858154 218.54048157 0.88442272]	[503.31384277 215.93078613 0.87777442]	[5.70087280e+02 8.36839417e+02 7.02966452e-01]	[5.85411438e+02 8.26605164e+02 7.05637455e-01]	[5.36692627e+02 7.72771179e+02 6.60392880e-01]	[4.85398895e+02 8.95964417e+02 7.34182239e-01]	[4.62408356e+02 8.93344666e+02 7.36545146e-01]	[4.85405762e+02 8.67646057e+02 6.59603000e-01]
[480.13830566 259.58493042 0.84584504]	[467.38800049 295.53347778 0.88077742]	[398.12789917 298.20349121 0.84268618]	[380.25640869 416.11651611 0.85922027]	[395.5383606 536.6875 0.83229423]	[541.7612915 285.31478882 0.82573128]	[565.02056885 398.2350769 0.9004873 ]	[603.32110596 503.36303711 0.90973181]	[498.17141724 523.8203125 0.68147182]	[449.50546265 526.41546631 0.62740719]	[469.97640991 695.74816895 0.79218876]	[4.82749664e+02 8.52353821e+02 8.49808991e-01]	[541.83422852 518.77258301 0.69721192]	[549.59619141 682.93383789 0.73780435]	[544.3269043 770.12921143 0.89449924]	[459.79443359 251.82348633 0.85855961]	[485.39245605 244.26695251 0.85301602]	[436.5819397 218.55905151 0.88850778]	[503.27618408 215.96278381 0.92262429]	[5.67529663e+02 8.34262817e+02 7.37588763e-01]	[5.82941528e+02 8.24042419e+02 7.02713311e-01]	[5.31543457e+02 7.67691162e+02 6.76690698e-01]	[4.85391083e+02 8.95978943e+02 7.29938865e-01]	[4.62401794e+02 8.93347168e+02 7.34194577e-01]	[4.85430725e+02 8.67625061e+02 6.57242477e-01]
[477.74523926 259.72799683 0.83491158]	[464.94946289 295.56484985 0.88866365]	[398.12374878 298.24066162 0.83866316]	[380.22900391 418.58892822 0.87695515]	[395.53433228 539.17962646 0.8417449 ]	[541.72027588 287.82321167 0.81874937]	[564.98400879 398.16833496 0.89255488]	[603.30596924 503.37466431 0.90367985]	[498.15689087 523.84246826 0.68044931]	[449.50546265 526.45153809 0.6281482 ]	[472.52362061 698.30401611 0.78188622]	[4.82741180e+02 8.54814575e+02 8.42192769e-01]	[541.81640625 521.23236084 0.69870353]	[549.57269287 685.56219482 0.70906222]	[541.90405273 767.48742676 0.88007593]	[459.74893188 251.92967224 0.87888193]	[485.36328125 249.29899597 0.86993831]	[436.56851196 218.61410522 0.86987591]	[503.26370239 216.05224609 0.89953959]	[5.65048645e+02 8.29272522e+02 7.63663769e-01]	[5.82807800e+02 8.16369995e+02 6.92134202e-01]	[5.23989014e+02 7.64971680e+02 6.85939968e-01]	[4.85384064e+02 8.95961487e+02 7.41801202e-01]	[4.62408600e+02 8.93334351e+02 7.40855098e-01]	[4.85402222e+02 8.67706970e+02 6.60203874e-01]
[480.12393188 262.22937012 0.81807882]	[464.92010498 295.59503174 0.89365739]	[398.10809326 300.63858032 0.83787167]	[380.2131958 416.16500854 0.8722716 ]	[395.52453613 539.21923828 0.84265971]	[539.29418945 287.89224243 0.81467426]	[564.98535156 400.63076782 0.90205967]	[603.30883789 503.39590454 0.90306669]	[495.67797852 523.89685059 0.66479123]	[446.96020508 526.50354004 0.6233924 ]	[472.59805298 695.81652832 0.77680492]	[4.82741058e+02 8.54805420e+02 8.42524946e-01]	[541.77038574 521.28863525 0.68966937]	[5.47025574e+02 7.03437378e+02 6.75054550e-01]	[541.84613037 762.41760254 0.85725033]	[459.74105835 254.42173767 0.88984561]	[485.3560791 249.39796448 0.8668083 ]	[436.57839966 221.12582397 0.85456407]	[503.23535156 216.08969116 0.89695525]	[5.64969788e+02 8.26642273e+02 7.59810090e-01]	[5.82763062e+02 8.11278687e+02 6.95155978e-01]	[5.23944763e+02 7.54764282e+02 7.35140145e-01]	[4.85380890e+02 8.95943542e+02 7.46033013e-01]	[4.62409088e+02 8.93324951e+02 7.42026389e-01]	[4.85391388e+02 8.70118042e+02 6.63488269e-01]
[477.66052246 264.77026367 0.81259787]	[464.87509155 295.64706421 0.90441817]	[398.07946777 300.68225098 0.83359027]	[380.20062256 418.57772827 0.88080907]	[395.49310303 539.24890137 0.84327793]	[539.27398682 290.40261841 0.81666678]	[564.96948242 400.6439209 0.90164262]	[603.27764893 503.44055176 0.89295363]	[495.63754272 523.890625 0.66456741]	[446.89401245 526.48974609 0.63052541]	[475.08206177 700.85888672 0.77538776]	[4.82731750e+02 8.54861938e+02 8.41088653e-01]	[541.7645874 521.27960205 0.69446278]	[546.96557617 706.02185059 0.71929038]	[539.32141113 752.22351074 0.85378343]	[459.67572021 254.45405579 0.89892352]	[482.9486084 251.90219116 0.90124261]	[436.61416626 223.6672821 0.84135908]	[500.89614868 218.54925537 0.87729633]	[5.64887268e+02 8.21492981e+02 7.42196918e-01]	[5.80248108e+02 8.08692749e+02 6.70499265e-01]	[523.86761475 749.57110596 0.80396712]	[4.85368561e+02 8.95961731e+02 7.50238895e-01]	[4.62399902e+02 8.93344299e+02 7.48669922e-01]	[4.85389313e+02 8.70163635e+02 6.83250666e-01]
[477.67904663 267.29663086 0.81631356]	[464.85333252 298.02416992 0.91159016]	[398.07015991 300.74172974 0.82670546]	[380.18255615 418.69268799 0.90042174]	[393.05331421 541.71740723 0.85343874]	[539.24438477 290.4503479 0.81554854]	[564.94494629 400.71038818 0.90358829]	[600.89349365 503.46200562 0.88828903]	[493.13305664 523.9074707 0.65990305]	[444.41381836 528.99127197 0.63360089]	[475.12094116 700.89746094 0.77621168]	[4.82727783e+02 8.54797607e+02 8.53290141e-01]	[541.73303223 521.29620361 0.69008422]	[5.46960876e+02 7.05955261e+02 6.95646226e-01]	[539.20977783 749.60418701 0.84575766]	[459.6932373 254.51548767 0.91302967]	[482.96218872 251.94363403 0.89857984]	[436.63345337 226.26914978 0.83539277]	[500.88595581 218.56904602 0.86602753]	[5.62402893e+02 8.18898987e+02 7.35572040e-01]	[5.75164307e+02 8.08615723e+02 6.40439630e-01]	[523.82794189 746.96331787 0.80306774]	[4.85423370e+02 8.95942200e+02 7.49684155e-01]	[4.64849152e+02 8.93329834e+02 7.49036551e-01]	[4.85364075e+02 8.67677124e+02 6.87037826e-01]
[477.71099854 267.34442139 0.82135993]	[464.81878662 298.09222412 0.91820997]	[398.03607178 303.24752808 0.81097221]	[380.1708374 418.76931763 0.90091598]	[393.02597046 541.7767334 0.85825765]	[539.23126221 292.92205811 0.81926095]	[564.91992188 400.76025391 0.90010625]	[600.87036133 503.47744751 0.8873331 ]	[493.11746216 523.94171143 0.6548509 ]	[444.41098022 529.02056885 0.62996674]	[475.12872314 700.93157959 0.77425653]	[482.72171021 854.79846191 0.85686189]	[541.71411133 521.33508301 0.68957984]	[546.96777344 703.43444824 0.71778166]	[534.10235596 747.07324219 0.83398938]	[459.70135498 254.56730652 0.91462338]	[482.97775269 254.33827209 0.89801991]	[436.56530762 228.81451416 0.81819201]	[500.86230469 218.58868408 0.83919173]	[5.59796204e+02 8.13770508e+02 7.46216655e-01]	[5.67486389e+02 8.03543518e+02 6.39760256e-01]	[521.29919434 744.40924072 0.80595887]	[4.85396637e+02 8.95941040e+02 7.48193502e-01]	[4.64825226e+02 8.93319702e+02 7.51321077e-01]	[4.85362854e+02 8.67665161e+02 6.93596005e-01]
[480.1244812 269.82937622 0.82919389]	[464.81655884 298.10891724 0.91783482]	[398.0380249 303.27600098 0.80881423]	[380.17523193 418.74362183 0.8977899 ]	[392.9831543 541.7989502 0.85662591]	[539.21240234 292.97695923 0.82627571]	[564.86999512 400.76858521 0.91032022]	[600.85717773 503.48678589 0.88266027]	[493.09866333 526.40985107 0.65079278]	[444.3973999 529.02752686 0.62917405]	[475.09851074 703.4730835 0.78528261]	[482.7149353 854.81945801 0.85529524]	[539.31396484 521.36010742 0.6847536 ]	[546.93457031 706.0960083 0.78586709]	[529.07049561 746.95397949 0.83830214]	[459.75543213 256.95901489 0.9170565 ]	[485.34963989 254.36557007 0.88501811]	[436.54602051 231.32342529 0.8290872 ]	[500.83837891 218.6424408 0.83339167]	[5.52140808e+02 8.11139832e+02 7.34397650e-01]	[5.64851379e+02 7.98355652e+02 6.54475570e-01]	[521.30603027 739.34851074 0.81080896]	[4.85399109e+02 8.95938843e+02 7.47713208e-01]	[4.64826996e+02 8.93323303e+02 7.49760807e-01]	[4.85354462e+02 8.67678833e+02 6.99902713e-01]
[477.65609741 272.37625122 0.83563292]	[462.43792725 298.13409424 0.92334282]	[398.0272522 303.29397583 0.80572414]	[380.14678955 421.16635132 0.88857037]	[390.4699707 541.79077148 0.85645151]	[539.19848633 295.42297363 0.8407253 ]	[564.84057617 403.24606323 0.89763719]	[600.8381958 505.93005371 0.87328207]	[493.06494141 523.96270752 0.65384704]	[444.40475464 529.02764893 0.63335389]	[475.13955688 705.95288086 0.79895175]	[4.82700806e+02 8.54884949e+02 8.49550903e-01]	[539.29589844 521.35400391 0.68249822]	[546.94104004 705.95617676 0.76435339]	[529.07879639 744.46514893 0.8340776 ]	[459.71710205 257.00799561 0.91197085]	[482.95272827 254.46939087 0.91055578]	[436.57183838 231.41906738 0.8537699 ]	[500.83236694 221.16755676 0.79910773]	[5.47059265e+02 8.08632324e+02 7.60293961e-01]	[5.62346313e+02 7.93304138e+02 6.90214694e-01]	[521.32592773 736.77288818 0.82221532]	[4.85412292e+02 8.95934753e+02 7.51737416e-01]	[4.64841827e+02 8.93330261e+02 7.55558193e-01]	[4.82924469e+02 8.70126770e+02 7.06266046e-01]
[480.1499939 272.4347229 0.83683622]	[462.40274048 298.16705322 0.92506135]	[395.57983398 305.80844116 0.79493511]	[380.11541748 421.18869019 0.88961792]	[390.4446106 541.8536377 0.85733378]	[539.17687988 295.46582031 0.84459066]	[562.44665527 400.85690308 0.89723939]	[600.8001709 505.96624756 0.86076683]	[490.51043701 526.42785645 0.65126538]	[444.32669067 531.56408691 0.63502175]	[475.10192871 706.03033447 0.80862415]	[480.38812256 854.83856201 0.85607451]	[539.22845459 521.37445068 0.67429483]	[546.92687988 706.03533936 0.78656214]	[526.55975342 744.44085693 0.85501999]	[459.80001831 257.11227417 0.88718861]	[485.37918091 254.5098877 0.88068628]	[436.57055664 233.82983398 0.87359893]	[500.82467651 221.19395447 0.83362299]	[5.44476868e+02 8.08526611e+02 7.91379035e-01]	[5.59797791e+02 7.93216370e+02 6.85022950e-01]	[521.30334473 734.2298584 0.82955253]	[4.85428192e+02 8.95936157e+02 7.47548699e-01]	[4.64852570e+02 8.93330078e+02 7.50917077e-01]	[4.82917847e+02 8.67669067e+02 7.11293697e-01]
[480.13317871 272.48007202 0.84434754]	[462.39941406 298.19232178 0.92433423]	[395.57531738 305.84228516 0.78822803]	[380.09637451 421.28277588 0.87294269]	[387.94384766 541.83911133 0.85545641]	[536.72106934 295.50967407 0.84537184]	[562.41650391 403.24859619 0.89307308]	[600.74237061 505.98339844 0.84553611]	[490.49780273 526.43829346 0.65097797]	[444.33660889 531.59112549 0.63537461]	[475.07354736 706.03808594 0.79908353]	[4.80366913e+02 8.54863220e+02 8.52037013e-01]	[539.20147705 523.81994629 0.67167675]	[546.96069336 706.03063965 0.79480708]	[526.48864746 741.91607666 0.86108649]	[459.81915283 257.14312744 0.88759065]	[485.36013794 254.55818176 0.88227308]	[436.58532715 233.84405518 0.88393652]	[500.82800293 223.74839783 0.83187938]	[5.44381897e+02 8.05994873e+02 7.81129122e-01]	[5.57220154e+02 7.90686768e+02 6.87845647e-01]	[521.28106689 729.23236084 0.83944398]	[4.85446106e+02 8.95967346e+02 7.42530942e-01]	[4.64858246e+02 8.93367615e+02 7.49361396e-01]	[4.82875793e+02 8.70114929e+02 7.19379485e-01]
[477.6602478 274.93600464 0.86801159]	[462.3890686 298.23092651 0.91918772]	[395.54251099 308.36245728 0.78462481]	[377.74267578 421.31985474 0.87526536]	[387.90429688 541.85803223 0.85771781]	[536.68597412 295.55319214 0.84495139]	[562.37231445 403.28890991 0.88225061]	[598.25946045 508.45010376 0.83199596]	[490.49536133 528.97949219 0.64628524]	[444.33810425 534.16467285 0.63564378]	[472.60394287 706.11517334 0.80204457]	[482.69815063 854.83996582 0.85629183]	[539.19488525 523.88916016 0.67471701]	[546.98138428 706.02490234 0.79430622]	[526.4274292 736.7958374 0.85916781]	[459.74981689 257.19897461 0.8785736 ]	[482.95928955 257.0168457 0.90114319]	[436.58361816 233.89225769 0.89047205]	[500.8352356 226.27871704 0.82703215]	[5.41945435e+02 8.00950745e+02 7.69322217e-01]	[5.52079407e+02 7.88214111e+02 6.91206634e-01]	[521.24395752 729.05340576 0.84690309]	[4.85440735e+02 8.95954285e+02 7.46786773e-01]	[4.64861206e+02 8.93343750e+02 7.53053486e-01]	[4.82923065e+02 8.67673706e+02 7.10906029e-01]
[480.1340332 274.96875 0.86969304]	[462.36895752 300.64163208 0.91117954]	[393.07406616 310.90490723 0.7810533 ]	[377.71142578 423.85079956 0.85638434]	[387.86553955 541.87982178 0.85834199]	[536.65960693 295.60620117 0.84584427]	[562.35198975 403.36636353 0.87380844]	[595.75500488 508.47515869 0.82524717]	[487.98944092 529.00897217 0.64822227]	[441.89471436 536.69818115 0.64371794]	[475.06192017 706.10266113 0.80100238]	[482.70166016 854.80822754 0.85804749]	[539.17559814 523.91772461 0.67091274]	[544.52734375 705.98883057 0.79202944]	[526.43267822 731.74859619 0.86269939]	[459.81750488 259.64105225 0.86735249]	[485.35946655 257.05291748 0.88649124]	[436.57559204 233.91131592 0.889247 ]	[500.82614136 228.79504395 0.81365454]	[5.41936523e+02 7.95795044e+02 7.77848363e-01]	[5.52070129e+02 7.88053040e+02 7.04847336e-01]	[521.2376709 726.55090332 0.82854676]	[4.85426178e+02 8.95959778e+02 7.42473125e-01]	[4.64851379e+02 8.93342346e+02 7.49661744e-01]	[4.82937866e+02 8.67637268e+02 7.01006293e-01]
[477.68685913 275.02807617 0.89310747]	[462.35998535 300.70465088 0.90210706]	[393.03805542 310.95550537 0.78116953]	[377.69616699 423.8331604 0.85500765]	[385.39614868 541.89111328 0.85880828]	[536.66430664 297.99905396 0.84431827]	[562.36730957 405.85784912 0.86641973]	[595.71862793 508.55194092 0.81601566]	[487.96224976 529.03356934 0.65256047]	[441.88623047 536.72619629 0.64837825]	[475.14047241 706.07330322 0.81061673]	[482.69824219 854.82434082 0.85831088]	[536.72277832 523.92871094 0.67207098]	[546.94207764 705.97119141 0.8103928 ]	[526.47796631 729.24835205 0.85917854]	[459.7762146 259.67575073 0.87482911]	[482.95703125 257.15240479 0.90833062]	[436.57940674 233.9569397 0.89786708]	[500.77926636 231.39002991 0.78909385]	[541.85473633 790.8081665 0.8166573 ]	[5.49499146e+02 7.85516602e+02 7.22784221e-01]	[521.26867676 726.45410156 0.80821812]	[4.85419342e+02 8.95954285e+02 7.44428873e-01]	[4.64850769e+02 8.93337952e+02 7.53219366e-01]	[4.82918549e+02 8.67642822e+02 7.03515589e-01]
[477.60223389 275.09979248 0.87454832]	[462.3578186 300.7689209 0.88817304]	[393.07034302 313.43243408 0.78980899]	[377.68939209 423.88024902 0.84260571]	[387.8621521 544.35211182 0.85428417]	[536.65386963 298.06234741 0.84786564]	[562.34735107 405.9151001 0.86119545]	[595.69293213 511.09042358 0.81106097]	[487.96533203 531.55169678 0.65432602]	[441.9078064 539.2300415 0.65295547]	[475.09585571 708.53991699 0.80674845]	[480.39102173 854.82867432 0.85850209]	[536.68487549 523.96051025 0.67056447]	[544.54650879 706.00024414 0.82881653]	[526.4675293 729.10650635 0.86682713]	[459.70846558 262.16384888 0.85686141]	[482.90438843 259.5894165 0.91106772]	[436.56207275 234.00985718 0.89440769]	[500.80758667 233.83622742 0.84802747]	[541.78436279 790.70031738 0.82621205]	[5.47004822e+02 7.82963623e+02 7.19982445e-01]	[521.26507568 723.92559814 0.80932558]	[4.85374084e+02 8.95952148e+02 7.51631677e-01]	[4.64824677e+02 8.93336182e+02 7.63468981e-01]	[4.82935791e+02 8.67648682e+02 6.98685527e-01]
[477.70608521 275.12200928 0.88805801]	[462.34130859 303.25540161 0.87837332]	[393.03308105 313.53363037 0.79399306]	[377.67523193 426.42471313 0.83345836]	[385.36645508 544.41021729 0.84898931]	[534.17340088 298.11859131 0.84775507]	[562.32922363 410.94448853 0.85102737]	[595.67974854 516.13427734 0.82049918]	[487.92520142 531.57470703 0.65578234]	[441.86010742 539.26776123 0.65954077]	[475.09014893 708.54229736 0.80623257]	[480.38812256 854.85272217 0.85768402]	[536.66479492 526.41247559 0.6660803 ]	[544.53387451 705.9944458 0.83605933]	[526.46429443 726.63378906 0.87097406]	[459.76873779 264.70526123 0.85911733]	[482.94662476 259.60836792 0.89690554]	[434.08901978 236.42276001 0.87077457]	[500.75848389 233.90592957 0.79796761]	[541.75579834 790.65228271 0.8238923 ]	[5.46977478e+02 7.80449951e+02 7.09056437e-01]	[521.26599121 721.38201904 0.79713881]	[4.85374542e+02 8.95964111e+02 7.41105437e-01]	[4.62418671e+02 8.93337708e+02 7.58280694e-01]	[4.82941101e+02 8.67657715e+02 6.99312627e-01]
[477.64572144 277.51782227 0.88211584]	[462.31100464 305.79119873 0.87214339]	[392.99816895 315.97280884 0.79822928]	[377.66186523 431.503479 0.8269285 ]	[385.36499023 544.48376465 0.84196061]	[534.15911865 298.16589355 0.83949083]	[562.28955078 411.01516724 0.84749293]	[595.67370605 516.21270752 0.82913828]	[485.48812866 534.13195801 0.66137004]	[441.85266113 541.7855835 0.6718154 ]	[472.5814209 708.70318604 0.79845244]	[482.69909668 854.83343506 0.85875207]	[534.15209961 526.46948242 0.66089141]	[546.93560791 705.99951172 0.83365083]	[526.47119141 726.55004883 0.86858064]	[459.70593262 264.79931641 0.85590589]	[482.93609619 259.68112183 0.88995504]	[431.5557251 236.52096558 0.85794061]	[500.79492188 233.90805054 0.79033482]	[541.78143311 790.60217285 0.81424701]	[5.47003662e+02 7.77906494e+02 6.88295722e-01]	[521.2689209 716.33398438 0.79280132]	[4.85370941e+02 8.95969604e+02 7.45031774e-01]	[4.64826477e+02 8.93347046e+02 7.58942783e-01]	[4.82949005e+02 8.67634216e+02 6.96410537e-01]
[477.6602478 277.57009888 0.88446414]	[462.28549194 308.38647461 0.87294644]	[390.47042847 316.04647827 0.7991209 ]	[377.66708374 434.07876587 0.8379063 ]	[385.35855103 546.97314453 0.8301785 ]	[534.14434814 298.23120117 0.82457906]	[562.2845459 413.53283691 0.85306317]	[593.18597412 518.71203613 0.84740031]	[485.46017456 536.6965332 0.66707361]	[441.82525635 541.82543945 0.67416453]	[472.55908203 708.69207764 0.80455452]	[480.38952637 854.8001709 0.86149174]	[534.11602783 529.03753662 0.64845413]	[546.93206787 706.02764893 0.83664531]	[526.44970703 726.45843506 0.86664486]	[459.71911621 267.32376099 0.8639735 ]	[482.95007324 262.15441895 0.88260168]	[434.04882812 236.65129089 0.85969353]	[500.79611206 233.97880554 0.74259651]	[541.80438232 788.17596436 0.80915099]	[5.47034912e+02 7.77841675e+02 6.73370302e-01]	[521.24633789 713.73474121 0.80080241]	[4.85360840e+02 8.95974243e+02 7.44314194e-01]	[4.62414001e+02 8.93343201e+02 7.58530200e-01]	[4.85350250e+02 8.67600647e+02 6.93504810e-01]
[477.6602478 277.57012939 0.88442409]	[462.28704834 308.38616943 0.87306577]	[390.47451782 316.04391479 0.79911602]	[377.665802 434.07180786 0.83704334]	[385.35794067 546.97045898 0.83019572]	[534.14752197 298.23260498 0.82489312]	[562.28222656 413.53366089 0.85220671]	[593.19036865 518.71038818 0.84673423]	[485.45407104 536.69299316 0.66846859]	[441.82260132 541.82434082 0.67507744]	[472.56973267 708.68908691 0.80411857]	[480.38421631 854.79821777 0.86118829]	[534.10595703 529.03051758 0.64903623]	[546.92028809 706.02001953 0.83872843]	[526.45635986 726.46990967 0.86852515]	[459.71878052 267.32391357 0.86380607]	[482.94985962 262.15441895 0.88263702]	[434.04867554 236.6509552 0.85960078]	[500.79571533 233.97769165 0.74405599]	[541.79797363 788.15679932 0.8114717 ]	[5.47029724e+02 7.75338623e+02 6.76736832e-01]	[521.25415039 713.76556396 0.80193573]	[4.85365265e+02 8.95975769e+02 7.43591189e-01]	[4.62416565e+02 8.93346497e+02 7.55234063e-01]	[4.85350861e+02 8.67599487e+02 6.88410640e-01]
[477.67550659 277.69979858 0.83535492]	[462.25231934 313.40002441 0.88175672]	[390.43380737 316.14746094 0.80146146]	[377.63098145 436.55938721 0.83883828]	[385.36001587 547.06518555 0.81637168]	[534.09326172 300.68487549 0.81305504]	[562.24798584 413.5725708 0.84541959]	[593.15979004 518.76849365 0.85677111]	[485.45367432 536.71020508 0.67759347]	[441.82345581 541.84539795 0.68546963]	[472.58856201 708.69940186 0.8036502 ]	[4.80380371e+02 8.54889954e+02 8.43746662e-01]	[531.6229248 529.03814697 0.6512419 ]	[546.94000244 706.04327393 0.83897251]	[526.44091797 726.44396973 0.86795306]	[459.7225647 272.36557007 0.85724425]	[482.96743774 264.77130127 0.84112501]	[434.06756592 239.05030823 0.86427021]	[500.77105713 234.07632446 0.63467568]	[541.78857422 788.08251953 0.79496157]	[5.47010742e+02 7.72806824e+02 6.70024276e-01]	[521.27392578 713.75219727 0.80091774]	[4.85399109e+02 8.98464172e+02 7.23323464e-01]	[4.64840424e+02 8.93410461e+02 7.28185892e-01]	[4.82932220e+02 8.67693787e+02 6.93463147e-01]
[475.16635132 285.24639893 0.80640841]	[462.24395752 313.54486084 0.89767087]	[387.88702393 318.62283325 0.80656779]	[377.58044434 439.0994873 0.86179495]	[385.33337402 552.1427002 0.80974531]	[531.57006836 303.22192383 0.79923385]	[562.24560547 416.09988403 0.8579253 ]	[593.13104248 521.20751953 0.86477304]	[485.42874146 536.73406982 0.68305135]	[441.81436157 541.85595703 0.68240082]	[475.14761353 708.66168213 0.80527431]	[4.80379761e+02 8.54907349e+02 8.41996372e-01]	[531.59259033 531.55932617 0.65142536]	[547.027771 706.05114746 0.83296889]	[526.48474121 726.43249512 0.86111605]	[459.66137695 274.95092773 0.89974844]	[482.90209961 272.39324951 0.89824963]	[434.08218384 241.62353516 0.83605164]	[500.72402954 236.63453674 0.65239501]	[541.79205322 788.01086426 0.81235814]	[5.47021301e+02 7.72742432e+02 7.00974047e-01]	[521.28143311 713.73248291 0.80034643]	[4.85414917e+02 8.98497375e+02 7.10171700e-01]	[4.64850861e+02 8.93431458e+02 7.15403795e-01]	[4.82909943e+02 8.67708191e+02 6.97563529e-01]
[475.15118408 287.80215454 0.80544436]	[462.25906372 315.95272827 0.90374506]	[387.93353271 318.64968872 0.8017984 ]	[377.57147217 439.12786865 0.87138021]	[385.34249878 554.66131592 0.8114444 ]	[531.54705811 305.77798462 0.79470718]	[562.21673584 416.10409546 0.85068476]	[593.14013672 521.23944092 0.86349893]	[485.43374634 539.22735596 0.68421113]	[441.82577515 541.87945557 0.68036366]	[477.59417725 708.70623779 0.80382216]	[4.80385345e+02 8.54916748e+02 8.38693321e-01]	[531.56872559 531.60900879 0.64968586]	[547.03881836 706.02484131 0.82662666]	[526.49121094 726.42736816 0.85180044]	[459.65396118 275.03683472 0.90407443]	[482.88446045 272.49005127 0.9139123 ]	[434.05560303 241.70568848 0.8229534 ]	[500.71777344 239.06088257 0.70328337]	[541.77941895 785.60595703 0.81105661]	[5.47014099e+02 7.72727234e+02 7.12502360e-01]	[521.28039551 713.73706055 0.79578549]	[4.85415527e+02 8.98477478e+02 7.17953503e-01]	[4.64852325e+02 8.93416260e+02 7.22204387e-01]	[4.82909424e+02 8.70126343e+02 6.95770025e-01]
[475.14099121 290.36187744 0.81244189]	[462.29104614 316.02026367 0.91410285]	[390.4197998 318.7192688 0.79655313]	[377.58999634 439.16992188 0.87782121]	[385.35076904 557.25628662 0.8241297 ]	[531.60614014 305.85263062 0.78932399]	[562.20593262 418.54949951 0.85618162]	[593.13128662 521.29400635 0.86437035]	[485.47622681 539.27062988 0.68548077]	[441.87139893 544.34918213 0.6835261 ]	[477.66091919 711.18835449 0.80059683]	[4.82703918e+02 8.57417358e+02 8.32203925e-01]	[534.09381104 534.14074707 0.65125501]	[547.03582764 706.14050293 0.82160318]	[526.54742432 726.45941162 0.82707012]	[459.64312744 275.09576416 0.90572935]	[482.88272095 274.90829468 0.92179453]	[434.02709961 241.71383667 0.81193691]	[500.72940063 239.13847351 0.70153415]	[541.75012207 785.60491943 0.80554801]	[5.46981812e+02 7.72743408e+02 7.16866732e-01]	[521.33496094 713.76751709 0.78466636]	[4.85422272e+02 8.98509277e+02 7.12907076e-01]	[4.64857635e+02 8.93440979e+02 7.18693197e-01]	[4.82897736e+02 8.70184082e+02 7.00195432e-01]
[475.14904785 290.43450928 0.82185638]	[462.27197266 316.08868408 0.92130578]	[387.93844604 321.1817627 0.7920723 ]	[377.61257935 439.20925903 0.88309926]	[385.32598877 559.73260498 0.83531487]	[531.5581665 308.39544678 0.7912969 ]	[562.20672607 418.59628296 0.86307573]	[593.13891602 521.35473633 0.86559546]	[485.49090576 541.80944824 0.69149005]	[441.86108398 544.42901611 0.68324304]	[477.67437744 711.24041748 0.80405784]	[4.82701782e+02 8.57432861e+02 8.28782678e-01]	[534.12176514 536.73419189 0.66031235]	[547.01837158 708.53094482 0.82161909]	[526.5178833 726.43170166 0.82702494]	[459.65081787 277.47970581 0.90987492]	[482.89956665 274.93597412 0.9204753 ]	[434.01364136 246.75613403 0.80145741]	[500.70614624 239.0930481 0.65607947]	[541.7333374 785.61102295 0.7947998 ]	[5.46972046e+02 7.72747314e+02 7.09469020e-01]	[521.32867432 713.74029541 0.78316832]	[4.85403015e+02 8.98508728e+02 7.14579582e-01]	[4.64844055e+02 8.93437012e+02 7.18974769e-01]	[4.82909912e+02 8.70200439e+02 6.99625432e-01]
[477.64199829 290.43960571 0.83029068]	[462.27972412 316.1282959 0.92353785]	[387.94659424 321.2230835 0.78648245]	[377.61322021 439.24981689 0.87161088]	[385.31335449 559.77172852 0.83851224]	[531.56158447 310.90237427 0.79136276]	[562.21582031 418.66650391 0.87171352]	[593.15002441 521.40905762 0.86459583]	[485.44534302 541.77624512 0.69686979]	[441.81365967 544.39660645 0.68864167]	[477.73953247 711.19763184 0.81451517]	[4.80380371e+02 8.57460266e+02 8.25577199e-01]	[531.61865234 536.69152832 0.65637195]	[546.97253418 708.57043457 0.80753016]	[526.52581787 726.44781494 0.82065344]	[459.70230103 277.5 0.91182876]	[482.94418335 274.94680786 0.90529633]	[434.03890991 246.8192749 0.80778629]	[500.71008301 239.13253784 0.62910986]	[541.75421143 787.99438477 0.79710197]	[5.46995117e+02 7.72750366e+02 7.08271980e-01]	[521.3347168 716.24591064 0.7766425 ]	[4.85415741e+02 8.98503174e+02 7.17141688e-01]	[4.64850677e+02 8.93442078e+02 7.19029009e-01]	[4.82883148e+02 8.70231750e+02 7.01930642e-01]
[477.66235352 292.94009399 0.84917015]	[462.27334595 318.52630615 0.92632306]	[387.9336853 323.72592163 0.77734476]	[377.63571167 441.74279785 0.87315744]	[385.30795288 559.79937744 0.84323299]	[531.54107666 310.94580078 0.79697579]	[559.84356689 418.67565918 0.86967313]	[593.15881348 523.78387451 0.864968 ]	[485.47821045 541.83105469 0.69384491]	[441.83251953 544.44885254 0.68209404]	[477.74041748 713.72833252 0.80938315]	[4.80376312e+02 8.59924805e+02 8.25774312e-01]	[534.13293457 539.2131958 0.66137969]	[547.03051758 708.67407227 0.80926692]	[526.48046875 726.45922852 0.83608019]	[459.72549438 277.57598877 0.90393955]	[482.96478271 275.00906372 0.9005996 ]	[434.0617981 251.8276825 0.81822902]	[500.6947937 241.64849854 0.60545897]	[541.75958252 785.60705566 0.81881046]	[5.46958679e+02 7.72725098e+02 7.35325277e-01]	[521.28845215 713.75219727 0.77974772]	[4.85421173e+02 8.98446472e+02 7.24312603e-01]	[4.64858704e+02 8.93402100e+02 7.26293266e-01]	[4.82873444e+02 8.70229370e+02 7.02526629e-01]
[477.67654419 292.94229126 0.84547037]	[462.28109741 318.55859375 0.93330425]	[387.94256592 323.77035522 0.77452016]	[377.64755249 441.78121948 0.88060886]	[385.31280518 559.8404541 0.84567022]	[531.55938721 313.41760254 0.79990351]	[562.21282959 418.73782349 0.88366032]	[593.16864014 523.80163574 0.86291409]	[485.44015503 541.8236084 0.69468546]	[441.81829834 544.43505859 0.67736596]	[477.69830322 718.82745361 0.8006953 ]	[4.80389648e+02 8.59938416e+02 8.28644097e-01]	[531.59564209 539.20880127 0.65780926]	[547.01190186 708.62902832 0.80833423]	[526.51867676 726.48352051 0.83592671]	[459.7661438 277.59680176 0.90153372]	[482.95718384 275.02005005 0.8925463 ]	[434.1083374 251.91014099 0.84393221]	[500.66421509 241.71377563 0.58800578]	[541.7510376 787.996521 0.8154552]	[5.46957581e+02 7.72738281e+02 7.32033730e-01]	[521.29730225 716.24230957 0.79975849]	[4.85418762e+02 8.98458618e+02 7.18831241e-01]	[4.64848389e+02 8.93411377e+02 7.24208415e-01]	[4.82904419e+02 8.70231750e+02 7.04820812e-01]
[477.61096191 295.39752197 0.85470903]	[462.29553223 318.61672974 0.93678659]	[390.4380188 323.82394409 0.77154785]	[377.6366272 441.81915283 0.86073917]	[385.33648682 562.29510498 0.85916901]	[531.61901855 313.49411011 0.80854738]	[562.24743652 421.20333862 0.88834387]	[593.1776123 523.85101318 0.85895926]	[485.44680786 544.34222412 0.69448656]	[441.82632446 546.96813965 0.66996294]	[477.70620728 718.82287598 0.79503137]	[4.80390564e+02 8.59945129e+02 8.27986300e-01]	[531.59881592 539.31048584 0.66517818]	[546.94458008 708.70050049 0.78935468]	[526.54797363 726.5760498 0.82423437]	[459.71087646 277.66540527 0.8829931 ]	[482.91809082 275.10830688 0.90208805]	[436.53833008 251.96577454 0.85106945]	[500.70089722 244.26992798 0.68544251]	[541.74865723 788.07012939 0.81481862]	[5.46960083e+02 7.72815125e+02 7.23204494e-01]	[521.31762695 718.81835938 0.78458709]	[4.85434998e+02 8.98429932e+02 7.23018408e-01]	[4.64869293e+02 8.93396545e+02 7.28755236e-01]	[4.82911530e+02 8.70231262e+02 7.00535774e-01]
[477.60031128 295.43655396 0.85906088]	[462.29345703 318.65194702 0.93585211]	[390.44134521 326.33529663 0.77040893]	[377.61352539 441.82730103 0.85211027]	[385.33496094 562.2980957 0.85648787]	[531.60192871 313.5352478 0.8140384 ]	[562.23773193 421.19491577 0.89361203]	[593.17999268 523.87683105 0.85731918]	[485.43469238 544.33758545 0.696935 ]	[441.81143188 546.95483398 0.67167616]	[477.71606445 716.30889893 0.79730642]	[4.80385681e+02 8.60013000e+02 8.27148676e-01]	[531.59088135 541.74261475 0.66798317]	[546.93151855 708.73364258 0.78850436]	[526.5222168 726.64691162 0.82218635]	[459.69836426 277.71435547 0.87320852]	[482.9019165 277.50421143 0.9000842 ]	[434.12631226 254.37763977 0.85729659]	[500.73706055 246.80487061 0.74662209]	[541.74603271 788.13946533 0.82561576]	[5.46933044e+02 7.75327759e+02 7.28499889e-01]	[521.29498291 718.89196777 0.78981566]	[4.85446350e+02 8.98434814e+02 7.22419202e-01]	[4.64880463e+02 8.93404480e+02 7.28486240e-01]	[4.82893311e+02 8.70284180e+02 7.08229542e-01]
[477.68676758 295.44842529 0.87456703]	[462.29467773 318.67608643 0.93474758]	[390.44665527 326.36810303 0.76824754]	[377.63208008 441.83685303 0.84815437]	[385.34356689 562.30987549 0.85722232]	[531.60870361 315.93667603 0.81635922]	[562.24536133 421.23101807 0.89396137]	[593.1842041 523.91784668 0.85625619]	[485.41461182 544.38903809 0.70027637]	[441.78509521 547.02307129 0.66619539]	[477.72848511 716.300354 0.79944175]	[4.80384949e+02 8.62508972e+02 8.28194261e-01]	[531.58331299 541.78851318 0.6736455 ]	[546.93731689 711.11761475 0.78749299]	[526.50158691 729.02648926 0.82841855]	[459.77929688 280.09979248 0.87942016]	[482.94577026 277.52008057 0.89768201]	[436.55828857 254.41337585 0.8721087 ]	[500.72137451 246.8079071 0.70362955]	[541.73278809 788.15893555 0.82392782]	[5.44535400e+02 7.75355530e+02 7.30053782e-01]	[521.27404785 721.36175537 0.78972715]	[4.85439758e+02 8.98445129e+02 7.21351206e-01]	[4.64874146e+02 8.93412231e+02 7.27803707e-01]	[4.82884064e+02 8.70308533e+02 7.13289142e-01]
[477.7046814 295.44781494 0.8724885 ]	[462.29830933 318.68057251 0.93463796]	[390.45935059 326.36749268 0.76849121]	[377.62371826 441.8447876 0.85185945]	[385.33135986 562.29602051 0.85458297]	[531.61724854 315.95608521 0.81852806]	[562.24835205 421.23999023 0.89590544]	[593.1786499 523.92468262 0.85784096]	[485.40133667 544.38195801 0.70335448]	[441.76385498 547.0168457 0.66709667]	[477.73342896 716.26617432 0.79988873]	[4.80383484e+02 8.59995117e+02 8.26054990e-01]	[531.57385254 541.78497314 0.67291588]	[546.93273926 711.13201904 0.78062725]	[526.46337891 729.05450439 0.83116245]	[459.80227661 280.10968018 0.87646359]	[482.95462036 277.52822876 0.88742465]	[436.56362915 254.42347717 0.87505043]	[500.71862793 246.83766174 0.67144096]	[541.73425293 788.20727539 0.82662457]	[5.44528320e+02 7.77875183e+02 7.32887566e-01]	[521.25317383 721.38793945 0.77469242]	[4.85441376e+02 8.98434082e+02 7.21087039e-01]	[4.64873810e+02 8.93402161e+02 7.27237105e-01]	[4.82892365e+02 8.70278198e+02 7.05713451e-01]
[477.74273682 295.45709229 0.87619126]	[462.30273438 318.68338013 0.93434125]	[390.44708252 328.84277344 0.7675215 ]	[377.62884521 441.84838867 0.85208791]	[385.33267212 562.29400635 0.8541925 ]	[534.09375 315.94949341 0.81652755]	[562.25640869 421.25689697 0.89630127]	[593.19512939 523.92926025 0.85735339]	[485.39239502 544.38763428 0.70116854]	[441.76617432 547.02593994 0.66447431]	[477.7293396 716.34094238 0.79796445]	[4.80385040e+02 8.60004761e+02 8.25960636e-01]	[531.54742432 541.78704834 0.669752 ]	[544.5489502 711.15362549 0.77835041]	[526.41925049 729.0524292 0.83298367]	[459.83035278 280.1171875 0.87835985]	[482.97998047 277.52828979 0.88255507]	[436.57522583 254.43426514 0.88271821]	[500.72045898 249.29962158 0.63311064]	[541.69848633 788.20141602 0.79770494]	[5.44481506e+02 7.77863342e+02 7.18092203e-01]	[521.22283936 721.3894043 0.76695716]	[4.85443695e+02 8.98437561e+02 7.23358810e-01]	[4.64878448e+02 8.93406372e+02 7.28029490e-01]	[4.82888031e+02 8.70287781e+02 7.10109353e-01]
[480.1416626 295.46618652 0.88025951]	[462.30517578 318.69140625 0.93415904]	[390.46252441 326.37924194 0.76773512]	[377.6293335 441.85061646 0.85274392]	[385.34051514 562.3170166 0.85490501]	[534.11242676 315.96957397 0.82000291]	[562.27996826 421.2958374 0.8976109 ]	[593.2010498 523.94073486 0.85687619]	[485.41290283 544.42565918 0.69506723]	[441.7895813 549.527771 0.66166854]	[477.73596191 718.8638916 0.80343777]	[4.80389282e+02 8.60010864e+02 8.25592220e-01]	[531.57568359 541.82470703 0.67116004]	[544.5345459 711.2109375 0.77676362]	[526.3994751 729.12042236 0.83069241]	[462.19647217 280.12573242 0.87885463]	[485.36303711 277.53292847 0.87996918]	[436.57650757 254.43933105 0.88712871]	[500.71795654 249.29550171 0.60773289]	[539.29949951 788.19219971 0.79722035]	[5.44426392e+02 7.77862488e+02 7.25552619e-01]	[521.21026611 721.44458008 0.75473505]	[4.85439667e+02 8.98441467e+02 7.22474873e-01]	[4.64875671e+02 8.93406494e+02 7.29056716e-01]	[4.82895966e+02 8.70287354e+02 7.09771812e-01]
[480.16415405 295.48373413 0.88711703]	[462.31109619 318.69107056 0.93387944]	[390.50128174 326.36257935 0.76940393]	[377.615448 441.82315063 0.85310268]	[385.34515381 562.33074951 0.85511297]	[534.11291504 315.96929932 0.81965387]	[562.3013916 421.34240723 0.89617264]	[595.67944336 523.96899414 0.85551512]	[485.39251709 544.45556641 0.69703901]	[441.76452637 549.55712891 0.66002506]	[477.74520874 721.3659668 0.8086639 ]	[4.80389709e+02 8.60006348e+02 8.25000346e-01]	[531.57220459 541.85650635 0.67337358]	[546.918396 713.68475342 0.77639347]	[524.015625 729.10992432 0.83429074]	[462.21826172 280.15490723 0.87696308]	[485.38693237 277.5619812 0.87247199]	[436.58566284 254.44955444 0.89297539]	[500.71258545 249.31588745 0.55013931]	[5.39239441e+02 7.88195312e+02 7.82568216e-01]	[5.44374939e+02 7.77867981e+02 7.19924808e-01]	[518.75756836 721.43267822 0.74378783]	[4.85441467e+02 8.98446411e+02 7.22384453e-01]	[4.64881561e+02 8.93407104e+02 7.26836443e-01]	[4.82893219e+02 8.70276794e+02 7.11433411e-01]
[480.14370728 295.50357056 0.89056522]	[462.30859375 318.72601318 0.92857581]	[390.48321533 328.86865234 0.76696378]	[377.61477661 441.87982178 0.8480525 ]	[385.33987427 562.37756348 0.86165524]	[534.11444092 316.01034546 0.82615221]	[562.29412842 421.35284424 0.89069605]	[595.69226074 523.97369385 0.85483819]	[485.3788147 544.44793701 0.69713503]	[441.75769043 549.55029297 0.66014087]	[477.74325562 721.41784668 0.81078136]	[4.82712738e+02 8.60003723e+02 8.25514674e-01]	[531.53491211 541.8480835 0.6708594 ]	[544.54974365 711.25012207 0.76495838]	[523.98919678 729.07147217 0.83082914]	[462.20346069 280.1590271 0.87584221]	[485.39855957 277.59237671 0.86853278]	[436.56253052 254.42834473 0.88053977]	[500.75396729 249.38526917 0.5458805 ]	[5.39229492e+02 7.88185669e+02 7.76691794e-01]	[5.44338440e+02 7.77868408e+02 7.14689672e-01]	[518.74163818 721.39801025 0.72217155]	[4.85462433e+02 8.98456665e+02 7.25178897e-01]	[4.64897949e+02 8.93413574e+02 7.26310134e-01]	[4.82898010e+02 8.70281433e+02 7.05366492e-01]
[480.13964844 295.53689575 0.89427346]	[462.30749512 318.74191284 0.92654479]	[390.4821167 328.894104 0.76872468]	[377.61752319 444.30529785 0.84218824]	[385.3394165 562.40386963 0.86070776]	[534.09326172 316.04516602 0.83100015]	[562.27368164 421.34451294 0.88713199]	[595.72332764 524.00732422 0.84987032]	[485.37533569 544.44500732 0.69738913]	[441.75305176 549.55908203 0.6589672 ]	[480.10598755 721.43652344 0.81764221]	[4.82716431e+02 8.59988525e+02 8.26430261e-01]	[531.5401001 541.84033203 0.67023456]	[546.9395752 711.23040771 0.75591522]	[523.99829102 729.07568359 0.82946587]	[459.83416748 280.20269775 0.8674829 ]	[485.38830566 277.62576294 0.87251067]	[436.54589844 254.43589783 0.87504613]	[500.79269409 251.83842468 0.63697302]	[5.39192017e+02 7.88180969e+02 7.75057316e-01]	[5.44314148e+02 7.77877258e+02 7.15082228e-01]	[5.18738464e+02 7.21399353e+02 7.11660564e-01]	[4.85454712e+02 8.98469666e+02 7.29284406e-01]	[4.64886383e+02 8.93420166e+02 7.30998099e-01]	[4.82906769e+02 8.70266968e+02 7.02819765e-01]
[480.13903809 295.52932739 0.88970649]	[462.30725098 318.75897217 0.92490917]	[390.48571777 328.93289185 0.76886904]	[377.61410522 444.30075073 0.84097171]	[385.34030151 562.44128418 0.85828376]	[534.10131836 316.06390381 0.83431786]	[562.27008057 421.36987305 0.88245308]	[595.75994873 526.43066406 0.84371257]	[485.37127686 544.46453857 0.69543463]	[441.76092529 549.5760498 0.65684807]	[480.12640381 721.4677124 0.82298619]	[4.82710175e+02 8.60003845e+02 8.24953616e-01]	[529.07025146 541.85357666 0.67091805]	[546.96954346 713.7076416 0.7561326 ]	[523.98931885 729.090271 0.83294088]	[462.19680786 280.21224976 0.86463881]	[485.37634277 277.63876343 0.87631077]	[436.54425049 254.45497131 0.88215399]	[500.81756592 251.86923218 0.72907287]	[5.39206726e+02 7.88183350e+02 7.74577856e-01]	[5.44308594e+02 7.77881836e+02 7.14766026e-01]	[5.18725891e+02 7.21425049e+02 7.14627981e-01]	[4.85467438e+02 8.98469788e+02 7.30488718e-01]	[4.64898438e+02 8.93423767e+02 7.30756819e-01]	[4.82900696e+02 8.70278259e+02 7.00735927e-01]
[480.18719482 295.55917358 0.90302396]	[462.3112793 321.1496582 0.91728824]	[390.48773193 331.41812134 0.76982278]	[377.5663147 444.30966187 0.83577085]	[385.33578491 564.83227539 0.86002403]	[534.12219238 316.103302 0.83773005]	[562.284729 423.81851196 0.87769306]	[598.2364502 526.4876709 0.84013271]	[485.40380859 546.96911621 0.68600315]	[441.78277588 552.12921143 0.65377825]	[480.15390015 723.89807129 0.83369851]	[4.82718689e+02 8.60002747e+02 8.24454367e-01]	[531.58575439 544.33551025 0.66996711]	[546.996521 711.25604248 0.76395947]	[523.96673584 729.09307861 0.84312993]	[462.24014282 280.25012207 0.86867076]	[485.41226196 277.66491699 0.87147313]	[436.54202271 254.47457886 0.88235879]	[500.79730225 251.89463806 0.66018069]	[5.39234131e+02 7.88142639e+02 7.78171301e-01]	[5.44297729e+02 7.77830383e+02 7.20969498e-01]	[5.18708618e+02 7.21423950e+02 7.10650802e-01]	[4.87931702e+02 8.98465210e+02 7.30195165e-01]	[4.64907349e+02 8.93417297e+02 7.31436610e-01]	[4.82909851e+02 8.70275513e+02 6.97007239e-01]
[480.18713379 295.56576538 0.90086985]	[462.30297852 321.1605835 0.91577089]	[390.47497559 331.4385376 0.7712093 ]	[377.56173706 444.33355713 0.82961982]	[385.34155273 564.88171387 0.85678577]	[534.11151123 316.11712646 0.83848506]	[562.26513672 423.80300903 0.87215769]	[598.2366333 526.48712158 0.84003413]	[485.43209839 546.95666504 0.68507648]	[441.80764771 552.12164307 0.65542036]	[480.16342163 723.91503906 0.83391124]	[4.82714203e+02 8.62526245e+02 8.24970245e-01]	[531.61236572 544.32836914 0.67120057]	[547.06414795 713.73504639 0.75842059]	[523.94720459 729.10107422 0.84821016]	[462.23843384 280.25045776 0.86947781]	[485.42279053 277.67169189 0.86801273]	[436.55383301 254.48725891 0.88585955]	[500.802948 251.89028931 0.64141977]	[539.27905273 788.18249512 0.7893945 ]	[5.44320984e+02 7.77887451e+02 7.18006611e-01]	[5.18690613e+02 7.21427063e+02 7.03731894e-01]	[4.85471008e+02 8.98486389e+02 7.20992267e-01]	[4.64892700e+02 8.93432800e+02 7.25539923e-01]	[4.82900085e+02 8.70309570e+02 7.01598167e-01]
[480.20855713 295.57568359 0.89857841]	[462.30029297 321.16925049 0.91371441]	[390.48126221 331.46002197 0.77194333]	[377.57476807 444.36621094 0.8317275 ]	[385.33883667 564.92144775 0.85238373]	[534.10437012 316.11657715 0.83761275]	[562.26873779 423.84216309 0.86916959]	[598.23828125 526.50482178 0.83575165]	[485.42721558 546.97436523 0.68554312]	[441.82165527 554.62701416 0.65364492]	[480.1602478 723.94818115 0.83988708]	[4.82723480e+02 8.62536377e+02 8.25254321e-01]	[531.58618164 544.3404541 0.67276627]	[549.4921875 713.68847656 0.75699317]	[523.97595215 729.1897583 0.84978366]	[462.25326538 282.67599487 0.86634529]	[485.44207764 277.67828369 0.86354005]	[436.55343628 254.50105286 0.88688749]	[500.80004883 251.9022522 0.60903198]	[539.28094482 790.61560059 0.79575032]	[5.44357239e+02 7.80436096e+02 7.22716808e-01]	[518.70690918 723.95123291 0.73093861]	[4.85452179e+02 8.98484680e+02 7.19580293e-01]	[4.64879242e+02 8.93423767e+02 7.28350878e-01]	[4.82924957e+02 8.70317017e+02 7.00369477e-01]
[480.2043457 295.57217407 0.89819121]	[462.29840088 321.17184448 0.91373396]	[390.48251343 331.45626831 0.77258068]	[377.58712769 444.41384888 0.83169764]	[385.347229 564.94226074 0.85084295]	[534.09539795 316.12579346 0.83796012]	[562.27282715 423.87649536 0.86520207]	[598.23150635 526.51361084 0.83422619]	[485.45370483 546.98193359 0.68249965]	[441.84384155 554.63366699 0.65515137]	[480.15084839 723.95935059 0.83612859]	[4.82725189e+02 8.62521973e+02 8.25878024e-01]	[531.61560059 544.35461426 0.67370546]	[549.49072266 711.17370605 0.76331329]	[523.96520996 729.23474121 0.85523927]	[462.25323486 282.66897583 0.86618602]	[485.44024658 277.68106079 0.86275244]	[436.54873657 254.49191284 0.88512927]	[500.80062866 251.90583801 0.60547227]	[539.31726074 790.63903809 0.80555838]	[5.44400574e+02 7.80463379e+02 7.26277649e-01]	[518.68280029 723.99786377 0.73640227]	[4.85455170e+02 8.98482727e+02 7.21921384e-01]	[4.64885071e+02 8.93423767e+02 7.28838801e-01]	[4.82935333e+02 8.70301636e+02 7.03061461e-01]
[480.19616699 295.58148193 0.89864373]	[462.30047607 321.18338013 0.91213018]	[390.49609375 331.46456909 0.77244675]	[377.59619141 446.8795166 0.83252335]	[385.35284424 564.93078613 0.85220724]	[534.09417725 316.14294434 0.83933514]	[562.27313232 423.8866272 0.8648023 ]	[598.23010254 526.51586914 0.83432907]	[485.46426392 546.99584961 0.68193305]	[441.85235596 554.64611816 0.65722626]	[480.16186523 723.96154785 0.84357876]	[4.82735382e+02 8.62548401e+02 8.26851904e-01]	[534.09515381 544.37335205 0.67615598]	[547.07049561 711.16241455 0.76732087]	[523.95013428 729.23498535 0.85840875]	[462.25219727 282.67218018 0.86527973]	[485.44030762 277.69500732 0.86105615]	[436.55310059 254.48803711 0.88353461]	[500.80252075 251.91773987 0.58895659]	[541.68963623 790.64483643 0.80265182]	[5.44412842e+02 7.80466187e+02 7.23945200e-01]	[518.67559814 723.99731445 0.74008441]	[4.85451111e+02 8.98513184e+02 7.14379668e-01]	[4.64873260e+02 8.93438660e+02 7.23405361e-01]	[4.85351013e+02 8.70322205e+02 6.99999332e-01]
[480.18621826 295.58135986 0.90207291]	[462.29428101 321.18771362 0.91144413]	[390.49002075 331.4649353 0.77283525]	[377.59799194 446.90206909 0.82449204]	[385.36502075 564.9430542 0.8473714 ]	[531.61114502 316.15209961 0.84056944]	[562.26245117 423.89630127 0.86277145]	[598.22387695 526.49829102 0.83797681]	[485.45922852 546.98138428 0.68339455]	[441.85125732 554.63616943 0.65647447]	[480.17144775 723.94818115 0.84520304]	[4.82737030e+02 8.62537476e+02 8.25748265e-01]	[534.09088135 544.35827637 0.67603153]	[549.49395752 711.21582031 0.76442564]	[523.94543457 731.66522217 0.85487533]	[462.25393677 282.66598511 0.86814982]	[485.43609619 277.6998291 0.86245328]	[436.5625 254.47912598 0.88766038]	[500.80944824 251.9196167 0.58373117]	[539.30395508 790.67254639 0.79303807]	[5.44416809e+02 7.82951355e+02 7.22933114e-01]	[518.67907715 724.02935791 0.74322289]	[4.85436493e+02 8.98514832e+02 7.17300057e-01]	[4.64864532e+02 8.93435425e+02 7.26611555e-01]	[4.85348938e+02 8.70317261e+02 6.96038604e-01]
[480.17132568 295.57620239 0.90368903]	[462.29751587 321.18130493 0.91194087]	[390.49084473 331.45849609 0.77219427]	[377.61300659 446.91732788 0.8268562 ]	[385.39865112 565.0012207 0.83692878]	[531.61376953 316.14575195 0.8397671 ]	[562.25134277 423.89254761 0.86209333]	[595.76153564 526.47839355 0.83784544]	[485.46426392 546.97528076 0.68164098]	[441.85665894 554.62854004 0.65583265]	[480.17047119 723.91992188 0.84155816]	[4.82736877e+02 8.62558838e+02 8.25838625e-01]	[534.09936523 544.35424805 0.67609304]	[549.50360107 711.21179199 0.76829726]	[523.93841553 731.69000244 0.86158937]	[462.24136353 280.24029541 0.87060285]	[485.43026733 277.69802856 0.86545831]	[436.57275391 254.47740173 0.8916598 ]	[500.82046509 251.90710449 0.60225713]	[539.30480957 790.66833496 0.79736942]	[5.44425842e+02 7.80471741e+02 7.24289834e-01]	[518.66540527 726.44976807 0.75664216]	[4.85446320e+02 8.98508423e+02 7.16338694e-01]	[4.64874084e+02 8.93432007e+02 7.25685239e-01]	[4.82939972e+02 8.72704163e+02 6.97365820e-01]
[477.74575806 295.58483887 0.89714551]	[462.3041687 321.18502808 0.91114265]	[390.49655151 331.45690918 0.77196473]	[377.62612915 446.88452148 0.8327648 ]	[387.87661743 565.0234375 0.83296067]	[531.61938477 316.1418457 0.83959699]	[562.24932861 423.89620972 0.86274308]	[595.75823975 526.47698975 0.83835483]	[485.4631958 546.97369385 0.6817413 ]	[441.85476685 554.62689209 0.65574688]	[480.16964722 723.91955566 0.83887345]	[4.82736511e+02 8.62554688e+02 8.24876428e-01]	[534.10058594 544.3447876 0.67525077]	[549.5201416 711.18493652 0.77120936]	[523.92285156 731.71356201 0.86750638]	[462.19564819 280.21994019 0.87083429]	[485.39596558 277.70864868 0.87724417]	[436.58096313 254.46559143 0.8952741 ]	[500.84539795 251.87434387 0.69242704]	[539.31439209 790.69006348 0.79501963]	[5.44445312e+02 7.82953674e+02 7.20237136e-01]	[516.20178223 726.48352051 0.7604757 ]	[4.85441803e+02 8.98495544e+02 7.16927111e-01]	[4.64868683e+02 8.93423157e+02 7.28559375e-01]	[4.82939392e+02 8.72703430e+02 6.95118427e-01]
[480.17269897 295.55947876 0.90191025]	[462.30834961 321.16842651 0.9144401 ]	[390.50415039 331.45355225 0.7707864 ]	[377.63806152 446.88812256 0.83102399]	[387.90188599 565.01965332 0.83231175]	[531.61956787 316.12738037 0.83834946]	[562.23651123 423.85476685 0.86520147]	[595.75579834 526.4675293 0.83843189]	[485.46881104 546.95727539 0.68366736]	[441.8578186 552.11401367 0.65734297]	[480.15896606 723.8928833 0.8295995 ]	[4.82736237e+02 8.62562439e+02 8.24338913e-01]	[534.1048584 544.32788086 0.6768285 ]	[549.54394531 711.15246582 0.77294099]	[523.93377686 731.70507812 0.87331903]	[462.2277832 280.20401001 0.87334323]	[485.44360352 277.66442871 0.86843491]	[436.58355713 254.46473694 0.89623439]	[500.8364563 251.82522583 0.60570401]	[541.6942749 790.68218994 0.79991782]	[5.44460815e+02 7.80470703e+02 7.20451295e-01]	[516.20959473 726.48309326 0.77954829]	[4.85453369e+02 8.98467529e+02 7.20969260e-01]	[4.64878967e+02 8.93404968e+02 7.32405901e-01]	[4.82935974e+02 8.72710815e+02 6.97474360e-01]
[480.23110962 295.4899292 0.89064032]	[462.31167603 318.76864624 0.92215413]	[392.97332764 331.42324829 0.77074856]	[377.66482544 444.37686157 0.84548825]	[387.92260742 565.01171875 0.8318156 ]	[531.59533691 316.05795288 0.83334923]	[562.25695801 423.82226562 0.8753916 ]	[595.74707031 526.44030762 0.84006906]	[485.46514893 546.9609375 0.6828298 ]	[441.84634399 552.12390137 0.6550315 ]	[480.15963745 721.41290283 0.82611728]	[4.82747009e+02 8.62547729e+02 8.23382020e-01]	[534.11260986 541.90667725 0.67533207]	[549.55548096 711.17651367 0.77449495]	[523.92053223 731.75286865 0.87074834]	[462.27737427 280.14608765 0.87900954]	[485.46557617 277.57653809 0.86460096]	[436.60961914 254.41249084 0.89461279]	[500.82592773 249.37324524 0.59160227]	[539.31542969 790.72064209 0.79233682]	[5.44481812e+02 7.82981750e+02 7.16818750e-01]	[516.20172119 726.52197266 0.78030926]	[4.85407318e+02 8.98507629e+02 7.14064300e-01]	[4.64839966e+02 8.93426025e+02 7.30100513e-01]	[4.85367065e+02 8.72708435e+02 6.91619039e-01]
[480.22262573 295.43508911 0.87791121]	[462.32208252 318.74298096 0.92537993]	[393.01068115 328.91488647 0.77272797]	[377.68380737 444.3326416 0.85182971]	[390.41708374 565.00646973 0.83275014]	[531.62231445 316.04226685 0.83302671]	[562.23175049 421.32537842 0.88393527]	[595.75622559 526.4140625 0.84235615]	[485.46408081 544.45135498 0.69022733]	[441.84545898 549.55255127 0.66111362]	[480.15344238 721.37945557 0.81857073]	[4.82752991e+02 8.62570435e+02 8.24652910e-01]	[534.10455322 541.85070801 0.67524987]	[549.51831055 711.20806885 0.7767989 ]	[523.88555908 734.29327393 0.86585748]	[462.25405884 280.11245728 0.87643588]	[485.4375 277.50564575 0.8669557 ]	[436.59869385 254.3874054 0.88901275]	[500.83053589 249.31002808 0.69802713]	[5.39313721e+02 7.90770813e+02 7.81606138e-01]	[5.44466370e+02 7.83033325e+02 7.19918013e-01]	[516.14520264 726.62243652 0.7639612 ]	[4.85409302e+02 8.98519226e+02 7.10843861e-01]	[4.64839691e+02 8.93430786e+02 7.29097188e-01]	[4.85362000e+02 8.72727112e+02 6.97974980e-01]
[477.73770142 295.40335083 0.86665738]	[462.33676147 318.70007324 0.92840505]	[393.04092407 326.36291504 0.77428001]	[377.69213867 441.82675171 0.87386686]	[387.94421387 564.92053223 0.84374565]	[534.12805176 315.98278809 0.82199699]	[562.23156738 421.22473145 0.89181012]	[595.70080566 523.91033936 0.85416627]	[485.43225098 544.41479492 0.69475526]	[441.81488037 549.50213623 0.66280836]	[480.10116577 721.41601562 0.81771356]	[4.82739502e+02 8.62551880e+02 8.30191076e-01]	[531.60369873 541.81182861 0.67023659]	[549.51586914 711.19885254 0.78648043]	[523.85595703 736.79089355 0.86841911]	[459.80535889 277.66992188 0.89322352]	[485.3760376 275.11862183 0.88573498]	[436.57162476 251.92803955 0.85611457]	[500.81985474 246.83552551 0.69665682]	[5.41708008e+02 7.93226868e+02 7.82900631e-01]	[5.44485291e+02 7.85494812e+02 7.23338783e-01]	[513.65863037 726.65136719 0.77136648]	[4.85408539e+02 8.98511963e+02 7.16325879e-01]	[4.64841217e+02 8.93431458e+02 7.32795596e-01]	[4.85350739e+02 8.72713684e+02 7.06444621e-01]
[480.15814209 292.9414978 0.85640913]	[462.36016846 318.63595581 0.92870402]	[393.06369019 326.31680298 0.77730423]	[377.72229004 441.722229 0.88057655]	[390.43945312 564.84118652 0.8500967 ]	[534.15344238 313.49017334 0.80748343]	[562.21618652 418.76867676 0.88488078]	[595.73968506 523.85522461 0.85842955]	[485.4906311 544.37176514 0.68726903]	[441.88012695 546.97558594 0.66603291]	[477.72067261 718.81671143 0.80865741]	[4.82718048e+02 8.60011963e+02 8.27767134e-01]	[534.09924316 541.77886963 0.66879684]	[547.04827881 711.20202637 0.79635978]	[523.85345459 736.85913086 0.87868279]	[459.82501221 277.60723877 0.89946002]	[485.40426636 275.01568604 0.87763965]	[436.58206177 251.84051514 0.83836889]	[500.82479858 241.70147705 0.63266486]	[5.41691345e+02 7.93322388e+02 7.76259899e-01]	[5.44504944e+02 7.85586243e+02 7.33098626e-01]	[516.13165283 729.08776855 0.78106022]	[4.85415527e+02 8.98503784e+02 7.15339959e-01]	[4.64844910e+02 8.93431335e+02 7.32124507e-01]	[4.82931854e+02 8.70286377e+02 7.03300953e-01]
[480.16165161 290.40319824 0.8456021 ]	[462.35864258 316.16598511 0.92079091]	[395.52642822 321.30111694 0.79292554]	[377.72979736 441.68460083 0.87149072]	[390.46411133 562.37011719 0.85250908]	[534.12713623 308.39025879 0.78766692]	[562.21691895 418.64086914 0.87540853]	[598.22924805 521.38293457 0.86264741]	[487.92861938 541.8659668 0.68917918]	[441.89102173 544.4588623 0.67661071]	[477.70941162 713.70690918 0.81037951]	[4.82723297e+02 8.59964111e+02 8.33082736e-01]	[534.12689209 539.25177002 0.66366589]	[547.00079346 711.20440674 0.80759829]	[523.9151001 739.41723633 0.87835765]	[459.802948 277.49771118 0.91265661]	[485.4083252 274.91790771 0.86970216]	[436.62469482 244.26893616 0.82807499]	[500.82824707 239.14659119 0.5647943 ]	[5.41715393e+02 7.95852966e+02 7.78131664e-01]	[5.46921082e+02 7.88085388e+02 7.45854139e-01]	[518.6741333 729.14813232 0.78232646]	[4.85419830e+02 8.98487488e+02 7.24612296e-01]	[4.64850616e+02 8.93419800e+02 7.42055595e-01]	[4.82940369e+02 8.70248047e+02 7.10438669e-01]
[480.21313477 285.3109436 0.8283003 ]	[462.37573242 316.05319214 0.91299331]	[395.50564575 321.16616821 0.79843313]	[377.73532104 439.30603027 0.88923901]	[390.48284912 562.2244873 0.83451295]	[536.64849854 305.7651062 0.79493213]	[562.2331543 416.13977051 0.8567878 ]	[598.30627441 521.2288208 0.86890113]	[490.48257446 541.80975342 0.67859423]	[444.34231567 544.40368652 0.67869467]	[480.11013794 708.6583252 0.84044474]	[4.80379639e+02 8.59938232e+02 8.32263827e-01]	[536.70996094 536.72106934 0.66425294]	[546.94140625 708.67980957 0.82022572]	[523.93890381 741.96435547 0.88965565]	[462.2010498 275.02539062 0.90149891]	[485.47705078 272.4112854 0.83244604]	[436.67443848 241.66894531 0.86061949]	[5.00846130e+02 2.39051880e+02 5.00641584e-01]	[5.41793152e+02 7.98407654e+02 7.77047098e-01]	[5.47036011e+02 7.88142944e+02 7.34025776e-01]	[518.70843506 729.23681641 0.75952417]	[4.85430603e+02 8.98437378e+02 7.30196238e-01]	[4.64866455e+02 8.93402100e+02 7.42457390e-01]	[4.82903320e+02 8.70239319e+02 7.10880160e-01]
[480.21365356 280.19573975 0.83663231]	[462.387146 313.53543091 0.89016879]	[395.54736328 318.63424683 0.81753868]	[377.7336731 439.12533569 0.87600952]	[392.98226929 559.69610596 0.81875843]	[536.69689941 300.73800659 0.81568694]	[562.25091553 413.49887085 0.83697981]	[598.30474854 518.73028564 0.85294718]	[487.99447632 539.27886963 0.67461467]	[444.32247925 541.890625 0.6764406 ]	[477.73147583 708.55004883 0.84377187]	[4.80356262e+02 8.57436523e+02 8.36893857e-01]	[536.67462158 534.14068604 0.65572375]	[546.92523193 708.53900146 0.81094009]	[523.93060303 744.45404053 0.90602028]	[462.20285034 272.46066284 0.86563689]	[487.91995239 267.31762695 0.8107655 ]	[436.67245483 239.13864136 0.87717569]	[5.00851929e+02 2.36616379e+02 4.67266113e-01]	[5.41852112e+02 8.03478882e+02 7.77495980e-01]	[5.49551331e+02 7.90617798e+02 7.16440439e-01]	[518.68475342 731.7399292 0.7655592 ]	[4.85409576e+02 8.95948486e+02 7.41069496e-01]	[4.64860657e+02 8.93357239e+02 7.50102460e-01]	[4.82889771e+02 8.70224304e+02 7.16445148e-01]
[480.25784302 277.53317261 0.88496137]	[462.34106445 308.34234619 0.8622098 ]	[395.53210449 316.10876465 0.81263632]	[380.08996582 431.55664062 0.83315599]	[392.9927063 554.66802979 0.81188196]	[536.64306641 298.13388062 0.83832097]	[562.25848389 405.88366699 0.85060465]	[598.31286621 513.63519287 0.82253331]	[490.54077148 536.69055176 0.65638381]	[444.40924072 541.77581787 0.6551106 ]	[477.70422363 706.08648682 0.8484118 ]	[4.80377960e+02 8.57362305e+02 8.43203902e-01]	[539.19506836 529.01159668 0.67321205]	[544.51977539 706.11181641 0.80320764]	[523.88269043 744.53039551 0.92148399]	[462.26083374 264.80078125 0.83753443]	[487.98440552 259.6362915 0.81961644]	[436.56582642 236.52212524 0.88370425]	[5.00862579e+02 2.34022110e+02 3.79265398e-01]	[5.41914062e+02 8.08553894e+02 7.90012479e-01]	[5.49598389e+02 7.93235657e+02 6.67269111e-01]	[516.16668701 736.77227783 0.7535283 ]	[4.85438782e+02 8.95897034e+02 7.43932664e-01]	[4.64878632e+02 8.93320984e+02 7.49607980e-01]	[4.82914001e+02 8.70171204e+02 7.12968111e-01]
[480.37020874 275.09436035 0.91653639]	[462.40066528 300.7428894 0.88084382]	[395.5916748 313.52810669 0.80831015]	[377.7494812 423.89562988 0.84318334]	[393.0380249 546.98419189 0.83872271]	[536.69671631 295.63500977 0.85404414]	[562.24212646 400.86291504 0.86677623]	[600.76446533 508.48403931 0.83197838]	[493.10995483 531.55834961 0.64924723]	[446.9510498 539.21160889 0.63596272]	[477.66064453 705.9473877 0.82301581]	[4.80355316e+02 8.57411316e+02 8.42239201e-01]	[539.28088379 523.95056152 0.69545037]	[544.51489258 706.07080078 0.81381881]	[523.95343018 747.046875 0.9274869 ]	[462.36578369 262.20800781 0.85824788]	[490.54003906 257.15817261 0.83945799]	[436.65719604 234.05253601 0.91303366]	[5.00908661e+02 2.33918945e+02 4.05974567e-01]	[5.44363464e+02 8.11173523e+02 7.83896506e-01]	[5.54659424e+02 8.00912231e+02 6.54725194e-01]	[518.65722656 741.93615723 0.81707674]	[4.85465454e+02 8.95909119e+02 7.46796966e-01]	[4.64894928e+02 8.93343933e+02 7.50948131e-01]	[4.82862488e+02 8.70223694e+02 7.23586917e-01]
[480.37094116 275.09448242 0.91644841]	[462.39978027 300.73742676 0.88201177]	[395.59472656 313.5234375 0.80856991]	[377.75775146 423.8644104 0.84660459]	[393.0335083 546.98498535 0.83825016]	[536.68371582 295.62905884 0.85313451]	[562.23858643 400.85812378 0.86689919]	[600.76177979 508.48202515 0.83171821]	[493.10336304 531.56262207 0.65038383]	[446.94390869 539.21392822 0.63687444]	[477.65527344 705.94335938 0.82189476]	[4.80347198e+02 8.57399170e+02 8.43244970e-01]	[539.27752686 523.95385742 0.6959638 ]	[544.50897217 706.0793457 0.81541491]	[523.95751953 747.04138184 0.92768067]	[462.36566162 262.20785522 0.85802966]	[490.54077148 257.15734863 0.83905214]	[436.65655518 234.05253601 0.91336572]	[5.00909851e+02 2.33915405e+02 4.06125486e-01]	[5.44362366e+02 8.11183289e+02 7.79247999e-01]	[5.54647949e+02 8.00927734e+02 6.52013540e-01]	[518.66326904 741.92462158 0.82027853]	[4.85461578e+02 8.95883240e+02 7.58263290e-01]	[4.64897766e+02 8.93327087e+02 7.55521894e-01]	[4.82856140e+02 8.70219238e+02 7.22115278e-01]
[480.36428833 274.98495483 0.9134413 ]	[462.44485474 298.24963379 0.90087146]	[398.05081177 310.93988037 0.79836673]	[380.1427002 421.32662964 0.86950886]	[393.06469727 544.44177246 0.86132598]	[536.74414062 295.50149536 0.84330118]	[562.30023193 400.7244873 0.88748908]	[600.77593994 503.47195435 0.86807179]	[495.66976929 526.48358154 0.66153777]	[449.51724243 531.58068848 0.62432164]	[477.62338257 703.51422119 0.81672704]	[4.80344391e+02 8.57374817e+02 8.43756616e-01]	[541.72070312 523.85742188 0.70695186]	[544.53967285 705.93029785 0.7601859 ]	[524.04425049 747.11529541 0.8990981 ]	[462.40789795 259.64126587 0.87955302]	[490.52926636 257.04693604 0.83986628]	[439.09939575 233.9311676 0.92378908]	[5.00894440e+02 2.31448288e+02 3.35521281e-01]	[5.44473938e+02 8.13756104e+02 7.40706801e-01]	[5.57266846e+02 8.06042297e+02 6.63354456e-01]	[518.71472168 744.45715332 0.83026183]	[4.85457947e+02 8.95902832e+02 7.45378554e-01]	[4.64884674e+02 8.93337708e+02 7.49399126e-01]	[4.82819977e+02 8.70226990e+02 7.22211361e-01]
[482.71682739 269.93121338 0.85987771]	[464.87304688 298.00842285 0.90415728]	[398.12124634 303.25109863 0.80598283]	[380.17108154 418.70059204 0.89531732]	[395.54666138 541.76202393 0.86692762]	[539.19055176 287.8633728 0.7955538 ]	[562.42279053 398.19119263 0.90476596]	[600.88848877 500.83258057 0.89279747]	[498.18731689 523.85894775 0.6867854 ]	[452.08258057 526.48309326 0.63229132]	[472.54483032 700.8684082 0.79776138]	[480.36889648 852.38720703 0.86095136]	[541.79351807 518.76721191 0.70454973]	[546.92730713 706.08239746 0.78827709]	[529.06622314 754.74725342 0.83524793]	[462.36026001 257.04013062 0.91095614]	[490.54434204 254.36775208 0.82487905]	[439.1378479 228.80081177 0.87137616]	[5.03303375e+02 2.18631775e+02 4.47955430e-01]	[5.57243652e+02 8.26528503e+02 7.33318090e-01]	[5.64998718e+02 8.11191711e+02 6.81921124e-01]	[521.27001953 749.67199707 0.85434979]	[4.85437653e+02 8.93448303e+02 7.60579944e-01]	[4.64877899e+02 8.93263550e+02 7.54528701e-01]	[4.82886963e+02 8.67628723e+02 6.92278802e-01]
[482.74789429 267.32385254 0.8509903 ]	[464.89880371 295.59738159 0.8967424 ]	[398.13894653 300.75848389 0.81361622]	[380.22131348 418.68896484 0.88258648]	[395.6105957 541.74029541 0.8723892 ]	[539.22723389 285.2925415 0.80424392]	[562.41387939 395.59402466 0.86917704]	[603.3190918 500.75485229 0.8959347 ]	[500.67166138 523.82763672 0.70722741]	[454.63796997 526.45068359 0.64480513]	[472.52429199 698.30291748 0.79131693]	[480.36901855 852.37060547 0.85870373]	[541.88800049 518.73474121 0.71932757]	[547.01611328 705.99676514 0.77819288]	[534.15808105 754.83581543 0.8224346 ]	[462.37036133 254.57550049 0.90081388]	[493.09707642 251.84329224 0.81333053]	[439.16500854 223.75617981 0.87755299]	[503.37875366 216.13357544 0.53886586]	[5.62416992e+02 8.29158752e+02 7.74438500e-01]	[5.72635559e+02 8.13806335e+02 6.41989231e-01]	[521.29663086 752.203125 0.83564252]	[4.85452484e+02 8.93429565e+02 7.62890995e-01]	[4.64891113e+02 8.93248840e+02 7.53037572e-01]	[4.82903564e+02 8.67613037e+02 6.87422633e-01]
[482.8795166 264.74432373 0.84054714]	[464.90539551 295.54058838 0.89396918]	[398.1343689 300.7177124 0.81753641]	[380.25875854 418.77557373 0.87518406]	[395.64282227 539.30810547 0.86661571]	[539.23803711 282.74386597 0.811575 ]	[562.45373535 395.51724243 0.86557841]	[603.38586426 498.22235107 0.88793111]	[500.73065186 521.34454346 0.71228397]	[457.1338501 523.95880127 0.65553087]	[470.01849365 695.75244141 0.79488081]	[480.36398315 852.36645508 0.85486376]	[541.93621826 516.21289062 0.71373147]	[5.49555786e+02 6.95747131e+02 6.90111339e-01]	[539.25317383 767.5925293 0.85094517]	[464.88076782 254.48158264 0.86969322]	[498.15716553 246.79171753 0.80695236]	[439.2197876 223.68470764 0.87759721]	[5.03395935e+02 2.16076706e+02 4.39718544e-01]	[5.64950806e+02 8.34285767e+02 7.57274032e-01]	[5.80346436e+02 8.26528381e+02 6.81129992e-01]	[5.21321594e+02 7.65050964e+02 7.28330076e-01]	[4.85434052e+02 8.93392944e+02 7.64678001e-01]	[4.64867920e+02 8.93218689e+02 7.49682128e-01]	[4.82920502e+02 8.67607605e+02 6.75303996e-01]
[482.87765503 264.74853516 0.85067415]	[464.96514893 295.49163818 0.88060963]	[398.17730713 300.6477356 0.82689589]	[380.30270386 421.24212646 0.87031645]	[398.06115723 539.27862549 0.87310278]	[541.7064209 282.69372559 0.82720089]	[564.8572998 395.59588623 0.88023579]	[603.45794678 498.16958618 0.88805544]	[500.7789917 521.28320312 0.71720779]	[457.19094849 523.90447998 0.6624974 ]	[470.01281738 690.73162842 0.81105316]	[4.80351440e+02 8.52365112e+02 8.51022840e-01]	[544.29888916 513.64825439 0.70831013]	[554.63739014 682.97094727 0.73876894]	[541.82305908 772.80255127 0.8696456 ]	[464.8895874 254.50918579 0.88450038]	[498.16311646 246.84436035 0.83427525]	[439.24209595 221.17530823 0.88327605]	[503.46142578 216.08197021 0.65208375]	[5.67470337e+02 8.44522583e+02 7.31196404e-01]	[5.82826233e+02 8.29241699e+02 7.26127505e-01]	[5.23885864e+02 7.72806335e+02 6.83052123e-01]	[4.85406860e+02 8.93396667e+02 7.67628551e-01]	[4.64852966e+02 8.93217834e+02 7.51243353e-01]	[4.82907349e+02 8.67617737e+02 6.87932670e-01]
[482.97735596 262.25540161 0.83868641]	[467.43948364 295.42941284 0.86528242]	[398.22079468 298.21411133 0.83491498]	[380.32861328 421.2388916 0.87203866]	[398.13803101 539.2835083 0.88623941]	[541.73730469 280.21243286 0.8430469 ]	[564.91131592 395.52737427 0.87117356]	[603.51513672 498.11560059 0.88112056]	[500.8354187 521.23901367 0.71790719]	[459.62966919 523.88214111 0.66756421]	[469.99194336 690.73657227 0.80961114]	[480.35986328 852.28375244 0.85850787]	[544.34570312 513.5871582 0.70836979]	[554.7053833 682.93334961 0.74246049]	[544.37078857 788.04956055 0.88260603]	[467.41714478 254.50178528 0.86487341]	[498.23574829 246.79620361 0.83788729]	[439.30349731 221.15480042 0.88285172]	[503.47000122 216.0340271 0.56494898]	[5.72651245e+02 8.47136414e+02 7.44427800e-01]	[5.85440125e+02 8.31778259e+02 7.72730947e-01]	[5.31586426e+02 7.88149414e+02 6.77148819e-01]	[4.85467926e+02 8.93413452e+02 7.56995380e-01]	[4.64894440e+02 8.93231079e+02 7.45720506e-01]	[4.82904572e+02 8.65073792e+02 6.70825779e-01]
[485.41192627 262.20492554 0.83583546]	[469.95477295 293.01296997 0.84629846]	[398.2590332 298.17019653 0.84016794]	[380.33905029 418.7902832 0.87829185]	[398.19900513 539.19604492 0.87501305]	[541.78826904 280.17666626 0.85570395]	[564.97595215 395.58023071 0.87701881]	[605.90924072 495.64364624 0.87572014]	[500.88461304 518.7520752 0.71310163]	[459.69094849 523.82843018 0.6661436 ]	[470.03271484 690.67272949 0.82205856]	[480.34130859 852.23327637 0.86674505]	[544.3918457 511.07150269 0.70006126]	[557.25909424 685.57189941 0.80396998]	[546.92211914 793.3192749 0.83845758]	[469.9906311 254.4821167 0.86529195]	[500.65924072 246.7885437 0.85622793]	[441.67129517 221.15768433 0.88459986]	[503.48605347 216.01499939 0.51825112]	[5.80347168e+02 8.49798035e+02 7.86241651e-01]	[5.88042297e+02 8.36858826e+02 7.41482675e-01]	[5.39285217e+02 7.98374756e+02 6.54761374e-01]	[4.85432617e+02 8.93392151e+02 7.70391166e-01]	[4.64864655e+02 8.90835571e+02 7.58961737e-01]	[4.82874939e+02 8.62547302e+02 6.83013916e-01]
[487.92062378 262.2364502 0.81703788]	[470.01623535 292.962677 0.83693588]	[400.68148804 298.15264893 0.83967692]	[382.74142456 421.23168945 0.86188161]	[398.27267456 539.24261475 0.88722599]	[541.84967041 280.1255188 0.86923635]	[565.01837158 395.49765015 0.86350226]	[605.93499756 495.58877563 0.86574173]	[503.26538086 518.71899414 0.70941216]	[459.75137329 521.3682251 0.67490411]	[470.01062012 690.65930176 0.82616729]	[480.34429932 852.18927002 0.87207544]	[544.42297363 511.03405762 0.69368201]	[559.73931885 688.01025391 0.8204819 ]	[5.54649536e+02 8.08520874e+02 8.00123811e-01]	[472.59667969 254.51327515 0.86644763]	[500.71209717 249.30421448 0.85761446]	[441.73043823 223.72383118 0.85975808]	[5.03493378e+02 2.16024063e+02 4.13604289e-01]	[5.82803955e+02 8.59923889e+02 7.70361245e-01]	[5.90639832e+02 8.49605469e+02 7.41888762e-01]	[5.41892517e+02 8.11120361e+02 6.84248865e-01]	[4.85420441e+02 8.93423462e+02 7.68197358e-01]	[4.64857208e+02 8.90851562e+02 7.58868814e-01]	[4.82911652e+02 8.59995728e+02 6.79028392e-01]
[487.98464966 264.70318604 0.81300491]	[477.59512329 292.92001343 0.83524942]	[400.80947876 298.11047363 0.83610445]	[385.37142944 418.62930298 0.80902153]	[400.76757812 539.29388428 0.89144093]	[544.36791992 277.72128296 0.8898856 ]	[567.53088379 392.97119141 0.83257145]	[606.03521729 495.63754272 0.87042952]	[503.40637207 518.78222656 0.70490158]	[462.23529053 523.86395264 0.67334431]	[472.57067871 688.14685059 0.83394122]	[480.32235718 849.76635742 0.86433637]	[546.95092773 513.62084961 0.66954225]	[562.34112549 688.10394287 0.87021178]	[564.81750488 824.06988525 0.83608639]	[475.15142822 254.51823425 0.88545179]	[500.77844238 249.35734558 0.88934505]	[441.9046936 223.7374115 0.83233035]	[508.4553833 215.95848083 0.67555666]	[5.85465332e+02 8.70232971e+02 8.17636967e-01]	[6.00882385e+02 8.57387878e+02 7.84851789e-01]	[5.57166748e+02 8.31678467e+02 6.70665503e-01]	[4.85402008e+02 8.93430786e+02 7.54776001e-01]	[4.64831146e+02 8.90849121e+02 7.49021113e-01]	[4.82902893e+02 8.59987976e+02 6.82215095e-01]
[488.00991821 262.25137329 0.81286407]	[477.59460449 292.91799927 0.83483297]	[400.81246948 298.10800171 0.83566129]	[385.37710571 418.62841797 0.80853879]	[400.76730347 539.29290771 0.89088714]	[544.36633301 277.72119141 0.88930404]	[567.53063965 392.96466064 0.83214307]	[606.03741455 495.63546753 0.87015015]	[503.40744019 518.76959229 0.70454168]	[462.23480225 523.85058594 0.67302179]	[472.56079102 688.14501953 0.83311731]	[480.32699585 849.76715088 0.86428535]	[546.95587158 513.61004639 0.6688596 ]	[562.34118652 688.11022949 0.86872011]	[564.81939697 824.06848145 0.83523822]	[475.15917969 254.51824951 0.88598764]	[500.78051758 249.35559082 0.88903141]	[441.90490723 223.74432373 0.83202624]	[508.45492554 215.95637512 0.66767722]	[5.85467712e+02 8.70234253e+02 8.16860378e-01]	[6.00887329e+02 8.57388000e+02 7.84181356e-01]	[5.57167969e+02 8.31678406e+02 6.69620931e-01]	[4.85396423e+02 8.93438477e+02 7.51624048e-01]	[4.64835510e+02 8.93222107e+02 7.47315168e-01]	[4.82909119e+02 8.59993652e+02 6.80593789e-01]
[487.93875122 264.75714111 0.81437039]	[477.70568848 292.90176392 0.84991199]	[403.29638672 298.07507324 0.82728952]	[390.4588623 413.59158325 0.7763871 ]	[400.82244873 539.19439697 0.87157053]	[544.44677734 277.70758057 0.89146101]	[567.5871582 392.97897339 0.81890643]	[606.07287598 495.59320068 0.86196053]	[503.44415283 518.77459717 0.70346475]	[462.26693726 523.84881592 0.67842489]	[475.07485962 688.05932617 0.84046143]	[480.32138062 849.78082275 0.86757779]	[546.98278809 513.62207031 0.66410941]	[562.39361572 688.0892334 0.87069482]	[564.99981689 829.19464111 0.84444273]	[475.11981201 254.52430725 0.88127464]	[500.77468872 249.40693665 0.88916177]	[444.30493164 223.70878601 0.8254143 ]	[508.53588867 216.0058136 0.6831736 ]	[5.85423401e+02 8.72900696e+02 8.44426394e-01]	[6.00880798e+02 8.67623108e+02 8.23000610e-01]	[5.62240295e+02 8.34402161e+02 7.16098845e-01]	[4.85387421e+02 8.93415405e+02 7.65321493e-01]	[4.64837524e+02 8.90840393e+02 7.52717853e-01]	[4.82895111e+02 8.62532654e+02 6.85656011e-01]
[488.01159668 262.23248291 0.8103084 ]	[480.16705322 292.88571167 0.86390615]	[403.36932373 298.06088257 0.81929076]	[395.53179932 413.55783081 0.8006677 ]	[400.88137817 536.65197754 0.85014123]	[544.53356934 277.69277954 0.87877083]	[572.6081543 390.43530273 0.79559463]	[608.52233887 498.11587524 0.86788291]	[503.47940063 518.78399658 0.70158273]	[462.28283691 523.83856201 0.68445164]	[475.17297363 687.99139404 0.85131055]	[480.32681274 852.21398926 0.86508816]	[547.06292725 516.14099121 0.65802592]	[564.82019043 688.07885742 0.87711132]	[5.67598206e+02 8.34272766e+02 8.01592708e-01]	[475.17086792 254.45446777 0.87589782]	[500.82757568 249.39454651 0.88838124]	[444.43423462 221.1867981 0.82409477]	[511.06838989 216.05091858 0.64197481]	[5.85488525e+02 8.77920105e+02 8.42690885e-01]	[6.03389282e+02 8.70265320e+02 8.65135312e-01]	[5.62442932e+02 8.49576843e+02 7.64235616e-01]	[4.85382996e+02 8.95843140e+02 7.56458402e-01]	[4.64823486e+02 8.93238586e+02 7.47481823e-01]	[4.82893890e+02 8.65072205e+02 6.90640569e-01]
[490.56964111 262.19290161 0.80418378]	[480.27679443 292.94161987 0.88836837]	[405.84823608 298.06448364 0.81459093]	[398.04284668 418.6008606 0.85826713]	[403.26318359 534.13104248 0.84170318]	[547.02697754 280.15634155 0.84402823]	[577.7197876 390.44610596 0.79307485]	[608.60388184 498.21374512 0.87452847]	[505.87585449 518.77850342 0.69034171]	[462.28814697 523.82080078 0.67855561]	[477.6121521 687.96148682 0.85449141]	[480.3453064 852.2376709 0.8617509]	[549.53210449 516.14141846 0.64920282]	[564.8326416 688.04638672 0.88468206]	[5.77746460e+02 8.47048950e+02 7.75048375e-01]	[477.65301514 254.42427063 0.87831676]	[500.90325928 249.3690033 0.89328694]	[446.91870117 221.17536926 0.81755638]	[513.58746338 216.04684448 0.65431046]	[5.85507446e+02 8.80532715e+02 7.86079943e-01]	[6.03434998e+02 8.72770874e+02 8.42387319e-01]	[5.65028687e+02 8.52356812e+02 7.11654961e-01]	[4.85357178e+02 8.93433350e+02 7.58036017e-01]	[4.62400818e+02 8.90850281e+02 7.45786190e-01]	[4.82930206e+02 8.65117737e+02 6.89876020e-01]
[495.5909729 259.70404053 0.8136453 ]	[482.7394104 292.91394043 0.88684058]	[408.44543457 298.03036499 0.80636376]	[398.15380859 418.6461792 0.87870729]	[403.33044434 531.59265137 0.82972354]	[549.59594727 280.17337036 0.82773608]	[580.2565918 390.41760254 0.79662621]	[611.11932373 498.23617554 0.85909188]	[505.92352295 518.73736572 0.68167007]	[462.28445435 521.331604 0.67572331]	[477.66296387 687.97271729 0.85836959]	[480.3447876 852.22198486 0.85933703]	[552.10516357 513.64849854 0.63863015]	[564.8572998 688.06848145 0.88418001]	[5.80337097e+02 8.49660583e+02 8.19673717e-01]	[477.72885132 254.37948608 0.87735355]	[503.29669189 249.34706116 0.88531935]	[449.50091553 221.19332886 0.80063152]	[516.21228027 216.06187439 0.72667027]	[5.85538574e+02 8.88180725e+02 8.13554883e-01]	[6.03498535e+02 8.75407288e+02 8.17934930e-01]	[5.67580200e+02 8.57431274e+02 6.73875213e-01]	[4.85394287e+02 8.93426025e+02 7.61860490e-01]	[4.64834686e+02 8.90848511e+02 7.46599913e-01]	[4.82908203e+02 8.65091125e+02 6.84121192e-01]
[498.15594482 259.70925903 0.81451857]	[482.89682007 292.93533325 0.88721919]	[416.04882812 298.00534058 0.83218557]	[398.24865723 416.10006714 0.85106814]	[403.40658569 529.03875732 0.82167315]	[557.22167969 280.21136475 0.82722849]	[582.82910156 395.60629272 0.87135363]	[613.67285156 500.66409302 0.85755813]	[505.99978638 521.23931885 0.68251544]	[462.31512451 521.37371826 0.68415797]	[477.72210693 685.61560059 0.87168783]	[480.34765625 852.20581055 0.85646844]	[557.19940186 516.19342041 0.65091717]	[564.91345215 688.06182861 0.87780505]	[5.82765991e+02 8.49753052e+02 8.38428378e-01]	[480.18475342 254.36781311 0.87276506]	[503.4246521 249.3392334 0.86241692]	[454.54849243 221.13439941 0.82213503]	[518.79705811 215.98838806 0.71944505]	[5.85523315e+02 8.90707886e+02 8.30326617e-01]	[6.03506165e+02 8.80490967e+02 8.12153995e-01]	[5.70100586e+02 8.62512817e+02 6.64520144e-01]	[4.85406586e+02 8.93418457e+02 7.60720253e-01]	[4.64837708e+02 8.90839172e+02 7.45727420e-01]	[4.82895782e+02 8.65078979e+02 6.75098121e-01]
[500.71969604 259.59387207 0.86057049]	[485.44000244 290.41921997 0.85014129]	[418.64779663 295.58312988 0.85469073]	[400.68511963 403.37017822 0.85334629]	[405.9057312 528.9911499 0.81085938]	[559.84393311 280.14926147 0.86214304]	[582.95477295 393.01025391 0.87494999]	[616.25720215 500.73208618 0.8622669 ]	[508.50198364 518.68664551 0.65828699]	[462.36306763 521.23571777 0.66270125]	[480.10372925 685.59155273 0.87577742]	[480.33538818 852.21746826 0.85631078]	[559.7512207 513.61956787 0.65633976]	[564.96063232 688.07763672 0.87242991]	[5.82729187e+02 8.49750244e+02 8.31001341e-01]	[480.33282471 251.93600464 0.86413652]	[505.94293213 244.26365662 0.84045184]	[457.07485962 218.67312622 0.8490842 ]	[521.32556152 213.55369568 0.75734591]	[5.85460571e+02 8.90839966e+02 8.49175334e-01]	[6.03448425e+02 8.85596008e+02 8.21345091e-01]	[5.70051086e+02 8.62504272e+02 6.70598626e-01]	[4.85382965e+02 8.93406921e+02 7.66702771e-01]	[4.62414795e+02 8.90822083e+02 7.46466517e-01]	[4.82893646e+02 8.65108337e+02 6.78524613e-01]
[500.72525024 257.20446777 0.86307901]	[490.52468872 292.87985229 0.82817787]	[418.78942871 295.5947876 0.85113311]	[400.77597046 403.36447144 0.86504 ]	[410.95556641 529.04589844 0.80470645]	[562.37005615 280.19238281 0.87045157]	[585.46295166 395.57589722 0.88384545]	[621.3269043 500.78329468 0.88659322]	[511.04217529 518.77362061 0.65934533]	[462.43487549 521.3036499 0.65569031]	[480.12268066 685.6072998 0.87423241]	[480.33917236 852.20751953 0.85581124]	[559.81097412 516.19476318 0.66636556]	[564.96612549 688.1260376 0.86318648]	[5.82783386e+02 8.52294556e+02 8.38910580e-01]	[480.34002686 251.8414917 0.85046047]	[505.98141479 244.21234131 0.8432005 ]	[457.08026123 218.56838989 0.85163188]	[523.77636719 213.54681396 0.86680281]	[5.85379517e+02 8.93358704e+02 8.15632045e-01]	[6.03384460e+02 8.88212708e+02 8.02618444e-01]	[5.75153320e+02 8.67653198e+02 6.71434939e-01]	[4.85385071e+02 8.93417480e+02 7.63377666e-01]	[4.64821747e+02 8.90833435e+02 7.46081114e-01]	[4.82888824e+02 8.65091187e+02 6.72560215e-01]
[500.74032593 257.15982056 0.86454499]	[498.19961548 292.90301514 0.85276419]	[421.28665161 295.58712769 0.84851056]	[403.34921265 405.91925049 0.78878057]	[416.04797363 529.01434326 0.82616842]	[564.94458008 282.67462158 0.85131526]	[588.09368896 398.07485962 0.85717219]	[623.87518311 503.26641846 0.92227834]	[513.59875488 521.22827148 0.66352838]	[464.89782715 521.30352783 0.65357578]	[480.16848755 687.99523926 0.88712418]	[480.34686279 852.18041992 0.85564399]	[562.25152588 518.70373535 0.68217903]	[564.95629883 688.15783691 0.86430895]	[5.80364075e+02 8.52281189e+02 8.25325787e-01]	[482.73617554 249.29058838 0.83746892]	[508.52902222 241.72306824 0.82031578]	[459.58822632 216.12831116 0.87796038]	[523.94610596 213.41592407 0.88462281]	[5.85373901e+02 8.93430725e+02 8.13964427e-01]	[6.03369751e+02 8.90653992e+02 7.98498154e-01]	[5.70093811e+02 8.67634705e+02 6.75506711e-01]	[4.85378204e+02 8.93387756e+02 7.64343023e-01]	[4.64822662e+02 8.90800110e+02 7.48774767e-01]	[4.82906372e+02 8.65058472e+02 6.69662893e-01]
[500.78591919 259.61676025 0.87172633]	[500.80227661 292.90658569 0.89734674]	[423.88433838 295.54187012 0.82574713]	[413.52709961 400.8326416 0.79532945]	[418.54846191 526.50378418 0.85301572]	[567.54370117 282.75427246 0.81749058]	[595.67901611 398.03851318 0.835154 ]	[624.00042725 503.35549927 0.92656839]	[516.19403076 521.23419189 0.67242527]	[467.47344971 521.28570557 0.64224631]	[480.1930542 688.04040527 0.88918477]	[480.34051514 849.76885986 0.85365152]	[562.33508301 518.72796631 0.69309741]	[564.99713135 690.62335205 0.85580391]	[5.80291931e+02 8.52259888e+02 8.10262442e-01]	[482.77481079 249.34986877 0.85498267]	[511.08987427 244.22297668 0.83129019]	[459.75848389 216.15953064 0.85254192]	[526.51055908 213.44046021 0.87643737]	[5.85372009e+02 8.95843628e+02 8.09778810e-01]	[6.03377502e+02 8.90669189e+02 8.05380940e-01]	[5.67543457e+02 8.67607422e+02 6.84758127e-01]	[4.85377228e+02 8.93377197e+02 7.64542341e-01]	[4.64822784e+02 8.90784607e+02 7.49841213e-01]	[4.82904846e+02 8.62563354e+02 6.64526761e-01]
[503.36187744 257.09338379 0.88620037]	[503.28634644 290.45608521 0.8964659 ]	[428.97341919 295.48922729 0.8036527 ]	[416.11761475 405.86416626 0.81146026]	[418.64224243 526.45690918 0.87464583]	[572.65515137 285.24230957 0.79193008]	[600.87615967 398.10131836 0.86083353]	[626.5043335 503.43997192 0.91513556]	[518.75299072 518.77972412 0.69111252]	[472.53771973 521.26031494 0.64149499]	[480.25408936 688.02996826 0.89217448]	[480.36721802 849.76300049 0.85224056]	[562.44873047 518.73266602 0.70533478]	[565.03509521 690.72729492 0.837349 ]	[5.80270752e+02 8.52281494e+02 8.07960927e-01]	[485.39489746 246.77128601 0.8239091 ]	[518.73468018 239.18386841 0.87421006]	[462.28173828 216.10723877 0.85846299]	[531.59112549 213.42596436 0.84631997]	[5.85407410e+02 8.95853638e+02 8.12342942e-01]	[6.03388367e+02 8.90674988e+02 8.14125657e-01]	[5.67498718e+02 8.67644348e+02 7.08541632e-01]	[4.85383759e+02 8.93383423e+02 7.62571514e-01]	[4.64827698e+02 8.90783875e+02 7.48668194e-01]	[4.82923492e+02 8.62561157e+02 6.47291064e-01]
[503.42868042 256.95181274 0.88369322]	[503.47698975 292.90783691 0.88487631]	[436.62023926 295.47958374 0.83106059]	[418.65136719 403.36642456 0.83028471]	[418.79138184 523.93554688 0.89564919]	[580.29608154 285.30780029 0.80057222]	[603.41326904 398.12438965 0.88673735]	[629.10565186 503.49258423 0.86629748]	[521.23443604 518.71063232 0.70107299]	[475.12683105 518.74328613 0.64016646]	[480.27194214 688.02893066 0.89271683]	[4.80379364e+02 8.49740845e+02 8.46005440e-01]	[564.87823486 516.20593262 0.6952793 ]	[567.50036621 690.72601318 0.81520736]	[5.80250549e+02 8.52247742e+02 8.04454148e-01]	[487.9418335 241.71234131 0.81204075]	[518.79693604 239.11427307 0.8867833 ]	[464.8944397 216.07389832 0.79775757]	[536.69250488 213.41972351 0.88071972]	[5.85401428e+02 8.95836487e+02 8.12199950e-01]	[6.03379944e+02 8.90655884e+02 8.05675268e-01]	[5.67471558e+02 8.67609741e+02 7.04549015e-01]	[4.85397766e+02 8.93380371e+02 7.60558724e-01]	[4.64829956e+02 8.90783569e+02 7.46810973e-01]	[4.85353302e+02 8.62561829e+02 6.31190777e-01]
[511.00289917 254.51570129 0.86000097]	[516.15838623 292.88623047 0.83673555]	[441.77609253 295.43130493 0.83681703]	[421.37915039 403.34283447 0.83941209]	[423.76824951 523.81463623 0.8921454 ]	[585.36956787 285.24505615 0.82821089]	[608.63433838 398.22973633 0.86132526]	[641.82543945 503.48922729 0.87343562]	[523.79412842 518.68554688 0.70446205]	[480.22305298 518.76464844 0.67212558]	[482.74255371 685.61151123 0.89631867]	[482.73983765 849.74926758 0.85886431]	[565.0680542 516.15039062 0.66790771]	[572.61413574 688.08807373 0.7862885 ]	[5.80315002e+02 8.52250671e+02 8.08254898e-01]	[498.13021851 239.12426758 0.8440671 ]	[521.41290283 236.61700439 0.91546285]	[477.58917236 216.01972961 0.6646626 ]	[541.90563965 213.30773926 0.91410601]	[5.85394958e+02 8.93450562e+02 8.12229037e-01]	[6.03373535e+02 8.90662842e+02 8.00056756e-01]	[5.67522217e+02 8.67620911e+02 6.94380283e-01]	[4.85401672e+02 8.93375061e+02 7.56836355e-01]	[4.64822723e+02 8.90767151e+02 7.41004467e-01]	[4.85395111e+02 8.62562195e+02 6.47495031e-01]
[508.54879761 254.51763916 0.86020392]	[516.15490723 292.88879395 0.83691269]	[441.77474976 295.43701172 0.83759159]	[421.37701416 403.34692383 0.83926612]	[423.76675415 523.8170166 0.89170969]	[585.36914062 285.24380493 0.82837999]	[608.63037109 398.22512817 0.8610003 ]	[641.81884766 503.4772644 0.87412828]	[523.79620361 518.67938232 0.70245063]	[480.21813965 518.76116943 0.67037451]	[482.74395752 685.61462402 0.89602667]	[482.73638916 849.74206543 0.85911703]	[567.45294189 516.14434814 0.66534913]	[572.59277344 688.11401367 0.78242648]	[5.80313599e+02 8.52249878e+02 8.07751000e-01]	[498.12606812 239.12571716 0.84319121]	[521.41351318 236.61703491 0.91509736]	[475.17675781 216.01293945 0.66189265]	[541.90777588 213.30377197 0.91300285]	[5.85390808e+02 8.95839722e+02 8.12806726e-01]	[6.03367676e+02 8.90669250e+02 8.01021338e-01]	[5.67522766e+02 8.67619263e+02 6.92492902e-01]	[4.85418091e+02 8.93376953e+02 7.57138610e-01]	[4.64838379e+02 8.90769165e+02 7.40701318e-01]	[4.85384064e+02 8.62547546e+02 6.47743642e-01]
[511.01220703 254.58702087 0.84584028]	[518.73040771 292.91098022 0.86360776]	[441.85058594 295.45483398 0.83563614]	[428.92233276 400.85726929 0.78724039]	[426.35140991 523.8894043 0.85775489]	[585.5355835 285.30953979 0.81250167]	[616.24157715 400.62683105 0.84862876]	[644.41772461 503.49136353 0.90594494]	[523.82305908 516.14807129 0.69170755]	[480.23471069 518.69732666 0.6548053 ]	[482.77359009 685.60400391 0.89594209]	[482.76821899 849.72967529 0.86229479]	[567.47491455 513.57501221 0.65093374]	[575.19012451 688.06317139 0.77801228]	[5.80326355e+02 8.52285278e+02 8.02000403e-01]	[498.12713623 239.1534729 0.83228105]	[523.8371582 236.67723083 0.89508492]	[477.70767212 213.50222778 0.64719862]	[544.40087891 210.83590698 0.92337304]	[5.85407715e+02 8.95851807e+02 8.07777345e-01]	[6.03380859e+02 8.90672729e+02 8.08766365e-01]	[5.67521118e+02 8.67665527e+02 6.85395062e-01]	[4.85460175e+02 8.93403320e+02 7.65882134e-01]	[4.64884491e+02 8.90783020e+02 7.41750956e-01]	[4.85410614e+02 8.62512634e+02 6.45768166e-01]
[516.19384766 254.57769775 0.85732102]	[521.26629639 292.89334106 0.89814585]	[444.35824585 295.44970703 0.81964046]	[434.07653809 403.37359619 0.770567 ]	[434.03295898 523.9296875 0.84517372]	[588.10455322 287.81036377 0.7943632 ]	[621.31689453 398.19979858 0.86498308]	[644.5546875 503.47103882 0.90260625]	[523.97216797 516.19262695 0.68501616]	[480.32772827 518.7387085 0.66407591]	[482.79656982 685.57946777 0.89594746]	[482.76489258 849.7220459 0.86418343]	[570.08294678 516.14416504 0.63874048]	[577.72601318 688.09130859 0.78176725]	[5.80332153e+02 8.52281433e+02 8.03612113e-01]	[500.68881226 239.10209656 0.87825036]	[526.40167236 236.60055542 0.88431883]	[480.21960449 213.40982056 0.76269627]	[546.95513916 210.80064392 0.88190663]	[5.85408508e+02 8.95848877e+02 8.13428462e-01]	[6.03384216e+02 8.90672241e+02 8.12160611e-01]	[5.67534363e+02 8.67656799e+02 6.83420718e-01]	[4.85451569e+02 8.93413147e+02 7.64607906e-01]	[4.64876007e+02 8.90792175e+02 7.40999460e-01]	[4.85404327e+02 8.62505493e+02 6.46525264e-01]
[521.25994873 254.52372742 0.87835157]	[521.4309082 292.87210083 0.89584094]	[446.94128418 295.42990112 0.79989415]	[436.59591675 403.30795288 0.81153357]	[436.56158447 521.41204834 0.8663106 ]	[593.16143799 287.8633728 0.78245735]	[623.85552979 398.2507019 0.89923131]	[647.09912109 505.89691162 0.88057786]	[526.4430542 516.14233398 0.66983145]	[482.74606323 518.68560791 0.66559124]	[482.83621216 685.51855469 0.89590502]	[482.76150513 849.70025635 0.86288786]	[575.15594482 513.59729004 0.63461417]	[580.22296143 688.09313965 0.79798728]	[5.80343933e+02 8.52319336e+02 7.95761526e-01]	[503.31497192 239.06362915 0.88407505]	[531.57269287 236.53024292 0.85395062]	[482.76953125 213.51972961 0.68333995]	[549.60003662 210.78128052 0.8540591 ]	[5.85438477e+02 8.95895996e+02 8.11447978e-01]	[6.03414551e+02 8.90706360e+02 8.25647235e-01]	[5.67551025e+02 8.67703613e+02 6.71225846e-01]	[4.85459106e+02 8.93418457e+02 7.60607660e-01]	[4.64884094e+02 8.90794800e+02 7.35233366e-01]	[4.85393433e+02 8.60008972e+02 6.44488931e-01]
[521.31860352 254.46957397 0.88989645]	[523.87133789 290.43295288 0.89204091]	[454.556427 292.96923828 0.79376405]	[436.67254639 403.33731079 0.83984673]	[436.68487549 521.39782715 0.88869786]	[598.25671387 287.83990479 0.78452373]	[624.00323486 400.69616699 0.90572828]	[649.66900635 505.90289307 0.84652835]	[526.51135254 516.14147949 0.66288859]	[482.80560303 516.1973877 0.66206831]	[482.85482788 685.46289062 0.88827962]	[482.77252197 849.72955322 0.86496401]	[577.69085693 513.61834717 0.63207698]	[580.25292969 688.1229248 0.80897999]	[5.80349426e+02 8.52326050e+02 7.97182858e-01]	[503.4296875 236.63154602 0.89433289]	[534.17523193 236.52449036 0.86408401]	[482.89266968 213.53710938 0.78072554]	[557.1776123 210.81581116 0.86665255]	[5.85438110e+02 8.95860779e+02 8.04712057e-01]	[6.03401123e+02 8.90676086e+02 8.15213442e-01]	[5.67560913e+02 8.67705505e+02 6.77733839e-01]	[4.85467377e+02 8.93422974e+02 7.61771023e-01]	[4.64892700e+02 8.90804077e+02 7.36630559e-01]	[4.85389709e+02 8.62518921e+02 6.47508740e-01]
[521.39605713 254.43234253 0.89467949]	[524.01202393 290.44137573 0.87267852]	[457.14990234 292.94046021 0.81491554]	[439.14077759 403.32202148 0.84573245]	[439.09017944 521.41650391 0.89657044]	[600.81207275 287.88217163 0.79508221]	[626.45666504 400.63262939 0.89756268]	[652.19799805 503.41464233 0.84907556]	[529.03460693 516.21447754 0.65863264]	[482.89416504 518.71020508 0.66208994]	[482.9022522 685.4453125 0.88776249]	[482.78051758 849.73614502 0.86527693]	[580.24841309 516.18395996 0.65208304]	[580.31152344 688.15527344 0.8143543 ]	[5.80343384e+02 8.52306946e+02 7.97728181e-01]	[505.9140625 236.62042236 0.88427848]	[536.7376709 236.51490784 0.87377948]	[487.91870117 215.95388794 0.64207244]	[559.74133301 210.82833862 0.88267183]	[5.85429871e+02 8.95873291e+02 8.04855466e-01]	[6.03394287e+02 8.90685425e+02 8.15771222e-01]	[5.67555420e+02 8.67676819e+02 6.72744632e-01]	[4.85467072e+02 8.93435669e+02 7.57183135e-01]	[4.64894165e+02 8.90810730e+02 7.33403742e-01]	[4.85389221e+02 8.62527527e+02 6.49021983e-01]
[523.8460083 254.42547607 0.89214313]	[526.47467041 292.87649536 0.8602078 ]	[459.62826538 292.92022705 0.82579833]	[439.23565674 403.29779053 0.85687113]	[439.15023804 523.7800293 0.90359372]	[603.27819824 287.87744141 0.80631953]	[626.62963867 400.75418091 0.88122267]	[657.25250244 503.41204834 0.84925532]	[529.03143311 516.20428467 0.64999497]	[482.87258911 518.7020874 0.65480709]	[482.91668701 685.45117188 0.88809401]	[482.78033447 849.75201416 0.86384022]	[580.26940918 516.15057373 0.65058792]	[580.36297607 690.59844971 0.81102747]	[5.80353638e+02 8.52309448e+02 7.99020767e-01]	[508.44186401 236.60906982 0.8699345 ]	[539.29266357 236.52897644 0.89962155]	[490.50390625 215.91915894 0.67798752]	[562.21820068 210.86538696 0.90346634]	[5.85427673e+02 8.95888245e+02 8.06805730e-01]	[6.03400391e+02 8.90699951e+02 8.18567872e-01]	[5.67565430e+02 8.67667297e+02 6.66268051e-01]	[4.85445953e+02 8.95838562e+02 7.48326898e-01]	[4.64871765e+02 8.90822327e+02 7.27956176e-01]	[4.85407135e+02 8.62538696e+02 6.48336649e-01]
[523.96099854 254.44371033 0.87761819]	[529.03137207 292.87289429 0.83466828]	[459.75631714 292.91766357 0.82889712]	[439.29507446 400.65945435 0.87759572]	[439.17352295 521.36730957 0.90067691]	[603.35827637 290.36380005 0.81788099]	[629.11395264 400.82821655 0.85371906]	[659.82220459 503.42169189 0.85582978]	[529.07641602 518.68103027 0.64758128]	[482.9168396 518.69952393 0.649598 ]	[482.95187378 685.42822266 0.87671351]	[482.79785156 849.76135254 0.86360288]	[580.2935791 516.16973877 0.65449965]	[582.74713135 688.19000244 0.81749654]	[5.80339966e+02 8.52302612e+02 8.00736189e-01]	[511.02133179 236.63261414 0.85714257]	[541.74658203 236.53059387 0.90701532]	[493.12008667 215.94032288 0.56119895]	[562.32244873 210.83303833 0.91230929]	[5.85447815e+02 8.95895752e+02 8.12258482e-01]	[6.03410889e+02 8.90709106e+02 8.27739954e-01]	[5.67532349e+02 8.67654724e+02 6.73321307e-01]	[4.85436829e+02 8.93440002e+02 7.51927435e-01]	[4.64871307e+02 8.90811401e+02 7.30867147e-01]	[4.85433197e+02 8.62554688e+02 6.43440902e-01]
[523.97381592 254.4359436 0.86549985]	[534.10906982 292.87332153 0.82557356]	[462.20452881 292.88201904 0.81783509]	[441.67687988 398.25363159 0.88600957]	[439.19137573 521.36724854 0.90170246]	[603.46038818 290.40542603 0.82596165]	[631.65203857 403.31002808 0.82735938]	[659.87719727 503.45965576 0.86016876]	[531.55834961 516.21356201 0.64294255]	[482.94140625 516.20092773 0.63945282]	[485.36929321 685.43676758 0.86395454]	[482.80197144 849.75 0.8639822 ]	[580.31750488 516.17358398 0.65666962]	[582.76861572 688.20300293 0.82131863]	[5.80342346e+02 8.52284607e+02 8.03947508e-01]	[511.06454468 236.61831665 0.85232311]	[541.77923584 236.53410339 0.90459204]	[495.60827637 215.92431641 0.54458123]	[562.3972168 210.81410217 0.91228485]	[5.85433289e+02 8.95888367e+02 8.14827383e-01]	[6.03395508e+02 8.90704956e+02 8.25141907e-01]	[5.67530823e+02 8.67623657e+02 6.72223449e-01]	[4.85449432e+02 8.93437073e+02 7.50010371e-01]	[4.64879974e+02 8.90806702e+02 7.30633497e-01]	[4.85428864e+02 8.62539551e+02 6.43731713e-01]
[526.47558594 254.46295166 0.84852201]	[536.66375732 292.89660645 0.8346386 ]	[462.2578125 292.90264893 0.81873053]	[441.72860718 398.21292114 0.88838345]	[439.21881104 521.34643555 0.90290499]	[605.88720703 290.4335022 0.82315564]	[631.7020874 403.30386353 0.82345748]	[662.33538818 505.86807251 0.86174589]	[531.61151123 516.19470215 0.64236546]	[485.39407349 516.1652832 0.63480222]	[485.38394165 685.4755249 0.8627913 ]	[482.81045532 849.72357178 0.86502457]	[580.34088135 516.16595459 0.66344863]	[582.77606201 690.61474609 0.81867993]	[5.80337830e+02 8.52280273e+02 8.03411186e-01]	[513.64453125 236.65455627 0.84458566]	[541.86212158 236.55015564 0.90844524]	[495.70074463 215.95445251 0.56747305]	[562.480896 210.83078003 0.93096411]	[5.85439636e+02 8.95893799e+02 8.16294849e-01]	[6.03399536e+02 8.90710388e+02 8.26392412e-01]	[5.67514709e+02 8.67621399e+02 6.74114108e-01]	[4.85442657e+02 8.93432007e+02 7.52316415e-01]	[4.64872223e+02 8.90792175e+02 7.33233809e-01]	[4.85439545e+02 8.62497925e+02 6.42527580e-01]
[526.46624756 254.44902039 0.84882599]	[536.72753906 290.4437561 0.83792663]	[462.30142212 290.40286255 0.81164634]	[441.74472046 398.15612793 0.89452243]	[439.23059082 521.32641602 0.89735061]	[605.91992188 290.40628052 0.82061011]	[634.18719482 403.3586731 0.81882906]	[662.3449707 505.87576294 0.8652491 ]	[531.60778809 516.19299316 0.6397754 ]	[485.39358521 516.14904785 0.63132149]	[485.38659668 685.49597168 0.86279666]	[482.8112793 849.74084473 0.86384618]	[580.33685303 516.17932129 0.66221905]	[582.78631592 690.61975098 0.81458682]	[5.80336853e+02 8.52313110e+02 8.01173747e-01]	[516.12817383 236.64283752 0.8435806 ]	[541.86230469 236.56149292 0.90784162]	[498.15921021 215.91729736 0.58888435]	[564.81866455 210.86698914 0.93464416]	[5.85451599e+02 8.95906250e+02 8.07107747e-01]	[6.03406433e+02 8.90720215e+02 8.20567131e-01]	[5.67502869e+02 8.67668152e+02 6.84548378e-01]	[4.85429993e+02 8.95837585e+02 7.48790324e-01]	[4.64860321e+02 8.90808960e+02 7.30970562e-01]	[4.85448212e+02 8.62527893e+02 6.40484929e-01]
[526.53295898 254.49623108 0.84651756]	[539.24102783 290.42678833 0.85881305]	[462.37872314 290.35006714 0.80415118]	[441.83120728 398.12060547 0.89400399]	[439.25991821 521.315979 0.90266478]	[606.00750732 290.42715454 0.82244271]	[634.19836426 403.29180908 0.82207519]	[659.87451172 505.93786621 0.84317189]	[534.12475586 516.21002197 0.64179462]	[485.42196655 516.15118408 0.62828088]	[485.41256714 685.50769043 0.86171961]	[482.81652832 849.76269531 0.86396182]	[582.77325439 518.67797852 0.67165911]	[582.80096436 690.64477539 0.82039368]	[5.80335083e+02 8.52335999e+02 7.99738526e-01]	[516.18408203 236.67214966 0.84944278]	[541.93109131 236.58119202 0.89888018]	[498.2611084 213.49612427 0.53648973]	[564.91864014 210.87306213 0.93462056]	[5.85465454e+02 8.95894531e+02 8.05166781e-01]	[6.03414001e+02 8.90714600e+02 8.17035794e-01]	[5.67489746e+02 8.67715332e+02 6.99653327e-01]	[4.85436768e+02 8.95844421e+02 7.48951077e-01]	[4.64865814e+02 8.90819824e+02 7.30382204e-01]	[4.85449493e+02 8.62559082e+02 6.40669227e-01]
[526.53411865 254.5039978 0.85363698]	[539.24536133 290.43652344 0.8611058 ]	[462.36633301 290.36724854 0.80604124]	[441.84524536 398.15048218 0.89536136]	[439.25967407 521.31915283 0.90234685]	[606.0255127 290.43545532 0.82080895]	[634.16357422 403.29769897 0.81890345]	[659.83032227 505.9805603 0.83528507]	[534.12036133 516.21362305 0.64296186]	[485.4211731 516.15087891 0.62817645]	[485.415802 685.50396729 0.86049122]	[482.81759644 849.76605225 0.86368763]	[582.77154541 518.68701172 0.67202353]	[582.79681396 690.61541748 0.82152337]	[5.80346008e+02 8.52336548e+02 7.99267888e-01]	[516.18212891 236.67385864 0.85488558]	[541.93457031 236.58117676 0.90227336]	[498.24807739 213.47972107 0.52542835]	[564.93701172 210.86291504 0.92929894]	[5.85469604e+02 8.95902466e+02 8.04561079e-01]	[6.03421021e+02 8.90719604e+02 8.18207264e-01]	[5.67507751e+02 8.70099976e+02 6.94047987e-01]	[4.85440582e+02 8.95851807e+02 7.48115897e-01]	[4.64869965e+02 8.90827515e+02 7.30152965e-01]	[4.85446350e+02 8.62562439e+02 6.39765322e-01]
[528.96643066 254.50852966 0.85180134]	[539.24755859 290.43457031 0.86053061]	[462.36557007 290.36672974 0.80588686]	[441.84603882 398.15075684 0.89536232]	[439.26187134 521.3190918 0.90231198]	[606.02862549 290.43783569 0.82095116]	[634.16107178 403.2947998 0.81869811]	[659.82995605 505.98049927 0.83522165]	[534.11871338 518.67828369 0.64292538]	[485.42007446 516.15661621 0.62849706]	[485.41479492 685.51159668 0.86135352]	[482.81738281 849.7666626 0.86366451]	[582.77069092 518.68664551 0.67255121]	[582.79016113 690.60797119 0.82186991]	[5.80341431e+02 8.52333435e+02 7.99502552e-01]	[516.18414307 236.68183899 0.85202539]	[541.9385376 236.58222961 0.89975727]	[498.2434082 213.48832703 0.51847458]	[564.94268799 210.86491394 0.92954564]	[5.85466736e+02 8.95893738e+02 8.04972470e-01]	[6.03416870e+02 8.90713745e+02 8.17158222e-01]	[5.67502869e+02 8.70098572e+02 6.97329283e-01]	[4.85442017e+02 8.95846436e+02 7.48467624e-01]	[4.64871338e+02 8.90823914e+02 7.30009496e-01]	[4.85447418e+02 8.62562561e+02 6.40720606e-01]
[528.98626709 254.51477051 0.85095024]	[539.24835205 290.43658447 0.86102015]	[462.36663818 290.36776733 0.80604547]	[441.84564209 398.144104 0.89571071]	[439.24761963 521.31072998 0.9017145 ]	[606.02880859 290.4468689 0.82193589]	[634.15484619 403.31488037 0.82030457]	[659.80187988 506.00100708 0.82979566]	[531.62713623 518.69775391 0.6439144 ]	[485.38031006 516.171875 0.63268 ]	[485.40344238 685.51519775 0.86255991]	[482.81994629 849.7578125 0.86508203]	[582.75543213 518.70123291 0.6696468 ]	[582.78271484 688.1965332 0.8235662 ]	[5.80345703e+02 8.52338623e+02 8.02770495e-01]	[516.19573975 239.05070496 0.84965903]	[541.94763184 236.58735657 0.89786685]	[498.24572754 213.51799011 0.51943952]	[564.94293213 210.87263489 0.93195134]	[5.85471436e+02 8.95884644e+02 8.08325469e-01]	[6.03422485e+02 8.90709045e+02 8.20151806e-01]	[5.67500000e+02 8.67714844e+02 7.00296521e-01]	[4.85435394e+02 8.95846313e+02 7.50994921e-01]	[4.64867432e+02 8.90822021e+02 7.32002020e-01]	[4.85452728e+02 8.62551880e+02 6.41108036e-01]
[529.00024414 254.50697327 0.84981418]	[539.23120117 292.86141968 0.85623831]	[462.36373901 290.37924194 0.8066479 ]	[441.81539917 398.12094116 0.89601016]	[439.22772217 521.31518555 0.90259278]	[606.01531982 292.88467407 0.82289314]	[631.67156982 403.29827881 0.82034785]	[657.26861572 505.98474121 0.82496065]	[531.60675049 518.72198486 0.64582914]	[485.34677124 516.19500732 0.63660127]	[485.40713501 685.49291992 0.86159611]	[482.81427002 849.77282715 0.86538607]	[582.74493408 518.72521973 0.66490787]	[582.75244141 688.16363525 0.82670546]	[5.80359985e+02 8.52332458e+02 8.05665791e-01]	[516.20324707 236.68235779 0.85245192]	[544.28955078 236.57881165 0.89661795]	[498.24090576 213.48094177 0.5726878 ]	[564.94195557 210.87278748 0.93019879]	[5.85450073e+02 8.95871643e+02 8.12539339e-01]	[6.03410217e+02 8.90700195e+02 8.16792130e-01]	[5.67532593e+02 8.67705627e+02 6.95641875e-01]	[4.85433929e+02 8.93443176e+02 7.51321912e-01]	[4.64864807e+02 8.90814453e+02 7.33352542e-01]	[4.85448425e+02 8.62574463e+02 6.42287314e-01]
[526.4586792 254.49212646 0.85547054]	[539.19708252 290.43545532 0.84770632]	[462.33398438 287.87896729 0.80591899]	[441.78704834 398.15338135 0.8956846 ]	[439.20788574 521.32397461 0.90214527]	[605.98077393 292.89532471 0.82315272]	[629.17578125 403.31726074 0.83255023]	[654.75701904 506.01739502 0.81839979]	[531.5970459 518.74023438 0.64739448]	[482.95697021 516.20837402 0.63866931]	[485.39273071 685.5100708 0.86518282]	[482.82168579 852.17718506 0.86467326]	[580.35888672 518.75561523 0.66530985]	[582.74316406 688.16027832 0.82923985]	[5.80363586e+02 8.52346558e+02 8.05221736e-01]	[516.12908936 236.65518188 0.84847373]	[541.88867188 236.59060669 0.89555472]	[498.21060181 213.47151184 0.50538194]	[564.90905762 210.90901184 0.94124883]	[5.85454224e+02 8.95859009e+02 8.14971745e-01]	[6.03414551e+02 8.90690491e+02 8.21791649e-01]	[5.67546875e+02 8.70105164e+02 6.95187807e-01]	[4.85436066e+02 8.95838684e+02 7.49934852e-01]	[4.64867218e+02 8.90826782e+02 7.34059334e-01]	[4.85449371e+02 8.65082214e+02 6.44211948e-01]
[523.99255371 254.47969055 0.86034501]	[539.16168213 292.86880493 0.8434453 ]	[462.30029297 290.34732056 0.80558014]	[441.74029541 398.16159058 0.89222789]	[439.19268799 521.34741211 0.90421492]	[605.92590332 292.89019775 0.82815778]	[629.11810303 403.30499268 0.84346712]	[654.72253418 508.47268677 0.81452078]	[531.55059814 518.737854 0.65406752]	[482.92541504 518.69775391 0.64897877]	[485.36645508 685.53753662 0.8703047 ]	[482.8213501 852.18041992 0.86578912]	[580.31848145 518.746521 0.66244066]	[580.35845947 688.14501953 0.82498318]	[5.80368591e+02 8.52357605e+02 8.05819333e-01]	[513.6083374 236.6337738 0.84630179]	[541.82067871 236.60070801 0.89354879]	[498.18591309 213.50714111 0.51471543]	[564.85540771 213.30960083 0.95006728]	[5.85435791e+02 8.95860657e+02 8.17190170e-01]	[6.03398376e+02 8.90696533e+02 8.21893573e-01]	[5.67565308e+02 8.70110474e+02 6.96392894e-01]	[4.85434174e+02 8.93446533e+02 7.51897573e-01]	[4.64868134e+02 8.90821655e+02 7.35616088e-01]	[4.85450195e+02 8.65082764e+02 6.47177756e-01]
[526.43347168 254.47042847 0.85830718]	[536.64910889 292.8757019 0.83007985]	[462.24597168 290.39080811 0.8137871 ]	[441.66769409 398.24291992 0.89492905]	[439.16677856 521.37115479 0.90758646]	[603.51000977 292.90075684 0.83031499]	[629.01574707 403.30255127 0.85140234]	[654.68383789 508.49450684 0.81139803]	[531.52783203 518.77459717 0.66248596]	[482.89718628 518.75628662 0.66351485]	[482.96478271 685.56616211 0.87877941]	[482.81240845 849.78833008 0.86760461]	[580.29302979 518.76940918 0.66436118]	[580.31933594 688.17218018 0.81427479]	[5.82739136e+02 8.52378723e+02 8.08832765e-01]	[513.64904785 236.65447998 0.8468504 ]	[541.84490967 236.5884552 0.90414321]	[498.1305542 215.90640259 0.60940623]	[564.80737305 210.92471313 0.94864285]	[5.85433350e+02 8.95849365e+02 8.17711115e-01]	[6.03398743e+02 8.90687561e+02 8.21494937e-01]	[5.70043457e+02 8.70139526e+02 6.97541356e-01]	[4.85445709e+02 8.93431824e+02 7.59558141e-01]	[4.64875732e+02 8.90808533e+02 7.40264893e-01]	[4.85437256e+02 8.65059814e+02 6.43940806e-01]
[523.92700195 254.44918823 0.86906761]	[531.57330322 292.89117432 0.83198154]	[459.78396606 290.37762451 0.81918532]	[439.25741577 400.70321655 0.89032751]	[439.11654663 521.38909912 0.9062171 ]	[603.42004395 292.93133545 0.83590239]	[626.51647949 400.76449585 0.87860733]	[652.18273926 508.47888184 0.81093585]	[529.01867676 518.76275635 0.67260265]	[482.87380981 518.77410889 0.67155731]	[482.95733643 685.58459473 0.87776464]	[482.80749512 849.79345703 0.86639559]	[577.77581787 518.74957275 0.65668708]	[580.28076172 688.11126709 0.81652737]	[5.82738281e+02 8.52367615e+02 8.06329489e-01]	[511.02386475 236.61994934 0.84989429]	[541.7388916 236.56893921 0.88624197]	[495.61923218 213.50039673 0.55898792]	[562.40844727 213.32211304 0.95000279]	[5.85440552e+02 8.95856873e+02 8.15097332e-01]	[6.03409241e+02 8.90690674e+02 8.21493864e-01]	[5.70047791e+02 8.70131531e+02 6.89943135e-01]	[4.85435120e+02 8.93436035e+02 7.55383432e-01]	[4.64857330e+02 8.90816650e+02 7.38535345e-01]	[4.85439423e+02 8.65078735e+02 6.46771491e-01]
[523.81524658 254.44927979 0.88625598]	[526.50421143 292.89315796 0.85638338]	[459.6484375 290.42810059 0.81837356]	[439.11993408 403.33276367 0.84618396]	[436.67382812 521.35095215 0.88969851]	[603.30444336 292.88363647 0.82013196]	[626.43438721 400.80413818 0.89129961]	[649.69488525 505.98132324 0.82967591]	[526.47259521 518.7545166 0.6837967 ]	[482.78424072 518.76702881 0.68134177]	[482.91973877 687.97344971 0.88326013]	[482.81335449 852.18847656 0.86359042]	[572.67120361 518.73883057 0.64728642]	[577.78955078 688.15808105 0.7975983 ]	[5.82742310e+02 8.52364319e+02 8.07836294e-01]	[505.99468994 236.60565186 0.87405229]	[539.28314209 236.55236816 0.8817817 ]	[490.52124023 213.51393127 0.5237723 ]	[562.33911133 213.30940247 0.94599122]	[5.85427917e+02 8.95855286e+02 8.16264808e-01]	[6.03398010e+02 8.90686890e+02 8.20112824e-01]	[5.70062561e+02 8.70118835e+02 6.83398664e-01]	[4.85425018e+02 8.93440430e+02 7.49212742e-01]	[4.64847565e+02 8.90821960e+02 7.34594226e-01]	[4.85448853e+02 8.65099915e+02 6.52138174e-01]
[521.40838623 254.46356201 0.89386463]	[524.00921631 292.89050293 0.87789303]	[457.09793091 292.93301392 0.80805403]	[436.63311768 400.85253906 0.84158701]	[436.54922485 521.3805542 0.86715317]	[600.83734131 290.40737915 0.80506527]	[623.99072266 400.72027588 0.90726423]	[649.65344238 505.99868774 0.83366823]	[524.00994873 518.69793701 0.69716907]	[482.71835327 518.73858643 0.68294436]	[482.86471558 687.99542236 0.89454895]	[482.79800415 852.1895752 0.86196643]	[570.0802002 518.6829834 0.65289211]	[577.69012451 690.59436035 0.78477055]	[5.82762146e+02 8.54815613e+02 8.06815088e-01]	[505.91326904 236.62565613 0.88167417]	[539.17211914 236.54986572 0.86460143]	[488.00320435 215.93478394 0.54052031]	[562.21038818 213.32389832 0.93322551]	[5.85413513e+02 8.95869019e+02 8.10436785e-01]	[6.03385437e+02 8.90700806e+02 8.14880371e-01]	[5.70102478e+02 8.70179199e+02 6.84412718e-01]	[4.85425140e+02 8.93418213e+02 7.55233884e-01]	[4.64845978e+02 8.90806824e+02 7.37210870e-01]	[4.85435394e+02 8.65101135e+02 6.52302027e-01]
[518.71160889 254.57368469 0.85326695]	[521.36236572 292.95022583 0.9117837 ]	[444.4173584 295.43261719 0.81392699]	[431.5100708 403.28103638 0.78678125]	[428.91360474 523.90893555 0.84464431]	[590.64831543 292.89654541 0.79529852]	[621.41650391 398.26504517 0.88086665]	[647.0960083 503.453125 0.89449614]	[523.80078125 516.18170166 0.69141579]	[480.20401001 518.67895508 0.64693511]	[482.80020142 688.02819824 0.89250016]	[482.78659058 852.2177124 0.85805547]	[567.45831299 516.14282227 0.6561172 ]	[572.59790039 690.6439209 0.79191041]	[5.82760315e+02 8.54808289e+02 8.08478534e-01]	[500.87518311 239.11973572 0.86172837]	[526.50604248 236.67411804 0.83715385]	[482.83340454 213.53382874 0.64532685]	[549.59088135 213.3392334 0.8872112 ]	[5.85406311e+02 8.95876282e+02 8.11219811e-01]	[6.03381775e+02 8.90707947e+02 8.19996357e-01]	[5.70107483e+02 8.70188049e+02 6.87419772e-01]	[4.85420715e+02 8.95854187e+02 7.47235715e-01]	[4.64838135e+02 8.93216980e+02 7.35436022e-01]	[4.85413696e+02 8.65131287e+02 6.53394580e-01]
[516.21044922 256.95681763 0.8514871 ]	[521.17840576 293.01617432 0.89411545]	[441.84350586 295.47103882 0.83904839]	[423.88116455 405.82177734 0.81045872]	[423.88290405 523.92248535 0.86697733]	[588.00604248 292.92327881 0.81276858]	[618.79321289 398.26531982 0.84722507]	[647.0032959 503.34664917 0.91538626]	[521.35906982 516.16955566 0.68724638]	[477.70135498 516.20819092 0.63519907]	[482.7442627 688.07373047 0.88964605]	[482.76187134 852.21936035 0.85348392]	[564.99163818 513.62677002 0.67423081]	[570.11260986 690.60015869 0.79860008]	[5.82760742e+02 8.54828613e+02 8.07676077e-01]	[500.71279907 239.13349915 0.87460363]	[526.44213867 239.06767273 0.86563838]	[480.23086548 213.39024353 0.80028009]	[546.96594238 213.32980347 0.91381752]	[5.85403748e+02 8.95887085e+02 8.09512556e-01]	[6.03384460e+02 8.90720154e+02 8.24048340e-01]	[5.72585205e+02 8.70204651e+02 6.87273800e-01]	[4.85398651e+02 8.95857178e+02 7.37442255e-01]	[4.62399170e+02 8.93218018e+02 7.33582795e-01]	[4.85401123e+02 8.67589539e+02 6.50597751e-01]
[508.46612549 254.59170532 0.84535241]	[516.13867188 295.40673828 0.85634142]	[441.70556641 295.52523804 0.84513658]	[421.31796265 403.32754517 0.8635307 ]	[423.7791748 523.92346191 0.87606055]	[585.38323975 292.89730835 0.82913005]	[613.69659424 400.74539185 0.83718288]	[644.56036377 503.3633728 0.91758281]	[521.23828125 518.68597412 0.69177181]	[477.59539795 518.71881104 0.63572681]	[480.35238647 688.15405273 0.88058114]	[4.82731964e+02 8.52258118e+02 8.48171711e-01]	[564.85919189 516.16259766 0.69218081]	[567.57751465 690.68286133 0.81159997]	[5.82780945e+02 8.54854065e+02 8.10929954e-01]	[495.66714478 239.10554504 0.83750963]	[523.77862549 239.11038208 0.88351482]	[480.1199646 213.46290588 0.74414277]	[544.40045166 213.39001465 0.9593302 ]	[5.85406616e+02 8.95893921e+02 8.15595865e-01]	[6.03397705e+02 8.90731812e+02 8.30344677e-01]	[5.72655701e+02 8.70232056e+02 6.88846529e-01]	[4.85372345e+02 8.93445007e+02 7.44813740e-01]	[4.62374146e+02 8.90841370e+02 7.42269754e-01]	[4.85367035e+02 8.67632141e+02 6.58671916e-01]
[503.48068237 254.52700806 0.86800396]	[506.02053833 293.01504517 0.86679244]	[439.15563965 295.47109985 0.8445344 ]	[418.80505371 403.3717041 0.84791982]	[421.31381226 523.97686768 0.88155746]	[582.79534912 292.9039917 0.83424497]	[608.55975342 400.70718384 0.86681199]	[644.42974854 503.38598633 0.91156137]	[518.65380859 516.21136475 0.65494871]	[470.01324463 518.70367432 0.62257123]	[480.25738525 688.12841797 0.88706934]	[4.80372192e+02 8.52203918e+02 8.49596500e-01]	[562.33435059 516.13464355 0.69003725]	[567.46673584 690.7265625 0.82661295]	[5.82805176e+02 8.54839539e+02 8.18611681e-01]	[493.05911255 239.06311035 0.84100854]	[521.26708984 239.04933167 0.89656436]	[477.59762573 213.54153442 0.73335081]	[541.91113281 213.440979 0.96585202]	[5.85419861e+02 8.95891724e+02 8.18133593e-01]	[6.03415955e+02 8.90732849e+02 8.33126783e-01]	[5.75186768e+02 8.70221313e+02 6.88212693e-01]	[4.85388641e+02 8.93420715e+02 7.53797054e-01]	[4.62389252e+02 8.90826477e+02 7.44960904e-01]	[4.82926666e+02 8.65104919e+02 6.57613814e-01]
[503.4758606 254.52801514 0.86872911]	[506.02197266 293.01394653 0.86668593]	[439.15609741 295.46911621 0.84398103]	[418.80325317 403.36743164 0.84860879]	[421.31436157 523.9777832 0.8812201 ]	[582.79736328 292.90292358 0.83442062]	[608.54174805 400.70004272 0.86779338]	[644.43054199 503.38430786 0.91173184]	[518.65582275 518.67993164 0.65475684]	[470.02120972 518.70776367 0.62191188]	[480.26034546 688.12915039 0.88756245]	[4.80364563e+02 8.52210083e+02 8.49273622e-01]	[562.33062744 516.14215088 0.68923396]	[567.46392822 690.70892334 0.82922959]	[5.82798767e+02 8.54835022e+02 8.18002701e-01]	[493.0546875 239.06481934 0.84052598]	[521.2635498 239.05091858 0.89527041]	[477.60317993 213.53967285 0.7302984 ]	[541.91461182 213.43730164 0.96608895]	[5.85421143e+02 8.95890686e+02 8.17559123e-01]	[6.03415833e+02 8.90731201e+02 8.32802296e-01]	[5.75177002e+02 8.70217957e+02 6.87261879e-01]	[4.85388580e+02 8.93419067e+02 7.53976583e-01]	[4.62389496e+02 8.90826233e+02 7.44093776e-01]	[4.82916748e+02 8.65115784e+02 6.59589291e-01]
[503.29971313 254.54989624 0.87601793]	[503.41369629 292.98098755 0.90386748]	[434.01989746 295.4937439 0.80721319]	[418.55187988 413.5324707 0.8347522 ]	[421.15048218 526.41870117 0.88222313]	[580.26647949 290.35897827 0.799088 ]	[605.87280273 398.19024658 0.89466262]	[641.87652588 503.324646 0.88626826]	[513.58551025 518.69677734 0.64815325]	[464.91134644 518.75256348 0.63410628]	[480.18615723 688.1104126 0.87456501]	[4.80330688e+02 8.52252502e+02 8.48140299e-01]	[562.22894287 516.13238525 0.67045033]	[567.44909668 688.17529297 0.83996749]	[5.82809082e+02 8.52375000e+02 8.24817181e-01]	[487.95022583 239.09715271 0.84029192]	[518.76171875 239.08525085 0.87760097]	[472.60372925 215.93429565 0.79770023]	[541.71722412 213.52096558 0.94468379]	[5.85418213e+02 8.95891479e+02 8.31857324e-01]	[6.03417542e+02 8.90731140e+02 8.45490336e-01]	[5.75207397e+02 8.70144043e+02 6.69445336e-01]	[4.82924530e+02 8.93431885e+02 7.60765493e-01]	[4.62361267e+02 8.90850525e+02 7.47040272e-01]	[4.82888794e+02 8.67610107e+02 6.75831437e-01]
[503.34033203 254.59623718 0.88312566]	[500.85919189 293.00228882 0.9125908 ]	[423.89413452 295.58163452 0.82361579]	[416.02511597 403.30926514 0.81292826]	[418.63589478 524.01269531 0.87898988]	[572.58258057 290.38119507 0.79179239]	[603.3394165 398.19070435 0.88415259]	[636.74597168 503.23983765 0.86039996]	[511.01239014 518.70159912 0.64676934]	[462.41790771 518.75744629 0.64199239]	[477.71685791 690.60766602 0.84071559]	[4.80315277e+02 8.52274475e+02 8.43822360e-01]	[559.76098633 516.13098145 0.65548086]	[565.04724121 690.66571045 0.83501041]	[5.82798645e+02 8.52330811e+02 8.31063986e-01]	[485.4949646 241.63453674 0.8092941 ]	[518.73754883 239.0675354 0.85805649]	[467.41967773 216.06788635 0.80465633]	[536.69262695 213.40101624 0.89621556]	[5.85393860e+02 8.95874084e+02 8.36204946e-01]	[6.03389160e+02 8.90708191e+02 8.47400606e-01]	[5.75214478e+02 8.67698425e+02 6.58687651e-01]	[4.82895721e+02 8.95842590e+02 7.61450112e-01]	[4.62337616e+02 8.93238892e+02 7.47733772e-01]	[4.82897675e+02 8.67621704e+02 6.82985306e-01]
[503.27706909 256.9883728 0.91054249]	[500.64608765 293.00360107 0.88317287]	[421.3303833 295.57067871 0.84749091]	[408.46405029 411.03140259 0.76506948]	[416.13119507 526.47540283 0.84564865]	[567.4564209 290.36105347 0.81052703]	[598.30615234 398.08569336 0.84985328]	[631.6114502 503.29644775 0.87582821]	[506.00817871 516.21325684 0.65663266]	[462.30090332 518.76269531 0.65705764]	[477.65234375 690.65179443 0.82745278]	[4.80320557e+02 8.52250671e+02 8.48998606e-01]	[557.21270752 513.64660645 0.64005089]	[564.98529053 693.17150879 0.8372528 ]	[5.82785095e+02 8.52290710e+02 8.34507167e-01]	[485.36068726 241.69473267 0.83758789]	[516.2230835 239.09211731 0.85831529]	[462.25378418 216.037323 0.88965499]	[531.55841064 213.39506531 0.87172168]	[5.85463135e+02 8.93367859e+02 8.63774180e-01]	[6.03437439e+02 8.88218384e+02 8.65226984e-01]	[5.72657959e+02 8.67614502e+02 6.60970807e-01]	[4.82907562e+02 8.93432129e+02 7.66845465e-01]	[4.62351532e+02 8.93220154e+02 7.53552973e-01]	[4.82897247e+02 8.67596497e+02 6.81112826e-01]
[500.69439697 257.05633545 0.87875783]	[495.60198975 295.39932251 0.84814763]	[421.1960144 295.61175537 0.84805596]	[400.81768799 410.98370361 0.83508062]	[411.0184021 528.97265625 0.80524689]	[564.87316895 287.85247803 0.82575715]	[590.62255859 398.25576782 0.85376561]	[626.55700684 503.26055908 0.91974896]	[505.91030884 518.72393799 0.67317826]	[462.24090576 521.27752686 0.67025465]	[477.5880127 690.67987061 0.82213169]	[4.80307800e+02 8.52292297e+02 8.50225627e-01]	[552.14001465 516.14746094 0.63706446]	[564.94281006 693.17669678 0.84305137]	[5.82790161e+02 8.52287231e+02 8.36618125e-01]	[480.31970215 244.20553589 0.84466809]	[508.44442749 239.1494751 0.84456187]	[459.70397949 215.97422791 0.86494017]	[524.00024414 213.3991394 0.92156285]	[5.85501404e+02 8.90756348e+02 8.33338261e-01]	[6.03485962e+02 8.83057190e+02 8.13093841e-01]	[5.72602112e+02 8.67622070e+02 6.70986831e-01]	[4.82904938e+02 8.95846313e+02 7.67037511e-01]	[4.62344910e+02 8.93234680e+02 7.55572915e-01]	[4.82886536e+02 8.67612915e+02 6.86487019e-01]
[495.69732666 257.00598145 0.86149728]	[487.93222046 293.01913452 0.86152852]	[418.70333862 295.61083984 0.85282242]	[400.70709229 405.87167358 0.83817881]	[405.85403442 526.53363037 0.811086 ]	[562.28851318 285.33352661 0.82151544]	[585.54064941 398.1265564 0.87459505]	[623.96795654 503.23983765 0.92370814]	[505.88220215 518.7477417 0.68327713]	[462.25604248 521.33776855 0.67485338]	[475.07321167 690.73931885 0.80577415]	[4.80339722e+02 8.52311951e+02 8.49074364e-01]	[552.06018066 516.1385498 0.63985491]	[564.89019775 690.72973633 0.85360175]	[5.82745422e+02 8.49719910e+02 8.18333626e-01]	[480.17199707 244.23266602 0.83660859]	[503.41036987 239.20402527 0.88691229]	[457.12719727 216.05677795 0.81004912]	[523.79595947 213.44903564 0.94015074]	[5.85499268e+02 8.88235718e+02 8.23164105e-01]	[6.03494507e+02 8.77903870e+02 8.03574204e-01]	[5.70075500e+02 8.59960815e+02 6.28764272e-01]	[4.82898499e+02 8.95855286e+02 7.55404592e-01]	[4.62338806e+02 8.93235107e+02 7.45329320e-01]	[4.82940002e+02 8.67629700e+02 6.88573778e-01]
[495.5980835 257.02029419 0.86766458]	[482.97219849 295.40737915 0.88945913]	[416.13830566 295.62988281 0.84160197]	[398.23010254 413.54968262 0.83743912]	[403.3303833 528.97753906 0.83054453]	[559.76763916 287.83078003 0.80237561]	[582.99468994 398.09399414 0.88521206]	[621.39782715 503.24420166 0.89301676]	[503.38409424 521.2779541 0.71136558]	[459.80645752 523.84893799 0.6751371 ]	[472.58810425 693.24108887 0.79513514]	[4.80327606e+02 8.52328247e+02 8.52024317e-01]	[546.99304199 518.69439697 0.66936791]	[564.87976074 690.70227051 0.8510778 ]	[5.80245239e+02 8.47129944e+02 7.83980131e-01]	[480.13168335 246.76365662 0.85042542]	[503.32830811 241.6428833 0.90062642]	[454.55923462 218.52642822 0.82122242]	[521.34661865 213.52905273 0.92064458]	[5.85527588e+02 8.85599976e+02 8.02817822e-01]	[6.03484619e+02 8.72867249e+02 8.29440296e-01]	[5.67479370e+02 8.52398376e+02 6.70456231e-01]	[4.82898712e+02 8.95857361e+02 7.57288635e-01]	[4.62347382e+02 8.93244446e+02 7.51337409e-01]	[4.82935181e+02 8.67631348e+02 6.95829809e-01]
[490.47723389 257.11779785 0.84016514]	[482.85705566 295.40258789 0.90550447]	[410.9984436 298.03869629 0.80932057]	[398.15979004 416.13552856 0.86135614]	[400.86932373 529.04675293 0.84167904]	[554.70709229 285.32574463 0.78543305]	[582.73895264 395.56118774 0.83527607]	[616.19158936 500.82369995 0.85570705]	[503.30487061 518.75469971 0.7086581 ]	[459.74380493 521.32830811 0.66572583]	[472.5319519 690.74005127 0.80441421]	[480.31625366 852.34576416 0.85316139]	[544.54418945 516.15466309 0.67417747]	[564.83050537 690.63824463 0.85379046]	[5.72659546e+02 8.36868408e+02 7.62289166e-01]	[475.13140869 249.30543518 0.82109672]	[500.86868286 241.70310974 0.89767826]	[451.99969482 218.54379272 0.80043656]	[521.19866943 215.92601013 0.90477073]	[5.85541077e+02 8.80471863e+02 8.12057257e-01]	[6.03456970e+02 8.72701111e+02 8.59717548e-01]	[5.64936401e+02 8.49709167e+02 7.34780669e-01]	[4.82898651e+02 8.93435852e+02 7.56195903e-01]	[4.62351379e+02 8.93229980e+02 7.49282122e-01]	[4.82923401e+02 8.67651978e+02 7.04791903e-01]
[482.91775513 259.62203979 0.86674422]	[480.2512207 295.39199829 0.89991909]	[403.33914185 298.06008911 0.82431865]	[395.51821899 410.96206665 0.78524375]	[400.77142334 534.16351318 0.85063899]	[546.9864502 285.3013916 0.81203085]	[572.59063721 395.62136841 0.83310938]	[606.0848999 500.78881836 0.90830898]	[500.85211182 518.71807861 0.71022302]	[459.64517212 521.31591797 0.66254759]	[469.99078369 695.74298096 0.79369527]	[480.30587769 852.22998047 0.8637228 ]	[544.41259766 513.59344482 0.69336861]	[562.42785645 688.10046387 0.84396183]	[5.65055603e+02 8.26584290e+02 8.23858023e-01]	[467.44055176 251.88508606 0.83583969]	[498.25100708 244.24301147 0.86033821]	[441.88742065 218.59967041 0.85575491]	[513.56646729 213.5413208 0.87613451]	[5.85440002e+02 8.70207397e+02 8.52908254e-01]	[6.03339478e+02 8.57424866e+02 8.14893544e-01]	[5.62315125e+02 8.31798462e+02 7.10008144e-01]	[4.85409088e+02 8.93402893e+02 7.42739618e-01]	[4.62404694e+02 8.90823669e+02 7.42640376e-01]	[4.82881470e+02 8.65055664e+02 6.82440460e-01]
[480.34451294 259.62533569 0.86373293]	[480.11541748 295.39447021 0.88189816]	[400.86062622 298.0715332 0.83795035]	[393.00305176 413.57415771 0.76954985]	[400.71166992 536.6741333 0.85583508]	[544.47119141 285.28024292 0.82744664]	[567.59307861 398.09109497 0.85696459]	[605.90826416 500.7409668 0.91325974]	[500.7885437 521.25305176 0.71259516]	[457.1930542 523.83966064 0.65278846]	[467.48114014 695.78588867 0.79583186]	[480.31481934 852.23699951 0.86142391]	[544.35424805 516.1696167 0.69561446]	[562.36816406 688.07958984 0.84869319]	[564.87109375 813.80267334 0.86101073]	[462.39450073 249.39089966 0.82899916]	[493.09375 244.26469421 0.81165618]	[441.66360474 216.1451416 0.90199316]	[508.4815979 215.92802429 0.89035767]	[5.85431824e+02 8.67638855e+02 7.80173719e-01]	[6.03343079e+02 8.52324646e+02 7.83764005e-01]	[5.59697937e+02 8.24042969e+02 5.98809481e-01]	[4.85448547e+02 8.93400208e+02 7.41594136e-01]	[4.64838776e+02 8.90830139e+02 7.44152308e-01]	[4.82896545e+02 8.62574646e+02 6.80610776e-01]
[480.35864258 259.57806396 0.88908386]	[477.59075928 295.41424561 0.8635239 ]	[400.76699829 298.09368896 0.84706628]	[387.90182495 418.61376953 0.80220604]	[398.27627563 534.17474365 0.85519266]	[544.34796143 282.77032471 0.83964562]	[567.46514893 398.03427124 0.87268484]	[603.45513916 500.7805481 0.922997 ]	[500.7517395 521.29498291 0.71189332]	[457.13778687 523.87329102 0.64985508]	[467.42980957 698.2857666 0.7963379 ]	[480.31973267 852.24633789 0.85889399]	[544.32214355 516.20166016 0.70261955]	[562.3203125 688.14959717 0.84198564]	[562.46618652 808.71429443 0.87903392]	[462.40240479 249.37861633 0.84962338]	[493.04699707 244.19989014 0.82160997]	[439.28756714 216.15298462 0.91364729]	[505.89599609 215.90231323 0.88431811]	[5.85375610e+02 8.62490173e+02 7.55555272e-01]	[6.00829407e+02 8.49712585e+02 7.56933212e-01]	[5.54700928e+02 8.11326843e+02 6.02824152e-01]	[4.85444183e+02 8.93379700e+02 7.42637217e-01]	[4.64839478e+02 8.90824158e+02 7.41933942e-01]	[4.82896942e+02 8.65061523e+02 6.78830504e-01]
[480.23071289 259.57940674 0.87689567]	[472.56945801 295.43057251 0.85487837]	[400.68908691 298.10144043 0.85174954]	[385.29898071 416.12585449 0.78959417]	[398.18490601 534.09259033 0.8554498 ]	[541.8973999 282.74490356 0.84582198]	[564.96490479 395.62924194 0.87942934]	[603.3807373 500.80532837 0.9155823 ]	[500.73638916 521.29644775 0.71685231]	[457.13302612 523.89862061 0.65800339]	[467.41323853 698.2890625 0.79035425]	[480.35025024 852.28143311 0.85310817]	[544.2925415 516.17913818 0.71187687]	[562.29467773 688.19488525 0.83760267]	[562.35742188 806.08044434 0.84248 ]	[462.22290039 249.36529541 0.86004126]	[487.95233154 244.21911621 0.83988345]	[439.12921143 218.56330872 0.89012909]	[503.41220093 215.90393066 0.90321338]	[5.85389343e+02 8.54868896e+02 7.33023584e-01]	[6.00783875e+02 8.44595215e+02 7.15743840e-01]	[5.49539124e+02 8.08681641e+02 5.63656390e-01]	[4.85430328e+02 8.93428711e+02 7.29016006e-01]	[4.64838623e+02 8.93242310e+02 7.29690552e-01]	[4.82929108e+02 8.65090759e+02 6.70547366e-01]
[480.14959717 257.19277954 0.85960203]	[467.48916626 295.4982605 0.869223 ]	[398.21838379 298.18450928 0.8462733 ]	[382.72662354 418.68600464 0.87073827]	[398.0866394 536.66326904 0.85763109]	[541.79852295 285.27130127 0.83215624]	[564.9083252 395.63482666 0.88541555]	[603.3026123 500.79244995 0.90605605]	[500.63586426 521.32830811 0.70248157]	[454.58004761 523.92175293 0.64497465]	[464.95629883 695.78259277 0.79920936]	[480.35836792 852.25354004 0.85626793]	[541.89404297 516.20483398 0.70995998]	[562.23510742 688.00952148 0.81948823]	[559.80865479 790.81140137 0.82851696]	[459.78939819 249.38114929 0.86111116]	[485.40164185 244.2204895 0.8557784 ]	[436.65454102 218.56263733 0.88551831]	[503.28564453 215.93075562 0.92851955]	[5.85440979e+02 8.49752563e+02 7.42643476e-01]	[6.00808350e+02 8.34364746e+02 7.00516582e-01]	[5.44452637e+02 7.93346130e+02 6.21834040e-01]	[4.85431183e+02 8.93404907e+02 7.29454994e-01]	[4.64836182e+02 8.90844238e+02 7.30486274e-01]	[4.85371460e+02 8.65052734e+02 6.69417799e-01]
[480.1494751 257.19247437 0.8588475 ]	[467.47784424 295.49554443 0.87014228]	[398.20681763 298.18417358 0.84539795]	[382.72787476 418.69802856 0.87264252]	[398.08688354 536.66412354 0.85759795]	[541.8013916 285.26113892 0.8320682 ]	[564.9083252 395.63699341 0.88596362]	[603.30371094 500.79370117 0.9058696 ]	[498.25973511 521.31072998 0.70200366]	[454.57855225 523.91107178 0.64633471]	[464.96951294 695.76324463 0.79765624]	[480.35180664 852.25317383 0.85397863]	[541.88299561 516.190979 0.70928627]	[562.24676514 688.06842041 0.82586223]	[559.80743408 790.81555176 0.82809985]	[459.7878418 249.38043213 0.86045313]	[485.3999939 244.21903992 0.85501266]	[436.6578064 218.56300354 0.88543463]	[503.28567505 215.92974854 0.92853683]	[5.85450012e+02 8.49741577e+02 7.38075972e-01]	[6.00826477e+02 8.34350098e+02 7.00254619e-01]	[5.44452637e+02 7.93348206e+02 6.19301200e-01]	[4.87944000e+02 8.93400269e+02 7.25811362e-01]	[4.64875183e+02 8.90841980e+02 7.27442324e-01]	[4.82923370e+02 8.65053772e+02 6.63977623e-01]
[477.68218994 259.60858154 0.84436494]	[464.94024658 295.49880981 0.88302493]	[398.12704468 298.18222046 0.84578937]	[380.31259155 418.65585327 0.87743521]	[398.046875 536.66796875 0.85162717]	[541.71173096 285.27450562 0.81889057]	[564.8527832 395.57543945 0.87890112]	[600.86486816 500.71212769 0.88493836]	[498.1875 521.27416992 0.68530202]	[452.02667236 523.87121582 0.64030719]	[464.94952393 695.76208496 0.80262017]	[4.80345215e+02 8.52284058e+02 8.51702690e-01]	[541.85845947 516.13275146 0.69958848]	[559.77526855 688.090271 0.77604204]	[557.17663574 785.54406738 0.79114872]	[459.71078491 251.8396759 0.86971438]	[482.94219971 246.76150513 0.87376893]	[436.55938721 218.59576416 0.86302698]	[500.87750244 215.91394043 0.92050886]	[5.82911926e+02 8.44520996e+02 7.55946577e-01]	[5.95702454e+02 8.29225952e+02 7.16853738e-01]	[5.44296631e+02 7.85563599e+02 6.51211858e-01]	[4.85451843e+02 8.93364136e+02 7.35115886e-01]	[4.64863861e+02 8.90817078e+02 7.28262365e-01]	[4.82931793e+02 8.65100830e+02 6.69484913e-01]
[477.61236572 259.64404297 0.8258571 ]	[464.85470581 295.51419067 0.8953349 ]	[398.05343628 298.23538208 0.83177501]	[380.27896118 418.6418457 0.87837374]	[395.62081909 536.74108887 0.84797341]	[539.2723999 285.24325562 0.81204742]	[562.46795654 393.07580566 0.86870301]	[600.83209229 500.70077515 0.87683111]	[498.12573242 521.29827881 0.67831141]	[449.50665283 523.89434814 0.6382674 ]	[464.95809937 695.76983643 0.80292523]	[480.34783936 852.27490234 0.85278851]	[541.81207275 516.15264893 0.69663888]	[559.76361084 688.11712646 0.75932842]	[549.59124756 780.39978027 0.78494346]	[459.66403198 251.87763977 0.86289656]	[482.91073608 246.79954529 0.87804669]	[434.04748535 218.63011169 0.85265559]	[500.7883606 215.94821167 0.87869006]	[5.80348816e+02 8.34267334e+02 7.83178389e-01]	[5.88104065e+02 8.21522888e+02 7.25385368e-01]	[5.41875061e+02 7.80406677e+02 6.72464311e-01]	[4.85457703e+02 8.93395508e+02 7.30272353e-01]	[4.64865143e+02 8.93224487e+02 7.27173090e-01]	[4.82919800e+02 8.65096497e+02 6.62742198e-01]
[475.10177612 262.16503906 0.8034479 ]	[462.44842529 295.58605957 0.9065479 ]	[395.59762573 300.69042969 0.81958234]	[380.20422363 418.60379028 0.87711829]	[395.5743103 539.24511719 0.85402775]	[539.22436523 287.79995728 0.80330658]	[562.41290283 395.50183105 0.86501622]	[600.83917236 500.68136597 0.87788635]	[495.66662598 521.32000732 0.67777693]	[449.44873047 523.93084717 0.6424228 ]	[464.93060303 693.25250244 0.80968153]	[480.34960938 852.29302979 0.85395104]	[541.78393555 516.18280029 0.69456714]	[559.75756836 680.39385986 0.75595427]	[547.07928467 772.70092773 0.82492179]	[459.59848022 254.34817505 0.8724826 ]	[482.84512329 249.35954285 0.89454067]	[431.54394531 221.0949707 0.83584756]	[500.67611694 215.98986816 0.84446025]	[5.77742859e+02 8.31678955e+02 7.74001062e-01]	[5.85580627e+02 8.16400085e+02 7.29750991e-01]	[5.41758179e+02 7.70282166e+02 7.12526381e-01]	[4.85447876e+02 8.93418945e+02 7.35830247e-01]	[4.64851685e+02 8.93240479e+02 7.29824841e-01]	[4.82923553e+02 8.65119934e+02 6.62260473e-01]
[472.60470581 262.22335815 0.80221927]	[462.39019775 295.61135864 0.91922885]	[395.51028442 300.76242065 0.79886192]	[380.16720581 418.67523193 0.88809031]	[395.52850342 541.72705078 0.86440611]	[536.72473145 285.3326416 0.79042584]	[562.39880371 395.53381348 0.87035286]	[600.86633301 500.68704224 0.88307399]	[495.67480469 521.36334229 0.67429566]	[449.45013428 523.95947266 0.6393857 ]	[464.94400024 698.29125977 0.79316825]	[4.80333374e+02 8.52357422e+02 8.43991816e-01]	[541.79302979 518.69506836 0.6941058 ]	[559.69372559 690.64031982 0.72423565]	[544.50567627 767.53167725 0.86959875]	[457.19998169 254.38304138 0.88410592]	[482.81674194 249.38536072 0.90731132]	[431.52478027 223.66027832 0.81201172]	[498.21255493 216.04650879 0.80815023]	[5.75168030e+02 8.26609802e+02 7.46293843e-01]	[5.85501587e+02 8.11263489e+02 7.45203435e-01]	[5.36709656e+02 7.65035400e+02 6.81873679e-01]	[4.85461731e+02 8.93428101e+02 7.38904536e-01]	[4.64864563e+02 8.93264587e+02 7.34673023e-01]	[4.82888733e+02 8.67625122e+02 6.66895926e-01]
[467.50439453 267.2789917 0.78581142]	[462.34680176 295.65536499 0.92635298]	[390.4960022 303.25512695 0.78206295]	[380.16693115 418.70126343 0.8889572 ]	[395.50875854 541.75268555 0.86688894]	[536.63995361 287.8649292 0.79018039]	[562.36474609 395.53839111 0.86701894]	[603.2578125 500.71459961 0.8899188 ]	[498.11373901 523.82000732 0.682652 ]	[449.49966431 526.41522217 0.64020205]	[464.94937134 698.31628418 0.79290468]	[4.80333923e+02 8.54791626e+02 8.42756391e-01]	[541.78894043 518.72949219 0.70268321]	[557.18341064 688.15930176 0.73576891]	[544.41247559 757.34741211 0.8638252 ]	[457.0675354 254.43817139 0.87416863]	[480.3734436 251.85960388 0.90730649]	[428.93203735 221.20091248 0.81686151]	[498.12258911 216.07867432 0.83743 ]	[5.70020935e+02 8.21508911e+02 7.35772729e-01]	[5.82983032e+02 8.08716309e+02 7.44196177e-01]	[5.34139160e+02 7.52227173e+02 6.90978289e-01]	[4.85445160e+02 8.93441711e+02 7.38994718e-01]	[4.64854004e+02 8.93283081e+02 7.33219385e-01]	[4.82890137e+02 8.67670349e+02 6.81877375e-01]
[467.43017578 269.83352661 0.8004216 ]	[462.28335571 298.01654053 0.93273252]	[387.89755249 305.78521729 0.77780402]	[380.15765381 421.24707031 0.88666308]	[395.52017212 541.86138916 0.87853479]	[534.09710693 287.87139893 0.79035246]	[562.36938477 395.60699463 0.87523329]	[603.30145264 500.74047852 0.89769453]	[495.64529419 523.85540771 0.67464942]	[446.94311523 526.46722412 0.63692993]	[467.46591187 703.43310547 0.80810618]	[4.80331787e+02 8.54827820e+02 8.44507158e-01]	[541.77294922 518.77478027 0.69665045]	[552.11981201 703.43670654 0.70478147]	[544.32385254 752.18670654 0.91510141]	[454.56985474 254.50050354 0.87415349]	[480.34155273 251.92173767 0.9135111 ]	[426.41567993 223.72065735 0.81580794]	[495.69146729 216.09294128 0.84484923]	[5.65029114e+02 8.16415405e+02 7.53175616e-01]	[5.82864685e+02 8.08612305e+02 7.13528454e-01]	[531.5982666 747.1607666 0.7656709]	[4.85459137e+02 8.95851440e+02 7.47306824e-01]	[4.64867310e+02 8.93300293e+02 7.41544068e-01]	[4.82877869e+02 8.67703308e+02 6.89943314e-01]
[467.45071411 269.88946533 0.80602056]	[462.22409058 298.1151123 0.93178463]	[385.34094238 308.39349365 0.78111255]	[377.75646973 421.24371338 0.88495821]	[393.05593872 544.31005859 0.86814135]	[529.05828857 292.87945557 0.8041929 ]	[562.38726807 398.10510254 0.89680904]	[603.33325195 500.74990845 0.90266776]	[495.61187744 523.93762207 0.67266577]	[446.92230225 529.02307129 0.6386683 ]	[472.5329895 705.97692871 0.82021487]	[4.80354034e+02 8.54902649e+02 8.40607584e-01]	[541.74731445 521.29528809 0.69796157]	[549.57598877 708.6739502 0.78289288]	[541.92340088 747.14135742 0.93590069]	[454.56362915 256.94580078 0.86537409]	[480.29574585 251.94065857 0.90940636]	[421.40734863 226.29844666 0.84287494]	[493.04998779 216.08851624 0.82516938]	[5.62393677e+02 8.11242859e+02 7.89548576e-01]	[5.75160400e+02 8.00978455e+02 6.36236072e-01]	[529.046875 741.95050049 0.77207887]	[4.85412750e+02 8.95889771e+02 7.49409020e-01]	[4.64830322e+02 8.93313904e+02 7.48399734e-01]	[4.82896515e+02 8.70165405e+02 7.06864297e-01]
[470.03414917 269.91262817 0.80140287]	[462.21353149 298.1343689 0.93215108]	[385.36853027 310.87329102 0.78006071]	[377.75210571 423.78317261 0.86193305]	[393.03723145 544.38366699 0.8669185 ]	[529.02514648 292.91482544 0.81075734]	[562.39807129 398.16107178 0.90797412]	[603.3381958 500.77026367 0.90489215]	[493.11422729 523.95288086 0.66269952]	[446.900177 529.05755615 0.63270724]	[472.59619141 706.06402588 0.82480478]	[4.80377563e+02 8.54872620e+02 8.43186140e-01]	[539.31347656 521.31665039 0.68956989]	[549.48901367 708.55450439 0.8052929 ]	[541.85681152 746.99841309 0.93462068]	[457.09790039 257.03057861 0.8645432 ]	[480.3420105 254.36630249 0.90704906]	[421.35305786 231.32322693 0.8630513 ]	[490.54223633 216.10258484 0.75969547]	[5.57247559e+02 8.08704102e+02 7.60796726e-01]	[5.67453857e+02 7.95837708e+02 6.77818656e-01]	[528.97595215 739.35437012 0.78239071]	[4.85439056e+02 8.95922485e+02 7.32086420e-01]	[4.64848358e+02 8.93335083e+02 7.37983465e-01]	[4.82899475e+02 8.70130676e+02 7.00926542e-01]
[467.41333008 272.45550537 0.84491932]	[459.84869385 298.1713562 0.93159294]	[385.33370972 310.94778442 0.78492272]	[377.7338562 423.89901733 0.84882987]	[393.03192139 544.46276855 0.85734117]	[528.99328613 292.97900391 0.82046568]	[562.38391113 398.19403076 0.90709525]	[603.34484863 500.80969238 0.90680677]	[493.10043335 526.41479492 0.66245484]	[446.90539551 531.57971191 0.6330269 ]	[472.57583618 706.04705811 0.81922388]	[4.80369659e+02 8.54878601e+02 8.43400121e-01]	[539.28961182 521.32830811 0.68730295]	[546.9677124 708.59326172 0.82894063]	[541.78509521 746.9586792 0.90795642]	[452.06967163 257.15933228 0.84173417]	[480.26794434 254.44132996 0.9144733 ]	[421.28305054 231.35353088 0.87307119]	[490.5428772 218.52989197 0.80850297]	[5.52116028e+02 8.08583801e+02 7.56753325e-01]	[5.64966858e+02 7.93253601e+02 7.10641503e-01]	[526.47387695 736.82092285 0.76581734]	[4.85438873e+02 8.95928833e+02 7.33734488e-01]	[4.64850281e+02 8.93340881e+02 7.38502800e-01]	[4.82887970e+02 8.70133240e+02 7.08149314e-01]
[467.46862793 272.4871521 0.84574425]	[459.83679199 298.22470093 0.92792571]	[385.328125 313.42352295 0.79078239]	[377.72232056 428.95800781 0.83203375]	[393.03381348 544.52416992 0.84859228]	[528.9932251 295.43911743 0.83585131]	[562.37207031 398.2666626 0.90726364]	[603.32769775 500.82946777 0.90700912]	[493.06887817 526.45928955 0.66293335]	[446.87414551 534.12469482 0.63905287]	[472.59951782 705.98040771 0.81451261]	[4.80367767e+02 8.54879456e+02 8.44498456e-01]	[539.28741455 521.37341309 0.69028664]	[546.97546387 708.52264404 0.81066787]	[539.26593018 744.42431641 0.87257624]	[454.60058594 257.18652344 0.83484268]	[480.28713989 254.49932861 0.91710585]	[421.30441284 231.4276123 0.88892257]	[490.49551392 218.6103363 0.78072238]	[5.47032166e+02 8.03560791e+02 7.50826299e-01]	[5.62429443e+02 7.90667786e+02 7.35044360e-01]	[523.95379639 731.76953125 0.824287 ]	[4.85439148e+02 8.95927002e+02 7.31317759e-01]	[4.64852539e+02 8.93339600e+02 7.38023877e-01]	[4.82880157e+02 8.70137329e+02 7.09718168e-01]
[464.97424316 274.94082642 0.87328804]	[459.82266235 300.63366699 0.92299837]	[385.30648804 313.51132202 0.8006295 ]	[377.71029663 431.50872803 0.83598179]	[393.0274353 546.96697998 0.83844453]	[528.96759033 295.48641968 0.84786445]	[562.33294678 398.26477051 0.90207088]	[603.27563477 500.85675049 0.89966667]	[493.04364014 526.48468018 0.66094881]	[446.88006592 534.1697998 0.63883084]	[475.08621216 706.0847168 0.81959128]	[4.80353088e+02 8.54917236e+02 8.43836904e-01]	[539.25994873 523.82067871 0.69121069]	[546.97949219 708.534729 0.82504159]	[539.17785645 739.42578125 0.84000301]	[452.04934692 259.6663208 0.80829418]	[480.25167847 254.59260559 0.91119289]	[421.27978516 233.89094543 0.90100014]	[490.50628662 221.17974854 0.78077507]	[5.44497498e+02 8.03513489e+02 7.58004606e-01]	[5.62261841e+02 7.90654541e+02 7.25553691e-01]	[523.91784668 731.65264893 0.8244397 ]	[4.85422638e+02 8.95928406e+02 7.33262122e-01]	[4.64841400e+02 8.93344238e+02 7.41667092e-01]	[4.82871216e+02 8.70162598e+02 7.19829321e-01]
[464.94891357 274.95056152 0.88143265]	[459.82495117 300.63568115 0.92285192]	[385.30984497 313.51470947 0.80038184]	[377.70770264 431.50296021 0.83383656]	[393.02825928 546.96606445 0.83814412]	[528.97119141 295.48620605 0.84714425]	[562.33178711 398.26263428 0.90165997]	[603.27856445 500.85662842 0.90076196]	[490.56759644 526.49084473 0.65828174]	[446.87228394 536.67169189 0.63886273]	[475.08605957 706.10235596 0.81981862]	[4.80352142e+02 8.54924927e+02 8.42036366e-01]	[539.25305176 523.8380127 0.6894834 ]	[546.98236084 708.54296875 0.82750934]	[539.17053223 739.43005371 0.83874011]	[452.02832031 259.67694092 0.80882293]	[480.2381897 254.60400391 0.91110653]	[421.27450562 233.89393616 0.90027213]	[490.51583862 221.20932007 0.78214216]	[5.44500122e+02 8.03511230e+02 7.57012308e-01]	[5.62263672e+02 7.90653259e+02 7.25585341e-01]	[523.91174316 731.65649414 0.82305455]	[4.85421295e+02 8.95955383e+02 7.29494572e-01]	[4.64833099e+02 8.93363098e+02 7.41664886e-01]	[4.82869720e+02 8.70172607e+02 7.17851877e-01]
[464.93545532 274.99401855 0.89257264]	[459.81195068 300.65829468 0.92045122]	[385.30648804 313.53082275 0.79826921]	[377.71115112 434.0461731 0.84426481]	[392.99862671 547.06396484 0.82302958]	[526.52838135 295.50039673 0.85047883]	[562.3125 400.65982056 0.90685755]	[600.83898926 500.83779907 0.8934806 ]	[490.56054688 528.97644043 0.6620481 ]	[444.42687988 536.68792725 0.64869618]	[475.08660889 708.52154541 0.81513619]	[4.80365906e+02 8.57395081e+02 8.40512156e-01]	[539.25146484 523.86236572 0.69279599]	[546.99127197 706.09100342 0.80531245]	[536.6350708 736.84283447 0.82051903]	[452.02081299 259.7144165 0.81395572]	[480.22116089 257.0098877 0.92504817]	[421.29605103 234.00460815 0.91409051]	[490.49719238 226.25863647 0.76477134]	[5.44428467e+02 8.00967224e+02 7.67719865e-01]	[5.59755127e+02 7.88229126e+02 7.24359989e-01]	[523.85321045 729.16705322 0.84876567]	[4.85435974e+02 8.98433899e+02 7.22428262e-01]	[4.64840790e+02 8.93396118e+02 7.38839567e-01]	[4.82874329e+02 8.70205139e+02 7.18797147e-01]
[467.41372681 275.05105591 0.88581109]	[459.81015015 300.70330811 0.91164482]	[382.855896 315.95855713 0.80842489]	[377.69833374 434.09963989 0.84949404]	[392.99414062 549.5401001 0.81818521]	[526.5111084 295.54006958 0.85982782]	[562.26623535 400.69616699 0.90415102]	[600.80456543 500.87438965 0.88643432]	[490.56121826 529.0592041 0.65428942]	[444.42440796 539.23602295 0.6518141 ]	[472.58178711 708.60540771 0.80657881]	[4.80366302e+02 8.57372742e+02 8.43297660e-01]	[539.26031494 523.92523193 0.69318116]	[547.04125977 705.96008301 0.78680468]	[534.10168457 734.21398926 0.83400184]	[452.03775024 262.2182312 0.80229187]	[480.25006104 257.08132935 0.92998856]	[421.25030518 234.03875732 0.92067921]	[490.54879761 228.8032074 0.77923 ]	[5.44389221e+02 7.95882019e+02 7.70204544e-01]	[5.57182129e+02 7.88128479e+02 7.08583713e-01]	[523.81707764 726.62078857 0.86283386]	[4.85421539e+02 8.98435608e+02 7.22840786e-01]	[4.64831573e+02 8.93394897e+02 7.37415493e-01]	[4.82882660e+02 8.70184448e+02 7.20220208e-01]
[464.85025024 277.47393799 0.90575004]	[459.8107605 303.21688843 0.89011806]	[382.82711792 316.01715088 0.81785882]	[377.66317749 434.10333252 0.8349129 ]	[392.98257446 549.58728027 0.80897689]	[526.54016113 295.62948608 0.86188382]	[562.21759033 400.71731567 0.88394916]	[600.74133301 503.34643555 0.87601495]	[490.52554321 531.58734131 0.65414482]	[444.37741089 539.29315186 0.65874791]	[472.57717896 708.68408203 0.80515599]	[4.80365631e+02 8.57393921e+02 8.41839075e-01]	[539.23504639 523.94421387 0.69101435]	[546.94726562 706.0423584 0.80365598]	[531.5602417 734.21209717 0.82908976]	[446.96365356 264.74835205 0.81503856]	[480.18688965 257.17807007 0.91596717]	[421.22961426 234.06642151 0.91395748]	[493.10940552 231.36958313 0.80744666]	[5.44337708e+02 7.95873169e+02 7.67231226e-01]	[5.54697754e+02 7.88113586e+02 6.98168755e-01]	[523.79937744 726.6206665 0.84047067]	[4.85396240e+02 8.98441101e+02 7.20688343e-01]	[4.62402649e+02 8.93388977e+02 7.36433089e-01]	[4.82884064e+02 8.70209656e+02 7.25441098e-01]
[464.92254639 277.50125122 0.89299208]	[459.79550171 303.26889038 0.88140118]	[382.80187988 316.08612061 0.82537872]	[377.65063477 436.60202026 0.84550142]	[390.51119995 552.13494873 0.8027848 ]	[526.52960205 297.9967041 0.8655709 ]	[562.20715332 400.7388916 0.87967068]	[595.74060059 503.41519165 0.85775262]	[490.52749634 534.11590576 0.65600902]	[444.37915039 541.76080322 0.66296589]	[472.5824585 708.62762451 0.80764055]	[4.80363037e+02 8.57412659e+02 8.41850042e-01]	[539.22943115 526.409729 0.69140953]	[544.50170898 706.11932373 0.82766187]	[528.98284912 731.70812988 0.83642608]	[449.49404907 264.80148315 0.80187267]	[480.21395874 259.59307861 0.90110862]	[421.23986816 236.43344116 0.90954906]	[495.58703613 231.43788147 0.78964096]	[5.41947754e+02 7.95792358e+02 7.62034416e-01]	[5.52126526e+02 7.88057617e+02 6.86160028e-01]	[521.35687256 726.50762939 0.81890309]	[4.85381836e+02 8.98471558e+02 7.15414286e-01]	[4.62387421e+02 8.93414429e+02 7.36862242e-01]	[4.82886017e+02 8.70225769e+02 7.17559636e-01]
[464.89144897 277.6315918 0.88517171]	[459.79013062 305.83078003 0.86950356]	[382.79760742 316.13623047 0.8245362 ]	[377.63534546 436.63543701 0.84159994]	[390.50790405 554.65356445 0.80444264]	[528.96868896 298.05880737 0.86396152]	[559.83007812 400.81814575 0.87189227]	[595.69830322 503.48852539 0.85125577]	[488.02539062 534.14929199 0.65628654]	[444.35528564 541.78564453 0.66631681]	[472.56393433 708.62774658 0.81060779]	[4.80360718e+02 8.57403076e+02 8.40889573e-01]	[536.74871826 526.44628906 0.67532736]	[544.53222656 706.03845215 0.81192589]	[526.54595947 729.25201416 0.84989691]	[446.97692871 269.85153198 0.81709599]	[480.20205688 259.71328735 0.88063544]	[421.2328186 236.43873596 0.90171862]	[493.07693481 233.99487305 0.76131648]	[5.41921082e+02 7.93291260e+02 7.82530010e-01]	[5.52058167e+02 7.85600098e+02 6.93908095e-01]	[521.30578613 726.43664551 0.81464517]	[4.85381866e+02 8.98476318e+02 7.11860716e-01]	[4.62384125e+02 8.93417297e+02 7.31725931e-01]	[4.82897339e+02 8.70211243e+02 7.11967528e-01]
[467.39907837 277.61846924 0.86929357]	[459.77841187 308.32128906 0.86451429]	[382.82949829 316.16851807 0.82024086]	[377.631073 436.66256714 0.84207714]	[390.48101807 554.67041016 0.80324864]	[526.54150391 298.07977295 0.86378968]	[559.79095459 400.80102539 0.86857194]	[593.19940186 505.99893188 0.8296811 ]	[487.99343872 536.70477295 0.66409773]	[444.31643677 541.83978271 0.67237794]	[472.5725708 711.16760254 0.79514992]	[4.80356415e+02 8.57412659e+02 8.40015352e-01]	[536.70483398 528.98522949 0.66401285]	[546.92468262 706.0635376 0.82278597]	[526.48907471 729.21765137 0.86385214]	[452.01342773 269.871521 0.81003278]	[480.253479 259.72488403 0.87497324]	[421.32281494 236.53903198 0.88742936]	[493.0925293 234.00889587 0.72283185]	[541.87774658 790.77819824 0.79611236]	[5.49540100e+02 7.83031982e+02 6.94317758e-01]	[521.27203369 724.01922607 0.82917941]	[4.85356476e+02 8.98467224e+02 7.11887062e-01]	[4.62372986e+02 8.93410828e+02 7.31017590e-01]	[4.82898102e+02 8.70223694e+02 7.15861201e-01]
[464.95922852 280.1776123 0.83676618]	[459.76861572 313.40594482 0.87741041]	[382.82156372 318.58395386 0.82428765]	[377.5859375 439.15814209 0.86632395]	[390.45748901 557.20843506 0.80657315]	[528.97918701 298.21228027 0.84267247]	[559.75177002 403.37619019 0.82463998]	[590.64178467 511.04006958 0.82085896]	[487.94842529 539.21838379 0.67671287]	[441.88726807 541.87091064 0.6812098 ]	[475.10876465 708.72796631 0.79653776]	[4.80349426e+02 8.57458191e+02 8.31522465e-01]	[536.64959717 531.53924561 0.65766305]	[546.96655273 705.98669434 0.8204143 ]	[526.41094971 729.06256104 0.89014667]	[452.04315186 272.41430664 0.82542801]	[480.27249146 267.29342651 0.87989908]	[423.84588623 236.6451416 0.85930163]	[495.59887695 236.42797852 0.76987875]	[541.722229 790.70379639 0.81568438]	[5.46947937e+02 7.82963379e+02 7.14213192e-01]	[521.23498535 723.89056396 0.81836569]	[4.85357361e+02 8.98499390e+02 6.94803536e-01]	[4.62369507e+02 8.93432373e+02 7.14455426e-01]	[4.82891541e+02 8.70245667e+02 7.15938628e-01]
[467.43029785 282.71279907 0.8103705 ]	[459.77349854 313.44927979 0.88377559]	[382.85961914 318.6015625 0.81920451]	[377.59024048 439.14984131 0.87176108]	[390.43676758 557.24108887 0.80979055]	[526.54211426 300.62356567 0.83806735]	[559.70404053 405.83358765 0.81103337]	[590.65081787 513.61395264 0.81935447]	[487.93054199 539.20678711 0.67762423]	[441.88989258 541.85791016 0.67920113]	[475.15866089 708.72625732 0.80495203]	[4.80345276e+02 8.59950256e+02 8.28344822e-01]	[534.15985107 529.0536499 0.65413725]	[546.98419189 705.98571777 0.81753874]	[524.00982666 726.59613037 0.89547813]	[454.59225464 274.87362671 0.84648943]	[480.31112671 269.87731934 0.89769745]	[423.90863037 239.11216736 0.84688407]	[495.61746216 236.58641052 0.71638316]	[5.39263916e+02 7.90697815e+02 7.88575590e-01]	[5.44482666e+02 7.82979126e+02 7.04139292e-01]	[518.77459717 718.89489746 0.7994656 ]	[4.85373505e+02 9.00980408e+02 6.96105778e-01]	[4.62376892e+02 8.93447571e+02 7.14909494e-01]	[4.82871429e+02 8.70267517e+02 7.14195073e-01]
[467.47766113 285.24563599 0.80652225]	[459.78427124 313.50631714 0.89588696]	[385.3081665 318.62548828 0.8159048 ]	[377.58795166 439.16726685 0.87318897]	[387.92984009 557.23120117 0.8068791 ]	[528.98217773 300.70700073 0.82122976]	[559.71588135 405.90734863 0.8055473 ]	[590.63214111 518.64709473 0.84093022]	[485.46432495 539.26202393 0.68935186]	[441.8550415 544.34313965 0.6910336 ]	[477.59521484 711.15307617 0.8042717 ]	[4.80337524e+02 8.59931641e+02 8.30021977e-01]	[534.09527588 534.1015625 0.6509732 ]	[547.04309082 705.9888916 0.81350952]	[523.95483398 726.56243896 0.89532673]	[457.0736084 274.92855835 0.87168169]	[480.35321045 272.36108398 0.91053778]	[426.36849976 241.62672424 0.83079022]	[493.1383667 236.64427185 0.69462979]	[5.39230225e+02 7.90658936e+02 7.90266931e-01]	[5.44419373e+02 7.82943420e+02 7.00278997e-01]	[518.70623779 718.83105469 0.7638793 ]	[4.82923889e+02 8.98490540e+02 7.06424236e-01]	[4.62366058e+02 8.93430115e+02 7.25352466e-01]	[4.82891418e+02 8.70255859e+02 7.15932131e-01]
[467.49487305 287.88128662 0.80280459]	[459.76889038 315.95733643 0.9034673 ]	[385.32922363 318.73376465 0.8063913 ]	[377.61077881 439.21463013 0.87634027]	[387.88110352 559.73248291 0.81338561]	[526.52905273 303.25848389 0.81099033]	[559.71887207 411.01922607 0.80060172]	[590.61584473 518.72479248 0.85391599]	[485.41201782 541.78057861 0.69888318]	[441.81225586 544.39172363 0.6889984 ]	[475.13342285 713.74151611 0.79238588]	[4.80327576e+02 8.59979797e+02 8.28168631e-01]	[531.54064941 536.6897583 0.65389591]	[546.98291016 708.51495361 0.82222348]	[523.96893311 726.5881958 0.88307858]	[457.10501099 275.02337646 0.88456285]	[482.73312378 272.49697876 0.9204632 ]	[426.37774658 241.68019104 0.8242721 ]	[495.65182495 236.66090393 0.63881725]	[5.39183350e+02 7.90636475e+02 7.81354845e-01]	[5.44381287e+02 7.80454651e+02 6.97826505e-01]	[518.7121582 718.82250977 0.76745713]	[4.85368286e+02 8.98471680e+02 7.27961302e-01]	[4.62398865e+02 8.93425781e+02 7.37962961e-01]	[4.82854187e+02 8.70299683e+02 7.17318058e-01]
[470.0489502 290.35308838 0.80572033]	[459.78457642 316.00695801 0.9127472 ]	[385.34619141 318.7696228 0.80110657]	[377.61611938 439.26309204 0.88208318]	[387.86117554 559.8147583 0.82652342]	[526.54290771 305.80004883 0.80242181]	[559.72625732 416.03543091 0.81855309]	[590.60491943 521.17614746 0.8633619 ]	[485.35220337 541.79949951 0.70425081]	[441.75744629 544.42767334 0.68348211]	[475.1282959 713.71453857 0.79290581]	[4.80347626e+02 8.59943237e+02 8.29426646e-01]	[529.027771 536.70507812 0.65815002]	[546.93927002 708.59240723 0.81630284]	[523.93768311 726.63336182 0.88245982]	[457.17807007 275.05831909 0.89634144]	[482.78244019 274.88519287 0.92601019]	[426.43395996 244.19596863 0.81176984]	[495.69381714 236.67523193 0.5346123 ]	[5.39179199e+02 7.90641968e+02 7.88094282e-01]	[5.44372986e+02 7.80458069e+02 7.07326293e-01]	[518.68548584 718.84130859 0.75285232]	[4.85374237e+02 8.98475586e+02 7.21687198e-01]	[4.62400146e+02 8.93420654e+02 7.31809974e-01]	[4.82877289e+02 8.70264526e+02 7.19125688e-01]
[470.01660156 290.41513062 0.81180286]	[459.80892944 316.06887817 0.91937244]	[385.32489014 321.18936157 0.7997933 ]	[377.62347412 439.31442261 0.88549501]	[387.86508179 562.23175049 0.83136994]	[528.98669434 308.35269165 0.80318868]	[559.72839355 416.10974121 0.83071184]	[590.59539795 521.25067139 0.87616789]	[482.95935059 541.83972168 0.71288329]	[441.73568726 544.47467041 0.68090641]	[475.16574097 718.81982422 0.78745759]	[4.80341309e+02 8.59972839e+02 8.29127014e-01]	[529.00915527 539.20495605 0.66597563]	[546.98999023 708.56152344 0.82102132]	[523.97894287 729.0368042 0.87690669]	[457.12426758 275.07788086 0.8854236 ]	[482.77664185 274.92062378 0.92760044]	[426.40560913 241.71138 0.81689185]	[498.13638306 239.07701111 0.61691487]	[539.1854248 790.62518311 0.79712403]	[5.44374939e+02 7.80443115e+02 7.18731344e-01]	[518.7041626 721.36535645 0.76673621]	[4.85394257e+02 8.98463989e+02 7.18368828e-01]	[4.62413849e+02 8.93417419e+02 7.28832066e-01]	[4.82854279e+02 8.70290527e+02 7.19815493e-01]
[470.00543213 290.42404175 0.81299347]	[459.81845093 316.09658813 0.92054391]	[385.32504272 321.22998047 0.7976566 ]	[377.61297607 439.27346802 0.88330257]	[385.40103149 559.83416748 0.82924533]	[528.99542236 308.37518311 0.80349505]	[559.71447754 416.09161377 0.82412529]	[590.59631348 521.24963379 0.87564373]	[482.95892334 541.84039307 0.71312714]	[441.73727417 544.47503662 0.6809817 ]	[475.16928101 718.82855225 0.78848255]	[4.80341705e+02 8.59982239e+02 8.29165876e-01]	[529.00634766 539.20501709 0.66623759]	[546.98773193 708.56207275 0.82131976]	[523.97991943 729.03826904 0.87630349]	[457.11486816 275.08126831 0.88388675]	[482.77142334 274.92529297 0.92843771]	[426.39944458 241.7149353 0.81426841]	[498.1428833 239.09745789 0.63000792]	[539.19134521 790.62768555 0.79654557]	[5.44375122e+02 7.80445435e+02 7.17794418e-01]	[518.70410156 721.36914062 0.76785171]	[4.85382965e+02 8.98455688e+02 7.22618759e-01]	[4.62409241e+02 8.93411011e+02 7.33003676e-01]	[4.82859528e+02 8.70299500e+02 7.19787419e-01]
[470.04782104 292.91952515 0.82870555]	[459.84002686 316.1512146 0.92023015]	[385.34182739 321.29571533 0.78783083]	[377.64401245 441.78079224 0.87088633]	[385.37957764 562.27166748 0.84166801]	[529.0135498 310.87225342 0.79819971]	[559.7086792 416.12493896 0.82924044]	[590.57495117 521.30462646 0.88169551]	[485.34133911 541.89434814 0.71107763]	[441.75393677 546.953125 0.67686975]	[475.14053345 718.85693359 0.7910592 ]	[4.80350311e+02 8.59977356e+02 8.27403069e-01]	[529.02325439 539.26544189 0.66912478]	[546.98425293 708.60968018 0.81648052]	[523.9418335 726.60656738 0.87675655]	[457.13766479 277.49710083 0.88858223]	[482.78601074 274.97598267 0.93001872]	[426.36608887 241.73228455 0.81000948]	[498.18041992 239.13943481 0.64402962]	[5.39199646e+02 7.90640259e+02 7.87946284e-01]	[5.44394043e+02 7.80451477e+02 7.09113598e-01]	[518.67150879 718.83636475 0.76595283]	[4.85376068e+02 8.98447754e+02 7.20337510e-01]	[4.62401062e+02 8.93399353e+02 7.32232749e-01]	[4.82886322e+02 8.70298828e+02 7.15616107e-01]
[472.58963013 292.92803955 0.83181453]	[459.84671021 316.1789856 0.91875845]	[385.34994507 323.7276001 0.78551239]	[377.62600708 441.77029419 0.87278038]	[385.37347412 562.32397461 0.85010636]	[529.02966309 310.90930176 0.79542112]	[559.72088623 418.57559204 0.84832746]	[590.56347656 521.34338379 0.882532 ]	[485.34790039 541.90350342 0.70848405]	[441.7612915 546.96746826 0.67273784]	[475.13052368 718.83483887 0.79002041]	[4.80353790e+02 8.59973755e+02 8.28815937e-01]	[529.02593994 539.27832031 0.67096096]	[546.96575928 708.66290283 0.81255955]	[523.94000244 726.64770508 0.87397319]	[457.2046814 277.53457642 0.89659709]	[482.82424927 274.99517822 0.92309135]	[426.39605713 244.25621033 0.80974394]	[498.14813232 239.16802979 0.51645273]	[5.39228210e+02 7.90644409e+02 7.87963688e-01]	[5.44403198e+02 7.80454346e+02 7.07575977e-01]	[516.21856689 718.87506104 0.7546618 ]	[4.85392120e+02 8.98453186e+02 7.23737895e-01]	[4.64828613e+02 8.93413452e+02 7.29587018e-01]	[4.82889709e+02 8.70285278e+02 7.22593665e-01]
[472.52539062 292.96786499 0.84031498]	[459.8487854 318.55401611 0.92448747]	[385.347229 323.77035522 0.78365892]	[377.62213135 441.84460449 0.86594629]	[385.37808228 562.37585449 0.85494983]	[529.02209473 310.96881104 0.80013996]	[559.72821045 418.5859375 0.85177559]	[590.55010986 521.3927002 0.88370478]	[482.96524048 541.89874268 0.71090782]	[441.75161743 546.95965576 0.67367178]	[475.16000366 718.87023926 0.79634672]	[4.80366638e+02 8.59930542e+02 8.28504682e-01]	[528.99890137 539.28625488 0.67426181]	[546.99151611 708.66662598 0.80964845]	[523.95776367 729.02575684 0.8682242 ]	[457.17214966 277.55755615 0.89582545]	[482.79489136 275.02954102 0.93013048]	[426.44946289 246.7747345 0.80568779]	[498.15634155 241.71359253 0.54779863]	[539.2154541 790.62713623 0.79676944]	[5.44381409e+02 7.80443542e+02 7.17544198e-01]	[518.67779541 718.89404297 0.74630719]	[4.85356140e+02 8.98455933e+02 7.25866735e-01]	[4.62393799e+02 8.93394104e+02 7.37659395e-01]	[4.82923706e+02 8.70252075e+02 7.04800725e-01]
[470.02801514 293.00436401 0.8468644 ]	[462.1914978 318.59689331 0.92699975]	[385.33709717 323.82406616 0.77851748]	[377.60314941 441.81765747 0.86729467]	[385.37249756 562.38586426 0.85160339]	[529.03277588 313.4380188 0.80200434]	[559.7366333 418.61135864 0.85876727]	[590.56268311 523.77728271 0.88004041]	[482.96951294 544.33587646 0.71274149]	[441.75067139 546.96960449 0.67468244]	[477.58828735 716.2869873 0.79166132]	[4.80376862e+02 8.59960999e+02 8.25611651e-01]	[529.00189209 539.29449463 0.67494041]	[546.99462891 708.70428467 0.80998063]	[523.95599365 729.10089111 0.86206949]	[457.15316772 277.56677246 0.89017218]	[482.7805481 275.05438232 0.93307358]	[428.91674805 246.82022095 0.80679238]	[495.68737793 246.75106812 0.50201952]	[539.23181152 790.63635254 0.79503012]	[5.44387268e+02 7.80451599e+02 7.16356456e-01]	[518.69750977 721.4185791 0.73901463]	[4.85357941e+02 8.98466370e+02 7.21096277e-01]	[4.62390320e+02 8.93399719e+02 7.32428610e-01]	[4.82935150e+02 8.70272400e+02 7.06096292e-01]
[472.53359985 293.00579834 0.84638274]	[459.84185791 318.61083984 0.92999744]	[385.32281494 326.32592773 0.77702659]	[377.60955811 441.84591675 0.86412692]	[385.38162231 562.39520264 0.85200286]	[529.00439453 313.4526062 0.81087995]	[559.73236084 418.60250854 0.85240304]	[590.57006836 523.77929688 0.87972099]	[485.39276123 544.35766602 0.70706469]	[441.79537964 547.00042725 0.67061073]	[477.62130737 716.29022217 0.79972523]	[4.80368561e+02 8.59944641e+02 8.26275706e-01]	[529.06335449 539.30114746 0.66855836]	[547.00994873 711.1362915 0.8021639 ]	[523.95794678 729.10467529 0.86743951]	[457.18600464 277.58337402 0.89029622]	[482.80181885 275.06222534 0.92535961]	[428.96911621 249.3134613 0.80431801]	[4.95680267e+02 2.44255356e+02 4.79305834e-01]	[539.2074585 790.61260986 0.79643559]	[5.44363708e+02 7.80416565e+02 7.23116219e-01]	[518.70349121 721.43041992 0.7462666 ]	[4.82913666e+02 8.98421204e+02 7.24857628e-01]	[4.62385437e+02 8.93376770e+02 7.38150239e-01]	[4.82933197e+02 8.70270264e+02 7.04016209e-01]
[472.54547119 293.02386475 0.84876722]	[459.84118652 318.6605835 0.93341166]	[385.31695557 328.86410522 0.77588898]	[377.6098938 444.30853271 0.86116207]	[385.40258789 564.83453369 0.8505761 ]	[529.01190186 313.52661133 0.81962532]	[559.73455811 418.61526489 0.85521525]	[590.57995605 523.80200195 0.88004106]	[485.39263916 544.38635254 0.70683444]	[441.78317261 547.03100586 0.66580576]	[477.72891235 718.88336182 0.81171191]	[4.80380615e+02 8.59997375e+02 8.21679473e-01]	[531.54797363 541.75793457 0.6712274 ]	[547.05627441 708.72631836 0.78845829]	[523.99487305 729.1362915 0.85380703]	[457.20706177 277.59997559 0.88690907]	[482.80780029 275.0687561 0.9181208 ]	[428.98208618 249.38568115 0.80355746]	[4.95650757e+02 2.44278000e+02 4.74647641e-01]	[5.39210754e+02 7.90634460e+02 7.89590359e-01]	[5.44360535e+02 7.80449097e+02 7.19852030e-01]	[518.7277832 723.90258789 0.74609768]	[4.82915222e+02 8.98442871e+02 7.24162161e-01]	[4.62384125e+02 8.93384888e+02 7.39228487e-01]	[4.82920197e+02 8.70310730e+02 6.98410690e-01]
[472.57077026 293.00454712 0.84392178]	[462.19882202 318.66995239 0.93432456]	[385.34515381 328.875 0.77440941]	[377.61157227 444.30957031 0.85516346]	[387.90188599 564.88201904 0.84684873]	[529.0402832 313.54431152 0.81711918]	[559.72747803 418.64447021 0.85744548]	[590.57843018 523.80737305 0.88060373]	[485.40359497 544.39013672 0.70496285]	[441.80157471 547.02783203 0.6671958 ]	[477.74700928 721.38909912 0.81795055]	[4.80369263e+02 8.62497925e+02 8.22794020e-01]	[531.54644775 541.76202393 0.67038262]	[549.51538086 708.71691895 0.77782953]	[524.01629639 729.1473999 0.85347641]	[459.6116333 277.59063721 0.8877508 ]	[482.82080078 275.05792236 0.91189861]	[431.47793579 249.40014648 0.80617559]	[4.95649414e+02 2.44269623e+02 4.59934771e-01]	[539.22442627 790.63702393 0.79400378]	[5.44375427e+02 7.80464233e+02 7.22371817e-01]	[518.73596191 723.91882324 0.76021558]	[4.82908295e+02 8.98463623e+02 7.18306959e-01]	[4.62368530e+02 8.93404114e+02 7.35857308e-01]	[4.82903625e+02 8.72719482e+02 6.96674526e-01]
[472.59570312 292.98999023 0.83979452]	[462.19659424 318.68130493 0.93370837]	[385.34078979 328.91131592 0.77630192]	[377.6413269 444.35513306 0.84592479]	[390.41851807 564.94348145 0.84228379]	[529.03924561 313.53314209 0.81322056]	[559.73425293 418.65499878 0.86059904]	[590.57983398 523.82049561 0.87978822]	[485.42874146 544.38842773 0.70112145]	[441.81021118 547.02294922 0.66996133]	[477.74887085 721.40802002 0.82002819]	[4.80376312e+02 8.60004211e+02 8.25053096e-01]	[531.6027832 541.76501465 0.6693368 ]	[549.56817627 708.70776367 0.77543682]	[524.03833008 729.13909912 0.85122532]	[459.63031006 277.58636475 0.89035606]	[482.828125 275.05282593 0.90982193]	[431.49502563 251.82666016 0.81063151]	[4.95641022e+02 2.44274811e+02 4.44669306e-01]	[539.2510376 790.63977051 0.80195171]	[5.44403809e+02 7.80474731e+02 7.24869967e-01]	[518.74615479 723.91802979 0.77809489]	[4.85362854e+02 8.98505188e+02 7.15038121e-01]	[4.62383392e+02 8.93432068e+02 7.30290711e-01]	[4.82908447e+02 8.70315979e+02 7.05363154e-01]
[472.59210205 292.98440552 0.83879578]	[462.2088623 318.70773315 0.93367302]	[385.35925293 331.41952515 0.77683866]	[377.65280151 444.41235352 0.84589839]	[390.45443726 564.99450684 0.83940876]	[529.04760742 313.54660034 0.81506681]	[559.75146484 418.69119263 0.86729634]	[590.5880127 523.81732178 0.880198 ]	[485.4407959 544.41345215 0.70042241]	[441.82345581 549.5133667 0.66807479]	[480.10705566 721.3684082 0.82035661]	[4.80379059e+02 8.59993225e+02 8.26581836e-01]	[534.10125732 541.79248047 0.67313182]	[549.56536865 708.72045898 0.76839888]	[524.04473877 729.15045166 0.85021782]	[459.63534546 277.57803345 0.89318556]	[482.82995605 275.05267334 0.91116107]	[431.52297974 251.83996582 0.81445736]	[4.95648590e+02 2.46771362e+02 4.42150533e-01]	[539.25366211 790.6394043 0.80405086]	[5.44416870e+02 7.80469849e+02 7.25579679e-01]	[518.75592041 723.92767334 0.78110445]	[4.85373016e+02 8.98495117e+02 7.17067003e-01]	[4.62392700e+02 8.93426758e+02 7.32786179e-01]	[4.82911621e+02 8.70299805e+02 6.98953629e-01]
[472.57067871 292.98861694 0.83776319]	[462.21075439 318.71029663 0.93287206]	[385.37835693 331.41085815 0.77499473]	[377.66894531 446.90390015 0.83962023]	[390.47784424 565.01269531 0.84000117]	[529.05493164 315.93103027 0.81447071]	[559.76171875 418.67828369 0.8671872 ]	[590.60675049 523.81530762 0.87627906]	[485.47698975 544.42596436 0.69481146]	[441.85379028 549.52471924 0.66657996]	[480.1204834 721.37530518 0.82134277]	[4.80385712e+02 8.62508972e+02 8.27733397e-01]	[534.14019775 541.7979126 0.67446214]	[549.59655762 708.72949219 0.76296026]	[526.4105835 729.1618042 0.85022902]	[459.6312561 277.57336426 0.89164925]	[482.81817627 275.06176758 0.90913612]	[431.53994751 251.83010864 0.8170287 ]	[4.95652161e+02 2.46793564e+02 4.51441616e-01]	[539.26940918 790.64770508 0.80590439]	[5.44435059e+02 7.82942627e+02 7.27803349e-01]	[518.76885986 723.93762207 0.78413111]	[4.85377502e+02 8.98510742e+02 7.19262540e-01]	[4.62404663e+02 8.93436218e+02 7.31693685e-01]	[4.82911499e+02 8.72707642e+02 7.10968971e-01]
[472.58465576 292.97451782 0.8354544 ]	[462.2210083 318.71759033 0.93194163]	[385.39047241 331.41973877 0.77395797]	[377.67941284 444.43313599 0.84069133]	[392.98062134 565.05078125 0.83988345]	[529.06439209 315.92980957 0.81362605]	[559.79095459 418.70767212 0.87299943]	[590.62823486 523.79949951 0.86991972]	[487.91439819 544.46044922 0.68658912]	[441.87286377 549.55407715 0.66163534]	[480.11090088 721.36083984 0.81906122]	[4.80390350e+02 8.62489563e+02 8.26684237e-01]	[534.17034912 541.81903076 0.67383742]	[552.10546875 708.71435547 0.76115793]	[524.0423584 729.12182617 0.85639495]	[459.62850952 277.56338501 0.89226478]	[482.8265686 275.04876709 0.91230834]	[431.53982544 251.83552551 0.81801444]	[4.95697906e+02 2.46753204e+02 4.89982814e-01]	[539.28765869 790.66546631 0.79429597]	[5.44438904e+02 7.82953979e+02 7.14726865e-01]	[518.75384521 723.90374756 0.77996159]	[4.85372314e+02 8.98509094e+02 7.22900391e-01]	[4.62405090e+02 8.93437805e+02 7.33348727e-01]	[4.82918671e+02 8.70319214e+02 7.07705021e-01]
[472.58703613 292.9770813 0.83565497]	[462.22091675 318.71075439 0.93287998]	[385.38922119 331.41827393 0.77426231]	[377.67959595 444.43493652 0.84073365]	[392.98019409 565.05102539 0.83957613]	[529.06506348 313.54370117 0.81298608]	[559.79174805 418.70404053 0.87188578]	[590.62658691 523.79803467 0.87024045]	[487.91699219 544.4574585 0.686369 ]	[441.87356567 549.55163574 0.66106433]	[480.11593628 721.35955811 0.81895679]	[4.82699646e+02 8.62496521e+02 8.27420950e-01]	[534.1730957 541.81518555 0.67332023]	[552.0982666 708.71514893 0.76133114]	[524.04577637 729.12677002 0.85506386]	[459.6300354 277.56463623 0.89205146]	[482.82983398 275.04800415 0.91179132]	[431.54064941 251.8331604 0.81776762]	[4.95695557e+02 2.46759476e+02 4.85695750e-01]	[539.28546143 790.66381836 0.79570502]	[5.44435547e+02 7.82953613e+02 7.16220856e-01]	[518.75744629 723.90783691 0.78167671]	[4.85374481e+02 8.98509094e+02 7.21640110e-01]	[4.62405518e+02 8.93437866e+02 7.33395338e-01]	[4.82919678e+02 8.70319214e+02 7.07895219e-01]
[472.59887695 292.97851562 0.8349756 ]	[462.22653198 318.71102905 0.93335932]	[385.39743042 331.4175415 0.77340746]	[377.67984009 446.87539673 0.8385967 ]	[392.98199463 565.05047607 0.84017706]	[529.07507324 313.54678345 0.81288707]	[559.79022217 418.70663452 0.87194926]	[590.63043213 523.79821777 0.86919069]	[485.4967041 544.45056152 0.68668455]	[441.86746216 549.55310059 0.66167754]	[480.10861206 721.39471436 0.82148623]	[4.82701294e+02 8.62496338e+02 8.27973485e-01]	[534.16833496 541.81835938 0.67352033]	[552.10839844 708.72540283 0.76122928]	[524.04797363 729.11602783 0.85519952]	[459.6321106 277.56524658 0.89204234]	[482.83786011 275.04718018 0.91093779]	[431.54318237 251.83239746 0.81832319]	[4.98123352e+02 2.44266571e+02 4.93023932e-01]	[539.29217529 790.65942383 0.79396141]	[5.44431580e+02 7.82947571e+02 7.13659942e-01]	[518.76080322 723.89654541 0.78331387]	[4.85379181e+02 8.98506287e+02 7.23439038e-01]	[4.62410919e+02 8.93435486e+02 7.34981298e-01]	[4.82919617e+02 8.70315430e+02 7.07974076e-01]
[472.59881592 292.96636963 0.82728124]	[462.23779297 318.70068359 0.93514436]	[387.86935425 331.4052124 0.77232742]	[377.69451904 449.44512939 0.83099079]	[392.98568726 565.04174805 0.8404873 ]	[531.54833984 313.53512573 0.81578314]	[559.79876709 418.69546509 0.87460411]	[593.12445068 523.81268311 0.86446935]	[487.93069458 544.47125244 0.68235886]	[441.88381958 549.5602417 0.65731961]	[480.10968018 721.45355225 0.82685268]	[4.82702209e+02 8.62502747e+02 8.29293013e-01]	[536.64379883 541.83563232 0.67288828]	[552.11688232 711.12963867 0.76122528]	[526.41442871 729.14929199 0.85407573]	[459.62878418 277.55776978 0.88685042]	[482.83358765 275.03948975 0.90541446]	[431.55978394 251.82609558 0.81577283]	[498.15762329 244.26312256 0.54303151]	[539.29882812 790.6541748 0.80010796]	[5.44447815e+02 7.82947571e+02 7.22764492e-01]	[518.77246094 723.92108154 0.79519558]	[4.85390137e+02 8.98509583e+02 7.20339060e-01]	[4.62416107e+02 8.93440002e+02 7.32121050e-01]	[4.82923889e+02 8.70317871e+02 7.09648132e-01]
[475.08731079 292.97650146 0.8352195 ]	[462.25854492 318.70681763 0.93274951]	[387.90985107 331.39044189 0.76976925]	[377.72824097 446.89059448 0.83746433]	[393.00363159 565.04754639 0.84408408]	[531.59973145 313.53677368 0.81041378]	[559.8447876 418.71646118 0.88238525]	[593.16894531 523.7868042 0.86475825]	[487.97433472 544.48815918 0.67503995]	[444.31503296 552.06732178 0.65129131]	[480.10958862 723.92987061 0.83329111]	[4.80388336e+02 8.60005066e+02 8.28313470e-01]	[536.68688965 541.84814453 0.67460579]	[554.6461792 711.17681885 0.7625488 ]	[526.39831543 729.16064453 0.86022013]	[459.65499878 277.58132935 0.8942107 ]	[482.84692383 275.07064819 0.91586375]	[434.05450439 249.39492798 0.82431459]	[498.23632812 246.78501892 0.58883989]	[541.71960449 790.67248535 0.79089695]	[5.44507446e+02 7.82941223e+02 7.04468489e-01]	[518.769104 723.91937256 0.80254269]	[4.85395264e+02 8.98492981e+02 7.25220382e-01]	[4.64832886e+02 8.93438110e+02 7.31165528e-01]	[4.82923676e+02 8.70306030e+02 7.07351267e-01]
[472.6151123 292.98510742 0.83305603]	[462.2817688 318.69186401 0.93250513]	[387.94766235 328.9006958 0.76958019]	[377.71911621 444.32583618 0.85122401]	[393.00497437 565.04162598 0.84533221]	[534.12561035 313.51809692 0.80858964]	[562.2166748 418.7210083 0.88673604]	[593.19714355 523.77752686 0.86333632]	[487.99346924 546.94036865 0.67325026]	[444.32247925 552.08398438 0.65056747]	[480.10250854 723.96697998 0.83210385]	[4.82706726e+02 8.62508301e+02 8.29062641e-01]	[536.70294189 541.86541748 0.67712599]	[554.67193604 711.21502686 0.76166207]	[526.43218994 729.22076416 0.85359973]	[459.63464355 277.57302856 0.88949192]	[482.84439087 275.07391357 0.91798288]	[434.06887817 251.83184814 0.82774317]	[500.65951538 246.78125 0.6567471 ]	[541.7545166 790.68969727 0.79729533]	[5.46920227e+02 7.82968567e+02 7.03560293e-01]	[518.78155518 723.96173096 0.8189429 ]	[4.85386810e+02 8.98505493e+02 7.23311901e-01]	[4.64828705e+02 8.93442932e+02 7.32271254e-01]	[4.82935822e+02 8.70320923e+02 7.09377468e-01]
[472.61065674 292.98403931 0.83227783]	[462.30181885 318.69784546 0.93096364]	[390.45059204 328.90429688 0.77081323]	[377.72967529 441.90057373 0.86316782]	[393.02590942 565.04327393 0.84874499]	[534.17230225 313.52993774 0.81125617]	[562.23272705 418.71865845 0.88516092]	[595.71307373 523.76690674 0.8625046 ]	[488.01226807 546.9510498 0.67267919]	[444.34542847 552.09710693 0.64953077]	[480.10839844 723.93463135 0.83125627]	[4.80389526e+02 8.59996216e+02 8.28695238e-01]	[536.71661377 541.87487793 0.67845917]	[554.67645264 711.21466064 0.76291227]	[526.4619751 729.23669434 0.84791845]	[459.64620972 277.56204224 0.89248985]	[482.85287476 275.07821655 0.91913486]	[434.11196899 251.86590576 0.8373946 ]	[500.69345093 246.78070068 0.67663658]	[5.41774231e+02 7.90719177e+02 7.87560046e-01]	[5.46948914e+02 7.83001526e+02 6.95655644e-01]	[521.21173096 723.97015381 0.82085747]	[4.85379059e+02 8.98507996e+02 7.21347451e-01]	[4.62418030e+02 8.93435974e+02 7.30699480e-01]	[4.82938629e+02 8.70295105e+02 7.07266808e-01]
[472.59210205 292.98895264 0.83414054]	[462.32263184 318.69628906 0.92857963]	[392.97146606 328.91439819 0.76974791]	[377.75198364 441.87390137 0.86869502]	[393.04446411 565.04083252 0.85321105]	[534.17242432 313.51031494 0.80854619]	[562.29309082 418.75930786 0.90117455]	[598.21014404 523.77722168 0.86468697]	[490.49215698 546.94500732 0.67367303]	[444.38354492 552.07757568 0.64965034]	[480.11334229 723.90643311 0.82880926]	[4.82700043e+02 8.62493774e+02 8.27451706e-01]	[536.72125244 541.86486816 0.68134266]	[554.67169189 711.184021 0.76713169]	[526.49121094 729.25671387 0.84080166]	[459.63299561 277.56185913 0.89084429]	[482.84692383 275.0852356 0.91874623]	[434.11349487 251.8649292 0.83789986]	[500.68655396 249.34667969 0.67449546]	[5.41778259e+02 7.90774414e+02 7.81477511e-01]	[5.46980957e+02 7.85491699e+02 6.91841722e-01]	[521.23626709 723.99041748 0.82351363]	[4.85394867e+02 9.00979187e+02 7.20390320e-01]	[4.64830139e+02 8.93451172e+02 7.27671921e-01]	[4.82919189e+02 8.70319092e+02 7.08944142e-01]
[475.09741211 292.92251587 0.83442998]	[462.37524414 318.65237427 0.92396206]	[393.07470703 326.34088135 0.7759825 ]	[380.134552 441.68106079 0.89529741]	[393.06878662 564.90942383 0.86979687]	[536.69384766 313.47253418 0.80481768]	[562.3651123 418.72613525 0.90180463]	[598.3092041 523.78210449 0.87350732]	[490.50668335 544.45288086 0.67419887]	[444.38369751 549.52593994 0.64984787]	[480.11553955 718.89349365 0.81353974]	[4.82703644e+02 8.62488647e+02 8.27665806e-01]	[539.17932129 541.83172607 0.67800242]	[552.08477783 711.1986084 0.76597935]	[526.49627686 734.31860352 0.81448698]	[459.64389038 277.50497437 0.90812725]	[482.89511108 275.03173828 0.92188573]	[436.54379272 249.33343506 0.82066453]	[500.75970459 249.32940674 0.58347654]	[5.41905151e+02 7.95865906e+02 7.56694436e-01]	[5.49580688e+02 7.88111206e+02 6.96860552e-01]	[521.26745605 726.62304688 0.8105275 ]	[4.85385345e+02 8.98517639e+02 7.19041169e-01]	[4.64829437e+02 8.93451965e+02 7.28306532e-01]	[4.82920471e+02 8.70309326e+02 7.02238798e-01]
[477.60845947 292.88198853 0.83116698]	[462.39920044 318.57000732 0.91988289]	[395.56936646 323.77328491 0.79696321]	[380.15423584 439.19293213 0.88757521]	[395.51715088 564.85070801 0.87503153]	[536.73779297 310.94754028 0.79449683]	[562.3772583 418.62139893 0.89273787]	[600.75695801 521.38616943 0.87911487]	[490.51171875 544.40246582 0.67114913]	[444.36715698 547.00463867 0.64950258]	[477.74865723 718.85290527 0.79752672]	[4.80388947e+02 8.59984558e+02 8.30167532e-01]	[539.19537354 541.78033447 0.6787585 ]	[549.5802002 711.14984131 0.77994448]	[526.53662109 741.94775391 0.83371139]	[459.7013855 277.48355103 0.91120124]	[482.96258545 274.98712158 0.90141106]	[436.57626343 244.24832153 0.82985699]	[500.84643555 241.73512268 0.53463405]	[5.44343933e+02 8.00920715e+02 7.78400004e-01]	[5.54658508e+02 7.88205627e+02 7.22704649e-01]	[521.29510498 729.22851562 0.79661202]	[4.85380463e+02 8.98502441e+02 7.19123423e-01]	[4.64828461e+02 8.93439758e+02 7.29067743e-01]	[4.82917572e+02 8.70289612e+02 6.99712038e-01]
[477.70083618 287.89059448 0.82008159]	[464.82278442 316.13644409 0.90401351]	[395.63000488 321.25021362 0.81229627]	[380.16339111 439.16741943 0.87904513]	[395.51055908 562.34240723 0.87152994]	[539.2454834 308.34909058 0.80538714]	[562.39239502 416.137146 0.87203002]	[600.77166748 521.28942871 0.87919003]	[493.08364868 541.89709473 0.67241985]	[446.93408203 544.48455811 0.64674938]	[477.73620605 713.75091553 0.80618638]	[4.80386200e+02 8.62520569e+02 8.32946599e-01]	[539.23913574 539.24957275 0.67985839]	[549.5435791 708.71368408 0.78936648]	[526.54193115 746.94592285 0.87167692]	[459.75549316 275.06854248 0.90449327]	[485.37298584 274.89920044 0.88200223]	[436.6305542 241.65180969 0.86153769]	[503.23236084 239.18836975 0.61587518]	[5.44417175e+02 8.06104980e+02 7.68865466e-01]	[5.57225281e+02 7.90786621e+02 6.79839432e-01]	[521.29534912 736.80639648 0.77675188]	[4.85400391e+02 8.98498413e+02 7.27925837e-01]	[4.64851105e+02 8.93446533e+02 7.35946476e-01]	[4.82893219e+02 8.72711243e+02 7.16250002e-01]
[477.7437439 282.7755127 0.82736099]	[464.86538696 316.00201416 0.88799113]	[395.64434814 318.71099854 0.82980841]	[380.1887207 439.22070312 0.87853914]	[395.54025269 559.80334473 0.85212612]	[539.28564453 303.25439453 0.8257345 ]	[562.4185791 413.58807373 0.86073732]	[600.79058838 521.20465088 0.87799025]	[493.09603882 541.83740234 0.67026126]	[446.92407227 544.4239502 0.65060681]	[477.73147583 711.19525146 0.82365334]	[4.80383820e+02 8.59923584e+02 8.33078682e-01]	[539.27154541 536.72973633 0.67940432]	[546.9942627 711.13061523 0.79822046]	[529.0256958 747.07128906 0.88854015]	[459.77676392 274.887146 0.89027315]	[485.40924072 272.35562134 0.87040782]	[436.65896606 239.13703918 0.88648057]	[503.3213501 239.17355347 0.72476333]	[5.44513062e+02 8.08645081e+02 7.65742421e-01]	[5.59807251e+02 7.95793213e+02 6.73450589e-01]	[521.33966064 741.96673584 0.81922513]	[4.85406311e+02 8.98481506e+02 7.27345228e-01]	[4.64846130e+02 8.93425598e+02 7.35836148e-01]	[4.82921997e+02 8.70240967e+02 7.06263542e-01]
[480.15167236 277.71270752 0.87019086]	[464.86169434 313.45202637 0.86611378]	[398.03973389 318.54501343 0.83285862]	[380.21960449 434.06585693 0.84101182]	[395.5710144 554.65612793 0.82628733]	[541.70202637 300.65328979 0.85250354]	[562.43762207 410.96453857 0.85900795]	[600.74157715 516.20965576 0.83544797]	[495.63153076 539.2644043 0.6599983 ]	[449.43948364 541.85253906 0.63383937]	[480.1050415 708.56091309 0.84725094]	[4.80388214e+02 8.57402832e+02 8.38847280e-01]	[541.71893311 534.10955811 0.68331915]	[547.00341797 711.16656494 0.7924698 ]	[529.01654053 747.11260986 0.88812399]	[459.83273315 269.81658936 0.85943913]	[487.94924927 262.25524902 0.8441363 ]	[436.65170288 236.59609985 0.91272992]	[503.37017822 236.52877808 0.6804949 ]	[5.49492554e+02 8.11230896e+02 7.49469638e-01]	[5.62293945e+02 8.03466553e+02 6.67744040e-01]	[521.31140137 744.42388916 0.83713317]	[4.85399384e+02 8.98494873e+02 7.24451184e-01]	[4.64826752e+02 8.93430786e+02 7.34476149e-01]	[4.82940277e+02 8.70182312e+02 6.99883461e-01]
[480.31442261 277.50610352 0.91858524]	[464.87960815 303.29504395 0.84365875]	[398.08056641 315.97225952 0.82852989]	[380.24926758 426.4395752 0.82849109]	[395.63879395 546.9977417 0.8559134 ]	[541.72485352 298.06161499 0.89131486]	[564.81170654 405.84799194 0.874309 ]	[600.76196289 511.05053711 0.82938308]	[498.12322998 536.68682861 0.65315837]	[449.50064087 539.29907227 0.62330478]	[480.12094116 706.08465576 0.8573913 ]	[4.80379883e+02 8.57402405e+02 8.34848046e-01]	[541.76489258 529.00994873 0.69579971]	[547.0166626 708.66870117 0.79265761]	[531.55194092 749.60455322 0.86821163]	[462.32736206 262.2310791 0.86167777]	[490.54473877 259.57669067 0.86369503]	[439.0753479 234.05155945 0.9376111 ]	[503.41925049 233.84521484 0.64165884]	[5.57178040e+02 8.16311462e+02 7.11709201e-01]	[5.64890381e+02 8.06112671e+02 6.66965961e-01]	[521.30279541 746.97937012 0.90298313]	[4.85436127e+02 8.98469055e+02 7.23805845e-01]	[4.64840973e+02 8.93420471e+02 7.30174005e-01]	[4.82895935e+02 8.70211792e+02 6.96792662e-01]
[480.30917358 275.00515747 0.91250092]	[464.94177246 300.63381958 0.87875783]	[398.14172363 313.41622925 0.81379843]	[380.27313232 426.3565979 0.82793176]	[398.07763672 544.43237305 0.89961898]	[541.73925781 295.53823853 0.88386095]	[564.85211182 403.25912476 0.88997883]	[600.79821777 505.93722534 0.86392802]	[498.23165894 529.04052734 0.66763061]	[454.5880127 536.69274902 0.62106395]	[480.12133789 705.94586182 0.84048897]	[4.80381989e+02 8.57363647e+02 8.33538651e-01]	[541.83325195 523.925354 0.71544749]	[547.03540039 708.61114502 0.78816879]	[531.6104126 749.75531006 0.85183388]	[462.38189697 259.6288147 0.88052297]	[490.51068115 257.08706665 0.87124854]	[439.19195557 233.89198303 0.93053818]	[503.37850952 231.30792236 0.73438275]	[5.59834961e+02 8.21488098e+02 7.04402685e-01]	[5.67489197e+02 8.08686646e+02 6.37594700e-01]	[521.34228516 747.16772461 0.89490056]	[4.87941925e+02 8.98413574e+02 7.33730972e-01]	[4.64898773e+02 8.93389526e+02 7.31748164e-01]	[4.82875641e+02 8.70182251e+02 6.92526579e-01]
[480.31060791 275.00436401 0.91245383]	[464.9446106 300.6343689 0.87792224]	[398.14135742 313.41680908 0.81378573]	[380.27322388 426.34918213 0.8285026 ]	[398.07736206 544.43432617 0.8994928 ]	[541.74237061 295.53887939 0.88407093]	[564.85302734 403.25238037 0.88996089]	[600.79626465 505.93405151 0.86416197]	[498.23083496 529.04742432 0.66587502]	[454.58587646 536.70263672 0.62007129]	[480.12658691 705.94891357 0.84214616]	[4.80382690e+02 8.57367554e+02 8.33188951e-01]	[541.82971191 523.92944336 0.7146346 ]	[547.03656006 708.61022949 0.78971601]	[531.61663818 749.75836182 0.85076988]	[462.38296509 259.62979126 0.88032717]	[490.51074219 257.0871582 0.87090939]	[439.19262695 233.89202881 0.9300108 ]	[503.37863159 231.30519104 0.73524928]	[5.59830383e+02 8.21491638e+02 7.04095483e-01]	[5.67484802e+02 8.08689148e+02 6.37770951e-01]	[521.34490967 747.16699219 0.89119875]	[4.87943146e+02 8.98413879e+02 7.33823478e-01]	[4.64898193e+02 8.93390015e+02 7.31945634e-01]	[4.82878754e+02 8.70185852e+02 6.91953242e-01]
[482.72607422 272.48019409 0.89497459]	[467.40710449 298.11987305 0.88821429]	[398.18719482 305.84841919 0.79612327]	[380.32931519 428.98208618 0.81886131]	[398.16384888 544.29620361 0.91081369]	[541.72253418 292.99234009 0.84162086]	[564.86413574 400.63580322 0.9060638 ]	[600.75457764 503.328125 0.87316263]	[500.67367554 526.47839355 0.68576503]	[457.08407593 534.11346436 0.62430704]	[477.61886597 703.41125488 0.82212448]	[4.80363129e+02 8.54835144e+02 8.41589332e-01]	[541.90307617 523.81237793 0.72093588]	[549.50213623 708.52862549 0.78349292]	[536.66882324 752.31164551 0.83677047]	[462.41366577 257.11105347 0.90040517]	[493.07827759 254.50889587 0.85525358]	[439.22381592 228.86950684 0.89152026]	[503.50753784 218.6129303 0.64707863]	[5.62364502e+02 8.26615601e+02 7.56968915e-01]	[5.72639587e+02 8.11238953e+02 6.49740875e-01]	[521.33410645 749.66809082 0.87047237]	[4.87970062e+02 8.95941162e+02 7.21488416e-01]	[4.64904022e+02 8.93360962e+02 7.21180677e-01]	[4.82837006e+02 8.67692871e+02 6.85666203e-01]
[482.75009155 267.36312866 0.8561399 ]	[467.48577881 295.63021851 0.87925673]	[398.23199463 300.76919556 0.82164097]	[380.3505249 421.33847046 0.85690027]	[398.16732788 541.7600708 0.89493489]	[541.81774902 287.8873291 0.8331582 ]	[564.8916626 398.04733276 0.88942415]	[600.8092041 500.75418091 0.87716079]	[500.74414062 523.83691406 0.71974897]	[457.13800049 526.45269775 0.65024114]	[475.11535645 695.79534912 0.80041391]	[4.80387909e+02 8.52380066e+02 8.51127148e-01]	[544.30578613 518.76281738 0.723984 ]	[549.5635376 706.00939941 0.74448907]	[541.68743896 765.02099609 0.85405648]	[462.41467285 254.53538513 0.9048779 ]	[495.60665894 251.89767456 0.84622741]	[439.23986816 221.10812378 0.89603102]	[503.5005188 218.52813721 0.6834501 ]	[5.64957275e+02 8.31788147e+02 7.71992207e-01]	[5.80325623e+02 8.21496704e+02 6.65725708e-01]	[521.38964844 762.45672607 0.76572311]	[4.87978790e+02 8.95923889e+02 7.23489404e-01]	[4.64903717e+02 8.93333435e+02 7.29213059e-01]	[4.82877167e+02 8.67610168e+02 6.81059361e-01]
[482.78909302 259.71377563 0.85688245]	[469.99560547 295.44717407 0.8544668 ]	[400.63897705 298.17321777 0.84347755]	[380.3578186 421.21401978 0.85536003]	[398.25460815 541.72698975 0.89033079]	[541.88037109 282.72445679 0.84576887]	[564.99066162 398.03103638 0.88585591]	[600.8793335 500.69818115 0.89118207]	[500.78631592 521.30780029 0.72561777]	[457.20236206 523.91815186 0.66141862]	[469.96646118 698.28814697 0.78707653]	[480.36230469 852.35852051 0.85871786]	[544.33441162 516.1842041 0.7172792 ]	[557.22503662 688.06268311 0.77349836]	[541.81628418 772.72943115 0.88883263]	[464.85055542 251.92372131 0.84435725]	[495.68057251 246.78541565 0.83039391]	[439.32626343 218.53962708 0.91650903]	[505.8996582 216.07601929 0.70576572]	[5.67452881e+02 8.36833313e+02 7.54883766e-01]	[5.82806091e+02 8.26642151e+02 7.28208363e-01]	[5.23889709e+02 7.72696167e+02 7.31627822e-01]	[4.85447235e+02 8.93443481e+02 7.45606959e-01]	[4.64861481e+02 8.93265442e+02 7.44082868e-01]	[4.82903870e+02 8.67602844e+02 6.90361977e-01]
[485.46813965 257.00222778 0.89912456]	[475.10180664 292.90609741 0.82559907]	[400.75494385 298.02896118 0.83846152]	[385.29351807 418.69143677 0.80969059]	[400.73202515 539.21697998 0.87951076]	[544.34338379 280.1300354 0.86074883]	[567.48516846 395.62484741 0.86289072]	[603.43096924 498.26879883 0.90698338]	[503.2456665 518.73999023 0.71581459]	[459.73233032 523.81408691 0.67606843]	[470.02597046 690.6217041 0.8185609 ]	[480.35015869 852.25067139 0.85805118]	[544.42907715 511.07138062 0.69964111]	[562.23150635 685.39825439 0.77895242]	[547.04290771 790.61212158 0.83316827]	[472.52966309 244.27713013 0.81183183]	[500.74197388 239.05380249 0.9150272 ]	[441.77294922 218.53652954 0.90420622]	[508.51937866 213.5500946 0.51207131]	[5.80248352e+02 8.49702698e+02 7.63631582e-01]	[5.85579529e+02 8.34312439e+02 7.33415961e-01]	[5.41717712e+02 7.90693970e+02 7.20107257e-01]	[4.87932831e+02 8.93397217e+02 7.53203690e-01]	[4.64877319e+02 8.90846191e+02 7.45422304e-01]	[4.82884094e+02 8.65054504e+02 6.65182114e-01]
[485.48840332 257.00921631 0.88989532]	[477.67340088 292.88851929 0.84366715]	[400.85406494 295.6449585 0.81973398]	[387.93807983 416.07019043 0.76354772]	[400.75872803 539.19030762 0.87264436]	[544.40887451 280.14379883 0.86110121]	[567.57208252 395.59365845 0.84904683]	[603.49822998 498.17007446 0.89292216]	[503.2986145 518.75213623 0.72526032]	[459.78100586 523.83520508 0.68654269]	[469.97976685 690.6239624 0.82205158]	[480.3460083 849.77600098 0.86317235]	[544.48443604 511.08291626 0.69334793]	[562.29718018 685.480896 0.80877805]	[5.57236511e+02 8.00999023e+02 7.75676966e-01]	[472.56280518 244.28007507 0.81517303]	[500.76971436 239.07579041 0.92225671]	[441.871521 216.1169281 0.8854264]	[511.04589844 215.93861389 0.61684901]	[5.82899719e+02 8.54839966e+02 7.62002945e-01]	[5.93176880e+02 8.44541260e+02 6.99178815e-01]	[5.44326233e+02 8.05997253e+02 6.44700050e-01]	[4.85440735e+02 8.93393921e+02 7.53833652e-01]	[4.64862396e+02 8.90824951e+02 7.48819530e-01]	[4.82888306e+02 8.60000366e+02 6.60958409e-01]
[490.56152344 257.034729 0.87711453]	[477.73391724 292.87585449 0.84918368]	[403.29937744 298.02865601 0.81734753]	[392.96322632 413.56619263 0.76834488]	[400.81878662 536.74914551 0.86061305]	[544.48724365 277.72271729 0.85967124]	[570.07733154 395.57290649 0.83606553]	[605.90533447 498.15716553 0.88826573]	[503.36434937 518.75079346 0.72058851]	[459.82678223 523.82800293 0.68668669]	[469.95147705 688.19616699 0.82734191]	[480.34692383 849.77252197 0.86759639]	[546.93652344 513.57513428 0.67755944]	[562.35144043 688.14007568 0.83306658]	[562.33258057 808.62390137 0.86835319]	[477.60870361 246.8019104 0.83529127]	[503.25891113 239.09410095 0.92251545]	[444.29718018 218.57365417 0.85368496]	[5.13640137e+02 2.15903717e+02 4.95559752e-01]	[5.85491333e+02 8.65124268e+02 7.27268755e-01]	[6.00891968e+02 8.52206665e+02 7.27349639e-01]	[5.47042664e+02 8.11231873e+02 6.54558063e-01]	[4.85430756e+02 8.93423828e+02 7.57350326e-01]	[4.64854584e+02 8.90847534e+02 7.56006718e-01]	[4.82917969e+02 8.59996155e+02 6.65255487e-01]
[490.57217407 257.11755371 0.86161298]	[480.21948242 292.89089966 0.87137842]	[403.37930298 298.00137329 0.81037676]	[395.58303833 413.57592773 0.80530095]	[400.85906982 534.15863037 0.84503275]	[546.98968506 280.15542603 0.83583093]	[572.63964844 395.49746704 0.81278855]	[605.95770264 495.68927002 0.87654376]	[503.40075684 518.72314453 0.71451467]	[459.83880615 521.36401367 0.68769085]	[469.97561646 688.16174316 0.83320868]	[480.33618164 849.76013184 0.86415166]	[546.99957275 513.57714844 0.6697033 ]	[562.41461182 688.1583252 0.84878182]	[564.86499023 816.39398193 0.83540326]	[477.64263916 249.31871033 0.84422731]	[503.29229736 241.64822388 0.89921111]	[446.88916016 218.55627441 0.84332418]	[518.65112305 215.95751953 0.61595923]	[5.88023621e+02 8.70194763e+02 7.77603388e-01]	[6.03429443e+02 8.54896240e+02 7.75021374e-01]	[5.57229065e+02 8.29057983e+02 6.42108321e-01]	[4.85450928e+02 8.93419922e+02 7.58224308e-01]	[4.64868286e+02 8.90845337e+02 7.49133706e-01]	[4.82910828e+02 8.62489197e+02 6.74341440e-01]
[495.6293335 257.1781311 0.85221684]	[480.34439087 292.87594604 0.88085079]	[405.90612793 295.63858032 0.8043921 ]	[398.05371094 416.16253662 0.83231521]	[403.27807617 534.13696289 0.83326322]	[549.56097412 280.16430664 0.81821924]	[577.71807861 393.00848389 0.80806047]	[606.08679199 495.66744995 0.86226499]	[503.43643188 516.20080566 0.69995368]	[462.20977783 521.30499268 0.68009871]	[470.00219727 688.07232666 0.83671635]	[480.32159424 849.73181152 0.86430484]	[549.49450684 511.04086304 0.6557681 ]	[564.81005859 688.06481934 0.86239487]	[5.65065430e+02 8.24072815e+02 8.06655288e-01]	[477.74661255 251.83680725 0.86837745]	[503.37390137 244.20092773 0.88794905]	[446.97348022 218.5352478 0.84323162]	[518.71252441 216.01405334 0.59601212]	[5.87980652e+02 8.72763000e+02 8.03562880e-01]	[6.03430725e+02 8.62569092e+02 8.02715540e-01]	[5.62261597e+02 8.31715149e+02 7.03548431e-01]	[4.85447845e+02 8.93428467e+02 7.55734265e-01]	[4.64865204e+02 8.93219666e+02 7.43888021e-01]	[4.82890320e+02 8.60020508e+02 6.80028915e-01]
[498.21228027 257.16525269 0.87249166]	[482.77856445 290.41110229 0.87913436]	[411.02310181 295.59118652 0.80436993]	[398.15298462 413.59503174 0.83817452]	[403.3494873 531.55126953 0.82072794]	[552.1192627 280.10968018 0.82293743]	[580.32055664 395.51678467 0.84108752]	[608.55651855 498.23486328 0.88024783]	[503.46905518 516.17675781 0.69595665]	[462.22866821 521.26690674 0.68173939]	[472.51776123 688.01800537 0.83693808]	[480.31204224 849.769104 0.86353445]	[549.5557251 511.03137207 0.65293813]	[564.84759521 685.60931396 0.87298387]	[5.70087891e+02 8.31683838e+02 8.03944647e-01]	[480.21606445 251.84463501 0.87959206]	[503.47747803 244.18218994 0.87653857]	[452.03717041 218.56001282 0.83794749]	[521.206604 215.94538879 0.59959054]	[5.85551025e+02 8.75445251e+02 8.22280347e-01]	[6.03461243e+02 8.70184937e+02 8.49149942e-01]	[5.62444824e+02 8.41992554e+02 7.37558365e-01]	[4.85427216e+02 8.93437256e+02 7.58066058e-01]	[4.64835510e+02 8.93228760e+02 7.44811654e-01]	[4.82874237e+02 8.62542236e+02 6.91010714e-01]
[500.65533447 257.12768555 0.88353181]	[482.91824341 290.42364502 0.87491494]	[416.07470703 295.56173706 0.82534432]	[398.23233032 413.56515503 0.82082725]	[405.84216309 529.0100708 0.81254584]	[557.262146 280.12582397 0.83581907]	[582.79284668 395.53323364 0.86225975]	[611.06939697 500.68945312 0.87105143]	[505.87875366 516.17773438 0.68315989]	[462.26629639 521.24487305 0.67591262]	[472.54296875 688.02661133 0.84066474]	[480.31622314 852.18170166 0.86015081]	[552.07543945 511.04037476 0.64754063]	[564.88549805 688.04882812 0.87663621]	[5.80272034e+02 8.44577209e+02 7.71776676e-01]	[480.28540039 249.37060547 0.86954063]	[505.92333984 241.66807556 0.86891901]	[454.5760498 216.1468811 0.85564899]	[521.33056641 213.5526123 0.6449188 ]	[5.85540344e+02 8.83091553e+02 7.81577528e-01]	[6.03480957e+02 8.72817383e+02 8.23901534e-01]	[5.67506958e+02 8.52322083e+02 6.78744674e-01]	[4.85368378e+02 8.93432861e+02 7.58668542e-01]	[4.62384918e+02 8.90845093e+02 7.46777117e-01]	[4.82904419e+02 8.65049683e+02 6.90910041e-01]
[500.690979 257.11520386 0.90476692]	[485.37646484 290.36325073 0.85341185]	[418.5864563 295.51901245 0.84404254]	[400.63967896 403.36230469 0.84738767]	[408.44342041 529.02459717 0.80207974]	[562.22167969 277.72561646 0.86812896]	[582.91223145 392.96630859 0.86327076]	[613.65454102 500.70187378 0.85549474]	[506.00805664 516.21606445 0.66736555]	[462.33920288 521.27429199 0.67248374]	[475.112854 687.99285889 0.84266281]	[480.32318115 852.20953369 0.85421222]	[557.21246338 511.08486938 0.64848918]	[564.92327881 688.11218262 0.87697411]	[5.82741943e+02 8.49673035e+02 8.27177107e-01]	[480.30227661 249.30006409 0.86420858]	[505.98562622 241.64579773 0.86178422]	[454.62664795 216.09870911 0.86560148]	[523.76257324 213.48953247 0.75060076]	[5.85557922e+02 8.90641174e+02 8.27322841e-01]	[6.03505066e+02 8.77936951e+02 8.10971081e-01]	[5.70019592e+02 8.57439270e+02 6.85685277e-01]	[4.85368256e+02 8.95852783e+02 7.53297746e-01]	[4.62396667e+02 8.93239380e+02 7.42779315e-01]	[4.82901459e+02 8.65085327e+02 6.85127616e-01]
[500.7303772 257.14175415 0.90189993]	[487.99490356 290.39257812 0.82646704]	[418.76412964 295.56002808 0.85251331]	[400.71826172 403.27890015 0.87131858]	[413.51287842 529.02954102 0.80915952]	[562.37713623 280.10095215 0.88568848]	[585.41107178 393.04620361 0.87596989]	[616.27374268 500.77099609 0.861251 ]	[508.53137207 518.71588135 0.66107571]	[462.3972168 521.28442383 0.66663241]	[477.61984253 687.98529053 0.85054469]	[4.80322998e+02 8.52211487e+02 8.51949215e-01]	[559.77111816 513.6418457 0.66386372]	[564.94732666 688.12689209 0.87433136]	[5.82794739e+02 8.49789429e+02 8.45175505e-01]	[480.33190918 246.82855225 0.85747343]	[508.45629883 241.62954712 0.85747164]	[457.14089966 216.03573608 0.88341314]	[523.88897705 213.44741821 0.84978819]	[5.85528381e+02 8.90736145e+02 8.24917436e-01]	[6.03501282e+02 8.80531616e+02 8.06011319e-01]	[5.72591125e+02 8.62558899e+02 6.67148590e-01]	[4.85358276e+02 8.93434570e+02 7.61793852e-01]	[4.62390442e+02 8.90848694e+02 7.46161282e-01]	[4.82890198e+02 8.65093323e+02 6.81036949e-01]
[500.72988892 257.14126587 0.90090507]	[487.99325562 290.39309692 0.8269946 ]	[418.76245117 295.55712891 0.85291302]	[400.71792603 403.28070068 0.87053555]	[413.51116943 529.02130127 0.80980957]	[562.38092041 280.10470581 0.88536018]	[585.40979004 393.03518677 0.87588078]	[616.27655029 500.76885986 0.86112022]	[508.52328491 518.71435547 0.66113347]	[462.39199829 521.28796387 0.66745132]	[477.60910034 687.97149658 0.84625572]	[480.32620239 852.19067383 0.85240304]	[559.7644043 513.63769531 0.66200185]	[564.94647217 688.11968994 0.87413353]	[5.82800232e+02 8.49789734e+02 8.45929563e-01]	[480.33145142 246.82681274 0.85690963]	[508.45407104 241.62780762 0.85675257]	[457.13894653 216.03343201 0.88210469]	[523.88543701 213.44177246 0.84692025]	[5.85532593e+02 8.90735840e+02 8.23154926e-01]	[6.03508240e+02 8.80533630e+02 8.04804802e-01]	[5.72595398e+02 8.62563232e+02 6.69389129e-01]	[4.85385742e+02 8.93425903e+02 7.64741063e-01]	[4.62413452e+02 8.90841492e+02 7.45927393e-01]	[4.82889832e+02 8.65071838e+02 6.80285096e-01]
[500.77111816 259.57907104 0.8920458 ]	[495.65673828 290.44271851 0.8264482 ]	[421.21499634 295.543396 0.85491294]	[403.26022339 410.94415283 0.81046212]	[416.09509277 528.97796631 0.83656514]	[564.91741943 280.17446899 0.87613595]	[588.04248047 398.03295898 0.87000877]	[621.28985596 500.82550049 0.88393205]	[511.078125 518.7734375 0.6645745]	[464.83728027 521.30340576 0.65955395]	[477.68557739 685.60272217 0.86319363]	[4.80321930e+02 8.52192078e+02 8.50235164e-01]	[559.8326416 516.21246338 0.67359734]	[564.99273682 688.09228516 0.87304598]	[5.82780396e+02 8.52237488e+02 8.37574482e-01]	[480.35775757 249.332901 0.85697091]	[511.03198242 241.68739319 0.84736955]	[459.61035156 216.08546448 0.86024141]	[526.43170166 213.37754822 0.87540507]	[5.85421143e+02 8.93321289e+02 8.44404280e-01]	[6.03402405e+02 8.88169006e+02 8.34195971e-01]	[5.72610229e+02 8.65122314e+02 6.70710862e-01]	[4.85387146e+02 8.93416870e+02 7.66747773e-01]	[4.62410675e+02 8.90833374e+02 7.41341591e-01]	[4.82880798e+02 8.65097717e+02 6.83033466e-01]
[503.23928833 259.57583618 0.89877927]	[500.74349976 290.45553589 0.88017666]	[421.38223267 295.48883057 0.8374213 ]	[410.97415161 403.37661743 0.76364058]	[418.54855347 526.49108887 0.85268825]	[567.54003906 282.70428467 0.82293248]	[593.15289307 398.11279297 0.86161339]	[623.84442139 503.28121948 0.91709685]	[513.62023926 518.75762939 0.66227233]	[464.91763306 521.27252197 0.64982241]	[480.10650635 687.97875977 0.87116534]	[4.80325775e+02 8.52183838e+02 8.45797598e-01]	[562.2713623 516.20306396 0.68238592]	[565.03051758 688.13793945 0.85219973]	[5.82767578e+02 8.52324768e+02 8.29711139e-01]	[482.83853149 249.35609436 0.86579847]	[516.12713623 241.67842102 0.84205335]	[459.69110107 216.03538513 0.85239667]	[528.96234131 213.3662262 0.86693192]	[5.82981934e+02 8.95866882e+02 8.39189351e-01]	[6.03331726e+02 8.90726257e+02 8.51085663e-01]	[5.72654419e+02 8.67696167e+02 6.78664386e-01]	[4.85378937e+02 8.93425232e+02 7.63425112e-01]	[4.62404816e+02 8.90840637e+02 7.38000214e-01]	[4.82879944e+02 8.65104370e+02 6.72969639e-01]
[503.31051636 257.15304565 0.89271748]	[503.27182007 292.87072754 0.89505666]	[426.42047119 295.48779297 0.8107062 ]	[416.03799438 400.77230835 0.81748277]	[418.62924194 526.43170166 0.87315625]	[575.14581299 282.78329468 0.79178607]	[600.80352783 398.08959961 0.8678292 ]	[623.98614502 503.35043335 0.92793 ]	[516.16815186 521.25 0.66918564]	[467.42630005 521.31311035 0.64399338]	[480.18048096 688.01989746 0.88135129]	[4.80329376e+02 8.49774658e+02 8.45710695e-01]	[562.33093262 518.73950195 0.69281524]	[565.05804443 690.62536621 0.84135091]	[5.82741760e+02 8.54794678e+02 8.12189221e-01]	[482.95083618 246.8379364 0.83821428]	[518.67199707 241.63993835 0.85420299]	[462.28814697 218.57434082 0.75407392]	[534.08703613 213.49119568 0.87591279]	[5.82910095e+02 8.95944153e+02 8.09335649e-01]	[6.03295410e+02 8.90805420e+02 8.20499539e-01]	[5.72637939e+02 8.70165771e+02 6.84097946e-01]	[4.85383179e+02 8.93413574e+02 7.63561964e-01]	[4.64822235e+02 8.90833862e+02 7.37957597e-01]	[4.82885956e+02 8.65069641e+02 6.66297615e-01]
[503.46160889 256.97509766 0.87759829]	[511.04837036 292.94769287 0.84061712]	[439.27270508 295.46673584 0.85144764]	[418.8008728 400.74362183 0.86179489]	[421.14065552 523.9755249 0.89149565]	[582.93878174 287.88085938 0.82312149]	[605.98724365 398.2699585 0.88808966]	[629.11602783 505.97247314 0.85336435]	[521.16491699 518.75891113 0.68702435]	[472.52636719 518.74029541 0.62000513]	[480.2359314 688.01361084 0.89052093]	[4.80347931e+02 8.52200867e+02 8.47641230e-01]	[564.89080811 518.77062988 0.69019186]	[567.44830322 693.18310547 0.81780344]	[5.80332336e+02 8.57364624e+02 7.83545732e-01]	[488.01199341 241.66235352 0.80631363]	[521.2053833 239.12849426 0.88190514]	[472.52987671 218.56594849 0.51124859]	[541.72650146 213.48347473 0.94992757]	[5.85363953e+02 8.98447937e+02 7.82555282e-01]	[6.03361755e+02 8.90839661e+02 8.18584979e-01]	[5.67570984e+02 8.70311279e+02 7.02280879e-01]	[4.85405426e+02 8.93415833e+02 7.69938767e-01]	[4.64840698e+02 8.90836731e+02 7.41112471e-01]	[4.82890167e+02 8.65141418e+02 6.64527118e-01]
[506.01568604 256.96313477 0.87330472]	[518.76409912 292.95077515 0.88178873]	[441.87176514 293.01821899 0.82057124]	[421.37820435 400.81518555 0.85975713]	[421.28277588 523.87268066 0.90001929]	[585.53826904 287.86862183 0.81023419]	[611.11090088 400.71496582 0.85744697]	[634.20831299 511.03695679 0.81000501]	[521.24639893 518.71228027 0.69486362]	[475.1255188 518.7164917 0.633672 ]	[480.28622437 688.02886963 0.89328599]	[4.80341156e+02 8.52195129e+02 8.50266755e-01]	[564.91577148 518.70849609 0.67779559]	[567.51873779 690.72637939 0.81067455]	[5.80325012e+02 8.54888489e+02 7.88811147e-01]	[495.65234375 241.62831116 0.83095229]	[521.35778809 239.12451172 0.9181276 ]	[477.67834473 218.58615112 0.54355466]	[544.28485107 213.43006897 0.96315408]	[5.85368469e+02 8.98453857e+02 7.88980424e-01]	[6.03356934e+02 8.90841980e+02 8.22687447e-01]	[5.67559204e+02 8.70267151e+02 7.10236013e-01]	[4.85388367e+02 8.93389648e+02 7.76172221e-01]	[4.64835083e+02 8.90804749e+02 7.47243881e-01]	[4.82889740e+02 8.65120728e+02 6.69025064e-01]
[505.95806885 254.60055542 0.87517107]	[521.37304688 290.45349121 0.91565979]	[446.89709473 292.92651367 0.79532933]	[428.99050903 400.68212891 0.7967301 ]	[421.40707397 523.83422852 0.89264888]	[593.112854 290.38424683 0.78624958]	[621.26055908 400.73654175 0.86112952]	[641.80029297 511.03607178 0.83107692]	[521.34326172 518.69787598 0.69922078]	[477.64926147 518.71759033 0.63985419]	[480.31915283 687.96929932 0.89496475]	[4.82712402e+02 8.52190430e+02 8.52176487e-01]	[565.0043335 518.68359375 0.67141914]	[570.10955811 690.63635254 0.78194249]	[5.80362061e+02 8.54912903e+02 7.87746429e-01]	[495.6918335 239.09619141 0.85098732]	[521.39801025 239.14553833 0.88719642]	[4.80301056e+02 2.16074524e+02 2.77727246e-01]	[544.46936035 213.34391785 0.94162774]	[5.85376221e+02 8.98442749e+02 7.85031021e-01]	[6.03368530e+02 8.90844177e+02 8.19064558e-01]	[5.70033569e+02 8.70301086e+02 7.00809658e-01]	[4.85405090e+02 8.93374695e+02 7.77116835e-01]	[4.64852417e+02 8.90778198e+02 7.48555481e-01]	[4.85353638e+02 8.65092346e+02 6.53248250e-01]
[518.68487549 254.58598328 0.86787045]	[523.84698486 290.40454102 0.89646208]	[452.0597229 292.88934326 0.7817995 ]	[436.65539551 400.6864624 0.8475967 ]	[426.35791016 521.38751221 0.86760521]	[598.26177979 290.42218018 0.78655791]	[623.89447021 400.84606934 0.89163226]	[644.41314697 513.58502197 0.85793608]	[523.78656006 518.69293213 0.69829577]	[480.13696289 518.70605469 0.64682943]	[482.74768066 685.59082031 0.89738852]	[482.74703979 849.79138184 0.85827947]	[567.47241211 518.69683838 0.65560961]	[575.22137451 688.18695068 0.76589578]	[5.80349304e+02 8.54870972e+02 7.87517250e-01]	[500.84823608 239.10809326 0.87708926]	[526.44970703 236.62998962 0.87001455]	[4.82882416e+02 2.18584442e+02 3.88047129e-01]	[549.54638672 210.88171387 0.87402749]	[5.85383118e+02 8.98444153e+02 7.81759620e-01]	[6.03376831e+02 8.90835754e+02 8.16452503e-01]	[5.67553894e+02 8.70246338e+02 7.02000678e-01]	[4.85410217e+02 8.93378540e+02 7.79293835e-01]	[4.64857361e+02 8.90779419e+02 7.50841260e-01]	[4.85402496e+02 8.65061401e+02 6.48744285e-01]
[521.29669189 254.4618988 0.89591467]	[526.45147705 292.88986206 0.8672114 ]	[459.60888672 292.87356567 0.81544673]	[439.18292236 400.71755981 0.87455291]	[434.11859131 521.21374512 0.85911304]	[603.28375244 292.89498901 0.81152886]	[626.40106201 400.82443237 0.88501936]	[647.0088501 513.56768799 0.8599509 ]	[523.95263672 516.17248535 0.69155329]	[480.28967285 516.18066406 0.66670609]	[482.80279541 685.53527832 0.896061 ]	[482.78594971 852.19226074 0.85855389]	[570.0668335 516.18457031 0.6418817 ]	[580.24407959 688.04522705 0.80114061]	[5.80333557e+02 8.54817017e+02 7.88781166e-01]	[503.44006348 236.63340759 0.89817005]	[534.10284424 236.52668762 0.87248319]	[4.87918518e+02 2.18564346e+02 3.69607121e-01]	[557.25634766 210.85223389 0.87834132]	[5.85386414e+02 8.98440735e+02 7.87717998e-01]	[6.03386536e+02 8.90829529e+02 8.19974065e-01]	[5.67524658e+02 8.70196045e+02 6.92973137e-01]	[4.85411316e+02 8.93432434e+02 7.69489110e-01]	[4.64855713e+02 8.90825256e+02 7.45833993e-01]	[4.85437866e+02 8.65104065e+02 6.46382153e-01]
[523.76757812 254.36306763 0.88857549]	[534.09796143 290.45373535 0.82502747]	[459.83581543 287.84698486 0.81649143]	[441.67849731 398.20379639 0.89977336]	[439.12109375 521.19836426 0.88978612]	[603.46075439 292.98162842 0.8345204 ]	[626.64331055 403.38214111 0.84458363]	[649.65722656 518.68408203 0.85068905]	[526.43133545 516.19036865 0.66958827]	[482.72897339 516.16577148 0.66484064]	[482.88171387 685.4977417 0.88944221]	[482.81369019 849.79345703 0.86235833]	[575.1887207 516.20831299 0.63106322]	[580.30151367 688.12554932 0.80793607]	[5.80350708e+02 8.54836426e+02 7.92182624e-01]	[505.99545288 236.51203918 0.89382589]	[539.2020874 236.42443848 0.88221467]	[4.95589630e+02 2.15938141e+02 3.28333110e-01]	[562.26245117 210.80412292 0.91021532]	[5.85359131e+02 8.98434509e+02 7.85388172e-01]	[6.03368835e+02 8.90833740e+02 8.13742578e-01]	[5.67540100e+02 8.70193848e+02 6.95137620e-01]	[4.85427124e+02 8.93447937e+02 7.60925889e-01]	[4.64868408e+02 8.90820312e+02 7.40210950e-01]	[4.85458008e+02 8.65065002e+02 6.44330144e-01]
[526.49127197 251.93490601 0.83663046]	[539.17755127 290.43609619 0.84893966]	[462.30340576 287.84887695 0.81598681]	[441.85626221 398.15585327 0.89456326]	[439.29437256 518.78869629 0.88329399]	[605.98168945 292.91113281 0.8246628 ]	[631.65313721 403.37316895 0.8140173 ]	[654.69036865 516.16638184 0.8176434 ]	[528.98468018 516.2088623 0.64561623]	[482.86557007 513.64685059 0.64995629]	[482.92855835 685.53710938 0.88391709]	[482.83026123 852.17840576 0.86034298]	[577.75799561 518.68377686 0.63208038]	[582.77526855 688.11560059 0.82925862]	[5.80353638e+02 8.54807434e+02 7.93838263e-01]	[516.16033936 236.41419983 0.88402992]	[541.89544678 233.9942627 0.92514479]	[500.65286255 213.47254944 0.52578342]	[564.81378174 208.30317688 0.92325073]	[5.85355347e+02 8.98416016e+02 7.80508995e-01]	[6.03369385e+02 8.90817322e+02 8.05573225e-01]	[5.67524170e+02 8.70172607e+02 6.90170586e-01]	[4.85437958e+02 8.95850220e+02 7.58865714e-01]	[4.64877197e+02 8.90827026e+02 7.39662349e-01]	[4.85462708e+02 8.65075134e+02 6.42829180e-01]
[531.54321289 246.80955505 0.79355848]	[541.72686768 290.4331665 0.89246702]	[464.83270264 287.80279541 0.80279297]	[444.36148071 400.68960571 0.87338042]	[441.76773071 521.2166748 0.89564371]	[608.57348633 292.96133423 0.81508422]	[636.71984863 403.387146 0.80160874]	[659.80560303 516.18634033 0.82526332]	[531.53417969 518.6930542 0.63832623]	[482.92196655 516.16027832 0.64264452]	[485.36880493 685.4753418 0.8729353 ]	[482.82949829 852.17785645 0.86190552]	[580.32012939 518.68615723 0.65194738]	[582.83862305 688.08612061 0.84708226]	[5.80356384e+02 8.52384705e+02 7.98398316e-01]	[518.77819824 233.90164185 0.89780104]	[544.33544922 231.43885803 0.91066277]	[5.03283386e+02 2.13471786e+02 4.29354876e-01]	[565.027771 203.21580505 0.90406609]	[5.85362732e+02 8.98413818e+02 7.75402248e-01]	[6.03381653e+02 8.90812866e+02 8.00862312e-01]	[5.67512512e+02 8.70149902e+02 6.98311687e-01]	[4.85445282e+02 8.93436584e+02 7.63730109e-01]	[4.64883362e+02 8.90806580e+02 7.40668058e-01]	[4.85461548e+02 8.65084473e+02 6.46133661e-01]
[534.09191895 239.10295105 0.8243202 ]	[541.89068604 290.37228394 0.90087008]	[467.41537476 285.26681519 0.78492683]	[446.92785645 400.72531128 0.84161431]	[441.80685425 521.17602539 0.89149773]	[613.65655518 292.93032837 0.79480875]	[639.33502197 403.34051514 0.80725592]	[662.40234375 516.21514893 0.85480964]	[531.61529541 518.74176025 0.64359528]	[485.39343262 516.20288086 0.6378442 ]	[485.4083252 685.50036621 0.86434019]	[482.83963013 852.18322754 0.85947871]	[580.36730957 518.74334717 0.66361225]	[582.88555908 690.64385986 0.84028339]	[5.82739990e+02 8.54827820e+02 8.01224768e-01]	[521.27056885 228.85739136 0.86158925]	[544.38104248 226.29101562 0.88449508]	[5.03475037e+02 2.13351120e+02 2.67894328e-01]	[567.49481201 200.59568787 0.89469534]	[5.85361450e+02 8.98423157e+02 7.76781142e-01]	[6.03383728e+02 8.90827209e+02 8.05959225e-01]	[5.67547607e+02 8.70185059e+02 7.01225758e-01]	[4.85442902e+02 8.93435181e+02 7.65726209e-01]	[4.64878998e+02 8.90802734e+02 7.41911173e-01]	[4.87931580e+02 8.65089966e+02 6.44014180e-01]
[534.18920898 236.4702301 0.86676037]	[544.32897949 287.85592651 0.89711326]	[475.07495117 282.74072266 0.78176004]	[449.48883057 400.68469238 0.83890074]	[441.82888794 521.22302246 0.9010579 ]	[616.27124023 292.91677856 0.79066032]	[644.31835938 405.853302 0.83713412]	[662.4173584 513.61669922 0.8412872 ]	[534.1373291 518.74645996 0.64505106]	[485.41607666 518.68066406 0.63490337]	[485.49398804 685.51202393 0.84988213]	[482.83856201 849.7532959 0.86161143]	[582.79516602 518.75201416 0.67770267]	[582.92657471 690.66375732 0.84486783]	[5.82741760e+02 8.54805237e+02 8.06033552e-01]	[521.37658691 221.15533447 0.86681736]	[544.42755127 218.66387939 0.87762892]	[5.05910889e+02 2.10816528e+02 3.60199541e-01]	[567.59185791 198.09280396 0.90133381]	[5.85374329e+02 8.98420044e+02 7.74082124e-01]	[6.03397644e+02 8.90824463e+02 8.02524030e-01]	[5.67535889e+02 8.70154785e+02 7.06186295e-01]	[4.85446503e+02 8.93435669e+02 7.65568018e-01]	[4.64874023e+02 8.90793823e+02 7.41824031e-01]	[4.87930664e+02 8.62545349e+02 6.36566341e-01]
[539.22680664 233.93771362 0.88831055]	[544.41418457 287.84191895 0.89046073]	[477.60897827 285.25213623 0.78567463]	[454.57598877 398.21286011 0.85039341]	[441.86425781 521.23516846 0.90389681]	[618.81976318 290.38711548 0.78892374]	[644.42852783 405.86764526 0.86105108]	[664.86199951 511.07415771 0.8489731 ]	[536.74108887 516.19396973 0.6537652 ]	[487.96768188 513.64880371 0.62678093]	[485.47116089 685.50427246 0.85273778]	[482.84237671 849.74554443 0.85950166]	[582.88061523 516.20678711 0.69000101]	[582.93920898 690.66821289 0.84481841]	[5.82749939e+02 8.54794067e+02 8.08484674e-01]	[523.79602051 216.13150024 0.91611904]	[546.94885254 216.03108215 0.89927071]	[5.05951233e+02 2.05724304e+02 4.82582659e-01]	[575.15753174 195.59396362 0.91505456]	[5.85381958e+02 8.98413818e+02 7.75790334e-01]	[6.03406494e+02 8.90820984e+02 8.04231524e-01]	[5.67536865e+02 8.70142944e+02 7.08092868e-01]	[4.85444824e+02 8.93448059e+02 7.62859404e-01]	[4.64876099e+02 8.90803467e+02 7.40021110e-01]	[4.87940552e+02 8.62529358e+02 6.33052289e-01]
[541.72119141 228.84709167 0.88248396]	[544.53765869 287.87994385 0.86419266]	[480.11578369 282.78344727 0.80988461]	[457.11862183 400.63998413 0.87719053]	[441.90420532 521.26330566 0.900442 ]	[621.33953857 292.88052368 0.80996364]	[644.48950195 405.86889648 0.86695474]	[664.8894043 511.06826782 0.85823268]	[539.28637695 516.1472168 0.67415363]	[490.48934937 513.58239746 0.62123245]	[488.00238037 685.50811768 0.83767521]	[482.84512329 849.75762939 0.85885048]	[585.35888672 516.19189453 0.69715202]	[583.00079346 690.64520264 0.84487307]	[5.82737000e+02 8.54791199e+02 8.08476925e-01]	[523.86083984 213.51493835 0.9313311 ]	[549.51037598 213.35014343 0.88952959]	[505.88690186 198.12640381 0.62256509]	[580.21246338 195.40945435 0.95254308]	[5.85383606e+02 8.98412292e+02 7.77936518e-01]	[6.03413269e+02 8.90822266e+02 8.05950522e-01]	[5.67503906e+02 8.70142517e+02 7.20065057e-01]	[4.85445068e+02 8.95855835e+02 7.59497583e-01]	[4.64864655e+02 8.90822937e+02 7.38808572e-01]	[4.87937317e+02 8.62554810e+02 6.31094396e-01]
[541.81329346 226.22619629 0.88073838]	[546.97253418 287.85464478 0.84902507]	[480.16918945 282.75552368 0.82323176]	[457.19094849 400.63720703 0.8815918 ]	[444.30383301 521.26812744 0.89312339]	[621.39276123 292.87460327 0.81746614]	[644.57104492 405.89889526 0.86585909]	[664.91748047 511.0920105 0.85951608]	[541.74841309 513.64672852 0.68469471]	[493.05862427 511.0802002 0.62104964]	[490.50619507 685.47363281 0.82665074]	[482.84674072 849.7255249 0.85847175]	[585.46044922 516.18615723 0.68749487]	[585.34887695 690.60455322 0.84660751]	[5.82736206e+02 8.52385132e+02 8.09277833e-01]	[523.97375488 213.35021973 0.90368247]	[552.08795166 210.8513031 0.85370874]	[505.97668457 198.00402832 0.66719353]	[580.28283691 193.02639771 0.96309924]	[5.85382385e+02 8.98410950e+02 7.75312901e-01]	[6.03412598e+02 8.90820068e+02 8.04590583e-01]	[5.67498718e+02 8.70131897e+02 7.14653790e-01]	[4.85433929e+02 8.95867188e+02 7.51605570e-01]	[4.64850983e+02 8.90822388e+02 7.34195650e-01]	[4.87942566e+02 8.62502869e+02 6.26701832e-01]
[541.85595703 221.16798401 0.89652079]	[546.97686768 290.36050415 0.8484875 ]	[480.15603638 285.27456665 0.81813073]	[459.59390259 400.81689453 0.88633847]	[444.37335205 521.27313232 0.8856976 ]	[621.4163208 292.90078735 0.82138664]	[646.93267822 408.42874146 0.86516005]	[664.90692139 511.04769897 0.86013228]	[541.79528809 516.15045166 0.68782139]	[495.59649658 513.58856201 0.61831993]	[490.53317261 685.53173828 0.82473266]	[482.8343811 849.74835205 0.86114037]	[585.50048828 516.21289062 0.68381178]	[585.36895752 690.61090088 0.84753525]	[5.82749939e+02 8.54804016e+02 8.11162651e-01]	[526.39172363 210.85528564 0.87923825]	[554.66650391 208.34172058 0.83862162]	[508.45425415 195.59576416 0.6977703 ]	[580.34985352 195.3815155 0.96898562]	[5.85393188e+02 8.95980286e+02 7.73499370e-01]	[6.03422974e+02 8.90817688e+02 8.03046405e-01]	[5.67506226e+02 8.70158997e+02 7.17664123e-01]	[4.85433441e+02 8.95872864e+02 7.50036716e-01]	[4.64850342e+02 8.90830933e+02 7.34512091e-01]	[4.85470459e+02 8.62532043e+02 6.26521766e-01]
[541.91271973 221.14996338 0.89781535]	[547.01855469 290.37432861 0.84243459]	[480.16290283 285.31689453 0.81532007]	[459.65124512 400.73648071 0.89721912]	[446.88815308 521.20196533 0.85248369]	[623.83068848 292.88549805 0.82326865]	[646.96154785 405.91946411 0.86367494]	[664.92071533 511.04055786 0.86438262]	[541.86315918 513.63897705 0.69041646]	[495.67166138 511.07244873 0.62533772]	[490.50222778 685.56414795 0.82046413]	[482.82333374 849.76806641 0.86020476]	[585.56219482 516.17486572 0.67867064]	[585.42163086 688.17346191 0.85201091]	[5.82742798e+02 8.54895508e+02 7.97102392e-01]	[526.46673584 208.3503418 0.86015302]	[557.21087646 208.2963562 0.84275031]	[508.54425049 195.50715637 0.73759896]	[582.75408936 193.03385925 0.97878832]	[5.85379333e+02 8.98431580e+02 7.70889342e-01]	[6.03407043e+02 8.90851013e+02 7.99107611e-01]	[5.67502136e+02 8.70244751e+02 7.15099812e-01]	[4.85381348e+02 8.95900696e+02 7.43529379e-01]	[4.62396027e+02 8.90842957e+02 7.35984802e-01]	[4.85458038e+02 8.65059631e+02 6.28932476e-01]
[544.29022217 218.65879822 0.9091205 ]	[549.48791504 290.35427856 0.83134037]	[480.21722412 285.28390503 0.82290566]	[459.68630981 400.73397827 0.89837939]	[449.4649353 521.17370605 0.83818668]	[623.85131836 292.87649536 0.82772434]	[646.96911621 405.90029907 0.86447066]	[664.88500977 511.02722168 0.86526245]	[541.89782715 516.17303467 0.69815147]	[498.13726807 513.61206055 0.62964851]	[490.53424072 685.53955078 0.82434916]	[482.82891846 849.77886963 0.85833389]	[585.597229 518.68908691 0.67540902]	[585.44281006 690.60644531 0.84659189]	[5.82733582e+02 8.54910339e+02 7.94052243e-01]	[526.54248047 208.251297 0.84490693]	[559.7333374 208.24282837 0.8567974 ]	[511.10565186 195.47814941 0.7374227 ]	[582.83300781 193.01716614 0.98845589]	[5.85396362e+02 8.98443359e+02 7.66873717e-01]	[6.03416992e+02 8.93208801e+02 8.02881658e-01]	[5.67476196e+02 8.70259460e+02 7.25484014e-01]	[4.85386017e+02 8.95901001e+02 7.42469370e-01]	[4.62396454e+02 8.90842834e+02 7.34387755e-01]	[4.85459198e+02 8.65089111e+02 6.27231061e-01]
[544.30334473 218.657547 0.91453636]	[549.50848389 290.34893799 0.82842112]	[480.25994873 285.27502441 0.82435346]	[459.70715332 400.75439453 0.89994925]	[452.04110718 521.1829834 0.83835542]	[623.84783936 290.45071411 0.82604605]	[646.96386719 405.84567261 0.87085652]	[664.85406494 508.51315308 0.86730444]	[541.90386963 516.14971924 0.69681102]	[498.14501953 513.59075928 0.6299845 ]	[490.53536987 685.56884766 0.82453561]	[482.83132935 849.77752686 0.85852432]	[587.98010254 516.2086792 0.67279595]	[585.48504639 688.15148926 0.8504476 ]	[5.80367432e+02 8.54884521e+02 7.96982825e-01]	[528.98925781 208.2559967 0.84472311]	[559.76745605 208.25442505 0.86591643]	[513.64959717 195.47946167 0.68640399]	[582.8927002 193.00860596 0.98684132]	[5.85387268e+02 8.98435181e+02 7.67339528e-01]	[6.03408020e+02 8.93207520e+02 8.04360271e-01]	[5.67455750e+02 8.70233643e+02 7.26123452e-01]	[4.85380585e+02 8.95895874e+02 7.43952453e-01]	[4.62391541e+02 8.90835022e+02 7.36826777e-01]	[4.85462158e+02 8.65083313e+02 6.26639605e-01]
[truncated: 64 more rows]
