# Supplementary material for: Evaluation of functional tests performance using a camera-based and machine learning approach
Source: PLoS One. 2023 Nov 3;18(11):e0288279. doi: 10.1371/journal.pone.0288279 (PMC10624324; doi:10.1371/journal.pone.0288279)
Supplement: S1 Data — This dataset includes all the extracted keypoints of movements and the associated features and statistics, which were used for the analyses presented in the main manuscript. (ZIP) [file pone.0288279.s001.zip › PLOS_data_28032023/original_movement_data/CSV/000048_SDT_P_crop.csv]

[454.58184814 233.85983276 0.85669601]	[469.98757935 246.74560547 0.82485139]	[400.84283447 264.7663269 0.80475181]	[398.199646 369.98150635 0.83963376]	[398.27087402 485.4446106 0.88027483]	[536.73339844 226.3059082 0.78857934]	[570.05090332 318.73049927 0.86310583]	[582.9921875 421.14752197 0.9405849 ]	[487.96139526 439.20687866 0.69336426]	[446.93319702 439.20083618 0.6766991 ]	[441.74261475 590.60650635 0.85400355]	[436.63342285 752.20343018 0.77777916]	[529.03112793 439.18847656 0.68321514]	[521.21289062 603.42681885 0.89364493]	[503.45129395 749.74584961 0.80614799]	[439.19055176 216.12597656 0.86275125]	[462.27401733 213.51876831 0.92210269]	[4.18815033e+02 1.98040283e+02 1.02268964e-01]	[482.87869263 177.62573242 0.87042212]	[5.11072906e+02 7.90809998e+02 7.65954375e-01]	[5.29063843e+02 7.88144531e+02 7.27521658e-01]	[4.98260620e+02 7.67560791e+02 6.90652430e-01]	[4.28930298e+02 8.00962097e+02 7.15634048e-01]	[4.08433716e+02 7.93231628e+02 7.32466698e-01]	[4.41734009e+02 7.67617249e+02 6.50725543e-01]
[454.58010864 233.86042786 0.85667408]	[469.98156738 244.28244019 0.8249315 ]	[400.83859253 264.76394653 0.80532026]	[398.19949341 369.98184204 0.83962685]	[398.27175903 485.44525146 0.87974244]	[536.73248291 226.30036926 0.78840131]	[570.05407715 318.72900391 0.86286241]	[582.99066162 421.14883423 0.94059092]	[487.96212769 439.20654297 0.69335979]	[446.9342041 439.20077515 0.67673767]	[441.7428894 590.60418701 0.85430777]	[436.63275146 752.19671631 0.7780717 ]	[529.03179932 439.18771362 0.6830759 ]	[521.21282959 603.42803955 0.89353979]	[503.45101929 749.75384521 0.80487126]	[439.19046021 216.12657166 0.86240411]	[462.2722168 213.52070618 0.92237532]	[4.18813110e+02 1.98036407e+02 1.02884687e-01]	[482.8767395 177.62744141 0.87063032]	[5.11081482e+02 7.90818115e+02 7.64456332e-01]	[5.31537415e+02 7.88159363e+02 7.26716995e-01]	[4.98262756e+02 7.67571655e+02 6.92137063e-01]	[4.28932831e+02 8.00955933e+02 7.14359939e-01]	[4.08438965e+02 7.93227966e+02 7.31150806e-01]	[4.41733185e+02 7.67608032e+02 6.47169530e-01]
[457.09231567 228.80984497 0.8149116 ]	[472.59716797 239.16397095 0.8489958 ]	[403.26858521 257.15551758 0.82970238]	[398.03012085 367.37753296 0.80296189]	[398.01989746 482.82122803 0.88349265]	[539.3190918 226.24023438 0.80819553]	[570.03930664 318.74969482 0.85830456]	[582.98760986 421.15985107 0.93298995]	[485.42321777 436.68087769 0.69508207]	[444.36932373 439.13671875 0.68744087]	[439.33041382 595.67456055 0.83995658]	[436.62112427 752.21746826 0.7779128 ]	[526.4944458 436.66769409 0.68297446]	[521.15307617 603.34735107 0.87192845]	[503.43185425 749.70996094 0.81584626]	[439.2835083 213.50894165 0.88351959]	[462.36383057 210.92837524 0.90634352]	[4.21383850e+02 1.92948853e+02 1.32868245e-01]	[482.97390747 177.49905396 0.88045675]	[5.11076630e+02 7.90830811e+02 7.58626342e-01]	[5.29065613e+02 7.88158691e+02 7.23490119e-01]	[4.98242676e+02 7.67520630e+02 6.85996771e-01]	[4.28920654e+02 8.00919128e+02 7.14038849e-01]	[4.08433380e+02 7.90821960e+02 7.39872992e-01]	[4.41724365e+02 7.67615601e+02 6.62893832e-01]
[457.14971924 218.64463806 0.85101926]	[475.13473511 236.68223572 0.87241304]	[403.24725342 256.94497681 0.83922678]	[395.52661133 359.60043335 0.83763003]	[393.03152466 477.677948 0.83498877]	[541.7980957 223.72958374 0.81781894]	[570.05157471 318.76528931 0.85142803]	[582.93322754 421.262146 0.9259938 ]	[485.37234497 439.14611816 0.69572198]	[444.33255005 439.15155029 0.67609143]	[439.30917358 595.73974609 0.84328771]	[436.61541748 752.20837402 0.78044969]	[526.40545654 439.12762451 0.68800771]	[518.72277832 603.47210693 0.85729998]	[503.41619873 749.69189453 0.82054305]	[441.67199707 210.88130188 0.84849292]	[462.41827393 208.25967407 0.87941617]	[4.23867767e+02 1.92861328e+02 6.63753301e-02]	[485.50268555 174.99983215 0.86404955]	[5.11062164e+02 7.93221252e+02 7.58574784e-01]	[5.29040039e+02 7.88167236e+02 7.31480598e-01]	[4.98244141e+02 7.67492554e+02 6.79070473e-01]	[4.28946777e+02 8.00928467e+02 7.15490043e-01]	[4.08454834e+02 7.90824097e+02 7.44034410e-01]	[4.41709229e+02 7.67593323e+02 6.61842823e-01]
[459.77206421 215.94096375 0.9097082 ]	[477.70144653 236.50166321 0.90461755]	[403.35577393 251.96839905 0.80136704]	[393.02282715 357.05212402 0.8303436 ]	[385.31848145 475.08654785 0.8244524 ]	[544.30328369 221.19628906 0.8247366 ]	[570.0713501 321.1708374 0.83514434]	[582.92523193 421.3739624 0.91295832]	[482.90472412 439.15496826 0.69541162]	[441.80090332 436.6769104 0.67281353]	[439.27960205 595.68688965 0.83891898]	[436.60531616 752.19476318 0.77635354]	[523.99719238 439.15856934 0.6763497 ]	[518.72930908 605.89031982 0.85066569]	[503.40762329 749.71258545 0.81756097]	[444.29592896 203.19551086 0.79252535]	[470.02355957 198.10321045 0.83478856]	[4.28979218e+02 1.80142883e+02 2.38227844e-01]	[490.56652832 172.35545349 0.84386957]	[5.13594971e+02 7.93286072e+02 7.49911070e-01]	[5.31547546e+02 7.88221375e+02 7.37801433e-01]	[4.98226349e+02 7.67511108e+02 6.70952499e-01]	[4.28930664e+02 8.00957886e+02 7.14303792e-01]	[4.08428650e+02 7.93223816e+02 7.43677437e-01]	[4.41723846e+02 7.67548096e+02 6.53188229e-01]
[459.83810425 213.33752441 0.90088809]	[480.22433472 233.99453735 0.9308461 ]	[408.42825317 241.72319031 0.77115643]	[390.42251587 357.09024048 0.79724979]	[382.72561646 464.82745361 0.8804335 ]	[544.41668701 221.14463806 0.83199406]	[570.12524414 323.72390747 0.80489111]	[582.89996338 421.39431763 0.90695393]	[482.81719971 434.10858154 0.69851792]	[441.71951294 434.10443115 0.68108231]	[439.29394531 590.6217041 0.83303034]	[436.58563232 752.23498535 0.76917911]	[523.9151001 434.0880127 0.67498928]	[518.70568848 603.3951416 0.84479725]	[503.40740967 749.73748779 0.81621331]	[446.890625 195.60044861 0.8138895 ]	[472.59194946 195.48674011 0.85342723]	[4.36554108e+02 1.74978271e+02 2.05884859e-01]	[495.67019653 169.72499084 0.83043909]	[5.13602844e+02 7.93328796e+02 7.43984520e-01]	[5.31574890e+02 7.90609863e+02 7.38057256e-01]	[4.98217438e+02 7.67522766e+02 6.61813140e-01]	[4.28916412e+02 8.00967346e+02 7.13250697e-01]	[4.08406403e+02 7.93231262e+02 7.41862714e-01]	[4.41724243e+02 7.67598511e+02 6.54510617e-01]
[462.32336426 210.81344604 0.87093318]	[480.26599121 233.84422302 0.9254216 ]	[411.01879883 236.55915833 0.82173526]	[390.49707031 351.92681885 0.78456527]	[380.24545288 459.81842041 0.92774856]	[544.53662109 221.09613037 0.82247204]	[572.66424561 328.85568237 0.79062778]	[582.89581299 423.85293579 0.89187837]	[480.37097168 434.06686401 0.6929329 ]	[439.25704956 434.04998779 0.68302715]	[439.21035767 595.6852417 0.82823181]	[436.59127808 752.23986816 0.77027899]	[523.84014893 434.03430176 0.67550576]	[518.68157959 603.37512207 0.84203959]	[503.40048218 749.77484131 0.81287575]	[449.51638794 195.41659546 0.84049106]	[477.69854736 192.98725891 0.90921497]	[4.36633545e+02 1.72476593e+02 2.12033540e-01]	[500.63671875 162.16304016 0.85729098]	[5.13610168e+02 7.93348083e+02 7.37901747e-01]	[5.31586853e+02 7.90626282e+02 7.35675991e-01]	[4.98211761e+02 7.67557190e+02 6.67650938e-01]	[4.26390564e+02 8.00974304e+02 7.13406622e-01]	[4.05910187e+02 7.93227722e+02 7.42046475e-01]	[4.41759399e+02 7.67589050e+02 6.80963457e-01]
[467.40090942 203.14204407 0.79478633]	[482.70986938 231.32479858 0.91052794]	[416.03988647 234.02020264 0.83846879]	[393.02902222 339.25735474 0.81411266]	[380.18395996 457.08840942 0.88813418]	[547.04241943 218.67138672 0.81818432]	[575.14263916 331.45718384 0.80131501]	[582.89788818 426.37719727 0.87274659]	[480.32522583 431.51702881 0.6927526 ]	[439.22299194 431.50442505 0.68369329]	[439.20654297 593.14050293 0.8341344 ]	[436.5748291 752.24591064 0.76554394]	[523.77874756 428.9826355 0.68176937]	[518.69403076 603.37030029 0.84579134]	[503.39294434 752.17132568 0.8130337 ]	[457.12802124 192.79847717 0.85103208]	[480.3112793 190.38394165 0.91950989]	[4.39173950e+02 1.64699936e+02 3.26592654e-01]	[500.89794922 157.06622314 0.90545863]	[5.13583313e+02 7.93335571e+02 7.40958869e-01]	[5.31561523e+02 7.90621582e+02 7.36744344e-01]	[4.98205353e+02 7.67557678e+02 6.64101541e-01]	[4.26405518e+02 8.00957825e+02 7.16046870e-01]	[4.05917908e+02 7.93221130e+02 7.42464900e-01]	[4.41749115e+02 7.67601257e+02 6.80272639e-01]
[470.03619385 195.46629333 0.84042013]	[482.82388306 223.69242859 0.89223617]	[418.57019043 231.37518311 0.83407485]	[393.06210327 339.09375 0.85766757]	[377.75491333 444.44351196 0.88341922]	[549.58776855 218.6000824 0.82395238]	[572.67071533 331.487854 0.80806148]	[582.89489746 426.42056274 0.86819416]	[480.31787109 428.9737854 0.68889922]	[439.18865967 428.95593262 0.67827547]	[439.19744873 590.57324219 0.85113883]	[436.59432983 752.22668457 0.77171052]	[523.78497314 428.9453125 0.68343461]	[516.22174072 603.36022949 0.83476955]	[503.38616943 749.75170898 0.81680322]	[459.70559692 185.19366455 0.77130878]	[480.38327026 185.16848755 0.87133586]	[4.41869293e+02 1.62134033e+02 2.25604564e-01]	[503.31329346 154.47784424 0.95504034]	[5.13596313e+02 7.93341553e+02 7.37994611e-01]	[5.31569397e+02 7.90618835e+02 7.40876138e-01]	[4.98197906e+02 7.67536682e+02 6.57427490e-01]	[4.26419525e+02 8.00942871e+02 7.10092008e-01]	[4.08388397e+02 7.93215515e+02 7.44363546e-01]	[4.41747375e+02 7.67582642e+02 6.91422224e-01]
[475.10128784 195.41874695 0.87018371]	[482.88909912 221.20269775 0.88691288]	[418.65344238 228.78305054 0.8241632 ]	[395.51397705 336.61160278 0.87795138]	[377.7227478 441.80535889 0.92230791]	[554.65234375 218.61521912 0.82427984]	[572.67321777 333.94790649 0.82173103]	[582.86364746 431.48358154 0.86252469]	[480.2442627 426.42892456 0.69260424]	[439.1232605 426.41622925 0.6727668 ]	[439.16381836 588.10186768 0.84558475]	[436.5843811 752.25244141 0.76700824]	[521.37921143 426.41543579 0.68966722]	[516.14599609 603.30322266 0.81210268]	[503.36859131 749.73529053 0.81919664]	[459.78179932 182.66906738 0.78538054]	[482.84118652 182.65667725 0.86272526]	[4.44305359e+02 1.62107819e+02 1.49059370e-01]	[505.88919067 154.40534973 0.91391456]	[5.13598511e+02 7.93353088e+02 7.35986531e-01]	[5.31563660e+02 7.90615601e+02 7.44933248e-01]	[4.98173889e+02 7.67525879e+02 6.52785182e-01]	[4.26417023e+02 8.00915222e+02 7.13470817e-01]	[4.08390717e+02 7.90824097e+02 7.52776206e-01]	[4.41748596e+02 7.67612488e+02 6.98200107e-01]
[480.2147522 192.97619629 0.92042732]	[482.91687012 221.15252686 0.89202291]	[418.68313599 221.19117737 0.83229536]	[395.5909729 334.03591919 0.86386377]	[377.70068359 439.14486694 0.90445471]	[554.69927979 218.64549255 0.81953639]	[572.65557861 333.97055054 0.82836425]	[582.83679199 434.01916504 0.86609566]	[480.18902588 426.39880371 0.69038373]	[439.08374023 426.36422729 0.67484492]	[439.08996582 593.11523438 0.82413322]	[436.57791138 752.22558594 0.76983434]	[521.32641602 426.40911865 0.68782437]	[516.14508057 600.86724854 0.80925173]	[503.38113403 749.74438477 0.81303596]	[462.42687988 177.62754822 0.85148782]	[487.98590088 177.54734802 0.83768809]	[4.49462402e+02 1.57027756e+02 3.81404787e-01]	[508.50570679 151.91929626 0.88474548]	[5.16128418e+02 7.93369629e+02 7.34189868e-01]	[5.31626404e+02 7.90624817e+02 7.42168784e-01]	[4.98182648e+02 7.67541199e+02 6.57814026e-01]	[4.28921783e+02 8.00931580e+02 7.15781569e-01]	[4.08401276e+02 7.93221313e+02 7.49633193e-01]	[4.41746063e+02 7.67575928e+02 6.98223889e-01]
[480.12683105 192.79315186 0.85999751]	[482.91525269 221.1027832 0.89430803]	[418.67703247 218.67115784 0.84358841]	[395.63510132 328.85784912 0.83702898]	[377.68325806 434.06359863 0.86620176]	[557.18695068 218.66409302 0.81495786]	[575.15643311 334.07580566 0.85217345]	[582.79077148 436.55578613 0.87619644]	[480.13644409 426.40737915 0.68755132]	[436.65130615 426.37072754 0.67079121]	[439.07260132 590.60229492 0.82625675]	[436.58346558 752.222229 0.77248424]	[521.27941895 426.42440796 0.68723434]	[516.11383057 600.86413574 0.80820471]	[503.38320923 749.71435547 0.81551182]	[462.41769409 175.02015686 0.85099328]	[485.49441528 175.00596619 0.82927966]	[4.52023804e+02 1.54352722e+02 3.01088661e-01]	[513.61688232 151.77813721 0.87880903]	[5.16127197e+02 7.93343384e+02 7.40697563e-01]	[5.34107666e+02 7.90613953e+02 7.47708857e-01]	[4.98190430e+02 7.67512390e+02 6.54807925e-01]	[4.28934326e+02 8.00938599e+02 7.15233982e-01]	[4.08410034e+02 7.93224854e+02 7.49645531e-01]	[4.41748199e+02 7.67566895e+02 6.99998856e-01]
[480.37017822 192.79481506 0.89971143]	[482.93942261 221.13619995 0.89294571]	[418.69451904 218.63842773 0.85077089]	[395.63320923 323.75942993 0.85037345]	[377.68270874 428.95523071 0.86947036]	[557.23583984 221.13613892 0.81171453]	[572.6038208 336.4598999 0.86057913]	[582.78729248 436.61071777 0.88388491]	[477.7182312 426.35699463 0.68538976]	[436.59161377 423.83734131 0.67377543]	[436.67471313 590.64343262 0.81716913]	[436.57336426 752.20355225 0.76957965]	[521.24523926 426.3968811 0.68905342]	[513.6081543 600.86816406 0.81385094]	[503.37380981 749.77087402 0.806261 ]	[467.41119385 175.00817871 0.86748415]	[495.66064453 174.97566223 0.8516205 ]	[452.04730225 151.94314575 0.50105548]	[518.65234375 149.34794617 0.88448954]	[5.16154114e+02 7.93336304e+02 7.37865329e-01]	[5.34123413e+02 7.90611084e+02 7.40860820e-01]	[4.98181976e+02 7.67587097e+02 6.58715308e-01]	[4.26420746e+02 8.00953491e+02 7.12223768e-01]	[4.05911804e+02 7.93230469e+02 7.46427894e-01]	[4.41758423e+02 7.67558899e+02 6.93978250e-01]
[482.73126221 190.31529236 0.85919511]	[482.96487427 218.67642212 0.89264256]	[418.69638062 218.55931091 0.86640894]	[395.59896851 321.2774353 0.84772933]	[377.6763916 426.40441895 0.87806702]	[557.26757812 221.15498352 0.8109858 ]	[570.0994873 336.51608276 0.87208641]	[582.77270508 434.10809326 0.86805856]	[477.65426636 426.3659668 0.67852587]	[436.5604248 423.85845947 0.66668445]	[436.67037964 590.54962158 0.81948799]	[436.57070923 752.19512939 0.76981586]	[521.17163086 426.40200806 0.67986482]	[513.57171631 600.88946533 0.82032406]	[503.38568115 752.17651367 0.80399245]	[467.44445801 174.84381104 0.86558282]	[498.17059326 172.48904419 0.86567569]	[454.61264038 151.75013733 0.47991771]	[518.77270508 149.24856567 0.88565505]	[5.16157898e+02 7.93344482e+02 7.33624041e-01]	[5.34133301e+02 7.90620056e+02 7.38681972e-01]	[4.98196503e+02 7.67601624e+02 6.64455891e-01]	[4.26410980e+02 8.00973755e+02 7.12048888e-01]	[4.05905151e+02 7.93240051e+02 7.47192085e-01]	[4.41761719e+02 7.67550476e+02 6.94990039e-01]
[482.87255859 190.28041077 0.85522556]	[482.97531128 218.65440369 0.89666039]	[418.71563721 216.15036011 0.87226546]	[395.54714966 321.20608521 0.84854269]	[377.67114258 423.87957764 0.89362282]	[557.24468994 221.1288147 0.81567913]	[570.0111084 336.45080566 0.85209 ]	[582.75445557 434.07113647 0.85932881]	[477.60888672 423.88415527 0.67450869]	[434.07113647 423.82650757 0.66363394]	[436.61721802 590.58740234 0.81524563]	[436.56655884 752.24383545 0.76826662]	[518.77758789 426.39990234 0.67738187]	[513.55969238 603.31085205 0.8292805 ]	[503.38751221 752.21386719 0.80245101]	[470.03372192 172.45932007 0.86945999]	[500.6892395 172.44050598 0.89577115]	[457.20092773 149.21510315 0.54061449]	[521.23828125 149.29269409 0.90318507]	[5.16139709e+02 7.93362488e+02 7.28696704e-01]	[5.34117920e+02 7.90637024e+02 7.33746648e-01]	[4.98210327e+02 7.67635437e+02 6.68111920e-01]	[4.26395508e+02 8.00952637e+02 7.18991041e-01]	[4.05902496e+02 7.93228760e+02 7.54205763e-01]	[4.41769653e+02 7.67600586e+02 7.05917656e-01]
[482.74539185 187.79168701 0.85404146]	[482.96688843 218.60432434 0.90842295]	[418.69186401 216.09460449 0.88252687]	[395.5362854 318.73382568 0.86144096]	[377.67605591 423.86987305 0.89616406]	[557.22644043 221.09828186 0.81846833]	[567.58770752 336.53939819 0.87196124]	[580.36425781 434.07678223 0.85295427]	[475.09667969 423.83508301 0.67165679]	[431.5496521 421.32546997 0.66528803]	[436.60296631 590.55609131 0.81540883]	[436.56347656 752.26263428 0.76425767]	[518.68273926 423.88256836 0.66716397]	[511.08584595 603.2756958 0.82684767]	[503.38867188 752.18530273 0.80611008]	[467.44552612 172.34898376 0.86282253]	[498.21762085 172.39692688 0.87896633]	[4.57180847e+02 1.41650055e+02 4.25533205e-01]	[521.24359131 149.20724487 0.89622718]	[5.13635620e+02 7.93337402e+02 7.34524906e-01]	[5.31622864e+02 7.90613098e+02 7.35970914e-01]	[4.98221313e+02 7.67612244e+02 6.70038939e-01]	[4.26409454e+02 8.00929688e+02 7.16767728e-01]	[4.05917236e+02 7.93225281e+02 7.54644394e-01]	[4.41772156e+02 7.67626099e+02 6.98844790e-01]
[482.81732178 187.76429749 0.84621859]	[482.88931274 218.5844574 0.91920346]	[418.61724854 216.08125305 0.87318587]	[395.49838257 318.7371521 0.85699433]	[377.67437744 423.8729248 0.90115744]	[554.66687012 221.09854126 0.81001532]	[567.53900146 336.49972534 0.86853039]	[580.32879639 431.51870728 0.84450459]	[472.52203369 423.8911438 0.66036421]	[428.94805908 423.80230713 0.6580981 ]	[436.56350708 588.10858154 0.81285518]	[436.56228638 752.26989746 0.76151693]	[516.14282227 426.40753174 0.65119964]	[511.04840088 603.27703857 0.82357615]	[503.39398193 749.77209473 0.80747324]	[467.48504639 172.34217834 0.86105835]	[498.27258301 172.3392334 0.88867307]	[4.57152740e+02 1.46772507e+02 4.23557252e-01]	[521.21984863 146.72053528 0.87948024]	[5.13640259e+02 7.93333740e+02 7.40508437e-01]	[5.31620911e+02 7.90603455e+02 7.39132941e-01]	[4.98230072e+02 7.67577942e+02 6.65475249e-01]	[4.26420013e+02 7.98439087e+02 7.19286025e-01]	[4.08405762e+02 7.90826477e+02 7.58656383e-01]	[4.41765839e+02 7.67631714e+02 6.93457842e-01]
[480.37670898 185.25610352 0.83841795]	[482.80456543 218.59172058 0.9257617 ]	[416.11505127 216.05661011 0.85992175]	[393.0083313 318.77389526 0.84824336]	[377.67706299 423.88925171 0.89993131]	[552.14349365 221.14463806 0.80199772]	[567.44396973 336.46652222 0.8754549 ]	[580.27148438 428.97219849 0.84064293]	[470.00494385 423.84371948 0.66636378]	[426.44088745 421.32751465 0.65788531]	[436.54760742 588.10125732 0.80862206]	[436.56958008 752.2824707 0.76323932]	[513.60699463 423.89031982 0.65552098]	[508.54696655 603.30706787 0.83073574]	[503.39572144 752.18225098 0.80468351]	[464.95220947 172.31517029 0.87241542]	[498.13742065 172.324646 0.87311327]	[4.54561676e+02 1.44178131e+02 4.44119334e-01]	[521.15490723 146.68113708 0.86844152]	[5.13642456e+02 7.93348206e+02 7.36999989e-01]	[5.31607971e+02 7.90608521e+02 7.37738669e-01]	[4.98221161e+02 7.67585693e+02 6.58693731e-01]	[4.26431458e+02 7.98449890e+02 7.19585001e-01]	[4.08412872e+02 7.90829163e+02 7.60263443e-01]	[4.41770447e+02 7.67632568e+02 6.97105825e-01]
[480.30636597 185.19673157 0.84287214]	[480.37017822 218.59475708 0.92872852]	[413.59967041 216.05587769 0.84691966]	[387.9284668 318.76464844 0.84805918]	[377.65985107 423.88882446 0.89706928]	[549.52362061 221.14903259 0.80728227]	[565.04187012 334.04406738 0.8677845 ]	[577.73150635 426.40338135 0.83198601]	[467.49325562 423.87402344 0.66505516]	[423.9112854 423.79956055 0.66336304]	[434.06268311 590.61328125 0.79105181]	[436.55770874 752.29943848 0.75858277]	[513.58636475 426.36856079 0.65352243]	[508.49752808 603.33569336 0.84163105]	[503.3895874 752.18109131 0.8084318 ]	[464.88418579 172.25817871 0.8672685 ]	[495.66976929 172.28865051 0.86216033]	[449.51864624 141.63943481 0.58631432]	[518.67163086 146.71948242 0.85475188]	[5.13623413e+02 7.93340393e+02 7.41557777e-01]	[5.31584717e+02 7.90606262e+02 7.39201009e-01]	[4.98227661e+02 7.67578125e+02 6.61407709e-01]	[4.26432159e+02 8.00935120e+02 7.20538974e-01]	[4.08402802e+02 7.93229919e+02 7.59091616e-01]	[4.41762115e+02 7.67655457e+02 6.89085603e-01]
[480.15667725 182.70103455 0.83002234]	[480.23721313 218.58531189 0.92043978]	[411.02740479 216.06166077 0.83338732]	[385.3503418 318.69125366 0.86337948]	[377.62872314 423.85327148 0.90526533]	[544.52642822 218.66212463 0.83344018]	[564.97479248 334.00424194 0.88035107]	[575.20825195 426.381073 0.8298685 ]	[467.4175415 426.35632324 0.66620147]	[423.84246826 423.83050537 0.66697091]	[434.02539062 590.61560059 0.7901299 ]	[436.53994751 752.29425049 0.75563949]	[511.04653931 426.38311768 0.6545161 ]	[506.00900269 603.33691406 0.84197664]	[503.38568115 752.19348145 0.80577564]	[462.38528442 169.87413025 0.87919652]	[490.49703979 172.26741028 0.84230089]	[446.92483521 139.04431152 0.60800463]	[513.66131592 144.14379883 0.83027333]	[5.13628967e+02 7.93331970e+02 7.42315829e-01]	[5.31598938e+02 7.90600403e+02 7.41421282e-01]	[4.98219696e+02 7.67603882e+02 6.64212167e-01]	[4.26405304e+02 8.00955750e+02 7.14944005e-01]	[4.05903198e+02 7.93246277e+02 7.54766166e-01]	[4.41764954e+02 7.67674744e+02 6.85629368e-01]
[480.11761475 185.19456482 0.82446659]	[480.11758423 218.58699036 0.89864993]	[408.38925171 216.0847168 0.82536477]	[382.80493164 321.1675415 0.87331277]	[377.60379028 426.34213257 0.89347887]	[544.38677979 218.63945007 0.84873986]	[564.86999512 334.04507446 0.89801311]	[572.57714844 423.89190674 0.8390224 ]	[467.39019775 426.3572998 0.67236298]	[423.82888794 423.85211182 0.66916752]	[431.55303955 593.1114502 0.78731805]	[434.1211853 752.28540039 0.75548792]	[508.54299927 426.36108398 0.65918112]	[505.94915771 603.29260254 0.84300011]	[503.38031006 752.2175293 0.80249679]	[462.3059082 172.32028198 0.88348931]	[485.49563599 172.27841187 0.86106372]	[444.31069946 144.17663574 0.60333633]	[508.49856567 144.14358521 0.82373047]	[5.16125610e+02 7.93343140e+02 7.35921323e-01]	[5.34103943e+02 7.90622864e+02 7.36863077e-01]	[4.98204407e+02 7.67642944e+02 6.59434438e-01]	[4.26392120e+02 8.00925110e+02 7.18916297e-01]	[4.05900452e+02 7.93236450e+02 7.58521020e-01]	[4.41757294e+02 7.67663208e+02 6.86399579e-01]
[477.66546631 182.6860199 0.81448746]	[477.64468384 218.54878235 0.88441002]	[403.37356567 216.08114624 0.8428846 ]	[380.33358765 318.66793823 0.89557624]	[377.55117798 426.35134888 0.87869227]	[541.91369629 218.62730408 0.85530257]	[562.43536377 333.95178223 0.87164253]	[570.05267334 423.79187012 0.85434049]	[464.92837524 426.37496948 0.68169969]	[423.78265381 423.88095093 0.6783613 ]	[431.47042847 593.17108154 0.7813918 ]	[4.34088440e+02 7.52290771e+02 7.51601517e-01]	[508.4680481 426.34909058 0.6662944 ]	[505.94525146 603.28533936 0.84959322]	[503.37481689 752.1920166 0.80736107]	[459.82659912 172.29870605 0.88811886]	[485.38751221 169.8508606 0.88069361]	[441.7454834 139.07652283 0.69141394]	[505.9430542 141.64648438 0.84964424]	[5.13645081e+02 7.93351196e+02 7.36679971e-01]	[5.34101013e+02 7.90625183e+02 7.38800645e-01]	[4.98199371e+02 7.67601135e+02 6.54471934e-01]	[4.26385162e+02 7.98447449e+02 7.16805100e-01]	[4.05892822e+02 7.93234558e+02 7.58070409e-01]	[4.41746124e+02 7.67659607e+02 6.87080741e-01]
[472.58190918 182.64190674 0.78631508]	[472.57913208 218.55989075 0.86064285]	[400.81488037 216.13343811 0.86073744]	[380.26318359 321.162323 0.89156097]	[377.48535156 428.91607666 0.85459781]	[541.77593994 218.6416626 0.84846354]	[562.26745605 328.93411255 0.85287714]	[567.56976318 421.36624146 0.86825001]	[464.8576355 426.41094971 0.6893428 ]	[421.33267212 426.41439819 0.68281221]	[426.44534302 593.19561768 0.79345953]	[4.34102509e+02 7.54775818e+02 7.54372120e-01]	[505.98635864 426.38046265 0.67672288]	[505.89157104 600.86846924 0.85337162]	[503.37783813 752.22357178 0.80497378]	[459.66070557 169.86553955 0.86831874]	[482.88711548 169.84388733 0.89150143]	[439.29656982 139.03138733 0.75009996]	[503.42996216 144.12930298 0.87987083]	[5.13645203e+02 7.93347900e+02 7.39422739e-01]	[5.34101624e+02 7.90620483e+02 7.37919331e-01]	[4.98218445e+02 7.67641541e+02 6.58137202e-01]	[4.23882172e+02 7.98428467e+02 7.21787155e-01]	[4.05866821e+02 7.93219543e+02 7.63494372e-01]	[4.41776215e+02 7.70136963e+02 7.01429129e-01]
[467.4972229 182.64675903 0.76890254]	[467.43048096 218.5821991 0.86918741]	[400.6734314 218.54406738 0.8715477 ]	[380.09646606 321.26293945 0.88504785]	[375.02661133 431.55337524 0.8394509 ]	[539.2633667 218.64529419 0.83469063]	[559.70385742 326.34753418 0.80965781]	[567.49645996 421.30276489 0.88951111]	[462.44241333 428.92675781 0.69878566]	[421.29995728 428.9453125 0.68541354]	[426.37582397 595.67944336 0.80131811]	[4.34076233e+02 7.54813171e+02 7.50908077e-01]	[505.90692139 426.41571045 0.68507946]	[503.49642944 600.887146 0.85816091]	[503.38470459 752.2734375 0.79710901]	[457.16146851 169.83937073 0.83828533]	[482.78024292 169.85987854 0.88576764]	[439.22061157 141.57485962 0.75013328]	[503.26031494 141.63468933 0.90019286]	[5.16152039e+02 7.93349976e+02 7.32932925e-01]	[5.34133972e+02 7.90625305e+02 7.31084406e-01]	[4.98223480e+02 7.67691101e+02 6.56377375e-01]	[4.23848663e+02 7.98447327e+02 7.28147268e-01]	[4.05837921e+02 7.93230347e+02 7.67105341e-01]	[4.41779327e+02 7.70186829e+02 7.09822059e-01]
[462.37179565 182.61198425 0.81648928]	[464.85842896 218.62141418 0.89029366]	[398.18261719 218.59999084 0.85980988]	[377.6366272 321.27963257 0.86988676]	[372.453125 434.09918213 0.81989348]	[536.66949463 218.61360168 0.82522911]	[552.0838623 326.28848267 0.79674572]	[565.00909424 421.28057861 0.906259 ]	[462.35919189 428.91418457 0.70533007]	[421.22930908 428.92672729 0.68715107]	[423.8248291 598.22711182 0.83024311]	[4.34058838e+02 7.54804993e+02 7.51451194e-01]	[503.42041016 426.38470459 0.69595474]	[503.45620728 600.88256836 0.86125261]	[503.37713623 752.27941895 0.79526401]	[449.49432373 169.82266235 0.82488614]	[480.20471191 169.84532166 0.88870317]	[436.5480957 139.08642578 0.71258867]	[500.70404053 139.07518005 0.89177084]	[5.16155518e+02 7.95783691e+02 7.33331740e-01]	[5.34132324e+02 7.90643433e+02 7.36391008e-01]	[4.98225311e+02 7.67693726e+02 6.53851628e-01]	[4.23879181e+02 7.98392944e+02 7.30040371e-01]	[4.05864197e+02 7.90834229e+02 7.68174589e-01]	[4.41782623e+02 7.70194885e+02 6.92391217e-01]
[459.85534668 180.08956909 0.83123863]	[462.30462646 218.63478088 0.91354793]	[398.02902222 218.66821289 0.83427978]	[377.53198242 323.82626343 0.85264885]	[364.87857056 436.59197998 0.83600688]	[529.03137207 218.56019592 0.82729274]	[546.97253418 321.23910522 0.84607971]	[564.85498047 421.30184937 0.91746253]	[462.23873901 426.41577148 0.70315379]	[418.77627563 426.43182373 0.68600231]	[423.77035522 598.2421875 0.84006786]	[434.04498291 754.77124023 0.75682843]	[503.31958008 426.36984253 0.69516778]	[503.4239502 600.85235596 0.86343348]	[503.37417603 752.25848389 0.79905516]	[444.44329834 169.81481934 0.83644372]	[477.6022644 169.76081848 0.83835912]	[431.48019409 144.19004822 0.67434061]	[495.69625854 138.99923706 0.85775143]	[5.16162842e+02 7.93360291e+02 7.36263216e-01]	[5.34136658e+02 7.90629822e+02 7.35074341e-01]	[4.98213470e+02 7.67671448e+02 6.57256424e-01]	[4.23887451e+02 7.98385681e+02 7.22488225e-01]	[4.05868988e+02 7.90833069e+02 7.66829491e-01]	[4.41793121e+02 7.70157532e+02 6.99994743e-01]
[459.67648315 180.10557556 0.81551713]	[459.77804565 218.58430481 0.92551744]	[395.49539185 218.62875366 0.81811702]	[375.03436279 323.78485107 0.83006263]	[362.24423218 436.65209961 0.87463552]	[523.99902344 216.13795471 0.85656697]	[544.44842529 321.23193359 0.86873496]	[562.40673828 421.34091187 0.9190852 ]	[459.80587769 428.96466064 0.69848949]	[418.68435669 431.49176025 0.68674326]	[421.37872314 598.28033447 0.84663844]	[4.34010468e+02 7.54767090e+02 7.52946973e-01]	[503.25598145 426.42303467 0.69113624]	[503.35675049 603.28051758 0.88214147]	[503.38046265 754.74743652 0.79220635]	[441.85626221 169.81503296 0.8375724 ]	[467.50100708 169.77148438 0.82261759]	[423.79556274 144.13685608 0.73361921]	[487.93624878 139.02218628 0.84348357]	[5.16192749e+02 7.95809387e+02 7.34374344e-01]	[5.34153992e+02 7.90656128e+02 7.36612380e-01]	[4.98236511e+02 7.70107483e+02 6.56121850e-01]	[4.26358215e+02 7.98381775e+02 7.20810592e-01]	[4.05879120e+02 7.93214355e+02 7.61747420e-01]	[4.41775299e+02 7.70148315e+02 6.88582838e-01]
[457.17565918 182.62774658 0.80735165]	[459.60848999 218.61862183 0.90476972]	[390.42611694 218.66627502 0.79686284]	[367.42010498 326.29333496 0.80717236]	[359.77801514 439.08605957 0.89756799]	[523.82653809 216.14564514 0.8695758 ]	[544.31433105 321.23657227 0.88152015]	[562.31738281 421.37442017 0.90526843]	[459.68792725 431.51681519 0.69952971]	[418.55245972 434.03216553 0.67518765]	[421.33059692 598.28045654 0.85136825]	[4.31549622e+02 7.54795349e+02 7.54621744e-01]	[500.85882568 428.95437622 0.69874012]	[503.32650757 603.30749512 0.88442492]	[503.37420654 754.74316406 0.79310209]	[439.2711792 172.28410339 0.87766385]	[464.89306641 169.78746033 0.86731273]	[421.13354492 139.10827637 0.74939412]	[485.34313965 136.55911255 0.87865305]	[5.16202942e+02 7.95811218e+02 7.34591901e-01]	[5.34167847e+02 7.90656921e+02 7.35660493e-01]	[4.98228760e+02 7.70105408e+02 6.55547678e-01]	[4.23846863e+02 7.98409363e+02 7.18103111e-01]	[4.05830322e+02 7.93221863e+02 7.61430919e-01]	[4.41764771e+02 7.70197083e+02 7.03496218e-01]
[452.04922485 182.6678772 0.77438235]	[454.58786011 218.57485962 0.86405265]	[382.77575684 221.12574768 0.81902301]	[362.2666626 326.35415649 0.83784097]	[359.66119385 439.09710693 0.90682709]	[521.29882812 216.08169556 0.87068337]	[541.85516357 321.24893188 0.87680662]	[559.8135376 423.83914185 0.87915087]	[459.61138916 434.03070068 0.69178957]	[416.13635254 434.05755615 0.67531306]	[421.24771118 598.30029297 0.85151362]	[434.01229858 754.78387451 0.7555142 ]	[500.78747559 431.47634888 0.696419 ]	[503.31375122 600.89025879 0.87565953]	[503.37487793 754.77093506 0.78684437]	[439.12014771 172.25152588 0.86171502]	[462.33590698 169.84165955 0.89204651]	[418.70828247 139.0344696 0.81275344]	[482.80709839 136.56565857 0.90487266]	[5.18675720e+02 7.95848267e+02 7.27487206e-01]	[5.36655884e+02 7.90692017e+02 7.34683573e-01]	[4.98212769e+02 7.70143311e+02 6.48590028e-01]	[4.23840118e+02 7.98411865e+02 7.18241036e-01]	[4.05830933e+02 7.93218872e+02 7.60072589e-01]	[4.41785248e+02 7.70177368e+02 7.08741963e-01]
[449.48260498 182.67581177 0.77518994]	[446.96939087 218.60713196 0.85385859]	[380.22006226 223.66513062 0.83410245]	[359.7633667 328.9055481 0.85739464]	[357.07861328 439.10650635 0.89223969]	[518.78405762 216.10235596 0.85360885]	[539.28704834 321.19595337 0.85648954]	[554.62237549 423.87985229 0.83376312]	[457.1663208 434.04098511 0.68365777]	[416.06674194 434.06710815 0.66876018]	[421.19802856 598.28955078 0.84877068]	[4.31550598e+02 7.54822998e+02 7.52226233e-01]	[500.68179321 431.4916687 0.68759406]	[503.26586914 600.8671875 0.86885172]	[503.36038208 752.29162598 0.79483658]	[436.64004517 172.26036072 0.8590498 ]	[462.26449585 169.80908203 0.88771313]	[418.5680542 146.6782074 0.75382668]	[480.29327393 139.02061462 0.90230322]	[5.16187012e+02 7.95852661e+02 7.28436172e-01]	[5.34157166e+02 7.90676941e+02 7.33312786e-01]	[4.98222534e+02 7.70086853e+02 6.43690228e-01]	[4.23802002e+02 7.98418701e+02 7.14453220e-01]	[4.03361664e+02 7.93219910e+02 7.58279741e-01]	[4.41795807e+02 7.70225098e+02 7.12490737e-01]
[444.38427734 182.6552887 0.80723923]	[444.42047119 218.60824585 0.87861288]	[380.11862183 221.17973328 0.84000009]	[359.64126587 331.39526367 0.85888201]	[356.98095703 439.07528687 0.88066071]	[518.67144775 216.1162262 0.8443746 ]	[536.64398193 321.18093872 0.83519107]	[549.57666016 423.90188599 0.83786297]	[457.06463623 431.4828186 0.66962045]	[413.52050781 431.51101685 0.65999424]	[421.15945435 598.30310059 0.84378457]	[4.31549377e+02 7.54810364e+02 7.54754484e-01]	[498.25823975 428.92254639 0.68161607]	[503.23345947 600.84558105 0.86138046]	[503.36410522 752.25231934 0.79883623]	[431.55484009 172.26924133 0.84683836]	[459.74667358 169.77412415 0.89677858]	[413.57983398 146.76217651 0.69690323]	[477.73080444 136.55770874 0.88122672]	[5.16196106e+02 7.95848328e+02 7.31510937e-01]	[5.34159058e+02 7.90666382e+02 7.33745575e-01]	[4.98214752e+02 7.67657715e+02 6.42523944e-01]	[4.21339813e+02 7.98371155e+02 7.20453441e-01]	[4.03350250e+02 7.90817627e+02 7.71358013e-01]	[4.41807129e+02 7.70217285e+02 7.22162068e-01]
[439.29318237 182.63342285 0.83080888]	[441.90805054 218.61280823 0.90278023]	[377.62530518 221.1987915 0.83155203]	[357.10983276 331.40966797 0.84849209]	[354.48480225 439.09585571 0.87077153]	[511.08880615 216.08166504 0.83573645]	[529.06237793 323.75222778 0.80955601]	[547.0267334 426.43011475 0.84083575]	[452.05432129 426.43231201 0.66337115]	[408.46859741 428.9604187 0.65276504]	[421.18695068 598.27606201 0.84244728]	[4.31525055e+02 7.54824951e+02 7.50412941e-01]	[498.13180542 423.86682129 0.67066747]	[500.88568115 600.85314941 0.86267215]	[503.38421631 752.28204346 0.79784775]	[423.8666687 169.87716675 0.85142058]	[454.61273193 169.79522705 0.8360399 ]	[408.47766113 146.69236755 0.66075706]	[475.09405518 136.58421326 0.8550424 ]	[5.13645325e+02 7.95823059e+02 7.36677825e-01]	[5.34100952e+02 7.90670471e+02 7.30735421e-01]	[5.00684326e+02 7.67665344e+02 6.54895425e-01]	[4.23782135e+02 7.98422791e+02 7.13617802e-01]	[4.03341248e+02 7.93219543e+02 7.61942446e-01]	[4.41792755e+02 7.70233032e+02 7.02983499e-01]
[439.24761963 182.69622803 0.83326173]	[441.75262451 218.61227417 0.92092252]	[375.09884644 223.72958374 0.80867165]	[357.0241394 333.96575928 0.85967386]	[349.39596558 441.72930908 0.86242563]	[505.99908447 216.05882263 0.85428417]	[526.46343994 323.73040771 0.83833849]	[546.934021 428.96609497 0.84915888]	[449.47296143 428.97045898 0.66515422]	[405.90615845 431.52035522 0.65438259]	[421.14395142 598.29382324 0.83740306]	[4.31516571e+02 7.54819153e+02 7.53315985e-01]	[495.60308838 426.36981201 0.65718263]	[500.86468506 600.88037109 0.86254203]	[503.38668823 752.24108887 0.80409992]	[423.7723999 172.29797363 0.85727471]	[452.02679443 169.80413818 0.82997024]	[403.35192871 146.78024292 0.71308661]	[467.45800781 139.03022766 0.84921551]	[5.13639221e+02 7.95788208e+02 7.38359034e-01]	[5.34099304e+02 7.90642639e+02 7.29774177e-01]	[5.00694794e+02 7.67619202e+02 6.51419103e-01]	[4.21325928e+02 8.00923340e+02 7.19002664e-01]	[4.03321259e+02 7.93237366e+02 7.70738482e-01]	[4.41785522e+02 7.70228088e+02 7.06504762e-01]
[439.12991333 182.69322205 0.81074154]	[439.31054688 218.6366272 0.91893387]	[374.99255371 226.23892212 0.79547286]	[352.02554321 333.96777344 0.82146889]	[341.71594238 439.31900024 0.90602648]	[505.89038086 216.07025146 0.86802709]	[523.96087646 323.76422119 0.85640419]	[544.46954346 426.40359497 0.87010002]	[446.94219971 431.47970581 0.66095972]	[403.38635254 431.5375061 0.66036391]	[418.79458618 598.28173828 0.83724594]	[431.51559448 754.78314209 0.75881737]	[493.06359863 426.40362549 0.63893569]	[500.802948 600.89385986 0.86023462]	[503.37731934 752.17474365 0.8123126 ]	[421.24664307 172.34811401 0.87041354]	[446.87753296 169.80171204 0.8340655 ]	[400.74163818 144.21461487 0.75346565]	[464.87921143 139.01985168 0.88036543]	[5.13619263e+02 7.93356140e+02 7.41338432e-01]	[5.31611145e+02 7.90607056e+02 7.31893957e-01]	[5.00679016e+02 7.67548828e+02 6.44181907e-01]	[4.21311066e+02 8.00946350e+02 7.20496714e-01]	[4.03311493e+02 7.93247131e+02 7.71323919e-01]	[4.41787231e+02 7.70194031e+02 7.14980781e-01]
[439.0982666 185.20169067 0.82504588]	[439.19241333 218.64146423 0.91659623]	[369.92166138 226.25830078 0.78644484]	[346.87405396 334.03387451 0.81469989]	[339.20367432 439.29919434 0.92037249]	[503.37454224 216.06611633 0.88309807]	[523.82739258 321.1506958 0.88990587]	[544.34375 423.90090942 0.89435929]	[444.42462158 431.53012085 0.67477208]	[403.31863403 434.07827759 0.672333 ]	[418.74291992 598.24804688 0.83196342]	[431.52755737 754.78796387 0.7554332 ]	[487.98303223 428.92242432 0.64482129]	[500.7673645 600.82537842 0.84895861]	[503.38641357 749.75561523 0.8111679 ]	[421.16226196 172.42004395 0.89674211]	[444.38687134 169.84700012 0.86592388]	[400.62527466 144.21490479 0.79060799]	[462.40692139 139.0149231 0.90282983]	[5.13607788e+02 7.93335571e+02 7.38285542e-01]	[5.31607300e+02 7.88220581e+02 7.24214375e-01]	[5.00684998e+02 7.67526062e+02 6.44525051e-01]	[4.21307251e+02 8.00912781e+02 7.18231440e-01]	[4.03315460e+02 7.93230530e+02 7.72035778e-01]	[4.41812408e+02 7.70205994e+02 7.09351301e-01]
[436.58703613 185.23194885 0.79305792]	[436.66192627 218.64689636 0.88537437]	[364.81604004 226.27897644 0.78923714]	[341.8012085 331.39651489 0.8284775 ]	[339.06719971 439.3057251 0.91356754]	[500.87948608 216.04478455 0.88385314]	[523.79345703 321.24429321 0.88374227]	[541.90393066 423.87783813 0.90480554]	[444.36642456 431.50180054 0.6826176 ]	[403.25723267 434.07302856 0.67206073]	[418.72793579 598.21618652 0.83143312]	[431.53094482 754.79077148 0.7555843 ]	[487.91931152 426.39480591 0.65158504]	[500.74505615 598.31323242 0.8326208 ]	[503.39666748 749.7489624 0.80982649]	[418.68466187 172.41693115 0.89649582]	[441.90112305 172.24794006 0.8837232 ]	[398.19793701 144.15776062 0.81249338]	[462.309021 139.05863953 0.90646315]	[5.13613831e+02 7.93352600e+02 7.20425785e-01]	[5.34104919e+02 7.90617981e+02 7.12256670e-01]	[5.00680573e+02 7.67531128e+02 6.41417980e-01]	[4.21335632e+02 8.00928833e+02 7.19387650e-01]	[4.03333862e+02 7.93245056e+02 7.72708952e-01]	[4.41806152e+02 7.70212280e+02 6.99405670e-01]
[436.59048462 185.18605042 0.80234909]	[434.04745483 218.60118103 0.85802102]	[362.27865601 226.28196716 0.80098546]	[339.27304077 333.98873901 0.86788356]	[336.51687622 441.76376343 0.91204631]	[500.73730469 215.98730469 0.88399208]	[521.37451172 321.22000122 0.88560092]	[541.7869873 421.3722229 0.91290063]	[444.34573364 431.52142334 0.68978733]	[400.86193848 434.08123779 0.6753698 ]	[418.6506958 598.30963135 0.84298599]	[4.31525940e+02 7.54829102e+02 7.53244221e-01]	[485.45950317 426.4180603 0.66137284]	[500.75073242 598.31549072 0.8321026 ]	[503.41564941 752.22186279 0.80196893]	[418.6605835 172.39482117 0.89617163]	[441.88949585 169.86003113 0.88622159]	[398.15789795 146.7774353 0.81603909]	[462.18588257 141.58363342 0.88853842]	[5.16133240e+02 7.95806519e+02 7.19326138e-01]	[5.34126648e+02 7.90645508e+02 7.20970035e-01]	[5.00726562e+02 7.67613586e+02 6.59254730e-01]	[4.23789337e+02 7.98424866e+02 7.16697752e-01]	[4.03342133e+02 7.93222595e+02 7.67405033e-01]	[4.41785950e+02 7.70236450e+02 7.07784593e-01]
[436.59213257 185.18943787 0.802719 ]	[434.05090332 218.60522461 0.85747451]	[362.27746582 226.29019165 0.80147612]	[339.27108765 333.9788208 0.86604655]	[336.51873779 441.76593018 0.91330111]	[500.74124146 215.98960876 0.88388908]	[521.37585449 321.21887207 0.88571554]	[541.78625488 421.37246704 0.91263378]	[444.3480835 431.52600098 0.68968326]	[400.86328125 434.08566284 0.67536813]	[418.65042114 598.30871582 0.84350544]	[431.52874756 754.82061768 0.75535792]	[485.46252441 426.42300415 0.66093922]	[500.75958252 598.31414795 0.83291602]	[503.41021729 752.19586182 0.80466324]	[418.66082764 172.39753723 0.89649916]	[441.89224243 169.86169434 0.88583112]	[398.15734863 146.7782135 0.81520629]	[462.18713379 141.58496094 0.88815737]	[5.13638184e+02 7.93369263e+02 7.24668860e-01]	[5.34104065e+02 7.90628174e+02 7.22448468e-01]	[5.00723175e+02 7.67580933e+02 6.56822503e-01]	[4.23791931e+02 7.98419800e+02 7.17367351e-01]	[4.03345093e+02 7.93219910e+02 7.68684566e-01]	[4.41787323e+02 7.70221985e+02 7.12271094e-01]
[434.12106323 182.68075562 0.78719062]	[428.96368408 218.57862854 0.85434955]	[359.79058838 226.28675842 0.81130224]	[339.10452271 336.51107788 0.8949638 ]	[334.00534058 441.74935913 0.88786799]	[498.25961304 215.94294739 0.8765949 ]	[521.26879883 321.19717407 0.88132423]	[541.71984863 421.324646 0.90956271]	[441.87814331 431.50411987 0.70296597]	[400.75592041 434.06848145 0.68466115]	[418.63870239 600.8104248 0.8556993 ]	[4.31503723e+02 7.54806763e+02 7.51850486e-01]	[482.96835327 426.39697266 0.67447698]	[500.76095581 598.26239014 0.82521874]	[503.41213989 749.75793457 0.81085855]	[418.62631226 172.36705017 0.88807917]	[441.83190918 169.82611084 0.88940978]	[398.09970093 149.20384216 0.83065486]	[459.75814819 139.07594299 0.88991809]	[5.13582581e+02 7.93242615e+02 7.46092319e-01]	[5.31579163e+02 7.88151184e+02 7.32061684e-01]	[5.00727325e+02 7.67544922e+02 6.66747749e-01]	[4.23799255e+02 7.98412231e+02 7.17907190e-01]	[4.03349548e+02 7.93218323e+02 7.66155958e-01]	[4.41785583e+02 7.70221680e+02 6.88690722e-01]
[426.37731934 185.19352722 0.80029261]	[423.88717651 218.63902283 0.87094396]	[359.61047363 226.31260681 0.82213509]	[336.56652832 336.49298096 0.88046318]	[323.79721069 441.82116699 0.87167901]	[495.64221191 215.9964447 0.85389972]	[518.70678711 318.69790649 0.87356544]	[539.19812012 421.2505188 0.88202417]	[441.80160522 434.04977417 0.7103827 ]	[400.66995239 436.62786865 0.69791156]	[418.56213379 603.29125977 0.85837436]	[431.47024536 754.78588867 0.75602835]	[482.89498901 428.91775513 0.68041962]	[500.75875854 598.31396484 0.82907987]	[503.43157959 749.64764404 0.82172793]	[413.57058716 172.36529541 0.87249398]	[439.24862671 169.82928467 0.90267831]	[393.06228638 149.33886719 0.75970101]	[457.15515137 139.0333252 0.8561523 ]	[511.03106689 790.66467285 0.80854017]	[5.29049438e+02 7.85557495e+02 7.48160243e-01]	[5.00732300e+02 7.64981689e+02 6.52898192e-01]	[4.23809814e+02 7.98408142e+02 7.23313510e-01]	[4.03348236e+02 7.90836731e+02 7.70234227e-01]	[4.41761139e+02 7.70182739e+02 6.89337552e-01]
[423.87176514 185.17927551 0.80447257]	[423.79403687 218.62585449 0.88568401]	[357.16555786 226.2875824 0.82333684]	[336.45791626 336.51983643 0.8624686 ]	[321.20120239 441.80911255 0.90322715]	[493.06057739 215.98609924 0.84631294]	[516.14154053 318.68640137 0.85927033]	[536.73144531 421.1574707 0.87114209]	[441.73101807 431.52783203 0.71345413]	[398.27310181 436.58230591 0.69857925]	[418.58792114 600.84771729 0.84486407]	[428.99636841 754.77386475 0.75689292]	[482.84576416 426.38247681 0.68778229]	[500.76251221 600.76593018 0.83310473]	[503.46374512 749.68652344 0.81334996]	[413.5065918 172.36830139 0.86148608]	[439.181427 169.82771301 0.892537 ]	[392.98641968 149.34999084 0.78359115]	[454.61981201 139.05427551 0.82927585]	[5.16123535e+02 7.90769714e+02 7.87107646e-01]	[5.34106079e+02 7.88058350e+02 7.39568233e-01]	[5.00755981e+02 7.65049316e+02 6.74614310e-01]	[4.23800507e+02 7.98395386e+02 7.21558750e-01]	[4.03337189e+02 7.90833313e+02 7.64370799e-01]	[4.41753113e+02 7.70159973e+02 6.93582833e-01]
[421.36968994 185.20184326 0.81823927]	[421.35449219 218.64816284 0.89562207]	[357.07745361 226.29795837 0.81740999]	[333.94937134 336.61959839 0.85525358]	[318.75280762 441.84228516 0.9149217 ]	[490.48202515 216.00628662 0.85005951]	[513.65441895 318.71606445 0.85755098]	[536.66082764 418.80133057 0.86847198]	[441.70333862 431.54577637 0.71671849]	[398.23446655 436.6192627 0.71147108]	[418.56768799 600.859375 0.84465379]	[428.99856567 754.78015137 0.75616825]	[482.83288574 426.37957764 0.69364566]	[500.75958252 600.81243896 0.83994585]	[505.88082886 752.30541992 0.78100121]	[408.42526245 172.3795929 0.85382706]	[439.1010437 169.84635925 0.88771355]	[387.90499878 149.3318634 0.78278577]	[452.04336548 139.0269928 0.81709594]	[5.21232422e+02 7.93360107e+02 7.56502271e-01]	[5.39232056e+02 7.90606079e+02 7.58461714e-01]	[5.00733673e+02 7.67704468e+02 7.10240245e-01]	[4.21341187e+02 7.98393127e+02 7.20871091e-01]	[4.03310852e+02 7.90826111e+02 7.64768958e-01]	[4.41772491e+02 7.70166870e+02 6.94534779e-01]
[421.20806885 185.22201538 0.82436061]	[421.29077148 218.63044739 0.90847635]	[356.99816895 226.30619812 0.80749315]	[331.4006958 336.53912354 0.82078755]	[318.65893555 441.85379028 0.92303443]	[487.92019653 215.98612976 0.86109233]	[511.10177612 318.69064331 0.85761303]	[534.16229248 418.7663269 0.86746395]	[441.67538452 434.04092407 0.72008789]	[398.20565796 436.63864136 0.71610111]	[418.59298706 603.28778076 0.85680544]	[428.95373535 754.79217529 0.75774127]	[482.81390381 426.39694214 0.69914567]	[500.75769043 600.83764648 0.8478272 ]	[508.44180298 754.76715088 0.76496357]	[403.38949585 172.37191772 0.85766244]	[436.60998535 169.87312317 0.86969078]	[385.30859375 149.31719971 0.78077722]	[449.45797729 139.06770325 0.81430185]	[5.21270264e+02 7.93300232e+02 7.72120357e-01]	[5.39302490e+02 7.88218811e+02 7.69673347e-01]	[5.00858887e+02 7.70099854e+02 7.32216835e-01]	[4.21316437e+02 7.98373535e+02 7.20880628e-01]	[4.03283813e+02 7.90814026e+02 7.67914057e-01]	[4.41722015e+02 7.70185547e+02 6.85908735e-01]
[418.79278564 187.72294617 0.81688964]	[421.21469116 218.64128113 0.91110718]	[354.54580688 228.82571411 0.80423152]	[326.31384277 336.61340332 0.83039641]	[318.63061523 444.31408691 0.91512525]	[485.41705322 215.99099731 0.87658584]	[511.02630615 318.70147705 0.85755754]	[534.14373779 418.71813965 0.86497772]	[439.32952881 431.53259277 0.71752924]	[398.19326782 436.61642456 0.70886272]	[418.60159302 603.30718994 0.86520553]	[4.28987274e+02 7.54825012e+02 7.50954509e-01]	[482.78912354 426.35418701 0.70223767]	[500.7600708 600.88122559 0.85048616]	[508.51449585 754.79376221 0.76812834]	[403.31021118 172.43157959 0.85937655]	[434.06887817 172.28448486 0.84618932]	[382.80523682 149.34495544 0.79558724]	[446.87963867 139.08891296 0.82400542]	[5.21247986e+02 7.95783997e+02 7.59098530e-01]	[5.39310486e+02 7.90645020e+02 7.64557123e-01]	[5.03294159e+02 7.67701904e+02 7.35936821e-01]	[4.21285645e+02 7.98380798e+02 7.22916245e-01]	[4.03276459e+02 7.90812500e+02 7.66703904e-01]	[4.41745972e+02 7.70229675e+02 6.92626834e-01]
[418.7727356 187.7507019 0.82700044]	[421.17495728 218.63095093 0.91490859]	[354.50003052 228.81520081 0.79723555]	[323.74450684 336.68139648 0.85535228]	[318.53240967 441.88110352 0.92667586]	[485.36965942 215.9961853 0.88312316]	[508.53494263 318.71856689 0.86030388]	[534.11871338 418.68029785 0.86468959]	[439.32373047 434.07192993 0.72147965]	[398.19549561 439.11923218 0.70948368]	[418.59976196 603.3526001 0.875965 ]	[4.29003174e+02 7.57337158e+02 7.45468438e-01]	[482.77105713 426.4034729 0.70102704]	[500.75769043 600.86456299 0.853365 ]	[511.03509521 757.37438965 0.76246834]	[400.87179565 172.4694519 0.86878538]	[431.52297974 172.27882385 0.83922344]	[380.25845337 149.32859802 0.82099479]	[444.39422607 139.07603455 0.84282714]	[5.21233032e+02 8.00945618e+02 7.49666572e-01]	[5.39307556e+02 7.90801147e+02 7.53262162e-01]	[5.03362305e+02 7.70140686e+02 7.25646853e-01]	[4.21293488e+02 7.98440918e+02 7.16961086e-01]	[4.03279449e+02 7.93226746e+02 7.63171375e-01]	[4.41753662e+02 7.70275269e+02 6.75832391e-01]
[418.79299927 187.72705078 0.8317709 ]	[418.77987671 218.65734863 0.91142595]	[351.96398926 228.86543274 0.7909075 ]	[321.26699829 336.60665894 0.87075144]	[316.11254883 441.87387085 0.91844374]	[482.93185425 216.01879883 0.89002353]	[508.49917603 318.76379395 0.85437679]	[534.13421631 418.7255249 0.86843324]	[439.29492188 434.06469727 0.72332048]	[398.16595459 436.68502808 0.70855051]	[418.61505127 603.3470459 0.88012695]	[4.31487000e+02 7.59882874e+02 7.44193017e-01]	[482.75296021 426.38165283 0.70549977]	[500.75549316 600.8505249 0.85283208]	[5.13588806e+02 7.62445679e+02 7.59535909e-01]	[400.86383057 172.48382568 0.8818202 ]	[431.53079224 172.26647949 0.85284138]	[380.19454956 149.33375549 0.84118336]	[444.3644104 139.06854248 0.8455928 ]	[5.18686890e+02 8.06031494e+02 7.39286065e-01]	[5.39215515e+02 7.95797913e+02 7.32460797e-01]	[5.03457855e+02 7.70184143e+02 6.86434686e-01]	[4.21230408e+02 7.98370483e+02 7.21099794e-01]	[4.03256104e+02 7.90804016e+02 7.70908117e-01]	[4.41766144e+02 7.72773926e+02 6.80005133e-01]
[421.17651367 190.36495972 0.86004835]	[418.71551514 221.1088562 0.90485215]	[349.4147644 231.33782959 0.78871238]	[321.18011475 336.62435913 0.88768858]	[316.02972412 444.31985474 0.90812385]	[482.84100342 216.06303406 0.89481699]	[505.95147705 321.22042847 0.86327922]	[531.62414551 421.15527344 0.86859447]	[439.24682617 434.0690918 0.71823043]	[398.12240601 436.66952515 0.70571876]	[418.63098145 603.43670654 0.882146 ]	[4.31547455e+02 7.57335205e+02 7.51656711e-01]	[482.73257446 426.39700317 0.6985262 ]	[500.73355103 600.85882568 0.85119557]	[516.12738037 765.01495361 0.77645057]	[400.8387146 175.0606842 0.87548542]	[431.52307129 172.44143677 0.85267961]	[380.08255005 151.80603027 0.88621235]	[441.90542603 144.17266846 0.85997504]	[5.16205566e+02 8.08642700e+02 7.73975730e-01]	[5.36719238e+02 8.03465698e+02 7.42167175e-01]	[5.05936401e+02 7.72690125e+02 6.74110830e-01]	[4.21281921e+02 7.95898926e+02 7.23926902e-01]	[4.03301117e+02 7.90783020e+02 7.78738320e-01]	[4.41794647e+02 7.70242004e+02 6.73682809e-01]
[421.17623901 190.36575317 0.86047357]	[418.71466064 221.11352539 0.90422946]	[349.40884399 231.34738159 0.78951252]	[321.18145752 336.62466431 0.88708472]	[316.02911377 444.31945801 0.90786809]	[482.84127808 216.06491089 0.89464283]	[505.95135498 321.21765137 0.8635419 ]	[531.62329102 421.15667725 0.86905324]	[439.24935913 434.06207275 0.71848756]	[398.12524414 436.66055298 0.70662725]	[418.64743042 603.43389893 0.88350594]	[4.31552582e+02 7.57336853e+02 7.51973748e-01]	[482.73175049 426.39108276 0.69968164]	[500.73007202 600.86444092 0.85186744]	[516.12432861 765.01678467 0.77636695]	[400.83847046 175.06121826 0.8759672 ]	[431.52276611 172.44168091 0.85294652]	[380.08370972 151.80453491 0.88490397]	[441.90637207 144.17044067 0.85974246]	[5.16200256e+02 8.08640198e+02 7.72542834e-01]	[5.36723877e+02 8.01002258e+02 7.41624951e-01]	[5.05936768e+02 7.70309814e+02 6.74135566e-01]	[4.21287079e+02 7.95895508e+02 7.24780321e-01]	[4.03307709e+02 7.90781494e+02 7.79842436e-01]	[4.41795044e+02 7.70241028e+02 6.74230516e-01]
[418.79486084 192.81335449 0.89075136]	[418.70098877 221.19758606 0.89352053]	[349.39718628 231.42878723 0.79579628]	[321.18377686 336.66467285 0.8967548 ]	[316.02716064 444.32183838 0.91060036]	[482.840271 216.08325195 0.89027268]	[505.93041992 323.74404907 0.84883863]	[531.59259033 421.16674805 0.86951143]	[439.2230835 436.59262085 0.7202692 ]	[398.11022949 439.16055298 0.70786411]	[418.69168091 603.43914795 0.88006866]	[4.31555115e+02 7.59919495e+02 7.47938812e-01]	[482.71478271 428.94815063 0.69752425]	[500.73297119 603.26568604 0.86056334]	[516.12939453 765.04888916 0.78336072]	[400.7618103 177.47862244 0.89963323]	[428.99993896 172.48817444 0.86963773]	[377.7180481 151.87713623 0.86314452]	[441.88751221 146.69322205 0.87260604]	[5.16217285e+02 8.08649414e+02 7.76514709e-01]	[5.36722839e+02 8.03479553e+02 7.29482591e-01]	[5.05906891e+02 7.72708374e+02 6.77044213e-01]	[4.21220032e+02 7.95881165e+02 7.27267087e-01]	[4.03266785e+02 7.90778503e+02 7.83424199e-01]	[4.41793701e+02 7.72804199e+02 6.85884833e-01]
[418.80276489 192.9029541 0.91363269]	[418.68521118 226.27084351 0.88790309]	[346.89526367 233.88166809 0.79946995]	[321.16400146 339.09100342 0.89482039]	[316.01641846 444.38864136 0.89460444]	[482.85372925 218.52378845 0.88285738]	[505.90921021 323.81027222 0.8435244 ]	[531.59204102 421.26516724 0.86067736]	[439.2230835 439.15316772 0.72820598]	[398.11193848 441.70605469 0.70511061]	[418.69421387 603.49523926 0.88576329]	[4.31549530e+02 7.57388733e+02 7.46199012e-01]	[480.36431885 434.03378296 0.69932705]	[500.74337769 603.39337158 0.87950587]	[516.14086914 765.04699707 0.78923506]	[400.80899048 177.57905579 0.88556457]	[428.99624634 174.93615723 0.87173218]	[377.70834351 154.33256531 0.8594715 ]	[441.84301758 149.23126221 0.88486421]	[5.18671631e+02 8.08724426e+02 7.78710842e-01]	[5.36721313e+02 8.03560730e+02 7.26448953e-01]	[5.05917511e+02 7.72707153e+02 6.77885294e-01]	[4.21243927e+02 7.95898682e+02 7.20068157e-01]	[4.03284149e+02 7.90798340e+02 7.73587167e-01]	[4.41795349e+02 7.72758484e+02 6.77845299e-01]
[418.78588867 192.99938965 0.92109138]	[418.66012573 231.31842041 0.90273041]	[346.89349365 233.99139404 0.80588031]	[318.77450562 339.15151978 0.88972992]	[315.99984741 446.88018799 0.87873083]	[482.82827759 218.64872742 0.86331505]	[505.88946533 326.37493896 0.8469317 ]	[531.58453369 421.3918457 0.8466025 ]	[439.17648315 439.27877808 0.73198867]	[398.06860352 441.82302856 0.69861639]	[418.68960571 605.98065186 0.87655753]	[4.34012878e+02 7.62431274e+02 7.46556222e-01]	[480.33282471 436.64846802 0.71147436]	[500.73950195 603.4776001 0.88163328]	[516.15570068 767.57489014 0.79961318]	[400.81066895 180.11607361 0.86854184]	[428.95779419 175.08721924 0.8617152 ]	[377.72146606 154.46681213 0.85978168]	[441.80212402 151.76098633 0.91778219]	[5.18726257e+02 8.11195312e+02 7.69098639e-01]	[5.39216858e+02 8.06121948e+02 7.35107720e-01]	[5.05932373e+02 7.75284790e+02 6.64552689e-01]	[4.21195190e+02 7.98348328e+02 7.11010933e-01]	[4.03258942e+02 7.90803467e+02 7.69699514e-01]	[4.41804260e+02 7.75322815e+02 6.82044983e-01]
[418.74777222 195.40559387 0.91697735]	[418.66784668 233.823349 0.92370677]	[349.36529541 236.45574951 0.8145358 ]	[318.76589966 339.23104858 0.88857102]	[315.98239136 449.50256348 0.86389285]	[482.82504272 226.23651123 0.83307111]	[503.50695801 331.40020752 0.85515052]	[531.54882812 423.84637451 0.84288275]	[439.1434021 441.80584717 0.72529805]	[398.034729 444.3605957 0.6886521]	[418.70336914 606.0458374 0.87480265]	[4.34020325e+02 7.62467957e+02 7.47601390e-01]	[480.30181885 439.19363403 0.71817017]	[500.76431274 605.91247559 0.88252825]	[516.20568848 770.09918213 0.80719131]	[400.76290894 182.64335632 0.8656736 ]	[428.92803955 177.53039551 0.86080879]	[377.73953247 156.98812866 0.83613324]	[441.83380127 151.93521118 0.92687386]	[5.18763367e+02 8.13779724e+02 7.61645734e-01]	[5.39231934e+02 8.08690308e+02 7.71309018e-01]	[5.08446289e+02 7.80474609e+02 6.45239294e-01]	[4.21183960e+02 7.98371338e+02 7.10356176e-01]	[4.03248779e+02 7.90811462e+02 7.63018250e-01]	[4.41806976e+02 7.77836853e+02 6.86222613e-01]
[418.7515564 195.50764465 0.9145782 ]	[418.65222168 233.95394897 0.93983912]	[346.87249756 236.55523682 0.81308246]	[318.728302 341.78396606 0.87517458]	[315.94631958 452.06277466 0.85881442]	[482.77197266 231.35223389 0.85309339]	[505.89346313 336.50961304 0.88841152]	[531.56982422 428.93643188 0.82026732]	[439.11914062 444.30670166 0.71706617]	[398.03561401 446.89111328 0.68057889]	[418.68255615 611.12017822 0.83643562]	[4.34050446e+02 7.59918884e+02 7.50893652e-01]	[480.25088501 439.24917603 0.7175436 ]	[500.76831055 605.96826172 0.8825022 ]	[518.71118164 772.79571533 0.79825491]	[400.7565918 187.74073792 0.86848307]	[428.91125488 180.06938171 0.85648209]	[377.69778442 159.55819702 0.83164012]	[441.80755615 154.49008179 0.92633462]	[5.21299133e+02 8.16371704e+02 7.43014872e-01]	[5.41770020e+02 8.11182373e+02 7.85990238e-01]	[5.08506042e+02 7.88171570e+02 6.57951295e-01]	[4.21273926e+02 7.98410706e+02 7.29636729e-01]	[4.03307678e+02 7.90828125e+02 7.72152305e-01]	[4.41829041e+02 7.72765686e+02 6.86476827e-01]
[418.75030518 195.50740051 0.91458547]	[418.65209961 233.95529175 0.93984997]	[346.87451172 236.55813599 0.81294972]	[318.7281189 341.78317261 0.87554687]	[315.94400024 452.06219482 0.85794616]	[482.77078247 231.35427856 0.85344255]	[505.89129639 336.50759888 0.88832843]	[531.56988525 428.93405151 0.82036066]	[439.12301636 444.30950928 0.71692419]	[398.03967285 446.89297485 0.68062925]	[418.67883301 613.62530518 0.83194757]	[4.34039398e+02 7.59922241e+02 7.47594535e-01]	[480.25302124 439.25192261 0.71747482]	[500.7756958 605.96405029 0.88376892]	[518.70581055 772.78253174 0.79954112]	[400.7572937 187.74180603 0.86832041]	[428.90884399 180.07124329 0.85631883]	[377.69995117 159.56309509 0.83050472]	[441.80847168 154.49542236 0.92612869]	[5.21289307e+02 8.16367615e+02 7.43518412e-01]	[5.41761536e+02 8.11182739e+02 7.85974562e-01]	[5.08505341e+02 7.88161133e+02 6.57563865e-01]	[4.21258698e+02 7.98407043e+02 7.30052054e-01]	[4.03293427e+02 7.90826050e+02 7.72896290e-01]	[4.41828003e+02 7.72780823e+02 6.83053792e-01]
[418.7208252 198.12135315 0.88723183]	[418.6461792 236.44044495 0.94028717]	[346.85604858 239.05415344 0.80371279]	[318.69259644 346.81063843 0.8632369 ]	[315.91052246 454.6111145 0.85693502]	[482.74621582 233.89541626 0.8746599 ]	[505.90396118 336.6496582 0.89821172]	[531.5791626 431.55322266 0.8221252 ]	[439.07107544 444.37380981 0.69704968]	[395.61553955 446.9487915 0.66620487]	[418.71594238 618.74407959 0.83277029]	[4.34047028e+02 7.62456299e+02 7.56384611e-01]	[480.23330688 441.73919678 0.70486695]	[500.7149353 608.53216553 0.85366225]	[5.18737793e+02 7.77898560e+02 7.66861677e-01]	[400.74545288 192.79380798 0.89715159]	[426.41677856 187.72657776 0.85468799]	[377.74200439 164.71238708 0.77453905]	[441.79580688 157.02055359 0.89632887]	[5.21255066e+02 8.21506653e+02 6.89298451e-01]	[5.41763550e+02 8.13740051e+02 7.16217458e-01]	[5.08523865e+02 7.90711487e+02 6.05238914e-01]	[4.21240417e+02 7.98435913e+02 7.30102718e-01]	[4.03289032e+02 7.93218750e+02 7.73387969e-01]	[4.41817566e+02 7.75271484e+02 6.92566037e-01]
[418.65682983 208.31784058 0.85670286]	[418.61669922 239.11683655 0.91707468]	[346.84890747 246.76618958 0.78215712]	[318.6489563 354.48831177 0.87932545]	[313.55093384 459.62457275 0.89022076]	[482.77676392 236.51301575 0.89581364]	[503.4552002 339.27172852 0.89004326]	[528.97161865 439.2895813 0.88561571]	[436.63146973 452.03106689 0.68117517]	[395.54916382 457.13064575 0.67294824]	[418.74987793 621.38305664 0.85406995]	[4.34030853e+02 7.62423889e+02 7.48365939e-01]	[480.14459229 444.37582397 0.69376057]	[500.70599365 616.18878174 0.82952052]	[518.7980957 788.19915771 0.81012702]	[400.67233276 195.42932129 0.91458559]	[423.91168213 192.84159851 0.88020027]	[377.70458984 169.86936951 0.85393167]	[441.81338501 162.13519287 0.88080132]	[5.21395874e+02 8.26609314e+02 7.40688562e-01]	[5.41875854e+02 8.16358826e+02 7.48545289e-01]	[5.11037720e+02 8.03497009e+02 6.01249695e-01]	[4.21272400e+02 8.00926331e+02 7.30971813e-01]	[4.03293274e+02 7.93231445e+02 7.67429292e-01]	[4.41804871e+02 7.72740112e+02 6.92885518e-01]
[418.67022705 213.32220459 0.87267196]	[418.63592529 241.67468262 0.89702421]	[346.89715576 249.38883972 0.78565109]	[318.64175415 357.05038452 0.90282845]	[315.91439819 459.83798218 0.90313381]	[482.79342651 236.62367249 0.89060932]	[503.44192505 344.25714111 0.87096328]	[526.52288818 441.90377808 0.87157494]	[436.6048584 454.63467407 0.68303573]	[395.53005981 459.65423584 0.67568016]	[418.77459717 623.82971191 0.86734521]	[4.34034424e+02 7.59935120e+02 7.51555085e-01]	[480.13180542 449.45095825 0.68097079]	[500.67767334 621.37432861 0.85344303]	[518.77728271 790.69897461 0.80685836]	[400.66183472 198.01002502 0.89166629]	[423.91488647 193.032547 0.88066274]	[377.66448975 172.35369873 0.84147072]	[441.79656982 167.27735901 0.90007371]	[5.23856079e+02 8.29110352e+02 7.50545442e-01]	[5.41910278e+02 8.18935547e+02 7.48624027e-01]	[5.11016785e+02 8.06089722e+02 6.15711629e-01]	[4.21298889e+02 7.98420349e+02 7.27673829e-01]	[4.03315338e+02 7.90829529e+02 7.64548659e-01]	[4.41802460e+02 7.72708557e+02 6.85396254e-01]
[418.6953125 213.49356079 0.91211343]	[418.64477539 249.30880737 0.89022881]	[346.85375977 254.3631897 0.80060548]	[318.64501953 357.12930298 0.90890217]	[315.92144775 462.34066772 0.89527553]	[482.81414795 239.14471436 0.87160456]	[503.4208374 346.81164551 0.8620677 ]	[526.49249268 444.38656616 0.86141509]	[436.56738281 459.69830322 0.68734711]	[393.04251099 459.8039856 0.66407806]	[418.78067017 623.95513916 0.88302445]	[4.34046631e+02 7.59934570e+02 7.54095912e-01]	[477.72570801 454.59390259 0.67543358]	[500.64456177 623.96899414 0.87230098]	[5.21156982e+02 7.93310181e+02 7.85264373e-01]	[400.73901367 200.61000061 0.87658292]	[426.37792969 195.581604 0.87205046]	[377.72473145 174.90844727 0.85600221]	[441.76019287 172.2726593 0.92955744]	[5.23973022e+02 8.29231812e+02 7.11373687e-01]	[5.44353516e+02 8.23996826e+02 7.28205681e-01]	[5.11048676e+02 8.08729553e+02 6.31784439e-01]	[4.21309906e+02 7.98422668e+02 7.27278233e-01]	[4.03328308e+02 7.90823914e+02 7.64427483e-01]	[4.41821075e+02 7.70259888e+02 6.82087660e-01]
[418.6574707 216.11474609 0.90025496]	[418.61953735 254.44549561 0.93289268]	[346.8671875 256.98422241 0.81743133]	[318.59561157 362.21356201 0.89587027]	[313.49624634 467.47180176 0.84303111]	[482.76150513 251.90135193 0.85077775]	[503.42687988 357.00915527 0.89238942]	[526.45275879 454.55737305 0.85903573]	[434.05422974 462.26916504 0.68367237]	[392.97671509 464.83493042 0.66094249]	[418.79644775 626.49725342 0.88162452]	[4.34045380e+02 7.59920776e+02 7.51996815e-01]	[475.1640625 459.65951538 0.66643 ]	[498.1831665 626.58325195 0.83931023]	[5.18661133e+02 8.03558472e+02 7.64864564e-01]	[400.69396973 208.34255981 0.87984443]	[426.3742981 203.18092346 0.8589381 ]	[377.69577026 177.60919189 0.83073968]	[441.79745483 175.04336548 0.9233005 ]	[5.26407227e+02 8.39439941e+02 6.93066776e-01]	[5.44409180e+02 8.31717468e+02 7.74481595e-01]	[5.05895355e+02 8.13766968e+02 6.50695980e-01]	[4.23780273e+02 8.03504578e+02 7.18003452e-01]	[4.03334686e+02 7.93313171e+02 7.47292936e-01]	[4.41811005e+02 7.70183167e+02 6.80183232e-01]
[418.60217285 223.67736816 0.84148556]	[418.61303711 256.96704102 0.93364388]	[346.818573 257.165802 0.81528103]	[318.57705688 364.85647583 0.86994052]	[313.46032715 472.59637451 0.83716542]	[482.75915527 254.47735596 0.88356221]	[503.41171265 357.20721436 0.91098297]	[526.42431641 459.62738037 0.91206461]	[431.55490112 462.37518311 0.67269224]	[390.48080444 467.41152954 0.65415633]	[418.7677002 626.60272217 0.86532307]	[4.34028625e+02 7.59892029e+02 7.47774959e-01]	[475.11911011 459.78372192 0.66696209]	[498.177948 629.05053711 0.82727301]	[5.18643982e+02 8.08616638e+02 7.86956370e-01]	[400.66122437 213.40103149 0.90184593]	[423.88317871 210.8371582 0.87725657]	[377.71676636 180.16308594 0.79007572]	[441.81860352 177.60324097 0.89853323]	[5.23948608e+02 8.42051941e+02 7.05657601e-01]	[5.44361938e+02 8.31844299e+02 7.75861979e-01]	[5.03448181e+02 8.18920715e+02 6.39260948e-01]	[4.23794373e+02 8.05997009e+02 7.04886079e-01]	[4.03325897e+02 7.93353455e+02 7.36610711e-01]	[4.41826263e+02 7.70120911e+02 6.57325685e-01]
[418.6015625 223.67829895 0.84141457]	[418.61209106 256.96865845 0.93367851]	[346.81771851 257.16766357 0.81519479]	[318.57669067 364.85525513 0.86976415]	[313.46029663 472.59237671 0.83695257]	[482.76040649 254.47816467 0.88374579]	[503.41293335 357.2043457 0.91104484]	[526.4286499 459.62710571 0.9101162 ]	[431.54388428 462.38357544 0.67060846]	[390.46966553 467.41973877 0.65377343]	[418.76779175 626.60021973 0.86573374]	[4.34033447e+02 7.59885010e+02 7.48216510e-01]	[475.11291504 459.79483032 0.66622889]	[498.17889404 629.0546875 0.82662344]	[5.18640076e+02 8.08614990e+02 7.85822690e-01]	[400.66070557 213.40129089 0.90182698]	[423.88345337 210.83805847 0.8773104 ]	[377.71716309 180.16372681 0.79128629]	[441.81872559 177.60212708 0.89845389]	[5.23951416e+02 8.44516357e+02 7.05166519e-01]	[5.44370789e+02 8.31847351e+02 7.72697270e-01]	[5.03442871e+02 8.18922180e+02 6.39808476e-01]	[4.23806885e+02 8.03563171e+02 7.03530431e-01]	[4.03336395e+02 7.93347107e+02 7.36069083e-01]	[4.41825500e+02 7.70115173e+02 6.55581415e-01]
[418.69381714 228.83721924 0.86508042]	[418.59741211 257.19372559 0.92106122]	[344.34555054 264.7137146 0.78478783]	[316.17941284 375.01174927 0.88472492]	[313.38977051 477.61984253 0.8454634 ]	[482.77996826 256.99575806 0.89361274]	[503.37875366 359.77786255 0.90276223]	[524.0098877 462.24066162 0.90582168]	[431.48635864 464.90420532 0.66513479]	[387.94961548 469.98306274 0.64630842]	[418.77407837 629.14050293 0.86140835]	[4.34028870e+02 7.57383911e+02 7.56448686e-01]	[472.59881592 462.30209351 0.66542226]	[498.12423706 634.17803955 0.79611146]	[5.16193787e+02 8.11207031e+02 7.90895224e-01]	[400.7281189 215.93200684 0.91674191]	[426.409729 213.34580994 0.87342834]	[377.75656128 190.33103943 0.83389091]	[441.9211731 180.07130432 0.87042713]	[5.23925293e+02 8.49602966e+02 7.37544298e-01]	[5.44336609e+02 8.39405884e+02 7.61151016e-01]	[5.03442871e+02 8.26573547e+02 6.77703857e-01]	[4.21339844e+02 8.06057922e+02 6.87950730e-01]	[4.03299774e+02 7.95824951e+02 7.06451595e-01]	[4.41827850e+02 7.67644165e+02 6.64884448e-01]
[418.65151978 233.86972046 0.88506895]	[418.59518433 262.16522217 0.89962947]	[346.8132019 269.85424805 0.78620553]	[316.1522522 377.66723633 0.92785615]	[310.89758301 480.1534729 0.8669678 ]	[482.77584839 257.10375977 0.89261252]	[503.39691162 364.77276611 0.87465787]	[523.98583984 464.82342529 0.89031237]	[428.99957275 472.5322876 0.65532911]	[387.92300415 475.152771 0.65233982]	[418.72067261 631.6317749 0.85210133]	[434.08477783 759.86981201 0.76623791]	[472.57870483 464.93386841 0.6512273 ]	[495.6656189 639.31011963 0.79855335]	[5.13588318e+02 8.11236755e+02 7.66997337e-01]	[400.69458008 216.14543152 0.90245056]	[426.35540771 215.90904236 0.87408352]	[377.72436523 192.87060547 0.86899257]	[441.88580322 187.76582336 0.8729623 ]	[5.23821228e+02 8.52207031e+02 7.58607388e-01]	[5.41867065e+02 8.47082886e+02 7.76168048e-01]	[5.03366638e+02 8.26630432e+02 7.04135954e-01]	[4.23794983e+02 8.06022400e+02 6.79290175e-01]	[4.03337158e+02 7.95803040e+02 7.04113841e-01]	[4.41840240e+02 7.67659424e+02 6.77903235e-01]
[418.74346924 233.99331665 0.92215741]	[418.60430908 269.8586731 0.88697684]	[346.80981445 274.89331055 0.80383551]	[316.12109375 380.17965698 0.92742521]	[308.40145874 482.78121948 0.87370348]	[482.82498169 259.68603516 0.86503488]	[503.38589478 367.40130615 0.86616445]	[523.96209717 467.4090271 0.87094218]	[431.48022461 477.7114563 0.66516745]	[390.4125061 480.25619507 0.65950799]	[418.74984741 634.21411133 0.83949047]	[4.34048645e+02 7.59877136e+02 7.53661036e-01]	[472.56356812 475.09411621 0.64373618]	[495.58377075 644.32952881 0.80703449]	[5.11051514e+02 8.13843567e+02 7.58699298e-01]	[400.8114624 221.10394287 0.86702263]	[428.95571899 216.08552551 0.8534711 ]	[377.76373291 195.41368103 0.87875015]	[441.86846924 190.38552856 0.90138251]	[5.23825378e+02 8.52375000e+02 7.55540490e-01]	[5.41867920e+02 8.49653442e+02 7.95036733e-01]	[5.03309723e+02 8.29261169e+02 7.52540588e-01]	[4.23840698e+02 8.06011475e+02 6.61779165e-01]	[4.03372467e+02 7.95809753e+02 6.91892624e-01]	[4.41805603e+02 7.67653503e+02 6.48875415e-01]
[421.13912964 236.51823425 0.92423934]	[418.57260132 272.46331787 0.90165997]	[344.33560181 275.02792358 0.81329715]	[316.09216309 382.71923828 0.90396506]	[305.85238647 482.91766357 0.86048889]	[482.78674316 264.76104736 0.83437943]	[503.39956665 372.54626465 0.86562538]	[523.94647217 472.57165527 0.87296039]	[428.99710083 480.22128296 0.67387724]	[387.90646362 480.31503296 0.66742951]	[418.77658081 636.77709961 0.84347749]	[4.34093262e+02 7.59920288e+02 7.56225288e-01]	[470.05255127 477.67044067 0.65293294]	[490.57107544 644.48669434 0.82549489]	[5.11025513e+02 8.18915466e+02 7.48474836e-01]	[400.82641602 226.23724365 0.86032593]	[431.5032959 218.6486969 0.85667902]	[377.74017334 198.02612305 0.83881772]	[441.91964722 192.97467041 0.89335334]	[5.21291077e+02 8.57360107e+02 7.54833519e-01]	[5.41770691e+02 8.52235901e+02 7.93643117e-01]	[5.03333679e+02 8.31728333e+02 7.46713161e-01]	[4.23786224e+02 8.06125977e+02 6.64302766e-01]	[4.03332245e+02 7.98365479e+02 6.74960971e-01]	[4.41829163e+02 7.70121216e+02 6.58098280e-01]
[418.69546509 239.092453 0.88489616]	[418.60534668 274.99890137 0.9283362 ]	[344.33615112 277.53353882 0.82074368]	[316.09442139 382.80911255 0.8970747 ]	[303.23413086 485.4800415 0.84905964]	[482.76919556 272.4564209 0.85095233]	[503.39801025 375.10119629 0.88675344]	[523.94958496 475.12548828 0.88554507]	[428.99209595 480.27212524 0.67915016]	[387.91918945 482.79504395 0.67055905]	[421.16674805 639.29071045 0.85023808]	[434.10342407 759.86566162 0.76050872]	[470.03063965 477.71084595 0.65656 ]	[487.97821045 646.95697021 0.83931339]	[5.06021149e+02 8.24068970e+02 7.59834290e-01]	[400.75924683 231.35166931 0.87871915]	[426.40570068 226.27124023 0.84582174]	[377.74905396 200.61076355 0.82402331]	[441.8706665 195.57759094 0.91044593]	[5.18781799e+02 8.59923096e+02 7.36869097e-01]	[5.39273438e+02 8.52342041e+02 7.79995680e-01]	[5.00848755e+02 8.34274475e+02 7.34803379e-01]	[4.21321045e+02 8.08686646e+02 6.75087988e-01]	[4.03276184e+02 8.01001953e+02 6.71056449e-01]	[4.41801270e+02 7.67602783e+02 6.46230757e-01]
[418.67126465 244.19993591 0.85109949]	[418.60446167 277.47537231 0.93189764]	[344.3157959 277.65405273 0.82204354]	[316.07907104 385.3734436 0.87994796]	[300.76220703 487.97961426 0.850802 ]	[482.77862549 274.98013306 0.8764919 ]	[503.40899658 377.66726685 0.9122203 ]	[523.94232178 480.14016724 0.91001517]	[428.9546814 480.31121826 0.67823637]	[387.9105835 482.82217407 0.67338371]	[421.21130371 641.84124756 0.85613 ]	[4.34095337e+02 7.59895325e+02 7.49594212e-01]	[469.96520996 480.19223022 0.65620428]	[485.48196411 647.11755371 0.8197124 ]	[5.05941925e+02 8.26604370e+02 7.75019348e-01]	[400.72799683 233.92437744 0.90064245]	[426.36810303 231.3377533 0.86220831]	[377.75610352 205.70523071 0.80573475]	[441.88363647 198.08833313 0.88781297]	[5.13634521e+02 8.59948181e+02 7.20059872e-01]	[5.34133179e+02 8.54790649e+02 7.52829909e-01]	[5.00827393e+02 8.34357117e+02 7.06321776e-01]	[4.23861115e+02 8.08644409e+02 6.53191984e-01]	[4.03359589e+02 8.00996948e+02 6.50255919e-01]	[4.41771179e+02 7.67618347e+02 6.21529579e-01]
[418.65997314 251.85269165 0.86329675]	[418.62548828 277.59585571 0.93223286]	[346.82876587 280.14309692 0.80324781]	[316.07315063 390.50836182 0.87300801]	[300.71350098 493.06594849 0.8547827 ]	[482.82196045 275.10897827 0.88366038]	[503.44482422 380.18301392 0.90404224]	[523.93133545 482.72213745 0.91656029]	[428.91903687 482.88314819 0.68636096]	[385.38696289 485.40692139 0.67479211]	[421.24594116 644.37408447 0.86926568]	[434.08334351 757.3336792 0.75804102]	[467.50521851 480.3243103 0.66782898]	[485.44833374 649.66491699 0.81142217]	[5.05900482e+02 8.29129089e+02 7.86827743e-01]	[400.70263672 236.4876709 0.91239911]	[426.38815308 233.92892456 0.8809495 ]	[377.73904419 210.84841919 0.83075452]	[441.91247559 200.58930969 0.86981833]	[5.16124451e+02 8.62575562e+02 7.11988032e-01]	[5.34100586e+02 8.54907349e+02 7.24400520e-01]	[5.00793152e+02 8.39449463e+02 6.91158116e-01]	[4.23882599e+02 8.08691956e+02 6.49450541e-01]	[4.03371307e+02 8.03499817e+02 6.45105779e-01]	[4.41744446e+02 7.65049255e+02 6.31140888e-01]
[418.68432617 254.37998962 0.88485932]	[418.63674927 280.13009644 0.92628092]	[346.85021973 282.75909424 0.78275174]	[316.08157349 395.51589966 0.88656926]	[300.7250061 495.64074707 0.86292058]	[482.8293457 277.56253052 0.89252365]	[503.42120361 380.32171631 0.89372307]	[523.9130249 482.93218994 0.91020256]	[428.96673584 485.36386108 0.68217486]	[387.92211914 487.92840576 0.66824311]	[421.23672485 644.53741455 0.87817842]	[434.07580566 754.82891846 0.763385 ]	[469.9906311 482.79690552 0.66760838]	[485.44714355 654.74279785 0.7950241 ]	[5.03497192e+02 8.31678467e+02 7.85148084e-01]	[400.72702026 236.66003418 0.89350116]	[426.38867188 236.42224121 0.86860365]	[377.72982788 213.37321472 0.85978818]	[441.88134766 205.78614807 0.86890948]	[5.16134705e+02 8.70105591e+02 7.18689680e-01]	[5.34107910e+02 8.62514099e+02 7.16509044e-01]	[5.00744385e+02 8.47092773e+02 6.86510801e-01]	[4.23805115e+02 8.08690552e+02 6.54735327e-01]	[4.03321564e+02 8.01000977e+02 6.50775611e-01]	[4.41759949e+02 7.64992737e+02 6.33051634e-01]
[418.74249268 254.48483276 0.90776104]	[418.67803955 282.66607666 0.91280818]	[346.8977356 287.86578369 0.78022718]	[316.05734253 398.02966309 0.90375644]	[300.69714355 498.15991211 0.88026744]	[482.87741089 277.6652832 0.88606346]	[503.44906616 382.82113647 0.87585437]	[523.95141602 485.46923828 0.88277245]	[428.92199707 485.46737671 0.68141317]	[387.8868103 490.51016235 0.66848332]	[421.25219727 644.50634766 0.88300687]	[434.0663147 754.7925415 0.76869422]	[469.98306274 482.91012573 0.67175716]	[485.39959717 659.83746338 0.80429339]	[5.03431152e+02 8.34269348e+02 7.83478260e-01]	[400.79995728 239.17022705 0.86318773]	[428.92053223 236.55445862 0.85860091]	[380.11526489 215.94104004 0.84785283]	[441.84164429 210.8120575 0.88759887]	[5.13604553e+02 8.72762268e+02 7.27420390e-01]	[5.31606445e+02 8.67684937e+02 7.25236177e-01]	[5.00714783e+02 8.49688660e+02 6.79165184e-01]	[4.23825104e+02 8.08711243e+02 6.54264688e-01]	[4.0331842e+02 8.0346936e+02 6.5639168e-01]	[4.41744110e+02 7.62459900e+02 6.35034978e-01]
[418.65090942 257.07501221 0.90397716]	[418.66046143 292.92956543 0.91345614]	[346.86593628 295.46273804 0.80691969]	[315.99191284 400.63217163 0.91012669]	[298.25537109 500.77703857 0.91579223]	[482.88824463 285.24990845 0.82927161]	[503.50930786 390.49713135 0.85161209]	[523.99993896 493.08197021 0.867625 ]	[426.37133789 493.06481934 0.67775798]	[385.30328369 495.66891479 0.6778574 ]	[421.25881958 646.91723633 0.88571459]	[434.02557373 754.82861328 0.76610655]	[467.44003296 487.97949219 0.66285735]	[485.3671875 665.04138184 0.85232651]	[5.03439789e+02 8.44554626e+02 7.65415728e-01]	[400.73104858 246.8033905 0.85896337]	[426.40505981 241.66421509 0.8540737 ]	[380.12561035 218.65568542 0.77048701]	[441.88363647 215.93086243 0.92091 ]	[5.13633911e+02 8.77989197e+02 6.63329124e-01]	[5.34111267e+02 8.72801941e+02 6.83134496e-01]	[5.00700195e+02 8.54840393e+02 6.43510640e-01]	[4.23815765e+02 8.11164429e+02 6.62126422e-01]	[4.03313690e+02 8.03539612e+02 6.75108373e-01]	[4.39291046e+02 7.62458801e+02 6.41909719e-01]
[418.67947388 259.64871216 0.86412525]	[418.67962646 293.02862549 0.92487782]	[346.87844849 295.5135498 0.80964911]	[315.98043823 400.73010254 0.90376276]	[298.2409668 503.26449585 0.91949856]	[482.89581299 290.40466309 0.82886547]	[505.9203186 395.55615234 0.86808205]	[524.00476074 495.67153931 0.88316447]	[426.35687256 493.12533569 0.68214422]	[385.32165527 498.16339111 0.6858871 ]	[421.28515625 647.0020752 0.88360447]	[434.08624268 757.33990479 0.77220654]	[467.42764282 490.53338623 0.66556221]	[485.35647583 667.46276855 0.8504383 ]	[5.03434387e+02 8.49612976e+02 7.78668582e-01]	[400.74942017 251.87736511 0.86235255]	[426.4262085 246.82803345 0.83713025]	[380.15737915 221.20993042 0.74592799]	[441.88632202 216.0592041 0.90488422]	[5.13626648e+02 8.85594055e+02 6.36401832e-01]	[5.34132080e+02 8.75366699e+02 6.55237794e-01]	[5.00662872e+02 8.60000061e+02 6.30707204e-01]	[4.23837006e+02 8.11203247e+02 6.68679595e-01]	[4.03325165e+02 8.06010742e+02 6.79513097e-01]	[4.41729767e+02 7.62512268e+02 6.40278280e-01]
[418.63452148 262.24453735 0.83418262]	[418.71228027 295.45092773 0.93072307]	[346.88803101 295.59020996 0.81127852]	[315.95535278 400.84118652 0.8928085 ]	[298.23272705 503.44210815 0.90719032]	[482.92410278 292.99981689 0.84200227]	[505.94720459 398.09924316 0.88240218]	[523.99902344 498.24771118 0.90940464]	[426.38696289 495.68496704 0.68724334]	[385.31948853 498.21890259 0.69485438]	[421.33053589 646.98461914 0.88611233]	[434.09963989 754.84002686 0.77835703]	[467.45181274 493.11886597 0.66583115]	[482.94973755 667.50653076 0.85458821]	[5.03399323e+02 8.49717896e+02 7.87095189e-01]	[400.72259521 254.39151001 0.87139928]	[426.35943604 251.84280396 0.84966588]	[380.2020874 228.79759216 0.71746498]	[441.91375732 218.5430603 0.888789 ]	[5.16137451e+02 8.88110718e+02 6.24951661e-01]	[5.34148743e+02 8.77888062e+02 6.48051739e-01]	[4.98233276e+02 8.65098877e+02 6.27518117e-01]	[4.23800415e+02 8.11139221e+02 6.75950885e-01]	[4.03314484e+02 8.03485779e+02 6.79686129e-01]	[4.41759186e+02 7.62458801e+02 6.62783265e-01]
[418.64376831 262.2434082 0.83516532]	[418.70440674 295.44781494 0.92945397]	[346.88168335 295.58596802 0.81124002]	[315.95843506 400.83761597 0.89359695]	[298.23294067 503.43804932 0.90763152]	[482.92016602 292.99621582 0.84166873]	[505.94885254 398.10903931 0.88472617]	[523.99230957 498.26763916 0.91205293]	[426.38656616 495.68389893 0.6874789 ]	[385.31918335 498.22143555 0.69507211]	[421.33355713 646.97833252 0.88497764]	[434.11721802 757.31268311 0.77699757]	[467.45095825 493.11315918 0.66627824]	[482.94885254 667.50891113 0.85433877]	[5.03400146e+02 8.49713806e+02 7.86118746e-01]	[400.73059082 254.3943634 0.87147713]	[426.3682251 251.84037781 0.84805715]	[380.19854736 228.8069458 0.72110033]	[441.9133606 218.53820801 0.88946533]	[5.13658081e+02 8.88116455e+02 6.23889089e-01]	[5.34145874e+02 8.77888977e+02 6.46971226e-01]	[4.98234467e+02 8.65094421e+02 6.27115250e-01]	[4.23813690e+02 8.11151917e+02 6.73662603e-01]	[4.03325531e+02 8.03502808e+02 6.77171946e-01]	[4.41763214e+02 7.62476501e+02 6.57888949e-01]
[418.79888916 269.83236694 0.8429454 ]	[418.71743774 295.5524292 0.93205929]	[346.89285278 298.04013062 0.81565124]	[315.99255371 403.26275635 0.89320695]	[298.25137329 505.92889404 0.88803118]	[482.92654419 295.44937134 0.85695779]	[505.96405029 398.21737671 0.87957227]	[523.97753906 500.75692749 0.92190862]	[426.41592407 498.25686646 0.69733459]	[385.34664917 500.73605347 0.70670682]	[421.3293457 647.04821777 0.88643318]	[436.54550171 757.33428955 0.77908826]	[467.46948242 498.18890381 0.67244858]	[482.91552734 667.61169434 0.84568793]	[5.03384644e+02 8.52187439e+02 7.95578897e-01]	[400.86434937 254.59869385 0.88173616]	[428.99716187 251.96209717 0.84154403]	[380.21585083 233.83462524 0.78857875]	[441.93978882 218.60534668 0.87628442]	[5.13579956e+02 8.88140564e+02 6.49932325e-01]	[5.31548096e+02 8.77932251e+02 6.65300727e-01]	[4.98266815e+02 8.67595398e+02 6.41876459e-01]	[4.21338318e+02 8.11168762e+02 6.83565915e-01]	[4.03289185e+02 8.03510559e+02 6.84500813e-01]	[4.41819580e+02 7.62508240e+02 6.52236342e-01]
[418.79022217 272.42660522 0.87213838]	[418.72906494 295.65106201 0.93207741]	[349.37210083 298.11584473 0.81653953]	[316.00018311 403.33288574 0.8857432 ]	[298.26022339 508.453125 0.87803376]	[482.95162964 295.54302979 0.86503977]	[506.00985718 400.66149902 0.87602532]	[523.97198486 500.85488892 0.92051733]	[428.90628052 500.77542114 0.7011736 ]	[385.36560059 500.82281494 0.70509183]	[421.34310913 647.06274414 0.88424319]	[436.54553223 757.38250732 0.77701563]	[467.50311279 498.2612915 0.67557049]	[482.93191528 670.08526611 0.83316815]	[5.03344849e+02 8.52192688e+02 8.06019545e-01]	[400.86291504 257.08279419 0.88113344]	[429.00466919 254.47747803 0.8518213 ]	[380.18728638 233.92420959 0.81944132]	[444.33605957 221.16265869 0.84881121]	[5.11040100e+02 8.85612732e+02 6.58154964e-01]	[5.28992432e+02 8.75402222e+02 6.78426802e-01]	[4.98221863e+02 8.67595886e+02 6.32303655e-01]	[4.21344696e+02 8.11222717e+02 6.78752124e-01]	[4.03301758e+02 8.03562683e+02 6.86088562e-01]	[4.41815063e+02 7.64997864e+02 6.57097518e-01]
[421.18994141 272.46682739 0.88406432]	[418.74517822 298.08578491 0.93736911]	[349.40383911 298.20541382 0.8089692 ]	[316.03170776 405.9274292 0.87133992]	[300.65969849 511.06985474 0.86215627]	[485.37808228 295.63259888 0.86920011]	[508.44189453 400.75253296 0.86461556]	[523.95141602 503.32437134 0.91746438]	[426.38659668 500.80282593 0.71557862]	[385.30221558 503.28149414 0.71955824]	[421.34173584 647.10467529 0.87928212]	[436.58013916 759.88653564 0.77820975]	[467.4637146 500.71722412 0.68858111]	[482.91448975 670.13928223 0.83400714]	[5.03346985e+02 8.52365662e+02 7.91776121e-01]	[403.30007935 257.13195801 0.86743438]	[434.01577759 254.51113892 0.84435773]	[380.20651245 233.98614502 0.83788657]	[444.31210327 223.7154541 0.84961671]	[5.13642151e+02 8.90699158e+02 6.60031378e-01]	[5.31577332e+02 8.83013733e+02 6.48649752e-01]	[4.98229828e+02 8.70235413e+02 6.57696724e-01]	[4.21327789e+02 8.13779358e+02 6.43385708e-01]	[4.03281250e+02 8.08556274e+02 6.81861639e-01]	[4.41828461e+02 7.65021484e+02 6.43368721e-01]
[421.24093628 274.91702271 0.89675128]	[418.77734375 298.18588257 0.93811822]	[349.43035889 300.67922974 0.79873389]	[316.06509399 408.44393921 0.8702547 ]	[300.70547485 516.18560791 0.86541849]	[485.41870117 298.06561279 0.87276518]	[508.4871521 403.28381348 0.83620995]	[523.97149658 503.37765503 0.91373724]	[426.42443848 500.85327148 0.71221924]	[385.3394165 503.31869507 0.71482044]	[423.77337646 647.1652832 0.85480261]	[436.61053467 759.85968018 0.78312349]	[467.49478149 500.7689209 0.68897724]	[482.92153931 675.21374512 0.8136428 ]	[5.03322083e+02 8.52393250e+02 7.92773604e-01]	[403.35299683 259.60549927 0.84962243]	[434.10461426 256.94329834 0.85571945]	[380.2371521 234.07641602 0.83850396]	[444.32470703 226.28907776 0.84474057]	[5.11097504e+02 8.90826416e+02 6.70843840e-01]	[5.29029846e+02 8.85618286e+02 6.66859508e-01]	[4.98208435e+02 8.70246704e+02 6.66438997e-01]	[4.23879730e+02 8.13840820e+02 6.25219047e-01]	[4.03374756e+02 8.08609497e+02 6.71046853e-01]	[4.41799530e+02 7.64967590e+02 6.33256674e-01]
[421.28231812 275.00012207 0.91848624]	[418.78277588 300.6388855 0.93218434]	[351.94235229 300.76400757 0.79411584]	[316.08056641 413.56170654 0.88205057]	[300.74465942 518.64593506 0.86348307]	[485.46038818 298.14712524 0.86049861]	[508.49649048 403.37646484 0.82407945]	[524.00189209 503.48251343 0.89262539]	[426.41134644 503.36468506 0.71280962]	[385.31600952 503.42700195 0.71090853]	[423.79928589 647.13513184 0.85707742]	[436.59100342 757.3505249 0.78414822]	[467.47668457 500.86386108 0.69177306]	[482.91827393 677.81225586 0.81219172]	[5.03323547e+02 8.54825073e+02 7.94923425e-01]	[405.8190918 259.71334839 0.83464742]	[436.57000732 257.08401489 0.8668288 ]	[380.275177 236.53244019 0.84708035]	[444.36917114 231.36585999 0.854509 ]	[5.08519440e+02 8.93245728e+02 6.87364340e-01]	[5.26518738e+02 8.88108398e+02 6.86944544e-01]	[4.98224854e+02 8.70260742e+02 6.65796399e-01]	[4.23793274e+02 8.13771057e+02 6.47788823e-01]	[4.03317413e+02 8.06117981e+02 6.77976072e-01]	[4.41811462e+02 7.62484558e+02 6.46904945e-01]
[421.27618408 275.09210205 0.92107904]	[421.15719604 300.75485229 0.91506761]	[351.98468018 305.76318359 0.7890473 ]	[316.1260376 416.05352783 0.89189196]	[303.21337891 518.71728516 0.86929375]	[487.94491577 300.62695312 0.83890569]	[508.54943848 408.41897583 0.80691212]	[524.0168457 505.99713135 0.87154537]	[426.43487549 503.39785767 0.70908523]	[385.34362793 503.46200562 0.70511729]	[426.40777588 649.57470703 0.83724022]	[436.60623169 759.88366699 0.78913921]	[469.96191406 503.30697632 0.6928978 ]	[482.902771 680.35888672 0.81620681]	[5.03290588e+02 8.54847839e+02 7.98782825e-01]	[403.38067627 262.23547363 0.83029139]	[436.56317139 259.57254028 0.86431003]	[380.2684021 236.6174469 0.8137964]	[444.43383789 233.90106201 0.86030138]	[5.08513092e+02 8.93330627e+02 6.89242005e-01]	[5.26478516e+02 8.88180725e+02 7.02770114e-01]	[4.98180603e+02 8.70274231e+02 6.74965918e-01]	[4.23798309e+02 8.11322144e+02 6.50668502e-01]	[4.03335175e+02 8.06074097e+02 6.78970754e-01]	[4.41800537e+02 7.65009155e+02 6.55023873e-01]
[421.32546997 277.49362183 0.91320503]	[421.22122192 303.22225952 0.90296769]	[354.49209595 305.80148315 0.79487443]	[316.15786743 418.57592773 0.91411436]	[303.25866699 518.77093506 0.86853492]	[488.00393677 300.70941162 0.82451862]	[511.04864502 411.02658081 0.80574805]	[524.03344727 511.0057373 0.85279053]	[426.42703247 503.4246521 0.70655048]	[385.36508179 505.91479492 0.69907928]	[428.98922729 649.57867432 0.82735467]	[436.64437866 759.92193604 0.7934736 ]	[467.49783325 503.32531738 0.69159323]	[482.90100098 680.34234619 0.81270736]	[5.03261108e+02 8.54928833e+02 8.00034881e-01]	[405.87896729 267.29907227 0.81095111]	[436.62997437 259.66439819 0.86541253]	[382.77658081 239.17018127 0.72712576]	[446.90026855 233.98078918 0.85913366]	[5.11053986e+02 8.93370667e+02 7.14825332e-01]	[5.26514648e+02 8.88224609e+02 7.32019782e-01]	[4.98149811e+02 8.72718628e+02 6.82100236e-01]	[4.23829010e+02 8.11136414e+02 6.76306307e-01]	[4.03355865e+02 8.00983398e+02 6.81313634e-01]	[4.41834686e+02 7.67505920e+02 6.61307275e-01]
[421.30911255 277.60070801 0.91098523]	[421.27844238 303.30395508 0.89167136]	[354.55618286 305.84396362 0.79713869]	[318.51672363 418.63134766 0.92136025]	[305.77142334 518.79174805 0.86306566]	[490.53924561 303.20532227 0.80862248]	[513.56396484 416.03012085 0.82262135]	[526.41650391 511.04959106 0.85108227]	[426.40945435 505.91101074 0.71049386]	[385.32839966 505.98010254 0.69493258]	[431.55413818 649.59222412 0.83062655]	[436.63912964 759.93835449 0.79394823]	[467.49450684 503.38552856 0.69507563]	[482.89041138 682.87597656 0.82517511]	[5.03280914e+02 8.59987671e+02 7.93983936e-01]	[405.86029053 269.86032104 0.8205176 ]	[436.63543701 262.21792603 0.86032832]	[382.81716919 241.7208252 0.659464 ]	[446.95223999 236.49449158 0.8629179 ]	[5.13642700e+02 8.95943481e+02 7.09845424e-01]	[5.29045410e+02 8.90784119e+02 7.46225238e-01]	[4.98156158e+02 8.72854187e+02 6.77449822e-01]	[4.23829346e+02 8.08712952e+02 6.84610367e-01]	[4.03363770e+02 7.98448792e+02 6.88259542e-01]	[4.41812408e+02 7.67543091e+02 6.62013769e-01]
[423.89828491 280.19393921 0.82841128]	[421.37322998 308.41589355 0.87068802]	[357.04223633 308.40600586 0.81139028]	[318.55056763 418.63150024 0.92180288]	[310.86752319 521.32348633 0.88400733]	[493.11233521 305.84051514 0.79106855]	[513.5869751 416.12030029 0.84326255]	[526.48242188 516.17523193 0.86041397]	[426.43612671 505.94207764 0.71113294]	[385.3878479 508.4631958 0.68733394]	[436.58554077 647.13183594 0.85197037]	[436.65206909 764.98217773 0.79480696]	[469.9715271 503.40921021 0.70237637]	[482.88864136 682.96746826 0.82883728]	[5.03361206e+02 8.62508545e+02 7.82466769e-01]	[410.98876953 272.45352173 0.82197726]	[439.2026062 269.82211304 0.87599492]	[387.88104248 244.26547241 0.67256302]	[454.54977417 236.60562134 0.85679024]	[5.16209045e+02 8.98471436e+02 7.16762364e-01]	[5.34152527e+02 8.93244263e+02 7.54734933e-01]	[4.98205505e+02 8.72897766e+02 6.75772488e-01]	[4.23849945e+02 8.11192322e+02 6.36340678e-01]	[4.03363281e+02 8.03516113e+02 6.64613903e-01]	[4.41799133e+02 7.67680054e+02 6.54227257e-01]
[428.91690063 282.72329712 0.80350643]	[421.4017334 310.89050293 0.86656493]	[357.10131836 308.36221313 0.8163175 ]	[318.56036377 418.61703491 0.9161129 ]	[310.92596436 521.30688477 0.88436663]	[495.62399292 308.33966064 0.79156226]	[513.61651611 416.14019775 0.85009342]	[526.51031494 518.63824463 0.86431772]	[426.41543579 505.92282104 0.71319431]	[385.34869385 505.96920776 0.69320506]	[436.62582397 647.12023926 0.85996407]	[436.66412354 764.9708252 0.79491568]	[467.49591064 503.40176392 0.70210475]	[482.92019653 685.3861084 0.8257789 ]	[5.03391388e+02 8.65067810e+02 7.81077385e-01]	[413.59286499 274.92666626 0.86354518]	[439.29910278 269.92758179 0.89401275]	[390.42687988 246.80880737 0.68203932]	[457.07498169 236.65571594 0.84614491]	[5.18751038e+02 9.01062561e+02 7.17831612e-01]	[5.36709412e+02 8.93314453e+02 7.55183995e-01]	[4.98214935e+02 8.75352112e+02 6.76161528e-01]	[4.26356689e+02 8.11187744e+02 6.29836738e-01]	[4.05841095e+02 8.03514465e+02 6.55571997e-01]	[4.41796753e+02 7.67673401e+02 6.49421215e-01]
[431.55157471 282.76113892 0.80275238]	[423.79214478 313.40206909 0.87119359]	[357.13046265 308.40103149 0.81726599]	[318.60653687 418.5920105 0.9119125 ]	[313.39260864 521.27856445 0.88682717]	[495.6428833 310.89974976 0.7967056 ]	[513.58319092 416.14529419 0.84942597]	[526.54174805 518.70904541 0.8673169 ]	[426.3782959 505.9246521 0.71825171]	[385.30334473 505.9621582 0.69926739]	[436.60699463 647.10809326 0.86303216]	[436.64300537 764.97967529 0.79522359]	[467.46917725 503.41372681 0.70431876]	[482.94839478 685.44812012 0.82248074]	[5.03394043e+02 8.65093811e+02 7.80514777e-01]	[416.13952637 274.98696899 0.89158058]	[441.72421265 272.3923645 0.90752023]	[395.52410889 251.86152649 0.69179845]	[457.16784668 239.10925293 0.84340608]	[5.18788452e+02 9.03559204e+02 7.20091224e-01]	[5.36734680e+02 8.93336182e+02 7.56297648e-01]	[4.98217072e+02 8.75375671e+02 6.71430528e-01]	[4.26381042e+02 8.08672791e+02 6.47170246e-01]	[4.05871399e+02 7.98448608e+02 6.63953602e-01]	[4.41765778e+02 7.70097168e+02 6.52140617e-01]
[431.55673218 285.27740479 0.79106992]	[423.82595825 313.41418457 0.86490977]	[357.16854858 308.36560059 0.82081938]	[318.62728882 418.6166687 0.91664672]	[313.4475708 521.3706665 0.89898646]	[495.68109131 310.96066284 0.80183768]	[513.63452148 418.56292725 0.86234128]	[528.96405029 521.17950439 0.87473917]	[426.37579346 505.9510498 0.72162116]	[382.8659668 505.99371338 0.69863635]	[436.55770874 649.54650879 0.84856111]	[436.63793945 762.50268555 0.79403394]	[467.48959351 503.43103027 0.70774013]	[482.92376709 685.42163086 0.82256836]	[5.03388763e+02 8.65107239e+02 7.78580785e-01]	[416.15765381 275.01205444 0.89377785]	[441.73648071 272.45196533 0.91122735]	[395.51477051 249.35510254 0.67463541]	[457.22463989 239.14277649 0.8488636 ]	[5.18741760e+02 9.03547546e+02 7.19855964e-01]	[5.36687622e+02 8.93340759e+02 7.53233969e-01]	[4.98220459e+02 8.75387390e+02 6.62072301e-01]	[4.26383301e+02 8.08710449e+02 6.49402142e-01]	[4.05879730e+02 8.00953491e+02 6.64111137e-01]	[4.41775543e+02 7.67630615e+02 6.62609696e-01]
[431.53805542 285.28067017 0.78995764]	[423.82543945 313.42034912 0.86649162]	[357.1663208 308.36334229 0.82079601]	[318.62539673 418.60809326 0.91512406]	[313.4546814 521.37634277 0.89988387]	[495.68081665 310.9800415 0.80292183]	[513.63256836 418.56790161 0.86421764]	[528.96588135 521.17498779 0.87514675]	[426.37414551 505.9460144 0.72153324]	[382.86254883 505.98486328 0.69994628]	[436.55990601 649.54498291 0.84912294]	[436.634552 762.49908447 0.79283637]	[467.48846436 503.42880249 0.70789415]	[482.92388916 685.42370605 0.82197535]	[5.03388153e+02 8.65098083e+02 7.77568161e-01]	[416.14779663 275.00717163 0.89215738]	[441.72866821 272.45700073 0.91130441]	[395.50112915 249.33601379 0.67829347]	[457.22375488 239.14486694 0.84933537]	[5.18736023e+02 9.03540527e+02 7.17813909e-01]	[5.36682251e+02 8.93339417e+02 7.51133919e-01]	[4.98219360e+02 8.75379883e+02 6.63574636e-01]	[4.26389740e+02 8.08664368e+02 6.51195288e-01]	[4.05881042e+02 7.98436401e+02 6.65173650e-01]	[4.41774048e+02 7.67630615e+02 6.60840154e-01]
[431.5423584 285.32113647 0.78747272]	[423.83349609 313.41455078 0.86233503]	[357.17834473 308.33938599 0.82065856]	[318.63778687 418.60586548 0.91430885]	[313.47787476 521.37652588 0.90381122]	[495.69940186 313.40039062 0.80422759]	[513.62774658 418.57015991 0.86617875]	[528.97613525 521.20178223 0.87783182]	[423.91696167 505.9367981 0.72694218]	[382.83319092 505.97805786 0.70646346]	[434.11398315 649.54486084 0.84481555]	[436.59588623 762.50769043 0.78451991]	[467.4074707 503.42739868 0.71560168]	[482.90841675 685.40264893 0.81901097]	[5.03376862e+02 8.65122986e+02 7.83176005e-01]	[416.15161133 275.02124023 0.89477658]	[441.7416687 272.48913574 0.91409934]	[395.5140686 246.8134613 0.71899074]	[459.63970947 239.19932556 0.84770232]	[5.18727051e+02 9.03544495e+02 7.19335914e-01]	[5.36670898e+02 8.93344788e+02 7.56770194e-01]	[4.98206085e+02 8.75390930e+02 6.69583499e-01]	[4.26380798e+02 8.08733582e+02 6.48347735e-01]	[4.05878998e+02 8.00994507e+02 6.64174676e-01]	[4.41763794e+02 7.67633301e+02 6.54401004e-01]
[431.54992676 285.30804443 0.78874278]	[423.83758545 313.43807983 0.86675143]	[357.17572021 308.35604858 0.81965202]	[318.63812256 418.59313965 0.91503119]	[313.47808838 521.3460083 0.90362841]	[498.12438965 313.43572998 0.80963838]	[513.61322021 418.58624268 0.8685236 ]	[528.9730835 521.19744873 0.87802088]	[423.88012695 505.94799805 0.73217362]	[382.82254028 508.45172119 0.70746404]	[434.08590698 649.58221436 0.83614254]	[436.62487793 762.48101807 0.79614198]	[464.93927002 503.41870117 0.72093058]	[482.86361694 685.41101074 0.81871569]	[5.03370605e+02 8.65081116e+02 7.80960143e-01]	[416.14910889 275.01031494 0.89201301]	[441.75991821 272.4788208 0.91458637]	[395.53848267 246.78860474 0.7046237 ]	[459.66546631 241.63140869 0.84751207]	[5.18730408e+02 9.01048218e+02 7.17806578e-01]	[5.36683899e+02 8.93318359e+02 7.58098066e-01]	[4.98201996e+02 8.75369080e+02 6.70208871e-01]	[4.26383301e+02 8.11222229e+02 6.37461126e-01]	[4.05863495e+02 8.03563049e+02 6.62410557e-01]	[4.41774353e+02 7.67605042e+02 6.54643893e-01]
[431.52752686 285.32531738 0.79027593]	[423.81951904 313.4354248 0.86894566]	[357.14355469 308.35931396 0.82016182]	[318.63269043 418.59719849 0.91539204]	[313.5045166 521.35638428 0.90969867]	[495.68377686 313.43261719 0.80871803]	[513.61785889 418.60015869 0.87201703]	[528.97003174 521.20965576 0.88073766]	[423.83889771 505.91604614 0.73954135]	[382.76873779 505.97039795 0.71781135]	[431.54782104 649.61962891 0.82540596]	[436.58493042 762.45501709 0.7839238 ]	[464.89724731 503.39376831 0.73186153]	[482.85241699 685.40820312 0.82219005]	[5.03355927e+02 8.62574036e+02 7.80306220e-01]	[416.13897705 275.01116943 0.89144361]	[441.75466919 272.49978638 0.91726828]	[395.52758789 244.23075867 0.7063576 ]	[459.66256714 241.65942383 0.83726275]	[5.18749939e+02 8.98511841e+02 7.24881351e-01]	[5.36717590e+02 8.93255066e+02 7.70498574e-01]	[4.98191223e+02 8.75338562e+02 6.66046262e-01]	[4.26366486e+02 8.11215332e+02 6.29675508e-01]	[4.05837433e+02 8.06018127e+02 6.55592859e-01]	[4.41750122e+02 7.67580444e+02 6.47655129e-01]
[434.07254028 282.71817017 0.80773103]	[423.79507446 313.41040039 0.8686614 ]	[357.10913086 308.35934448 0.81814116]	[318.60641479 418.57827759 0.91347241]	[313.51339722 521.27081299 0.90677702]	[495.64190674 313.41079712 0.804896 ]	[513.5736084 418.58633423 0.86937165]	[526.54797363 521.17425537 0.87836701]	[423.78167725 505.8848877 0.74732983]	[380.32369995 505.93518066 0.72885817]	[431.55114746 647.1640625 0.83190006]	[434.10281372 762.42919922 0.76940006]	[464.84429932 503.3586731 0.74147421]	[482.84100342 682.94830322 0.8203131 ]	[5.03350830e+02 8.62508484e+02 7.86584079e-01]	[418.56295776 274.92172241 0.88303769]	[441.78662109 272.37628174 0.90358794]	[395.5072937 241.63522339 0.75984937]	[459.62704468 239.14634705 0.84497643]	[5.18680725e+02 8.95964600e+02 7.23892808e-01]	[5.34148499e+02 8.90804626e+02 7.55183220e-01]	[4.98210175e+02 8.72895630e+02 6.91108763e-01]	[4.26374695e+02 8.08716248e+02 6.47051811e-01]	[4.05856964e+02 8.01001709e+02 6.59224689e-01]	[4.41695526e+02 7.67500671e+02 6.36137962e-01]
[434.03598022 282.74237061 0.80076581]	[423.78918457 313.43624878 0.87318009]	[357.0887146 308.40689087 0.81872308]	[318.61865234 418.55792236 0.90955734]	[313.51989746 521.26379395 0.90529108]	[495.62738037 313.43695068 0.80772215]	[513.60418701 418.58956909 0.87007749]	[526.53796387 518.7835083 0.87846911]	[423.80905151 505.9382019 0.7421217 ]	[382.72573853 505.98861694 0.71952748]	[431.53207397 647.15252686 0.83442086]	[434.09576416 762.50701904 0.77346849]	[464.86773682 503.42105103 0.73430008]	[482.84368896 682.98297119 0.82576239]	[5.03343933e+02 8.59969421e+02 7.90175021e-01]	[416.16290283 274.92434692 0.88190103]	[441.77154541 272.39852905 0.90676641]	[395.49765015 241.64996338 0.76984441]	[459.63116455 239.17366028 0.84755605]	[5.16212708e+02 8.95914673e+02 7.26950943e-01]	[5.34123535e+02 8.90765747e+02 7.59489059e-01]	[4.98231873e+02 8.72833557e+02 6.99792504e-01]	[4.23881317e+02 8.08606628e+02 6.38939977e-01]	[4.05858215e+02 7.98433411e+02 6.59116805e-01]	[4.41696625e+02 7.67571533e+02 6.33888245e-01]
[434.07318115 280.14920044 0.8223235 ]	[421.36828613 308.41140747 0.86548084]	[357.04446411 305.78771973 0.81524849]	[318.58416748 416.03671265 0.88298237]	[313.49203491 518.77966309 0.8844381 ]	[493.08847046 310.89160156 0.79574275]	[511.09417725 418.56997681 0.86858225]	[526.51037598 518.75769043 0.88116837]	[423.7902832 505.9225769 0.7439633]	[380.33395386 505.98175049 0.71987563]	[428.98727417 647.14587402 0.83168185]	[434.09829712 762.47271729 0.7749446 ]	[464.84402466 503.38751221 0.73949748]	[482.8265686 682.93115234 0.83126605]	[5.03368988e+02 8.59938232e+02 7.88030088e-01]	[418.55728149 272.45251465 0.86483556]	[441.77905273 267.36764526 0.88147724]	[393.04748535 239.10261536 0.78111976]	[459.58648682 236.61320496 0.85864979]	[5.18690491e+02 8.93408447e+02 7.17115045e-01]	[5.34166138e+02 8.90645935e+02 7.19122946e-01]	[4.98248566e+02 8.72846069e+02 7.01464772e-01]	[4.23869263e+02 8.08556274e+02 6.54035866e-01]	[4.05860626e+02 7.98368103e+02 6.76831901e-01]	[4.41720917e+02 7.67552551e+02 6.37129128e-01]
[423.91744995 275.08010864 0.88482189]	[421.26010132 300.75787354 0.91013271]	[354.52664185 300.73956299 0.81745529]	[318.54702759 410.96511841 0.86601985]	[313.50042725 516.19488525 0.85878611]	[490.53121948 300.7696228 0.81290716]	[508.49981689 413.55059814 0.82451952]	[526.425354 511.0489502 0.85527414]	[421.36520386 503.36001587 0.76146853]	[380.27642822 503.41732788 0.74549609]	[423.81072998 647.08392334 0.85917979]	[434.1262207 759.89471436 0.77694917]	[462.42312622 500.86657715 0.74888003]	[482.75869751 680.31945801 0.82148266]	[5.03388428e+02 8.57435791e+02 7.78477490e-01]	[413.52529907 262.22915649 0.81781906]	[439.17849731 259.57833862 0.92131025]	[390.47146606 236.64173889 0.77810085]	[454.60491943 233.92785645 0.84228206]	[5.18758118e+02 8.93416382e+02 6.81074083e-01]	[5.36731750e+02 8.90669189e+02 6.88311338e-01]	[4.98259735e+02 8.72871216e+02 7.07459867e-01]	[4.23826660e+02 8.08522034e+02 6.67275906e-01]	[4.03385071e+02 7.95857300e+02 6.93325162e-01]	[4.41799286e+02 7.65063293e+02 6.49538875e-01]
[423.87680054 272.44256592 0.84756231]	[418.80319214 298.06414795 0.93370533]	[351.98129272 298.09500122 0.82714379]	[318.54507446 403.27215576 0.89424258]	[315.94155884 508.52371216 0.86494017]	[485.43676758 298.02462769 0.86540139]	[505.91036987 403.25576782 0.86651337]	[523.9753418 503.4102478 0.90995145]	[421.36349487 498.24981689 0.74005729]	[380.28866577 500.7562561 0.74091059]	[421.34075928 646.9666748 0.886576 ]	[436.55743408 759.86755371 0.77669531]	[462.43118286 498.17501831 0.72204155]	[482.74139404 667.66082764 0.82675064]	[5.03329315e+02 8.52322754e+02 7.96018720e-01]	[411.01147461 257.08383179 0.86657506]	[439.16958618 254.48680115 0.91065842]	[385.32415771 234.00996399 0.77923548]	[449.46063232 221.16145325 0.78073537]	[5.16206177e+02 8.85662354e+02 6.30075991e-01]	[5.34132446e+02 8.75402222e+02 6.66134655e-01]	[4.98222412e+02 8.70191345e+02 6.19292915e-01]	[4.21326691e+02 8.06101929e+02 6.72161579e-01]	[4.03369232e+02 7.95801636e+02 6.99597180e-01]	[4.41876953e+02 7.65068176e+02 6.57216907e-01]
[423.84719849 264.75125122 0.81150413]	[418.73632812 295.48968506 0.93038416]	[349.4380188 295.56781006 0.81204635]	[316.1836853 400.73696899 0.91655982]	[315.97293091 505.94094849 0.89026171]	[485.36355591 295.48178101 0.85896802]	[503.48538208 398.23699951 0.90863299]	[524.00775146 500.76882935 0.91966867]	[421.38687134 495.6446228 0.72689193]	[380.32125854 498.2387085 0.72539508]	[421.24649048 646.92163086 0.87954813]	[436.54547119 757.35119629 0.77367717]	[462.41500854 493.05435181 0.70854938]	[482.77960205 667.56231689 0.84704959]	[5.03272858e+02 8.49623352e+02 8.08714688e-01]	[408.45013428 254.50184631 0.85898411]	[439.10668945 251.85580444 0.87908077]	[382.83734131 231.39096069 0.7486366 ]	[444.44320679 218.55741882 0.83105117]	[5.18689331e+02 8.77945557e+02 6.55465007e-01]	[5.34116455e+02 8.72722107e+02 7.09762156e-01]	[4.95679047e+02 8.59998962e+02 6.02322936e-01]	[4.21299072e+02 8.06060059e+02 6.86441362e-01]	[4.03352753e+02 7.93359680e+02 7.11868346e-01]	[4.41893951e+02 7.65046143e+02 6.51621461e-01]
[421.34301758 257.02700806 0.91236424]	[418.63949585 293.01226807 0.91832912]	[346.8664856 295.45959473 0.80056095]	[316.18313599 400.64260864 0.92206389]	[315.97225952 503.38058472 0.91379952]	[482.91143799 290.3951416 0.82748473]	[503.45120239 395.51690674 0.86924815]	[523.94586182 493.11956787 0.87457842]	[421.38787842 490.51791382 0.71947467]	[380.32003784 495.62130737 0.71048808]	[421.20953369 644.40869141 0.87213141]	[434.11627197 759.89782715 0.77312958]	[462.43515015 485.43817139 0.70707822]	[482.79159546 664.91870117 0.8521598 ]	[5.03247833e+02 8.39489258e+02 7.94854999e-01]	[405.84936523 246.82759094 0.82827389]	[436.61190796 239.15144348 0.87471133]	[380.271698 218.68489075 0.79447019]	[444.38546753 215.92330933 0.85791534]	[5.16129089e+02 8.72787842e+02 6.84082329e-01]	[5.29053467e+02 8.67648865e+02 6.97044551e-01]	[4.95678162e+02 8.52375916e+02 6.50881648e-01]	[4.21321655e+02 8.08540283e+02 6.72048986e-01]	[4.03350464e+02 7.95879211e+02 6.80591166e-01]	[4.41852661e+02 7.67568604e+02 6.41881347e-01]
[421.3168335 254.4957428 0.91606605]	[418.60638428 285.29321289 0.87920254]	[346.81317139 290.37240601 0.78369677]	[316.1701355 398.03689575 0.89592373]	[315.98596191 500.81500244 0.92224056]	[482.85015869 280.20672607 0.85916454]	[503.43716431 387.86453247 0.85352081]	[523.91339111 487.96661377 0.88022345]	[423.80114746 485.44195557 0.72114033]	[382.73327637 488.01501465 0.70147121]	[421.15859985 644.36791992 0.87341464]	[434.12191772 757.34564209 0.76989353]	[464.87347412 482.87759399 0.7119385 ]	[482.79727173 659.87060547 0.82624155]	[5.03250488e+02 8.31702515e+02 8.25860620e-01]	[403.38989258 239.20249939 0.84649348]	[436.58728027 236.53996277 0.88228261]	[380.1831665 216.02784729 0.86359167]	[444.34338379 208.33375549 0.81132656]	[5.16160095e+02 8.70129272e+02 7.14355886e-01]	[5.29069702e+02 8.59924255e+02 7.09911048e-01]	[4.98134491e+02 8.47115051e+02 6.40906870e-01]	[4.23864166e+02 8.08531128e+02 6.50342286e-01]	[4.05890472e+02 7.95885681e+02 6.58985496e-01]	[4.41813812e+02 7.65060913e+02 6.21593416e-01]
[421.17758179 251.90341187 0.88780326]	[416.17581177 277.6914978 0.90712607]	[344.28631592 282.70046997 0.79441494]	[318.53192139 387.95019531 0.85203916]	[315.98782349 498.23028564 0.89669687]	[482.76168823 277.50814819 0.88867688]	[503.36843872 380.27697754 0.904899 ]	[523.91674805 482.72637939 0.92334634]	[423.82019043 482.82400513 0.73022377]	[380.33087158 485.35647583 0.72132266]	[418.80050659 639.31744385 0.85567558]	[434.06414795 757.32800293 0.76167232]	[464.91659546 480.29367065 0.71017253]	[482.84432983 647.10516357 0.83981615]	[5.03309601e+02 8.26607849e+02 8.10465813e-01]	[403.24710083 236.60719299 0.89052367]	[431.5128479 233.96122742 0.87102181]	[380.11825562 213.46562195 0.85982585]	[441.91955566 200.63529968 0.84644669]	[5.16167480e+02 8.57466187e+02 6.98887408e-01]	[5.34104614e+02 8.52281250e+02 7.51042008e-01]	[4.98186920e+02 8.36890198e+02 6.59807920e-01]	[4.23867340e+02 8.03563965e+02 6.49133563e-01]	[4.05873474e+02 7.93354858e+02 6.87074125e-01]	[4.41764221e+02 7.67524780e+02 6.12494349e-01]
[421.17892456 251.90328979 0.88792056]	[416.17636108 277.69052124 0.90717268]	[344.28765869 282.70193481 0.79395604]	[318.52947998 387.94937134 0.85128385]	[315.98687744 498.22634888 0.89514804]	[482.76251221 277.50750732 0.88844061]	[503.36938477 380.2755127 0.90479249]	[523.91210938 482.73233032 0.92439878]	[423.82156372 482.82476807 0.72935075]	[380.3314209 485.35717773 0.72041082]	[421.13766479 639.30578613 0.85523093]	[434.05935669 757.34259033 0.75998354]	[464.915802 480.29425049 0.70974243]	[482.84683228 647.10046387 0.84064966]	[5.03309998e+02 8.26615051e+02 8.11657250e-01]	[403.24777222 236.60728455 0.89061171]	[431.51538086 233.96052551 0.87081987]	[380.11633301 213.46469116 0.85956734]	[441.91967773 200.63504028 0.84575433]	[5.16150696e+02 8.57460327e+02 7.00263917e-01]	[5.31619995e+02 8.52268799e+02 7.50809371e-01]	[4.98193176e+02 8.36897217e+02 6.61385179e-01]	[4.23853516e+02 8.05998108e+02 6.50400817e-01]	[4.05859772e+02 7.93360229e+02 6.87788785e-01]	[4.41768677e+02 7.67538269e+02 6.13695264e-01]
[418.80258179 241.68196106 0.86472315]	[416.115448 275.07839966 0.9116478 ]	[344.26205444 277.60223389 0.82028961]	[318.54428101 380.33938599 0.88376296]	[316.06625366 495.66809082 0.88483715]	[480.29342651 274.89517212 0.86445695]	[503.36895752 377.53970337 0.89871627]	[523.95837402 475.14337158 0.8837676 ]	[423.88186646 480.24450684 0.71327055]	[382.7706604 482.7795105 0.71961981]	[418.63937378 634.2277832 0.84072727]	[4.34025116e+02 7.59908325e+02 7.56243944e-01]	[467.40606689 477.71466064 0.68931872]	[482.91162109 644.52789307 0.8661201 ]	[5.03409241e+02 8.26535034e+02 7.99725235e-01]	[400.83081055 233.91769409 0.88948661]	[428.97216797 228.85244751 0.84598505]	[380.10391235 210.79876709 0.80565012]	[441.84921265 198.00105286 0.87081552]	[5.16134949e+02 8.57378052e+02 7.23227203e-01]	[5.34126465e+02 8.52237427e+02 7.75358915e-01]	[5.00699127e+02 8.34280518e+02 6.87214315e-01]	[4.23793030e+02 8.03521667e+02 6.54421926e-01]	[4.05824829e+02 7.93328918e+02 6.91309810e-01]	[4.41781067e+02 7.67638000e+02 6.33408308e-01]
[418.77700806 236.45083618 0.93104154]	[416.03366089 272.4460144 0.87162721]	[341.77078247 275.02651978 0.82322574]	[318.5307312 380.26260376 0.90160698]	[316.13360596 487.95205688 0.89193916]	[480.29440308 262.23538208 0.84399188]	[503.36795044 369.965271 0.86614013]	[523.97808838 467.4397583 0.86388427]	[423.91192627 477.71157837 0.69501793]	[382.77331543 480.28845215 0.70959741]	[418.60418701 629.16186523 0.85072196]	[4.31543488e+02 7.59919434e+02 7.50351608e-01]	[467.47015381 475.13598633 0.66756332]	[482.93063354 641.8838501 0.84646654]	[5.03434204e+02 8.13857727e+02 7.82381237e-01]	[400.80621338 226.24751282 0.86564124]	[426.44293213 218.58192444 0.86525279]	[377.69866943 200.60578918 0.81937224]	[441.74969482 193.01759338 0.89426297]	[5.16213684e+02 8.52293762e+02 7.36215055e-01]	[5.36674072e+02 8.49599670e+02 7.50361860e-01]	[5.00694214e+02 8.31665405e+02 7.17744887e-01]	[4.23818604e+02 8.03469299e+02 6.50162697e-01]	[4.05832031e+02 7.93317200e+02 6.93882525e-01]	[4.41736206e+02 7.70091309e+02 6.37724102e-01]
[418.7791748 236.45152283 0.93118322]	[416.03140259 272.44842529 0.87150443]	[341.77093506 275.03121948 0.82299566]	[318.5307312 380.26248169 0.901793 ]	[316.13439941 487.95025635 0.89275074]	[480.29217529 262.23815918 0.84332877]	[503.36413574 369.96212769 0.86574709]	[523.97631836 467.44058228 0.86407042]	[423.91165161 477.70526123 0.69508076]	[382.77575684 480.28262329 0.70937324]	[418.60824585 629.16546631 0.8510235 ]	[4.34013397e+02 7.59902039e+02 7.50424325e-01]	[467.46917725 475.12924194 0.66757011]	[482.92993164 641.88928223 0.84714252]	[5.03432495e+02 8.13850098e+02 7.81854689e-01]	[400.8067627 226.24885559 0.86587965]	[426.44540405 218.58099365 0.86491042]	[377.69561768 200.60603333 0.81876886]	[441.74981689 193.00985718 0.89379597]	[5.16217041e+02 8.52292847e+02 7.33423054e-01]	[5.36682373e+02 8.49597290e+02 7.48547912e-01]	[5.00694580e+02 8.31660522e+02 7.10688472e-01]	[4.23821564e+02 8.03473694e+02 6.48828030e-01]	[4.05835632e+02 7.93312622e+02 6.92087233e-01]	[4.41745758e+02 7.67650696e+02 6.36005938e-01]
[418.78234863 233.93624878 0.91096252]	[413.54388428 262.22116089 0.83292276]	[341.68191528 272.45300293 0.81981087]	[316.18096924 377.72537231 0.91048121]	[318.55975342 485.46060181 0.89655739]	[480.2321167 257.09085083 0.88821375]	[503.32623291 362.26165771 0.8888942 ]	[523.96136475 462.27224731 0.91222179]	[426.39050293 472.6000061 0.672746 ]	[382.84402466 477.68988037 0.67956644]	[416.16873169 629.0894165 0.83440375]	[4.31549896e+02 7.62476013e+02 7.49443591e-01]	[470.01333618 467.46530151 0.65964073]	[482.9710083 631.66564941 0.81910062]	[5.05930054e+02 8.11223267e+02 7.89072692e-01]	[400.78262329 221.1089325 0.87375796]	[426.37966919 215.9941864 0.86984181]	[377.63101196 195.50569153 0.8661021 ]	[439.31417847 190.2784729 0.85951746]	[5.21216064e+02 8.49707214e+02 7.16193557e-01]	[5.39238770e+02 8.44555420e+02 7.09024549e-01]	[5.00801361e+02 8.26637817e+02 7.19274163e-01]	[4.23835205e+02 8.03464111e+02 6.55630767e-01]	[4.05823792e+02 7.93323547e+02 6.95095420e-01]	[4.41758453e+02 7.70178894e+02 6.37826681e-01]
[418.56777954 218.6547699 0.85422242]	[410.9642334 254.52012634 0.88213801]	[339.25097656 257.16110229 0.83880132]	[318.60058594 362.23809814 0.88461024]	[318.68045044 480.18209839 0.92531598]	[477.69039917 246.83891296 0.81221437]	[503.31506348 351.96887207 0.8663218 ]	[526.39257812 449.48538208 0.85174388]	[428.99230957 462.37799072 0.67885834]	[385.38076782 467.40838623 0.66710216]	[416.08096313 626.45983887 0.86215961]	[4.31549927e+02 7.59946899e+02 7.52694309e-01]	[475.10351562 462.23068237 0.68907958]	[487.98773193 623.99084473 0.83920538]	[5.08488312e+02 8.00974976e+02 7.48851538e-01]	[398.22509766 213.35830688 0.90519011]	[421.37155151 208.28292847 0.87931138]	[377.50161743 187.74024963 0.79694384]	[439.09408569 177.53085327 0.80806541]	[5.21353088e+02 8.34404236e+02 6.64668560e-01]	[5.41797668e+02 8.31679016e+02 7.08676815e-01]	[5.00854858e+02 8.11287537e+02 7.08942235e-01]	[4.21306885e+02 8.00974426e+02 7.03401804e-01]	[4.03291016e+02 7.93270386e+02 7.37998009e-01]	[4.41829590e+02 7.70210876e+02 6.70653939e-01]
[416.09893799 215.90231323 0.89740437]	[410.95391846 251.90631104 0.8504529 ]	[339.23260498 254.58566284 0.84174228]	[318.59243774 359.77075195 0.89605135]	[318.73287964 475.1166687 0.89054579]	[477.72885132 239.18873596 0.83662796]	[503.30020142 344.28604126 0.88352776]	[526.4041748 444.30355835 0.88337952]	[434.11212158 462.29980469 0.68990302]	[390.45401001 464.85406494 0.67124516]	[416.0977478 624.01824951 0.87356263]	[4.31485535e+02 7.59913025e+02 7.49378085e-01]	[477.70913696 459.69723511 0.70695746]	[493.12542725 621.36907959 0.81839514]	[5.13642456e+02 7.93227600e+02 7.57247746e-01]	[398.15921021 205.71615601 0.86359942]	[421.28762817 198.06196594 0.9237296 ]	[374.98709106 180.08607483 0.79459447]	[436.69308472 172.50413513 0.84021086]	[5.23816223e+02 8.29211914e+02 7.20040083e-01]	[5.41876221e+02 8.23998901e+02 7.31812358e-01]	[5.03410858e+02 8.08633301e+02 6.81233287e-01]	[4.21309662e+02 8.00938171e+02 7.00571537e-01]	[4.03281097e+02 7.93256714e+02 7.43637562e-01]	[4.41812073e+02 7.70198181e+02 6.67476594e-01]
[416.1234436 208.35795593 0.84702712]	[405.87863159 236.65979004 0.88286823]	[339.12182617 251.85369873 0.82956159]	[318.54626465 357.17010498 0.90287209]	[321.1736145 462.43658447 0.89517742]	[477.61456299 233.92756653 0.85147655]	[503.29782104 336.56381226 0.91195565]	[526.50830078 434.12164307 0.864981 ]	[436.64373779 449.49990845 0.68512529]	[395.53128052 457.11541748 0.68169093]	[416.04550171 621.30651855 0.82961583]	[4.28999390e+02 7.62475769e+02 7.56965816e-01]	[480.1619873 444.31173706 0.72568309]	[498.24755859 608.52789307 0.84451193]	[5.21186768e+02 7.77892517e+02 7.77501225e-01]	[398.16574097 195.54626465 0.90649343]	[421.26708984 192.87516785 0.92375243]	[372.44714355 174.87442017 0.81680965]	[434.08108521 159.59896851 0.7392509 ]	[5.21345581e+02 8.21436340e+02 6.81727946e-01]	[5.41838684e+02 8.11287781e+02 7.18606472e-01]	[5.13599121e+02 7.90698181e+02 6.11096203e-01]	[4.21213165e+02 8.00918579e+02 7.31445551e-01]	[4.00844452e+02 7.93231445e+02 7.64933348e-01]	[4.41742767e+02 7.72783813e+02 6.89640701e-01]
[416.12268066 208.35920715 0.84703344]	[405.88330078 236.65882874 0.882465 ]	[339.12213135 251.85073853 0.82927072]	[318.54382324 357.16784668 0.90304971]	[321.17126465 462.43341064 0.89584947]	[477.62509155 233.92662048 0.85309589]	[503.29766846 336.56112671 0.9116025 ]	[526.50799561 434.12332153 0.86532074]	[436.64474487 449.49633789 0.68555218]	[395.53387451 457.11221313 0.68154866]	[416.04702759 621.30828857 0.82998413]	[4.28997467e+02 7.62466064e+02 7.56107211e-01]	[480.16165161 444.30917358 0.72602975]	[498.24658203 608.5267334 0.84460187]	[5.21194153e+02 7.80394409e+02 7.75284648e-01]	[398.16567993 195.54623413 0.90669298]	[421.26727295 192.87501526 0.92376339]	[372.44711304 174.87532043 0.81675428]	[434.08029175 159.60145569 0.73713726]	[5.21343750e+02 8.21467346e+02 6.80944562e-01]	[5.41839111e+02 8.11309143e+02 7.15416849e-01]	[5.13597961e+02 7.90721375e+02 6.08220577e-01]	[4.21222931e+02 7.98445862e+02 7.29850352e-01]	[4.03246765e+02 7.93224976e+02 7.63089538e-01]	[4.41742950e+02 7.72771545e+02 6.89074934e-01]
[413.5866394 205.73191833 0.8141045 ]	[405.83996582 236.5448761 0.89985061]	[339.11135864 246.81741333 0.8155688 ]	[318.56893921 354.58044434 0.88475454]	[321.18157959 462.21066284 0.92052919]	[475.14807129 228.88088989 0.8025099 ]	[503.30310059 331.47598267 0.88204885]	[526.49462891 428.95233154 0.84150147]	[439.09585571 446.87768555 0.71238863]	[395.62197876 452.02511597 0.68411267]	[416.0295105 613.69512939 0.80945313]	[4.28968933e+02 7.62440369e+02 7.51681089e-01]	[480.23513794 441.74438477 0.74582666]	[500.72967529 605.94714355 0.88553619]	[521.28588867 772.81652832 0.81226504]	[398.05911255 195.37942505 0.90847582]	[421.1947937 190.38299561 0.90797204]	[369.94558716 172.34243774 0.81193781]	[431.49383545 157.0105896 0.77398372]	[5.23871338e+02 8.13819763e+02 7.34655023e-01]	[5.44340515e+02 8.08680908e+02 7.64325023e-01]	[5.16140991e+02 7.88196228e+02 6.42524421e-01]	[4.21234650e+02 8.00951843e+02 7.18496799e-01]	[4.00842010e+02 7.93259338e+02 7.53185689e-01]	[4.41707031e+02 7.72770081e+02 6.64581656e-01]
[411.00335693 195.4465332 0.87308335]	[405.84371948 233.83358765 0.87484431]	[339.12341309 239.06552124 0.84590167]	[318.64959717 344.33666992 0.85787427]	[323.71759033 459.61834717 0.88464165]	[475.14575195 218.57211304 0.8307752 ]	[503.33111572 321.26568604 0.89600348]	[528.9954834 418.77560425 0.87701786]	[439.20510864 441.73019409 0.74319214]	[398.05004883 444.35128784 0.70602185]	[416.04244995 605.99572754 0.83936632]	[4.31468384e+02 7.62423340e+02 7.52685189e-01]	[480.34359741 436.62374878 0.74453509]	[500.79785156 603.33105469 0.89315867]	[521.355896 767.61401367 0.83445239]	[395.60369873 190.24406433 0.85388058]	[418.77185059 177.60597229 0.91673446]	[369.93930054 169.73196411 0.75487792]	[428.95611572 154.36128235 0.79472405]	[5.26404175e+02 8.08676514e+02 7.82835007e-01]	[5.44479004e+02 8.00978088e+02 7.38317013e-01]	[5.16169556e+02 7.80470459e+02 6.05418622e-01]	[4.18759857e+02 8.00974487e+02 7.01989949e-01]	[4.00815216e+02 7.93249207e+02 7.45287180e-01]	[4.41733490e+02 7.72777588e+02 6.71895623e-01]
[408.39587402 192.99510193 0.8866241 ]	[405.84353638 231.36624146 0.86500454]	[339.16125488 236.60308838 0.85196429]	[318.67208862 341.80688477 0.86520696]	[323.7371521 457.14373779 0.86636305]	[475.12313843 216.09109497 0.848548 ]	[503.36566162 318.71231079 0.9088304 ]	[531.52832031 418.66455078 0.8679328 ]	[439.28149414 439.25180054 0.74506235]	[398.12335205 441.86279297 0.71693969]	[416.08743286 605.88378906 0.85993373]	[4.31482635e+02 7.59926147e+02 7.58563638e-01]	[482.73510742 434.10641479 0.74082482]	[500.79644775 600.85552979 0.88188475]	[521.35107422 767.53173828 0.82106018]	[395.54534912 182.68772888 0.83016503]	[418.69146729 175.10476685 0.93367594]	[369.91833496 167.19775391 0.74796116]	[428.95455933 151.91171265 0.80871552]	[5.23976562e+02 8.08537109e+02 7.59750903e-01]	[5.44480042e+02 7.95865173e+02 7.21739471e-01]	[5.13634155e+02 7.77834473e+02 5.96374869e-01]	[4.18752350e+02 8.00932312e+02 7.13091791e-01]	[4.00798737e+02 7.90839783e+02 7.59915769e-01]	[4.41763489e+02 7.72723267e+02 6.91206038e-01]
[408.4105835 192.99682617 0.88660741]	[405.84191895 231.36326599 0.86389697]	[339.16287231 236.60043335 0.85171801]	[318.67398071 341.79699707 0.86728233]	[323.73522949 457.12994385 0.86492074]	[475.12380981 216.09025574 0.8481254 ]	[503.3611145 318.69973755 0.90723687]	[531.53112793 418.66027832 0.86628038]	[439.2828064 439.25241089 0.74309313]	[398.12957764 441.8644104 0.71557826]	[416.08612061 605.89953613 0.85977197]	[4.31484619e+02 7.59914795e+02 7.53744125e-01]	[482.73510742 434.10702515 0.73862684]	[500.79748535 600.87365723 0.88424003]	[521.35186768 767.52886963 0.82161623]	[395.5534668 182.6938324 0.83117682]	[418.70010376 175.10336304 0.9346385 ]	[369.91503906 167.20217896 0.74885297]	[428.94332886 151.90078735 0.80661726]	[5.23978394e+02 8.08538330e+02 7.65465856e-01]	[5.44483582e+02 7.95864807e+02 7.25641668e-01]	[5.13646240e+02 7.77835449e+02 5.97291589e-01]	[4.18760681e+02 8.00941833e+02 7.03247905e-01]	[4.00811157e+02 7.93221863e+02 7.51291394e-01]	[4.41765900e+02 7.72737183e+02 6.80723786e-01]
[410.97628784 192.88537598 0.87391973]	[405.86517334 228.77529907 0.83810794]	[339.16821289 236.51321411 0.85481429]	[318.66253662 341.72262573 0.87603617]	[326.28445435 457.08886719 0.84607655]	[475.14862061 215.97659302 0.86458158]	[503.38101196 318.59851074 0.91270977]	[534.09265137 416.12994385 0.8464247 ]	[439.32870483 439.15655518 0.74531102]	[398.18753052 441.75378418 0.73771918]	[416.09765625 603.48010254 0.86049855]	[4.31466736e+02 7.62422424e+02 7.51442134e-01]	[482.7668457 431.52502441 0.72981042]	[500.85211182 600.81408691 0.87524569]	[521.30212402 764.99603271 0.8121866 ]	[395.62530518 180.13887024 0.83873963]	[418.74752808 174.98805237 0.93895859]	[369.89053345 162.13742065 0.76217049]	[428.95617676 149.25396729 0.78589976]	[5.23911133e+02 8.03535522e+02 7.26582646e-01]	[5.44429504e+02 7.93217468e+02 7.40120411e-01]	[5.13612183e+02 7.72749573e+02 6.26125515e-01]	[4.21194214e+02 8.00974792e+02 7.04389453e-01]	[4.00818329e+02 7.93251526e+02 7.50496924e-01]	[4.41749634e+02 7.72780273e+02 6.74504995e-01]
[410.96588135 192.85754395 0.87750292]	[405.87786865 223.74534607 0.83192146]	[339.16845703 236.44126892 0.85574341]	[318.72045898 341.74462891 0.86967093]	[326.36126709 457.07162476 0.83876681]	[477.61798096 215.90661621 0.8687886 ]	[503.43051147 318.57775879 0.91178966]	[534.16101074 416.05563354 0.8370477 ]	[441.69412231 436.66247559 0.73914969]	[398.22161865 441.70236206 0.73874724]	[416.16558838 603.4375 0.8648622 ]	[4.31474884e+02 7.59890930e+02 7.52966046e-01]	[482.81967163 428.94625854 0.71647221]	[500.87295532 600.80053711 0.87088799]	[521.26123047 759.9163208 0.80365443]	[395.62072754 180.10148621 0.8465364 ]	[418.74691772 174.9467926 0.93986458]	[369.89587402 159.60292053 0.77764845]	[426.44335938 146.75030518 0.7860806 ]	[5.23855042e+02 7.95872864e+02 7.33033121e-01]	[5.44343384e+02 7.90632751e+02 7.65008986e-01]	[5.13634216e+02 7.70221436e+02 6.55256093e-01]	[4.21184174e+02 8.00948242e+02 6.91622913e-01]	[4.00807983e+02 7.93229004e+02 7.47564733e-01]	[4.41751343e+02 7.72739136e+02 6.72407031e-01]
[411.01242065 192.83551025 0.87265331]	[408.39981079 221.20797729 0.82422376]	[339.20474243 234.076828 0.84947592]	[321.14419556 339.20629883 0.8622337 ]	[326.37384033 454.6348877 0.8329578 ]	[477.67263794 213.53359985 0.87414384]	[505.90466309 318.58648682 0.89907044]	[536.69152832 413.55374146 0.83226144]	[441.71728516 436.631073 0.74224234]	[398.24621582 439.2807312 0.74044412]	[418.57623291 603.40869141 0.87178576]	[4.31464813e+02 7.59870483e+02 7.51674592e-01]	[482.85351562 426.41760254 0.71606779]	[500.87918091 600.74810791 0.86159068]	[521.1786499 752.29821777 0.80606014]	[398.02218628 177.63363647 0.85116738]	[418.7796936 174.91244507 0.94305098]	[369.94506836 159.55206299 0.78398311]	[428.93237305 146.68911743 0.78170532]	[5.21341919e+02 7.93255371e+02 7.76450157e-01]	[5.41845398e+02 7.88099243e+02 7.70771265e-01]	[5.13561157e+02 7.67683350e+02 6.45789862e-01]	[4.21193604e+02 8.00975098e+02 6.91880524e-01]	[4.00810089e+02 7.93248779e+02 7.42420197e-01]	[4.41749664e+02 7.72712708e+02 6.79627776e-01]
[413.56149292 192.79023743 0.86253923]	[410.95108032 221.09973145 0.83103043]	[339.25604248 234.01661682 0.84327793]	[321.16040039 339.2119751 0.86189133]	[328.86849976 452.06512451 0.8217144 ]	[477.70907593 213.48413086 0.87691355]	[505.97860718 318.55697632 0.88846093]	[539.18530273 413.51925659 0.83987963]	[441.74594116 436.60168457 0.73650253]	[398.27023315 439.26324463 0.73724318]	[418.6255188 603.33447266 0.87508935]	[431.46939087 754.81469727 0.75774431]	[482.88076782 426.39065552 0.71368146]	[500.85446167 598.25848389 0.85590971]	[518.69000244 749.6852417 0.81194097]	[398.08273315 177.58668518 0.86656737]	[421.15658569 174.86206055 0.94047457]	[369.97839355 157.05895996 0.79257363]	[428.96270752 144.18856812 0.7727645 ]	[521.24816895 790.77990723 0.79163557]	[5.41760864e+02 7.88027161e+02 7.58608103e-01]	[5.08472046e+02 7.65015747e+02 6.39524579e-01]	[4.21262817e+02 8.00967896e+02 6.94350600e-01]	[4.03254791e+02 7.93254150e+02 7.48787880e-01]	[4.41748138e+02 7.70166077e+02 6.74955666e-01]
[413.55618286 192.76629639 0.85550988]	[413.53448486 221.10881042 0.83451068]	[341.73019409 233.99276733 0.83218789]	[321.25973511 339.21511841 0.85265762]	[331.41824341 452.05380249 0.82417679]	[480.15280151 213.48426819 0.88583565]	[508.46975708 318.53140259 0.88205564]	[539.27142334 413.53207397 0.85536033]	[441.76089478 436.67965698 0.73477882]	[400.62979126 441.72781372 0.73104072]	[418.68078613 603.28491211 0.86951458]	[431.46994019 754.81317139 0.7580297 ]	[482.89035034 428.98141479 0.70383513]	[500.8710022 600.75268555 0.86869663]	[516.22369385 749.67852783 0.80746597]	[398.06588745 177.53416443 0.86466289]	[421.16278076 172.50057983 0.92851722]	[372.44488525 156.95552063 0.80058295]	[431.53781128 141.65763855 0.8002466 ]	[521.21258545 790.68292236 0.80493718]	[5.39299500e+02 7.85549194e+02 7.60198653e-01]	[5.05983429e+02 7.64975342e+02 6.55660331e-01]	[4.21299347e+02 8.00926208e+02 7.00542867e-01]	[4.03278778e+02 7.93233032e+02 7.53320634e-01]	[4.41735840e+02 7.70168396e+02 6.85501575e-01]
[413.59655762 190.39425659 0.85181916]	[416.02709961 221.12547302 0.84170568]	[341.76144409 233.99162292 0.83018851]	[323.71688843 341.69638062 0.82136536]	[331.48803711 451.99978638 0.82645226]	[480.20962524 213.48223877 0.88929391]	[508.5213623 318.52172852 0.88211924]	[541.69659424 413.50247192 0.86273408]	[441.78662109 436.61129761 0.72679019]	[400.65945435 439.25497437 0.73064804]	[418.69299316 600.87145996 0.86467183]	[428.99569702 754.74603271 0.76449555]	[482.90386963 426.42300415 0.70228845]	[500.84622192 600.86676025 0.86724746]	[516.20074463 749.71984863 0.79808754]	[398.0743103 177.50306702 0.87126881]	[421.19125366 172.4723053 0.92780232]	[369.99093628 154.51225281 0.80375677]	[434.121521 144.14556885 0.81802946]	[521.19775391 788.16906738 0.81547242]	[5.39259521e+02 7.82973022e+02 7.59698868e-01]	[5.05997803e+02 7.65031799e+02 6.57316923e-01]	[4.23806732e+02 7.98405212e+02 7.04472363e-01]	[4.03328644e+02 7.90839111e+02 7.58962572e-01]	[4.41696533e+02 7.70119202e+02 6.80419326e-01]
[418.58596802 190.31776428 0.85418189]	[418.64901733 218.65110779 0.8988471 ]	[344.35110474 233.88450623 0.80947661]	[331.4125061 339.10562134 0.83395028]	[333.99960327 444.44515991 0.84199095]	[482.77682495 213.51675415 0.8925122 ]	[513.65130615 316.17034912 0.87737626]	[541.80310059 416.12109375 0.90330857]	[441.80740356 436.62594604 0.72224176]	[400.66046143 439.25854492 0.72418785]	[418.69668579 600.88018799 0.86480433]	[428.99621582 752.26843262 0.77084053]	[482.92779541 428.95309448 0.6911447 ]	[500.83432007 600.80633545 0.85746765]	[513.64868164 749.67443848 0.79965204]	[398.22720337 175.07310486 0.89965689]	[421.35369873 172.41392517 0.90245342]	[375.0328064 154.33546448 0.83580309]	[439.1703186 139.10829163 0.87542808]	[518.71105957 788.23358154 0.8208034 ]	[5.36719421e+02 7.85474426e+02 7.49107122e-01]	[5.05938629e+02 7.64964172e+02 6.81930244e-01]	[4.23867676e+02 7.98429138e+02 7.10035443e-01]	[4.03367218e+02 7.93229614e+02 7.63764322e-01]	[4.39302734e+02 7.67644653e+02 6.84469461e-01]
[418.66537476 190.35984802 0.85859507]	[418.75595093 218.65135193 0.90892595]	[349.4251709 231.44317627 0.80042744]	[334.02108765 339.13653564 0.87960005]	[334.06082153 446.8916626 0.84814924]	[482.90640259 215.90730286 0.88942194]	[516.21478271 316.15112305 0.88528425]	[541.82861328 416.12692261 0.90005153]	[441.83676147 436.6277771 0.71919858]	[400.69998169 439.24880981 0.71419203]	[418.66485596 600.87872314 0.86574304]	[431.46304321 752.22998047 0.77458864]	[482.93811035 428.97073364 0.68546259]	[500.84243774 600.86981201 0.87099159]	[513.60784912 749.7689209 0.78947353]	[400.63623047 175.09185791 0.8999207 ]	[423.82601929 172.42126465 0.88743657]	[377.50088501 151.93469238 0.82297421]	[439.29852295 139.07566833 0.89065868]	[518.69390869 790.78521729 0.80157411]	[5.36712219e+02 7.88084900e+02 7.58477092e-01]	[5.05901062e+02 7.65086609e+02 7.07377911e-01]	[4.23830994e+02 8.00929382e+02 7.01483488e-01]	[4.03335083e+02 7.93248718e+02 7.55872786e-01]	[4.41717560e+02 7.67601990e+02 6.90168858e-01]
[421.16125488 190.38195801 0.89004666]	[421.17144775 218.63439941 0.91193771]	[354.48883057 231.37780762 0.81104171]	[334.0690918 339.08099365 0.88098741]	[336.48449707 444.39782715 0.86780322]	[485.41589355 215.90475464 0.87627214]	[518.67828369 316.10424805 0.89093065]	[541.84765625 418.57574463 0.91225213]	[441.8699646 436.67810059 0.71744347]	[400.7121582 439.26986694 0.71460539]	[418.65112305 600.8560791 0.859308 ]	[428.98657227 752.21136475 0.77485883]	[485.35522461 431.54458618 0.68036413]	[500.84957886 603.29016113 0.87078255]	[513.59588623 749.73413086 0.78574377]	[400.79244995 175.10447693 0.89626676]	[428.94586182 172.40536499 0.8690033 ]	[377.65130615 151.9054718 0.86927181]	[441.76245117 136.54522705 0.90365219]	[5.16207458e+02 7.90763489e+02 7.90259719e-01]	[5.36715088e+02 7.88062622e+02 7.47843921e-01]	[5.05879761e+02 7.65052612e+02 6.85680628e-01]	[4.23843384e+02 7.98391541e+02 7.01545179e-01]	[4.03346863e+02 7.90827820e+02 7.56693661e-01]	[4.41699463e+02 7.67594299e+02 6.88634396e-01]
[421.19677734 190.38331604 0.89959645]	[421.29159546 218.61230469 0.91034818]	[357.02105713 231.30827332 0.82495284]	[336.51379395 339.09820557 0.88333243]	[336.53466797 444.35778809 0.88131624]	[488.01547241 215.89657593 0.85725337]	[518.76599121 316.16696167 0.88871419]	[541.87451172 418.65026855 0.92161179]	[441.89767456 436.66516113 0.7115767 ]	[400.73196411 439.26712036 0.7082417 ]	[418.67581177 600.88415527 0.85754406]	[428.99798584 752.21368408 0.77040267]	[485.38668823 431.5423584 0.6732288 ]	[500.84622192 600.88598633 0.86932254]	[511.09350586 749.69433594 0.78319991]	[400.86581421 175.05830383 0.8898176 ]	[434.03305054 172.38082886 0.86577702]	[380.13195801 151.93009949 0.85886681]	[441.9251709 136.54582214 0.88375264]	[511.08779907 790.67724609 0.7942642 ]	[5.34110779e+02 7.85597107e+02 7.27612197e-01]	[5.03455994e+02 7.65007080e+02 6.80320501e-01]	[4.23796295e+02 7.95899780e+02 7.00956166e-01]	[4.03330811e+02 7.90798462e+02 7.61152625e-01]	[4.41723083e+02 7.67605530e+02 6.88883245e-01]
[423.7895813 190.3039856 0.85089326]	[421.39819336 218.61045837 0.88794917]	[357.12506104 231.31109619 0.83471692]	[336.60791016 339.08682251 0.90796697]	[336.62780762 444.34732056 0.89691436]	[493.06341553 215.89637756 0.84999603]	[521.25537109 318.61489868 0.91582489]	[541.90637207 418.70275879 0.92720068]	[444.30712891 439.13577271 0.70522374]	[400.75939941 439.27127075 0.70339632]	[418.67526245 600.86621094 0.85300362]	[429.00375366 752.19561768 0.77123457]	[485.44720459 434.08602905 0.67059839]	[500.84115601 603.28387451 0.8709718 ]	[511.05487061 749.70440674 0.78624862]	[408.38589478 175.02403259 0.84008098]	[439.09378052 172.32415771 0.88844895]	[380.30499268 151.93069458 0.84611422]	[446.88354492 136.5365448 0.84117341]	[511.02661133 790.67584229 0.80379003]	[5.31570984e+02 7.85610352e+02 7.33925760e-01]	[5.03447906e+02 7.65000244e+02 6.79869533e-01]	[4.23802490e+02 7.98353088e+02 6.94951952e-01]	[4.03336670e+02 7.90799011e+02 7.56818414e-01]	[4.41725647e+02 7.67582886e+02 6.84649885e-01]
[423.8996582 190.26504517 0.82127506]	[423.90631104 218.56324768 0.87904233]	[359.60961914 228.82824707 0.82769978]	[339.05203247 336.64627075 0.90736592]	[339.10446167 444.30282593 0.89309824]	[495.69424438 213.55033875 0.85968113]	[521.34204102 318.68856812 0.91303974]	[541.94720459 418.76953125 0.92611068]	[444.39004517 436.63217163 0.69151771]	[400.8470459 439.20108032 0.69207257]	[418.68569946 600.8571167 0.85588139]	[431.47714233 752.23822021 0.77050984]	[487.95837402 434.03384399 0.65758926]	[500.84573364 603.30432129 0.86988235]	[508.52609253 749.72058105 0.78971148]	[413.55300903 174.94087219 0.84348845]	[439.18475342 172.36399841 0.90385556]	[387.90213013 151.9609375 0.81329328]	[449.49026489 139.03367615 0.81659251]	[508.48989868 790.65612793 0.8273136 ]	[5.29031921e+02 7.85584656e+02 7.53879666e-01]	[5.03432739e+02 7.64994751e+02 6.79890454e-01]	[4.21346985e+02 7.95835510e+02 7.03537822e-01]	[4.03334290e+02 7.90755188e+02 7.62641311e-01]	[4.41729919e+02 7.67635437e+02 6.96507573e-01]
[428.99291992 190.24952698 0.79872864]	[429.00534058 218.56109619 0.85585016]	[359.75354004 228.78157043 0.81487304]	[339.1842041 336.51055908 0.90334296]	[339.21588135 441.77832031 0.91859847]	[500.66751099 213.54223633 0.87897861]	[523.77624512 318.69848633 0.91314197]	[544.30438232 421.18133545 0.92792821]	[444.40887451 436.64431763 0.69061303]	[400.85662842 439.19845581 0.69513607]	[418.68856812 600.83520508 0.85491836]	[431.48208618 752.25769043 0.76732588]	[487.99026489 434.06811523 0.65650886]	[500.85586548 603.29345703 0.86892515]	[508.46899414 749.74908447 0.79362822]	[416.09896851 174.88200378 0.88002783]	[441.66897583 172.34346008 0.9158808 ]	[393.01947021 151.81948853 0.8251611 ]	[457.14682007 139.01324463 0.85581994]	[508.48651123 790.60845947 0.82433039]	[5.29010742e+02 7.85540344e+02 7.53376365e-01]	[5.03366028e+02 7.65056091e+02 6.95860028e-01]	[4.23787872e+02 7.95828491e+02 7.06357360e-01]	[4.03346100e+02 7.90754883e+02 7.59607673e-01]	[4.41732391e+02 7.67662170e+02 7.01846957e-01]
[428.99703979 190.25024414 0.79884267]	[428.99502563 218.55458069 0.85740012]	[359.74389648 228.78427124 0.81588417]	[339.18170166 336.5199585 0.90417975]	[339.21603394 441.78302002 0.91852754]	[500.6600647 213.53071594 0.87707222]	[523.77435303 318.69934082 0.91386992]	[544.30352783 421.18280029 0.92804658]	[444.40805054 436.6378479 0.69006705]	[400.85717773 439.19464111 0.69499379]	[418.68695068 600.8302002 0.85421515]	[431.48046875 752.25585938 0.76745296]	[487.98861694 434.0597229 0.65574306]	[500.85430908 603.29150391 0.86900663]	[508.46627808 749.76055908 0.79114234]	[416.09951782 174.88265991 0.8804605 ]	[441.67147827 172.34210205 0.91624719]	[393.0189209 151.81977844 0.82443291]	[457.1499939 139.0128479 0.85565573]	[508.48410034 790.62982178 0.82382596]	[5.29013428e+02 7.85561157e+02 7.55405068e-01]	[5.03367340e+02 7.65068542e+02 6.96308672e-01]	[4.23786255e+02 7.95836365e+02 7.04059541e-01]	[4.03338623e+02 7.90755310e+02 7.57871628e-01]	[4.41729858e+02 7.67662109e+02 7.00605452e-01]
[439.07543945 187.78933716 0.81361437]	[436.54812622 218.54081726 0.87682247]	[362.29391479 226.23399353 0.79624748]	[339.26345825 336.46713257 0.88976222]	[339.28158569 441.69744873 0.91387361]	[500.76809692 213.55197144 0.88678372]	[523.8729248 318.68386841 0.90673506]	[544.3538208 418.79370117 0.92833668]	[444.44607544 434.10568237 0.67604721]	[403.29238892 436.67330933 0.68318689]	[418.70440674 598.29766846 0.84065485]	[431.48977661 752.26806641 0.76575494]	[488.02664185 431.51879883 0.64728266]	[500.86941528 603.31866455 0.87861282]	[508.48730469 749.76116943 0.78925908]	[418.7093811 174.89489746 0.90139395]	[441.91616821 172.31135559 0.8944453 ]	[395.62924194 151.75563049 0.82559788]	[459.80380249 139.07426453 0.89512593]	[508.52584839 790.64093018 0.81833678]	[5.29044983e+02 7.85575195e+02 7.54329801e-01]	[5.03378784e+02 7.65066101e+02 6.94592237e-01]	[4.23782776e+02 7.95796509e+02 7.11597800e-01]	[4.03346771e+02 7.90730774e+02 7.61738002e-01]	[4.41735931e+02 7.67685608e+02 7.01675713e-01]
[439.19415283 187.74075317 0.83295953]	[439.15386963 218.52984619 0.92046332]	[367.42318726 223.70910645 0.78160572]	[341.7850647 333.96224976 0.83708751]	[341.70962524 441.67370605 0.90605366]	[503.31848145 215.95722961 0.89185077]	[523.97686768 321.1539917 0.87952209]	[544.39959717 421.25784302 0.92420077]	[449.45257568 436.61044312 0.66912311]	[405.82336426 436.67428589 0.6647588 ]	[418.71084595 598.32055664 0.84449482]	[431.50967407 752.25653076 0.77275372]	[495.61691284 434.04260254 0.64944822]	[503.23272705 603.3223877 0.88053817]	[508.50741577 749.68981934 0.79853368]	[421.21734619 174.85081482 0.90443039]	[444.4446106 172.2559967 0.86169493]	[398.22225952 149.32000732 0.83281195]	[462.30847168 136.5453186 0.91014093]	[508.53683472 790.6741333 0.81827611]	[5.31544556e+02 7.85601074e+02 7.54167438e-01]	[5.03385406e+02 7.64957947e+02 6.95006847e-01]	[4.21320465e+02 7.93356323e+02 7.26066589e-01]	[4.03333649e+02 7.90696167e+02 7.70923853e-01]	[4.41749268e+02 7.67665894e+02 7.29489267e-01]
[441.6986084 187.7376709 0.84231418]	[441.67068481 218.54753113 0.92394429]	[374.98330688 223.66563416 0.7945075 ]	[346.89935303 334.02798462 0.80707139]	[344.26568604 441.67645264 0.88212276]	[505.94506836 216.00747681 0.87063551]	[526.45727539 321.26623535 0.84887373]	[544.4967041 421.37115479 0.89908296]	[451.9848938 436.60900879 0.66538823]	[405.89477539 436.65490723 0.66022408]	[418.72039795 598.28039551 0.84340036]	[431.51315308 752.27996826 0.77153653]	[495.69699097 434.04217529 0.65833437]	[503.30194092 603.27276611 0.87875694]	[508.52648926 749.76489258 0.78739417]	[423.79107666 174.84686279 0.88061333]	[454.5447998 169.84832764 0.83555502]	[400.72259521 149.30943298 0.82600343]	[464.82647705 136.53869629 0.88109672]	[513.58825684 790.76629639 0.80405051]	[5.34135071e+02 7.88099854e+02 7.68250763e-01]	[5.03379730e+02 7.67498108e+02 7.29411066e-01]	[4.21322601e+02 7.93355103e+02 7.26342797e-01]	[4.03334167e+02 7.90700439e+02 7.67637372e-01]	[4.41748016e+02 7.67686951e+02 7.37354696e-01]
[441.91494751 187.78709412 0.82341719]	[441.8480835 218.5774231 0.91316473]	[377.53491211 221.13117981 0.83048803]	[354.51724243 331.43817139 0.81648809]	[349.4413147 439.28845215 0.86080229]	[511.01751709 216.06568909 0.84312069]	[531.55987549 323.73474121 0.81363225]	[546.95806885 423.76989746 0.87668616]	[452.08068848 436.58758545 0.67098105]	[408.42312622 436.62915039 0.660622 ]	[418.77362061 598.24334717 0.84472853]	[431.53536987 752.23425293 0.77445275]	[498.18887329 434.04275513 0.67223072]	[503.34835815 603.28747559 0.87304854]	[508.52984619 752.18585205 0.78884232]	[428.91357422 172.48797607 0.85405445]	[459.631073 172.24702454 0.88418335]	[405.86178589 151.80718994 0.78904915]	[467.48596191 136.52781677 0.83272958]	[511.06137085 790.77905273 0.79784471]	[5.31604431e+02 7.88134949e+02 7.53119946e-01]	[5.03373444e+02 7.67523560e+02 7.41780281e-01]	[4.23798950e+02 7.93324951e+02 7.22529948e-01]	[4.03367645e+02 7.90688171e+02 7.66306579e-01]	[4.41756042e+02 7.67628601e+02 7.16149449e-01]
[452.02468872 185.23246765 0.7852034 ]	[446.90634155 216.13374329 0.88231194]	[380.18139648 218.61898804 0.85353768]	[357.17269897 331.41482544 0.8506549 ]	[354.54629517 439.06671143 0.87866408]	[518.69708252 215.99638367 0.85790944]	[539.23803711 321.29675293 0.84435481]	[549.51824951 423.78289795 0.85696232]	[457.14013672 436.60516357 0.69469494]	[413.56008911 436.65338135 0.66970479]	[421.18478394 598.24182129 0.84784967]	[431.55926514 752.2901001 0.76769662]	[500.68191528 434.04196167 0.69029999]	[503.47317505 603.30633545 0.86798459]	[511.01489258 752.22088623 0.78466195]	[436.67211914 172.40951538 0.89112532]	[462.25646973 172.25688171 0.91133952]	[416.11514282 149.25245667 0.79309487]	[480.1449585 139.00706482 0.85347962]	[513.63354492 790.76611328 0.79189819]	[5.34134521e+02 7.88134033e+02 7.46634960e-01]	[503.37158203 767.5859375 0.76768363]	[4.21345490e+02 7.93369812e+02 7.34241009e-01]	[4.03360077e+02 7.90710205e+02 7.72909343e-01]	[4.41774017e+02 7.70096069e+02 7.26894021e-01]
[457.08178711 185.26135254 0.79979175]	[452.04260254 216.13264465 0.87069678]	[380.32824707 218.59594727 0.84083104]	[359.69476318 323.81762695 0.83832318]	[357.0085144 436.68463135 0.88204235]	[521.21881104 216.01802063 0.87395746]	[541.75500488 323.76446533 0.86588836]	[549.59924316 426.3427124 0.83512348]	[459.59402466 434.06472778 0.69644421]	[416.07598877 434.11373901 0.6721682 ]	[421.1829834 598.22967529 0.85323477]	[434.01818848 752.28692627 0.77449006]	[500.75991821 431.48049927 0.69793862]	[503.48825073 603.27105713 0.86061352]	[508.55511475 752.22058105 0.78345186]	[439.16799927 172.41976929 0.9030624 ]	[462.40231323 172.26356506 0.90608019]	[418.6713562 146.70718384 0.77959257]	[482.71478271 139.04692078 0.89284158]	[5.16123230e+02 7.90780762e+02 7.90208042e-01]	[5.34163330e+02 7.88139404e+02 7.44850814e-01]	[5.03358337e+02 7.67595032e+02 7.61679649e-01]	[4.21333954e+02 7.95811707e+02 7.33002543e-01]	[4.03359222e+02 7.90726929e+02 7.73467541e-01]	[4.41775421e+02 7.67675110e+02 7.45288253e-01]
[457.21972656 185.19036865 0.81831485]	[457.13790894 216.13896179 0.89773983]	[385.31918335 218.54406738 0.81626397]	[359.79367065 326.30804443 0.85156488]	[357.068573 436.56594849 0.86975729]	[521.37219238 216.04652405 0.87881184]	[541.87945557 323.82330322 0.869192 ]	[554.65814209 423.90936279 0.83264852]	[459.73876953 434.04370117 0.70980757]	[418.61483765 436.57543945 0.69272381]	[421.23095703 598.25836182 0.85249484]	[434.03323364 754.75341797 0.77143097]	[500.86126709 428.97079468 0.70223278]	[505.88793945 600.86523438 0.84835887]	[511.05358887 752.27032471 0.7760179 ]	[439.28677368 172.38058472 0.90099019]	[464.90460205 169.85705566 0.88512433]	[418.79779053 144.15385437 0.77300918]	[482.89291382 136.55914307 0.89562917]	[5.16170715e+02 7.90776733e+02 7.88371444e-01]	[5.36668030e+02 7.88147949e+02 7.43688703e-01]	[503.37768555 767.66619873 0.76947343]	[4.21355194e+02 7.95803467e+02 7.36633480e-01]	[4.03377777e+02 7.90724792e+02 7.75811613e-01]	[4.41778351e+02 7.70107422e+02 7.41387367e-01]
[459.72003174 182.68371582 0.83611369]	[459.59515381 216.0942688 0.912664 ]	[387.89993286 216.09944153 0.81395394]	[362.31469727 323.72851562 0.8376742 ]	[359.63262939 436.68572998 0.90548182]	[523.80993652 216.02296448 0.88365501]	[541.95178223 323.80032349 0.87081456]	[559.77832031 423.92214966 0.85833502]	[459.78146362 434.04940796 0.70772475]	[418.65844727 436.59591675 0.69713807]	[421.29022217 600.77166748 0.85919464]	[434.05709839 754.75610352 0.77048653]	[503.24316406 428.96560669 0.69058889]	[505.95898438 600.88787842 0.83974171]	[511.05596924 752.25927734 0.77499217]	[441.81906128 172.37548828 0.89752531]	[467.46005249 169.82504272 0.86032414]	[421.27142334 146.74407959 0.76690221]	[485.35702515 139.00282288 0.86382067]	[5.16164734e+02 7.90776245e+02 7.85934389e-01]	[5.36669739e+02 7.88149109e+02 7.43548036e-01]	[503.37435913 767.65789795 0.76886523]	[4.23826294e+02 7.93367188e+02 7.41767526e-01]	[4.05853973e+02 7.90719055e+02 7.79461086e-01]	[4.41773682e+02 7.70105408e+02 7.31029451e-01]
[459.80654907 185.18196106 0.82159704]	[459.73965454 216.08259583 0.92734265]	[392.96963501 216.08183289 0.82199901]	[367.33267212 323.79431152 0.8111676 ]	[359.7328186 436.60671997 0.89232963]	[523.96038818 216.05944824 0.87409574]	[544.3706665 326.31237793 0.86146104]	[562.24505615 423.90249634 0.87824285]	[462.19580078 431.51477051 0.70363766]	[418.71374512 434.10949707 0.69100082]	[421.36099243 598.27288818 0.84686434]	[434.05126953 752.29077148 0.77184725]	[503.33126831 426.41921997 0.68994498]	[506.02017212 600.89331055 0.82786411]	[511.06436157 752.25714111 0.77407259]	[444.32485962 172.34602356 0.86342847]	[472.59390259 169.83435059 0.83784378]	[423.77124023 144.15496826 0.7636587 ]	[485.50476074 136.53717041 0.85153067]	[5.16172485e+02 7.90794556e+02 7.82932699e-01]	[5.36681274e+02 7.88161743e+02 7.45519400e-01]	[503.37701416 767.64770508 0.76846969]	[4.23844818e+02 7.95791687e+02 7.38128126e-01]	[4.05865143e+02 7.90723999e+02 7.78677821e-01]	[4.41765594e+02 7.67683716e+02 7.28465080e-01]
[462.32873535 185.19805908 0.81592155]	[459.83743286 216.07632446 0.92492062]	[395.50405884 216.05296326 0.8383655 ]	[369.97470093 323.80841064 0.79881352]	[359.80786133 436.64367676 0.88358843]	[526.44488525 216.06208801 0.86014163]	[544.42504883 323.77487183 0.86119181]	[562.33703613 423.92034912 0.89004052]	[462.23074341 431.49359131 0.7065739 ]	[418.74725342 434.07015991 0.69398081]	[423.79040527 598.2769165 0.84611309]	[434.05187988 754.76739502 0.76941192]	[503.36053467 426.39517212 0.69252986]	[508.48547363 603.35516357 0.84294629]	[511.08758545 752.253479 0.77262986]	[446.92456055 172.3493042 0.85143358]	[477.70794678 169.86811829 0.87070405]	[426.37963867 146.71737671 0.76389015]	[490.54037476 136.51870728 0.82918495]	[5.16148743e+02 7.90812805e+02 7.72626400e-01]	[5.36672058e+02 7.88181763e+02 7.41077185e-01]	[5.03404175e+02 7.67647400e+02 7.54234791e-01]	[4.23841217e+02 7.95824646e+02 7.35320568e-01]	[4.05850525e+02 7.90743530e+02 7.72521436e-01]	[4.41747650e+02 7.70127075e+02 7.36239612e-01]
[462.29119873 182.67984009 0.82342345]	[462.26638794 216.08389282 0.92782003]	[395.60256958 216.04084778 0.85394752]	[374.99313354 323.77459717 0.81358314]	[362.29223633 436.67074585 0.86787242]	[526.51947021 216.07800293 0.85022235]	[544.50653076 323.82632446 0.84879446]	[562.44787598 426.34976196 0.8928858 ]	[462.30960083 428.98013306 0.70491159]	[421.15194702 431.55038452 0.68845487]	[423.83657837 598.22265625 0.83577383]	[434.05187988 754.76013184 0.76858097]	[503.41329956 426.39187622 0.68985832]	[511.0541687 603.3614502 0.83462727]	[513.57672119 752.23706055 0.774979 ]	[446.94366455 172.2791748 0.84548712]	[477.69345093 169.84416199 0.86764979]	[429.00125122 144.2159729 0.72288465]	[495.59390259 136.51028442 0.85029536]	[5.16142578e+02 7.90811707e+02 7.75418043e-01]	[5.36674255e+02 7.88184021e+02 7.46057868e-01]	[5.03424164e+02 7.67630554e+02 7.51041234e-01]	[4.23855865e+02 7.95848999e+02 7.29933918e-01]	[4.05861603e+02 7.90756714e+02 7.63989747e-01]	[4.41741425e+02 7.70119263e+02 7.35605538e-01]
[462.28720093 182.67829895 0.8222481 ]	[462.26782227 216.08700562 0.92727286]	[395.60006714 216.05067444 0.85245234]	[374.99319458 323.76763916 0.81422299]	[362.28488159 436.67184448 0.86935169]	[526.52514648 216.07440186 0.85037726]	[544.51013184 323.81427002 0.8492142 ]	[562.4407959 423.92019653 0.89411902]	[462.30929565 428.98553467 0.70579594]	[421.15267944 434.03619385 0.69015175]	[423.83422852 598.22363281 0.83500606]	[434.05645752 754.77935791 0.76716453]	[503.41177368 426.39736938 0.69057965]	[511.05691528 603.36242676 0.83389962]	[513.57513428 752.23431396 0.77509886]	[446.93972778 172.27674866 0.84465182]	[477.690979 169.84407043 0.86732405]	[428.99594116 144.2089386 0.72231269]	[495.58273315 136.5229187 0.84584409]	[5.16142151e+02 7.90810913e+02 7.76782095e-01]	[5.36671082e+02 7.88183044e+02 7.47278333e-01]	[5.03423340e+02 7.67626587e+02 7.50498831e-01]	[4.23846069e+02 7.95850098e+02 7.33205080e-01]	[4.05857819e+02 7.90755981e+02 7.65925467e-01]	[4.41746307e+02 7.70137390e+02 7.36991465e-01]
[462.39102173 182.69477844 0.82209074]	[462.30661011 216.14212036 0.92145604]	[395.62704468 216.09010315 0.85333061]	[375.05245972 323.80886841 0.82435858]	[364.78167725 436.65670776 0.85186291]	[529.03295898 216.1365509 0.83358049]	[546.91967773 326.34088135 0.83901137]	[564.83837891 426.40371704 0.89053774]	[462.34738159 431.4815979 0.70800734]	[421.19277954 434.0395813 0.69364017]	[423.86334229 595.71789551 0.82515597]	[434.05999756 754.77630615 0.7677604 ]	[503.44317627 428.91357422 0.6928184 ]	[513.56231689 603.30102539 0.81733918]	[513.57598877 752.20202637 0.77877671]	[449.51638794 172.30201721 0.85515374]	[480.15063477 169.8505249 0.8838923 ]	[431.52279663 146.70700073 0.73460042]	[498.125 136.51980591 0.86249769]	[5.16128052e+02 7.90824829e+02 7.73730934e-01]	[5.36668945e+02 7.88191711e+02 7.45763361e-01]	[5.03419220e+02 7.67590149e+02 7.46428430e-01]	[4.23841156e+02 7.95860413e+02 7.32075632e-01]	[4.05853394e+02 7.90757690e+02 7.65811622e-01]	[4.41746765e+02 7.70132385e+02 7.39851832e-01]
[464.83062744 182.67823792 0.81394714]	[462.37594604 216.13543701 0.91926712]	[398.05969238 216.08268738 0.86310881]	[375.1204834 326.36447144 0.83248138]	[367.38604736 436.6663208 0.84225899]	[531.5345459 216.14259338 0.8310166 ]	[547.03265381 328.86883545 0.81861866]	[564.96563721 426.34268188 0.8807621 ]	[462.39157104 428.97854614 0.70340639]	[421.21908569 431.53259277 0.68601292]	[423.85784912 595.70843506 0.82173061]	[434.06781006 754.78302002 0.76818341]	[505.86697388 426.42401123 0.68530953]	[513.59326172 600.87542725 0.79997021]	[513.58660889 752.20739746 0.77758658]	[454.53979492 172.30513 0.86195391]	[480.20053101 169.85667419 0.89315903]	[434.06237793 146.7297821 0.74244398]	[498.18121338 136.55632019 0.86621761]	[5.16140747e+02 7.90828613e+02 7.74140894e-01]	[5.36684021e+02 7.88195923e+02 7.49066770e-01]	[5.03423340e+02 7.67592773e+02 7.40358472e-01]	[4.23850220e+02 7.95849182e+02 7.36417592e-01]	[4.05859589e+02 7.90751282e+02 7.70781815e-01]	[4.41745483e+02 7.70134888e+02 7.34923840e-01]
[462.44100952 182.64964294 0.82207483]	[462.418396 216.12979126 0.91588569]	[398.09274292 216.07588196 0.86767483]	[377.50430298 326.31784058 0.83578742]	[372.44598389 436.58883667 0.83387411]	[531.5604248 216.13282776 0.8316862 ]	[549.54217529 331.39431763 0.81334829]	[565.03393555 423.89675903 0.87129694]	[462.434021 428.97259521 0.69874793]	[421.26080322 431.51461792 0.68625289]	[423.86581421 595.67938232 0.81790698]	[434.0645752 754.79455566 0.76659483]	[505.92852783 426.42828369 0.68338829]	[513.58514404 600.8616333 0.79621303]	[513.60443115 752.20831299 0.77861243]	[452.07583618 172.27166748 0.85665488]	[480.19570923 169.84365845 0.89609772]	[434.05480957 146.69255066 0.73357856]	[498.20068359 139.00267029 0.86542845]	[5.16134888e+02 7.90817444e+02 7.76639521e-01]	[5.36676880e+02 7.88189819e+02 7.49809027e-01]	[5.03445251e+02 7.67597290e+02 7.37025559e-01]	[4.23839661e+02 7.95860779e+02 7.35797644e-01]	[4.05855011e+02 7.90759033e+02 7.68468082e-01]	[4.41744812e+02 7.70148682e+02 7.35615075e-01]
[462.44882202 182.63096619 0.81548196]	[462.40087891 216.14978027 0.9145118 ]	[398.07666016 216.11120605 0.86176074]	[377.51379395 326.28875732 0.83594704]	[372.51220703 436.60949707 0.84034967]	[531.55780029 216.14233398 0.82960486]	[549.58605957 331.41629028 0.81233519]	[565.07629395 423.89352417 0.86502826]	[462.4463501 428.95440674 0.69761032]	[421.28378296 431.50921631 0.68453145]	[423.85183716 593.19287109 0.81967127]	[434.06735229 754.80126953 0.76633185]	[505.93209839 426.39074707 0.68319219]	[513.58709717 600.79724121 0.78773952]	[513.61102295 752.19580078 0.78009713]	[452.07196045 172.26823425 0.85207093]	[480.19784546 169.83108521 0.88914096]	[434.05200195 146.68093872 0.73575705]	[498.18884277 136.573349 0.86604261]	[5.16126343e+02 7.90831726e+02 7.72124946e-01]	[5.36674927e+02 7.88203552e+02 7.47155666e-01]	[5.03446503e+02 7.67574646e+02 7.32966542e-01]	[4.23830444e+02 7.95853149e+02 7.36406147e-01]	[4.05851227e+02 7.90751892e+02 7.68973529e-01]	[4.41748810e+02 7.70154419e+02 7.38850057e-01]
[462.29052734 180.15190125 0.82550973]	[462.3649292 216.14175415 0.92036319]	[398.04788208 216.12594604 0.85586059]	[377.51242065 326.32684326 0.83662403]	[372.51693726 436.64120483 0.84563392]	[529.06390381 216.11149597 0.83685184]	[549.57086182 328.88763428 0.80890977]	[567.46563721 423.90548706 0.85571456]	[462.42510986 428.96380615 0.69993919]	[421.26190186 431.52185059 0.68443698]	[423.85409546 595.68328857 0.81926447]	[434.07028198 754.8069458 0.76550323]	[505.90783691 426.41030884 0.68614358]	[511.09829712 600.77301025 0.78365904]	[513.60601807 749.76751709 0.78395522]	[446.95962524 169.85983276 0.8368268 ]	[477.71994019 169.81724548 0.86805749]	[431.50836182 146.6784668 0.71513361]	[498.12905884 136.55041504 0.86237675]	[5.13631042e+02 7.90829407e+02 7.73014486e-01]	[5.36658997e+02 7.88205078e+02 7.44536936e-01]	[5.03447296e+02 7.67537537e+02 7.29636073e-01]	[4.23833038e+02 7.95857483e+02 7.33182967e-01]	[4.05857422e+02 7.90756836e+02 7.66591787e-01]	[4.41756378e+02 7.70162842e+02 7.40436494e-01]
[462.21340942 180.14587402 0.83281702]	[462.29663086 216.14334106 0.92479479]	[395.6060791 216.14474487 0.84351885]	[375.12710571 328.87390137 0.83675271]	[372.46508789 436.63671875 0.84233606]	[528.99005127 216.10002136 0.84341925]	[549.50048828 326.34036255 0.81394607]	[567.46838379 423.89752197 0.85555124]	[462.42120361 428.96261597 0.69574523]	[421.24490356 431.51031494 0.68135858]	[423.82745361 595.71191406 0.82707834]	[434.07525635 754.80426025 0.76562566]	[505.91366577 426.41055298 0.6819585 ]	[511.08615112 600.84753418 0.79895043]	[513.59777832 752.17077637 0.78404957]	[446.87445068 169.85357666 0.84477901]	[477.62258911 169.78741455 0.85176814]	[431.46768188 144.18511963 0.69988573]	[493.12322998 136.54037476 0.8508094 ]	[5.13621155e+02 7.93213806e+02 7.69209206e-01]	[5.34179749e+02 7.88213196e+02 7.42712677e-01]	[5.03450348e+02 7.67539124e+02 7.27797985e-01]	[4.23803955e+02 7.95858826e+02 7.32593477e-01]	[4.05842499e+02 7.90754089e+02 7.66412020e-01]	[4.41765717e+02 7.70171143e+02 7.41502285e-01]
[462.2225647 182.65660095 0.82640332]	[462.23678589 216.1239624 0.92728359]	[395.56890869 216.11895752 0.844621 ]	[375.08859253 326.29083252 0.83406585]	[369.9644165 436.66494751 0.84487844]	[526.49829102 216.08285522 0.85554796]	[547.03759766 323.81118774 0.82038313]	[567.45935059 423.85638428 0.86276585]	[462.39382935 428.95358276 0.70240659]	[421.23458862 431.50326538 0.68491793]	[423.81988525 595.72583008 0.82931763]	[434.05838013 754.80432129 0.76463914]	[505.86703491 426.40084839 0.69052076]	[511.05682373 603.27502441 0.80788511]	[513.58581543 752.17352295 0.7836585 ]	[444.43240356 172.27786255 0.84894001]	[477.6076355 169.8205719 0.85060388]	[426.42037964 146.73231506 0.71471393]	[490.50357056 136.53109741 0.84685773]	[5.13626770e+02 7.93220398e+02 7.67574549e-01]	[5.34173279e+02 7.88213745e+02 7.42774367e-01]	[5.03445343e+02 7.67543762e+02 7.32322574e-01]	[4.23795013e+02 7.95865723e+02 7.33815730e-01]	[4.05834930e+02 7.90759277e+02 7.65602171e-01]	[4.41755798e+02 7.70167114e+02 7.41167665e-01]
[459.82400513 182.6882782 0.82875049]	[459.84161377 216.0806427 0.92862618]	[395.50564575 216.10520935 0.83653361]	[375.02124023 323.7897644 0.82194805]	[367.35409546 439.07180786 0.8456614 ]	[526.42767334 216.0390625 0.86766827]	[546.94158936 326.29013062 0.84051991]	[565.05841064 423.83978271 0.87501955]	[462.371521 428.9871521 0.70287025]	[421.20065308 431.5401001 0.68472886]	[423.790802 598.22857666 0.83873588]	[434.04541016 754.78521729 0.76435155]	[503.48007202 428.91577148 0.68761677]	[508.49688721 603.29833984 0.8244288 ]	[513.56970215 752.20843506 0.78049296]	[444.34738159 172.31317139 0.86148334]	[475.0852356 169.8348999 0.84390622]	[423.86911011 146.69303894 0.73731399]	[487.96618652 136.56188965 0.84687102]	[5.13649048e+02 7.93219971e+02 7.67709613e-01]	[5.34179626e+02 7.88212280e+02 7.43997693e-01]	[5.03438873e+02 7.67583923e+02 7.42789567e-01]	[4.23797607e+02 7.95874634e+02 7.34026670e-01]	[4.05831512e+02 7.90765808e+02 7.64731884e-01]	[4.41753601e+02 7.70156128e+02 7.32023001e-01]
[459.75952148 182.67158508 0.81969672]	[459.76889038 216.09732056 0.93154842]	[393.012146 216.13131714 0.82320589]	[374.97070312 323.77203369 0.81664497]	[362.32684326 439.1295166 0.8739838 ]	[523.96716309 216.04759216 0.8744359 ]	[544.51922607 323.80990601 0.84475058]	[564.97302246 423.88510132 0.88481677]	[462.27319336 431.49234009 0.70219326]	[418.77120972 434.04818726 0.68362653]	[421.39807129 598.2555542 0.84408659]	[434.02679443 754.76800537 0.76355356]	[503.40206909 428.91500854 0.6863097 ]	[508.46710205 603.28796387 0.82915068]	[513.58007812 752.20812988 0.77828383]	[441.88244629 172.32839966 0.86251634]	[470.00158691 169.80026245 0.82949126]	[421.34799194 141.65693665 0.75442046]	[485.44314575 136.54640198 0.86871624]	[5.16140930e+02 7.93218506e+02 7.70460963e-01]	[5.36677612e+02 7.88212708e+02 7.46869802e-01]	[5.03438446e+02 7.67579895e+02 7.38506794e-01]	[4.23837097e+02 7.95874084e+02 7.32988775e-01]	[4.05851685e+02 7.90776489e+02 7.63400435e-01]	[4.41742798e+02 7.70133240e+02 7.24136829e-01]
[459.6758728 185.18495178 0.82353163]	[459.64358521 216.11376953 0.91911137]	[387.9168396 216.14793396 0.81056648]	[369.95202637 326.29333496 0.80460852]	[362.2532959 439.13467407 0.88936424]	[523.86352539 216.02793884 0.8792417 ]	[544.42150879 323.74084473 0.8629694 ]	[564.87835693 423.83883667 0.90096569]	[462.18737793 434.05126953 0.70152575]	[418.70169067 436.58328247 0.6907782 ]	[421.34863281 598.31842041 0.8575753 ]	[434.02816772 754.75061035 0.76759261]	[503.33709717 428.98574829 0.68764526]	[505.99069214 603.32226562 0.84570003]	[513.58557129 752.21588135 0.77995843]	[441.75891113 172.400177 0.88893139]	[467.39901733 169.84790039 0.85269004]	[421.18475342 141.63645935 0.7634666 ]	[482.98916626 136.54168701 0.88496828]	[5.16123169e+02 7.93219666e+02 7.70840228e-01]	[5.36653687e+02 7.88215698e+02 7.46675968e-01]	[5.03444153e+02 7.67582825e+02 7.43071973e-01]	[4.23802734e+02 7.95866821e+02 7.38111198e-01]	[4.05830688e+02 7.90765991e+02 7.68709481e-01]	[4.41756927e+02 7.70119751e+02 7.27959156e-01]
[457.19290161 182.68664551 0.81657857]	[457.17282104 216.13011169 0.90198529]	[385.34664917 218.55101013 0.81494522]	[364.79907227 323.72946167 0.8263517 ]	[359.78839111 439.11407471 0.90505421]	[521.38720703 216.01506042 0.88079113]	[544.35644531 323.74945068 0.87226707]	[562.46136475 423.86221313 0.90211231]	[459.79586792 434.05633545 0.70881498]	[418.64770508 436.61001587 0.69605345]	[421.33441162 598.27526855 0.85551733]	[431.56106567 752.2925415 0.7673043 ]	[503.28494263 428.984375 0.69656032]	[505.95257568 600.8684082 0.83922583]	[513.56445312 752.21807861 0.77931327]	[439.27581787 172.36982727 0.90152591]	[464.84243774 169.84646606 0.88460153]	[418.77340698 141.60598755 0.77017665]	[482.87008667 136.55477905 0.90377438]	[5.13652893e+02 7.90834717e+02 7.74352372e-01]	[5.34181152e+02 7.88196472e+02 7.46940970e-01]	[5.03433167e+02 7.67584595e+02 7.44617581e-01]	[4.23801483e+02 7.95861755e+02 7.31012762e-01]	[4.05821716e+02 7.90765381e+02 7.65126050e-01]	[4.41758362e+02 7.70101624e+02 7.25527227e-01]
[454.61801147 185.20558167 0.77868021]	[454.57180786 216.13621521 0.87189257]	[382.76657104 218.61824036 0.82816613]	[359.83013916 328.85797119 0.85233337]	[359.70001221 439.11416626 0.9044385 ]	[521.27490234 216.00468445 0.87956887]	[544.30065918 323.75302124 0.87107593]	[562.37597656 423.79122925 0.90799046]	[459.70541382 434.0345459 0.70622987]	[418.56311035 436.57391357 0.67917454]	[421.24655151 598.26843262 0.85382819]	[431.55950928 752.28936768 0.7668215 ]	[500.8807373 428.97875977 0.69871908]	[505.88607788 600.85992432 0.84681135]	[511.0987854 752.23529053 0.77782315]	[439.15127563 172.38290405 0.88812029]	[462.36264038 169.88243103 0.89410299]	[418.68353271 141.62071228 0.7760514 ]	[482.75384521 136.52973938 0.92194772]	[5.13640259e+02 7.93219360e+02 7.73218691e-01]	[5.34155823e+02 7.88211975e+02 7.45949626e-01]	[5.03439972e+02 7.67605042e+02 7.45831728e-01]	[4.23841309e+02 7.95836121e+02 7.31624961e-01]	[4.05849640e+02 7.90759644e+02 7.66678154e-01]	[4.41755585e+02 7.70096985e+02 7.19272435e-01]
[454.61813354 185.20697021 0.77867556]	[454.57321167 216.13775635 0.87185687]	[382.7649231 218.61833191 0.82851082]	[359.83062744 328.85858154 0.85232383]	[359.70062256 439.11779785 0.90547001]	[521.27746582 216.00749207 0.8796491 ]	[544.30157471 323.7567749 0.8711068 ]	[562.37713623 423.79443359 0.90794683]	[459.70721436 434.0406189 0.70560056]	[418.56210327 436.58023071 0.67794269]	[421.24597168 598.27087402 0.85431349]	[431.56170654 752.2711792 0.76938134]	[500.88305664 428.98214722 0.6977815 ]	[505.88464355 600.86132812 0.84672719]	[511.09542847 752.22088623 0.78137684]	[439.15042114 172.38319397 0.88827503]	[462.36080933 172.2431488 0.8942048 ]	[418.68200684 141.6179657 0.77600753]	[482.75250244 136.5287323 0.9220109 ]	[5.13641846e+02 7.93222961e+02 7.75327027e-01]	[5.34158325e+02 7.88211609e+02 7.46879637e-01]	[5.03435822e+02 7.67587830e+02 7.45614588e-01]	[4.23854614e+02 7.95843201e+02 7.28561938e-01]	[4.05856018e+02 7.90766296e+02 7.65493810e-01]	[4.41752625e+02 7.67670959e+02 7.18600512e-01]
[454.57528687 185.21286011 0.78893393]	[446.94250488 216.15911865 0.87244004]	[380.21530151 221.099823 0.84391922]	[359.75457764 326.28530884 0.85631764]	[357.15649414 439.1098938 0.8982501 ]	[518.75317383 216.00099182 0.86455244]	[541.82525635 321.2756958 0.87203586]	[562.25170898 423.78375244 0.90090787]	[459.61218262 434.05606079 0.69526136]	[416.11459351 436.58242798 0.67135209]	[421.25006104 598.25201416 0.85779864]	[434.01144409 752.27209473 0.77341199]	[500.7746582 431.4822998 0.69824338]	[503.47348022 600.85852051 0.86056006]	[511.09967041 752.19897461 0.78442585]	[439.09246826 172.38310242 0.89375961]	[462.33990479 169.85081482 0.90495712]	[418.58081055 146.74162292 0.78796518]	[480.29177856 139.02598572 0.88345534]	[5.13646851e+02 7.90815063e+02 7.88272262e-01]	[5.34180481e+02 7.88179565e+02 7.51653075e-01]	[5.03429230e+02 7.67565369e+02 7.39762187e-01]	[4.23854797e+02 7.95811951e+02 7.28758454e-01]	[4.05863312e+02 7.90752136e+02 7.72431076e-01]	[4.41748810e+02 7.67665588e+02 7.16751456e-01]
[446.94934082 185.17070007 0.78706914]	[444.38238525 216.15020752 0.89727956]	[380.10546875 218.66636658 0.85022479]	[359.63101196 326.33721924 0.84393442]	[357.0171814 436.69793701 0.88630265]	[516.18493652 215.99523926 0.84890747]	[541.68914795 321.27493286 0.8520245 ]	[559.82849121 423.81332397 0.88501537]	[457.16851807 431.54299927 0.68679911]	[413.58251953 434.09381104 0.66170299]	[421.17697144 598.23535156 0.85725832]	[431.54257202 752.2744751 0.77104467]	[500.72177124 428.95315552 0.69945455]	[503.42126465 603.27069092 0.87242079]	[511.09301758 752.20758057 0.77965224]	[436.58041382 172.35406494 0.88074338]	[459.80282593 169.82649231 0.89530182]	[416.0824585 149.25372314 0.75473648]	[477.67181396 136.54283142 0.86172885]	[513.65026855 790.7699585 0.79565883]	[5.34182068e+02 7.88134338e+02 7.57208049e-01]	[5.03430328e+02 7.67582275e+02 7.41575956e-01]	[4.23823059e+02 7.95850098e+02 7.24680603e-01]	[4.05832642e+02 7.90770996e+02 7.70719945e-01]	[4.41746490e+02 7.67670349e+02 7.16195822e-01]
[444.309021 185.17453003 0.81971693]	[441.91534424 218.57029724 0.9052133 ]	[377.62252808 221.11399841 0.83977818]	[357.11962891 326.30685425 0.84514308]	[354.58297729 439.09689331 0.88817406]	[511.08877563 216.03175354 0.8409996 ]	[536.74102783 321.19110107 0.83834404]	[557.19812012 423.80133057 0.85122013]	[454.60253906 434.0536499 0.6738317 ]	[408.45568848 436.58660889 0.65858537]	[418.78540039 598.24261475 0.85199726]	[431.54202271 752.24359131 0.77604723]	[500.64816284 428.97570801 0.68687111]	[503.38311768 603.31158447 0.87953031]	[511.06472778 752.16864014 0.78464562]	[431.50061035 172.35487366 0.865767 ]	[459.65704346 169.82505798 0.89042157]	[410.99169922 149.32162476 0.7408812 ]	[472.59832764 136.54196167 0.83210194]	[513.63580322 790.75585938 0.80747068]	[5.34158081e+02 7.88112549e+02 7.67491877e-01]	[5.03427094e+02 7.67521729e+02 7.31168747e-01]	[4.23843811e+02 7.95856750e+02 7.19300747e-01]	[4.05841949e+02 7.90772461e+02 7.70382643e-01]	[4.41735443e+02 7.67630737e+02 7.11756170e-01]
[439.23925781 182.69021606 0.83314222]	[439.30630493 218.55656433 0.9335795 ]	[374.96942139 221.16423035 0.80219102]	[354.46221924 328.88723755 0.81141114]	[346.85159302 439.25564575 0.86378562]	[505.87765503 216.03715515 0.8771221 ]	[529.02105713 323.79342651 0.81276178]	[549.52001953 423.80505371 0.85234201]	[446.9760437 434.04837036 0.6672709 ]	[403.37411499 436.58151245 0.66155785]	[418.67178345 600.80004883 0.85608721]	[431.54275513 754.80072021 0.76346391]	[495.65222168 431.4800415 0.6573199 ]	[503.26696777 603.28424072 0.87649935]	[513.58886719 752.22857666 0.77020651]	[421.30697632 172.36663818 0.89651382]	[449.48944092 169.77832031 0.84782684]	[400.75018311 146.77955627 0.76338953]	[464.87573242 136.53619385 0.8801077 ]	[516.15808105 790.75292969 0.79151392]	[5.36695679e+02 7.88101685e+02 7.60737777e-01]	[5.03465759e+02 7.67610840e+02 7.06095815e-01]	[4.21347046e+02 7.95896484e+02 7.10081637e-01]	[4.03349213e+02 7.90791809e+02 7.70323455e-01]	[4.41766327e+02 7.70189392e+02 7.17809021e-01]
[439.13449097 185.18650818 0.83866847]	[439.16149902 218.57398987 0.92596972]	[369.90280151 223.66596985 0.78331637]	[346.86117554 331.48077393 0.80081677]	[341.71981812 439.22946167 0.89701557]	[503.32913208 216.00567627 0.89283293]	[524.00762939 321.24349976 0.85712767]	[547.01464844 423.81765747 0.86002165]	[444.42788696 434.06402588 0.67532277]	[403.26040649 436.58773804 0.67273587]	[418.66815186 600.8170166 0.86169082]	[431.53799438 754.78479004 0.76299572]	[490.51806641 431.50662231 0.64539772]	[500.89877319 603.26873779 0.86806285]	[511.05737305 752.18200684 0.77456737]	[421.18237305 172.42858887 0.92332286]	[444.4201355 169.8401947 0.87866366]	[400.61920166 149.22279358 0.77999359]	[462.35906982 139.02935791 0.89012718]	[516.1227417 790.75292969 0.79619271]	[5.34177979e+02 7.88086975e+02 7.54512310e-01]	[5.03433350e+02 7.67547791e+02 6.95733130e-01]	[4.21324493e+02 7.95889771e+02 7.06920445e-01]	[4.03335449e+02 7.90787109e+02 7.65745342e-01]	[4.41773407e+02 7.70173645e+02 7.08545864e-01]
[436.66708374 185.22166443 0.82641995]	[436.60684204 218.62818909 0.87787956]	[362.34442139 226.25785828 0.79050112]	[341.72387695 331.40975952 0.83774734]	[339.23565674 439.16244507 0.90806699]	[500.85217285 216.02178955 0.88177276]	[523.88757324 321.21411133 0.87923318]	[544.54022217 423.86627197 0.87323892]	[444.33825684 436.58703613 0.69042557]	[400.7901001 439.14154053 0.69287187]	[418.644104 600.87756348 0.86738926]	[431.53485107 754.81616211 0.75974894]	[485.49343872 431.53393555 0.65947831]	[500.88687134 603.28106689 0.86622602]	[508.54486084 749.73718262 0.78595972]	[418.70913696 172.43492126 0.91829109]	[441.93295288 169.86871338 0.90059948]	[398.17666626 149.27166748 0.78329664]	[462.24996948 139.08522034 0.88568527]	[513.58752441 790.74688721 0.8103078 ]	[5.34112976e+02 7.88069763e+02 7.54813373e-01]	[5.03414673e+02 7.67484009e+02 6.92920685e-01]	[4.21291748e+02 7.95898743e+02 7.06135631e-01]	[4.03311584e+02 7.90792969e+02 7.65215874e-01]	[4.41786774e+02 7.70214233e+02 7.14568973e-01]
[436.68310547 185.26202393 0.8303268 ]	[431.56005859 218.61639404 0.84702301]	[362.20999146 226.29263306 0.8038137 ]	[339.26068115 333.93719482 0.85634392]	[339.09182739 441.66952515 0.91224962]	[500.73480225 215.99778748 0.8791821 ]	[523.79547119 321.27972412 0.87420166]	[544.36126709 423.80133057 0.90269017]	[441.89144897 436.64569092 0.7004112 ]	[400.7350769 439.20498657 0.69674939]	[418.62582397 600.86474609 0.87092745]	[431.52435303 754.81744385 0.76070547]	[485.38006592 434.04980469 0.66659772]	[500.86578369 600.85150146 0.85888004]	[508.54101562 749.73504639 0.7888661 ]	[418.67822266 172.48808289 0.92242968]	[441.92034912 169.86097717 0.89421284]	[398.04345703 151.75621033 0.79470366]	[459.7913208 139.09762573 0.86071002]	[513.56958008 790.72052002 0.81506693]	[5.34104431e+02 7.88056274e+02 7.53590047e-01]	[5.03410675e+02 7.67497803e+02 6.94257259e-01]	[4.21299622e+02 7.95892334e+02 7.03119278e-01]	[4.03315979e+02 7.90790466e+02 7.60642469e-01]	[4.41775604e+02 7.70219788e+02 7.13537931e-01]
[434.11157227 187.78297424 0.8140738 ]	[428.95388794 218.61691284 0.84964997]	[359.75473022 226.29666138 0.81282145]	[339.15145874 331.42538452 0.85070884]	[336.5604248 441.68118286 0.9020263 ]	[498.24755859 215.99203491 0.86856091]	[521.36413574 321.26199341 0.88339329]	[541.91741943 421.32653809 0.91778558]	[441.81463623 436.63601685 0.70999545]	[400.67907715 439.20663452 0.69818127]	[418.56726074 603.29119873 0.8710196 ]	[431.52587891 754.82550049 0.75656968]	[482.92242432 431.52615356 0.67845446]	[500.79376221 600.8848877 0.85117108]	[508.54571533 752.16851807 0.78400278]	[418.5736084 174.84994507 0.9110828 ]	[441.78884888 172.28381348 0.91209817]	[395.52920532 151.7752533 0.79212523]	[459.61950684 139.07974243 0.83529526]	[511.07824707 790.72845459 0.80450201]	[5.31622498e+02 7.88063171e+02 7.43716002e-01]	[5.03418762e+02 7.67543213e+02 7.07819223e-01]	[4.21290131e+02 7.95866882e+02 7.00068474e-01]	[4.03314911e+02 7.90779968e+02 7.52356529e-01]	[4.41789276e+02 7.70237793e+02 7.07928598e-01]
[431.54519653 187.78822327 0.80820447]	[426.40338135 218.63311768 0.85425061]	[359.69064331 226.28633118 0.82077014]	[339.06652832 331.50140381 0.85408747]	[336.48187256 441.77029419 0.9016909 ]	[498.1647644 216.02099609 0.85758239]	[521.29370117 323.77023315 0.86945772]	[541.84039307 421.334198 0.91855061]	[441.76754761 436.61300659 0.71472943]	[400.64666748 439.19747925 0.70369852]	[418.56417847 603.32659912 0.8738004 ]	[431.53405762 754.82562256 0.75732118]	[482.87121582 431.47406006 0.68817091]	[500.74420166 600.84356689 0.83890569]	[511.06756592 754.82592773 0.76192164]	[416.14254761 174.8432312 0.90274 ]	[441.70217896 172.28915405 0.91354275]	[395.50994873 151.8187561 0.79365671]	[457.17050171 139.0801239 0.83274078]	[5.16165100e+02 7.93276611e+02 7.32754946e-01]	[5.36705688e+02 7.90621826e+02 7.20034242e-01]	[5.03429321e+02 7.70106384e+02 7.25996852e-01]	[4.21264465e+02 7.95840820e+02 7.10768938e-01]	[4.03301086e+02 7.90759399e+02 7.60911345e-01]	[4.41812073e+02 7.70233337e+02 7.07636118e-01]
[428.98532104 187.8004303 0.81447095]	[423.89785767 218.65159607 0.86415678]	[359.6184082 226.25466919 0.82202321]	[336.59616089 334.02954102 0.86324859]	[333.96200562 441.71365356 0.87896305]	[495.65679932 216.07015991 0.8433556 ]	[521.20275879 323.76318359 0.85279042]	[541.75244141 421.34243774 0.91547596]	[441.74179077 436.60116577 0.71712202]	[398.25219727 439.19723511 0.70999801]	[418.56655884 603.37255859 0.88139182]	[431.53808594 754.81884766 0.75725591]	[482.86416626 428.95391846 0.6933043 ]	[500.70446777 603.33007812 0.85516459]	[508.54763794 754.77026367 0.76744181]	[416.07608032 174.85054016 0.89383453]	[439.31182861 172.27485657 0.91625452]	[390.50637817 151.86386108 0.78899074]	[454.64517212 139.08184814 0.80824476]	[5.18696228e+02 7.93356873e+02 7.10306823e-01]	[5.39230530e+02 7.90655029e+02 7.13037074e-01]	[5.03388580e+02 7.67662964e+02 7.20672488e-01]	[4.21260864e+02 7.95856628e+02 7.03548133e-01]	[4.03299591e+02 7.90765747e+02 7.57030725e-01]	[4.41809937e+02 7.70214783e+02 7.02225268e-01]
[426.39605713 187.79852295 0.817972 ]	[423.81915283 218.6675415 0.87317699]	[357.18063354 226.25180054 0.82143682]	[336.53530884 334.0112915 0.85432875]	[331.45159912 441.81866455 0.85825366]	[493.13345337 216.07406616 0.83715242]	[518.71038818 321.27236938 0.83470136]	[541.7166748 421.33651733 0.91122538]	[441.73352051 436.58776855 0.72139674]	[398.25415039 439.19207764 0.71426284]	[418.59115601 603.39056396 0.88294709]	[4.31532104e+02 7.57304382e+02 7.53221333e-01]	[482.85003662 428.93212891 0.69660258]	[500.69451904 603.34210205 0.86626148]	[511.05767822 757.32110596 0.76285422]	[413.55157471 174.84934998 0.87592411]	[439.23724365 172.27931213 0.91006356]	[387.91171265 151.87843323 0.7958405 ]	[454.54660034 139.07673645 0.80266231]	[5.18737793e+02 7.95893311e+02 7.21070170e-01]	[5.39267883e+02 7.90735291e+02 7.32101440e-01]	[5.03416016e+02 7.70080078e+02 7.26958573e-01]	[4.21259125e+02 7.95846863e+02 7.08589673e-01]	[4.03297882e+02 7.90760498e+02 7.60501683e-01]	[4.41803558e+02 7.70238831e+02 6.93689048e-01]
[423.9246521 190.24087524 0.82061183]	[421.38604736 221.11019897 0.88082623]	[357.09558105 228.76991272 0.82048941]	[336.47055054 336.46566772 0.85199511]	[328.84417725 441.85391235 0.85016036]	[490.57421875 216.09649658 0.83420211]	[518.63726807 323.73196411 0.82285869]	[539.28393555 421.35986328 0.8985948 ]	[441.69235229 434.10339355 0.71862912]	[398.22879028 439.17614746 0.71205527]	[418.58203125 603.4005127 0.88015383]	[4.31525574e+02 7.57316040e+02 7.51421988e-01]	[482.80007935 426.40985107 0.70490474]	[500.71325684 603.38623047 0.87490803]	[513.61352539 762.51452637 0.76519608]	[411.0135498 174.87428284 0.86853713]	[439.19958496 172.27471924 0.9053098 ]	[385.36849976 151.91192627 0.79954737]	[449.52142334 139.09063721 0.78547281]	[5.21268921e+02 8.00963318e+02 7.35700369e-01]	[5.41736816e+02 7.90817993e+02 7.46009052e-01]	[5.03447083e+02 7.70275208e+02 6.99263513e-01]	[4.21285004e+02 7.95889282e+02 7.09825754e-01]	[4.03302582e+02 7.90785645e+02 7.59743273e-01]	[4.41789093e+02 7.70256836e+02 6.90929413e-01]
[423.92312622 190.24220276 0.82112426]	[421.38583374 221.10351562 0.88163519]	[357.09872437 226.31625366 0.82072735]	[336.4644165 334.07373047 0.84766543]	[328.847229 441.85687256 0.84991354]	[490.57034302 216.08958435 0.83507514]	[518.64196777 323.72842407 0.82422334]	[539.28027344 421.36151123 0.89675987]	[441.70083618 434.11126709 0.71705997]	[398.23907471 439.17770386 0.71052247]	[418.58273315 603.40679932 0.88165909]	[4.31503723e+02 7.57355347e+02 7.47852206e-01]	[482.8041687 426.42147827 0.70294315]	[500.71618652 603.39202881 0.87553406]	[513.61834717 764.95513916 0.76582152]	[411.01116943 174.8754425 0.86871809]	[439.1993103 172.27482605 0.90542072]	[385.3684082 151.91421509 0.80100703]	[449.52505493 139.09649658 0.78508419]	[5.21262024e+02 8.00958984e+02 7.35089302e-01]	[5.41731140e+02 7.90817871e+02 7.46269226e-01]	[5.03439117e+02 7.70275513e+02 7.03435242e-01]	[4.21258942e+02 7.98367126e+02 7.05812514e-01]	[4.03279388e+02 7.90802490e+02 7.53949583e-01]	[4.41793396e+02 7.72705444e+02 6.91401541e-01]
[423.86791992 190.27487183 0.83467728]	[421.31616211 221.09855652 0.89406949]	[357.01528931 228.77587891 0.8120088 ]	[333.98858643 336.50128174 0.84291589]	[321.30795288 441.83486938 0.87382627]	[488.01016235 216.08200073 0.84249741]	[516.15856934 323.79315186 0.81249005]	[536.74890137 423.76934814 0.86281455]	[441.66949463 436.60263062 0.71856141]	[398.20391846 439.19726562 0.71488154]	[418.55682373 603.40325928 0.87933552]	[4.31495911e+02 7.57323975e+02 7.48909593e-01]	[482.78616333 428.9395752 0.70176756]	[500.71209717 603.37060547 0.87384617]	[513.64691162 764.99176025 0.7711938 ]	[410.96908569 174.93157959 0.85885435]	[439.15737915 172.31227112 0.9040547 ]	[385.30935669 151.94978333 0.79835492]	[449.51348877 139.1065979 0.78967607]	[5.21283264e+02 8.00982422e+02 7.29579508e-01]	[5.41774475e+02 7.93230652e+02 7.44558334e-01]	[5.03432098e+02 7.70307800e+02 7.05803454e-01]	[4.21276367e+02 7.95881531e+02 7.10810304e-01]	[4.03301514e+02 7.90786194e+02 7.53367901e-01]	[4.41776154e+02 7.70247314e+02 6.83851779e-01]
[421.40228271 190.29899597 0.85065109]	[421.27960205 221.11604309 0.89529204]	[354.58963013 228.79495239 0.80426925]	[331.40838623 336.60888672 0.84562898]	[321.21893311 441.85003662 0.89103287]	[487.96463013 216.10023499 0.84467113]	[513.62103271 326.31164551 0.80317605]	[536.65875244 421.38165283 0.85388625]	[439.27929688 436.61489868 0.71904153]	[398.15438843 439.19641113 0.70994669]	[416.17208862 603.44415283 0.87584972]	[4.31509644e+02 7.57369385e+02 7.47753024e-01]	[482.7338562 428.96789551 0.70087451]	[500.73147583 603.32061768 0.86986351]	[516.11560059 767.48883057 0.77642864]	[408.40444946 174.93833923 0.85774505]	[439.09008789 172.33877563 0.89225149]	[382.77090454 151.92355347 0.83037746]	[446.93890381 139.10195923 0.80099046]	[5.21270752e+02 8.06113708e+02 7.77678967e-01]	[5.41766846e+02 7.95861572e+02 7.49375999e-01]	[5.03438751e+02 7.72809937e+02 6.82993293e-01]	[4.21229492e+02 7.95864807e+02 7.10942149e-01]	[4.03265533e+02 7.90773254e+02 7.52653003e-01]	[4.41791656e+02 7.72704407e+02 6.94694877e-01]
[421.33377075 192.78456116 0.89376962]	[421.17907715 223.68458557 0.88948351]	[352.00186157 231.32640076 0.79434544]	[323.81033325 339.12557983 0.84781396]	[318.76257324 444.35192871 0.89345485]	[485.44641113 218.57788086 0.84309334]	[511.02929688 328.91177368 0.8056668 ]	[531.62164307 423.90216064 0.82953763]	[439.21548462 439.18048096 0.73174977]	[398.07601929 441.73413086 0.70659542]	[416.15820312 603.49780273 0.86424184]	[4.31485962e+02 7.59944702e+02 7.41024315e-01]	[480.3578186 434.08554077 0.71735549]	[500.67977905 603.31848145 0.87127262]	[513.60510254 765.06903076 0.77733201]	[403.35134888 175.09580994 0.87825531]	[436.61453247 172.45021057 0.89007735]	[380.1661377 151.86735535 0.86590433]	[444.3944397 141.63795471 0.83044648]	[5.18670898e+02 8.08669067e+02 8.02776575e-01]	[5.36733521e+02 8.03505554e+02 7.42145360e-01]	[5.03443848e+02 7.72796570e+02 6.86897516e-01]	[4.21205963e+02 7.98373779e+02 7.07463026e-01]	[4.00841370e+02 7.90808838e+02 7.44130611e-01]	[4.41793823e+02 7.72788635e+02 6.93138421e-01]
[421.21548462 192.79928589 0.89326739]	[421.14361572 223.71629333 0.8884896 ]	[352.00747681 231.35873413 0.80034196]	[323.74768066 341.67263794 0.84720796]	[318.74029541 444.39306641 0.8905502 ]	[485.37564087 218.59117126 0.85277408]	[508.53744507 331.50021362 0.82119673]	[531.61645508 426.44400024 0.81736928]	[439.18222046 441.71270752 0.72581524]	[398.05273438 441.84164429 0.69533557]	[416.14154053 605.92645264 0.8559832 ]	[4.31473663e+02 7.59916382e+02 7.42140830e-01]	[480.3187561 436.66705322 0.723104 ]	[500.69448853 603.40167236 0.88430423]	[513.59753418 767.55053711 0.78386986]	[403.27355957 177.47505188 0.87666845]	[434.07125854 172.48538208 0.86468697]	[380.10531616 151.86941528 0.88515484]	[444.32479858 144.15708923 0.84544551]	[5.16163330e+02 8.11229980e+02 7.44665325e-01]	[5.36721436e+02 8.08545288e+02 7.26343751e-01]	[5.03440155e+02 7.75271606e+02 6.72118843e-01]	[4.21208954e+02 7.98418945e+02 7.03938305e-01]	[4.00824860e+02 7.90827026e+02 7.40570903e-01]	[4.41788177e+02 7.72756226e+02 6.89076126e-01]
[421.19299316 192.92552185 0.9205302 ]	[418.765625 228.84710693 0.89743829]	[349.45016479 233.8658905 0.79917711]	[321.30358887 339.23098755 0.84986824]	[318.68255615 446.9335022 0.88318658]	[482.96765137 221.12226868 0.83587033]	[508.52746582 334.04196167 0.84882605]	[531.5769043 429.00228882 0.81533748]	[439.12942505 441.75689697 0.72406757]	[395.63174438 444.31695557 0.69029582]	[416.16955566 605.97729492 0.85452074]	[4.31487793e+02 7.62433105e+02 7.44185627e-01]	[480.28521729 439.14016724 0.71899253]	[500.67074585 603.46014404 0.87565303]	[511.10375977 770.17053223 0.78123319]	[403.28170776 177.62399292 0.8659144 ]	[431.55151367 175.00534058 0.86568767]	[380.12689209 154.44023132 0.87159657]	[441.88796997 149.23796082 0.86773092]	[5.18717590e+02 8.16381531e+02 6.83717966e-01]	[5.39262878e+02 8.11210876e+02 7.16143131e-01]	[5.03424072e+02 7.85480286e+02 6.47931933e-01]	[4.21216705e+02 7.98439575e+02 7.09289908e-01]	[4.00832367e+02 7.90833496e+02 7.42755830e-01]	[4.41796661e+02 7.72800781e+02 6.92032337e-01]
[421.14453125 193.02119446 0.92898917]	[418.75537109 231.41043091 0.9222641 ]	[349.4319458 233.9989624 0.8093279]	[321.27023315 341.68289185 0.84924632]	[318.65496826 452.07696533 0.88505769]	[482.94873047 223.72447205 0.82350755]	[508.53109741 336.50436401 0.8655318 ]	[531.605896 431.53460693 0.81671822]	[439.09191895 441.82748413 0.71460205]	[395.60882568 444.37567139 0.68330455]	[416.16778564 606.05535889 0.84667718]	[4.31521790e+02 7.62464661e+02 7.39540637e-01]	[480.25680542 439.21676636 0.71512187]	[500.68807983 605.90332031 0.87915617]	[5.13606506e+02 7.72780579e+02 7.62562871e-01]	[400.84912109 180.1288147 0.86741167]	[431.4725647 177.47370911 0.86339879]	[380.08596802 154.5688324 0.85034996]	[441.86679077 151.80583191 0.8941561 ]	[5.18729797e+02 8.23998047e+02 6.95015788e-01]	[5.39292053e+02 8.13747498e+02 7.28803217e-01]	[5.05888611e+02 7.88102173e+02 6.61339104e-01]	[4.21215790e+02 8.00934814e+02 7.15532184e-01]	[4.00843170e+02 7.93229004e+02 7.45027721e-01]	[4.41826233e+02 7.75275635e+02 6.88276768e-01]
[418.69128418 195.46969604 0.91566598]	[418.76870728 233.88301086 0.93823111]	[349.43304443 236.46012878 0.82103193]	[321.24758911 341.79156494 0.84906095]	[318.64318848 457.0982666 0.89769679]	[482.93347168 231.30769348 0.83020991]	[508.54782104 336.65353394 0.87690115]	[534.11120605 434.12265015 0.83474404]	[439.09472656 444.34417725 0.70934874]	[395.61090088 446.94546509 0.67168945]	[418.54257202 608.60748291 0.83156478]	[4.31545654e+02 7.59934753e+02 7.42162824e-01]	[480.24551392 439.27886963 0.71684039]	[500.65686035 606.03259277 0.86860144]	[5.13585083e+02 7.75335632e+02 7.53120720e-01]	[400.71688843 185.18067932 0.86908793]	[426.44552612 177.61947632 0.86516315]	[377.67358398 157.03459167 0.8309074 ]	[441.85693359 154.32902527 0.91557723]	[5.18677551e+02 8.21475342e+02 6.98635340e-01]	[5.39225952e+02 8.11343262e+02 7.38799572e-01]	[5.05885620e+02 7.88200745e+02 6.57747209e-01]	[4.21274048e+02 7.98412415e+02 7.20420063e-01]	[4.03285004e+02 7.90823792e+02 7.51650214e-01]	[4.41818756e+02 7.72766968e+02 6.90191746e-01]
[418.67663574 198.03459167 0.89162809]	[418.72537231 236.42732239 0.94146407]	[349.36495972 236.65052795 0.80850774]	[321.20809937 344.31643677 0.84771299]	[318.63851929 459.60601807 0.91420519]	[482.88424683 233.90261841 0.86386096]	[508.53619385 339.13226318 0.86992353]	[534.13745117 436.68115234 0.85637885]	[439.09481812 446.91162109 0.69801503]	[395.61367798 452.04226685 0.67114341]	[418.54055786 618.75787354 0.82057518]	[4.31543274e+02 7.59940186e+02 7.42043376e-01]	[480.25299072 441.79205322 0.71217555]	[500.6673584 608.60931396 0.84257448]	[5.11073090e+02 7.85512085e+02 7.58965611e-01]	[400.69207764 190.30070496 0.88696051]	[426.39105225 182.70066833 0.85259306]	[377.66802979 159.59623718 0.80438429]	[441.78515625 154.53297424 0.9201026 ]	[5.21254700e+02 8.26578552e+02 7.16477156e-01]	[5.41734863e+02 8.16324219e+02 7.20981717e-01]	[5.03354187e+02 7.90820679e+02 6.86004400e-01]	[4.21272217e+02 8.00911926e+02 7.13742733e-01]	[4.03275299e+02 7.93217896e+02 7.47052550e-01]	[4.41827362e+02 7.72767517e+02 6.82238221e-01]
[418.63574219 203.16970825 0.84398526]	[418.67333984 236.6101532 0.93399739]	[346.84994507 241.69114685 0.78244793]	[321.15093994 349.45327759 0.8528105 ]	[318.64135742 459.7253418 0.93005186]	[482.81863403 234.04289246 0.88796043]	[508.54077148 339.21270752 0.86002105]	[534.09637451 439.24584961 0.86944902]	[436.67312622 452.00906372 0.69037288]	[395.56149292 457.11166382 0.68086326]	[416.16848755 623.8347168 0.85422289]	[4.34012115e+02 7.59928650e+02 7.50352800e-01]	[480.18539429 444.36392212 0.70650208]	[500.64404297 613.69476318 0.82076025]	[5.11050262e+02 7.88180542e+02 7.65057206e-01]	[400.64151001 192.91790771 0.91247749]	[423.87664795 190.29914856 0.87386131]	[377.63943481 164.72544861 0.79879254]	[441.74362183 157.06524658 0.90535235]	[5.21276733e+02 8.29189514e+02 7.18503237e-01]	[5.41766479e+02 8.21510498e+02 7.13625193e-01]	[5.03327118e+02 7.98399841e+02 6.62370980e-01]	[4.21305298e+02 8.00998840e+02 7.14536607e-01]	[4.03283875e+02 7.93268616e+02 7.42415726e-01]	[4.41826141e+02 7.72711670e+02 6.91720665e-01]
[418.61920166 205.76589966 0.84560072]	[418.6569519 239.12927246 0.91778779]	[346.84613037 249.30926514 0.78174537]	[318.77624512 357.00357056 0.88450205]	[318.62701416 462.25848389 0.93514246]	[482.81234741 236.50048828 0.89156729]	[511.00830078 341.81002808 0.81997979]	[534.10339355 441.79754639 0.86538106]	[436.67080688 457.14852905 0.69863307]	[395.52682495 459.72738647 0.68511909]	[418.55285645 623.90301514 0.8720392 ]	[4.34055878e+02 7.62454163e+02 7.53951788e-01]	[480.19219971 449.49234009 0.69318503]	[500.66583252 618.84246826 0.85165364]	[5.11089325e+02 7.90684937e+02 7.68081546e-01]	[400.6265564 193.02346802 0.92050207]	[423.83383179 190.38856506 0.88601345]	[377.64013672 172.25585938 0.82824147]	[441.71740723 162.10348511 0.87936473]	[5.21247620e+02 8.29227173e+02 7.28185654e-01]	[5.39314636e+02 8.24027954e+02 7.20270336e-01]	[5.03355621e+02 8.03559570e+02 6.68421507e-01]	[4.21292328e+02 8.00978638e+02 7.12021530e-01]	[4.03292908e+02 7.93252075e+02 7.43666112e-01]	[4.41861847e+02 7.72737610e+02 6.89381063e-01]
[418.57629395 210.92504883 0.8694104 ]	[418.65142822 246.73936462 0.88537037]	[346.84539795 254.36749268 0.802055 ]	[321.14556885 359.57556152 0.89455652]	[318.61001587 464.90756226 0.90221655]	[482.82232666 236.66116333 0.88484854]	[511.00891113 346.88955688 0.80575675]	[534.16479492 444.32403564 0.85127419]	[436.62191772 462.2281189 0.70903891]	[393.05749512 462.36065674 0.67944145]	[418.66036987 624.01153564 0.88511759]	[4.34075287e+02 7.62429871e+02 7.52232969e-01]	[480.17733765 457.18435669 0.69734329]	[500.66217041 623.95861816 0.8783133 ]	[5.13590637e+02 7.98381592e+02 7.36165285e-01]	[398.23492432 195.62071228 0.91438729]	[423.77145386 193.01220703 0.9096486 ]	[377.5383606 172.45526123 0.82148659]	[441.66976929 167.24754333 0.88067228]	[5.21262024e+02 8.34355225e+02 6.76688731e-01]	[5.41749634e+02 8.29262329e+02 7.08587527e-01]	[5.03385345e+02 8.11141907e+02 6.90204740e-01]	[4.21321686e+02 8.00929871e+02 7.05348969e-01]	[4.03327942e+02 7.93228210e+02 7.44971275e-01]	[4.41866394e+02 7.72699219e+02 6.80930734e-01]
[418.62442017 213.52923584 0.91643143]	[418.65264893 251.89709473 0.91288656]	[346.87420654 254.52774048 0.80678368]	[321.18899536 359.73318481 0.88092518]	[318.59405518 469.96902466 0.88824522]	[482.83190918 241.64724731 0.85012662]	[511.01681519 354.45126343 0.8208406 ]	[536.66296387 449.48428345 0.82194567]	[436.56448364 462.30224609 0.70297927]	[392.99887085 464.8588562 0.6769377 ]	[418.73214722 626.47509766 0.88444698]	[4.34075714e+02 7.59943726e+02 7.50682294e-01]	[477.73678589 459.684021 0.69257951]	[498.25222778 626.49029541 0.86898744]	[5.13622864e+02 8.03505859e+02 7.48530149e-01]	[400.66503906 200.67326355 0.88140136]	[423.83132935 195.62252808 0.89109421]	[377.66235352 177.49961853 0.80045414]	[441.65518188 172.33653259 0.89116293]	[5.21321106e+02 8.42005554e+02 7.18921185e-01]	[5.41822083e+02 8.31839355e+02 7.52824843e-01]	[5.03385590e+02 8.11266907e+02 6.80296838e-01]	[4.23814850e+02 8.00919495e+02 6.98064208e-01]	[4.03381683e+02 7.93243469e+02 7.44910777e-01]	[4.41862549e+02 7.70256592e+02 6.68486357e-01]
[418.62469482 213.52809143 0.91650259]	[418.65261841 251.89781189 0.91293544]	[346.87768555 254.52909851 0.80733103]	[321.18930054 359.71844482 0.88331693]	[318.59454346 469.96905518 0.88862491]	[482.83129883 241.64604187 0.85028332]	[511.02182007 354.45983887 0.8215149 ]	[536.65869141 449.47424316 0.82145554]	[436.56463623 462.30166626 0.70293003]	[392.99914551 464.8588562 0.67678219]	[418.73175049 626.47943115 0.88432133]	[4.34074585e+02 7.59942139e+02 7.50475287e-01]	[477.73660278 459.68334961 0.6921069 ]	[498.25588989 626.4909668 0.86909437]	[5.13616150e+02 8.03500916e+02 7.46774852e-01]	[400.66549683 200.67300415 0.88144326]	[423.82971191 195.62149048 0.89144069]	[377.66567993 177.50253296 0.79845524]	[439.33679199 172.33763123 0.89050925]	[5.21331787e+02 8.42024475e+02 7.15884209e-01]	[5.41836304e+02 8.31845703e+02 7.48648405e-01]	[5.03375031e+02 8.11269714e+02 6.79299474e-01]	[4.23842712e+02 8.00940979e+02 6.95346177e-01]	[4.05833771e+02 7.93264160e+02 7.41729259e-01]	[4.41860046e+02 7.70246765e+02 6.62533760e-01]
[418.61206055 216.05236816 0.91271204]	[418.69311523 254.52870178 0.9475252 ]	[346.85916138 257.13916016 0.81579137]	[321.15542603 364.8309021 0.86285377]	[318.59127808 477.612854 0.89870155]	[482.85269165 251.88796997 0.84565347]	[511.06082153 357.09915161 0.8760488 ]	[536.6739502 454.61480713 0.83293068]	[434.09509277 462.37802124 0.68817586]	[390.48654175 464.9230957 0.66732192]	[418.77258301 626.5703125 0.88124663]	[4.34095734e+02 7.62434448e+02 7.53270268e-01]	[477.68939209 459.78179932 0.69046235]	[498.23422241 629.11450195 0.83181572]	[5.16189453e+02 8.08629944e+02 7.85827160e-01]	[400.63824463 208.28726196 0.88667834]	[423.83633423 200.60479736 0.88012445]	[377.65155029 185.18760681 0.7659086 ]	[441.66506958 174.98950195 0.91886199]	[5.21364136e+02 8.49579956e+02 6.97623074e-01]	[5.41877869e+02 8.39408447e+02 7.09861338e-01]	[5.03446228e+02 8.16404480e+02 6.49014473e-01]	[4.23806305e+02 8.00935181e+02 7.00095654e-01]	[4.05823059e+02 7.93255981e+02 7.43035018e-01]	[4.41880402e+02 7.70246704e+02 6.73358560e-01]
[418.57156372 231.32661438 0.8623262 ]	[418.67703247 259.68188477 0.91832852]	[346.86810303 269.85015869 0.78344798]	[318.74920654 375.12240601 0.88865054]	[316.16418457 480.33477783 0.93145514]	[482.89694214 257.06365967 0.88741219]	[516.13604736 364.76928711 0.81758165]	[534.18127441 462.41534424 0.85317785]	[431.52154541 472.57785034 0.66830605]	[387.92358398 475.16433716 0.66664737]	[421.25234985 631.62805176 0.84841621]	[4.34083557e+02 7.62450562e+02 7.49705255e-01]	[475.15374756 467.45071411 0.67339885]	[498.14993286 641.83477783 0.81351626]	[5.16206360e+02 8.13777771e+02 7.66624331e-01]	[398.24954224 216.06556702 0.91973585]	[421.37969971 213.43078613 0.91693896]	[377.58004761 195.42222595 0.75892812]	[439.31674194 185.18293762 0.86784852]	[5.21308777e+02 8.54929565e+02 7.32449591e-01]	[5.41803223e+02 8.52198486e+02 7.87089705e-01]	[5.05880554e+02 8.29172485e+02 6.80499434e-01]	[4.23869629e+02 8.00948120e+02 6.89712942e-01]	[4.05852753e+02 7.93287964e+02 7.29933262e-01]	[4.41824402e+02 7.70257141e+02 6.72245324e-01]
[416.15432739 233.96899414 0.89633203]	[418.68911743 269.8137207 0.89488602]	[346.89190674 274.89749146 0.80061197]	[318.72290039 380.12127686 0.90789461]	[316.11083984 482.8946228 0.93111873]	[482.89877319 259.63034058 0.86045605]	[516.14611816 369.94995117 0.80470657]	[534.18426514 467.45407104 0.82270533]	[431.52236938 477.70907593 0.6765306 ]	[387.94711304 480.23364258 0.67606729]	[421.32635498 636.80560303 0.83861738]	[4.34111725e+02 7.62485229e+02 7.50082791e-01]	[475.11837769 472.59997559 0.66393244]	[498.11532593 644.4262085 0.83186191]	[5.16153198e+02 8.18921814e+02 7.45135665e-01]	[398.25405884 218.67727661 0.88118303]	[421.38012695 216.06347656 0.91172034]	[377.73287964 200.57978821 0.66251504]	[441.66293335 192.7900238 0.89132828]	[5.21377869e+02 8.59928650e+02 7.39029348e-01]	[5.41877563e+02 8.52293213e+02 8.05509567e-01]	[5.03410492e+02 8.31733643e+02 7.01249957e-01]	[4.23867279e+02 8.03510681e+02 6.73116922e-01]	[4.05838348e+02 7.93353699e+02 7.10082293e-01]	[4.41825928e+02 7.72726685e+02 6.55224204e-01]
[416.14593506 236.54443359 0.89549989]	[418.74240112 272.49224854 0.93186557]	[349.41906738 275.05377197 0.8119356 ]	[318.70831299 382.73751831 0.89115775]	[316.05432129 485.44564819 0.90681523]	[482.95361328 267.340271 0.81451499]	[516.11053467 375.08670044 0.83513963]	[534.17974854 475.08480835 0.8218385 ]	[431.48104858 480.26339722 0.6888032 ]	[387.91482544 482.78250122 0.68329734]	[423.77749634 641.80926514 0.84188449]	[4.36540710e+02 7.59906860e+02 7.56776154e-01]	[472.58065796 477.66549683 0.6708985 ]	[495.63241577 646.95587158 0.82704324]	[5.16147766e+02 8.26614258e+02 7.67028272e-01]	[398.2477417 228.76797485 0.87675416]	[423.76742554 221.12884521 0.88223135]	[377.74484253 205.77624512 0.60153615]	[441.71856689 195.46803284 0.93332386]	[5.21276062e+02 8.67649048e+02 7.70581305e-01]	[5.41780090e+02 8.57422852e+02 7.74571598e-01]	[5.05875092e+02 8.34374329e+02 6.80608690e-01]	[4.23885315e+02 8.05998901e+02 6.81120038e-01]	[4.05840881e+02 7.95819763e+02 7.10517406e-01]	[4.41815979e+02 7.70156128e+02 6.58835709e-01]
[416.15103149 241.6472168 0.84306419]	[418.79275513 277.46688843 0.94242668]	[349.4175415 277.66931152 0.81435597]	[318.70568848 385.3026123 0.88226974]	[316.00506592 490.53158569 0.88080049]	[485.37316895 274.94543457 0.85204148]	[516.11425781 377.71829224 0.87005997]	[531.62304688 480.21347046 0.86636424]	[431.48477173 482.79043579 0.69354713]	[387.93035889 482.86856079 0.6863122 ]	[426.36019897 641.83343506 0.81625104]	[436.59408569 762.42529297 0.76775438]	[472.56518555 480.23898315 0.67823899]	[493.06350708 647.07666016 0.80453873]	[5.13638123e+02 8.29099915e+02 7.68419862e-01]	[398.2507019 233.85656738 0.89967406]	[421.40670776 228.86509705 0.8829639 ]	[377.7303772 208.28788757 0.68703961]	[441.7612915 198.03840637 0.91581458]	[5.21289429e+02 8.70173828e+02 7.86196113e-01]	[5.41786072e+02 8.62520386e+02 7.62109518e-01]	[5.03431763e+02 8.36914734e+02 6.93251789e-01]	[4.26405273e+02 8.06132629e+02 6.88919663e-01]	[4.05896881e+02 7.98375610e+02 6.89117491e-01]	[4.41764496e+02 7.70100464e+02 6.57368004e-01]
[416.15899658 249.33088684 0.84139884]	[418.74777222 277.67327881 0.94266379]	[349.45053101 280.19985962 0.80329037]	[318.69869995 387.9458313 0.87345684]	[315.95608521 495.61242676 0.8721835 ]	[485.37414551 277.50610352 0.87301338]	[513.66290283 380.28793335 0.85052133]	[531.58642578 482.7303772 0.87434328]	[428.93466187 482.8828125 0.69889146]	[387.87762451 485.40396118 0.68226027]	[428.90374756 644.36773682 0.83590496]	[436.60360718 759.91937256 0.77308124]	[469.98886108 482.75592041 0.68808925]	[488.02954102 652.18054199 0.77403605]	[5.13598572e+02 8.31679382e+02 7.59609938e-01]	[398.26773071 234.08209229 0.92128432]	[421.40667725 233.87214661 0.90797496]	[380.12237549 213.36950684 0.74424928]	[441.82946777 200.63142395 0.87646824]	[5.21215088e+02 8.70300781e+02 7.46434391e-01]	[5.39292603e+02 8.67579956e+02 7.48817086e-01]	[5.03405334e+02 8.44572388e+02 6.60494089e-01]	[4.26435577e+02 8.08521118e+02 6.91989601e-01]	[4.05914062e+02 7.98367493e+02 6.90743268e-01]	[4.41770447e+02 7.67630493e+02 6.64337516e-01]
[418.57531738 254.37696838 0.87614691]	[418.78588867 280.18084717 0.92747426]	[352.00485229 285.26525879 0.79107374]	[318.66601562 395.53033447 0.88516307]	[315.92617798 498.26449585 0.89303792]	[485.4133606 277.63418579 0.86834902]	[516.11950684 382.86535645 0.81492567]	[531.54986572 482.94113159 0.84886026]	[428.97616577 485.45303345 0.69006795]	[387.89871216 490.50091553 0.67191136]	[428.9776001 644.36102295 0.83845699]	[436.59738159 759.87371826 0.77377915]	[472.56518555 482.89718628 0.68833256]	[488.01516724 657.26147461 0.77339995]	[5.11097900e+02 8.34365845e+02 7.36725152e-01]	[400.681427 236.66296387 0.89009786]	[423.83456421 236.43769836 0.88077569]	[380.13223267 215.99859619 0.742127 ]	[441.86676025 205.77716064 0.87088823]	[5.21341614e+02 8.72875244e+02 6.90865934e-01]	[5.41816162e+02 8.70160339e+02 7.17462182e-01]	[5.03349213e+02 8.49753601e+02 6.92780137e-01]	[4.26428802e+02 8.08687500e+02 6.82371378e-01]	[4.05859985e+02 8.00997559e+02 6.76612139e-01]	[4.41780182e+02 7.67569702e+02 6.66067064e-01]
[418.60946655 254.55381775 0.89748585]	[421.14840698 282.75814819 0.90090054]	[354.48498535 290.35525513 0.79669333]	[318.6619873 398.11227417 0.91547894]	[313.5206604 500.78097534 0.9052918 ]	[485.45132446 280.14016724 0.843494 ]	[516.12280273 390.41763306 0.80124521]	[529.06585693 487.96148682 0.82870454]	[428.94714355 487.96716309 0.6874119 ]	[387.86602783 490.55880737 0.66832268]	[431.47418213 644.40148926 0.84560716]	[436.58813477 759.8717041 0.77402842]	[472.53250122 485.37521362 0.68777639]	[487.94030762 662.42694092 0.79471445]	[5.11032684e+02 8.47053711e+02 7.38116026e-01]	[400.72262573 241.64955139 0.86234438]	[423.91567993 236.65979004 0.86259693]	[380.19799805 218.53067017 0.69503641]	[441.88668823 210.90942383 0.8906064 ]	[5.21312988e+02 8.80509949e+02 6.67429090e-01]	[5.41841370e+02 8.72869751e+02 7.12762177e-01]	[5.03272491e+02 8.54907104e+02 6.69884801e-01]	[4.26356842e+02 8.11153870e+02 6.71209276e-01]	[4.03372040e+02 8.03545410e+02 6.71139896e-01]	[4.41769775e+02 7.67550598e+02 6.70039296e-01]
[418.73019409 257.01223755 0.91044408]	[421.19393921 290.36395264 0.89561033]	[354.50765991 292.91186523 0.81135005]	[318.67156982 398.20913696 0.92023671]	[313.55209351 503.3331604 0.90936577]	[485.49264526 285.23599243 0.80377519]	[513.64978027 395.5083313 0.82181525]	[529.04547119 493.12335205 0.83092773]	[428.91012573 493.05911255 0.6834206 ]	[385.38720703 495.63278198 0.67584932]	[428.99182129 644.55371094 0.84243894]	[436.58789062 759.8770752 0.77059656]	[470.04992676 487.95257568 0.67587399]	[485.47183228 664.92462158 0.81930399]	[5.08453827e+02 8.47096619e+02 7.51901507e-01]	[400.82327271 246.76838684 0.83851099]	[428.96383667 239.16455078 0.84509677]	[380.35635376 226.29013062 0.60124737]	[444.33859253 213.520401 0.89238071]	[5.18762024e+02 8.83065002e+02 6.49909258e-01]	[5.39256897e+02 8.75371948e+02 6.81177139e-01]	[5.00851685e+02 8.54893250e+02 6.76243663e-01]	[4.23857208e+02 8.11243835e+02 6.48991108e-01]	[4.03320465e+02 8.06040955e+02 6.64416730e-01]	[4.41771393e+02 7.67513977e+02 6.41610801e-01]
[418.64935303 259.60174561 0.86606455]	[421.26159668 292.99563599 0.91888136]	[354.50015259 295.46957397 0.82813358]	[318.69714355 398.22866821 0.91716552]	[313.54977417 503.44070435 0.90180057]	[487.940979 292.90112305 0.81044269]	[513.65673828 398.09753418 0.86784655]	[529.04327393 498.14065552 0.85086203]	[428.98171997 495.67962646 0.68313456]	[387.93835449 498.21228027 0.68174994]	[428.98742676 647.00823975 0.84054679]	[436.59671021 759.89703369 0.77721256]	[472.51623535 493.07369995 0.66449934]	[485.40588379 665.08154297 0.82821536]	[5.06000885e+02 8.49598511e+02 7.66862154e-01]	[400.77102661 251.84259033 0.84323126]	[426.36071777 246.7878418 0.83324349]	[382.74963379 231.33644104 0.55287075]	[444.30355835 216.04344177 0.90435582]	[5.18761292e+02 8.85648499e+02 6.62772715e-01]	[5.39221741e+02 8.77912231e+02 6.70307457e-01]	[5.00832001e+02 8.57448792e+02 6.79269135e-01]	[4.23833160e+02 8.11124451e+02 6.59591258e-01]	[4.03321594e+02 8.03474060e+02 6.63911581e-01]	[4.41794312e+02 7.67532715e+02 6.53220117e-01]
[418.73779297 262.23971558 0.84183902]	[421.27792358 295.4553833 0.92783123]	[354.53341675 295.54766846 0.8454802 ]	[318.70587158 400.74282837 0.90771031]	[315.91241455 505.96438599 0.88096887]	[487.95315552 295.41592407 0.83025581]	[513.62084961 398.26712036 0.8575964 ]	[529.07525635 500.78726196 0.87735081]	[428.94836426 498.19869995 0.6921944 ]	[387.90997314 500.68978882 0.68683523]	[428.98553467 647.02160645 0.8428095 ]	[436.62399292 759.90698242 0.78682101]	[469.99868774 495.64111328 0.66922581]	[485.38781738 667.53155518 0.83030218]	[5.05979004e+02 8.52201782e+02 7.70482123e-01]	[400.86975098 254.41946411 0.86024761]	[428.93753052 251.86952209 0.84129202]	[382.81259155 233.92492676 0.62591374]	[444.38671875 218.61608887 0.8610034 ]	[5.18735046e+02 8.90665649e+02 6.66163921e-01]	[5.36742065e+02 8.83011047e+02 6.57091260e-01]	[5.00845886e+02 8.67628845e+02 6.75390363e-01]	[4.23788330e+02 8.11132385e+02 6.74710393e-01]	[4.03300751e+02 8.00986694e+02 6.72917366e-01]	[4.41850220e+02 7.67523621e+02 6.50647640e-01]
[421.240448 272.37380981 0.86390388]	[421.29940796 295.62634277 0.92905003]	[354.55987549 298.03414917 0.84957474]	[318.70669556 403.36077881 0.88648576]	[313.54672241 508.53713989 0.85845417]	[487.99407959 295.57611084 0.84352922]	[513.60253906 400.73339844 0.85422254]	[529.0166626 503.35928345 0.87713653]	[428.9125061 498.24990845 0.69590968]	[385.38735962 500.73080444 0.69560707]	[431.49542236 647.05389404 0.84298098]	[436.65228271 762.43164062 0.7898652 ]	[469.98254395 498.14770508 0.67628717]	[485.39111328 667.62469482 0.81820166]	[5.05957245e+02 8.52317810e+02 7.69816935e-01]	[405.82058716 257.05453491 0.84890145]	[436.54776001 254.45332336 0.86216903]	[382.87252808 236.47679138 0.62751281]	[446.87005615 218.67097473 0.82695472]	[5.18755920e+02 8.93267639e+02 6.81266069e-01]	[5.39214722e+02 8.88143127e+02 6.70838535e-01]	[5.00818573e+02 8.70175049e+02 7.05708623e-01]	[4.23819305e+02 8.11218567e+02 6.59784496e-01]	[4.03318390e+02 8.03542908e+02 6.67100906e-01]	[4.41860992e+02 7.67547119e+02 6.47892058e-01]
[421.26400757 272.44342041 0.88085175]	[421.28256226 298.10662842 0.93750292]	[354.5579834 298.19088745 0.84274817]	[318.69921875 408.39898682 0.87311679]	[313.55108643 513.60772705 0.86099613]	[487.97720337 298.00109863 0.84613657]	[513.63800049 403.2512207 0.82865357]	[528.97869873 505.87924194 0.86227971]	[428.91000366 500.78067017 0.70294881]	[385.36398315 500.8225708 0.70269781]	[431.5345459 647.06896973 0.84183997]	[436.69503784 762.43811035 0.79690814]	[469.97915649 500.69769287 0.68766022]	[485.40634155 670.16607666 0.7972309 ]	[5.05959595e+02 8.54865051e+02 7.55598307e-01]	[405.86322021 257.12890625 0.84181374]	[436.57073975 254.53865051 0.85760313]	[382.86083984 236.52903748 0.70847094]	[444.42892456 223.69793701 0.81834728]	[5.18762878e+02 8.93397278e+02 6.81458294e-01]	[5.39212036e+02 8.90719666e+02 6.82099342e-01]	[5.00822357e+02 8.72708313e+02 7.17354119e-01]	[4.23856201e+02 8.11237549e+02 6.54848933e-01]	[4.03355194e+02 8.03550720e+02 6.62268102e-01]	[4.41886353e+02 7.67562317e+02 6.49668932e-01]
[421.33279419 274.89300537 0.89420724]	[421.30352783 298.24023438 0.92815369]	[354.59573364 300.69094849 0.83382457]	[318.72229004 408.45614624 0.87038606]	[313.52029419 516.16009521 0.86268038]	[490.51638794 298.14035034 0.83944011]	[513.64862061 403.26535034 0.827631 ]	[528.96386719 505.98080444 0.84807539]	[426.38705444 500.86257935 0.71155894]	[385.32705688 503.34069824 0.71041775]	[434.03341675 647.12365723 0.84171253]	[436.68685913 762.45446777 0.79450649]	[467.44680786 500.77328491 0.70148408]	[485.4005127 675.22039795 0.79157537]	[5.05936829e+02 8.54863281e+02 7.58688629e-01]	[408.38037109 259.60519409 0.81937933]	[436.65316772 256.97268677 0.86444354]	[385.32470703 236.67695618 0.71884418]	[446.90237427 226.29624939 0.80853021]	[5.21199158e+02 8.93413879e+02 7.11232901e-01]	[5.39215515e+02 8.90709045e+02 7.14795351e-01]	[5.00817749e+02 8.70319214e+02 7.06506729e-01]	[4.26366638e+02 8.13773254e+02 6.30493701e-01]	[4.05839722e+02 8.06129150e+02 6.61840320e-01]	[4.41816528e+02 7.67548462e+02 6.47598267e-01]
[421.29992676 274.99526978 0.90853441]	[421.31484985 300.69326782 0.91469866]	[356.99475098 300.76812744 0.82512015]	[318.74594116 410.96942139 0.86534327]	[313.53445435 518.65234375 0.8743943 ]	[490.56002808 298.22061157 0.83109188]	[516.16107178 403.36901855 0.82124865]	[528.98022461 511.01959229 0.83148915]	[426.39508057 503.30526733 0.71508968]	[385.33370972 503.37255859 0.71081853]	[434.06549072 647.13000488 0.83856606]	[436.69308472 762.4642334 0.79948729]	[467.45874023 500.80081177 0.70314229]	[485.36813354 675.24261475 0.79452568]	[5.05914124e+02 8.54900940e+02 7.59936631e-01]	[405.90353394 259.70648193 0.81176776]	[436.61691284 257.12887573 0.86581922]	[385.40319824 239.16549683 0.63805985]	[449.43511963 231.40412903 0.82431221]	[5.18765198e+02 8.93430359e+02 7.18781233e-01]	[5.39206238e+02 8.90718567e+02 7.26525784e-01]	[5.00804626e+02 8.72706909e+02 7.05431283e-01]	[4.26399719e+02 8.11291931e+02 6.44056678e-01]	[4.05880341e+02 8.06060547e+02 6.69536889e-01]	[4.41795807e+02 7.67547546e+02 6.51595831e-01]
[421.32952881 275.09777832 0.91151035]	[421.34048462 300.75350952 0.90480185]	[357.01153564 303.22171021 0.82009226]	[318.76452637 411.02462769 0.86393386]	[315.93389893 518.74316406 0.89324707]	[493.0864563 300.6862793 0.82032806]	[516.17260742 405.91592407 0.80770129]	[529.00067139 513.58068848 0.83063042]	[426.39038086 503.34698486 0.71467602]	[385.32769775 503.40228271 0.70812398]	[434.06906128 647.13671875 0.84232008]	[439.05273438 762.44732666 0.80098319]	[467.44680786 500.85668945 0.70396483]	[485.34463501 677.78503418 0.79749012]	[5.05939575e+02 8.59949890e+02 7.48455346e-01]	[405.90917969 264.70828247 0.79714864]	[436.65115356 259.58358765 0.87598926]	[385.37374878 239.20523071 0.60749644]	[449.52667236 233.89408875 0.84500337]	[5.21207458e+02 8.98411926e+02 7.20459759e-01]	[5.39255249e+02 8.93237122e+02 7.37112939e-01]	[5.00821075e+02 8.72846313e+02 6.99548125e-01]	[4.26356598e+02 8.11303162e+02 6.39299154e-01]	[4.05847321e+02 8.06058899e+02 6.66272044e-01]	[4.41835144e+02 7.67523743e+02 6.63394988e-01]
[421.37860107 275.13208008 0.9028337 ]	[421.35125732 303.21563721 0.89073896]	[357.03167725 303.30215454 0.81534666]	[318.77590942 413.55761719 0.86968464]	[315.98413086 521.18212891 0.90809768]	[493.07952881 300.71560669 0.81654745]	[516.16973877 408.42498779 0.80309463]	[529.03106689 513.59246826 0.82761526]	[426.39056396 503.43240356 0.70826888]	[385.3321228 505.91339111 0.69642514]	[434.08218384 647.16094971 0.8378281 ]	[436.67590332 762.4866333 0.80671787]	[467.48153687 503.33343506 0.69852453]	[485.3755188 680.33874512 0.79496813]	[5.05960602e+02 8.62518921e+02 7.48803496e-01]	[408.42312622 264.77407837 0.79785818]	[439.06695557 259.64093018 0.87108207]	[387.87524414 241.67112732 0.65148121]	[451.98718262 233.89096069 0.84363341]	[5.21285217e+02 9.00993591e+02 7.22563267e-01]	[5.41733643e+02 8.93317139e+02 7.48633146e-01]	[5.00827667e+02 8.75321106e+02 6.91084445e-01]	[4.26356018e+02 8.11264587e+02 6.59669757e-01]	[4.05840881e+02 8.06033142e+02 6.85028195e-01]	[4.41823792e+02 7.67551270e+02 6.75725937e-01]
[423.87554932 277.51583862 0.88701844]	[421.39117432 303.29275513 0.87682819]	[357.07061768 305.7975769 0.81584424]	[321.14489746 416.04162598 0.87160182]	[316.05831909 521.25909424 0.92197233]	[493.11761475 303.19345093 0.80940366]	[516.2041626 410.95169067 0.80408275]	[529.05450439 516.13726807 0.83337092]	[426.36901855 503.41479492 0.71329844]	[382.87435913 505.88891602 0.70075929]	[434.1229248 647.15588379 0.83829492]	[436.67315674 762.50726318 0.8067354 ]	[467.48193359 503.31802368 0.69954294]	[485.38574219 680.36254883 0.79658675]	[5.05969513e+02 8.65076477e+02 7.53934801e-01]	[410.96551514 267.34191895 0.80126828]	[439.14950562 259.70321655 0.88911563]	[387.90771484 244.19682312 0.62390447]	[452.0484314 233.96826172 0.85750681]	[5.21373108e+02 9.03598511e+02 7.39880979e-01]	[5.41792175e+02 8.93397400e+02 7.77329504e-01]	[5.00821777e+02 8.75435791e+02 6.92629099e-01]	[4.23857727e+02 8.11146606e+02 6.77787125e-01]	[4.03380371e+02 8.03480469e+02 6.92070723e-01]	[4.41834442e+02 7.67585327e+02 6.83063388e-01]
[426.39755249 277.50378418 0.88040596]	[423.79998779 305.7862854 0.86678457]	[357.1211853 305.82617188 0.81694752]	[321.15301514 416.06381226 0.87269908]	[316.13937378 521.35247803 0.93712163]	[495.62503052 303.23977661 0.80770332]	[516.21142578 410.996521 0.80565697]	[529.06274414 518.65014648 0.83942854]	[426.43145752 505.87960815 0.70515341]	[385.33654785 505.94674683 0.69263011]	[436.56872559 649.5881958 0.83891892]	[436.66049194 764.96368408 0.80431855]	[470.00289917 503.35009766 0.69492787]	[485.43295288 680.36334229 0.78865904]	[5.06014160e+02 8.65109314e+02 7.50695586e-01]	[413.55853271 267.35388184 0.80520338]	[439.20623779 259.72134399 0.8845979 ]	[390.4659729 246.74926758 0.65388918]	[454.58145142 234.0059967 0.87131286]	[5.23815857e+02 9.06094421e+02 7.47212529e-01]	[5.41837585e+02 8.93411804e+02 7.80330837e-01]	[5.00865112e+02 8.77911011e+02 6.76981866e-01]	[4.23850494e+02 8.08707764e+02 6.78259373e-01]	[4.03374420e+02 8.00934937e+02 6.92153573e-01]	[4.41807159e+02 7.67621948e+02 6.77237451e-01]
[431.47213745 277.65322876 0.84632224]	[423.8079834 305.83139038 0.85681933]	[357.13607788 305.84494019 0.81838864]	[321.17153931 418.65350342 0.90057409]	[318.52859497 523.76751709 0.94087923]	[495.65078735 303.26275635 0.80638641]	[516.21588135 413.51080322 0.80728173]	[529.07629395 518.68188477 0.84300172]	[428.90847778 505.89257812 0.70518088]	[385.36807251 505.96173096 0.6913172 ]	[436.63052368 649.5668335 0.84989673]	[436.64678955 764.95281982 0.7982136 ]	[470.01403809 503.3526001 0.69744557]	[485.45913696 680.33404541 0.78784889]	[5.08463684e+02 8.65128845e+02 7.49985933e-01]	[416.09378052 272.39801025 0.85012615]	[439.32003784 264.76818848 0.88882148]	[390.48861694 244.21557617 0.6789552 ]	[454.65335083 236.49403381 0.86819267]	[5.23851013e+02 9.06095764e+02 7.51208246e-01]	[5.41875610e+02 8.93408020e+02 7.93480694e-01]	[5.00876984e+02 8.77917969e+02 6.75534546e-01]	[4.23867645e+02 8.08650635e+02 6.87586367e-01]	[4.05826965e+02 7.98415039e+02 6.97172701e-01]	[4.41789154e+02 7.67615845e+02 6.76574469e-01]
[434.01467896 280.10958862 0.83200914]	[423.80621338 308.32461548 0.85304826]	[357.14886475 305.8421936 0.82011443]	[321.22927856 418.63809204 0.88293624]	[318.58480835 523.82647705 0.94047481]	[495.68099976 303.29989624 0.80257839]	[516.21856689 413.52172852 0.8085928 ]	[529.08093262 518.65734863 0.83823001]	[428.9156189 505.90396118 0.7047345 ]	[385.36611938 505.97384644 0.6894955 ]	[436.65264893 649.56195068 0.85312438]	[436.64294434 764.96710205 0.79855907]	[470.02392578 503.36560059 0.69776249]	[485.49026489 680.38134766 0.77909571]	[5.08480774e+02 8.67579712e+02 7.52107263e-01]	[416.14877319 272.48913574 0.87147689]	[441.70147705 267.30813599 0.89322686]	[392.97232056 244.27052307 0.68827832]	[457.06359863 236.52311707 0.86485529]	[5.23852539e+02 9.06090576e+02 7.52412975e-01]	[5.41869019e+02 8.93405518e+02 7.96779811e-01]	[5.00877777e+02 8.77921814e+02 6.77481651e-01]	[4.23858917e+02 8.08644287e+02 6.89453959e-01]	[4.05829254e+02 7.98409607e+02 6.95784688e-01]	[4.41789459e+02 7.67634949e+02 6.79073572e-01]
[431.48358154 280.16976929 0.81854641]	[423.83374023 308.36730957 0.85049784]	[357.1605835 308.33633423 0.81779128]	[321.22607422 418.66992188 0.88578522]	[318.65704346 523.79260254 0.93335539]	[498.12301636 305.7895813 0.80186903]	[518.63482666 413.55990601 0.8169837 ]	[531.54772949 518.66760254 0.83990842]	[428.91397095 505.89916992 0.706101 ]	[385.36212158 505.96960449 0.69038826]	[436.67022705 647.15039062 0.86144012]	[436.63079834 764.97924805 0.79867059]	[470.02328491 503.35543823 0.69835448]	[487.92434692 680.37646484 0.77475494]	[5.08490082e+02 8.67611267e+02 7.55374610e-01]	[416.11630249 274.88012695 0.86533594]	[441.66647339 269.85440063 0.88977873]	[392.99899292 246.78396606 0.67925 ]	[457.09777832 236.59489441 0.87274617]	[5.23845764e+02 9.06102966e+02 7.56543040e-01]	[5.41861267e+02 8.93420898e+02 7.98065305e-01]	[5.00883728e+02 8.77956726e+02 6.71146274e-01]	[4.23873230e+02 8.08584473e+02 6.87581182e-01]	[4.05840515e+02 7.95897888e+02 6.99618518e-01]	[4.41771118e+02 7.67655640e+02 6.76673710e-01]
[434.02835083 280.18786621 0.8238579 ]	[423.81976318 308.41293335 0.85309136]	[357.16726685 308.37579346 0.81970805]	[321.24588013 418.78149414 0.88138169]	[318.68756104 523.86535645 0.93452084]	[495.69216919 305.8175354 0.79806066]	[518.65466309 413.55041504 0.82035983]	[531.57904053 518.65472412 0.83444941]	[428.92028809 505.90621948 0.70602518]	[385.35546875 505.96987915 0.69170952]	[436.67019653 649.546875 0.85801816]	[436.63394165 764.99414062 0.79970908]	[470.03927612 503.36462402 0.69830698]	[485.47958374 680.34729004 0.77725095]	[5.08469055e+02 8.67636963e+02 7.58806229e-01]	[416.1590271 274.90231323 0.88128638]	[441.72253418 269.84533691 0.89382148]	[393.03033447 249.30995178 0.68073064]	[457.10897827 236.62602234 0.86097151]	[5.23851379e+02 9.06129639e+02 7.57742047e-01]	[5.41856995e+02 8.93439880e+02 7.96678901e-01]	[5.00881195e+02 8.80451538e+02 6.72255754e-01]	[4.23876099e+02 8.08596741e+02 6.80847764e-01]	[4.05850037e+02 7.98379028e+02 6.94669306e-01]	[4.41767517e+02 7.70088501e+02 6.74914062e-01]
[431.50439453 280.22555542 0.81738824]	[423.82357788 310.87600708 0.85312951]	[357.17489624 308.39956665 0.82062924]	[321.26449585 421.19155884 0.87751693]	[318.72113037 523.91369629 0.92687094]	[495.69137573 305.81060791 0.7980144 ]	[518.67248535 413.57278442 0.82996374]	[531.59313965 518.65930176 0.83710712]	[426.45223999 505.89517212 0.7084232 ]	[385.32797241 505.98190308 0.69404906]	[436.64105225 649.56793213 0.8516928 ]	[436.6151123 764.99023438 0.79590929]	[470.0296936 503.35348511 0.70152259]	[485.4765625 680.33483887 0.77921557]	[5.08441376e+02 8.67620300e+02 7.57824421e-01]	[416.11981201 274.90655518 0.87880695]	[441.68457031 269.87774658 0.89697057]	[393.04095459 249.33482361 0.66735876]	[457.09951782 236.66070557 0.85579157]	[5.23846436e+02 9.06146973e+02 7.59400725e-01]	[5.41844360e+02 8.95838379e+02 7.96974123e-01]	[5.00857941e+02 8.77966614e+02 6.75743282e-01]	[4.23875397e+02 8.08626892e+02 6.84075415e-01]	[4.05847748e+02 7.98417297e+02 6.92130327e-01]	[4.41755615e+02 7.67658386e+02 6.77216291e-01]
[428.96633911 280.22396851 0.82023782]	[423.81506348 310.8789978 0.85701501]	[357.17138672 308.39883423 0.8216778 ]	[321.30111694 421.2149353 0.86942232]	[318.73806763 523.90490723 0.92671609]	[495.68615723 305.80252075 0.79794812]	[518.68847656 413.5994873 0.83531392]	[531.60742188 518.66943359 0.83940482]	[426.44210815 505.93798828 0.70716715]	[385.33157349 508.47674561 0.69103235]	[436.61212158 649.55151367 0.85343534]	[436.6178894 764.97857666 0.79488295]	[470.02832031 503.39254761 0.7007333 ]	[485.46893311 680.35870361 0.78486133]	[5.06027466e+02 8.67607239e+02 7.57111073e-01]	[416.07028198 274.89651489 0.87336457]	[439.30993652 269.86508179 0.89740658]	[393.00430298 249.34158325 0.66763681]	[457.06765747 236.63600159 0.85810012]	[5.23847107e+02 9.06144348e+02 7.58412004e-01]	[5.41846924e+02 8.95836731e+02 7.95310318e-01]	[5.00857300e+02 8.77965393e+02 6.76741123e-01]	[4.23872864e+02 8.08611572e+02 6.84663177e-01]	[4.05841492e+02 7.98396606e+02 6.96769714e-01]	[4.41765930e+02 7.67644897e+02 6.80637121e-01]
[426.39682007 280.23599243 0.82033765]	[423.82440186 308.39172363 0.85362858]	[357.14358521 308.38793945 0.82046986]	[323.71783447 421.21255493 0.86661321]	[318.7661438 523.89831543 0.9237262 ]	[495.67709351 305.77807617 0.79960012]	[518.69671631 416.01702881 0.83563381]	[531.60089111 518.64556885 0.83587873]	[428.90786743 505.95089722 0.70645672]	[385.35150146 508.49227905 0.68880022]	[436.57199097 647.14447021 0.85388803]	[436.63006592 762.50018311 0.7942121 ]	[470.04293823 503.39770508 0.70139074]	[485.4670105 680.3381958 0.7832889]	[5.08458344e+02 8.67632019e+02 7.57525325e-01]	[413.56015015 274.89489746 0.85486281]	[439.24356079 269.87249756 0.89386123]	[390.45791626 249.31005859 0.64564514]	[454.63418579 236.61795044 0.86391854]	[5.23859436e+02 9.06137573e+02 7.53317833e-01]	[5.41856934e+02 8.95838684e+02 7.90343523e-01]	[5.00867859e+02 8.80472839e+02 6.80117011e-01]	[4.23861969e+02 8.08676941e+02 6.88695669e-01]	[4.05824890e+02 8.00918213e+02 6.95463300e-01]	[4.41776306e+02 7.67597290e+02 6.85149431e-01]
[423.85736084 280.23294067 0.83854312]	[423.80218506 308.32632446 0.85666633]	[357.10232544 308.38650513 0.81845522]	[323.71673584 421.15444946 0.86863524]	[321.14562988 523.88562012 0.92420942]	[495.63803101 303.26303101 0.8051284 ]	[518.69171143 413.55230713 0.82876253]	[531.61499023 516.18725586 0.83049005]	[426.43579102 505.93392944 0.70963132]	[385.32958984 508.46722412 0.69321805]	[434.12536621 649.54693604 0.83957994]	[436.63717651 762.48260498 0.7940501 ]	[470.02047729 503.39886475 0.701554 ]	[485.40774536 677.85717773 0.79504973]	[5.08467957e+02 8.67615417e+02 7.54730940e-01]	[410.97372437 272.50131226 0.83885473]	[439.18914795 269.86346436 0.88882887]	[387.90209961 246.82359314 0.62810844]	[454.5687561 236.57928467 0.86662924]	[5.23917847e+02 9.06105042e+02 7.34723508e-01]	[5.41904297e+02 8.93396423e+02 7.89955378e-01]	[5.00861084e+02 8.80456116e+02 6.84289515e-01]	[4.23886932e+02 8.08686890e+02 6.86252892e-01]	[4.05843842e+02 8.00933533e+02 6.95491195e-01]	[4.41792206e+02 7.67580383e+02 6.78543985e-01]
[421.35250854 277.61248779 0.90342528]	[421.3659668 303.28161621 0.88017458]	[357.01580811 308.34545898 0.80839157]	[323.75216675 418.70758057 0.86443698]	[321.19366455 523.82025146 0.9233923 ]	[493.10455322 300.73764038 0.81475568]	[516.21606445 408.45773315 0.80371052]	[531.60168457 516.1206665 0.82285076]	[426.40600586 505.90368652 0.71437377]	[382.87240601 505.96505737 0.69868016]	[434.10595703 647.12463379 0.84643459]	[436.63165283 762.48242188 0.79485917]	[469.96487427 503.3815918 0.70187527]	[485.4256897 677.83862305 0.7936933 ]	[5.08450104e+02 8.65121338e+02 7.50669718e-01]	[408.41577148 269.8739624 0.81029999]	[436.68554688 264.72271729 0.85667193]	[387.90679932 244.24203491 0.63353539]	[452.00531006 236.43901062 0.86347085]	[5.23942078e+02 8.98490295e+02 7.12995172e-01]	[5.41917725e+02 8.93254578e+02 7.88743675e-01]	[5.00831360e+02 8.77943604e+02 7.04288304e-01]	[4.26365997e+02 8.08708801e+02 6.88902855e-01]	[4.05854950e+02 8.00952393e+02 6.96034312e-01]	[4.41779877e+02 7.67573975e+02 6.80900037e-01]
[421.30255127 277.47827148 0.91147244]	[421.32778931 300.77661133 0.89846468]	[356.99591064 305.79483032 0.80579293]	[323.73641968 416.15921021 0.85080725]	[321.19818115 521.36584473 0.92164248]	[493.05575562 300.67236328 0.82050413]	[518.64013672 405.92477417 0.81174678]	[531.61584473 511.02072144 0.81699771]	[426.41003418 503.41238403 0.71616673]	[385.31414795 505.89886475 0.70414406]	[434.02902222 647.1696167 0.8298434 ]	[436.6321106 762.45800781 0.79338956]	[469.96353149 503.32284546 0.70249808]	[485.34991455 677.76861572 0.79081863]	[5.06024811e+02 8.59981140e+02 7.33310401e-01]	[405.88098145 264.80709839 0.7960155 ]	[436.62182617 259.66757202 0.85920042]	[385.39440918 241.72077942 0.57813704]	[449.4836731 233.94911194 0.85804319]	[5.23850769e+02 8.95878845e+02 6.82074785e-01]	[5.41858459e+02 8.90758545e+02 7.21098423e-01]	[5.00830597e+02 8.75367676e+02 7.00245261e-01]	[4.26396820e+02 8.08708313e+02 6.92228198e-01]	[4.05883820e+02 8.00954834e+02 6.93009913e-01]	[4.41776703e+02 7.67562317e+02 6.77081883e-01]
[421.29885864 277.4798584 0.91171211]	[421.3258667 303.19271851 0.89796495]	[356.99176025 305.79321289 0.80513167]	[323.73922729 416.1529541 0.8504684 ]	[321.19769287 521.35119629 0.92066514]	[493.06100464 300.68334961 0.82013083]	[516.22619629 405.90570068 0.81157523]	[531.61273193 511.01177979 0.81669801]	[426.40704346 503.40441895 0.71762538]	[385.31011963 505.89245605 0.70572591]	[434.03189087 647.16424561 0.83096313]	[436.62402344 762.46643066 0.79043394]	[469.96383667 503.31326294 0.70305526]	[482.97488403 675.27978516 0.79132968]	[5.06022308e+02 8.59952515e+02 7.34440982e-01]	[405.8765564 267.26538086 0.79653525]	[436.61956787 259.6703186 0.85870653]	[385.39450073 241.72367859 0.57594341]	[449.48156738 233.94973755 0.85786664]	[5.23844788e+02 8.95861572e+02 6.88396692e-01]	[5.41857666e+02 8.90743408e+02 7.24522531e-01]	[5.00828033e+02 8.75337769e+02 7.06491828e-01]	[4.26392822e+02 8.08698669e+02 6.88873112e-01]	[4.05878571e+02 8.00948486e+02 6.91892445e-01]	[4.41770477e+02 7.67573975e+02 6.73503160e-01]
[421.31906128 274.99911499 0.91247046]	[421.28170776 300.67321777 0.92200023]	[354.54986572 303.24020386 0.80952185]	[321.29302979 416.04382324 0.83996654]	[321.20901489 521.24993896 0.91054225]	[490.53326416 298.17279053 0.83764637]	[516.18212891 403.32769775 0.82855833]	[531.61975098 505.94573975 0.83537996]	[426.4055481 503.32489014 0.71442437]	[385.30441284 503.37518311 0.71417773]	[434.02828979 647.10339355 0.84054255]	[436.6295166 762.46722412 0.78796792]	[467.48516846 500.83624268 0.69925946]	[482.97399902 672.7109375 0.79999208]	[5.05971069e+02 8.54873596e+02 7.57085085e-01]	[405.89587402 259.72085571 0.820135 ]	[436.63397217 257.11114502 0.87005669]	[385.32650757 239.13223267 0.70511115]	[446.93170166 231.38861084 0.82162756]	[5.21319580e+02 8.90765076e+02 6.58930957e-01]	[5.39307739e+02 8.85609375e+02 6.62154675e-01]	[5.00816254e+02 8.72787842e+02 7.14331090e-01]	[4.23886139e+02 8.08621155e+02 6.76688671e-01]	[4.05848694e+02 7.98391541e+02 6.86371863e-01]	[4.41795197e+02 7.67606201e+02 6.68011904e-01]
[418.6338501 267.31829834 0.82620764]	[421.28649902 295.59527588 0.93444312]	[354.50335693 298.06808472 0.84179455]	[321.30172729 405.85641479 0.83982652]	[321.27584839 513.6463623 0.85473353]	[487.98416138 295.51187134 0.84218794]	[513.60131836 400.62213135 0.8608399 ]	[531.54760742 500.86065674 0.86984837]	[423.89828491 498.20245361 0.70754135]	[382.77801514 500.72860718 0.72040504]	[431.4992981 647.0123291 0.84020931]	[436.66329956 762.41540527 0.78973579]	[467.45217896 495.67059326 0.67929751]	[482.97064209 667.60284424 0.81654757]	[5.05929169e+02 8.49782227e+02 7.96135068e-01]	[400.75354004 254.5135498 0.87848306]	[423.92672729 251.96702576 0.86027002]	[382.76483154 233.99629211 0.52984148]	[444.34317017 218.62286377 0.8657102 ]	[5.21329529e+02 8.85601929e+02 7.10771561e-01]	[5.39314575e+02 8.75401733e+02 7.50444055e-01]	[5.00773499e+02 8.67594788e+02 7.06947923e-01]	[4.23818604e+02 8.08523132e+02 6.71178222e-01]	[4.03381073e+02 7.95803772e+02 6.93592489e-01]	[4.41867126e+02 7.67589294e+02 6.62651598e-01]
[418.66973877 259.60043335 0.84876651]	[421.20223999 293.00692749 0.92164415]	[352.01889038 295.58016968 0.82683873]	[321.29483032 403.32125854 0.85416579]	[321.28240967 505.99838257 0.8638413 ]	[487.92047119 290.42102051 0.80530483]	[511.07159424 398.04336548 0.85414839]	[531.5604248 498.18334961 0.83782494]	[426.35043335 493.12939453 0.69173956]	[382.85516357 498.17599487 0.69615597]	[428.95233154 646.94549561 0.83846253]	[436.62271118 759.9083252 0.78131062]	[467.46829224 490.51455688 0.67370743]	[485.37414551 665.02783203 0.83702385]	[5.05952118e+02 8.49598083e+02 7.80796468e-01]	[400.75524902 251.84529114 0.84096074]	[426.43087769 244.28175354 0.82317924]	[380.32540894 231.37042236 0.65559119]	[441.91952515 216.03128052 0.90006268]	[5.21377869e+02 8.77882812e+02 6.91965342e-01]	[5.41802307e+02 8.72770874e+02 7.60696828e-01]	[5.00752441e+02 8.62519287e+02 6.84037626e-01]	[4.23812256e+02 8.06036865e+02 6.68253839e-01]	[4.05829529e+02 7.93318176e+02 7.01361835e-01]	[4.41835602e+02 7.67564087e+02 6.62329555e-01]
[418.57504272 254.6101532 0.87725693]	[418.80950928 285.3218689 0.89266646]	[351.98718262 292.92782593 0.79945821]	[321.28152466 400.70010376 0.87486762]	[323.7361145 503.47186279 0.8812536 ]	[485.4510498 280.22537231 0.83060616]	[508.50076294 390.48599243 0.8114506 ]	[529.06237793 490.5022583 0.82070231]	[426.45019531 487.98544312 0.68725526]	[385.32818604 490.57223511 0.67405081]	[428.98916626 644.43054199 0.84421259]	[436.58444214 759.92047119 0.77762729]	[472.52890015 485.41772461 0.68357283]	[485.37295532 662.36102295 0.80791533]	[5.05938995e+02 8.36937561e+02 7.53182888e-01]	[400.70513916 241.7288208 0.84656203]	[423.88891602 239.09432983 0.84851068]	[380.2361145 218.66313171 0.67636037]	[441.88262939 213.34472656 0.88789856]	[5.21328552e+02 8.72693909e+02 7.04858363e-01]	[5.39304504e+02 8.67645874e+02 7.16384172e-01]	[5.00808746e+02 8.52315735e+02 6.99654341e-01]	[4.23839355e+02 8.06018127e+02 6.85286283e-01]	[4.05834320e+02 7.93308289e+02 7.12160885e-01]	[4.41765289e+02 7.67587341e+02 6.83988094e-01]
[418.67510986 251.9725647 0.8760668 ]	[418.76144409 280.14355469 0.9294616 ]	[351.993927 285.31793213 0.77972049]	[321.21044922 398.12628174 0.87834483]	[323.72021484 500.88183594 0.90726817]	[485.34829712 277.55218506 0.88057208]	[508.46817017 382.78106689 0.8278169 ]	[529.05371094 482.8717041 0.85900497]	[428.99752808 485.36734009 0.6916613 ]	[387.884552 487.93789673 0.67839932]	[426.38619995 641.91308594 0.83362752]	[436.55551147 759.92608643 0.76740497]	[472.57058716 482.81433105 0.69099408]	[485.44100952 649.68756104 0.79851913]	[5.05972534e+02 8.31706238e+02 7.94782221e-01]	[400.77578735 236.63935852 0.88735628]	[426.37106323 234.04658508 0.87301648]	[380.18579102 215.96296692 0.80262148]	[441.90039062 203.14250183 0.85909289]	[5.23901855e+02 8.67624207e+02 7.37241387e-01]	[5.41890015e+02 8.57394104e+02 7.83034563e-01]	[5.00783600e+02 8.47173340e+02 7.34851658e-01]	[4.21351990e+02 8.06060608e+02 6.93750501e-01]	[4.03348022e+02 7.95801697e+02 7.07415521e-01]	[4.41780151e+02 7.67640991e+02 6.57523155e-01]
[418.73129272 244.24992371 0.83851308]	[418.76809692 277.48156738 0.93519998]	[349.3828125 277.68331909 0.80509722]	[321.21609497 392.96813965 0.84950042]	[323.80212402 498.15426636 0.85464871]	[482.95037842 274.95962524 0.86226594]	[506.00949097 377.73242188 0.87166965]	[529.02056885 480.15054321 0.86370391]	[431.56079102 482.80050659 0.70133752]	[390.42205811 482.92578125 0.68449265]	[423.85928345 639.37207031 0.81803548]	[434.11599731 762.45587158 0.76254821]	[475.12927246 480.24780273 0.69614196]	[487.9387207 646.93359375 0.82830548]	[5.08497375e+02 8.26594238e+02 7.71014094e-01]	[400.8041687 233.99432373 0.88746756]	[426.41595459 231.3734436 0.85577172]	[380.20016479 213.38841248 0.78199828]	[441.84869385 198.03233337 0.88684976]	[5.23978149e+02 8.59975586e+02 6.95430040e-01]	[5.44347900e+02 8.52315002e+02 7.82175124e-01]	[5.00850281e+02 8.36867065e+02 7.43717134e-01]	[4.23829987e+02 8.05993835e+02 6.93490744e-01]	[4.05826630e+02 7.93358826e+02 7.19604075e-01]	[4.41772522e+02 7.70146973e+02 6.48368955e-01]
[421.1940918 236.57118225 0.90973651]	[418.66317749 272.43341064 0.90904051]	[346.83905029 275.04870605 0.80371296]	[321.25009155 385.35903931 0.84626669]	[328.84143066 493.04574585 0.82281011]	[482.89578247 262.2288208 0.83649963]	[505.90698242 372.47375488 0.83445138]	[529.03460693 472.52349854 0.82104737]	[434.040802 480.25018311 0.69437832]	[390.45791626 482.7979126 0.68183124]	[421.3218689 634.23248291 0.83017117]	[4.34056458e+02 7.65020447e+02 7.58374870e-01]	[477.60818481 477.62478638 0.68336833]	[488.01956177 639.35760498 0.7916224 ]	[5.11102875e+02 8.18906799e+02 7.35741675e-01]	[403.24331665 231.29821777 0.8494125 ]	[431.50939941 221.12228394 0.84201479]	[380.1656189 208.2852478 0.77461857]	[441.87969971 193.00733948 0.89631659]	[5.28991333e+02 8.54869446e+02 6.96072876e-01]	[5.44474426e+02 8.49726318e+02 7.77233720e-01]	[5.03288544e+02 8.31810303e+02 7.37487853e-01]	[4.23821503e+02 8.03528259e+02 7.08992183e-01]	[4.05834869e+02 7.93362610e+02 7.30676532e-01]	[4.41779449e+02 7.72742371e+02 6.53608501e-01]
[421.23184204 233.94480896 0.92585969]	[418.62329102 262.17984009 0.89329952]	[344.32574463 272.40063477 0.78834617]	[321.24902344 380.26824951 0.88027871]	[331.39813232 485.45297241 0.84308624]	[482.79812622 257.05993652 0.89348543]	[503.50238037 362.23815918 0.85140115]	[528.97814941 462.33093262 0.87467378]	[434.12356567 475.11090088 0.6775611 ]	[393.01690674 477.71835327 0.67519218]	[421.27142334 629.08776855 0.84978312]	[4.31531799e+02 7.65036072e+02 7.41593242e-01]	[477.6819458 469.962677 0.69055849]	[495.6937561 634.20153809 0.78203899]	[5.16161011e+02 8.11198242e+02 7.82197654e-01]	[403.30844116 221.13639832 0.85071319]	[431.53231812 216.01438904 0.87071115]	[380.17797852 198.0640564 0.82812697]	[441.83532715 187.82594299 0.86238056]	[5.28987122e+02 8.52234436e+02 7.18551993e-01]	[5.44494080e+02 8.44597534e+02 7.38850951e-01]	[5.03384644e+02 8.26554810e+02 6.87368274e-01]	[4.23832916e+02 8.03525208e+02 7.11884916e-01]	[4.05851044e+02 7.95793701e+02 7.26436496e-01]	[4.41740784e+02 7.72777832e+02 6.46194398e-01]
[421.15270996 231.35006714 0.89028966]	[418.57498169 257.03982544 0.92527407]	[346.8192749 262.16790771 0.78293139]	[321.16415405 377.52191162 0.88041139]	[331.47332764 482.7612915 0.89405894]	[480.35800171 254.42301941 0.87172234]	[503.44888306 357.03961182 0.87201041]	[529.00396729 457.09558105 0.85511094]	[436.64077759 467.42907715 0.70009202]	[395.58099365 472.55999756 0.67868382]	[418.76428223 626.53710938 0.87584764]	[4.31535706e+02 7.62457825e+02 7.39295959e-01]	[477.74499512 462.34204102 0.72450155]	[498.21200562 626.44720459 0.85597026]	[521.18188477 808.54876709 0.81117779]	[400.86270142 216.06936646 0.89388663]	[428.97006226 213.42312622 0.8802501 ]	[380.14581299 193.00253296 0.85019362]	[441.84262085 177.59098816 0.86351013]	[5.31571472e+02 8.42007324e+02 6.71537340e-01]	[5.46962158e+02 8.31753052e+02 7.52308547e-01]	[5.05998077e+02 8.16392212e+02 6.37429357e-01]	[4.23810516e+02 8.03529419e+02 7.21364737e-01]	[4.03369965e+02 7.93356506e+02 7.31629789e-01]	[4.41773346e+02 7.70232910e+02 6.75271094e-01]
[421.14355469 218.61161804 0.88808966]	[416.15649414 254.37809753 0.89763701]	[344.28811646 257.07434082 0.81814241]	[321.2015686 364.8661499 0.83541417]	[331.42520142 477.73031616 0.86431938]	[480.33517456 241.72937012 0.84251356]	[503.42044067 351.92675781 0.84557271]	[526.54083252 446.95651245 0.84060597]	[439.13238525 464.82662964 0.72542793]	[398.03143311 467.45983887 0.68801975]	[418.78115845 623.99853516 0.88634831]	[4.31552399e+02 7.62462158e+02 7.45442808e-01]	[480.22613525 459.74957275 0.74577439]	[500.68334961 623.81671143 0.86010349]	[521.30761719 798.39483643 0.80298465]	[400.84481812 213.34461975 0.88237286]	[428.90777588 205.77441406 0.83684587]	[377.74465942 187.77079773 0.81641179]	[441.74438477 175.04191589 0.90273499]	[5.29063660e+02 8.31674988e+02 7.20502496e-01]	[5.46954895e+02 8.26561951e+02 7.50378966e-01]	[5.13619995e+02 8.11304688e+02 6.57335937e-01]	[4.21268158e+02 8.01005310e+02 7.23556936e-01]	[4.03294006e+02 7.93287842e+02 7.49850690e-01]	[4.41794922e+02 7.72743225e+02 6.82956934e-01]
[421.14266968 215.9002533 0.93301499]	[416.05160522 246.78764343 0.83505738]	[341.79873657 254.51242065 0.81389362]	[321.19241333 362.28155518 0.85469085]	[331.49560547 472.5524292 0.8348248 ]	[480.25921631 236.53163147 0.89261889]	[503.37158203 339.25906372 0.88798559]	[526.54418945 441.75134277 0.88423353]	[439.13259888 459.75076294 0.73593938]	[398.03283691 462.33477783 0.71155196]	[418.70559692 621.3493042 0.86537343]	[4.34015167e+02 7.59927246e+02 7.50651598e-01]	[480.23901367 454.63183594 0.72650731]	[500.69372559 616.18981934 0.82821709]	[521.41662598 790.63293457 0.83643413]	[400.80105591 205.73039246 0.86161751]	[426.43777466 198.00175476 0.86721963]	[377.61126709 177.55123901 0.8199597 ]	[441.6802063 172.34825134 0.85181189]	[5.31556335e+02 8.26599792e+02 6.95344865e-01]	[5.47045105e+02 8.13848450e+02 7.19099462e-01]	[5.18689880e+02 8.03542969e+02 6.01859450e-01]	[4.21287994e+02 8.00927612e+02 7.27169991e-01]	[4.03317871e+02 7.93237122e+02 7.60251820e-01]	[4.41794159e+02 7.72710754e+02 6.83306277e-01]
[418.79464722 213.31843567 0.89219725]	[413.58718872 236.66386414 0.87847471]	[341.71948242 251.83287048 0.80341947]	[318.78408813 359.59603882 0.8921597 ]	[331.50259399 464.87026978 0.86074799]	[480.22540283 233.93888855 0.88190126]	[503.38427734 336.62368774 0.90011436]	[528.98461914 436.58560181 0.86325622]	[439.16894531 454.57119751 0.71128738]	[398.07296753 459.63973999 0.70640022]	[418.6434021 618.76776123 0.84613127]	[4.34017426e+02 7.59914490e+02 7.46739149e-01]	[480.27319336 444.39633179 0.72899836]	[500.76657104 606.04943848 0.88494033]	[523.85003662 788.04553223 0.806122 ]	[400.78344727 198.08892822 0.87759393]	[426.36959839 193.03103638 0.8697986 ]	[377.55371094 172.47796631 0.87761968]	[439.29425049 162.17260742 0.82803893]	[5.34148499e+02 8.21452332e+02 6.79703951e-01]	[5.52092407e+02 8.11279297e+02 7.15564132e-01]	[5.18781677e+02 7.95853455e+02 5.97657740e-01]	[4.21244690e+02 8.00975281e+02 7.30607986e-01]	[4.03286438e+02 7.93255310e+02 7.56701052e-01]	[4.41796722e+02 7.72713196e+02 6.85731292e-01]
[418.71484375 205.76487732 0.86286926]	[411.0335083 236.41938782 0.88256782]	[341.72839355 241.71110535 0.80198079]	[318.77401733 354.58395386 0.87188119]	[331.49487305 462.26602173 0.88654029]	[480.13497925 228.78703308 0.82004851]	[503.35552979 331.49740601 0.86622298]	[528.99176025 428.95877075 0.82862067]	[439.23565674 446.93652344 0.72046745]	[398.15258789 454.58383179 0.70494753]	[418.62591553 611.12963867 0.84700847]	[4.31554138e+02 7.59900085e+02 7.45701075e-01]	[480.31384277 441.76669312 0.74895144]	[500.849823 605.88739014 0.89826006]	[523.8659668 772.82659912 0.7969749 ]	[400.69250488 195.44338989 0.91703022]	[423.86920166 190.38282776 0.87399089]	[377.49441528 172.25750732 0.82514608]	[439.22085571 159.54660034 0.77123868]	[5.39204834e+02 8.13765137e+02 6.99622750e-01]	[5.54703064e+02 8.08611877e+02 6.97269499e-01]	[5.21201172e+02 7.90609497e+02 6.54190361e-01]	[4.21205566e+02 8.00956177e+02 7.18745351e-01]	[4.03249695e+02 7.93243774e+02 7.54423082e-01]	[4.41798096e+02 7.72734070e+02 6.73717022e-01]
[418.70648193 198.10273743 0.87889874]	[413.5201416 233.8759613 0.87233484]	[341.69146729 236.61433411 0.83491713]	[321.1557312 349.4256897 0.85072196]	[331.42224121 459.63833618 0.87164986]	[480.17086792 221.13465881 0.83833796]	[503.32827759 323.77722168 0.87660754]	[528.98498535 423.81158447 0.85147423]	[439.24264526 441.83078003 0.74388838]	[398.12042236 446.9276123 0.70606107]	[418.64633179 606.04968262 0.87022626]	[4.31519043e+02 7.57321655e+02 7.53497362e-01]	[480.33496094 439.15026855 0.76069427]	[500.85998535 603.32171631 0.88827646]	[523.94268799 770.16424561 0.82005209]	[400.66018677 192.86776733 0.90818596]	[423.84988403 185.22779846 0.84939426]	[375.1022644 167.25993347 0.80579114]	[439.12164307 154.52540588 0.72130847]	[5.39233704e+02 8.08563110e+02 7.56171882e-01]	[5.57221558e+02 7.98372192e+02 7.18530059e-01]	[5.21229004e+02 7.85571594e+02 6.92297935e-01]	[4.21285370e+02 8.00938293e+02 7.15540886e-01]	[4.03281677e+02 7.93224976e+02 7.49552608e-01]	[4.41766876e+02 7.70168518e+02 6.68716788e-01]
[418.61444092 195.4359436 0.90889835]	[411.01290894 228.84924316 0.83137244]	[339.2869873 236.45349121 0.83450234]	[321.17507935 344.32681274 0.8421002 ]	[331.45773315 457.09588623 0.84954816]	[480.14428711 216.06578064 0.87816668]	[503.34039307 318.75619507 0.89999032]	[529.01190186 421.27368164 0.87027264]	[439.30145264 441.78857422 0.7476455 ]	[398.16815186 446.88519287 0.70915854]	[418.62841797 605.91357422 0.86880946]	[4.31499146e+02 7.57342041e+02 7.56364763e-01]	[482.7177124 436.68292236 0.75745356]	[503.23547363 600.82666016 0.87667602]	[523.98480225 770.12658691 0.8114599 ]	[400.62756348 187.75921631 0.87142092]	[423.76599121 177.57217407 0.88297325]	[375.07583618 162.13891602 0.81287968]	[439.11660767 151.92059326 0.81636548]	[5.39193359e+02 8.06117004e+02 7.49543607e-01]	[5.57193481e+02 7.95882874e+02 7.18611538e-01]	[5.21290527e+02 7.85509888e+02 6.76088691e-01]	[4.21244537e+02 7.98401855e+02 7.17447400e-01]	[4.03255981e+02 7.90809448e+02 7.58672774e-01]	[4.41756927e+02 7.70223450e+02 6.77805781e-01]
[416.1270752 195.37155151 0.89460313]	[410.94540405 226.25233459 0.8195011 ]	[339.25888062 234.0491333 0.84032273]	[321.14993286 341.75601196 0.85990804]	[331.49975586 454.57849121 0.83720052]	[477.73529053 215.98608398 0.88216752]	[503.39556885 318.72372437 0.89723527]	[529.06896973 421.14987183 0.86990541]	[439.32473755 441.71343994 0.74654144]	[398.18765259 444.33700562 0.71879858]	[418.61227417 603.49505615 0.87515795]	[4.31499298e+02 7.57348145e+02 7.55518138e-01]	[482.74822998 436.5980835 0.7436868 ]	[503.27597046 600.82843018 0.87433821]	[524.00610352 767.56402588 0.8072772 ]	[398.17819214 185.21168518 0.85753179]	[421.29733276 177.5103302 0.90784192]	[374.99505615 159.60174561 0.79366106]	[436.66748047 151.80599976 0.83041215]	[5.39255432e+02 8.05999207e+02 7.39228606e-01]	[5.57215576e+02 7.93309021e+02 7.28401363e-01]	[5.21314453e+02 7.75344666e+02 6.72989309e-01]	[4.21229858e+02 7.98405396e+02 7.04352438e-01]	[4.00836365e+02 7.90810669e+02 7.49701917e-01]	[4.41768280e+02 7.70257446e+02 6.78156376e-01]
[416.02850342 192.99760437 0.87484276]	[410.9677124 221.11958313 0.82644618]	[339.25692749 233.95265198 0.83746147]	[321.15930176 341.71292114 0.85971856]	[333.92391968 452.03286743 0.83126253]	[477.73083496 213.52388 0.87788904]	[503.43338013 318.70223999 0.89362413]	[531.54870605 418.70446777 0.87226772]	[441.69567871 439.2472229 0.75298834]	[398.19491577 441.87063599 0.72653526]	[418.57849121 603.49298096 0.87148285]	[431.51602173 754.82971191 0.76199454]	[482.80728149 434.07531738 0.73310375]	[503.29672241 600.79949951 0.86923093]	[523.93597412 757.38128662 0.78859466]	[398.09686279 182.68580627 0.83918947]	[421.23846436 175.09951782 0.92093521]	[374.98724365 159.58448792 0.77807665]	[436.62304688 149.32992554 0.82544994]	[5.39201660e+02 7.95810974e+02 7.21864283e-01]	[5.54695251e+02 7.90644409e+02 7.36426234e-01]	[5.21269043e+02 7.70206604e+02 6.76643252e-01]	[4.21260345e+02 7.98427185e+02 7.06505895e-01]	[4.03254120e+02 7.90818909e+02 7.53868461e-01]	[4.41786499e+02 7.70195923e+02 6.81822956e-01]
[416.07537842 192.89993286 0.87770456]	[411.00595093 218.6335144 0.83652818]	[339.26983643 233.88357544 0.82741994]	[321.16046143 341.67208862 0.8644824 ]	[333.92999268 449.49383545 0.83357739]	[480.13754272 213.4744873 0.88011271]	[503.45324707 318.57849121 0.89827269]	[531.59881592 418.63052368 0.86251295]	[441.71011353 439.19845581 0.74950087]	[398.23065186 441.80245972 0.7308749 ]	[418.56863403 603.42199707 0.86398351]	[431.53085327 754.83331299 0.76082647]	[482.82189941 431.54910278 0.72034472]	[503.28329468 598.28448486 0.86064923]	[523.87506104 752.26348877 0.81183231]	[398.14047241 180.10772705 0.8578527 ]	[421.23544312 174.97776794 0.93051499]	[374.98931885 159.55099487 0.79519898]	[436.60961914 149.23916626 0.82731271]	[5.34174255e+02 7.93264465e+02 7.62633085e-01]	[5.52123352e+02 7.88125183e+02 7.48240948e-01]	[5.21250977e+02 7.67642151e+02 6.68353140e-01]	[4.21270782e+02 7.98421448e+02 7.02783108e-01]	[4.03259949e+02 7.90817078e+02 7.52900779e-01]	[4.41798798e+02 7.70197693e+02 6.80455506e-01]
[416.0539856 192.88876343 0.87645173]	[410.99975586 218.59425354 0.84527206]	[339.29083252 233.84561157 0.81837034]	[321.1991272 339.20425415 0.87042284]	[331.49273682 446.93002319 0.83563632]	[480.12661743 213.43276978 0.87284935]	[503.4675293 318.55801392 0.89459908]	[534.10180664 418.59411621 0.8561976 ]	[441.71661377 439.15917969 0.74325061]	[398.23257446 441.76889038 0.73127782]	[418.54534912 603.38006592 0.856655 ]	[4.31553772e+02 7.57342834e+02 7.56373107e-01]	[482.83782959 431.50271606 0.7128787 ]	[503.28396606 600.76538086 0.86379379]	[523.83227539 752.22650146 0.8202979 ]	[398.13314819 180.08088684 0.85948521]	[421.22229004 174.96537781 0.93485111]	[375.01287842 159.54368591 0.79239833]	[436.58685303 149.22593689 0.81882137]	[5.34151123e+02 7.90817627e+02 7.69481897e-01]	[5.52082458e+02 7.88055298e+02 7.42157698e-01]	[5.21195496e+02 7.67639099e+02 6.72728300e-01]	[4.21272644e+02 7.98422363e+02 6.86635673e-01]	[4.03278076e+02 7.90818054e+02 7.40744531e-01]	[4.41800995e+02 7.70269348e+02 6.80229783e-01]
[416.02572632 192.87811279 0.87387741]	[411.01412964 218.57348633 0.8481909 ]	[341.68695068 231.44743347 0.81580269]	[321.21310425 339.06964111 0.87604183]	[331.50448608 446.87451172 0.83961421]	[480.13049316 213.41369629 0.87068987]	[503.49349976 318.53219604 0.88927859]	[534.15148926 418.5871582 0.85738426]	[441.7197876 439.14672852 0.74116796]	[398.24169922 441.76974487 0.72753507]	[416.16720581 603.36688232 0.85881829]	[4.31535400e+02 7.57348145e+02 7.54033208e-01]	[482.84054565 431.47518921 0.71070182]	[503.26901245 600.75628662 0.86690521]	[523.76062012 749.71508789 0.83501911]	[398.11959839 180.06329346 0.85936016]	[421.20397949 174.95800781 0.93868226]	[375.03167725 159.54615784 0.78842604]	[436.59298706 149.22868347 0.82349932]	[5.31584045e+02 7.90750244e+02 7.50448167e-01]	[5.47056396e+02 7.85578064e+02 7.19874203e-01]	[5.18717407e+02 7.67501038e+02 6.33958220e-01]	[4.21292236e+02 7.98420105e+02 6.81318402e-01]	[4.03294006e+02 7.90830322e+02 7.34452367e-01]	[4.41793793e+02 7.70279846e+02 6.75475359e-01]
[413.52929688 192.86956787 0.87041777]	[413.52389526 218.54431152 0.85814542]	[341.72723389 231.40612793 0.81056553]	[321.20431519 339.0609436 0.87531328]	[333.91894531 446.86529541 0.84249318]	[480.1628418 213.38552856 0.86881292]	[505.86895752 316.14089966 0.88877785]	[534.14776611 418.56851196 0.85278022]	[441.70574951 439.14575195 0.74110544]	[398.23016357 441.7507019 0.72789401]	[418.54119873 603.30566406 0.85563016]	[4.31543488e+02 7.57376160e+02 7.51681447e-01]	[482.82424927 431.48486328 0.71324474]	[503.23388672 598.29644775 0.86158818]	[521.41003418 749.71154785 0.84549326]	[398.08139038 177.61393738 0.85821408]	[421.1645813 174.96736145 0.94265425]	[375.01541138 157.09197998 0.77695012]	[436.60147095 149.23483276 0.82738441]	[5.26520752e+02 7.90677673e+02 7.79691577e-01]	[5.46944458e+02 7.85500854e+02 7.39095449e-01]	[5.18726624e+02 7.67497559e+02 6.51666105e-01]	[4.21257782e+02 8.00924622e+02 6.80435598e-01]	[4.03278870e+02 7.93231262e+02 7.32593834e-01]	[4.41809082e+02 7.72729065e+02 6.83143795e-01]
[413.5112915 192.85600281 0.86793303]	[413.5574646 218.52026367 0.86452895]	[341.75308228 231.37249756 0.80362958]	[321.22195435 339.0645752 0.86634028]	[333.92416382 444.43231201 0.84577376]	[480.18453979 213.38320923 0.86892402]	[505.91375732 316.1131897 0.88702244]	[534.17114258 418.55245972 0.85087305]	[441.71420288 439.12615967 0.73709619]	[398.24346924 441.72714233 0.72788602]	[418.53778076 603.29486084 0.85429251]	[434.01116943 757.33129883 0.75988185]	[482.82870483 431.48324585 0.71127999]	[500.87490845 598.27966309 0.85997546]	[521.33300781 749.58337402 0.85273439]	[398.07717896 177.5982666 0.85921317]	[421.15496826 174.96653748 0.94418466]	[375.02047729 157.08752441 0.77002865]	[436.6000061 149.23582458 0.82640469]	[523.85919189 790.63891602 0.80385876]	[5.44339539e+02 7.83012756e+02 7.49899030e-01]	[5.18657227e+02 7.62475708e+02 6.16209388e-01]	[4.21287781e+02 7.98419617e+02 6.91124022e-01]	[4.03289764e+02 7.90821350e+02 7.45239913e-01]	[4.41810577e+02 7.70241333e+02 6.91240728e-01]
[411.03085327 192.86154175 0.86686832]	[416.05282593 216.15174866 0.87630105]	[341.78308105 231.34797668 0.79916757]	[321.25436401 339.1368103 0.86124688]	[333.94177246 444.43847656 0.84773821]	[480.24755859 213.39286804 0.876266 ]	[506.02377319 318.54058838 0.87261212]	[536.64886475 416.16430664 0.85229892]	[441.70114136 436.68051147 0.73595309]	[398.2276001 441.71743774 0.73004925]	[418.55078125 603.26550293 0.85110253]	[431.53970337 754.78045654 0.7638765 ]	[482.82711792 431.48474121 0.71128255]	[500.84393311 598.26013184 0.85462022]	[521.26062012 749.61444092 0.85459721]	[398.05636597 177.58883667 0.85640597]	[421.14712524 174.96948242 0.94279665]	[375.00997925 157.08148193 0.7547617 ]	[436.6159668 146.77075195 0.83144659]	[521.34368896 790.67523193 0.82303536]	[5.41831482e+02 7.85516235e+02 7.78015256e-01]	[5.16187012e+02 7.64965332e+02 6.17053270e-01]	[4.21342682e+02 7.98407654e+02 6.89062953e-01]	[4.03328369e+02 7.90819641e+02 7.43750930e-01]	[4.41789734e+02 7.70151367e+02 6.84087813e-01]
[411.01489258 192.86231995 0.86609393]	[416.13406372 216.15649414 0.88927656]	[344.25238037 231.32679749 0.78974962]	[321.30273438 339.18475342 0.85073119]	[333.95721436 444.40048218 0.8551597 ]	[480.28936768 213.39717102 0.87868476]	[508.51028442 318.58843994 0.8709662 ]	[536.68322754 416.16308594 0.85594958]	[441.72686768 439.12991333 0.73663062]	[398.23461914 441.71948242 0.72749835]	[418.54632568 603.2678833 0.85237902]	[431.51602173 754.76660156 0.76392901]	[482.85720825 431.5098877 0.71004522]	[500.83618164 598.26269531 0.84558523]	[521.16516113 749.62268066 0.83036786]	[398.04049683 177.57092285 0.8560282 ]	[421.15292358 174.96217346 0.94350481]	[375.01348877 157.04022217 0.76258105]	[436.64154053 146.75857544 0.8371973 ]	[521.29260254 790.66552734 0.81505883]	[5.41794617e+02 7.85509949e+02 7.82390714e-01]	[5.13590881e+02 7.64979736e+02 6.18249118e-01]	[4.23828461e+02 7.98391296e+02 6.93823338e-01]	[4.03363678e+02 7.90820374e+02 7.43621349e-01]	[4.41757202e+02 7.70136780e+02 6.73690677e-01]
[413.51980591 192.86779785 0.87156934]	[418.57006836 218.53314209 0.90325731]	[344.28671265 231.32058716 0.78424853]	[323.77456665 339.14257812 0.83613932]	[333.96713257 444.34295654 0.86270183]	[480.35806274 213.42558289 0.87941223]	[508.53536987 318.58236694 0.86992419]	[536.72845459 418.59683228 0.86922491]	[441.72769165 436.64849854 0.73285949]	[398.24319458 439.26937866 0.72825134]	[418.54541016 600.87890625 0.84996319]	[431.48995972 754.79449463 0.75940937]	[482.8550415 428.96578979 0.70814335]	[500.82366943 598.29718018 0.84668827]	[518.73199463 749.67889404 0.80652946]	[398.0687561 177.56306458 0.86636382]	[421.19293213 174.95321655 0.94374633]	[375.04846191 156.98518372 0.75875229]	[439.07952881 146.73466492 0.84062493]	[521.2354126 790.65332031 0.8173461 ]	[5.41730957e+02 7.85532898e+02 7.68068790e-01]	[5.11028107e+02 7.65052856e+02 6.21727824e-01]	[4.23799652e+02 7.98394714e+02 6.97316051e-01]	[4.03342590e+02 7.90826172e+02 7.45449185e-01]	[4.41743713e+02 7.70174988e+02 6.79595768e-01]
[416.03140259 192.89768982 0.88142908]	[418.64352417 218.56140137 0.91409248]	[346.83862305 231.35256958 0.78321892]	[326.33929443 339.1885376 0.8279835 ]	[333.97946167 444.31948853 0.86373067]	[482.77874756 213.45111084 0.88170588]	[511.04452515 318.59533691 0.86722744]	[539.17822266 418.59094238 0.87399352]	[441.75393677 436.66818237 0.7341857 ]	[398.26312256 439.28033447 0.72549027]	[418.54257202 600.87976074 0.84813553]	[431.47546387 752.30126953 0.76332831]	[482.87991333 428.98556519 0.70468163]	[500.81814575 600.75976562 0.84721607]	[516.19519043 752.18511963 0.78557301]	[398.11141968 177.59687805 0.86825973]	[421.26559448 174.97676086 0.94020945]	[375.09277344 156.98504639 0.7535854 ]	[439.16238403 146.75512695 0.84981555]	[521.19818115 790.65411377 0.81444424]	[5.39263000e+02 7.85560974e+02 7.56911576e-01]	[5.06001892e+02 7.67570251e+02 6.71263456e-01]	[4.23823761e+02 7.98370239e+02 7.00487852e-01]	[4.03357391e+02 7.90817444e+02 7.47193992e-01]	[4.41733093e+02 7.70109131e+02 6.82336509e-01]
[416.14587402 192.89579773 0.88368028]	[418.71783447 218.56555176 0.92280692]	[349.39562988 231.32008362 0.7821849 ]	[331.42166138 339.10906982 0.84046209]	[334.04660034 444.40127563 0.85492629]	[482.88375854 213.50137329 0.88066638]	[513.58343506 318.59658813 0.85877115]	[539.22875977 418.58535767 0.88176799]	[441.74206543 436.66424561 0.73862493]	[398.25866699 439.28341675 0.73130608]	[418.56646729 600.8170166 0.84822118]	[429.00033569 752.24768066 0.76967174]	[482.86990356 428.97406006 0.70274264]	[500.81591797 600.7479248 0.84519023]	[513.6473999 749.71759033 0.79153377]	[398.18753052 177.59231567 0.87014902]	[421.37454224 174.98280334 0.91515303]	[377.52560425 154.57662964 0.7766149 ]	[439.27212524 146.73022461 0.86148995]	[516.16833496 790.64678955 0.81500328]	[5.34170471e+02 7.85591003e+02 7.45189667e-01]	[5.05963135e+02 7.65049316e+02 6.81781828e-01]	[4.23855896e+02 7.98368896e+02 7.02317595e-01]	[4.03374542e+02 7.90815369e+02 7.50332832e-01]	[4.41713501e+02 7.67632080e+02 6.79564714e-01]
[418.59411621 192.90306091 0.88530141]	[418.79983521 218.54374695 0.92955947]	[352.00595093 228.77549744 0.78380132]	[331.4942627 339.08822632 0.85690713]	[336.43591309 444.40969849 0.85827059]	[482.95050049 213.52314758 0.87912714]	[513.66040039 318.55648804 0.86736196]	[539.30340576 418.61956787 0.89718449]	[441.74859619 436.63546753 0.73548418]	[398.25927734 439.25222778 0.72986782]	[418.55938721 600.8338623 0.85033667]	[428.99829102 752.22857666 0.76967609]	[482.8878479 428.95550537 0.69916999]	[500.80575562 598.3067627 0.84673589]	[511.06341553 749.6651001 0.78788483]	[398.27145386 177.61448669 0.86256605]	[423.79733276 174.97665405 0.89729887]	[377.68347168 156.97549438 0.72315919]	[441.67211914 146.70948792 0.87573135]	[513.61407471 788.16455078 0.82791454]	[5.31598877e+02 7.83007629e+02 7.38487124e-01]	[5.05874237e+02 7.64987854e+02 6.77911043e-01]	[4.23876312e+02 7.95900818e+02 7.06478596e-01]	[4.05833832e+02 7.90808838e+02 7.55235732e-01]	[4.41707642e+02 7.67626160e+02 6.77984178e-01]
[418.78182983 192.90213013 0.90913045]	[421.19125366 218.54347229 0.92927957]	[354.51446533 228.77642822 0.79367602]	[334.00857544 339.11807251 0.87258106]	[336.47619629 444.40692139 0.86821699]	[485.40872192 213.51185608 0.87329447]	[516.21911621 318.58908081 0.87145954]	[541.6975708 418.66079712 0.90671051]	[441.75305176 436.60238647 0.7334097 ]	[398.25457764 439.19989014 0.72901249]	[418.58355713 600.78314209 0.84438252]	[428.99420166 752.18469238 0.7698701 ]	[482.90536499 428.94213867 0.6943599 ]	[500.78775024 600.75946045 0.83705711]	[508.45504761 749.66479492 0.7904759 ]	[400.76895142 177.62747192 0.86455089]	[428.91513062 174.92541504 0.86928034]	[377.71585083 154.49465942 0.81395155]	[441.78390503 144.12593079 0.87568134]	[511.03808594 788.1572876 0.83055258]	[5.29050537e+02 7.82992981e+02 7.44165480e-01]	[5.03378143e+02 7.65008789e+02 6.65139198e-01]	[4.23880707e+02 7.98378235e+02 7.01650381e-01]	[4.05832794e+02 7.90814575e+02 7.52156317e-01]	[4.41692535e+02 7.67570129e+02 6.69882238e-01]
[421.21813965 192.87213135 0.91605115]	[421.25042725 218.53051758 0.92993617]	[354.58996582 228.77412415 0.80269396]	[336.43487549 339.08963013 0.87412471]	[336.51443481 444.37081909 0.87538725]	[487.97375488 213.49749756 0.85365832]	[518.70831299 318.57687378 0.88364691]	[541.7442627 418.73721313 0.91577077]	[441.7661438 434.11135864 0.72971666]	[400.62496948 439.16204834 0.72318327]	[418.55963135 600.76641846 0.83942431]	[431.47943115 752.17675781 0.77023715]	[482.90356445 428.92868042 0.69268554]	[500.72994995 598.27954102 0.81439835]	[505.89752197 749.55627441 0.80959213]	[403.26165771 177.58808899 0.85490918]	[434.03543091 174.89256287 0.86182541]	[380.12417603 154.39616394 0.84474099]	[441.87542725 141.6098175 0.86292845]	[505.98971558 788.17767334 0.84797668]	[5.26500977e+02 7.82993713e+02 7.59990633e-01]	[5.00882507e+02 7.59896973e+02 6.53983414e-01]	[4.23866821e+02 7.98369385e+02 6.99696362e-01]	[4.05828339e+02 7.90808167e+02 7.49933064e-01]	[4.41731964e+02 7.67563904e+02 6.72795832e-01]
[421.36105347 192.84544373 0.90217578]	[421.32199097 218.52740479 0.91920453]	[357.05541992 226.3046875 0.81399447]	[336.49285889 339.13818359 0.86820102]	[336.51379395 444.33248901 0.8762697 ]	[490.5637207 213.5113678 0.84373111]	[518.75341797 318.5501709 0.88754803]	[541.78662109 418.79852295 0.92054754]	[441.79711914 436.58990479 0.72301298]	[400.63476562 439.15814209 0.7146433 ]	[418.57723999 598.29058838 0.83280146]	[431.47839355 752.20056152 0.76698518]	[482.95346069 428.98284912 0.6808027 ]	[500.70465088 598.21734619 0.81457698]	[503.44119263 749.57177734 0.82079452]	[405.85223389 177.5675354 0.82773727]	[436.64172363 174.86323547 0.87763405]	[380.24908447 154.38859558 0.85137248]	[444.31402588 141.61413574 0.83983183]	[505.98529053 788.168396 0.83947653]	[5.26488098e+02 7.82981873e+02 7.60427177e-01]	[5.00758606e+02 7.62437500e+02 6.57416582e-01]	[4.23861572e+02 7.98380859e+02 6.97236300e-01]	[4.05825043e+02 7.90818726e+02 7.45495856e-01]	[4.41741638e+02 7.67611084e+02 6.80307567e-01]
[423.85864258 192.81736755 0.88442534]	[421.40307617 216.140625 0.90158671]	[357.1385498 226.31481934 0.81721634]	[336.56924438 339.11538696 0.89475405]	[336.55554199 444.30682373 0.88957292]	[493.12557983 213.48678589 0.84173834]	[521.21960449 318.6416626 0.89703345]	[541.81542969 421.19348145 0.92594308]	[441.83358765 436.65612793 0.72098005]	[400.64727783 439.2293396 0.71618879]	[418.58499146 598.2956543 0.8284089 ]	[431.46679688 752.18182373 0.77052593]	[485.38375854 434.0401001 0.67600322]	[500.64834595 595.73602295 0.8034941 ]	[503.41018677 749.6807251 0.81280959]	[410.98446655 177.57678223 0.81296974]	[439.14083862 174.85627747 0.90674347]	[382.82830811 154.4825592 0.81740129]	[444.44998169 141.64732361 0.80710745]	[508.48846436 788.19232178 0.81657183]	[5.26538818e+02 7.83005981e+02 7.37259924e-01]	[5.00700348e+02 7.65059814e+02 6.64379060e-01]	[4.23872589e+02 7.98400513e+02 6.98859155e-01]	[4.05822571e+02 7.90825867e+02 7.43980527e-01]	[4.41725006e+02 7.67576294e+02 6.76832974e-01]
[423.85629272 192.82086182 0.88565552]	[421.40142822 216.14100647 0.90166509]	[357.13198853 228.76858521 0.81808364]	[336.57247925 339.11785889 0.89415807]	[336.55389404 444.30792236 0.88886458]	[493.12542725 213.48678589 0.8418017 ]	[521.21520996 318.63720703 0.8961919 ]	[541.81585693 421.19073486 0.926902 ]	[441.84313965 436.67745972 0.7194277 ]	[400.65057373 439.24819946 0.71320337]	[418.58139038 598.29949951 0.82832384]	[431.46383667 752.18377686 0.77095634]	[485.39569092 434.07217407 0.67461216]	[500.64978027 595.73925781 0.80424434]	[503.41009521 749.6940918 0.81129378]	[410.97729492 177.58203125 0.81244469]	[439.13909912 174.85813904 0.90697455]	[382.82028198 154.48728943 0.81818283]	[444.44940186 141.64884949 0.80803168]	[508.49905396 788.19421387 0.81678134]	[5.28974426e+02 7.83002136e+02 7.43329048e-01]	[5.00703247e+02 7.65077026e+02 6.64307594e-01]	[4.23880920e+02 7.98369507e+02 7.01640010e-01]	[4.05836334e+02 7.90814514e+02 7.49745965e-01]	[4.41720032e+02 7.67581055e+02 6.73766255e-01]
[426.36483765 192.82644653 0.87549782]	[423.871521 218.5255127 0.88425261]	[359.57617188 228.79408264 0.81964397]	[336.634552 339.15136719 0.8926149 ]	[336.64590454 444.37054443 0.89088345]	[495.68206787 213.4990387 0.85260195]	[521.30328369 318.65826416 0.91171539]	[541.84643555 421.23449707 0.92698324]	[441.87838745 436.67428589 0.71093917]	[400.68240356 439.24041748 0.71107727]	[418.5921936 598.31848145 0.83139658]	[431.47052002 752.19744873 0.7712816 ]	[485.41467285 434.09350586 0.67159581]	[500.64306641 598.2456665 0.80285811]	[503.40386963 749.74456787 0.80694586]	[413.53057861 177.53973389 0.82611239]	[439.21670532 174.87232971 0.92150855]	[387.85995483 154.48576355 0.79360938]	[449.4697876 144.14797974 0.79483056]	[508.52770996 788.21136475 0.8074761 ]	[5.29011719e+02 7.83019531e+02 7.36274779e-01]	[5.00682861e+02 7.67558289e+02 6.69895232e-01]	[4.23885742e+02 7.98376526e+02 6.99185848e-01]	[4.05842896e+02 7.90818054e+02 7.46121764e-01]	[4.41731659e+02 7.67599243e+02 6.78936124e-01]
[431.4703064 192.78343201 0.84480107]	[429.00192261 218.53233337 0.85850739]	[359.809021 226.30386353 0.80572706]	[339.21209717 334.01806641 0.87408751]	[339.15267944 441.79486084 0.90910959]	[500.6867981 213.53051758 0.87311304]	[523.79669189 321.25369263 0.87961894]	[541.94189453 421.33929443 0.91676754]	[441.90560913 439.13659668 0.70504457]	[400.71191406 439.22229004 0.7034319 ]	[418.65103149 600.77166748 0.83938438]	[431.48239136 752.25640869 0.76919413]	[485.44235229 436.60552979 0.67184949]	[500.83187866 598.30383301 0.84252501]	[503.42028809 749.66711426 0.81822002]	[416.10031128 175.0597229 0.86695665]	[441.68395996 172.50045776 0.93121821]	[395.50534058 154.39900208 0.76755339]	[457.12744141 144.12792969 0.81299537]	[508.4949646 788.16448975 0.81930232]	[5.28992798e+02 7.82988708e+02 7.37575531e-01]	[5.00699615e+02 7.65034973e+02 6.65446281e-01]	[4.23885925e+02 7.95862183e+02 7.11396396e-01]	[4.05867371e+02 7.90797913e+02 7.60638297e-01]	[4.41738220e+02 7.67669373e+02 6.97202325e-01]
[436.62783813 190.40420532 0.84608173]	[434.07702637 218.56088257 0.86524969]	[362.28924561 226.22064209 0.79283911]	[339.26757812 333.95336914 0.86180604]	[339.21630859 439.31637573 0.9112761 ]	[500.78890991 215.927948 0.88046485]	[523.84393311 318.76437378 0.89118958]	[544.35601807 421.39370728 0.90527576]	[444.33154297 436.66970825 0.69462276]	[400.77880859 439.18353271 0.69740093]	[418.69512939 600.76068115 0.8378495 ]	[431.51251221 752.21191406 0.77090901]	[487.91952515 436.57888794 0.66117197]	[500.86560059 600.7532959 0.8494848 ]	[503.44223022 749.66168213 0.81766009]	[418.67526245 175.05331421 0.88660109]	[441.86434937 172.49424744 0.907969 ]	[398.01712036 151.9103241 0.79324573]	[459.70455933 144.18217468 0.84058195]	[508.48196411 788.21984863 0.82244754]	[5.28981689e+02 7.85479492e+02 7.38598049e-01]	[5.00738434e+02 7.65007263e+02 6.71963573e-01]	[4.26365234e+02 7.95835266e+02 7.06686735e-01]	[4.05890045e+02 7.90784485e+02 7.58450568e-01]	[4.41754425e+02 7.67611755e+02 6.82501733e-01]
[439.11083984 192.79362488 0.86629784]	[436.69110107 218.54721069 0.89769924]	[364.82839966 223.71176147 0.78372115]	[341.68966675 333.97384644 0.8510434 ]	[339.24682617 439.27920532 0.91135395]	[503.28823853 215.9445343 0.88491619]	[523.89196777 321.18325806 0.88207787]	[544.43389893 423.81591797 0.89648277]	[444.41610718 436.61901855 0.68080741]	[400.83029175 436.67831421 0.68942922]	[418.70489502 598.25793457 0.83296043]	[431.52978516 752.222229 0.77141702]	[490.49151611 434.09506226 0.65061522]	[500.85980225 600.81793213 0.85700858]	[503.44232178 749.70123291 0.81445813]	[418.76290894 175.09257507 0.88533771]	[444.35668945 172.50767517 0.89092362]	[398.1038208 151.87677002 0.82757139]	[462.20687866 141.64891052 0.87853289]	[508.52630615 788.23083496 0.8138386 ]	[5.29024902e+02 7.85480530e+02 7.35606730e-01]	[5.00733856e+02 7.65077271e+02 6.72865868e-01]	[4.26366638e+02 7.95828369e+02 7.05218554e-01]	[4.05890381e+02 7.90778748e+02 7.55577385e-01]	[4.41760468e+02 7.67618042e+02 6.83992147e-01]
[439.20748901 192.7893219 0.87787211]	[439.18600464 218.54434204 0.92378181]	[369.90570068 223.66777039 0.77834916]	[341.77575684 333.96932983 0.83260453]	[341.6887207 441.67120361 0.90103585]	[503.37805176 215.95895386 0.88720345]	[523.99645996 321.26324463 0.85826415]	[544.52575684 423.86575317 0.88121349]	[446.89886475 436.61373901 0.67849499]	[403.27987671 436.67373657 0.68548638]	[418.72753906 595.72467041 0.83231413]	[431.53845215 752.21673584 0.77198333]	[493.06112671 434.08505249 0.65352672]	[500.88156128 600.83691406 0.86164445]	[503.44293213 749.76403809 0.80189264]	[421.23181152 175.08311462 0.88625002]	[446.91381836 172.49378967 0.87369192]	[398.2718811 151.84939575 0.83004546]	[462.35531616 141.58494568 0.88125455]	[511.0534668 790.60064697 0.80123377]	[5.31564148e+02 7.85525940e+02 7.31354415e-01]	[5.00728302e+02 7.67583008e+02 6.78579092e-01]	[4.26385468e+02 7.95816345e+02 7.05375075e-01]	[4.05901245e+02 7.90773438e+02 7.54565537e-01]	[4.41757141e+02 7.67619446e+02 6.85988545e-01]
[439.2401123 192.8135376 0.89462423]	[439.26849365 218.52650452 0.93238842]	[372.49530029 221.18615723 0.79035777]	[344.28921509 333.96228027 0.81198925]	[341.73895264 439.2935791 0.89911342]	[503.48672485 215.95864868 0.87903535]	[526.47711182 323.78341675 0.83155245]	[546.97637939 423.91055298 0.85826194]	[446.91705322 434.0970459 0.67275888]	[403.30938721 436.60983276 0.67904609]	[418.71975708 595.74365234 0.83345705]	[431.52832031 752.24829102 0.7704913 ]	[493.112854 431.52999878 0.65350598]	[500.90457153 600.87927246 0.86991113]	[503.44732666 752.19506836 0.79887164]	[421.28387451 175.06176758 0.8949011 ]	[449.48892212 172.50126648 0.87368596]	[400.70373535 151.8474884 0.75521457]	[464.8548584 139.1126709 0.85152584]	[511.07064819 790.6192627 0.80165178]	[5.31577881e+02 7.85548706e+02 7.32165098e-01]	[5.00740540e+02 7.67620178e+02 6.82296157e-01]	[4.26352966e+02 7.95806335e+02 7.10770190e-01]	[4.05873596e+02 7.90762451e+02 7.60810196e-01]	[4.41756226e+02 7.67665222e+02 6.96944654e-01]
[441.70343018 192.77020264 0.89921594]	[441.67816162 218.52934265 0.93094349]	[374.99737549 221.18440247 0.79821897]	[349.40039062 331.46774292 0.78740484]	[344.27276611 439.32208252 0.87593436]	[505.95462036 215.95979309 0.8697859 ]	[528.99938965 323.78323364 0.82101107]	[547.03289795 423.84295654 0.85964632]	[446.93878174 436.58596802 0.67308235]	[403.33557129 436.62368774 0.67455256]	[418.75778198 595.73010254 0.83318877]	[431.52755737 752.22717285 0.77199727]	[493.11981201 434.06658936 0.65542847]	[503.2434082 600.88531494 0.87217975]	[503.45648193 752.21405029 0.79667687]	[423.79214478 175.04286194 0.88665491]	[454.59667969 172.44128418 0.87279683]	[400.76837158 151.83802795 0.78009158]	[464.9251709 139.11192322 0.83749342]	[511.0897522 790.63653564 0.7992664 ]	[5.31589722e+02 7.85570374e+02 7.33889461e-01]	[5.00740387e+02 7.67641785e+02 6.86163425e-01]	[4.26357849e+02 7.95792236e+02 7.17675030e-01]	[4.05879547e+02 7.90754639e+02 7.64574766e-01]	[4.41751251e+02 7.67636963e+02 6.93283021e-01]
[441.84365845 190.37704468 0.88243824]	[441.75863647 218.53746033 0.92743814]	[375.08532715 221.14657593 0.81185979]	[354.44992065 331.43170166 0.80718106]	[349.36294556 439.24664307 0.85931563]	[508.45806885 215.98883057 0.85463965]	[531.55639648 323.7668457 0.81187588]	[547.05108643 423.8510437 0.85902214]	[446.96917725 436.58151245 0.67282665]	[403.36325073 436.60919189 0.66871107]	[418.78948975 595.70617676 0.83138812]	[431.53030396 752.21588135 0.77290624]	[495.60736084 434.07443237 0.65888917]	[503.23968506 600.85913086 0.86915302]	[503.45779419 752.21105957 0.79570228]	[426.3828125 175.02120972 0.85636383]	[457.19778442 172.40618896 0.88907176]	[403.36816406 151.96180725 0.73578894]	[467.44439697 139.08512878 0.81598312]	[511.08355713 790.63366699 0.80004537]	[5.31584045e+02 7.85568909e+02 7.33444512e-01]	[5.00745453e+02 7.67635803e+02 6.83137417e-01]	[4.26357788e+02 7.95803589e+02 7.13420391e-01]	[4.05874817e+02 7.90755005e+02 7.62753844e-01]	[4.41746399e+02 7.67621643e+02 6.92964494e-01]
[444.3175354 190.35491943 0.85942215]	[441.80557251 218.52394104 0.92842096]	[377.50552368 221.13571167 0.82120585]	[354.59371948 331.49404907 0.8391512 ]	[351.95004272 439.2593689 0.8646872 ]	[508.53921509 215.99215698 0.84300202]	[534.14263916 326.28683472 0.80543983]	[549.49816895 426.34152222 0.84095347]	[449.48062134 436.58642578 0.67143607]	[405.82901001 436.61566162 0.66522962]	[421.14907837 595.71240234 0.83797604]	[431.53634644 752.22668457 0.77295542]	[495.699646 434.0612793 0.66712195]	[503.25909424 600.85784912 0.87413597]	[503.45822144 752.20501709 0.79765207]	[428.92062378 174.9805603 0.84691823]	[459.67086792 172.35475159 0.90417874]	[403.37512207 151.9125824 0.75954902]	[467.48538208 136.57466125 0.81040215]	[511.07229614 790.63037109 0.80452818]	[5.31576355e+02 7.85567993e+02 7.37801433e-01]	[5.00744507e+02 7.67625488e+02 6.84850872e-01]	[4.26369019e+02 7.95789734e+02 7.16256618e-01]	[4.05880127e+02 7.90747681e+02 7.66380548e-01]	[4.41748718e+02 7.67626648e+02 6.94551229e-01]
[444.33673096 190.27084351 0.83919758]	[441.85888672 218.58213806 0.911883 ]	[377.55477905 221.16131592 0.82385582]	[356.98782349 331.44393921 0.83905178]	[354.44647217 439.16168213 0.87320137]	[511.05276489 216.02996826 0.84022552]	[536.6685791 326.30059814 0.80999887]	[549.55505371 423.83953857 0.85190761]	[452.03234863 436.62097168 0.66952133]	[405.88574219 436.64959717 0.66370875]	[421.16827393 595.72485352 0.84381413]	[431.55023193 752.26086426 0.76843256]	[498.19091797 434.10702515 0.67156214]	[503.26974487 603.28131104 0.88268155]	[503.45892334 752.21795654 0.80063105]	[431.46594238 174.88665771 0.85648 ]	[459.67529297 172.32922363 0.90670145]	[405.88995361 151.8679657 0.76345718]	[470.0473938 139.05941772 0.80559927]	[511.07632446 790.67871094 0.80490834]	[5.31569336e+02 7.88023560e+02 7.49002337e-01]	[5.00732849e+02 7.67645508e+02 7.04144239e-01]	[4.26378052e+02 7.95830444e+02 7.20103979e-01]	[4.05878448e+02 7.90775208e+02 7.61722684e-01]	[4.41777679e+02 7.67679504e+02 7.01412082e-01]
[444.35501099 190.25512695 0.83267796]	[441.89453125 218.59315491 0.90416545]	[377.58413696 221.15579224 0.82881141]	[357.04296875 331.47683716 0.8494029 ]	[354.49530029 439.11459351 0.87983292]	[513.58026123 216.04911804 0.83831239]	[536.7020874 323.8092041 0.81372821]	[549.59838867 423.80911255 0.84889627]	[452.07785034 436.61843872 0.67358512]	[405.91958618 436.65652466 0.66475105]	[421.17022705 595.72125244 0.84726501]	[431.55224609 752.23944092 0.77127832]	[498.21783447 434.09243774 0.67796069]	[503.29211426 603.30224609 0.8748796 ]	[503.47055054 752.25787354 0.79418284]	[431.4942627 174.84989929 0.8638137 ]	[459.68222046 172.31715393 0.90829027]	[405.92202759 151.78866577 0.78127033]	[472.57455444 139.08776855 0.80917448]	[511.09490967 790.67938232 0.80019307]	[5.31573303e+02 7.88029480e+02 7.44912446e-01]	[5.00740631e+02 7.67684692e+02 7.05822110e-01]	[4.26416626e+02 7.95836243e+02 7.19142377e-01]	[4.05909729e+02 7.90783936e+02 7.58715868e-01]	[4.41762115e+02 7.67648071e+02 7.02221632e-01]
[441.90109253 187.82997131 0.84497398]	[441.90899658 218.58651733 0.90470672]	[377.60757446 221.13912964 0.83371365]	[357.0637207 333.93469238 0.85248983]	[354.53988647 439.10995483 0.88432485]	[513.61035156 216.04867554 0.84088355]	[536.737854 323.71682739 0.82651931]	[552.06384277 423.80160522 0.84720486]	[452.0864563 436.60949707 0.67498481]	[405.92025757 436.64932251 0.66568255]	[421.17532349 595.73193359 0.84317893]	[434.02236938 752.24023438 0.76950544]	[498.21792603 434.07165527 0.67843097]	[503.32766724 600.89202881 0.86935091]	[503.48760986 752.29949951 0.78542304]	[428.99337769 172.47421265 0.86248565]	[459.65499878 172.3187561 0.90446937]	[408.45266724 149.35241699 0.76942223]	[472.60250854 139.10667419 0.80796123]	[513.58685303 790.6965332 0.79380387]	[5.31595642e+02 7.88054993e+02 7.45319843e-01]	[5.00751434e+02 7.70095825e+02 7.08975792e-01]	[4.26425323e+02 7.95847229e+02 7.18517363e-01]	[4.08391327e+02 7.90787109e+02 7.56933033e-01]	[4.41781158e+02 7.67636292e+02 6.94044352e-01]
[444.32873535 187.75805664 0.82952619]	[441.9078064 218.57258606 0.90649724]	[377.6121521 221.12556458 0.83683795]	[357.06991577 331.47790527 0.85167217]	[354.57223511 439.09939575 0.8818928 ]	[513.59643555 216.02490234 0.84085888]	[539.1583252 321.27093506 0.83360851]	[552.09716797 421.39141846 0.85058832]	[452.05126953 436.59524536 0.67466968]	[405.90396118 436.63372803 0.66579127]	[421.16479492 595.73022461 0.84103101]	[434.02020264 752.24597168 0.76627022]	[498.19119263 434.0524292 0.67793 ]	[503.33764648 603.27819824 0.87013876]	[503.49343872 754.75006104 0.78348017]	[431.50192261 172.41343689 0.86904317]	[459.69955444 172.26731873 0.90941453]	[408.45578003 149.293396 0.78077871]	[475.08309937 139.07695007 0.80697417]	[513.58837891 790.68896484 0.79417318]	[5.31596741e+02 7.88050781e+02 7.46815264e-01]	[5.00760864e+02 7.70112671e+02 7.09287286e-01]	[4.26429840e+02 7.95854614e+02 7.20652580e-01]	[4.08392303e+02 7.90792358e+02 7.56944418e-01]	[4.41776917e+02 7.67646301e+02 6.86903656e-01]
[441.87380981 185.22232056 0.83375651]	[441.90707397 218.56503296 0.90630364]	[377.59939575 221.11631775 0.83751863]	[357.0635376 331.43746948 0.84777308]	[354.59799194 439.13516235 0.88916147]	[513.59881592 216.02774048 0.84127355]	[536.73803711 321.25314331 0.83669341]	[552.13903809 421.36032104 0.85352564]	[452.04153442 436.58374023 0.67313147]	[405.89962769 436.62417603 0.66405207]	[421.1685791 595.75250244 0.84046751]	[434.02890015 752.26086426 0.76506573]	[498.19076538 434.04611206 0.6773243 ]	[503.35153198 603.29382324 0.8747586 ]	[503.49926758 754.77941895 0.78406918]	[428.96994019 172.3634491 0.86252296]	[459.62258911 169.86076355 0.89395136]	[408.4475708 149.32513428 0.75659984]	[475.08746338 139.06222534 0.82619971]	[513.60198975 790.71405029 0.79460603]	[5.31605103e+02 7.88075317e+02 7.51420081e-01]	[5.00765839e+02 7.70133728e+02 7.16792762e-01]	[4.26412872e+02 7.95860229e+02 7.18710661e-01]	[4.05911346e+02 7.90794067e+02 7.53694355e-01]	[4.41787476e+02 7.67670166e+02 6.88255072e-01]
[441.85797119 182.70492554 0.8279072 ]	[441.88409424 218.56071472 0.91093498]	[377.56323242 221.12617493 0.83373868]	[357.0480957 331.50201416 0.85521543]	[356.98132324 439.18499756 0.89738238]	[511.08016968 216.03102112 0.83962774]	[536.71636963 321.21395874 0.83888739]	[552.1463623 421.30996704 0.85778868]	[449.50933838 434.07476807 0.66631681]	[405.83950806 436.59344482 0.66255498]	[421.16543579 598.21588135 0.84036076]	[434.02249146 752.27026367 0.76479375]	[498.14498901 431.50021362 0.66947907]	[503.34677124 600.86975098 0.86435664]	[503.4949646 754.77709961 0.78408802]	[428.91146851 172.34887695 0.85447687]	[457.21975708 169.81051636 0.87779933]	[405.90734863 149.31893921 0.74829507]	[470.0168457 136.57815552 0.82540309]	[513.61828613 790.71942139 0.79500282]	[5.31622192e+02 7.88083679e+02 7.49649882e-01]	[5.00749207e+02 7.70140564e+02 7.19961882e-01]	[4.26412811e+02 7.95875183e+02 7.19632924e-01]	[4.05912659e+02 7.90807617e+02 7.55018413e-01]	[4.41774506e+02 7.67681824e+02 6.92022264e-01]
[441.82928467 182.70481873 0.83070207]	[441.82189941 218.55541992 0.91908473]	[377.4979248 221.12496948 0.82567263]	[357.03793335 333.92388916 0.85881352]	[356.97293091 439.19332886 0.89803338]	[508.54821777 216.02574158 0.84462422]	[536.66259766 321.20562744 0.82847536]	[552.14416504 421.29067993 0.85845637]	[449.4367981 434.05465698 0.66925925]	[403.37094116 434.10809326 0.66401184]	[421.16848755 595.74359131 0.8395586 ]	[431.55871582 752.253479 0.76712406]	[495.63873291 428.9881897 0.66082692]	[503.34152222 600.89123535 0.86783975]	[505.86782837 754.78961182 0.78040338]	[426.4125061 172.34649658 0.85032636]	[457.18865967 169.80299377 0.86614519]	[405.8994751 149.29115295 0.75637662]	[467.48675537 136.55699158 0.83290178]	[513.62768555 790.73065186 0.79688281]	[5.34102966e+02 7.88094299e+02 7.52375603e-01]	[5.00763489e+02 7.70141663e+02 7.22568095e-01]	[4.26417328e+02 7.95897522e+02 7.16511667e-01]	[4.05910187e+02 7.90822266e+02 7.54850864e-01]	[4.41762268e+02 7.67661987e+02 6.91718578e-01]
[441.68847656 185.18241882 0.84381258]	[441.73156738 218.54147339 0.93042982]	[375.03353882 221.13345337 0.81593734]	[357.00537109 333.92959595 0.85342115]	[354.57473755 439.1578064 0.89094007]	[508.44107056 216.01509094 0.85595465]	[534.17840576 321.25390625 0.81895322]	[552.13586426 421.30096436 0.85741901]	[446.93591309 431.52279663 0.67210162]	[403.33551025 434.09448242 0.66808367]	[418.80627441 595.71032715 0.83531612]	[434.01211548 752.26922607 0.76669574]	[493.12826538 428.91702271 0.65745479]	[503.31289673 600.88665771 0.87020272]	[505.87063599 754.79760742 0.78082246]	[423.84436035 172.34428406 0.86809051]	[454.61804199 169.80162048 0.84898198]	[403.31533813 149.24412537 0.73692745]	[467.39810181 136.54931641 0.84579086]	[513.62176514 790.72595215 0.79625201]	[5.31618469e+02 7.88089294e+02 7.47325659e-01]	[5.00770905e+02 7.70142090e+02 7.27549136e-01]	[4.26393402e+02 7.95896240e+02 7.16589153e-01]	[4.05889099e+02 7.90821594e+02 7.56229460e-01]	[4.41770294e+02 7.67687195e+02 7.00797856e-01]
[439.23132324 182.67776489 0.83674413]	[439.28781128 216.15963745 0.93449652]	[372.49182129 221.144104 0.79935932]	[354.55212402 333.99395752 0.8516354 ]	[354.52883911 439.20883179 0.89419228]	[505.91091919 215.98442078 0.87273586]	[531.55371094 321.2671814 0.81801343]	[552.10595703 421.30212402 0.85833448]	[446.88067627 431.54589844 0.67289317]	[403.28390503 436.58761597 0.6712814 ]	[418.71713257 598.30969238 0.83997822]	[431.52255249 752.26177979 0.76852286]	[493.07754517 428.94039917 0.65030724]	[503.26821899 603.31884766 0.87710869]	[505.87310791 754.77410889 0.77942246]	[421.3324585 172.32888794 0.8745997 ]	[449.48181152 169.77711487 0.8390882 ]	[400.80697632 146.78007507 0.74242198]	[464.88848877 136.5486908 0.86826712]	[513.5970459 790.71691895 0.79372954]	[5.31610901e+02 7.88080200e+02 7.45406985e-01]	[5.00778839e+02 7.70123962e+02 7.21860170e-01]	[4.23884125e+02 7.95852966e+02 7.24990308e-01]	[4.05851318e+02 7.90789917e+02 7.62531579e-01]	[4.41765625e+02 7.70093933e+02 6.99090302e-01]
[439.14181519 182.71124268 0.83628464]	[439.18276978 218.5309906 0.92851108]	[369.91525269 221.11883545 0.79318982]	[351.96194458 333.98825073 0.81749779]	[354.48150635 439.27404785 0.88239551]	[503.40899658 216.01469421 0.88332725]	[526.53503418 321.27529907 0.83213025]	[552.06268311 421.28662109 0.86051959]	[444.39489746 431.53637695 0.68321091]	[400.84555054 434.10195923 0.6720767 ]	[418.68908691 600.78466797 0.85225654]	[431.48684692 752.28399658 0.76303387]	[490.48306274 428.92877197 0.65422326]	[500.90673828 603.28808594 0.86937886]	[503.49395752 752.19891357 0.79261392]	[421.2159729 172.37904358 0.90033209]	[444.45053101 169.81878662 0.86272156]	[400.65707397 144.21789551 0.76311636]	[462.42834473 136.56317139 0.89297163]	[511.03100586 790.64941406 0.81051719]	[5.29065613e+02 7.85591003e+02 7.44541705e-01]	[5.00796997e+02 7.67605957e+02 7.06582665e-01]	[4.23870789e+02 7.95876587e+02 7.19025493e-01]	[4.05819305e+02 7.90805664e+02 7.62808323e-01]	[4.41745148e+02 7.70125610e+02 6.98650062e-01]
[439.12249756 185.17962646 0.83375502]	[436.69110107 218.59382629 0.89711463]	[362.32611084 223.69296265 0.79446316]	[346.85964966 336.47506714 0.81726468]	[349.45797729 441.73623657 0.86249459]	[503.29425049 216.02075195 0.88940406]	[524.03527832 323.74401855 0.85824305]	[549.54827881 421.27844238 0.87015688]	[444.35299683 434.08648682 0.68887705]	[400.79534912 436.66079712 0.68386316]	[418.66137695 600.85443115 0.85940987]	[431.46560669 752.22692871 0.76854569]	[487.95401001 431.48416138 0.65787578]	[500.85058594 600.85107422 0.85460889]	[503.49447632 749.7265625 0.79762226]	[421.14630127 172.41355896 0.90509319]	[444.39974976 169.83276367 0.87603855]	[398.25595093 146.72917175 0.80471379]	[462.31973267 136.58016968 0.90002459]	[511.02127075 790.58551025 0.82210213]	[5.29050232e+02 7.85533142e+02 7.51084805e-01]	[5.00802979e+02 7.67526611e+02 6.89637840e-01]	[4.23875641e+02 7.95888489e+02 7.15309799e-01]	[4.05820984e+02 7.90810059e+02 7.64434457e-01]	[4.41723419e+02 7.67642334e+02 6.86127782e-01]
[436.56304932 185.19735718 0.80978882]	[434.04190063 218.60089111 0.85702044]	[362.22134399 223.69000244 0.80692101]	[341.71087646 336.54187012 0.87677562]	[344.33297729 441.70446777 0.87226444]	[500.77526855 216.03308105 0.878438 ]	[523.88647461 321.25674438 0.88078833]	[547.06860352 421.34069824 0.86826003]	[444.29550171 436.61141968 0.70069742]	[400.76205444 439.16964722 0.69449091]	[418.62942505 600.85693359 0.86014336]	[429.00271606 752.25976562 0.76914942]	[485.45452881 434.03790283 0.67102784]	[500.84088135 600.82061768 0.85228968]	[505.89862061 749.70178223 0.80380827]	[418.63098145 172.38442993 0.90094972]	[441.88397217 169.85003662 0.9010734 ]	[398.15908813 149.24856567 0.7813406 ]	[462.19802856 139.06695557 0.89485395]	[508.50265503 790.63067627 0.84106672]	[5.29003845e+02 7.85573425e+02 7.67012775e-01]	[5.00872437e+02 7.65051392e+02 6.86453044e-01]	[4.23835632e+02 7.98390198e+02 7.16021538e-01]	[4.03350616e+02 7.90827698e+02 7.62434602e-01]	[4.41725616e+02 7.67677490e+02 6.99286103e-01]
[428.96884155 185.21359253 0.79790777]	[429.00167847 218.60694885 0.85015708]	[359.74673462 226.2872467 0.81631649]	[339.2421875 336.47772217 0.88686824]	[344.25463867 441.74319458 0.87584835]	[500.69384766 215.98304749 0.87922025]	[523.76348877 321.24206543 0.89119756]	[546.95593262 421.26699829 0.89561111]	[441.84561157 436.65945435 0.71431839]	[400.69741821 439.23242188 0.70558167]	[418.62963867 603.27148438 0.86453265]	[431.46450806 752.23736572 0.7723788 ]	[482.9680481 434.06893921 0.68045729]	[500.83972168 600.85748291 0.85629857]	[505.89923096 749.63861084 0.81125456]	[416.10958862 172.36857605 0.89002788]	[441.6998291 169.86204529 0.91648501]	[395.63146973 149.34844971 0.77283818]	[459.65023804 139.09182739 0.86769468]	[508.46099854 790.64660645 0.84467763]	[5.28973816e+02 7.85571960e+02 7.65532434e-01]	[5.03265045e+02 7.62491028e+02 6.76162779e-01]	[4.23841858e+02 7.98408752e+02 7.09599137e-01]	[4.03359619e+02 7.90833618e+02 7.53739119e-01]	[4.41725922e+02 7.67633911e+02 7.00564623e-01]
[426.38586426 185.26344299 0.80943787]	[426.44082642 218.62216187 0.85292101]	[359.68301392 228.77201843 0.82014608]	[339.19796753 336.49243164 0.88947475]	[341.7449646 441.87759399 0.8671031 ]	[498.23257446 215.97801208 0.87078309]	[521.33056641 321.24295044 0.88603836]	[544.43969727 421.31500244 0.91245919]	[441.81710815 439.14212036 0.71937358]	[400.65985107 439.25787354 0.70877284]	[418.64337158 603.30999756 0.86663556]	[431.48266602 752.27862549 0.76585245]	[482.9475708 436.58236694 0.69041657]	[500.82034302 600.86688232 0.85445017]	[505.89831543 747.17205811 0.81526762]	[413.5994873 172.42922974 0.88339084]	[439.24621582 169.87882996 0.90687281]	[393.02740479 151.78582764 0.78182888]	[457.11315918 139.05513 0.84437937]	[508.50045776 790.70983887 0.84553868]	[5.28994629e+02 7.85610474e+02 7.73633838e-01]	[5.03291321e+02 7.57366028e+02 6.77205086e-01]	[4.23837921e+02 7.98438049e+02 7.15806365e-01]	[4.03353210e+02 7.93226196e+02 7.63349056e-01]	[4.41741821e+02 7.67674438e+02 6.99913025e-01]
[423.79382324 187.78096008 0.83413148]	[423.90866089 218.67684937 0.85553885]	[359.60186768 228.82949829 0.82617629]	[339.10519409 336.5133667 0.88042498]	[341.68344116 444.30880737 0.86499041]	[498.12365723 216.0348053 0.8520667 ]	[521.24017334 323.73660278 0.86472267]	[541.9387207 421.29348755 0.91929901]	[441.79379272 439.18347168 0.72484124]	[400.63638306 441.72946167 0.7080127 ]	[418.6746521 603.35131836 0.87225032]	[431.50897217 754.76159668 0.76251107]	[482.92224121 436.6020813 0.70206261]	[500.78881836 603.30383301 0.86406386]	[505.95996094 749.65039062 0.81230688]	[410.98971558 172.4906311 0.85960162]	[439.13067627 172.2802124 0.89866042]	[387.89660645 151.91844177 0.74992716]	[454.60290527 139.07521057 0.83546269]	[511.06399536 788.22125244 0.81081176]	[5.29049744e+02 7.83040710e+02 7.30991900e-01]	[5.03314697e+02 7.62497864e+02 6.95164502e-01]	[4.21341919e+02 7.98429871e+02 7.15177417e-01]	[4.03326111e+02 7.93218811e+02 7.61531949e-01]	[4.41770874e+02 7.70136841e+02 7.04521239e-01]
[421.37072754 190.29194641 0.86185741]	[423.8203125 221.1315155 0.86730009]	[357.18765259 231.29554749 0.8308261 ]	[336.68746948 336.59277344 0.88804793]	[339.21652222 446.89508057 0.86125797]	[493.12506104 216.06254578 0.84055465]	[518.79162598 321.28378296 0.84587562]	[541.82611084 421.34124756 0.91496432]	[441.7928772 439.15722656 0.72505647]	[400.63580322 441.71243286 0.70617819]	[418.68869019 603.38598633 0.87745059]	[431.54025269 754.76599121 0.75855643]	[482.909729 434.07733154 0.70352858]	[500.78491211 603.29034424 0.87226039]	[508.49255371 752.17425537 0.78513753]	[408.44143677 174.94451904 0.85501546]	[439.07525635 172.37510681 0.89552248]	[387.87637329 154.4045105 0.73207963]	[449.46316528 141.65649414 0.80521309]	[518.68463135 790.72009277 0.79591703]	[5.36707703e+02 7.88040161e+02 7.44621754e-01]	[5.03334595e+02 7.67538940e+02 7.27541029e-01]	[4.21281158e+02 7.98402832e+02 7.11392939e-01]	[4.03295959e+02 7.90815613e+02 7.55935073e-01]	[4.41814911e+02 7.70164185e+02 6.96747661e-01]
[421.33676147 190.35966492 0.89101928]	[421.38092041 221.17131042 0.87358642]	[357.11392212 231.35174561 0.84035754]	[336.61679077 336.68218994 0.88262832]	[339.07299805 446.94317627 0.86524934]	[493.04928589 216.08700562 0.83970374]	[516.20703125 321.15325928 0.84195209]	[541.73883057 421.33831787 0.91191083]	[441.74755859 439.15097046 0.74010307]	[398.24414062 439.28302002 0.71420705]	[418.68878174 603.3548584 0.87211734]	[4.31550537e+02 7.57323120e+02 7.50162423e-01]	[482.87704468 434.05770874 0.71877444]	[500.75918579 600.82293701 0.85752553]	[511.07217407 754.77166748 0.76602608]	[405.87194824 175.05044556 0.85955852]	[436.65112305 172.4099884 0.88748467]	[382.84625244 154.47395325 0.7553708 ]	[446.8835144 141.65769958 0.82126522]	[5.21232056e+02 7.93225220e+02 7.83469200e-01]	[5.39289673e+02 7.88157043e+02 7.70843327e-01]	[5.03392212e+02 7.67690369e+02 7.42466033e-01]	[4.21268646e+02 7.98419556e+02 7.07661331e-01]	[4.03287231e+02 7.90831848e+02 7.51325488e-01]	[4.41823212e+02 7.70268799e+02 6.93729699e-01]
[421.29052734 190.39253235 0.90069288]	[421.34289551 221.1819458 0.87848949]	[357.06646729 231.38224792 0.8361634 ]	[336.54562378 336.67028809 0.86908805]	[336.59402466 449.4367981 0.86074543]	[490.52828979 216.08512878 0.83967888]	[513.6595459 321.22463989 0.82669705]	[539.22039795 421.37176514 0.87965947]	[441.73931885 439.2192688 0.74311233]	[398.24346924 441.77581787 0.71373242]	[418.65127563 603.45507812 0.88005561]	[4.31530975e+02 7.57371643e+02 7.46773541e-01]	[482.85931396 436.57766724 0.72735327]	[500.76928711 600.8793335 0.86492497]	[516.13116455 762.48980713 0.76699209]	[405.86474609 175.09483337 0.84980339]	[436.58486938 172.45843506 0.8748349 ]	[382.80883789 154.54579163 0.79508144]	[444.4197998 144.15713501 0.8315376 ]	[5.23799561e+02 7.95800598e+02 7.51963437e-01]	[5.41851318e+02 7.90649658e+02 7.80872583e-01]	[5.03424072e+02 7.70293640e+02 7.26197481e-01]	[4.21241821e+02 8.00921265e+02 7.11634994e-01]	[4.03255280e+02 7.93219849e+02 7.55157113e-01]	[4.41821777e+02 7.72717712e+02 6.86620951e-01]
[421.22479248 192.86291504 0.90921891]	[421.27728271 223.72810364 0.88561481]	[356.98434448 231.4355011 0.82620871]	[336.44775391 339.25653076 0.85277641]	[336.51663208 452.01156616 0.8534497 ]	[488.00964355 216.14332581 0.83623624]	[511.09268188 326.33306885 0.79954988]	[536.63769531 423.80502319 0.84398776]	[441.69592285 439.25601196 0.73568463]	[398.20947266 441.81433105 0.70520031]	[418.6222229 603.49304199 0.87405908]	[4.31521271e+02 7.62450317e+02 7.45509684e-01]	[482.79766846 436.59649658 0.72665554]	[500.8046875 603.27563477 0.88167495]	[518.66137695 767.59790039 0.7899161 ]	[403.32516479 177.54185486 0.85398293]	[434.08828735 174.91358948 0.86823934]	[380.34558105 154.56343079 0.80052608]	[444.35037231 146.77900696 0.85683072]	[5.26414124e+02 8.08534241e+02 7.50182509e-01]	[5.44454529e+02 7.95825867e+02 7.57075846e-01]	[5.03444244e+02 7.80418762e+02 6.49680853e-01]	[4.18746094e+02 8.00979675e+02 7.10285485e-01]	[4.00787140e+02 7.93256653e+02 7.48512030e-01]	[4.41819458e+02 7.75295593e+02 6.97310150e-01]
[421.17559814 192.99075317 0.91853482]	[421.2272644 228.77600098 0.88881749]	[354.53460693 233.90466309 0.82891572]	[334.00808716 339.10375977 0.84239578]	[334.07373047 454.57305908 0.83990371]	[485.48626709 218.58403015 0.83535969]	[508.5447998 328.93148804 0.80128318]	[531.54907227 423.90710449 0.82825398]	[441.66601562 441.76281738 0.73324603]	[398.18856812 444.33679199 0.6973291 ]	[418.60577393 605.918396 0.86318886]	[4.31505951e+02 7.62462402e+02 7.50195861e-01]	[482.75466919 436.6751709 0.7357617 ]	[500.834198 603.33972168 0.89270568]	[518.78845215 767.69647217 0.80458593]	[403.26547241 180.1426239 0.83915401]	[431.53527832 175.08522034 0.85588837]	[380.31518555 159.58824158 0.73526186]	[441.92633057 151.75205994 0.88329262]	[5.29036499e+02 8.08672241e+02 7.59914875e-01]	[5.46989136e+02 8.00915588e+02 7.62582302e-01]	[5.05933990e+02 7.85564148e+02 6.57814920e-01]	[4.21180359e+02 7.98444458e+02 7.11863220e-01]	[4.00805634e+02 7.90838379e+02 7.50301003e-01]	[4.41804260e+02 7.75272949e+02 6.95165098e-01]
[421.16653442 195.41113281 0.91757882]	[421.18765259 231.30924988 0.90732306]	[354.49533081 233.98204041 0.83133143]	[333.97290039 341.7227478 0.818214 ]	[333.99862671 457.10488892 0.84933025]	[485.41448975 218.6651001 0.83265156]	[505.97509766 331.48883057 0.83816868]	[529.0567627 426.4513855 0.82407528]	[439.27545166 441.85415649 0.7299574 ]	[398.13644409 446.92788696 0.68677461]	[418.61108398 605.99658203 0.85489631]	[4.31505615e+02 7.62492004e+02 7.52191007e-01]	[480.37533569 439.18069458 0.74828207]	[500.85211182 603.37921143 0.89941537]	[521.27703857 770.12017822 0.83389616]	[400.87127686 185.19462585 0.83340907]	[431.49682617 177.54841614 0.85433787]	[380.25152588 164.66949463 0.72631693]	[441.887146 151.91333008 0.91341299]	[5.29061279e+02 8.11169617e+02 7.52928436e-01]	[5.49511292e+02 8.03538086e+02 7.45455742e-01]	[5.08527161e+02 7.85596680e+02 6.41348004e-01]	[4.21219086e+02 8.00943237e+02 7.10725307e-01]	[4.00828339e+02 7.93257385e+02 7.43847668e-01]	[4.41788300e+02 7.75293213e+02 6.89844787e-01]
[421.14093018 195.59741211 0.88429058]	[421.17269897 231.44987488 0.91830027]	[352.01791382 236.46160889 0.82866114]	[331.46447754 341.68441772 0.80146432]	[333.95407104 457.17337036 0.85431242]	[485.34338379 223.69429016 0.82083279]	[505.93093872 334.07617188 0.87165368]	[529.01574707 431.51202393 0.82884854]	[439.24627686 444.34048462 0.72247136]	[398.09796143 449.43850708 0.67571414]	[418.62426758 608.50653076 0.84381801]	[4.31545044e+02 7.65013367e+02 7.55548596e-01]	[480.35488892 439.24526978 0.74591327]	[500.83224487 603.4430542 0.90083396]	[521.31134033 770.17321777 0.83868545]	[400.8571167 190.31149292 0.84748858]	[428.9992981 182.64694214 0.82676047]	[380.19366455 169.74758911 0.75237763]	[441.85610962 154.40715027 0.9271251 ]	[5.29016785e+02 8.13760010e+02 7.10024476e-01]	[5.47031921e+02 8.08591675e+02 7.32379556e-01]	[5.11015503e+02 7.85569641e+02 6.24964952e-01]	[4.18746490e+02 8.00958618e+02 6.87476933e-01]	[4.00813110e+02 7.93267334e+02 7.30480969e-01]	[4.41798584e+02 7.77858276e+02 6.82501435e-01]
[418.74472046 200.60197449 0.85292375]	[418.77157593 233.98579407 0.93839157]	[349.43179321 236.62553406 0.81129503]	[328.86157227 351.93222046 0.78371352]	[331.49295044 459.81292725 0.8788054 ]	[482.91275024 231.30055237 0.83429468]	[505.87271118 336.46694946 0.87748408]	[528.97979736 434.07720947 0.84290242]	[439.21615601 444.39559937 0.71423137]	[398.10473633 452.00427246 0.67758101]	[418.67410278 618.7543335 0.83384418]	[4.34019348e+02 7.64967896e+02 7.53261387e-01]	[480.32800293 441.72061157 0.73448402]	[500.85653687 603.51208496 0.90641344]	[521.3682251 777.83197021 0.8082251 ]	[400.80303955 192.87150574 0.87881076]	[426.40429688 187.80511475 0.84744143]	[380.17080688 169.86262512 0.78546178]	[441.80224609 156.96751404 0.91008824]	[5.26511108e+02 8.16403931e+02 7.16625690e-01]	[5.46999023e+02 8.11149536e+02 7.56359696e-01]	[5.16156006e+02 7.90668762e+02 6.25958323e-01]	[4.21261505e+02 8.00932434e+02 7.13152170e-01]	[4.03283630e+02 7.93230957e+02 7.49354899e-01]	[4.41773376e+02 7.75274658e+02 6.80371523e-01]
[418.74386597 200.60270691 0.85294914]	[418.77133179 233.98674011 0.93842584]	[349.43569946 236.62275696 0.8120268 ]	[328.86297607 351.93045044 0.78344154]	[331.49017334 459.80813599 0.87893248]	[482.91201782 231.30834961 0.83455575]	[505.87084961 336.46456909 0.87713403]	[528.98577881 434.07247925 0.84059215]	[439.20907593 444.38858032 0.71457601]	[398.08764648 449.51254272 0.67610341]	[418.67755127 618.7399292 0.83318079]	[4.34026154e+02 7.64962708e+02 7.53610253e-01]	[480.32354736 441.71478271 0.73490942]	[500.84539795 603.51208496 0.90674764]	[521.36651611 777.83312988 0.8077184 ]	[400.80270386 192.87164307 0.87890643]	[426.40310669 187.80490112 0.84756833]	[380.17138672 169.86450195 0.78484499]	[441.80410767 156.9664917 0.91050547]	[5.26510071e+02 8.16400818e+02 7.15793371e-01]	[5.46997437e+02 8.11146362e+02 7.56592572e-01]	[5.16154114e+02 7.90668762e+02 6.25677347e-01]	[4.21262817e+02 8.00944092e+02 7.13489532e-01]	[4.03287476e+02 7.93238098e+02 7.47731209e-01]	[4.41777100e+02 7.72811768e+02 6.80815399e-01]
[418.6239624 208.26577759 0.84425092]	[418.68560791 236.52960205 0.93859076]	[346.88012695 241.63685608 0.78305322]	[326.30648804 357.01950073 0.81018281]	[331.49359131 462.41757202 0.85807043]	[482.84332275 233.91470337 0.87095582]	[503.45684814 336.51538086 0.88930911]	[526.53833008 439.08288574 0.87765801]	[439.1847229 449.44525146 0.70099479]	[398.06723022 454.61502075 0.68176621]	[418.65374756 621.36297607 0.85398167]	[4.34046906e+02 7.62501160e+02 7.55532622e-01]	[480.28952026 441.80297852 0.72626138]	[500.80731201 605.98828125 0.8995806 ]	[521.34039307 782.99688721 0.7972877 ]	[400.68411255 195.40679932 0.90925819]	[423.82873535 192.80473328 0.89668292]	[380.10345459 172.42810059 0.75591302]	[441.76559448 157.10466003 0.89446598]	[5.26402405e+02 8.23996765e+02 7.07009673e-01]	[5.44497620e+02 8.11311707e+02 7.29179084e-01]	[5.16152222e+02 7.93240906e+02 5.96060157e-01]	[4.21263641e+02 8.00916077e+02 7.23359585e-01]	[4.03302460e+02 7.90840027e+02 7.54598379e-01]	[4.41818512e+02 7.72789062e+02 6.90689504e-01]
[416.14501953 213.50457764 0.88816917]	[418.61151123 244.20909119 0.88322717]	[344.29388428 254.37210083 0.80192101]	[323.73410034 359.79721069 0.84339851]	[328.85113525 470.01724243 0.81590313]	[482.79833984 236.56816101 0.88914609]	[503.45849609 341.79888916 0.8656649 ]	[526.49761963 441.89837646 0.87378848]	[439.11758423 459.70977783 0.72063601]	[395.61392212 462.29290771 0.69661993]	[418.72579956 626.40771484 0.88847387]	[4.34024567e+02 7.62436707e+02 7.56434500e-01]	[480.24978638 454.56680298 0.7154277 ]	[500.75241089 616.25756836 0.84657967]	[521.30657959 790.77496338 0.82576007]	[398.21551514 200.62631226 0.86502445]	[421.36221313 195.60333252 0.91821301]	[377.69549561 177.60966492 0.69580317]	[441.66305542 172.3139801 0.91514963]	[5.23938416e+02 8.29125671e+02 7.46152699e-01]	[5.44396423e+02 8.21434814e+02 7.39566088e-01]	[5.16186218e+02 8.08598938e+02 6.23692572e-01]	[4.21301361e+02 8.01007202e+02 7.31107056e-01]	[4.03310760e+02 7.93272156e+02 7.54371822e-01]	[4.41788330e+02 7.70235596e+02 6.91320240e-01]
[416.02734375 215.94900513 0.87680471]	[418.55551147 251.85655212 0.89136487]	[344.30224609 254.54649353 0.81374454]	[321.27407837 359.78024292 0.84983134]	[323.7996521 475.06289673 0.83496803]	[482.75296021 239.10630798 0.8723585 ]	[503.44522095 344.33145142 0.85286611]	[526.47668457 446.9135437 0.84724003]	[439.08477783 462.3248291 0.71505928]	[395.57055664 464.90789795 0.6784023 ]	[418.77328491 626.57440186 0.88129878]	[4.34057312e+02 7.62444275e+02 7.60203719e-01]	[480.22198486 459.68145752 0.72477955]	[500.78604126 621.41473389 0.88714886]	[521.32470703 798.39624023 0.80001569]	[398.13897705 205.72543335 0.86222434]	[421.26702881 198.14091492 0.90701115]	[377.60192871 182.637146 0.71067184]	[439.27819824 172.47270203 0.94203818]	[5.26499573e+02 8.34290283e+02 6.91506445e-01]	[5.44509705e+02 8.29153442e+02 7.40741968e-01]	[5.16151611e+02 8.11248230e+02 6.38039231e-01]	[4.21296600e+02 8.03480347e+02 7.11882532e-01]	[4.03309967e+02 7.93287659e+02 7.39539742e-01]	[4.41833435e+02 7.70217529e+02 7.02573478e-01]
[416.10336304 221.10154724 0.83103299]	[416.15338135 254.48371887 0.91609693]	[344.28164673 257.16860962 0.81592959]	[321.19549561 367.39401245 0.83978355]	[321.26782227 477.73654175 0.88634163]	[480.32006836 246.81988525 0.83369124]	[503.45632935 354.50268555 0.86722219]	[526.5189209 452.05807495 0.84024799]	[436.67578125 464.85443115 0.70444447]	[395.50762939 467.45632935 0.66681594]	[418.71951294 629.13806152 0.85214114]	[4.31561981e+02 7.59923950e+02 7.48944283e-01]	[480.20800781 459.78192139 0.73064029]	[500.76696777 624.01953125 0.89198077]	[521.34991455 808.63549805 0.82875216]	[398.17068481 213.33422852 0.89712584]	[421.32171631 208.31758118 0.89257264]	[377.61264038 190.27560425 0.72630656]	[439.21609497 175.08811951 0.8986637 ]	[5.26528381e+02 8.47045288e+02 6.62732244e-01]	[5.46976074e+02 8.34281738e+02 6.97282970e-01]	[5.16134155e+02 8.21453735e+02 5.98118544e-01]	[4.23793945e+02 8.00978394e+02 7.00782001e-01]	[4.03338989e+02 7.93273621e+02 7.32968271e-01]	[4.41825653e+02 7.70174072e+02 6.94313526e-01]
[416.05316162 228.85964966 0.8213253 ]	[416.08538818 257.06173706 0.90423673]	[341.80181885 264.73345947 0.79061604]	[318.77432251 377.54489136 0.88751692]	[321.22473145 482.78140259 0.91279006]	[480.26309204 254.36882019 0.86512619]	[503.48123169 357.08331299 0.89881861]	[526.52819824 457.19226074 0.8778919 ]	[436.64672852 467.46862793 0.68241036]	[395.5300293 472.58169556 0.66218317]	[418.75576782 631.67443848 0.83494335]	[4.31533875e+02 7.62426758e+02 7.45063305e-01]	[480.15356445 462.37039185 0.70846182]	[500.69113159 626.63348389 0.8652724 ]	[521.31762695 811.20458984 0.82520163]	[398.10253906 215.96739197 0.90461278]	[421.25680542 213.38702393 0.92819095]	[375.06286621 192.93171692 0.73065424]	[439.13787842 180.15864563 0.8499077 ]	[5.26515442e+02 8.49798279e+02 6.61745667e-01]	[5.46945007e+02 8.44562805e+02 6.72416151e-01]	[5.16119507e+02 8.26612000e+02 5.91667235e-01]	[4.23781403e+02 8.03549561e+02 7.10408092e-01]	[4.03311432e+02 7.93345703e+02 7.31303513e-01]	[4.41818787e+02 7.70182129e+02 6.82374001e-01]
[408.45309448 233.8506012 0.85202408]	[416.05282593 259.67227173 0.87317789]	[341.78713989 272.4203186 0.80853945]	[318.77679443 380.0965271 0.9041518 ]	[321.18881226 485.38293457 0.88201553]	[480.25842285 254.55880737 0.8861419 ]	[503.47650146 359.63308716 0.89945918]	[526.55102539 462.21987915 0.88343912]	[436.54440308 475.09603882 0.67573971]	[393.01455688 477.69000244 0.67094308]	[418.75231934 636.72814941 0.82859075]	[4.31551727e+02 7.59951172e+02 7.51306415e-01]	[477.69070435 467.43789673 0.68771207]	[500.66168213 636.74859619 0.82121301]	[521.28515625 813.76037598 0.81760246]	[395.6008606 216.15026855 0.87249637]	[418.77514648 215.94615173 0.9413141 ]	[375.08392334 195.53007507 0.74721783]	[436.67712402 187.81182861 0.84529185]	[5.29000122e+02 8.52410950e+02 6.95551813e-01]	[5.46954468e+02 8.49634827e+02 7.35925674e-01]	[5.13614502e+02 8.29227478e+02 6.48941457e-01]	[4.23803131e+02 8.05995544e+02 6.99544430e-01]	[4.03331665e+02 7.95796387e+02 7.22167730e-01]	[4.41830780e+02 7.70130737e+02 6.89342618e-01]
[408.4286499 236.41731262 0.86336917]	[416.05767822 267.34277344 0.84411204]	[341.79019165 275.00546265 0.82089126]	[321.16238403 380.25701904 0.88755941]	[321.15750122 493.06344604 0.86595511]	[480.2784729 257.11938477 0.88430327]	[503.48400879 362.27688599 0.86821914]	[526.5447998 462.44564819 0.86068165]	[434.08789062 480.22860718 0.68344569]	[392.97302246 482.76150513 0.67142665]	[421.16073608 639.34869385 0.83224648]	[434.05935669 759.90802002 0.76562876]	[477.64205933 475.15625 0.67591655]	[500.67776489 641.89593506 0.85264534]	[5.21295227e+02 8.24072144e+02 8.05741072e-01]	[395.57595825 223.71194458 0.83329046]	[418.75112915 218.61360168 0.92698872]	[374.99124146 203.21514893 0.66939342]	[436.6229248 192.96846008 0.88143569]	[5.26491516e+02 8.62506531e+02 7.08096623e-01]	[5.44514038e+02 8.52297607e+02 7.74713457e-01]	[5.13621033e+02 8.34331665e+02 6.61454201e-01]	[4.23801239e+02 8.03553711e+02 6.96927965e-01]	[4.03351410e+02 7.93336975e+02 7.19522655e-01]	[4.41841217e+02 7.67639343e+02 6.98555291e-01]
[408.44833374 239.10513306 0.8247515 ]	[416.08721924 274.90014648 0.89417374]	[344.25317383 277.58300781 0.82375163]	[321.14416504 382.86599731 0.86584425]	[318.75671387 498.24227905 0.90523899]	[480.29992676 262.21231079 0.84128392]	[505.87957764 369.9152832 0.83816671]	[526.52832031 469.99139404 0.83892208]	[434.0269165 480.32440186 0.68425733]	[390.43966675 482.85787964 0.67430389]	[421.21066284 641.86529541 0.84854233]	[434.07531738 759.91473389 0.76779765]	[475.17468262 477.69372559 0.67748523]	[498.26837158 644.42694092 0.8587414 ]	[5.21228638e+02 8.26594666e+02 7.95172513e-01]	[395.54745483 231.41172791 0.86301553]	[418.76031494 226.26637268 0.89971548]	[372.48577881 210.81619263 0.66013151]	[436.58154297 195.53240967 0.86276281]	[5.23904175e+02 8.65119324e+02 7.36052334e-01]	[5.44384521e+02 8.54833313e+02 7.68253207e-01]	[5.11043427e+02 8.36848022e+02 6.24161124e-01]	[4.23792725e+02 8.03563232e+02 6.88422740e-01]	[4.03336975e+02 7.93339294e+02 7.20735371e-01]	[4.41860443e+02 7.67646790e+02 6.98818028e-01]
[400.81625366 249.29850769 0.83229202]	[416.056427 277.47833252 0.90544051]	[341.79336548 282.67630005 0.80033445]	[318.7507019 392.98577881 0.87076688]	[318.72000122 500.77154541 0.93074942]	[480.24407959 272.36233521 0.83646959]	[505.98135376 377.54559326 0.88126224]	[529.00457764 475.13504028 0.84737313]	[434.04547119 482.85360718 0.69356376]	[390.45721436 485.3850708 0.67528456]	[421.27423096 644.40283203 0.86210275]	[434.08798218 757.37329102 0.7702173 ]	[477.60531616 480.25274658 0.69133848]	[498.20425415 647.0526123 0.84958637]	[5.18797241e+02 8.29139343e+02 8.00912917e-01]	[387.91229248 234.02368164 0.84472823]	[418.54077148 233.83564758 0.87889671]	[369.94171143 213.49130249 0.58996254]	[434.07128906 198.04949951 0.85209388]	[5.23868286e+02 8.72695007e+02 7.78683007e-01]	[5.44351196e+02 8.65137085e+02 7.51617670e-01]	[5.08459167e+02 8.41966797e+02 6.40654683e-01]	[4.23818665e+02 8.03567017e+02 6.79766297e-01]	[4.03361847e+02 7.93352234e+02 7.11471379e-01]	[4.41845367e+02 7.67574646e+02 6.86278403e-01]
[400.8772583 251.93531799 0.86445117]	[413.59628296 277.67446899 0.89018708]	[341.73660278 290.35055542 0.80090189]	[318.74429321 398.06326294 0.90338749]	[318.70349121 503.34332275 0.93431705]	[480.23995972 274.94189453 0.86669588]	[506.00762939 377.71166992 0.88282514]	[529.03466797 480.20281982 0.8783623 ]	[431.53125 485.38766479 0.68505841]	[390.41973877 487.99810791 0.66562992]	[423.87203979 646.91790771 0.84621888]	[436.54742432 759.94854736 0.77265829]	[475.09173584 482.77645874 0.68479466]	[498.14053345 649.64727783 0.81920713]	[5.18723389e+02 8.31759094e+02 7.89254308e-01]	[390.50305176 236.59764099 0.84688729]	[418.61227417 234.06658936 0.90440214]	[369.98031616 216.03834534 0.70020187]	[434.06719971 203.22967529 0.81457591]	[5.23873840e+02 8.72788208e+02 7.52200544e-01]	[5.44356384e+02 8.67669250e+02 7.66746879e-01]	[5.05958923e+02 8.47138000e+02 6.58155262e-01]	[4.26362762e+02 8.06026062e+02 6.72728539e-01]	[4.05859589e+02 7.95808960e+02 6.95931911e-01]	[4.41825378e+02 7.67636536e+02 6.79531574e-01]
[400.84729004 254.46029663 0.90070224]	[416.09631348 280.22540283 0.87937415]	[344.26571655 292.97610474 0.7973212 ]	[318.74551392 398.19366455 0.91299284]	[318.71279907 505.91461182 0.90817648]	[480.28491211 275.1211853 0.88001859]	[508.46237183 380.31234741 0.85847431]	[529.04815674 482.72207642 0.87674159]	[431.49206543 485.46490479 0.67935729]	[387.94448853 490.51748657 0.6653617 ]	[426.41888428 644.55059814 0.8342253 ]	[436.5819397 762.42712402 0.78239799]	[475.08441162 482.89331055 0.68609416]	[495.61691284 654.76550293 0.78435498]	[5.18737488e+02 8.41963318e+02 7.36713171e-01]	[390.45904541 239.16291809 0.82080394]	[418.55197144 236.60588074 0.90541869]	[372.50723267 221.14099121 0.56731164]	[434.07751465 210.86952209 0.8427999 ]	[5.23856689e+02 8.77950989e+02 6.77825749e-01]	[5.44344971e+02 8.72745850e+02 7.28166640e-01]	[5.05951904e+02 8.52310303e+02 6.25907600e-01]	[4.23873047e+02 8.06060120e+02 6.83195531e-01]	[4.05830658e+02 7.95800415e+02 6.94152117e-01]	[4.41830292e+02 7.67639160e+02 6.95861340e-01]
[400.86837769 254.61100769 0.88984019]	[416.10998535 285.32382202 0.85959613]	[344.26821899 295.51077271 0.81787217]	[321.17572021 400.70236206 0.89603508]	[318.68981934 508.53863525 0.8897264 ]	[480.30532837 277.60150146 0.88219738]	[508.47293091 385.38095093 0.81886518]	[529.03607178 482.97213745 0.85286838]	[428.93008423 488.00430298 0.67972589]	[387.86022949 493.10873413 0.66993314]	[431.46206665 644.53491211 0.83479661]	[436.62097168 762.43560791 0.78757727]	[472.53665161 485.39117432 0.67924309]	[493.1177063 662.34802246 0.79399741]	[5.18647522e+02 8.47167603e+02 7.55339503e-01]	[390.45031738 244.24031067 0.79853767]	[418.54064941 239.1885376 0.87204099]	[369.9894104 228.7754364 0.59255821]	[434.04760742 213.42855835 0.8724159 ]	[5.23832214e+02 8.83088257e+02 6.78427815e-01]	[5.44350098e+02 8.72901001e+02 7.25699961e-01]	[5.03451080e+02 8.57439087e+02 6.20447099e-01]	[4.23871490e+02 8.06045044e+02 6.76190972e-01]	[4.05845917e+02 7.93341187e+02 6.95351601e-01]	[4.41842987e+02 7.67641663e+02 6.88503444e-01]
[403.35189819 257.14959717 0.86308545]	[416.13827515 292.9413147 0.88784748]	[344.25942993 295.61410522 0.82501578]	[321.20898438 400.8109436 0.88176215]	[318.66744995 516.11187744 0.88434637]	[482.73361206 280.19351196 0.8596918 ]	[508.51473999 390.49145508 0.81760657]	[529.0402832 487.9486084 0.83256602]	[428.94934082 495.62591553 0.67828947]	[385.38137817 498.1847229 0.68462473]	[428.99694824 644.56860352 0.83601534]	[436.59957886 762.49597168 0.78693742]	[472.59155273 490.50198364 0.66767865]	[490.47735596 664.93792725 0.81921738]	[5.16177979e+02 8.49789124e+02 7.72837162e-01]	[393.00454712 251.85269165 0.8163029 ]	[418.60903931 244.25860596 0.87737441]	[369.98855591 233.87770081 0.51423836]	[434.11779785 216.00180054 0.89054823]	[5.23860168e+02 8.90633545e+02 6.94946408e-01]	[5.4434491e+02 8.7796698e+02 7.0020175e-01]	[5.03416168e+02 8.67593140e+02 6.57225192e-01]	[4.23829315e+02 8.06099792e+02 6.79836273e-01]	[4.03368591e+02 7.95805908e+02 6.90370500e-01]	[4.41849945e+02 7.67665894e+02 6.75563335e-01]
[403.39590454 262.15032959 0.82037306]	[416.16522217 295.40457153 0.89872736]	[344.33972168 298.03283691 0.81598479]	[321.19476318 403.31643677 0.8667773 ]	[318.65713501 518.74993896 0.90917742]	[480.36077881 285.27005005 0.82991177]	[508.53948975 395.53366089 0.83866394]	[531.52972412 493.10974121 0.81917399]	[428.93218994 498.20614624 0.68741441]	[385.38259888 500.71487427 0.69233847]	[428.95565796 647.0269165 0.83084327]	[436.57498169 762.44506836 0.77449381]	[472.52639771 495.60620117 0.66711199]	[487.97277832 665.06091309 0.82841158]	[5.13651917e+02 8.52298340e+02 7.64017940e-01]	[393.0458374 254.42741394 0.84627759]	[418.62249756 249.36134338 0.8807745 ]	[374.97802734 236.4243927 0.41380781]	[434.07095337 216.11450195 0.86342818]	[5.23860840e+02 8.90729065e+02 6.92409515e-01]	[5.44330261e+02 8.80529968e+02 6.84245527e-01]	[5.03373901e+02 8.70163086e+02 6.79422617e-01]	[4.23818939e+02 8.06101379e+02 6.85701728e-01]	[4.03369873e+02 7.95805420e+02 6.93767130e-01]	[4.41848297e+02 7.67617981e+02 6.52863741e-01]
[403.35910034 269.85650635 0.81848407]	[416.1708374 295.60079956 0.91413355]	[344.33450317 298.22213745 0.80973089]	[321.16534424 408.38464355 0.85821712]	[318.66595459 521.18115234 0.91668296]	[482.72833252 292.89593506 0.82953548]	[511.0229187 398.07171631 0.87151593]	[531.55334473 498.22457886 0.85059857]	[428.94989014 500.78259277 0.69988173]	[385.39401245 500.85327148 0.69540471]	[428.94042969 647.07806396 0.82403642]	[436.59921265 759.91607666 0.77689016]	[470.03482056 498.23123169 0.67990726]	[485.47683716 667.5456543 0.8207832 ]	[5.11082825e+02 8.52360413e+02 7.53583789e-01]	[393.04400635 256.96636963 0.848355 ]	[418.62969971 254.38290405 0.89489281]	[375.0194397 236.52400208 0.41975403]	[436.5524292 218.64375305 0.85190767]	[5.23890015e+02 8.93268188e+02 6.81814075e-01]	[5.41901123e+02 8.85660889e+02 7.01450288e-01]	[5.03292847e+02 8.70251221e+02 7.07949042e-01]	[4.21318542e+02 8.06081970e+02 6.73886299e-01]	[4.03340790e+02 7.93340088e+02 6.83615983e-01]	[4.41880096e+02 7.67560791e+02 6.50596797e-01]
[408.45053101 272.45257568 0.8327738 ]	[418.56710815 298.02111816 0.92051613]	[344.34072876 300.67544556 0.80410278]	[321.15316772 411.0279541 0.85975504]	[318.66433716 521.29571533 0.92979491]	[482.74807739 295.43759155 0.85502982]	[511.03952026 398.17492676 0.88112009]	[529.07897949 500.79656982 0.87502921]	[428.90905762 500.80722046 0.70198703]	[385.36126709 503.28213501 0.69977236]	[426.44613647 647.14068604 0.82285017]	[436.61239624 759.88452148 0.77832091]	[469.99505615 498.25860596 0.68294448]	[485.46008301 667.66229248 0.8214187 ]	[5.11049133e+02 8.54813477e+02 7.56011069e-01]	[395.60284424 257.12167358 0.8676365 ]	[418.76470947 254.53843689 0.91488791]	[375.03100586 236.52824402 0.5890497 ]	[436.63891602 223.66833496 0.84229916]	[5.23831055e+02 8.93254944e+02 7.09321082e-01]	[5.41824158e+02 8.88104187e+02 7.17071235e-01]	[5.03300140e+02 8.70298279e+02 7.21986294e-01]	[4.21290802e+02 8.06070740e+02 6.99881434e-01]	[4.03328705e+02 7.93317322e+02 7.04982877e-01]	[4.41911896e+02 7.67513489e+02 6.53903246e-01]
[410.98751831 274.91467285 0.85203689]	[418.58493042 298.12200928 0.92411685]	[346.82202148 300.76776123 0.79114997]	[321.15316772 413.54620361 0.86292022]	[318.65988159 521.3782959 0.93437719]	[482.78717041 295.56246948 0.87031317]	[511.03076172 400.63427734 0.87049687]	[531.53887939 503.25735474 0.87318188]	[426.39141846 500.86355591 0.70720476]	[385.31045532 503.34164429 0.70660245]	[428.99475098 647.15429688 0.82628006]	[436.63903809 759.93103027 0.77944493]	[467.47216797 500.75674438 0.69649726]	[485.43261719 672.67089844 0.80224836]	[5.11011444e+02 8.54916809e+02 7.44363308e-01]	[398.04400635 259.59954834 0.85292989]	[418.79922485 257.00704956 0.91295058]	[375.11935425 236.6096344 0.60205919]	[439.06433105 226.29692078 0.84615052]	[5.23796204e+02 8.95879578e+02 7.19681919e-01]	[5.41791809e+02 8.90724243e+02 7.41881490e-01]	[5.03310669e+02 8.72727234e+02 7.21330464e-01]	[4.21296936e+02 8.06123779e+02 6.85810864e-01]	[4.03329498e+02 7.93354675e+02 6.89777732e-01]	[4.44305145e+02 7.67532410e+02 6.43905282e-01]
[411.00570679 274.95617676 0.86525536]	[418.65234375 298.22961426 0.92805141]	[349.37353516 303.28216553 0.77815771]	[318.78414917 416.12475586 0.88330203]	[318.64413452 523.76672363 0.93601674]	[482.85214233 295.64822388 0.87460029]	[511.05679321 400.78085327 0.85970801]	[529.07861328 503.41073608 0.86136973]	[426.37106323 503.36825562 0.71554577]	[382.86022949 503.42230225 0.70659244]	[431.51434326 647.15917969 0.82698655]	[436.66818237 759.90686035 0.78936791]	[467.43817139 500.85070801 0.70542681]	[485.35604858 675.23791504 0.80991411]	[5.11018463e+02 8.62495422e+02 7.35338688e-01]	[398.08877563 259.66931152 0.85747278]	[418.79464722 257.09564209 0.92816657]	[377.60876465 241.66313171 0.4707391 ]	[439.13589478 231.39733887 0.87155783]	[5.23903870e+02 9.01037659e+02 7.08576322e-01]	[5.41879700e+02 8.93287720e+02 7.59694993e-01]	[5.03281799e+02 8.72901855e+02 6.97020352e-01]	[4.21346039e+02 8.06061035e+02 6.76885784e-01]	[4.03381378e+02 7.93305847e+02 6.99436486e-01]	[4.44305420e+02 7.67515625e+02 6.45979285e-01]
[411.02200317 275.05258179 0.86853731]	[418.67605591 300.66421509 0.92073828]	[349.38800049 305.83676147 0.77330828]	[321.16223145 416.13787842 0.88221574]	[318.64889526 523.83465576 0.93201518]	[482.88946533 298.0774231 0.87710148]	[511.06524658 400.84777832 0.84477293]	[529.03833008 505.94174194 0.84602648]	[426.3659668 503.42892456 0.71342337]	[385.30133057 505.90786743 0.69922787]	[434.01126099 649.59466553 0.81987756]	[436.68804932 759.90063477 0.79428232]	[467.42837524 503.324646 0.70650828]	[482.9703064 677.79138184 0.81351286]	[5.08524231e+02 8.65046631e+02 7.43995488e-01]	[398.08236694 262.19540405 0.84030575]	[421.14932251 257.20153809 0.91429317]	[377.61257935 241.72106934 0.46297699]	[439.18002319 233.86347961 0.90104622]	[5.23839783e+02 9.01036926e+02 7.37684011e-01]	[5.41826538e+02 8.93310608e+02 7.77602732e-01]	[5.03280884e+02 8.75352417e+02 6.90972328e-01]	[4.21298828e+02 8.06025696e+02 6.74230933e-01]	[4.03374115e+02 7.93264221e+02 7.03782022e-01]	[4.44324432e+02 7.67510986e+02 6.52136266e-01]
[413.50784302 275.08782959 0.86015499]	[418.68530273 300.72137451 0.9172141 ]	[349.38116455 308.3614502 0.77576464]	[321.16744995 418.65365601 0.89744925]	[318.65490723 523.89471436 0.92763555]	[482.92227173 298.12884521 0.87773877]	[511.08639526 403.33294678 0.82271552]	[529.02319336 508.48565674 0.83305103]	[426.36975098 505.88970947 0.71211404]	[382.86160278 505.95196533 0.69520396]	[434.03207397 649.62310791 0.82181466]	[436.6965332 762.42401123 0.79613656]	[467.43612671 503.33627319 0.70387423]	[482.96759033 677.84783936 0.81344545]	[5.08471161e+02 8.65109497e+02 7.49289572e-01]	[398.11380005 262.23956299 0.83229816]	[421.17178345 259.61471558 0.89921564]	[377.66433716 244.20803833 0.49620143]	[439.24139404 233.94946289 0.9283123 ]	[5.23855042e+02 9.03599915e+02 7.40635991e-01]	[5.41844421e+02 8.93379456e+02 7.76855052e-01]	[5.00875702e+02 8.75437378e+02 6.89579308e-01]	[4.21318604e+02 8.06030701e+02 6.57583416e-01]	[4.05825287e+02 7.93282410e+02 6.90431118e-01]	[4.44313049e+02 7.67550964e+02 6.46410108e-01]
[413.50653076 275.08615112 0.86019206]	[418.68328857 300.72015381 0.91704422]	[349.3800354 308.35745239 0.77574801]	[321.16873169 418.65216064 0.89707166]	[318.65667725 523.89575195 0.92758906]	[482.92077637 298.128479 0.87771934]	[511.09048462 403.3381958 0.82153964]	[529.01837158 508.49328613 0.83337647]	[426.37582397 505.88769531 0.71212476]	[382.8649292 505.95272827 0.69521737]	[434.02722168 649.62017822 0.82169336]	[436.69128418 762.43286133 0.79640436]	[467.44717407 503.33297729 0.70396924]	[482.96377563 677.84899902 0.81489593]	[5.08474976e+02 8.65108643e+02 7.49303639e-01]	[398.11380005 262.23745728 0.83257109]	[421.17074585 259.61349487 0.89937472]	[377.66186523 244.20375061 0.4988656 ]	[439.24057007 233.95137024 0.92888713]	[5.23853394e+02 9.03594360e+02 7.40878999e-01]	[5.41843750e+02 8.93376404e+02 7.78087258e-01]	[5.00880066e+02 8.75436707e+02 6.90348864e-01]	[4.21293427e+02 8.06020386e+02 6.66945934e-01]	[4.03376007e+02 7.93269775e+02 6.98810041e-01]	[4.44319702e+02 7.67567749e+02 6.48307621e-01]
[413.55783081 277.5289917 0.85775918]	[418.72698975 303.21044922 0.90741336]	[349.4213562 310.89828491 0.77937436]	[321.16653442 418.72946167 0.90283889]	[318.66549683 526.40625 0.9078564 ]	[482.9263916 298.18893433 0.87735057]	[511.07302856 405.90615845 0.80271786]	[528.9956665 511.04464722 0.8289783 ]	[426.38394165 505.94595337 0.70953041]	[382.86038208 508.49328613 0.68781292]	[434.04956055 649.61334229 0.82235819]	[436.69067383 762.41522217 0.79464489]	[467.48944092 503.37524414 0.70146191]	[485.36288452 680.31689453 0.80877912]	[5.08472473e+02 8.67588196e+02 7.52144814e-01]	[398.1602478 267.3163147 0.82863206]	[421.240448 262.19384766 0.87606341]	[377.69702148 244.23088074 0.52723396]	[439.2769165 234.03056335 0.93816519]	[5.23924255e+02 9.06186829e+02 7.60853529e-01]	[5.41882996e+02 8.95850037e+02 7.98376799e-01]	[5.03255157e+02 8.77915527e+02 6.87041163e-01]	[4.21327637e+02 8.06067139e+02 6.73468113e-01]	[4.05825409e+02 7.93313782e+02 6.96459293e-01]	[4.41907501e+02 7.67523743e+02 6.49571300e-01]
[416.1574707 277.70129395 0.86368191]	[418.75289917 305.81710815 0.89123231]	[349.39328003 313.44158936 0.78880334]	[321.18435669 418.78900146 0.8984341 ]	[318.65997314 526.4979248 0.90052646]	[485.35351562 300.64297485 0.85977799]	[511.02020264 410.97427368 0.80352026]	[528.98474121 513.62164307 0.8360666 ]	[423.91983032 505.92547607 0.71486688]	[382.81134033 508.48382568 0.69404203]	[436.5612793 649.59619141 0.83597481]	[436.65151978 762.43780518 0.79315811]	[467.43041992 503.3631897 0.70676589]	[485.39349365 677.78717041 0.79850656]	[5.08518585e+02 8.65098816e+02 7.49233186e-01]	[400.62197876 272.40145874 0.86188829]	[421.39944458 267.32046509 0.8539238 ]	[377.75302124 246.79121399 0.66013277]	[441.6980896 236.50131226 0.94996321]	[5.23920898e+02 9.06121887e+02 7.68651485e-01]	[5.41904053e+02 8.93412598e+02 8.07589352e-01]	[5.03268188e+02 8.75434326e+02 6.83307052e-01]	[4.21295624e+02 8.06108521e+02 6.99263692e-01]	[4.03342285e+02 7.93341248e+02 7.15136349e-01]	[4.41863770e+02 7.67564575e+02 6.67461693e-01]
[416.17407227 280.11331177 0.85303575]	[418.76696777 305.83032227 0.88818538]	[349.39483643 313.44949341 0.78624856]	[321.17410278 418.78500366 0.89916933]	[318.66061401 526.51556396 0.89836299]	[485.36700439 300.65957642 0.85649425]	[508.54547119 410.96539307 0.80469477]	[528.98016357 513.60296631 0.83472031]	[423.91577148 505.92706299 0.71301949]	[382.81393433 508.48126221 0.69172311]	[436.6159668 649.57446289 0.84775037]	[436.62911987 762.45080566 0.78683001]	[467.41809082 503.36523438 0.7054562 ]	[485.44113159 680.31854248 0.79295093]	[5.11082275e+02 8.67592102e+02 7.51124144e-01]	[400.63287354 272.43225098 0.8640669 ]	[423.77853394 267.36410522 0.8497054 ]	[380.12542725 249.3356781 0.58509624]	[441.74151611 236.53582764 0.94473118]	[5.26477722e+02 9.06111877e+02 7.54076421e-01]	[5.44414368e+02 8.93393127e+02 8.16701531e-01]	[5.03294220e+02 8.77956116e+02 6.85540020e-01]	[4.21336121e+02 8.08526123e+02 6.96512640e-01]	[4.03355499e+02 7.95797546e+02 7.08959222e-01]	[4.41815887e+02 7.67580505e+02 6.64058506e-01]
[418.5947876 280.19567871 0.85057801]	[418.77075195 308.3543396 0.88689721]	[349.39355469 313.48721313 0.78974009]	[321.14929199 418.76657104 0.8998161 ]	[318.65853882 526.54406738 0.8941707 ]	[485.38684082 300.69168091 0.84893131]	[508.5239563 410.99087524 0.80984068]	[526.55285645 513.5949707 0.83823133]	[426.35684204 505.96679688 0.707497 ]	[382.83917236 508.52093506 0.68592536]	[436.63253784 647.1628418 0.85529107]	[436.63311768 762.46514893 0.78749049]	[467.45132446 503.39804077 0.69996208]	[485.45123291 680.31781006 0.79136521]	[5.13594788e+02 8.67588684e+02 7.51563072e-01]	[400.66925049 274.8913269 0.87028891]	[423.81747437 269.88446045 0.85360241]	[380.15142822 249.39068604 0.56348246]	[441.76715088 236.54454041 0.9462921 ]	[5.28987671e+02 9.03599792e+02 7.40872502e-01]	[5.44466736e+02 8.93343506e+02 8.17484975e-01]	[5.03324066e+02 8.77942322e+02 6.92080081e-01]	[4.21351074e+02 8.06116150e+02 6.96581125e-01]	[4.03362213e+02 7.93356750e+02 7.15357125e-01]	[4.41824036e+02 7.67605042e+02 6.66653037e-01]
[418.60250854 280.19363403 0.86110562]	[418.74905396 308.36727905 0.8876878 ]	[349.37091064 313.48071289 0.7890231 ]	[321.1522522 418.77236938 0.89870405]	[318.66964722 526.54614258 0.89515024]	[485.36953735 300.69439697 0.84881544]	[508.5116272 413.50384521 0.81413269]	[526.54370117 513.60559082 0.8396641 ]	[426.34799194 505.95053101 0.711456 ]	[382.8286438 508.50860596 0.68950438]	[436.63919067 649.54125977 0.8557089 ]	[436.64706421 762.44549561 0.7865178 ]	[467.45010376 503.3800354 0.70450169]	[485.43902588 680.31958008 0.78961194]	[5.13579468e+02 8.67597168e+02 7.51908422e-01]	[400.67700195 274.88616943 0.878564 ]	[423.83459473 269.87539673 0.86450636]	[380.13430786 249.35289001 0.60246605]	[441.77111816 236.52229309 0.94585866]	[5.28981995e+02 9.03619812e+02 7.43185401e-01]	[5.44450806e+02 8.93359741e+02 8.15570235e-01]	[5.03315826e+02 8.77950256e+02 6.90266550e-01]	[4.23801025e+02 8.08540466e+02 6.87872529e-01]	[4.03365570e+02 7.95814270e+02 7.04685271e-01]	[4.41826141e+02 7.67576843e+02 6.60991013e-01]
[418.67285156 280.19882202 0.86695415]	[418.72732544 308.38290405 0.88662785]	[346.89193726 313.50576782 0.79053867]	[318.78082275 418.78475952 0.89837492]	[318.68426514 528.96716309 0.89416271]	[485.35818481 300.6885376 0.8507666 ]	[508.49780273 411.03344727 0.81035167]	[526.54943848 513.60931396 0.83840865]	[423.91317749 505.95883179 0.71334064]	[382.80609131 508.53921509 0.69057894]	[436.62362671 649.54931641 0.85200655]	[436.65252686 762.44671631 0.78680623]	[467.42959595 503.38787842 0.70736027]	[485.41247559 677.84222412 0.79174989]	[5.11086151e+02 8.67584412e+02 7.51709342e-01]	[400.75161743 274.90328979 0.87307662]	[423.89907837 269.87850952 0.85257769]	[380.1746521 249.40591431 0.64664799]	[441.76852417 236.51712036 0.94517618]	[5.26476746e+02 9.03607300e+02 7.38173842e-01]	[5.44404236e+02 8.93355164e+02 8.06144118e-01]	[5.03303986e+02 8.77948425e+02 6.91765130e-01]	[4.23792023e+02 8.08629089e+02 6.84896469e-01]	[4.03335999e+02 7.95891235e+02 6.91829860e-01]	[4.41820312e+02 7.67568237e+02 6.59519911e-01]
[418.68103027 280.11798096 0.87555695]	[418.70709229 305.81259155 0.88389367]	[346.86254883 313.48568726 0.79011154]	[318.78125 418.78408813 0.90060085]	[318.68566895 526.53759766 0.89664692]	[482.94387817 298.22988892 0.87159783]	[508.46447754 408.46154785 0.81032377]	[528.98925781 508.5506897 0.82609361]	[426.34176636 505.90869141 0.71489978]	[382.84335327 508.47210693 0.69280148]	[436.55944824 649.57293701 0.83821136]	[436.64465332 762.45385742 0.79131043]	[467.41586304 503.3348999 0.70679301]	[485.37329102 675.28613281 0.79431581]	[5.08545563e+02 8.62562500e+02 7.41929591e-01]	[400.73629761 272.47357178 0.8628906 ]	[423.91937256 267.31768799 0.83261752]	[380.10574341 246.84129333 0.67004675]	[441.74972534 236.42448425 0.93609315]	[5.26468384e+02 9.00993469e+02 7.25317895e-01]	[5.44378174e+02 8.93253174e+02 7.97085404e-01]	[5.00889404e+02 8.75405701e+02 6.96576118e-01]	[4.21324066e+02 8.08599670e+02 6.95138812e-01]	[4.03324615e+02 7.95861206e+02 6.98532641e-01]	[4.41837158e+02 7.67565002e+02 6.65162385e-01]
[418.55410767 277.65551758 0.87956798]	[418.68032837 303.29425049 0.88777184]	[346.82757568 313.44665527 0.78842235]	[318.77383423 418.73605347 0.90567487]	[318.70266724 526.49316406 0.9010976 ]	[482.90591431 298.18569946 0.88233721]	[505.98675537 405.82531738 0.83488828]	[529.00622559 505.98010254 0.84048122]	[426.36630249 505.89941406 0.71075594]	[382.85153198 508.46151733 0.68893695]	[434.06549072 649.64691162 0.82415551]	[436.61502075 762.46496582 0.79226398]	[467.47091675 503.32357788 0.69970089]	[485.36468506 677.7767334 0.80140704]	[5.08497253e+02 8.60017395e+02 7.40600824e-01]	[400.63912964 272.34622192 0.85289353]	[423.79937744 264.79043579 0.85079718]	[377.74188232 244.22648621 0.68052882]	[441.71234131 233.98242188 0.9314912 ]	[5.23830566e+02 8.95835388e+02 7.01808989e-01]	[5.41813477e+02 8.90731995e+02 7.45760918e-01]	[5.00882507e+02 8.75329773e+02 7.01990008e-01]	[4.23809326e+02 8.08691040e+02 6.88929260e-01]	[4.03346924e+02 7.98417908e+02 6.85411632e-01]	[4.41807495e+02 7.67564331e+02 6.63539529e-01]
[418.56124878 277.48696899 0.90111876]	[418.62121582 300.77679443 0.89397168]	[344.32977295 310.91156006 0.78377914]	[318.75402832 418.57150269 0.89071465]	[318.68618774 524.00567627 0.91862345]	[482.84561157 298.1083374 0.88534409]	[505.98098755 403.27752686 0.84776646]	[529.03619385 503.4251709 0.85754442]	[423.90811157 503.35995483 0.71817636]	[382.79421997 505.89556885 0.70606822]	[434.05328369 649.56915283 0.82954925]	[436.63592529 759.91943359 0.7897467 ]	[467.43637085 500.81222534 0.69940865]	[485.37225342 675.21789551 0.8053413 ]	[5.08463684e+02 8.57381775e+02 7.48198032e-01]	[400.62191772 267.29229736 0.85279131]	[421.39196777 259.65817261 0.88116658]	[377.66824341 241.7016449 0.66232079]	[441.6706543 233.91593933 0.91120446]	[5.23856750e+02 8.90836670e+02 7.03374267e-01]	[5.41839661e+02 8.88105652e+02 7.21797347e-01]	[5.00841553e+02 8.72821289e+02 7.13885844e-01]	[4.23798309e+02 8.08642456e+02 6.91720605e-01]	[4.03348602e+02 7.95889221e+02 6.88917041e-01]	[4.41813904e+02 7.67511108e+02 6.60073042e-01]
[416.07830811 274.96987915 0.8683213 ]	[418.55270386 298.22885132 0.9076556 ]	[344.32138062 305.8157959 0.77847409]	[318.75909424 413.59881592 0.86969608]	[318.70562744 523.85742188 0.93408829]	[482.77444458 295.59457397 0.87887138]	[505.89419556 398.22045898 0.89052248]	[529.03588867 500.84390259 0.87373042]	[426.36233521 500.80776978 0.70899689]	[382.81674194 503.31838989 0.71107918]	[434.02401733 649.55096436 0.8226608 ]	[436.58120728 762.44744873 0.78148156]	[467.48251343 498.24328613 0.68170524]	[485.38891602 670.15466309 0.80592746]	[5.08482788e+02 8.52385559e+02 7.64226615e-01]	[398.18725586 259.69873047 0.86066985]	[421.27459717 257.09814453 0.91663641]	[377.60827637 239.05505371 0.69270861]	[439.24911499 231.31246948 0.8714211 ]	[5.26429749e+02 8.90645264e+02 6.49463117e-01]	[5.44358765e+02 8.80484009e+02 6.97936535e-01]	[5.00833710e+02 8.72706665e+02 7.30233490e-01]	[4.23803253e+02 8.08628540e+02 6.92636609e-01]	[4.03340149e+02 7.95901489e+02 6.90844119e-01]	[4.41769806e+02 7.67574219e+02 6.57332838e-01]
[416.10925293 272.43817139 0.85299647]	[416.11740112 298.01547241 0.90818977]	[344.29626465 300.71383667 0.79682326]	[318.77590942 408.46603394 0.85784388]	[318.73556519 521.26959229 0.92783076]	[480.29864502 292.99182129 0.85017157]	[503.48861694 395.60089111 0.8617416 ]	[529.05249023 498.12661743 0.83933365]	[426.41751099 498.24401855 0.69269174]	[382.85766602 500.77120972 0.7027806 ]	[434.0166626 647.05200195 0.82536626]	[436.60058594 759.89709473 0.78581685]	[469.99633789 495.65249634 0.67120063]	[485.43045044 667.58392334 0.80056906]	[5.08531158e+02 8.49757996e+02 7.76911020e-01]	[398.16165161 257.13186646 0.89014596]	[421.29547119 254.5340271 0.92699969]	[377.49255371 236.4513855 0.65983474]	[439.18182373 221.11708069 0.86483109]	[5.26422852e+02 8.83022522e+02 6.64551914e-01]	[5.44366943e+02 8.72872375e+02 7.47194409e-01]	[5.00822601e+02 8.67630127e+02 6.89758778e-01]	[4.23838715e+02 8.06121277e+02 6.85854316e-01]	[4.03377441e+02 7.93357300e+02 6.98744714e-01]	[4.41774597e+02 7.67530334e+02 6.66327834e-01]
[416.04797363 262.15734863 0.82910627]	[416.08596802 295.40341187 0.89094138]	[341.81314087 298.06933594 0.82000947]	[318.78399658 403.28518677 0.87899798]	[321.14797974 518.78100586 0.90419966]	[480.31307983 282.74969482 0.84276909]	[503.44845581 387.89743042 0.85612625]	[529.01965332 487.99603271 0.82949197]	[428.98535156 495.63253784 0.67436671]	[387.87219238 498.22296143 0.67790717]	[431.50802612 646.98919678 0.83019137]	[436.54830933 762.44580078 0.77830887]	[472.57983398 488.00863647 0.66701943]	[487.98156738 667.46411133 0.80271006]	[5.11057617e+02 8.47133728e+02 7.63227820e-01]	[398.13882446 254.43408203 0.90301454]	[421.25137329 249.3684082 0.90335947]	[377.54891968 233.83761597 0.64685881]	[439.08261108 216.10346985 0.87715065]	[5.31598877e+02 8.75325073e+02 6.41471505e-01]	[5.44511414e+02 8.70197205e+02 7.21292257e-01]	[5.00874939e+02 8.60008606e+02 6.95290148e-01]	[4.23833618e+02 8.06029541e+02 6.85680270e-01]	[4.03380096e+02 7.93325134e+02 7.06880152e-01]	[4.41762268e+02 7.67605652e+02 6.78696871e-01]
[413.59817505 256.97750854 0.87848526]	[413.52902222 285.30535889 0.82191247]	[341.73590088 295.51745605 0.82253271]	[318.78005981 400.66213989 0.89399403]	[321.24404907 511.07254028 0.85344553]	[480.21130371 277.57266235 0.88746119]	[503.35687256 380.22619629 0.9071064 ]	[529.00378418 482.7350769 0.8747012 ]	[431.4805603 485.4468689 0.67840898]	[390.41720581 490.54309082 0.66171026]	[428.93209839 644.4276123 0.82979745]	[436.55090332 762.50561523 0.7707479 ]	[475.07125854 482.85552979 0.68705624]	[493.05062866 657.27496338 0.75613761]	[5.13655823e+02 8.31826599e+02 7.66805232e-01]	[398.08969116 249.28919983 0.84834623]	[421.22711182 239.14508057 0.91801041]	[375.06994629 226.23635864 0.66163534]	[436.65652466 213.359375 0.86005712]	[5.31619446e+02 8.70149597e+02 7.12974191e-01]	[5.46999878e+02 8.59931641e+02 7.34990716e-01]	[5.03315765e+02 8.49721741e+02 7.33913720e-01]	[4.23815308e+02 8.06022278e+02 6.73602104e-01]	[4.03364075e+02 7.93356934e+02 6.96720481e-01]	[4.41774200e+02 7.70150879e+02 6.61907613e-01]
[413.5647583 254.35296631 0.85750401]	[408.38656616 277.64007568 0.88445497]	[339.21902466 290.43753052 0.82078791]	[318.75332642 398.11004639 0.90487212]	[323.74328613 505.92199707 0.86480319]	[477.68533325 272.43527222 0.82917106]	[503.26550293 372.48754883 0.87356865]	[529.05493164 475.10794067 0.82870477]	[434.02902222 482.87384033 0.69137788]	[390.45404053 485.45358276 0.6683383 ]	[426.40966797 641.86114502 0.81735969]	[4.34095062e+02 7.64961853e+02 7.64897823e-01]	[475.16983032 480.2635498 0.69436467]	[495.69039917 649.56970215 0.7865122 ]	[5.18686829e+02 8.29106934e+02 7.93245316e-01]	[398.09603882 239.08674622 0.87057203]	[421.18313599 236.44400024 0.94133842]	[375.00540161 216.09934998 0.79162216]	[436.56768799 205.69799805 0.81174797]	[5.39289185e+02 8.62490845e+02 6.99580133e-01]	[5.52110779e+02 8.52259155e+02 7.74257720e-01]	[5.03382660e+02 8.42044189e+02 7.06545591e-01]	[4.26361786e+02 8.03546082e+02 6.73054934e-01]	[4.05863678e+02 7.93357605e+02 7.07391262e-01]	[4.41738220e+02 7.70198303e+02 6.66785002e-01]
[411.03335571 249.35726929 0.80932337]	[408.41317749 275.02655029 0.87960541]	[339.24731445 280.24026489 0.82369238]	[318.76226807 392.99572754 0.85911125]	[328.85577393 503.29263306 0.87063313]	[477.70608521 262.18896484 0.82186729]	[503.24819946 362.27481079 0.89679313]	[528.99084473 462.40151978 0.86044908]	[436.56643677 480.30596924 0.71441925]	[393.05844116 482.88513184 0.68676633]	[423.84936523 639.37207031 0.82399654]	[4.34042084e+02 7.65015442e+02 7.61525095e-01]	[477.68011475 477.64608765 0.69970417]	[500.64666748 644.44696045 0.85266066]	[5.21319580e+02 8.23990845e+02 8.12585711e-01]	[395.60314941 236.478302 0.89225984]	[421.1758728 233.83004761 0.92536741]	[372.44418335 213.52999878 0.71781909]	[434.04815674 195.62738037 0.82162547]	[5.41903870e+02 8.52348938e+02 7.02377081e-01]	[5.59744690e+02 8.47149414e+02 7.26216197e-01]	[5.08521973e+02 8.36853821e+02 6.90666616e-01]	[4.23884796e+02 8.03551880e+02 7.05444217e-01]	[4.05857269e+02 7.93362854e+02 7.22389698e-01]	[4.41757263e+02 7.70257385e+02 6.70244634e-01]
[413.55978394 236.5793457 0.86787885]	[408.38623047 264.79364014 0.82067871]	[339.20687866 275.125 0.84697706]	[318.7774353 380.30450439 0.85351884]	[328.93475342 498.22033691 0.84984469]	[477.63470459 254.59954834 0.86287421]	[503.25033569 357.1031189 0.90604341]	[529.0447998 457.16845703 0.85531014]	[436.67773438 475.08117676 0.69432747]	[395.62261963 477.72558594 0.69461161]	[421.29165649 631.59954834 0.83807868]	[4.34024139e+02 7.65022705e+02 7.51124799e-01]	[480.13058472 467.40969849 0.7092827 ]	[500.73077393 634.23962402 0.81615204]	[523.83526611 811.17456055 0.83927816]	[398.02630615 231.37008667 0.87297106]	[421.19989014 221.18492126 0.90546846]	[372.47521973 208.3457489 0.71430027]	[434.11044312 193.00570679 0.79757643]	[5.44396240e+02 8.47159851e+02 6.98412120e-01]	[5.62274597e+02 8.36839355e+02 7.20126867e-01]	[5.18665894e+02 8.29103699e+02 7.10712731e-01]	[4.21322144e+02 8.03517761e+02 7.15550184e-01]	[4.03323761e+02 7.93314270e+02 7.39717782e-01]	[4.41807495e+02 7.72763123e+02 6.65067911e-01]
[413.5328064 233.86125183 0.86029088]	[405.83181763 257.08309937 0.89241302]	[339.12945557 272.40969849 0.82851785]	[321.15713501 380.23391724 0.86917639]	[333.96768188 490.5501709 0.84009969]	[475.06945801 249.32795715 0.79238784]	[500.86968994 346.8538208 0.87580729]	[528.97680664 444.37408447 0.85346103]	[439.16320801 464.89105225 0.72266781]	[398.07492065 470.01171875 0.68432808]	[421.27160645 629.01904297 0.86159164]	[4.34022797e+02 7.67539185e+02 7.54333556e-01]	[480.25033569 462.23916626 0.74340653]	[500.85321045 626.62011719 0.86307216]	[523.95281982 806.00970459 0.80649769]	[398.08621216 218.66542053 0.85203826]	[421.16387939 215.98338318 0.94604552]	[372.47290039 198.03834534 0.76404506]	[434.04119873 187.72546387 0.74517536]	[5.44465515e+02 8.31707275e+02 7.15830505e-01]	[5.62307373e+02 8.26619873e+02 7.46673822e-01]	[5.18745300e+02 8.18884155e+02 7.02081561e-01]	[4.21179077e+02 8.06028015e+02 7.41356134e-01]	[4.00837616e+02 7.93355103e+02 7.40142465e-01]	[4.41795380e+02 7.77876282e+02 6.75445199e-01]
[410.95724487 226.31742859 0.79568994]	[405.81555176 254.40174866 0.88330835]	[339.20977783 262.19494629 0.82368761]	[321.21582031 377.54052734 0.84491849]	[334.03082275 482.9387207 0.87920392]	[472.5821228 236.64981079 0.8360222 ]	[500.85369873 339.25140381 0.91382468]	[529.02532959 439.25067139 0.88722342]	[439.2628479 462.3125 0.74506706]	[398.14187622 464.91952515 0.70772272]	[421.25564575 626.39605713 0.89589262]	[4.31535431e+02 7.65038391e+02 7.49258637e-01]	[480.35394287 459.66720581 0.74741733]	[500.9072876 623.9598999 0.89935875]	[526.40234375 790.79058838 0.80606931]	[395.60708618 215.96472168 0.87863398]	[418.76211548 213.32476807 0.91953218]	[369.97497559 192.96650696 0.76105273]	[428.98110962 177.54501343 0.79723066]	[5.44336670e+02 8.18938721e+02 6.68629885e-01]	[5.62264648e+02 8.11323059e+02 7.35021055e-01]	[5.21256226e+02 8.08734619e+02 7.05367804e-01]	[4.21247375e+02 8.03538635e+02 7.18098462e-01]	[4.03262817e+02 7.93322083e+02 7.35240340e-01]	[4.41760590e+02 7.75293640e+02 6.71419322e-01]
[411.00744629 215.98275757 0.87664229]	[403.39364624 244.22958374 0.83562022]	[339.11813354 257.00393677 0.85692441]	[321.26541138 362.31594849 0.81026483]	[334.07623291 480.22085571 0.88929623]	[472.60095215 233.9790802 0.84269708]	[500.86883545 336.56463623 0.9070068 ]	[531.52844238 431.51446533 0.82207781]	[439.27639771 459.65267944 0.73593235]	[398.1769104 462.27545166 0.71639007]	[421.17990112 621.36096191 0.86947221]	[4.31541229e+02 7.64968323e+02 7.40157127e-01]	[480.33987427 449.48696899 0.71854615]	[503.3001709 613.70910645 0.84361511]	[526.45935059 788.09259033 0.80760294]	[395.63690186 210.80606079 0.85978323]	[418.78665161 200.61282349 0.89975905]	[372.45333862 190.25538635 0.73165262]	[431.48516846 172.47697449 0.77990198]	[5.44340210e+02 8.16359375e+02 7.05478191e-01]	[5.62290894e+02 8.11217224e+02 7.64661312e-01]	[5.21269531e+02 8.00961975e+02 7.11906910e-01]	[4.21217346e+02 8.03495300e+02 7.14103818e-01]	[4.03262604e+02 7.93281128e+02 7.39905238e-01]	[4.41755219e+02 7.72807434e+02 6.60347223e-01]
[413.54211426 213.31954956 0.85990572]	[403.36706543 236.58329773 0.89638364]	[339.06539917 254.34649658 0.84122682]	[321.27294922 359.67681885 0.8412894 ]	[336.5411377 472.60739136 0.86212885]	[472.52856445 228.80651855 0.79448026]	[500.8614502 328.85250854 0.87411356]	[529.01300049 423.78515625 0.85290951]	[441.65792847 449.50897217 0.72531927]	[398.21057129 457.15246582 0.7084173 ]	[418.79840088 613.65301514 0.85104269]	[4.31545837e+02 7.62460632e+02 7.33256519e-01]	[482.75796509 441.8309021 0.73963845]	[503.35446167 606.04956055 0.886926 ]	[526.44830322 775.36273193 0.77549529]	[398.09500122 200.57099915 0.8492099 ]	[421.1555481 195.43702698 0.94359767]	[372.46646118 180.06977844 0.75488067]	[431.53842163 167.22291565 0.7482546 ]	[5.44347839e+02 8.11159180e+02 7.08152533e-01]	[5.62297119e+02 8.06065491e+02 7.23788917e-01]	[5.21295105e+02 7.90720520e+02 7.45255113e-01]	[4.18743591e+02 8.03539307e+02 6.89144492e-01]	[4.00824738e+02 7.93310120e+02 7.19481230e-01]	[4.41769318e+02 7.75277649e+02 6.53441668e-01]
[413.53890991 208.26811218 0.80745155]	[403.34707642 234.01805115 0.90829653]	[339.09735107 246.80195618 0.81635594]	[321.25912476 357.1109314 0.84268796]	[336.6980896 464.95550537 0.876122 ]	[472.53271484 218.63246155 0.81795311]	[500.83883667 321.20910645 0.90173757]	[529.07025146 418.74108887 0.87533706]	[441.68701172 441.865448 0.7407313 ]	[398.22122192 449.45278931 0.69534737]	[418.73916626 608.6272583 0.85507607]	[4.34015564e+02 7.59913025e+02 7.41184175e-01]	[482.80352783 439.14794922 0.73915291]	[503.3991394 603.46862793 0.89518601]	[526.50604248 770.17523193 0.80124605]	[398.08184814 195.50300598 0.88147813]	[421.15103149 192.81803894 0.90506887]	[369.95141602 172.47213745 0.81483436]	[428.94595337 156.99850464 0.79694808]	[5.44347534e+02 8.08542236e+02 7.17165112e-01]	[5.62294434e+02 7.98400757e+02 7.27394998e-01]	[5.21327881e+02 7.88021362e+02 7.25668669e-01]	[4.18758240e+02 8.06051208e+02 6.92476988e-01]	[4.00832550e+02 7.95798584e+02 7.11385489e-01]	[4.41798035e+02 7.72736450e+02 6.72282338e-01]
[413.56570435 198.15338135 0.81959087]	[405.82012939 231.42396545 0.86735117]	[339.19082642 239.15682983 0.83460778]	[321.30508423 356.99139404 0.8213042 ]	[339.13461304 462.44168091 0.8863104 ]	[472.57202148 216.02192688 0.85322911]	[500.86712646 318.6300354 0.92704636]	[534.12457275 416.11080933 0.84496391]	[441.75524902 441.72695923 0.75336558]	[400.61956787 444.37796021 0.70838439]	[418.75714111 606.00665283 0.87558001]	[4.31538696e+02 7.57360779e+02 7.47350097e-01]	[482.85336304 434.10223389 0.72393024]	[503.42755127 603.31970215 0.87834907]	[526.54217529 767.66467285 0.8027131 ]	[398.05102539 192.94566345 0.90495884]	[421.15875244 187.77374268 0.89577729]	[369.93310547 172.29016113 0.77445918]	[428.95639038 154.48408508 0.80108768]	[5.44373291e+02 8.03569214e+02 7.09386706e-01]	[5.62319092e+02 7.95789490e+02 7.40987003e-01]	[5.21349854e+02 7.82990112e+02 7.34697759e-01]	[4.21314026e+02 8.06060059e+02 6.96520090e-01]	[4.03296326e+02 7.95810791e+02 7.18163073e-01]	[4.41745850e+02 7.70189575e+02 6.74264908e-01]
[416.03387451 195.5475769 0.86892879]	[405.81890869 226.26472473 0.83478677]	[339.15081787 236.56269836 0.85245353]	[323.74807739 354.47650146 0.800493 ]	[339.21469116 462.1986084 0.91453689]	[472.55950928 213.49697876 0.85066682]	[503.23687744 316.1050415 0.91682851]	[534.15527344 411.009552 0.81801385]	[441.78915405 439.23361206 0.75317252]	[400.67593384 444.3182373 0.70918155]	[418.70541382 605.90753174 0.8721543 ]	[4.31513367e+02 7.57363342e+02 7.44228423e-01]	[482.88806152 431.53427124 0.71933246]	[503.43774414 600.83642578 0.86585122]	[526.53930664 765.07452393 0.78444672]	[398.07363892 192.77636719 0.88983047]	[421.21511841 182.60728455 0.89312774]	[372.44772339 169.74461365 0.76130944]	[429.00445557 151.93881226 0.75298321]	[5.41841431e+02 8.00941833e+02 7.34113395e-01]	[5.59837158e+02 7.90816406e+02 7.61283159e-01]	[5.21374390e+02 7.75328918e+02 7.15857923e-01]	[4.21224792e+02 8.06032593e+02 6.68990493e-01]	[4.00831543e+02 7.93365173e+02 6.99090958e-01]	[4.41770355e+02 7.72716858e+02 6.57370687e-01]
[413.57489014 193.03796387 0.88080972]	[405.82366943 221.13072205 0.84493303]	[339.12527466 234.04797363 0.85558224]	[323.76467896 346.86221313 0.7777257 ]	[341.68112183 459.6697998 0.89505517]	[472.60412598 213.40574646 0.83976197]	[503.2756958 315.97802734 0.9011941 ]	[534.17449951 408.41387939 0.815525 ]	[441.80047607 439.16690063 0.75352615]	[400.66549683 441.82827759 0.71971905]	[418.6869812 603.45904541 0.8835659 ]	[4.31498962e+02 7.57336853e+02 7.48312950e-01]	[482.912323 428.97491455 0.71664393]	[503.46154785 598.28326416 0.84645116]	[526.49169922 759.95568848 0.76479745]	[398.07196045 187.76667786 0.8507632 ]	[421.17346191 177.55090332 0.91613293]	[369.9821167 162.12571716 0.76068777]	[431.54455566 151.81752014 0.77818763]	[5.41861511e+02 7.95852661e+02 7.41448581e-01]	[5.62270386e+02 7.90686218e+02 7.69051075e-01]	[5.21321594e+02 7.72720215e+02 7.25253999e-01]	[4.21269958e+02 8.06005249e+02 6.75948560e-01]	[4.03281952e+02 7.93364685e+02 6.98675871e-01]	[4.41753967e+02 7.70255737e+02 6.54870152e-01]
[413.57089233 195.36727905 0.88098025]	[405.82226562 221.12380981 0.84569848]	[339.12402344 234.04393005 0.85548711]	[323.76550293 346.86315918 0.77756405]	[341.68139648 459.67199707 0.89566892]	[472.60214233 213.39938354 0.83839995]	[503.28198242 316.00436401 0.90480053]	[534.17950439 408.42105103 0.81544435]	[441.80270386 439.16104126 0.75344324]	[400.66757202 441.82318115 0.72086269]	[418.6890564 603.45135498 0.88269103]	[4.31491486e+02 7.57377136e+02 7.44414210e-01]	[482.91491699 428.96887207 0.71579146]	[503.45370483 598.29071045 0.8475979 ]	[526.50427246 762.42504883 0.76431757]	[398.07150269 187.76803589 0.85088909]	[421.17385864 177.55244446 0.91644681]	[369.97518921 162.1268158 0.75963235]	[431.54595947 151.82009888 0.77852023]	[5.41875549e+02 7.95860779e+02 7.37671673e-01]	[5.62281006e+02 7.90689331e+02 7.67787576e-01]	[5.21322937e+02 7.72729431e+02 7.24919140e-01]	[4.21229218e+02 8.06003601e+02 6.70593500e-01]	[4.03256348e+02 7.93360901e+02 6.96152449e-01]	[4.41762573e+02 7.72731812e+02 6.56920016e-01]
[413.5614624 192.97486877 0.8791815 ]	[405.84075928 218.56477356 0.86260551]	[339.13925171 233.94424438 0.84954685]	[323.76904297 341.78979492 0.79971111]	[341.73660278 459.60137939 0.88042617]	[472.58010864 213.30783081 0.82136297]	[503.27984619 313.53167725 0.89120686]	[536.64904785 405.88757324 0.82245713]	[441.82580566 436.62939453 0.74022055]	[400.69610596 441.74163818 0.72229797]	[418.67593384 603.40270996 0.87581432]	[431.52642822 757.30914307 0.75881255]	[482.94815063 426.38088989 0.71220273]	[505.87728882 598.22314453 0.83936095]	[526.50622559 757.34997559 0.77028388]	[398.07510376 185.19377136 0.83898729]	[421.17028809 175.10632324 0.92226225]	[372.4543457 159.58215332 0.7661984 ]	[434.03240967 151.75610352 0.79339796]	[5.41785217e+02 7.93251831e+02 7.87289858e-01]	[559.8293457 788.17126465 0.79422367]	[5.21350464e+02 7.70216309e+02 7.63072848e-01]	[4.21273285e+02 8.03568848e+02 6.82006240e-01]	[4.03279053e+02 7.93350525e+02 7.12365448e-01]	[4.41780701e+02 7.70212585e+02 6.75806880e-01]
[411.03997803 192.97685242 0.87002099]	[405.89117432 216.13598633 0.86865675]	[339.16445923 233.87135315 0.84224558]	[326.30606079 341.69616699 0.80355811]	[341.77407837 457.08331299 0.85122108]	[475.15969849 210.86837769 0.82054228]	[503.32867432 313.47668457 0.88326824]	[536.67779541 408.38565063 0.81819284]	[441.83981323 434.0925293 0.7234109 ]	[400.68933105 439.21551514 0.71633875]	[418.7086792 603.27416992 0.86882871]	[431.53375244 757.30657959 0.75900799]	[485.3432312 423.86630249 0.69759226]	[505.91186523 595.73242188 0.83059096]	[526.4776001 752.24230957 0.78053582]	[398.02960205 182.65574646 0.82771415]	[421.16873169 175.10771179 0.92541492]	[372.45056152 157.05096436 0.77532506]	[436.61462402 151.75006104 0.82537645]	[541.86248779 790.77764893 0.79799485]	[5.62260986e+02 7.88048584e+02 7.84709334e-01]	[5.21326721e+02 7.67681396e+02 7.44032383e-01]	[4.21242462e+02 8.03555176e+02 6.75535023e-01]	[4.03262146e+02 7.93336243e+02 7.07941353e-01]	[4.41766449e+02 7.70240601e+02 6.82910383e-01]
[413.50234985 192.97242737 0.87158567]	[405.88146973 216.13609314 0.86978734]	[339.15753174 233.86541748 0.8431316 ]	[326.29016113 341.703125 0.80451232]	[341.77783203 457.08407593 0.8517254 ]	[475.15603638 210.87278748 0.82073981]	[503.33370972 313.47149658 0.881648 ]	[536.67730713 408.39074707 0.81775439]	[441.8510437 434.1065979 0.724684 ]	[400.69476318 439.23098755 0.71687102]	[418.71054077 600.86962891 0.86255199]	[431.5375061 757.31317139 0.75804657]	[485.35430908 423.88415527 0.69816452]	[505.9119873 595.71807861 0.82992661]	[526.47186279 752.24450684 0.78101367]	[398.03457642 182.65670776 0.82907557]	[421.17352295 175.10159302 0.92668706]	[372.45071411 157.05422974 0.77428591]	[436.61334229 151.74642944 0.82405257]	[541.86730957 790.78509521 0.79716951]	[5.62257690e+02 7.88053894e+02 7.85793304e-01]	[5.21327515e+02 7.67682556e+02 7.41462708e-01]	[4.21272980e+02 8.03539124e+02 6.77900255e-01]	[4.03276550e+02 7.93322815e+02 7.14667141e-01]	[4.41754517e+02 7.70244507e+02 6.81246042e-01]
[416.06521606 192.92555237 0.87865442]	[405.92340088 216.11959839 0.86468756]	[339.20755005 233.83570862 0.82968527]	[328.86495972 339.28366089 0.81050754]	[341.79278564 454.63391113 0.8430897 ]	[477.64205933 210.85906982 0.82644331]	[503.35308838 313.48300171 0.8827588 ]	[536.6427002 408.43704224 0.81143475]	[441.88064575 434.07369995 0.71977073]	[400.71737671 439.20895386 0.71191972]	[418.70217896 600.84277344 0.86182261]	[4.31527771e+02 7.57366516e+02 7.52228916e-01]	[485.38504028 423.85134888 0.69604927]	[505.90371704 593.17858887 0.82742435]	[526.46099854 752.21075439 0.77917838]	[398.15432739 182.625 0.84520376]	[421.24545288 175.05784607 0.9200418 ]	[372.54373169 157.00830078 0.80713117]	[436.65072632 151.73199463 0.81174248]	[541.82684326 790.71917725 0.79955566]	[5.59819580e+02 7.88006958e+02 7.52091646e-01]	[5.21320679e+02 7.67681213e+02 7.39638329e-01]	[4.21285431e+02 8.03568787e+02 6.65828407e-01]	[4.03281464e+02 7.93349243e+02 7.01082706e-01]	[4.41742920e+02 7.72713867e+02 6.78593516e-01]
[418.59686279 192.99224854 0.8810131 ]	[413.53295898 216.12242126 0.86327523]	[341.72387695 231.44459534 0.80551541]	[331.41015625 339.22967529 0.82549489]	[341.76278687 454.63299561 0.84539872]	[480.15029907 210.89900208 0.84821999]	[503.42276001 315.97781372 0.891357 ]	[534.13726807 408.47467041 0.80664724]	[441.92788696 434.03817749 0.70723045]	[400.75259399 439.16720581 0.70249802]	[418.73202515 600.75469971 0.84622365]	[4.31502411e+02 7.57342957e+02 7.50651956e-01]	[485.44750977 423.82855225 0.68718475]	[503.48666382 593.15228271 0.82884181]	[524.02502441 749.70300293 0.79471558]	[398.24905396 182.70405579 0.83591664]	[421.40597534 175.10238647 0.88006544]	[375.04510498 156.98002625 0.81650686]	[439.21591187 151.75450134 0.85515273]	[539.24902344 790.72064209 0.796893 ]	[5.57202454e+02 7.88011414e+02 7.32656717e-01]	[5.21330017e+02 7.67513489e+02 6.89874887e-01]	[4.21328583e+02 8.03481567e+02 6.60990596e-01]	[4.03321381e+02 7.93298340e+02 7.05943167e-01]	[4.41720306e+02 7.70246216e+02 6.79622412e-01]
[418.70898438 193.02363586 0.90038681]	[416.06515503 216.12037659 0.88040942]	[341.78158569 231.41601562 0.79874301]	[333.93359375 339.07296753 0.84499961]	[341.75817871 454.59631348 0.84336215]	[480.20178223 210.89962769 0.85694897]	[503.4564209 315.94754028 0.89217615]	[534.12719727 410.9737854 0.80810708]	[444.32305908 434.03512573 0.70080632]	[400.79650879 439.15551758 0.69741797]	[418.72225952 598.31964111 0.84303492]	[4.31503662e+02 7.57340210e+02 7.52753377e-01]	[485.47879028 423.8208313 0.68499225]	[503.46679688 595.69830322 0.83059233]	[523.96179199 749.70593262 0.80987376]	[400.68728638 185.21942139 0.84016865]	[423.89395142 177.47799683 0.86794239]	[375.12939453 157.01719666 0.80757535]	[439.28240967 151.77023315 0.85294151]	[534.14532471 788.15686035 0.799936 ]	[5.52063232e+02 7.82979431e+02 7.25819767e-01]	[5.21294922e+02 7.67502869e+02 6.99312866e-01]	[4.21305542e+02 8.03500549e+02 6.59403145e-01]	[4.03314789e+02 7.93308777e+02 7.00913310e-01]	[4.41714966e+02 7.70247498e+02 6.81549609e-01]
[418.77612305 193.03108215 0.91031194]	[418.57855225 216.14048767 0.90170324]	[344.26898193 231.43887329 0.7949791 ]	[333.98019409 339.18203735 0.85986549]	[341.74337769 454.62478638 0.85158265]	[480.31164551 210.91984558 0.8688308 ]	[505.90090942 315.99880981 0.88822496]	[534.14556885 411.01220703 0.80771482]	[444.3687439 434.04092407 0.6935041 ]	[400.83850098 439.16653442 0.69574189]	[418.7437439 600.83001709 0.85173196]	[4.31532410e+02 7.57353638e+02 7.54609406e-01]	[487.95065308 423.83395386 0.67776895]	[503.43966675 598.21026611 0.84048396]	[523.90985107 749.68743896 0.81534219]	[400.74899292 185.24324036 0.84308261]	[426.40319824 177.47421265 0.85764635]	[377.62322998 159.54092407 0.80319631]	[441.6651001 149.33229065 0.85894239]	[529.05407715 788.18334961 0.78989577]	[5.47035950e+02 7.82975220e+02 7.19228566e-01]	[5.21268677e+02 7.65029541e+02 6.74377739e-01]	[4.21288757e+02 8.00920044e+02 6.74794257e-01]	[4.03296967e+02 7.93220947e+02 7.31295228e-01]	[4.41751495e+02 7.72704102e+02 6.80247962e-01]
[421.20013428 193.02209473 0.92109895]	[418.71383667 218.52357483 0.91762573]	[346.86645508 231.38119507 0.78280324]	[334.05499268 339.22967529 0.86122978]	[341.73410034 457.09680176 0.8602519 ]	[482.81665039 213.39460754 0.88232738]	[505.99087524 316.03686523 0.88973284]	[536.65020752 413.54675293 0.81873524]	[444.38589478 434.05432129 0.6904996 ]	[400.85870361 439.18743896 0.69576174]	[418.74987793 600.80963135 0.84594262]	[431.5305481 754.83026123 0.75776184]	[487.97149658 423.84204102 0.67418021]	[503.40167236 595.70477295 0.84566259]	[523.79315186 749.64544678 0.83554566]	[400.82089233 185.22816467 0.83414865]	[429.00177002 175.10523987 0.85326135]	[377.64801025 157.06536865 0.8088792 ]	[441.74279785 149.3097229 0.86350167]	[5.29062439e+02 7.88205444e+02 7.85105109e-01]	[5.47046265e+02 7.82962646e+02 7.19834387e-01]	[5.18750000e+02 7.65025635e+02 6.66334271e-01]	[4.23812531e+02 7.98423706e+02 6.86551392e-01]	[4.03342773e+02 7.90828125e+02 7.44449973e-01]	[4.41735138e+02 7.70216187e+02 6.73134804e-01]
[421.24584961 195.36561584 0.92159516]	[418.76593018 218.52883911 0.91929597]	[349.41003418 231.37365723 0.78676403]	[336.50918579 339.22717285 0.86658674]	[341.69534302 457.0904541 0.86713147]	[482.91513062 213.40386963 0.87502164]	[508.5085144 316.06134033 0.88592726]	[539.16204834 413.57019043 0.83220643]	[444.39437866 431.54110718 0.68688869]	[403.26800537 439.14935303 0.68808687]	[418.74069214 600.74847412 0.84111106]	[431.53820801 754.80871582 0.76119357]	[487.98132324 423.81915283 0.67529738]	[503.35055542 595.67694092 0.85049301]	[521.35687256 747.1463623 0.85136253]	[403.27905273 185.24125671 0.81845421]	[434.01950073 177.49919128 0.84443796]	[377.76651001 157.05181885 0.80577612]	[441.84048462 149.32800293 0.8699919 ]	[523.99639893 788.12237549 0.82918549]	[5.44452209e+02 7.80389587e+02 7.50281811e-01]	[5.16185730e+02 7.62441223e+02 6.41303360e-01]	[4.23798706e+02 7.98412048e+02 6.90383136e-01]	[4.03331299e+02 7.90819092e+02 7.48737752e-01]	[4.41741241e+02 7.70194092e+02 6.80287838e-01]
[421.3664856 192.99996948 0.91548735]	[421.19039917 218.52232361 0.92136747]	[354.45965576 231.37641907 0.80088496]	[336.56384277 336.68661499 0.87461364]	[339.30709839 454.59768677 0.85993439]	[485.40805054 213.38951111 0.85923821]	[511.04425049 316.00720215 0.87857258]	[539.27331543 413.56576538 0.84807581]	[446.88156128 431.53665161 0.6687392 ]	[403.29904175 439.13439941 0.68095577]	[418.7303772 598.32092285 0.84428757]	[431.53619385 754.80474854 0.76120877]	[490.57705688 423.83358765 0.66274452]	[503.31149292 593.15802002 0.84853089]	[521.24597168 747.16314697 0.85062289]	[405.8354187 185.20947266 0.80090249]	[436.60568237 175.06767273 0.86760437]	[380.19281006 159.54954529 0.78435993]	[441.91265869 149.24807739 0.84894693]	[521.40753174 788.11749268 0.8550213 ]	[541.86541748 780.40222168 0.79427987]	[5.13618103e+02 7.59922302e+02 6.23874962e-01]	[4.23798126e+02 7.98422607e+02 6.91667736e-01]	[4.03321411e+02 7.90825012e+02 7.50975668e-01]	[4.41726532e+02 7.70184570e+02 6.84156477e-01]
[423.91073608 192.96929932 0.89177001]	[421.28637695 216.14053345 0.91867042]	[354.5921936 231.34916687 0.81520462]	[336.66574097 339.15261841 0.87486523]	[341.67596436 454.57397461 0.85582078]	[487.94750977 213.37954712 0.84170467]	[516.15325928 315.96151733 0.86122119]	[541.70111084 416.11697388 0.87729782]	[446.92114258 431.53344727 0.66059083]	[403.31958008 436.67108154 0.67415285]	[418.73046875 600.80627441 0.85182381]	[431.51205444 754.81311035 0.75595301]	[493.12393188 423.85592651 0.65691823]	[503.28829956 595.72052002 0.84444004]	[518.7210083 749.60467529 0.81578094]	[408.45623779 185.1786499 0.78407097]	[439.13400269 175.00758362 0.90141839]	[380.24822998 156.96522522 0.83321214]	[444.42590332 149.26856995 0.82259631]	[521.23852539 788.19976807 0.84520394]	[5.39295349e+02 7.83015686e+02 7.72814989e-01]	[5.08492523e+02 7.64960449e+02 6.47650778e-01]	[4.21341949e+02 7.98391113e+02 7.02412128e-01]	[4.03302856e+02 7.90814819e+02 7.61219025e-01]	[4.41713531e+02 7.70210449e+02 6.87866867e-01]
[426.45272827 192.9777832 0.87664419]	[421.39907837 216.10258484 0.9030745 ]	[357.103302 228.87327576 0.82296062]	[339.04669189 339.0630188 0.87935758]	[341.71386719 454.56402588 0.8530128 ]	[493.05114746 213.34156799 0.82108366]	[518.74627686 315.98236084 0.86945295]	[541.78930664 418.62161255 0.90743721]	[446.95083618 434.11376953 0.66101694]	[403.34481812 439.18695068 0.66981828]	[418.7532959 600.88824463 0.8652336 ]	[431.51516724 754.75750732 0.76499081]	[493.13323975 426.42379761 0.64551604]	[503.25643921 598.27416992 0.85007155]	[513.64556885 749.68762207 0.79067755]	[413.51229858 185.18444824 0.79322344]	[439.22805786 175.04046631 0.92423707]	[382.81488037 156.98336792 0.77574557]	[449.43569946 149.34579468 0.80178756]	[518.69299316 790.65136719 0.82982343]	[5.36715088e+02 7.85568909e+02 7.58723021e-01]	[5.05914490e+02 7.65007629e+02 6.87924743e-01]	[4.23806061e+02 7.98351379e+02 6.98407412e-01]	[4.03324615e+02 7.90795593e+02 7.60721505e-01]	[4.41713165e+02 7.70135559e+02 6.95156991e-01]
[431.47784424 192.93013 0.86924297]	[423.85009766 216.12879944 0.88536811]	[357.17599487 231.34584045 0.82997322]	[339.14083862 336.61386108 0.90380156]	[341.74697876 452.06695557 0.84849334]	[495.6159668 213.35469055 0.825665 ]	[521.20111084 316.11050415 0.89841342]	[541.91540527 418.66070557 0.91963732]	[449.4312439 436.61373901 0.66226143]	[403.37167358 439.17880249 0.66890657]	[418.80130005 600.84539795 0.86703444]	[431.51370239 752.2590332 0.76972598]	[495.60400391 428.97744751 0.64336479]	[500.88845825 598.22314453 0.845855 ]	[511.02587891 749.56884766 0.78840435]	[416.0852356 182.67353821 0.81101716]	[439.29376221 175.03656006 0.93462348]	[387.95834351 157.03973389 0.73777783]	[452.04879761 149.23919678 0.79925078]	[508.52746582 788.21282959 0.8410089 ]	[5.29037354e+02 7.85497131e+02 7.54053354e-01]	[5.03460236e+02 7.59900085e+02 6.66424513e-01]	[4.23837036e+02 7.95860168e+02 6.98509216e-01]	[4.03360229e+02 7.90780090e+02 7.58879840e-01]	[4.41716339e+02 7.67672058e+02 6.95812881e-01]
[428.98956299 192.92868042 0.86483353]	[426.41967773 216.10736084 0.87544483]	[359.67224121 228.84294128 0.81573713]	[339.16876221 336.57949829 0.89787787]	[344.24737549 449.46017456 0.829624 ]	[498.19152832 213.34619141 0.84337008]	[521.36126709 316.09863281 0.9138546 ]	[544.3460083 418.74612427 0.91921073]	[449.4710083 434.1098938 0.65371358]	[405.84954834 439.14501953 0.6614213 ]	[421.16455078 600.84344482 0.86403757]	[431.50747681 752.27539062 0.76233745]	[495.6477356 428.94598389 0.6467486 ]	[500.88613892 600.79528809 0.85766673]	[505.94589233 749.56195068 0.80592459]	[416.12786865 180.11299133 0.8207801 ]	[439.3092041 175.05250549 0.93273467]	[392.97460938 156.96652222 0.74648631]	[457.11300659 149.24664307 0.83755463]	[505.92617798 788.22924805 0.84933323]	[5.26473694e+02 7.85490845e+02 7.70521760e-01]	[5.03307953e+02 7.59874817e+02 6.61065757e-01]	[4.23855713e+02 7.95854065e+02 6.91285372e-01]	[4.03370789e+02 7.90779846e+02 7.50321448e-01]	[4.41729370e+02 7.70097534e+02 6.92886829e-01]
[436.59103394 192.90341187 0.85608935]	[431.51184082 216.12039185 0.86381924]	[359.79144287 228.81970215 0.80593169]	[339.26919556 339.07699585 0.8911112 ]	[344.25946045 446.93170166 0.83170462]	[500.72521973 213.4019928 0.8744939 ]	[523.77886963 316.11569214 0.91880041]	[544.44158936 421.14907837 0.91626841]	[449.52511597 436.62442017 0.65431154]	[405.86224365 439.17480469 0.66094804]	[421.16091919 603.27081299 0.86877352]	[431.52902222 752.26702881 0.76442194]	[495.68966675 431.51879883 0.65162492]	[500.88208008 600.86499023 0.86717051]	[503.44787598 749.60046387 0.82181853]	[418.66677856 180.06480408 0.84002662]	[441.83190918 175.02410889 0.91191566]	[395.52523804 154.47480774 0.7716828 ]	[459.7144165 149.24861145 0.85873747]	[505.93710327 788.19854736 0.84579062]	[5.26459290e+02 7.83034363e+02 7.58163631e-01]	[5.00773895e+02 7.62434814e+02 6.61686778e-01]	[4.23845123e+02 7.95838562e+02 6.96504474e-01]	[4.05820160e+02 7.90770813e+02 7.48548388e-01]	[4.41758850e+02 7.70109375e+02 6.96903110e-01]
[436.662323 192.97219849 0.87394494]	[439.10336304 218.54707336 0.9036454 ]	[364.78393555 228.81074524 0.78100359]	[341.82470703 339.1862793 0.84925342]	[346.81915283 446.89859009 0.82431501]	[503.30288696 213.49545288 0.88692576]	[523.94061279 318.54180908 0.89374918]	[546.93682861 421.25976562 0.89496374]	[454.54882812 436.66201782 0.66561651]	[408.43487549 439.1713562 0.6559661 ]	[421.16775513 603.29241943 0.87076855]	[431.52340698 752.29144287 0.76046479]	[498.21490479 434.05487061 0.67985821]	[500.87945557 600.85174561 0.86819398]	[503.40802002 749.68927002 0.82489967]	[418.69589233 180.09797668 0.84347939]	[441.90182495 175.09449768 0.89086831]	[398.04553223 154.5065155 0.70757979]	[462.22210693 149.2620697 0.90578663]	[506.00543213 790.60296631 0.82161236]	[5.26527283e+02 7.85508362e+02 7.51307309e-01]	[5.00695923e+02 7.65039612e+02 6.78186536e-01]	[4.23812805e+02 7.95833191e+02 7.02899396e-01]	[4.03358002e+02 7.90766846e+02 7.52251923e-01]	[4.41776978e+02 7.70140564e+02 7.03831494e-01]
[439.24874878 192.97129822 0.90724498]	[439.32254028 218.53462219 0.92784733]	[369.97686768 226.27711487 0.77192605]	[346.84014893 339.06719971 0.82257515]	[351.92974854 446.86694336 0.82152832]	[505.92160034 215.90739441 0.87222242]	[526.52856445 318.77453613 0.84909379]	[547.04864502 421.38092041 0.86974281]	[454.58081055 436.64517212 0.67661023]	[410.9475708 439.15682983 0.66176325]	[421.21588135 603.2689209 0.8687579 ]	[431.54425049 754.74768066 0.75549805]	[498.23220825 434.04553223 0.68148321]	[500.89004517 600.86303711 0.87192917]	[503.43511963 752.17822266 0.80975443]	[421.29412842 180.08683777 0.83511984]	[446.94952393 175.07200623 0.8504194 ]	[398.28320312 154.4566803 0.73814672]	[462.36706543 149.24992371 0.89447463]	[508.51690674 790.68469238 0.80344433]	[5.29012695e+02 7.85614319e+02 7.44478106e-01]	[5.00740753e+02 7.67542542e+02 6.83859110e-01]	[4.21342438e+02 7.95851807e+02 6.98200166e-01]	[4.03325165e+02 7.90763367e+02 7.50517249e-01]	[4.41789734e+02 7.70174744e+02 6.99873626e-01]
[441.84197998 192.88214111 0.89431691]	[441.81762695 218.54724121 0.92093354]	[375.08337402 226.256073 0.79178214]	[354.48931885 336.68218994 0.86052501]	[354.50595093 444.40435791 0.84457397]	[511.01593018 215.9490509 0.84642619]	[534.11071777 321.2800293 0.81813097]	[549.53155518 423.78552246 0.85539132]	[457.08355713 439.12759399 0.69161499]	[413.49887085 439.1730957 0.66981661]	[421.22103882 600.81225586 0.85582346]	[4.34024567e+02 7.54755493e+02 7.54455090e-01]	[500.66464233 436.59454346 0.6922527 ]	[503.24905396 600.88568115 0.87539572]	[503.45645142 749.7600708 0.80820805]	[426.42199707 180.05007935 0.78702605]	[457.13394165 174.99430847 0.85483998]	[400.88290405 154.43896484 0.80128801]	[464.93380737 149.28915405 0.85112709]	[5.08513611e+02 7.90683594e+02 7.84186840e-01]	[5.29046753e+02 7.88030884e+02 7.30447829e-01]	[5.00773499e+02 7.67540344e+02 6.87610269e-01]	[4.23804565e+02 7.95846008e+02 7.00391054e-01]	[4.03362000e+02 7.90769531e+02 7.49921739e-01]	[4.41801300e+02 7.70168274e+02 7.03738570e-01]
[441.92816162 192.83181763 0.8791641 ]	[444.29684448 216.14529419 0.90403545]	[377.66824341 223.67390442 0.8181572 ]	[357.04672241 336.51550293 0.87212825]	[354.54681396 441.83755493 0.87638211]	[516.12084961 213.55235291 0.83949983]	[539.20117188 321.16394043 0.85389751]	[549.58837891 423.81430054 0.84538573]	[457.19998169 436.67950439 0.69745302]	[413.59338379 439.15447998 0.6691376 ]	[421.30303955 598.31341553 0.85064828]	[434.03656006 754.7401123 0.7618922 ]	[500.74710083 436.59075928 0.69221395]	[503.28701782 603.26739502 0.88438988]	[503.46820068 752.19525146 0.80642676]	[431.50576782 177.56877136 0.79032421]	[459.6144104 174.95558167 0.88227499]	[408.47027588 156.97410583 0.68041849]	[470.03915405 149.25392151 0.8346886 ]	[5.11036774e+02 7.90729675e+02 7.74791718e-01]	[5.31555298e+02 7.88086853e+02 7.28316605e-01]	[5.00762604e+02 7.67590576e+02 7.05154896e-01]	[4.23860413e+02 7.95809509e+02 7.21941948e-01]	[4.05862366e+02 7.90758728e+02 7.65988111e-01]	[4.41796234e+02 7.70130676e+02 7.08867490e-01]
[446.91235352 192.86419678 0.86148071]	[446.91220093 216.11572266 0.88197857]	[380.20428467 218.6675415 0.83532697]	[357.19537354 336.52645874 0.8780179 ]	[357.02960205 441.74810791 0.90478641]	[518.72839355 215.9145813 0.85652858]	[541.6807251 321.18536377 0.86519855]	[557.17840576 423.79782104 0.84702212]	[459.62567139 439.12518311 0.70671284]	[416.10198975 439.16452026 0.67796451]	[421.33847046 600.75360107 0.85301048]	[434.05352783 754.74822998 0.76145262]	[500.79147339 436.60574341 0.70024467]	[503.32775879 603.30303955 0.89035505]	[503.4574585 752.20782471 0.80643344]	[436.57052612 177.5383606 0.83384067]	[459.77813721 174.98538208 0.92323774]	[413.58758545 154.49874878 0.72201246]	[477.69128418 146.74571228 0.84696996]	[5.11010162e+02 7.90723877e+02 7.83311248e-01]	[5.29062134e+02 7.88073486e+02 7.36672640e-01]	[5.00758911e+02 7.67607239e+02 7.07532644e-01]	[4.23880615e+02 7.93353943e+02 7.35546231e-01]	[4.05886230e+02 7.90735901e+02 7.71863580e-01]	[4.41799561e+02 7.70140381e+02 7.09953964e-01]
[449.50369263 192.87669373 0.85649717]	[452.01071167 216.11164856 0.86777323]	[380.31869507 218.62425232 0.8303051 ]	[359.67932129 328.85238647 0.84076226]	[357.10494995 439.31713867 0.90707934]	[521.25994873 215.91174316 0.87420714]	[541.8706665 321.23544312 0.88075775]	[559.84259033 423.86810303 0.87181896]	[459.69088745 436.65124512 0.70560658]	[418.56347656 439.13729858 0.6800369 ]	[421.34506226 598.3102417 0.85378957]	[434.04458618 752.26867676 0.76349092]	[500.84686279 434.11325073 0.69496262]	[503.39447021 603.28143311 0.88558912]	[503.44940186 752.24127197 0.80259752]	[436.64627075 177.48370361 0.85309082]	[462.21591187 174.99084473 0.92475903]	[418.55712891 154.34674072 0.70452976]	[480.25769043 146.70013428 0.86503971]	[5.11055328e+02 7.90776062e+02 7.73490489e-01]	[5.31561035e+02 7.88130249e+02 7.34514534e-01]	[5.00733826e+02 7.67647339e+02 7.03502834e-01]	[4.26364594e+02 7.93363953e+02 7.28040934e-01]	[4.05898407e+02 7.90748352e+02 7.66682029e-01]	[4.41788879e+02 7.70098022e+02 6.97739363e-01]
[454.62384033 192.78738403 0.79917908]	[457.11859131 216.06137085 0.89272088]	[382.8493042 218.53813171 0.81528366]	[359.79830933 328.89682007 0.84604192]	[359.61245728 439.26824951 0.92364109]	[521.37939453 215.92649841 0.87404436]	[544.30383301 321.27938843 0.87532383]	[562.32263184 423.88262939 0.89036483]	[459.73577881 436.59350586 0.70234287]	[418.59295654 436.64950562 0.68213731]	[421.35403442 598.31359863 0.85471737]	[434.06478882 752.28112793 0.7648657 ]	[503.24072266 434.05245972 0.69006211]	[503.41973877 603.27655029 0.87945849]	[503.45046997 752.27563477 0.79848939]	[439.14157104 174.99714661 0.84859115]	[462.34106445 174.86091614 0.87453228]	[418.67507935 149.34672546 0.74165219]	[482.7850647 144.17553711 0.88598156]	[5.11038910e+02 7.90778259e+02 7.73135900e-01]	[5.31541077e+02 7.88136780e+02 7.36247659e-01]	[5.00736908e+02 7.67685608e+02 7.07439184e-01]	[4.26355011e+02 7.95791565e+02 7.30848491e-01]	[4.05898224e+02 7.90750305e+02 7.65756369e-01]	[4.41785400e+02 7.70115906e+02 7.05854833e-01]
[457.2137146 192.76455688 0.82827532]	[459.65231323 216.03781128 0.92206645]	[385.39877319 216.07452393 0.81201768]	[364.77981567 323.72525024 0.81454343]	[359.7802124 439.12985229 0.90462321]	[523.92175293 215.96795654 0.87303531]	[544.37506104 321.21942139 0.87459201]	[562.41809082 426.35339355 0.88660496]	[459.79296875 434.07461548 0.69931096]	[418.63922119 436.62637329 0.68789637]	[421.40270996 600.74255371 0.84817684]	[434.06671143 752.29248047 0.76277757]	[503.28729248 431.48721313 0.68424922]	[503.46835327 603.28106689 0.87136424]	[503.45614624 754.74938965 0.7918452 ]	[439.31521606 174.97227478 0.87106228]	[464.90133667 172.49769592 0.86552578]	[421.18948364 149.28431702 0.7098763 ]	[482.95410156 144.12924194 0.86438078]	[5.11074371e+02 7.90790161e+02 7.69687474e-01]	[5.31566833e+02 7.88153748e+02 7.36167669e-01]	[5.00728210e+02 7.70111023e+02 7.06788659e-01]	[4.26367035e+02 7.95802612e+02 7.28157520e-01]	[4.05904785e+02 7.90761902e+02 7.62015998e-01]	[4.41769806e+02 7.70126831e+02 7.05148757e-01]
[459.68304443 190.36410522 0.84014463]	[459.79623413 216.02871704 0.93098897]	[390.4954834 216.05213928 0.81567919]	[372.43762207 321.28894043 0.78361058]	[362.24005127 439.13876343 0.88881123]	[526.43078613 216.00167847 0.85829288]	[544.46972656 323.74819946 0.85747975]	[564.85125732 426.4369812 0.88022828]	[459.85083008 434.06082153 0.70356286]	[418.68493652 436.58215332 0.68517959]	[423.77548218 598.28460693 0.8455202 ]	[434.05712891 752.2989502 0.76376343]	[503.33853149 431.50610352 0.68450177]	[503.49163818 603.30316162 0.86907387]	[503.46084595 754.74890137 0.79311377]	[441.79788208 174.92785645 0.87691104]	[467.46383667 172.47496033 0.85697752]	[421.34469604 149.30958557 0.58525789]	[485.49203491 141.63859558 0.82399493]	[5.11055328e+02 7.90783386e+02 7.72807240e-01]	[5.31561707e+02 7.88153015e+02 7.37914801e-01]	[5.00728546e+02 7.70115051e+02 7.11654067e-01]	[4.23889526e+02 7.95794495e+02 7.30835021e-01]	[4.05882141e+02 7.90748230e+02 7.64629364e-01]	[4.41763336e+02 7.70135437e+02 7.15107083e-01]
[462.28552246 190.25221252 0.85398901]	[462.23300171 216.0556488 0.92983615]	[395.53851318 216.04734802 0.84338576]	[375.00891113 321.1862793 0.82982457]	[364.81439209 436.62435913 0.84397221]	[528.99139404 216.03356934 0.84323335]	[546.93347168 323.82452393 0.83601719]	[565.0032959 428.97573853 0.86174685]	[462.25003052 431.51586914 0.70163614]	[418.71969604 434.05923462 0.67584902]	[423.78518677 598.23571777 0.84139502]	[434.05654907 752.29412842 0.7617203 ]	[503.40884399 428.97201538 0.68195426]	[505.88903809 603.28900146 0.86435777]	[503.46310425 754.74700928 0.79605389]	[444.4402771 172.50585938 0.86687964]	[477.64248657 172.3208313 0.87434292]	[426.4095459 151.92396545 0.65253562]	[490.50216675 139.09881592 0.80552065]	[5.11056763e+02 7.90789062e+02 7.71110296e-01]	[5.31566223e+02 7.88159912e+02 7.36930490e-01]	[5.00731384e+02 7.70112122e+02 7.17478931e-01]	[4.26366150e+02 7.93364258e+02 7.31401563e-01]	[4.05893127e+02 7.90743103e+02 7.64923394e-01]	[4.41755859e+02 7.70135437e+02 7.06722915e-01]
[459.71798706 182.6554718 0.82882524]	[462.36526489 216.04203796 0.93352109]	[398.01925659 216.02757263 0.85565108]	[377.50787354 323.79714966 0.83721966]	[372.48968506 436.62991333 0.8442347 ]	[531.59631348 216.0438385 0.83205116]	[549.5166626 331.40988159 0.81360656]	[567.44592285 431.52267456 0.84832162]	[462.33215332 431.48153687 0.69854492]	[418.78540039 431.53234863 0.66956419]	[423.79879761 595.73120117 0.83491528]	[434.05343628 752.28594971 0.76129496]	[503.47735596 428.93759155 0.67338818]	[505.90383911 600.87750244 0.85565835]	[503.45962524 752.28503418 0.79911178]	[444.2989502 169.83840942 0.84765989]	[470.03759766 169.82022095 0.83939654]	[428.92565918 146.69950867 0.51492798]	[490.5461731 136.55828857 0.83919913]	[5.11026672e+02 7.90780518e+02 7.75803864e-01]	[5.31546143e+02 7.88149414e+02 7.41461694e-01]	[5.00741241e+02 7.70076172e+02 7.13674247e-01]	[4.26363983e+02 7.93360107e+02 7.33148098e-01]	[4.05893005e+02 7.90739075e+02 7.67799616e-01]	[4.41756439e+02 7.70131775e+02 7.02127039e-01]
[462.19586182 175.04562378 0.88792008]	[464.82098389 216.0065918 0.92321247]	[398.14266968 215.96109009 0.8722862 ]	[377.63168335 318.73101807 0.87174958]	[374.99090576 436.55819702 0.84624022]	[534.17510986 216.05552673 0.83112848]	[554.61297607 331.45175171 0.80430907]	[567.51177979 431.5269165 0.84579492]	[462.38827515 431.48373413 0.69921976]	[421.16690063 431.51095581 0.67811257]	[423.7677002 595.74694824 0.83945525]	[434.05038452 752.29089355 0.76093924]	[505.92477417 428.97888184 0.67228723]	[505.94110107 603.30981445 0.85868651]	[503.46560669 752.29779053 0.79684234]	[444.43014526 164.67196655 0.81420624]	[475.15441895 162.11341858 0.84473354]	[431.51315308 146.73925781 0.54539233]	[495.68136597 136.45521545 0.88082868]	[5.11044617e+02 7.90789307e+02 7.74552524e-01]	[5.31565186e+02 7.88153564e+02 7.43536711e-01]	[5.00742676e+02 7.70088318e+02 7.12479651e-01]	[4.23883972e+02 7.95812988e+02 7.26485193e-01]	[4.05870392e+02 7.90753296e+02 7.60945022e-01]	[4.41762024e+02 7.70137817e+02 7.03790545e-01]
[462.33609009 172.49032593 0.90294707]	[464.93255615 215.9822998 0.91099501]	[398.26333618 215.95785522 0.87728715]	[377.7482605 321.17001343 0.88329172]	[375.05844116 436.55502319 0.85735434]	[536.73077393 216.01127625 0.83737636]	[554.70501709 326.3508606 0.7900418 ]	[567.55957031 434.01989746 0.83837098]	[462.38217163 431.52349854 0.69686967]	[421.17068481 434.0546875 0.67684966]	[423.78094482 595.74572754 0.83729362]	[434.0491333 752.27532959 0.76233548]	[505.92230225 431.48248291 0.67195773]	[505.9402771 603.30090332 0.85138977]	[503.46542358 752.28839111 0.79848969]	[449.49594116 157.08169556 0.8393485 ]	[477.70327759 157.02394104 0.88895333]	[436.56652832 141.57608032 0.64012426]	[498.21569824 133.98291016 0.91476941]	[5.11051697e+02 7.90807068e+02 7.71856308e-01]	[5.31569275e+02 7.88168396e+02 7.45396137e-01]	[5.00744141e+02 7.70073914e+02 7.10790575e-01]	[4.26357239e+02 7.95825806e+02 7.21475303e-01]	[4.05879395e+02 7.90764038e+02 7.57783771e-01]	[4.41753876e+02 7.70113708e+02 6.98426127e-01]
[462.41809082 169.78434753 0.86399198]	[467.42022705 215.94096375 0.89807892]	[400.69726562 215.9250946 0.88347274]	[380.21569824 318.61846924 0.89846098]	[377.50543213 434.05758667 0.86440796]	[539.22021484 215.99177551 0.84721166]	[557.20288086 323.79086304 0.79564565]	[570.01208496 434.03024292 0.83395457]	[462.38522339 431.5135498 0.69825912]	[421.16430664 434.03900146 0.6830678 ]	[423.79708862 598.21130371 0.83202118]	[434.04901123 752.28216553 0.76035833]	[505.95117188 428.9876709 0.66977942]	[505.978302 603.29364014 0.84006 ]	[503.47113037 754.74279785 0.79329175]	[454.60275269 154.36959839 0.89265239]	[480.1555481 151.949646 0.89853996]	[436.61712646 133.94473267 0.76311737]	[500.730896 131.43280029 0.96969926]	[5.13593384e+02 7.90811401e+02 7.68694520e-01]	[5.31618652e+02 7.88168884e+02 7.45348930e-01]	[5.00733490e+02 7.70102112e+02 7.10655212e-01]	[4.26367188e+02 7.95853333e+02 7.19319999e-01]	[4.05882477e+02 7.90780457e+02 7.56149232e-01]	[4.41743622e+02 7.70112183e+02 7.00085580e-01]
[464.91207886 162.12173462 0.83278501]	[467.46878052 215.97070312 0.89130419]	[400.72106934 215.97540283 0.88218111]	[380.28979492 318.66018677 0.89624208]	[377.5831604 431.56015015 0.87084526]	[539.28942871 215.99578857 0.85624886]	[557.24475098 321.27005005 0.80866349]	[570.03924561 431.53707886 0.82970482]	[462.41149902 428.95373535 0.69041032]	[421.1998291 428.97814941 0.67946184]	[423.80691528 598.23547363 0.83174849]	[434.03424072 752.25006104 0.75842184]	[505.98400879 426.42788696 0.66304398]	[506.02304077 600.87036133 0.82445097]	[503.48098755 752.30438232 0.79208285]	[457.11816406 151.78875732 0.90368342]	[480.2244873 149.31446838 0.90006709]	[436.66659546 133.90013123 0.83100939]	[500.7565918 131.27178955 0.96894485]	[5.11089020e+02 7.90834167e+02 7.64878571e-01]	[5.31606873e+02 7.88193115e+02 7.43542731e-01]	[5.00750427e+02 7.70089661e+02 7.10238934e-01]	[4.26379578e+02 7.95831421e+02 7.19512343e-01]	[4.05888550e+02 7.90766357e+02 7.55784929e-01]	[4.41738861e+02 7.67677368e+02 6.85641527e-01]
[467.38763428 156.95495605 0.85427552]	[467.48434448 215.97084045 0.89009464]	[400.7315979 215.97038269 0.87997293]	[380.35714722 321.2381897 0.86901367]	[377.68075562 434.07391357 0.88245791]	[539.30810547 216.01583862 0.85532022]	[559.71551514 321.28256226 0.81245375]	[570.04400635 428.96939087 0.82544476]	[462.41027832 428.92053223 0.68967509]	[421.20108032 428.94824219 0.67812181]	[423.82223511 595.72613525 0.82756275]	[434.04922485 752.23681641 0.76343954]	[505.98886108 426.37411499 0.66346037]	[508.47097778 600.79016113 0.80677831]	[503.48861694 752.27593994 0.79285061]	[457.16976929 146.68746948 0.86619765]	[480.2789917 144.15869141 0.88486159]	[439.08554077 131.42308044 0.87816787]	[500.8180542 128.82720947 0.9561497 ]	[5.13589233e+02 7.90835327e+02 7.61271715e-01]	[5.34107056e+02 7.88196167e+02 7.37939119e-01]	[5.00748993e+02 7.67699463e+02 7.06355810e-01]	[4.26384766e+02 7.95860046e+02 7.19878376e-01]	[4.05893585e+02 7.90782898e+02 7.53392875e-01]	[4.41739044e+02 7.67652222e+02 6.86475813e-01]
[470.0078125 154.472229 0.86974281]	[469.97137451 215.97419739 0.88784671]	[400.73989868 215.97337341 0.87823623]	[380.35552979 323.78433228 0.85919166]	[380.10977173 436.56484985 0.89395618]	[541.72174072 216.01316833 0.86063534]	[559.77111816 323.72817993 0.81658149]	[570.08148193 428.91552734 0.82298881]	[462.44241333 428.93869019 0.68628472]	[421.25994873 428.94058228 0.67611152]	[423.86761475 595.71655273 0.81744444]	[434.04898071 752.24993896 0.76204586]	[506.01531982 426.40786743 0.66215187]	[508.52505493 598.31054688 0.78796631]	[503.49554443 752.246521 0.79397029]	[459.63739014 141.60270691 0.88151979]	[482.71908569 139.06440735 0.89242017]	[439.19433594 131.26325989 0.90085477]	[500.84152222 128.75178528 0.94099003]	[5.13574280e+02 7.93213562e+02 7.58612096e-01]	[5.34106567e+02 7.88203125e+02 7.37015009e-01]	[5.00753235e+02 7.67666992e+02 7.01144040e-01]	[4.26388763e+02 7.95864014e+02 7.17727423e-01]	[4.05891479e+02 7.90780884e+02 7.53187776e-01]	[4.41734589e+02 7.67660156e+02 6.91223025e-01]
[472.53604126 151.9513092 0.88465703]	[469.96340942 215.97506714 0.88648659]	[400.74407959 215.97624207 0.87628537]	[382.72900391 323.72955322 0.85977072]	[380.15826416 436.5546875 0.88728327]	[541.71496582 216.00770569 0.86176497]	[559.79821777 323.75512695 0.8235237 ]	[570.08398438 428.9050293 0.8259086 ]	[464.83355713 428.9588623 0.67645615]	[421.27807617 428.96191406 0.67250425]	[423.85494995 595.72235107 0.81875372]	[434.0713501 752.26757812 0.76132578]	[508.47994995 428.91912842 0.65587306]	[508.54934692 600.81414795 0.79462087]	[503.49932861 752.26861572 0.79252011]	[459.70855713 136.49868774 0.90516484]	[482.78305054 134.06407166 0.91958219]	[439.27685547 131.22329712 0.91777122]	[500.89511108 128.71333313 0.91426438]	[5.13577576e+02 7.93226257e+02 7.56022632e-01]	[5.34100464e+02 7.88211670e+02 7.36161053e-01]	[5.00756805e+02 7.67680054e+02 7.02749848e-01]	[4.26382416e+02 7.95851257e+02 7.23074317e-01]	[4.05894135e+02 7.90771118e+02 7.59799480e-01]	[4.41742462e+02 7.67685059e+02 6.92799330e-01]
[475.097229 151.85354614 0.89042842]	[469.99139404 215.94284058 0.8856253 ]	[400.76107788 215.94229126 0.87280774]	[382.73565674 321.26187134 0.86260402]	[380.18069458 436.5696106 0.89204478]	[541.71759033 215.98277283 0.86414623]	[559.83312988 323.81585693 0.8246001 ]	[570.08660889 428.90982056 0.82571471]	[464.87844849 428.98196411 0.67338926]	[421.32525635 431.49343872 0.66894591]	[423.8621521 595.76000977 0.81590515]	[434.0708313 752.26806641 0.76171428]	[508.53411865 426.431427 0.65608376]	[511.02993774 600.83258057 0.79941308]	[505.87182617 752.30596924 0.78519434]	[459.78277588 136.42323303 0.91805416]	[482.83828735 133.96844482 0.92396432]	[439.33563232 131.24227905 0.91853607]	[503.27734375 126.18682861 0.91217172]	[5.13590393e+02 7.93233215e+02 7.52558291e-01]	[5.34110291e+02 7.88220764e+02 7.33065128e-01]	[5.00763458e+02 7.70081055e+02 7.09089756e-01]	[4.26384338e+02 7.95845947e+02 7.21885681e-01]	[4.05897797e+02 7.90768188e+02 7.59076059e-01]	[4.41746185e+02 7.70099304e+02 6.94707692e-01]
[475.1600647 151.82087708 0.89603126]	[469.96960449 215.95652771 0.88442242]	[400.74151611 215.96188354 0.8757931 ]	[382.72454834 323.77728271 0.85521913]	[380.18719482 436.55661011 0.88891983]	[541.72406006 215.98721313 0.86627769]	[559.81524658 323.73535156 0.83682746]	[570.06817627 426.34613037 0.8338846 ]	[464.89486694 428.96328735 0.67117155]	[421.33343506 428.97961426 0.66628742]	[423.83044434 595.72747803 0.82266682]	[434.07598877 752.27893066 0.76273161]	[511.01513672 426.42263794 0.65262866]	[511.01849365 600.81628418 0.79856634]	[505.87155151 752.29364014 0.78885156]	[459.81323242 134.02093506 0.92651284]	[482.9151001 133.9354248 0.91964281]	[439.32937622 131.21118164 0.91128063]	[503.31152344 126.19050598 0.89887941]	[5.11064728e+02 7.93230896e+02 7.55566239e-01]	[5.31596802e+02 7.88211609e+02 7.30111361e-01]	[5.00782623e+02 7.67699829e+02 7.08790362e-01]	[4.26378113e+02 7.95842773e+02 7.23336816e-01]	[4.05886078e+02 7.90765808e+02 7.63296664e-01]	[4.41753662e+02 7.70113586e+02 6.98979020e-01]
[477.61132812 151.75402832 0.89357305]	[469.9682312 215.96359253 0.88286501]	[400.73748779 215.98617554 0.87701058]	[382.71987915 323.76437378 0.85703695]	[380.19519043 436.59362793 0.8969121 ]	[541.71813965 215.97659302 0.86768597]	[559.81817627 321.26644897 0.84702796]	[570.07220459 423.89077759 0.83664072]	[467.40249634 428.97616577 0.65702623]	[423.78887939 428.98086548 0.6524713 ]	[423.85980225 598.23077393 0.81360954]	[434.0788269 752.28125 0.7615428]	[513.6171875 426.43328857 0.64978409]	[511.06494141 600.8034668 0.79040724]	[505.87072754 752.29656982 0.78580594]	[459.84570312 133.96958923 0.93644893]	[482.94317627 133.87763977 0.92206842]	[441.66589355 131.21316528 0.91630089]	[503.32162476 126.18002319 0.88880706]	[5.11045074e+02 7.93234253e+02 7.54087508e-01]	[5.31587891e+02 7.88213623e+02 7.28405714e-01]	[5.00784546e+02 7.67703918e+02 7.08021522e-01]	[4.26371338e+02 7.95847961e+02 7.22472727e-01]	[4.05886902e+02 7.90769287e+02 7.63080418e-01]	[4.41750946e+02 7.70114807e+02 6.98973715e-01]
[477.65444946 149.33485413 0.89132684]	[469.96994019 215.98284912 0.88123322]	[400.740448 216.01121521 0.87535101]	[382.71911621 323.78952026 0.85784739]	[380.18310547 436.5737915 0.89447808]	[541.7197876 215.97210693 0.86751288]	[559.82122803 321.21948242 0.8551653 ]	[570.0690918 423.84616089 0.8434853 ]	[467.42407227 431.48623657 0.65414453]	[423.79043579 431.49465942 0.64992321]	[426.35128784 598.24841309 0.80462956]	[434.08068848 754.75756836 0.75682271]	[513.63861084 428.9486084 0.64722335]	[511.06842041 600.78405762 0.78713965]	[505.88067627 752.29858398 0.78378093]	[462.20941162 133.91731262 0.94754702]	[482.97763062 133.81828308 0.91952634]	[441.66220093 128.82710266 0.92411113]	[503.35800171 126.18520355 0.88054991]	[5.11060669e+02 7.93214600e+02 7.58115590e-01]	[5.31603882e+02 7.88203796e+02 7.29234695e-01]	[5.00786224e+02 7.70077698e+02 7.06851184e-01]	[4.26369476e+02 7.95843628e+02 7.24518597e-01]	[4.05889221e+02 7.90769348e+02 7.63580441e-01]	[4.41740082e+02 7.70153320e+02 7.03680515e-01]
[477.65942383 149.31448364 0.88964313]	[469.9619751 216.00946045 0.88068819]	[400.73895264 216.05435181 0.87279385]	[380.35968018 323.82940674 0.8574419 ]	[380.18167114 436.60394287 0.90351939]	[541.71533203 215.97529602 0.86746538]	[559.81610107 321.21914673 0.85615516]	[570.07592773 423.82223511 0.84622318]	[467.47335815 431.47842407 0.65195417]	[423.87017822 431.48916626 0.64872909]	[426.38067627 595.75323486 0.79487872]	[4.34082489e+02 7.54788818e+02 7.54254162e-01]	[513.64880371 428.93768311 0.64851964]	[513.57568359 600.76312256 0.78312296]	[505.87854004 752.30047607 0.78404766]	[462.20483398 133.90055847 0.9482947 ]	[485.34921265 133.78872681 0.91996801]	[439.32757568 128.80509949 0.92085683]	[503.37030029 126.1750412 0.87218714]	[5.11066376e+02 7.90839966e+02 7.63436198e-01]	[5.31609009e+02 7.88199768e+02 7.31643796e-01]	[5.00781342e+02 7.70079529e+02 7.10067451e-01]	[4.26351746e+02 7.95847778e+02 7.26287901e-01]	[4.05880524e+02 7.90769104e+02 7.65203416e-01]	[4.41746674e+02 7.70183716e+02 7.07245708e-01]
[477.66387939 149.30218506 0.88836032]	[469.96936035 216.00456238 0.88131505]	[400.74441528 216.05389404 0.8713066 ]	[380.34872437 323.81710815 0.85697633]	[380.11791992 434.11434937 0.89241779]	[541.71868896 215.97026062 0.86974508]	[559.78253174 321.18441772 0.85305113]	[570.05541992 423.83956909 0.84587783]	[467.46286011 431.48822021 0.64883995]	[423.84729004 431.50036621 0.64833945]	[426.41793823 598.2243042 0.79462576]	[434.08590698 754.78820801 0.75527716]	[513.65496826 428.94805908 0.64601046]	[513.57263184 600.81799316 0.78953379]	[505.87722778 752.29315186 0.78640586]	[462.20111084 133.89224243 0.94654012]	[485.34988403 131.45195007 0.92212301]	[441.65710449 128.78712463 0.91308546]	[503.36679077 126.15185547 0.86980969]	[5.11037994e+02 7.93226013e+02 7.58560896e-01]	[5.31588867e+02 7.88211426e+02 7.30223298e-01]	[5.00788391e+02 7.67699951e+02 7.05436230e-01]	[4.26356934e+02 7.95847717e+02 7.25116014e-01]	[4.05885223e+02 7.90769104e+02 7.64567971e-01]	[4.41746246e+02 7.70180115e+02 7.07537770e-01]
[477.65631104 149.2816925 0.88600838]	[469.97061157 215.99778748 0.8811757 ]	[400.75524902 216.04981995 0.87049061]	[380.33862305 323.81176758 0.85830945]	[377.70819092 436.55923462 0.89028865]	[541.71130371 215.95639038 0.86928028]	[559.77630615 321.1673584 0.85336709]	[570.04534912 423.84710693 0.84538615]	[467.49520874 431.51025391 0.64440852]	[423.86334229 431.51837158 0.64547133]	[426.43365479 598.28295898 0.80009109]	[434.08773804 754.78814697 0.75648129]	[516.14300537 428.95846558 0.6451267 ]	[513.5770874 600.84863281 0.78998041]	[505.87716675 752.2911377 0.78827125]	[462.18569946 133.87889099 0.9464668 ]	[485.35650635 131.42373657 0.92083257]	[439.32955933 128.77053833 0.90763289]	[503.36669922 123.66596985 0.86271799]	[5.11034241e+02 7.93225098e+02 7.63351500e-01]	[5.31584290e+02 7.88210022e+02 7.33880401e-01]	[5.00791443e+02 7.67691162e+02 7.07268536e-01]	[4.26353058e+02 7.95846558e+02 7.26137757e-01]	[4.05883728e+02 7.90766907e+02 7.65257180e-01]	[4.41748199e+02 7.70177185e+02 7.11514950e-01]
[477.66207886 149.26699829 0.88495338]	[467.50109863 216.01065063 0.88291866]	[400.74740601 216.08383179 0.86930084]	[380.33740234 323.79174805 0.8581754 ]	[377.66589355 436.58062744 0.8908577 ]	[541.70410156 215.95837402 0.86746538]	[559.75292969 318.76519775 0.84662557]	[570.03863525 423.84143066 0.84486091]	[469.95254517 431.521698 0.64875704]	[423.88671875 431.54736328 0.6451562 ]	[428.90255737 598.28631592 0.7965523 ]	[434.08618164 754.79669189 0.75513935]	[516.1340332 428.96365356 0.64924443]	[513.56719971 600.84051514 0.79202199]	[505.87445068 754.74176025 0.78713518]	[462.18789673 133.87364197 0.94604486]	[485.36431885 131.41461182 0.92107451]	[439.33181763 128.78694153 0.90706104]	[503.3565979 126.14497375 0.85716224]	[5.11041534e+02 7.90841431e+02 7.68518388e-01]	[5.31576477e+02 7.88200012e+02 7.36279607e-01]	[5.00782562e+02 7.70071655e+02 7.06693053e-01]	[4.26354248e+02 7.95846375e+02 7.26970077e-01]	[4.05883545e+02 7.90767212e+02 7.65929103e-01]	[4.41743500e+02 7.70184448e+02 7.10679531e-01]
[0. 0. 0.]	[0. 0. 0.]	[0. 0. 0.]	[0. 0. 0.]	[0. 0. 0.]	[0. 0. 0.]	[0. 0. 0.]	[0. 0. 0.]	[0. 0. 0.]	[0. 0. 0.]	[0. 0. 0.]	[0. 0. 0.]	[0. 0. 0.]	[0. 0. 0.]	[0. 0. 0.]	[0. 0. 0.]	[0. 0. 0.]	[0. 0. 0.]	[0. 0. 0.]	[0. 0. 0.]	[0. 0. 0.]	[0. 0. 0.]	[0. 0. 0.]	[0. 0. 0.]	[0. 0. 0.]
