# Supplementary material for: Evaluation of functional tests performance using a camera-based and machine learning approach
Source: PLoS One. 2023 Nov 3;18(11):e0288279. doi: 10.1371/journal.pone.0288279 (PMC10624324; doi:10.1371/journal.pone.0288279)
Supplement: S1 Data — This dataset includes all the extracted keypoints of movements and the associated features and statistics, which were used for the analyses presented in the main manuscript. (ZIP) [file pone.0288279.s001.zip › PLOS_data_28032023/original_movement_data/CSV/000049_PNJN_P_crop.csv]

[559.72845459 277.66616821 0.91593176]	[554.66882324 364.78756714 0.84300995]	[500.69854736 362.27392578 0.86503631]	[480.17715454 464.93478394 0.85244846]	[462.28359985 554.66442871 0.87325841]	[606.10131836 364.84783936 0.85535216]	[623.94354248 467.43560791 0.8585664 ]	[634.25115967 562.29229736 0.84160936]	[546.95996094 559.78662109 0.71268117]	[505.96005249 559.73944092 0.68504167]	[500.87133789 718.89501953 0.85012573]	[4.85408295e+02 8.65039429e+02 8.18716466e-01]	[585.58050537 559.83459473 0.72133124]	[585.48443604 716.25854492 0.849433 ]	[6.00834778e+02 8.67595154e+02 8.24899673e-01]	[541.95727539 272.36709595 0.92021275]	[567.4887085 269.91073608 0.88120747]	[523.78015137 280.25509644 0.90043384]	[585.46777344 280.14163208 0.88090783]	[6.06047546e+02 9.06085022e+02 8.39135528e-01]	[6.23946838e+02 8.93380493e+02 8.82343948e-01]	[5.88057068e+02 8.72826355e+02 7.81781316e-01]	[4.87974823e+02 9.01041504e+02 7.78837144e-01]	[4.70025513e+02 8.95839172e+02 7.73521960e-01]	[4.90507812e+02 8.72702576e+02 7.44742811e-01]
[559.72766113 277.66595459 0.91587991]	[554.66467285 364.78897095 0.84236282]	[500.69851685 362.27511597 0.86450595]	[480.17022705 464.94348145 0.85008973]	[462.28372192 554.66558838 0.87338662]	[606.09576416 364.84716797 0.8559593 ]	[623.94372559 467.43505859 0.85869092]	[636.71008301 562.2913208 0.84103024]	[546.96148682 559.78900146 0.71292388]	[505.96173096 559.74176025 0.68523508]	[500.86843872 718.9041748 0.85007036]	[4.85407745e+02 8.65039429e+02 8.19011748e-01]	[585.57928467 562.26361084 0.72176969]	[585.47729492 713.78857422 0.84989399]	[6.00835571e+02 8.67591858e+02 8.24524999e-01]	[541.95703125 272.36785889 0.9202956 ]	[567.48840332 269.91070557 0.88103473]	[523.78057861 280.25512695 0.90061533]	[585.46789551 280.1411438 0.88103718]	[6.06045166e+02 9.06085388e+02 8.39470387e-01]	[6.23945679e+02 8.93380920e+02 8.82170498e-01]	[5.88059509e+02 8.72821411e+02 7.81024218e-01]	[4.87977753e+02 9.01039612e+02 7.79459953e-01]	[4.70027924e+02 8.95838135e+02 7.74469256e-01]	[4.90506165e+02 8.72702759e+02 7.45297849e-01]
[559.71575928 277.70248413 0.90566516]	[554.64581299 364.79492188 0.84211338]	[500.69546509 362.28112793 0.86315125]	[480.1791687 464.90484619 0.85861135]	[462.27047729 554.67822266 0.87567621]	[606.07531738 364.84899902 0.85873568]	[623.91326904 464.95126343 0.86584526]	[634.22167969 559.83843994 0.83194351]	[546.93304443 559.76837158 0.71784323]	[505.93792725 559.73510742 0.68914896]	[500.86978149 718.89007568 0.85028034]	[4.85410736e+02 8.62573730e+02 8.18792760e-01]	[585.54418945 559.80456543 0.73127282]	[585.47113037 713.7880249 0.8484292 ]	[6.00836121e+02 8.67594666e+02 8.24227571e-01]	[541.94030762 272.39959717 0.92515028]	[567.48291016 272.36080933 0.88768327]	[523.76245117 282.67926025 0.89760739]	[585.46270752 280.13568115 0.88275903]	[6.06044922e+02 9.06093872e+02 8.40549409e-01]	[6.23943909e+02 8.93388000e+02 8.80867779e-01]	[5.88060120e+02 8.72822815e+02 7.79541433e-01]	[4.87985107e+02 9.01048645e+02 7.81818449e-01]	[4.70035645e+02 8.95842163e+02 7.76503980e-01]	[4.90509888e+02 8.72694824e+02 7.46963203e-01]
[559.7199707 280.1022644 0.89805233]	[554.6260376 364.7855835 0.84169769]	[500.6937561 362.2828064 0.86327273]	[480.16659546 464.89242554 0.85668337]	[462.25769043 554.66992188 0.87517118]	[606.05474854 364.82836914 0.86316013]	[623.85546875 464.88284302 0.86798501]	[634.16223145 559.82012939 0.83210051]	[546.92163086 559.80401611 0.72183037]	[505.91531372 559.77154541 0.69448549]	[500.87060547 718.90142822 0.85181361]	[4.85408020e+02 8.62575745e+02 8.19395959e-01]	[585.53497314 562.26861572 0.73708606]	[585.47277832 716.26013184 0.84908998]	[6.00843689e+02 8.67610168e+02 8.27475131e-01]	[541.93798828 272.4258728 0.92990392]	[567.49017334 272.4039917 0.89373279]	[521.41760254 280.25811768 0.89918602]	[585.44909668 280.14471436 0.87466794]	[6.06046265e+02 9.06100769e+02 8.40328813e-01]	[6.23947449e+02 8.93393494e+02 8.80031526e-01]	[5.88067871e+02 8.72836914e+02 7.78110504e-01]	[4.87969177e+02 9.01049866e+02 7.81072676e-01]	[4.70016724e+02 8.95840088e+02 7.78550386e-01]	[4.90512817e+02 8.72695557e+02 7.48242259e-01]
[557.23504639 280.15682983 0.8789978 ]	[552.12506104 364.80072021 0.83936262]	[500.66970825 362.28793335 0.85914242]	[480.14501953 464.91705322 0.85218024]	[462.2409668 554.70263672 0.87722003]	[606.03039551 364.82827759 0.86506653]	[623.84832764 464.92254639 0.85620385]	[631.6595459 559.82617188 0.84179378]	[544.53930664 559.81292725 0.72717911]	[505.88970947 559.78289795 0.69897383]	[500.862854 718.89593506 0.85285968]	[4.85409912e+02 8.65056335e+02 8.21150422e-01]	[585.51751709 562.26495361 0.74478209]	[585.46020508 713.75030518 0.85428107]	[6.00842712e+02 8.67591492e+02 8.25064063e-01]	[541.88763428 272.47344971 0.93188137]	[565.04736328 272.44100952 0.9141565 ]	[521.35516357 282.67123413 0.90203905]	[585.38934326 280.13998413 0.8765682 ]	[6.06049927e+02 9.06099304e+02 8.41323853e-01]	[6.23950195e+02 8.93388855e+02 8.81669164e-01]	[5.88062561e+02 8.72815796e+02 7.77278423e-01]	[4.87961578e+02 9.01061707e+02 7.80824184e-01]	[4.70009399e+02 8.95850281e+02 7.78232396e-01]	[4.90519897e+02 8.72714172e+02 7.49876320e-01]
[554.70111084 280.22277832 0.85672027]	[552.07470703 364.80535889 0.84046292]	[498.26150513 362.3132019 0.84821928]	[477.73364258 467.39459229 0.83600324]	[462.21517944 554.69744873 0.87511748]	[605.99462891 364.81912231 0.8683604 ]	[623.81427002 464.94668579 0.84814447]	[631.6270752 559.82495117 0.8436141 ]	[544.51977539 559.80200195 0.72557116]	[503.49554443 559.77050781 0.69751042]	[500.85675049 718.84753418 0.85218543]	[4.85409973e+02 8.65075317e+02 8.22241366e-01]	[585.49383545 559.81829834 0.74290013]	[585.45269775 713.73626709 0.85660344]	[6.00843628e+02 8.67594604e+02 8.26605737e-01]	[541.83178711 274.88623047 0.93656826]	[564.95507812 272.49420166 0.93474042]	[521.30975342 282.67364502 0.90026242]	[582.97784424 280.1244812 0.88608181]	[6.06054993e+02 9.06094604e+02 8.40219676e-01]	[6.23951172e+02 8.93386047e+02 8.81436586e-01]	[5.88061035e+02 8.72815979e+02 7.80991793e-01]	[4.87949493e+02 9.01063232e+02 7.79752553e-01]	[4.69995819e+02 8.95850586e+02 7.78057933e-01]	[4.90528168e+02 8.72732239e+02 7.50353158e-01]
[552.14575195 282.68444824 0.84487808]	[549.53167725 364.79232788 0.85001183]	[498.20037842 362.32150269 0.84037632]	[477.70230103 467.40039062 0.83049405]	[462.1937561 554.66625977 0.87526834]	[605.94519043 364.77755737 0.8770929 ]	[623.78143311 464.90231323 0.84585589]	[631.64123535 559.8237915 0.84267437]	[544.49694824 559.79370117 0.73034787]	[503.46585083 559.76550293 0.70405918]	[500.84326172 718.84222412 0.85470116]	[4.85408295e+02 8.65075623e+02 8.22947562e-01]	[585.47729492 559.8001709 0.74465215]	[585.43774414 713.72991943 0.8601259 ]	[6.00850220e+02 8.67589355e+02 8.25664103e-01]	[541.75463867 274.92153931 0.93095326]	[564.89111328 274.90133667 0.94679588]	[521.21820068 282.71481323 0.88610899]	[582.90515137 280.16415405 0.87561005]	[6.06052246e+02 9.06088989e+02 8.39218855e-01]	[6.23952637e+02 8.93382690e+02 8.80616069e-01]	[5.88071594e+02 8.72817444e+02 7.78512597e-01]	[4.87947784e+02 9.01047852e+02 7.78431118e-01]	[4.69993469e+02 8.95841919e+02 7.77940750e-01]	[4.90525543e+02 8.72735046e+02 7.51754701e-01]
[549.58032227 282.75830078 0.84126645]	[547.03497314 364.80181885 0.86303061]	[498.14044189 362.34234619 0.8289454 ]	[477.65606689 467.4005127 0.82846695]	[459.85476685 554.67279053 0.87623268]	[605.89263916 362.33807373 0.88308972]	[621.38763428 464.88565063 0.84677392]	[631.65087891 559.83703613 0.8399995 ]	[544.4888916 559.78881836 0.72937042]	[503.45654297 559.76092529 0.70299107]	[500.83004761 718.86236572 0.85478961]	[4.85408966e+02 8.65079956e+02 8.22463274e-01]	[585.46697998 559.793396 0.74077761]	[585.42016602 713.73443604 0.86044914]	[6.00853882e+02 8.67578430e+02 8.24608207e-01]	[539.31268311 274.96224976 0.92274773]	[564.82952881 274.95098877 0.95702046]	[521.16619873 282.74008179 0.87087929]	[582.86035156 280.18942261 0.88511097]	[6.06055176e+02 9.06089661e+02 8.38259101e-01]	[6.23959167e+02 8.93381165e+02 8.79748940e-01]	[5.88074341e+02 8.72808289e+02 7.77869761e-01]	[4.87932678e+02 9.01050720e+02 7.76438415e-01]	[4.69972443e+02 8.95841064e+02 7.75701642e-01]	[4.90540863e+02 8.72739624e+02 7.49859869e-01]
[547.05670166 285.3215332 0.84079039]	[546.97125244 364.79187012 0.87492228]	[495.63473511 364.77175903 0.81683034]	[477.59420776 464.92358398 0.82982987]	[459.81558228 557.18914795 0.88133264]	[605.85687256 362.31240845 0.88896412]	[621.31011963 464.88204956 0.82780701]	[631.65673828 562.2432251 0.84254777]	[544.46899414 559.77911377 0.72597474]	[503.41876221 559.76635742 0.70410514]	[500.8187561 718.89111328 0.8539964 ]	[4.85415527e+02 8.65094788e+02 8.23130608e-01]	[585.46343994 559.76409912 0.73511076]	[585.43231201 716.25787354 0.854361 ]	[6.00860962e+02 8.67624756e+02 8.32076907e-01]	[539.21533203 275.02261353 0.91597378]	[562.42218018 275.01916504 0.9646185 ]	[518.70965576 282.73596191 0.86235636]	[582.77856445 280.21740723 0.86675054]	[6.06055847e+02 9.06107666e+02 8.41578007e-01]	[6.23960754e+02 8.93394592e+02 8.81679177e-01]	[5.88096375e+02 8.72853638e+02 7.67781079e-01]	[4.87929077e+02 9.01045227e+02 7.80104756e-01]	[4.69974060e+02 8.95835815e+02 7.79568195e-01]	[4.90555664e+02 8.72749634e+02 7.48643279e-01]
[546.98474121 287.81506348 0.84889168]	[544.54394531 364.76553345 0.88600469]	[493.08233643 364.77075195 0.80857718]	[475.12533569 464.94268799 0.81800354]	[459.74554443 557.20825195 0.87783664]	[603.47833252 362.28115845 0.89121592]	[618.83740234 464.88659668 0.81974536]	[631.67236328 562.25964355 0.84507728]	[544.39459229 559.76794434 0.7292586 ]	[503.33370972 559.76568604 0.71465969]	[500.78479004 721.39971924 0.8570298 ]	[4.85417236e+02 8.65110840e+02 8.24111938e-01]	[585.39703369 559.73712158 0.73454368]	[585.41247559 716.29797363 0.85692042]	[6.00867798e+02 8.67632812e+02 8.34370911e-01]	[536.74359131 275.05233765 0.91065681]	[562.34112549 275.05795288 0.96089196]	[516.2208252 282.74359131 0.854949 ]	[580.27496338 280.25045776 0.84413874]	[6.06055176e+02 9.06107666e+02 8.39370728e-01]	[6.23957214e+02 8.93395203e+02 8.81154895e-01]	[5.88101807e+02 8.72859436e+02 7.66780972e-01]	[4.87929871e+02 9.01036560e+02 7.82829762e-01]	[4.69975586e+02 8.93464478e+02 7.81677485e-01]	[4.90571747e+02 8.72759766e+02 7.48121083e-01]
[544.52264404 287.87228394 0.86842507]	[544.47088623 364.77853394 0.89876002]	[488.02072144 362.33776855 0.81326234]	[472.5380249 467.43252563 0.80282688]	[459.6946106 559.69732666 0.88301724]	[603.41760254 362.33584595 0.87940949]	[618.77966309 464.86987305 0.81315178]	[631.67303467 562.22668457 0.8455618 ]	[544.32910156 559.76318359 0.7387377 ]	[503.2829895 559.75170898 0.72450572]	[500.78857422 718.83337402 0.85438144]	[4.85406158e+02 8.65110779e+02 8.24736655e-01]	[585.33587646 559.73968506 0.74163109]	[585.39788818 718.85638428 0.85877085]	[6.00867676e+02 8.67636841e+02 8.35149407e-01]	[536.6550293 275.08840942 0.90752327]	[562.26196289 275.0965271 0.95447153]	[513.65875244 282.75262451 0.84088808]	[577.74780273 282.70684814 0.81411058]	[6.06057495e+02 9.06111267e+02 8.42088163e-01]	[6.23958191e+02 8.93395691e+02 8.83646548e-01]	[5.88109802e+02 8.72857910e+02 7.61858881e-01]	[4.87931732e+02 9.01019104e+02 7.78241515e-01]	[4.69980194e+02 8.93455566e+02 7.78721988e-01]	[4.90546204e+02 8.72761841e+02 7.50303388e-01]
[544.39599609 292.86608887 0.90373659]	[544.36450195 364.79248047 0.90775824]	[485.48348999 364.79663086 0.81905663]	[469.98675537 467.45452881 0.79845965]	[459.66970825 559.71459961 0.88008189]	[603.31628418 362.33963013 0.8674798 ]	[616.28619385 464.82397461 0.81449711]	[631.65301514 562.22467041 0.84494531]	[541.8973999 559.78344727 0.74159026]	[500.85974121 559.77655029 0.73046309]	[500.75762939 718.86328125 0.85123295]	[4.85386261e+02 8.65108765e+02 8.28192770e-01]	[582.940979 559.76849365 0.74565333]	[585.38574219 718.87127686 0.85910648]	[6.00863159e+02 8.67614990e+02 8.31727803e-01]	[531.57965088 277.50524902 0.89987731]	[559.79638672 277.49493408 0.93052679]	[511.02886963 282.76065063 0.83345497]	[575.17602539 282.72177124 0.81893849]	[6.06055481e+02 9.06109131e+02 8.42939019e-01]	[6.23959473e+02 8.93391846e+02 8.84043097e-01]	[5.88095093e+02 8.72832886e+02 7.66537309e-01]	[4.87925262e+02 9.01004517e+02 7.79658735e-01]	[4.69983337e+02 8.93449768e+02 7.79618442e-01]	[4.90521759e+02 8.72757324e+02 7.52955258e-01]
[541.92370605 292.99511719 0.91517311]	[541.93017578 364.78936768 0.91711026]	[485.34442139 364.78616333 0.83667338]	[467.45898438 464.94018555 0.80760521]	[459.62786865 559.74865723 0.8899157 ]	[600.85302734 364.77047729 0.85330075]	[616.19799805 464.82376099 0.81334668]	[631.60137939 562.23706055 0.8509798 ]	[541.81665039 559.76794434 0.7419619 ]	[500.76919556 559.74304199 0.73250729]	[500.73898315 718.84326172 0.846012 ]	[4.85383789e+02 8.65110229e+02 8.27898920e-01]	[582.90008545 559.75823975 0.74529558]	[582.99743652 716.30877686 0.85455668]	[6.00862061e+02 8.67596863e+02 8.27893674e-01]	[526.54205322 277.62316895 0.9007144 ]	[557.22283936 277.5975647 0.89361131]	[508.45019531 285.29672241 0.82103831]	[570.07189941 282.71676636 0.82045192]	[6.06054871e+02 9.06109314e+02 8.39683175e-01]	[6.23957703e+02 8.93394714e+02 8.82212162e-01]	[5.88094727e+02 8.72814880e+02 7.65210330e-01]	[4.87928345e+02 9.01016296e+02 7.81494200e-01]	[4.69989655e+02 8.93458069e+02 7.79350936e-01]	[4.90522766e+02 8.72753723e+02 7.49355733e-01]
[541.78320312 295.42984009 0.92519987]	[541.82208252 364.80566406 0.91653514]	[482.84954834 364.82577515 0.85041022]	[464.91146851 464.95666504 0.82459521]	[457.13058472 559.75457764 0.86339748]	[598.28863525 362.34857178 0.83707732]	[613.65826416 464.82092285 0.81276321]	[629.14788818 562.2668457 0.86272895]	[539.30340576 559.73919678 0.72280353]	[498.27062988 557.25250244 0.71189624]	[500.67254639 721.41357422 0.83437037]	[4.85388367e+02 8.65104126e+02 8.27476740e-01]	[582.78686523 559.74945068 0.73168218]	[582.95196533 713.77612305 0.85383952]	[6.00858032e+02 8.65135193e+02 8.22569430e-01]	[524.01855469 277.67886353 0.91690797]	[552.13824463 277.64862061 0.87851769]	[503.50140381 287.80734253 0.83955395]	[567.53259277 282.77337646 0.83736652]	[6.06045959e+02 9.06103821e+02 8.38039756e-01]	[6.23952148e+02 8.93392578e+02 8.79351139e-01]	[5.88094849e+02 8.72785950e+02 7.63265491e-01]	[4.87942719e+02 9.01029053e+02 7.81429768e-01]	[4.70003113e+02 8.95839233e+02 7.76823163e-01]	[4.90538513e+02 8.72749084e+02 7.50629842e-01]
[539.32550049 295.50119019 0.91885644]	[541.71795654 364.81063843 0.89921629]	[482.73208618 364.84970093 0.85134673]	[464.81896973 464.9581604 0.83769053]	[454.56207275 559.75390625 0.84016865]	[595.67150879 362.33581543 0.83177394]	[611.12573242 464.82492065 0.81472665]	[629.08435059 562.2432251 0.87689519]	[539.17871094 559.79449463 0.71219742]	[498.14923096 559.76739502 0.70113647]	[498.26654053 723.89678955 0.83210838]	[4.85382690e+02 8.65130249e+02 8.31057250e-01]	[580.3069458 559.79754639 0.72387999]	[582.9161377 716.28198242 0.84961343]	[6.00854126e+02 8.65136780e+02 8.20263505e-01]	[523.90527344 280.09695435 0.9189564 ]	[549.54302979 277.70300293 0.87312567]	[503.40472412 285.29400635 0.85886383]	[565.07342529 282.77029419 0.85069335]	[6.06042725e+02 9.06102112e+02 8.37984085e-01]	[6.23953674e+02 8.93389709e+02 8.79431605e-01]	[5.88104980e+02 8.72793396e+02 7.56640971e-01]	[4.87925995e+02 9.01040894e+02 7.79154897e-01]	[4.69983917e+02 8.95849182e+02 7.75556266e-01]	[4.9055368e+02 8.7277533e+02 7.5412184e-01]
[539.32342529 295.5012207 0.91878724]	[541.71185303 364.80999756 0.89758974]	[482.72927856 364.85357666 0.8512699 ]	[464.81851196 464.95651245 0.83782935]	[454.55673218 559.75848389 0.83964837]	[595.66546631 362.33486938 0.83143818]	[611.12811279 464.83032227 0.81351537]	[629.08422852 562.24420166 0.87749517]	[539.17773438 559.79602051 0.71120894]	[498.14752197 559.76538086 0.70011628]	[498.26596069 723.90771484 0.83384097]	[4.85380981e+02 8.65123169e+02 8.31020594e-01]	[580.30749512 559.80157471 0.72322315]	[582.91467285 716.29382324 0.8492586 ]	[6.00854126e+02 8.65131592e+02 8.19983006e-01]	[523.90386963 280.09768677 0.91887361]	[549.53985596 277.70306396 0.87308973]	[503.40509033 285.29431152 0.85876995]	[565.07342529 282.76715088 0.85056472]	[6.06040405e+02 9.06102112e+02 8.37970078e-01]	[6.23949402e+02 8.93390015e+02 8.78347814e-01]	[5.88107544e+02 8.72787170e+02 7.56921768e-01]	[4.87924622e+02 9.01041809e+02 7.79512465e-01]	[4.69982452e+02 8.95847961e+02 7.75654793e-01]	[4.90551727e+02 8.72769287e+02 7.54861712e-01]
[534.15795898 295.63418579 0.8970055 ]	[536.69232178 362.34136963 0.85800117]	[480.20101929 364.83004761 0.85248351]	[462.23275757 467.41830444 0.86479867]	[444.30993652 559.75115967 0.87191987]	[588.08703613 362.29449463 0.85010886]	[606.01855469 462.36495972 0.86669981]	[626.51171875 562.22528076 0.89537144]	[531.57598877 559.83532715 0.69516462]	[490.5317688 559.82678223 0.6827274 ]	[498.13058472 724.01165771 0.82907021]	[4.85378845e+02 8.65062256e+02 8.28843236e-01]	[575.15991211 559.8137207 0.69151026]	[582.871521 716.30224609 0.83746004]	[6.00853455e+02 8.67584167e+02 8.22996736e-01]	[521.30206299 282.73336792 0.89020526]	[544.43450928 280.18258667 0.90251851]	[500.87731934 290.34231567 0.8581605 ]	[564.84643555 282.73626709 0.8538571 ]	[6.06039978e+02 9.06114014e+02 8.40260386e-01]	[6.23951233e+02 8.93391602e+02 8.80303502e-01]	[5.90540894e+02 8.72798401e+02 7.45205939e-01]	[4.87960602e+02 9.01028992e+02 7.87489712e-01]	[4.70022186e+02 8.95846130e+02 7.78886437e-01]	[4.90538513e+02 8.72718811e+02 7.57221460e-01]
[529.01757812 298.17529297 0.89523506]	[531.58068848 362.33047485 0.84817559]	[477.73944092 364.83627319 0.84229112]	[459.78735352 464.92999268 0.87184292]	[441.81091309 559.76708984 0.89372069]	[585.55987549 362.27835083 0.87382901]	[605.90704346 462.29705811 0.87513423]	[626.41143799 559.82458496 0.8906132 ]	[528.96899414 559.80212402 0.70116633]	[485.49243164 559.77423096 0.68208581]	[495.6633606 723.97540283 0.82139122]	[4.85380157e+02 8.65079407e+02 8.30819309e-01]	[570.02429199 559.80657959 0.70525932]	[582.79382324 713.75970459 0.83693814]	[6.00865112e+02 8.67590088e+02 8.24109435e-01]	[521.16705322 287.88830566 0.88069534]	[541.94677734 287.85317993 0.89211106]	[500.68609619 287.86288452 0.8226974 ]	[562.39398193 282.77050781 0.83351779]	[6.06044495e+02 9.06125977e+02 8.40049863e-01]	[6.23958496e+02 8.93395874e+02 8.78126860e-01]	[5.90561768e+02 8.72802856e+02 7.37453282e-01]	[4.87959961e+02 9.01029175e+02 7.88456082e-01]	[4.70026093e+02 8.95846741e+02 7.79769659e-01]	[4.90550720e+02 8.72726074e+02 7.60419011e-01]
[523.99316406 300.65307617 0.91401029]	[526.53723145 364.82730103 0.85060084]	[477.61618042 367.33511353 0.81834495]	[459.63085938 467.47497559 0.83749694]	[441.66638184 559.75891113 0.89005983]	[585.41503906 362.31011963 0.88965183]	[603.5199585 462.36083984 0.87312567]	[623.94091797 559.82580566 0.89561301]	[524.0178833 559.78442383 0.73221183]	[485.34518433 559.78845215 0.70916724]	[493.09750366 723.91278076 0.80357546]	[4.85388672e+02 8.65100647e+02 8.32212985e-01]	[565.0612793 559.77087402 0.73616111]	[580.32305908 713.69677734 0.8311758 ]	[6.00867981e+02 8.67615356e+02 8.27128470e-01]	[516.20050049 292.88739014 0.8659544 ]	[541.73486328 290.43908691 0.90246505]	[498.19631958 292.87408447 0.80138624]	[562.27148438 285.30789185 0.85276163]	[6.06059082e+02 9.06116211e+02 8.39015186e-01]	[6.23964355e+02 8.93386108e+02 8.81244183e-01]	[5.90582092e+02 8.72841492e+02 7.33988583e-01]	[4.87996460e+02 9.00985596e+02 7.84241080e-01]	[4.72535095e+02 8.93465576e+02 7.80663848e-01]	[4.90568634e+02 8.72748169e+02 7.58329570e-01]
[523.83660889 300.76889038 0.90937459]	[526.39654541 364.82369995 0.87806374]	[472.5645752 367.33627319 0.80070573]	[454.63931274 467.41659546 0.81377262]	[439.21035767 559.72644043 0.89412975]	[582.98468018 362.3008728 0.88814831]	[603.33752441 462.40005493 0.87763917]	[621.40405273 559.79736328 0.87918866]	[523.90789795 559.78820801 0.73627961]	[482.84573364 559.78448486 0.72328377]	[490.56304932 721.39434814 0.79382074]	[4.85383118e+02 8.65046875e+02 8.29685450e-01]	[564.96679688 559.78039551 0.74472398]	[580.2366333 716.25927734 0.80787128]	[6.00882751e+02 8.67598938e+02 8.25199604e-01]	[511.02844238 293.02758789 0.86815256]	[539.18670654 292.92889404 0.87777364]	[493.06488037 292.93954468 0.79423958]	[559.83770752 282.72140503 0.86151743]	[6.06066528e+02 9.06140076e+02 8.42578292e-01]	[6.23973145e+02 8.93398315e+02 8.80722821e-01]	[5.90595276e+02 8.72838013e+02 7.28213251e-01]	[4.88017395e+02 8.98522278e+02 7.80731678e-01]	[4.72553894e+02 8.93459778e+02 7.78951406e-01]	[4.90545105e+02 8.72706360e+02 7.62501895e-01]
[521.34094238 303.27005005 0.90226209]	[523.85406494 364.77206421 0.90842581]	[467.41619873 364.85864258 0.80719733]	[449.49884033 464.9541626 0.80048788]	[439.11911011 559.7756958 0.89238733]	[582.82141113 362.29846191 0.87963271]	[598.30432129 462.35482788 0.83747137]	[618.73956299 559.84509277 0.85025024]	[521.39831543 559.78186035 0.7518611 ]	[482.71255493 559.77331543 0.73546249]	[485.46661377 721.40795898 0.81570953]	[4.85355682e+02 8.65054077e+02 8.31320763e-01]	[562.44213867 559.77294922 0.7596069 ]	[575.23040771 713.71435547 0.79935342]	[6.03249451e+02 8.67678711e+02 8.35232913e-01]	[505.93112183 295.49468994 0.91293085]	[531.60913086 295.42947388 0.88243532]	[487.91821289 293.00653076 0.8161875 ]	[549.60418701 287.8694458 0.7998842 ]	[6.06066040e+02 9.06138062e+02 8.42265844e-01]	[6.23973694e+02 8.93399902e+02 8.84470344e-01]	[5.93120911e+02 8.72906860e+02 7.10013390e-01]	[4.87987335e+02 8.98513672e+02 7.80356884e-01]	[4.70034027e+02 8.93459229e+02 7.81426132e-01]	[4.90542389e+02 8.72708191e+02 7.57879436e-01]
[521.33978271 303.27261353 0.90199482]	[523.8538208 364.77328491 0.90817326]	[467.41452026 364.85791016 0.80749691]	[449.49902344 464.95504761 0.80034721]	[439.11862183 559.77801514 0.89247966]	[582.82189941 362.30291748 0.87866765]	[598.30029297 462.33648682 0.83985043]	[618.73925781 559.84008789 0.84975094]	[521.39825439 559.78265381 0.75159878]	[482.71286011 559.77404785 0.73518205]	[485.46405029 721.4206543 0.81601703]	[4.85356964e+02 8.65055176e+02 8.32669318e-01]	[562.44177246 559.77362061 0.75935447]	[575.222229 713.71209717 0.80025899]	[6.03250183e+02 8.67694824e+02 8.36722970e-01]	[505.93084717 295.49609375 0.91303605]	[531.60766602 295.43078613 0.8826912 ]	[485.50671387 292.99435425 0.8168093 ]	[552.05535889 287.84100342 0.7998116 ]	[6.06070251e+02 9.06146851e+02 8.41516376e-01]	[6.23976196e+02 8.93404297e+02 8.82821321e-01]	[5.93122559e+02 8.72918762e+02 7.08829522e-01]	[4.87983826e+02 8.98520691e+02 7.79739857e-01]	[4.70031830e+02 8.93464966e+02 7.81075418e-01]	[4.90547241e+02 8.72707825e+02 7.60809779e-01]
[518.71105957 308.32504272 0.85860151]	[521.31231689 364.78329468 0.92524743]	[462.35824585 364.82080078 0.85158962]	[444.39492798 464.9019165 0.82845515]	[436.57952881 559.73754883 0.86099303]	[577.77636719 362.31607056 0.84410977]	[593.18585205 462.37167358 0.82980335]	[608.64013672 559.83392334 0.86733794]	[518.77862549 559.75323486 0.7334125 ]	[480.14428711 559.74798584 0.73004532]	[482.96905518 721.42071533 0.83156258]	[4.82976868e+02 8.65073059e+02 8.36458683e-01]	[559.84454346 559.73162842 0.73552579]	[572.61663818 716.25579834 0.79587305]	[6.03302063e+02 8.70179688e+02 8.58356833e-01]	[503.33377075 295.60266113 0.94277173]	[526.48144531 295.54696655 0.92112184]	[482.98092651 293.0057373 0.81894708]	[546.95977783 290.43325806 0.82601303]	[6.06082153e+02 9.06161682e+02 8.32988799e-01]	[6.23985840e+02 8.93424255e+02 8.74496937e-01]	[5.95716248e+02 8.75446106e+02 6.93066061e-01]	[4.87970978e+02 9.00974487e+02 7.79666424e-01]	[4.70033142e+02 8.95840210e+02 7.79723704e-01]	[4.90509583e+02 8.72704224e+02 7.57975101e-01]
[508.51043701 313.48721313 0.87314248]	[516.1137085 364.78710938 0.84858072]	[459.66351318 367.37957764 0.84681034]	[441.67724609 467.42572021 0.86446458]	[423.78448486 559.69897461 0.85777432]	[567.50134277 362.29156494 0.8627249 ]	[585.49743652 462.27316284 0.87636119]	[605.94561768 559.76068115 0.89267039]	[511.00115967 559.80737305 0.70659631]	[469.99130249 559.8092041 0.68993074]	[482.80566406 721.42480469 0.83920825]	[4.82948395e+02 8.65104980e+02 8.42816293e-01]	[549.59313965 559.78045654 0.70685196]	[572.60797119 721.39752197 0.80671716]	[6.03333801e+02 8.70131042e+02 8.54373336e-01]	[500.68624878 298.10342407 0.92784464]	[521.4276123 298.03933716 0.95021808]	[480.33007812 295.44619751 0.8397553 ]	[541.91278076 290.3833313 0.85087138]	[6.06077942e+02 9.06109436e+02 8.31868410e-01]	[6.24009460e+02 8.93393677e+02 8.82299185e-01]	[5.98241638e+02 8.75422729e+02 6.79200709e-01]	[4.87956696e+02 9.00986755e+02 7.70661592e-01]	[4.69992035e+02 8.95859741e+02 7.77040899e-01]	[4.88019897e+02 8.72734436e+02 7.56038666e-01]
[505.8692627 315.97772217 0.91035658]	[511.00292969 364.78973389 0.84679741]	[457.21246338 367.3687439 0.83173341]	[439.20285034 467.49786377 0.85248107]	[423.76947021 559.71270752 0.86072528]	[564.95410156 362.32156372 0.87714493]	[585.4574585 464.92562866 0.87243676]	[605.95019531 559.80749512 0.8976289 ]	[508.53509521 559.82171631 0.70928663]	[469.97998047 559.82537842 0.69209802]	[482.80303955 721.41046143 0.83785051]	[4.82953003e+02 8.65114868e+02 8.43014181e-01]	[549.56506348 559.79345703 0.71049118]	[572.60308838 721.38696289 0.8058722 ]	[6.03325256e+02 8.67663513e+02 8.47923815e-01]	[498.13250732 298.25140381 0.88615036]	[521.23626709 298.15472412 0.93590093]	[480.19537354 295.58657837 0.77261388]	[541.80352783 290.40945435 0.85660756]	[6.06055176e+02 9.06088989e+02 8.32917035e-01]	[6.23994690e+02 8.93373047e+02 8.79085064e-01]	[5.98244446e+02 8.75317932e+02 6.81473672e-01]	[4.87956909e+02 9.00985413e+02 7.70000875e-01]	[4.69990479e+02 8.95859924e+02 7.78551757e-01]	[4.88019257e+02 8.72754028e+02 7.57119179e-01]
[503.30169678 316.06942749 0.93741703]	[505.92614746 364.81213379 0.87701684]	[454.60614014 367.34210205 0.80778491]	[436.59286499 464.91918945 0.83510214]	[418.73638916 557.19854736 0.87747073]	[562.47900391 362.3008728 0.88691872]	[582.84277344 462.29525757 0.88373613]	[600.88470459 557.16925049 0.84439361]	[503.45004272 557.2565918 0.73158753]	[462.38827515 559.77252197 0.71395123]	[480.34463501 718.86804199 0.83668023]	[4.82922943e+02 8.67576111e+02 8.45768690e-01]	[544.51452637 557.1796875 0.7379052 ]	[567.56488037 716.3414917 0.80662906]	[6.03343506e+02 8.67589783e+02 8.41980815e-01]	[490.54324341 300.67501831 0.86702019]	[518.66705322 298.24395752 0.88754582]	[477.60348511 298.01330566 0.68229473]	[539.30914307 290.43911743 0.84651613]	[6.06015198e+02 9.03587402e+02 8.37797284e-01]	[6.23969543e+02 8.93355713e+02 8.87239218e-01]	[6.00759155e+02 8.72850708e+02 6.77994549e-01]	[4.85484619e+02 8.98512390e+02 7.75300443e-01]	[4.69960083e+02 8.95844727e+02 7.77723730e-01]	[4.87989868e+02 8.72787842e+02 7.46003747e-01]
[500.76806641 318.53900146 0.93576664]	[503.43551636 364.80944824 0.89869308]	[451.99371338 367.36282349 0.79490811]	[431.51528931 464.89447021 0.81799883]	[418.59863281 557.2557373 0.8791278 ]	[562.34838867 362.31161499 0.87785655]	[580.21282959 462.29147339 0.84572434]	[598.296875 559.81195068 0.84154403]	[503.35845947 559.72473145 0.73733586]	[462.30874634 559.79980469 0.72262383]	[480.29702759 718.88043213 0.84066558]	[4.82939819e+02 8.65102478e+02 8.38938236e-01]	[544.41003418 554.69128418 0.7358849 ]	[567.46026611 716.29602051 0.83032376]	[6.03357483e+02 8.65069763e+02 8.33290458e-01]	[485.41604614 303.30688477 0.85008651]	[511.05136108 303.21463013 0.85133857]	[472.5390625 298.10110474 0.66728956]	[531.5826416 292.94985962 0.81881249]	[6.05962402e+02 9.03543945e+02 8.40875983e-01]	[6.23940735e+02 8.93335632e+02 8.83301735e-01]	[6.00806213e+02 8.72793701e+02 6.85610116e-01]	[4.87923767e+02 8.98492188e+02 7.78244376e-01]	[4.69970581e+02 8.93457581e+02 7.76986420e-01]	[4.90480835e+02 8.72740173e+02 7.44139969e-01]
[500.64022827 318.66342163 0.91793901]	[503.27548218 364.83740234 0.91066653]	[446.86831665 367.37188721 0.80313396]	[426.41455078 464.86520386 0.82752818]	[416.08084106 557.22302246 0.85259652]	[559.83215332 362.35076904 0.85037601]	[575.19348145 462.35552979 0.83450097]	[593.12670898 559.7387085 0.82812613]	[500.90274048 557.2510376 0.74167663]	[462.20278931 559.7689209 0.73370749]	[480.25064087 718.86914062 0.84392077]	[4.82939575e+02 8.65138672e+02 8.42504740e-01]	[541.92584229 554.6595459 0.74145854]	[565.01544189 713.70721436 0.85251331]	[6.03355164e+02 8.62568298e+02 8.26590121e-01]	[482.92449951 310.90231323 0.86698711]	[505.97177124 308.32131958 0.86462414]	[467.50979614 298.20864868 0.61882681]	[526.50500488 295.4342041 0.84694701]	[6.05916748e+02 9.03540283e+02 8.37556005e-01]	[6.23916443e+02 8.93342163e+02 8.73174548e-01]	[6.00832031e+02 8.72751282e+02 6.80983961e-01]	[4.85465485e+02 9.00981689e+02 7.72165775e-01]	[4.67487122e+02 8.95854431e+02 7.71201432e-01]	[4.90503479e+02 8.72759949e+02 7.46591866e-01]
[498.16662598 318.762146 0.89043903]	[500.78051758 367.33346558 0.91455698]	[441.89797974 367.42129517 0.83271003]	[423.83486938 464.87277222 0.84318262]	[410.98861694 554.70318604 0.8212992 ]	[557.18585205 364.77938843 0.82614625]	[572.58520508 462.37341309 0.82712287]	[588.03704834 559.83050537 0.87113643]	[500.79922485 557.26116943 0.74769551]	[459.79263306 559.75640869 0.74014252]	[480.22265625 718.87353516 0.84544766]	[4.82926880e+02 8.67582703e+02 8.42824101e-01]	[541.82495117 554.68884277 0.73969024]	[564.97039795 713.78527832 0.85250461]	[6.03371094e+02 8.60011597e+02 8.29646111e-01]	[482.80462646 313.43896484 0.89397794]	[503.47412109 310.90606689 0.88436383]	[464.8913269 300.63803101 0.68680894]	[523.9989624 295.48403931 0.87595028]	[6.05893188e+02 9.01059509e+02 8.44837308e-01]	[6.23902588e+02 8.93336548e+02 8.72934580e-01]	[6.00870728e+02 8.70308472e+02 6.87702417e-01]	[4.85449097e+02 9.00975830e+02 7.75869131e-01]	[4.67481445e+02 8.95854126e+02 7.75277078e-01]	[4.90490356e+02 8.72777893e+02 7.43548393e-01]
[493.12701416 321.22387695 0.85294163]	[500.66140747 367.3638916 0.90113252]	[441.76098633 369.94372559 0.85027564]	[421.38174438 464.84695435 0.86347347]	[403.38562012 554.70233154 0.83409274]	[552.05609131 364.77288818 0.82929575]	[567.50384521 462.34402466 0.8523773 ]	[587.9666748 559.74243164 0.8698957 ]	[500.72891235 559.74475098 0.74413961]	[459.72741699 559.80749512 0.7378782 ]	[480.20452881 718.84991455 0.84009141]	[4.82930420e+02 8.67579285e+02 8.42486024e-01]	[541.76269531 557.1897583 0.7306397 ]	[564.95452881 713.75469971 0.86122787]	[6.03375488e+02 8.62567749e+02 8.33417416e-01]	[480.35571289 313.53219604 0.91022193]	[503.32244873 313.43548584 0.91078889]	[464.82250977 303.25091553 0.69255883]	[523.84216309 295.58129883 0.91706532]	[6.05883545e+02 9.01067566e+02 8.40536892e-01]	[6.23879761e+02 8.93346191e+02 8.70126069e-01]	[6.00862793e+02 8.72734192e+02 6.87990487e-01]	[4.85454224e+02 8.98517578e+02 7.83299625e-01]	[4.67489532e+02 8.95856079e+02 7.79246211e-01]	[4.90490265e+02 8.72776489e+02 7.46192157e-01]
[493.12753296 321.22344971 0.8531189 ]	[500.66091919 367.36273193 0.9009943 ]	[441.76089478 369.94351196 0.85026562]	[421.37918091 464.84811401 0.86398804]	[403.3840332 554.70300293 0.83432555]	[552.05621338 364.77105713 0.82954884]	[567.50219727 462.34210205 0.85229224]	[585.60510254 559.74511719 0.87238514]	[500.72634888 559.7444458 0.7432462 ]	[459.72476196 559.80853271 0.73739469]	[480.20391846 718.83831787 0.83997709]	[4.82930573e+02 8.67578979e+02 8.42456579e-01]	[541.76104736 557.18725586 0.72909147]	[564.95141602 713.74707031 0.86192244]	[6.03375671e+02 8.62568054e+02 8.33403945e-01]	[480.35586548 313.53268433 0.9102881 ]	[503.32241821 313.43530273 0.91076797]	[464.82244873 303.25244141 0.69277173]	[523.84112549 295.5821228 0.91766381]	[6.05882446e+02 9.01068726e+02 8.40241253e-01]	[6.23878845e+02 8.93347168e+02 8.69482994e-01]	[6.00864258e+02 8.72734375e+02 6.87845945e-01]	[4.85453522e+02 8.98517700e+02 7.83545196e-01]	[4.67489136e+02 8.95855408e+02 7.79214323e-01]	[4.90491241e+02 8.72776672e+02 7.46611118e-01]
[487.94042969 328.86672974 0.81504309]	[495.62091064 367.32919312 0.84321195]	[439.15795898 369.95419312 0.84943324]	[421.1697998 464.89428711 0.87957227]	[400.74801636 557.18359375 0.86738706]	[546.96789551 362.33166504 0.85447043]	[564.90313721 462.28451538 0.8765465 ]	[585.41949463 557.19818115 0.87039119]	[498.27246094 559.77514648 0.74123693]	[459.66043091 562.27325439 0.73462784]	[480.1083374 721.4553833 0.83174598]	[4.82921875e+02 8.65056885e+02 8.35470259e-01]	[539.27606201 557.19921875 0.71544206]	[564.90698242 713.75622559 0.87045622]	[6.03355774e+02 8.57369202e+02 8.40483189e-01]	[480.17700195 316.11416626 0.89032692]	[500.80734253 316.04501343 0.92398268]	[462.21661377 303.27706909 0.72377342]	[521.41192627 295.61639404 0.93048006]	[6.03466797e+02 9.00975403e+02 8.41530681e-01]	[6.23837158e+02 8.93287170e+02 8.55650187e-01]	[6.00876709e+02 8.70162231e+02 6.62081957e-01]	[4.87936890e+02 8.98489563e+02 7.95937657e-01]	[4.70015076e+02 8.95844177e+02 7.88765311e-01]	[4.88020874e+02 8.72699280e+02 7.39501536e-01]
[485.34594727 328.86849976 0.85050941]	[493.0390625 367.33837891 0.83585232]	[439.08477783 369.95739746 0.8425144 ]	[418.75894165 464.87142944 0.88598061]	[400.69665527 557.21331787 0.87857199]	[544.49865723 362.32369995 0.87039721]	[564.84515381 462.2713623 0.87757075]	[585.35754395 557.24645996 0.87218744]	[498.21276855 559.77886963 0.73771989]	[459.60415649 562.27856445 0.73099506]	[477.7166748 721.41741943 0.8255654 ]	[4.82924316e+02 8.65082275e+02 8.37663531e-01]	[539.23077393 557.20465088 0.71403939]	[564.82928467 711.20733643 0.88552094]	[6.03351990e+02 8.54883484e+02 8.50468636e-01]	[477.64736938 316.08059692 0.87776226]	[500.68429565 316.02877808 0.91835916]	[459.74163818 303.28033447 0.70240402]	[521.37969971 295.64358521 0.9213928 ]	[6.03452454e+02 9.00972595e+02 8.43986988e-01]	[6.23822449e+02 8.93285339e+02 8.57002258e-01]	[6.03281006e+02 8.70109497e+02 6.57650709e-01]	[4.87949951e+02 8.98484375e+02 7.90294886e-01]	[4.70027344e+02 8.95846741e+02 7.86160052e-01]	[4.90482513e+02 8.72710205e+02 7.42547452e-01]
[482.87286377 328.90341187 0.87013817]	[487.96728516 364.83435059 0.85050315]	[436.62649536 369.94018555 0.82684618]	[418.67636108 464.89379883 0.88288337]	[400.61514282 559.73175049 0.89453351]	[544.37615967 362.2510376 0.89424473]	[564.81195068 462.25646973 0.87771893]	[583.00854492 557.21118164 0.86899358]	[498.14834595 559.80377197 0.72681379]	[457.17245483 562.31530762 0.72347963]	[477.63278198 723.9765625 0.8322227 ]	[4.82925720e+02 8.65071289e+02 8.37096334e-01]	[539.17266846 557.22943115 0.70139557]	[562.44567871 711.17510986 0.88960838]	[603.33972168 854.81695557 0.85830748]	[475.07980347 316.09359741 0.85065824]	[498.20922852 316.02908325 0.89786863]	[459.65914917 308.3604126 0.68551123]	[521.28466797 295.6413269 0.91161609]	[6.03454346e+02 9.00968811e+02 8.37421596e-01]	[6.23823547e+02 8.93281921e+02 8.54892135e-01]	[6.00881958e+02 8.67636963e+02 6.41601324e-01]	[4.87941559e+02 8.98471619e+02 7.97067523e-01]	[4.70023773e+02 8.95837158e+02 7.94016421e-01]	[4.90494232e+02 8.72697632e+02 7.38214374e-01]
[482.71563721 328.9347229 0.88231927]	[485.41143799 364.83139038 0.87231404]	[434.10983276 369.94247437 0.80944383]	[418.61178589 464.93115234 0.86827826]	[398.23199463 559.72485352 0.89863795]	[544.28955078 362.23394775 0.88994634]	[562.4196167 462.20935059 0.8796798 ]	[583.00006104 554.62994385 0.86260122]	[495.69107056 559.79101562 0.71746993]	[457.12768555 562.32983398 0.7155025 ]	[477.62661743 723.98931885 0.83579171]	[4.82914825e+02 8.65129700e+02 8.44582260e-01]	[536.69750977 557.21588135 0.69824499]	[562.4175415 711.17010498 0.88956225]	[603.33465576 852.38592529 0.86253917]	[467.47866821 316.08566284 0.85240686]	[495.6083374 316.03283691 0.88293028]	[457.18859863 308.3366394 0.6070618 ]	[518.7265625 295.59829712 0.8750118 ]	[6.03454529e+02 8.98501282e+02 8.41690898e-01]	[6.23826233e+02 8.93271423e+02 8.58573318e-01]	[6.00877014e+02 8.67578796e+02 6.34861410e-01]	[4.87957733e+02 8.98468018e+02 7.95425594e-01]	[4.70041565e+02 8.95851807e+02 7.94015288e-01]	[4.88018433e+02 8.72749146e+02 7.42027164e-01]
[480.32775879 331.42874146 0.88766879]	[482.96343994 364.81546021 0.88778484]	[431.55773926 369.94238281 0.80068368]	[418.57403564 464.93917847 0.86196613]	[398.20278931 559.71990967 0.89858317]	[541.88739014 362.20126343 0.89578027]	[562.34979248 459.83996582 0.88623464]	[583.00079346 552.10351562 0.8747502 ]	[495.59866333 562.25640869 0.71708071]	[454.64401245 562.38824463 0.71627098]	[477.60028076 724.00134277 0.83246744]	[4.82914368e+02 8.65137268e+02 8.45384002e-01]	[534.12005615 557.23968506 0.69777048]	[562.37609863 711.15435791 0.8922801 ]	[603.32012939 852.34631348 0.86421007]	[467.41125488 316.1572876 0.8497656 ]	[493.04431152 316.07580566 0.87437522]	[457.10150146 308.37176514 0.58982629]	[513.62060547 295.61209106 0.8456552 ]	[6.03448975e+02 8.98487610e+02 8.42363119e-01]	[6.23817749e+02 8.93260925e+02 8.59121978e-01]	[6.00862366e+02 8.65077637e+02 6.21701002e-01]	[4.87963654e+02 8.98473206e+02 7.94492602e-01]	[4.70045471e+02 8.95860107e+02 7.94169843e-01]	[4.90481750e+02 8.72755615e+02 7.43151665e-01]
[480.24420166 328.90670776 0.85536432]	[482.88555908 364.78909302 0.9047873 ]	[428.95275879 369.93811035 0.79897523]	[416.17425537 464.89807129 0.85779929]	[398.18011475 559.70050049 0.89446974]	[541.8381958 359.81491089 0.89819515]	[562.29614258 459.7901001 0.88937581]	[582.97387695 549.57000732 0.88163412]	[493.0715332 559.8059082 0.71349472]	[454.57055664 562.387146 0.71492755]	[475.16494751 724.01934814 0.83191919]	[4.82923706e+02 8.65079712e+02 8.40674996e-01]	[531.57971191 557.17645264 0.69513577]	[562.33435059 708.72296143 0.89210379]	[603.29815674 852.28955078 0.86454862]	[464.82418823 316.04623413 0.85069966]	[490.49884033 315.94290161 0.84481752]	[452.03292847 305.7744751 0.4688929 ]	[511.05932617 295.47497559 0.84036183]	[6.03478088e+02 9.00975830e+02 8.37098360e-01]	[6.23823975e+02 8.93270325e+02 8.60883534e-01]	[6.00800293e+02 8.62503479e+02 6.01050973e-01]	[4.87956360e+02 8.98467529e+02 7.96633422e-01]	[4.70034454e+02 8.95844910e+02 7.97795236e-01]	[4.90504791e+02 8.72707825e+02 7.43701339e-01]
[482.73220825 331.47982788 0.85632038]	[482.82287598 364.80303955 0.90747023]	[426.40530396 369.96813965 0.80420512]	[416.1083374 464.912323 0.84601146]	[398.175354 557.24078369 0.88779712]	[541.77111816 359.80426025 0.89984596]	[562.23120117 459.78207397 0.88829076]	[582.95898438 549.54437256 0.88507193]	[490.48956299 559.76074219 0.70942438]	[452.00152588 562.34533691 0.70441931]	[475.15106201 723.97796631 0.82949317]	[4.82936707e+02 8.65088257e+02 8.40409517e-01]	[529.00341797 554.6552124 0.70281947]	[562.2956543 708.66723633 0.90451175]	[603.27172852 852.25408936 0.85685545]	[467.44625854 318.61636353 0.80659759]	[495.58377075 316.10638428 0.84212625]	[452.01654053 308.36685181 0.71937871]	[508.50570679 295.50256348 0.84248239]	[6.03509033e+02 9.00981140e+02 8.32656324e-01]	[6.23830139e+02 8.93255371e+02 8.54499280e-01]	[5.98286682e+02 8.59966064e+02 6.03620589e-01]	[4.87958160e+02 8.98481812e+02 7.94459999e-01]	[4.70047272e+02 8.95860168e+02 7.97445834e-01]	[4.90523621e+02 8.72710571e+02 7.42493629e-01]
[482.73648071 333.91879272 0.86210334]	[482.76873779 364.78771973 0.91022182]	[423.90612793 369.962677 0.81332242]	[416.03552246 464.88342285 0.83338749]	[398.18164062 557.22918701 0.88859785]	[541.71868896 359.80276489 0.89658999]	[559.81256104 459.70574951 0.87534344]	[582.93670654 549.52392578 0.88915753]	[488.00061035 559.74401855 0.70999444]	[449.49017334 562.33172607 0.70329851]	[475.08935547 723.99816895 0.82071966]	[4.82943695e+02 8.65100769e+02 8.39656830e-01]	[528.96911621 554.65179443 0.70544088]	[562.29925537 708.64569092 0.90874964]	[6.00873474e+02 8.49756104e+02 8.45497608e-01]	[467.46459961 318.66586304 0.81092006]	[493.10568237 316.13348389 0.84847069]	[449.4906311 310.88500977 0.75576848]	[505.99441528 295.52127075 0.85100377]	[6.03478821e+02 8.98476318e+02 8.43965530e-01]	[6.23814697e+02 8.93218384e+02 8.52787793e-01]	[5.95748352e+02 8.54890747e+02 6.14410698e-01]	[4.87962555e+02 8.98463989e+02 7.93397307e-01]	[4.72521515e+02 8.95850159e+02 7.97699213e-01]	[4.90536224e+02 8.72720520e+02 7.46490896e-01]
[480.32818604 333.95697021 0.86019522]	[482.71328735 362.34689331 0.91363668]	[423.83938599 369.94509888 0.82056874]	[413.54556274 464.92822266 0.82240617]	[398.16860962 557.23901367 0.89275134]	[539.26184082 359.78656006 0.89008296]	[559.73413086 459.71670532 0.86623991]	[582.90814209 547.04980469 0.88948983]	[487.93432617 559.71850586 0.71488762]	[446.95999146 562.2947998 0.70478648]	[475.08007812 723.97296143 0.8186565 ]	[4.82942200e+02 8.65088257e+02 8.39245677e-01]	[526.48864746 554.62176514 0.71717775]	[562.29351807 708.61846924 0.91546267]	[6.00796021e+02 8.49708191e+02 8.35997283e-01]	[464.95874023 318.69445801 0.80349678]	[490.52493286 316.15652466 0.82854176]	[449.43212891 310.88012695 0.74694085]	[505.9178772 295.50216675 0.86820734]	[6.03455933e+02 8.98481262e+02 8.44238639e-01]	[6.21400879e+02 8.93204834e+02 8.46968174e-01]	[5.93178345e+02 8.54845581e+02 6.44406796e-01]	[4.87977386e+02 8.98442505e+02 7.93758094e-01]	[4.72533875e+02 8.93462158e+02 8.01173568e-01]	[4.90519806e+02 8.72705383e+02 7.44211853e-01]
[482.74691772 333.94314575 0.8335343 ]	[480.33148193 364.78909302 0.91257435]	[421.36016846 372.45755005 0.83684951]	[410.99938965 464.94613647 0.8075428 ]	[398.15463257 557.25616455 0.89159697]	[539.18017578 359.81399536 0.87332082]	[557.25799561 459.73925781 0.86269557]	[582.87402344 547.00048828 0.89720005]	[485.45379639 557.26501465 0.72180712]	[446.87356567 562.29730225 0.71098852]	[475.07250977 723.95562744 0.81865442]	[4.82955322e+02 8.65091125e+02 8.37679923e-01]	[526.46948242 552.13397217 0.72127187]	[562.30627441 708.62792969 0.91577309]	[6.00741089e+02 8.49708862e+02 8.18523347e-01]	[467.44943237 318.70602417 0.76914704]	[493.0630188 316.12670898 0.81332022]	[444.43753052 308.34649658 0.76686358]	[505.88528442 295.44403076 0.8595649 ]	[6.03452576e+02 8.98426514e+02 8.44968319e-01]	[6.21381897e+02 8.90816711e+02 8.24641824e-01]	[5.93173706e+02 8.54909485e+02 6.59310222e-01]	[4.87957733e+02 8.98426697e+02 7.89464772e-01]	[4.72514984e+02 8.93453186e+02 7.99428165e-01]	[4.90550751e+02 8.72711792e+02 7.41513193e-01]
[480.36236572 331.50405884 0.8251549 ]	[480.26318359 364.80249023 0.91135412]	[421.27005005 372.52508545 0.85245854]	[408.4548645 464.93133545 0.80639422]	[398.13024902 557.24407959 0.89193255]	[534.17578125 359.80239868 0.86314046]	[557.18292236 459.74902344 0.85840797]	[582.81390381 546.972229 0.89778811]	[485.40716553 559.73779297 0.73530418]	[444.39935303 562.31787109 0.72585344]	[472.59832764 723.91772461 0.81039393]	[4.82962677e+02 8.65120972e+02 8.40345979e-01]	[526.43188477 554.6439209 0.73304623]	[562.29779053 708.58746338 0.9191246 ]	[5.98206848e+02 8.49624146e+02 8.00632119e-01]	[467.40679932 318.68380737 0.75867218]	[490.51071167 316.11154175 0.80348593]	[444.3638916 305.82702637 0.77283263]	[503.48370361 295.45214844 0.87596446]	[6.03469971e+02 8.95982361e+02 8.47952425e-01]	[6.21366272e+02 8.90772705e+02 8.23372245e-01]	[5.90554321e+02 8.54804077e+02 6.98270142e-01]	[4.87962311e+02 8.98448364e+02 7.83283532e-01]	[4.72525574e+02 8.95841736e+02 7.93999195e-01]	[4.90562683e+02 8.72739197e+02 7.44214118e-01]
[480.32675171 331.39028931 0.80368143]	[480.20391846 364.84957886 0.89764416]	[421.20507812 372.55142212 0.85703313]	[405.90646362 467.42724609 0.8041029 ]	[398.10647583 559.71435547 0.89250487]	[531.6083374 362.20825195 0.85013992]	[554.7064209 459.78982544 0.8528595 ]	[582.77539062 546.97015381 0.89114022]	[485.38278198 559.72503662 0.72995985]	[444.36621094 562.33422852 0.72375548]	[472.54022217 723.90112305 0.81334281]	[4.82937958e+02 8.65112366e+02 8.43700171e-01]	[526.40679932 552.12359619 0.72914732]	[562.33215332 708.56231689 0.92339849]	[5.93119263e+02 8.47144714e+02 7.95341909e-01]	[464.9289856 318.57876587 0.74409342]	[487.99789429 316.0246582 0.7817589 ]	[444.34783936 308.32504272 0.76911056]	[503.44577026 295.46466064 0.8794359 ]	[6.03505066e+02 8.98406372e+02 8.50431025e-01]	[6.21373169e+02 8.90735168e+02 8.39505911e-01]	[5.85571472e+02 8.52306885e+02 7.41458714e-01]	[4.87988983e+02 8.98446533e+02 7.85986066e-01]	[4.72552704e+02 8.95847473e+02 7.97131896e-01]	[4.90508759e+02 8.72724670e+02 7.51282036e-01]
[480.13885498 331.40023804 0.80318326]	[480.16342163 364.86590576 0.89119565]	[421.17230225 374.9697876 0.86177099]	[405.87719727 464.92990112 0.8143748 ]	[398.09054565 559.73474121 0.88966119]	[531.55310059 362.23300171 0.84662688]	[554.62854004 459.80596924 0.8571952 ]	[580.37060547 546.98236084 0.88165724]	[485.3755188 559.72229004 0.73260164]	[444.3598938 562.32775879 0.72618604]	[469.95956421 721.45703125 0.80529761]	[4.82878571e+02 8.65107239e+02 8.48830342e-01]	[526.39880371 552.12158203 0.7321611 ]	[562.36309814 708.50506592 0.9184323 ]	[5.88010193e+02 8.39430298e+02 8.10278058e-01]	[462.37188721 318.52923584 0.79459399]	[485.39221191 316.04403687 0.82455087]	[441.92163086 305.85055542 0.74262512]	[503.36657715 295.55499268 0.9017638 ]	[6.05909607e+02 8.93351257e+02 8.37753892e-01]	[6.23810364e+02 8.85607788e+02 7.89945364e-01]	[5.85348267e+02 8.49589172e+02 7.11768627e-01]	[4.87986877e+02 8.98438965e+02 7.96366453e-01]	[4.72524750e+02 8.95840271e+02 7.96780884e-01]	[4.87980499e+02 8.72721436e+02 7.56778955e-01]
[480.15899658 328.91122437 0.78028578]	[477.74822998 364.88085938 0.87400353]	[418.78198242 374.98397827 0.86394179]	[403.39022827 467.41531372 0.81320649]	[398.06173706 559.79199219 0.89754498]	[529.04248047 362.22616577 0.85061228]	[552.13446045 459.84329224 0.8514818 ]	[580.31329346 547.00109863 0.87188864]	[485.34555054 557.26409912 0.73262936]	[444.35028076 562.31390381 0.72738004]	[467.45565796 721.45776367 0.8059454 ]	[4.82862213e+02 8.65074585e+02 8.46137464e-01]	[523.99835205 552.10296631 0.73956037]	[562.4151001 705.99438477 0.9082486 ]	[585.48986816 831.84234619 0.87191314]	[462.40634155 316.16293335 0.74575335]	[485.3737793 316.0100708 0.7922163]	[441.88851929 303.30123901 0.76259089]	[503.31433105 295.534729 0.91363841]	[6.03450195e+02 8.90653015e+02 7.96600878e-01]	[6.21296082e+02 8.75374695e+02 7.43869424e-01]	[5.82861328e+02 8.41962769e+02 7.37565815e-01]	[4.87973297e+02 8.98418274e+02 8.00835848e-01]	[4.70032898e+02 8.93449402e+02 8.00765753e-01]	[4.87976379e+02 8.72700134e+02 7.46323586e-01]
[477.68737793 331.50195312 0.75633895]	[477.69943237 364.86795044 0.86852157]	[418.74725342 374.97320557 0.86299264]	[403.2975769 467.46118164 0.82959253]	[398.02301025 559.82940674 0.90088087]	[528.99572754 362.21923828 0.85626054]	[552.08093262 459.84439087 0.85379899]	[580.25964355 546.98815918 0.86236823]	[482.97409058 559.7265625 0.73918629]	[444.32388306 562.34545898 0.73152298]	[467.40008545 721.41052246 0.80458546]	[4.82847748e+02 8.65086487e+02 8.46645415e-01]	[523.99584961 552.11517334 0.73974752]	[564.80859375 703.4967041 0.88267171]	[585.33453369 829.12530518 0.88103086]	[462.33953857 318.60702515 0.72282404]	[482.927948 316.13778687 0.79553437]	[441.86221313 305.79766846 0.7390123 ]	[503.27883911 295.58682251 0.92603385]	[5.98216858e+02 8.77922668e+02 8.06548417e-01]	[6.08625427e+02 8.70207214e+02 7.88163304e-01]	[5.80316589e+02 8.31824890e+02 7.11127996e-01]	[4.87955597e+02 8.98426697e+02 8.01097631e-01]	[4.70001831e+02 8.93449585e+02 7.99142599e-01]	[4.87964661e+02 8.72702759e+02 7.39449680e-01]
[475.16027832 333.9196167 0.73275805]	[477.65426636 364.82281494 0.86524493]	[418.71548462 372.534729 0.86104465]	[403.26757812 467.40762329 0.84536815]	[395.53875732 559.76300049 0.88018912]	[528.96630859 359.82025146 0.8590982 ]	[549.58770752 459.8196106 0.85724825]	[580.2131958 546.96337891 0.85260576]	[482.97790527 557.17633057 0.73293024]	[444.33740234 562.26251221 0.72676659]	[464.96612549 721.37908936 0.80155927]	[4.82841705e+02 8.65054810e+02 8.41131151e-01]	[523.96289062 549.51098633 0.75461626]	[564.84448242 700.85424805 0.86290008]	[582.81652832 818.96276855 0.82424456]	[462.23898315 318.59378052 0.72034645]	[482.83377075 316.14276123 0.80805111]	[441.80496216 303.22338867 0.69998586]	[503.25521851 295.56472778 0.92711139]	[5.85569519e+02 8.70146301e+02 8.34169030e-01]	[6.05904968e+02 8.54920593e+02 7.73922265e-01]	[5.75209656e+02 8.29124939e+02 6.20289147e-01]	[4.87938568e+02 8.98427673e+02 8.07194054e-01]	[4.69986206e+02 8.93446716e+02 8.02046716e-01]	[4.87965485e+02 8.70319519e+02 7.35255420e-01]
[475.09848022 333.91708374 0.76467001]	[477.61230469 364.83276367 0.8544063 ]	[418.68756104 374.96722412 0.86030364]	[400.86807251 467.41867065 0.84890515]	[393.0526123 559.80377197 0.87187797]	[526.52990723 359.82080078 0.85946256]	[549.58709717 459.82354736 0.85389549]	[580.21710205 546.96166992 0.85191208]	[485.35195923 557.17449951 0.73130679]	[444.3394165 562.2902832 0.73260498]	[467.42767334 721.39086914 0.79480445]	[4.82853027e+02 8.65064514e+02 8.42346311e-01]	[523.97167969 547.02655029 0.75464678]	[564.91296387 700.9342041 0.85596925]	[575.18774414 808.60858154 0.8234573 ]	[459.84487915 318.58309937 0.77778548]	[482.77859497 316.14059448 0.85417837]	[441.78152466 303.26882935 0.68955815]	[503.23953247 295.55804443 0.91776806]	[5.82761230e+02 8.54925781e+02 8.22271526e-01]	[5.98222229e+02 8.49720459e+02 7.84448624e-01]	[5.67487183e+02 8.11228699e+02 7.12366760e-01]	[4.87952423e+02 8.95985962e+02 7.98854470e-01]	[4.69998657e+02 8.93430725e+02 8.00501287e-01]	[4.87977386e+02 8.70327576e+02 7.31224775e-01]
[475.13839722 331.45980835 0.76514894]	[475.15139771 364.79165649 0.85163629]	[418.66653442 372.52877808 0.85565478]	[400.82003784 467.4125061 0.85948294]	[392.96374512 559.75701904 0.85953224]	[526.49664307 359.7857666 0.87023675]	[549.55578613 459.80212402 0.85457253]	[580.22900391 546.94506836 0.85873777]	[485.37106323 557.23486328 0.743523 ]	[444.36276245 562.36437988 0.74419874]	[469.95974731 718.87542725 0.78161377]	[4.82875671e+02 8.65066223e+02 8.38996828e-01]	[523.99694824 549.51708984 0.75696987]	[564.93457031 695.75866699 0.84021598]	[567.48626709 790.69366455 0.87168604]	[462.22872925 318.56347656 0.78381121]	[482.81204224 316.11734009 0.85528791]	[441.75909424 303.22314453 0.74291366]	[500.90597534 295.51422119 0.89247006]	[5.67525513e+02 8.42031677e+02 7.91104317e-01]	[5.85553101e+02 8.31799805e+02 7.72669613e-01]	[5.64869507e+02 7.93220581e+02 7.33922958e-01]	[4.87980377e+02 8.95963135e+02 8.02673340e-01]	[4.70028870e+02 8.93411072e+02 8.07655096e-01]	[4.87972229e+02 8.72714111e+02 7.35159636e-01]
[475.10140991 331.42233276 0.75739944]	[475.11688232 364.76834106 0.85017145]	[418.65185547 372.51574707 0.8536914 ]	[400.78851318 464.93560791 0.86743355]	[390.48727417 559.75592041 0.85389316]	[526.46868896 359.76550293 0.87881118]	[549.57623291 459.80783081 0.85234928]	[580.23565674 546.95440674 0.8547982 ]	[485.40484619 557.22088623 0.73895651]	[444.40640259 562.3494873 0.73683274]	[470.02502441 718.8638916 0.77463442]	[4.82901642e+02 8.65086121e+02 8.40753138e-01]	[524.01593018 547.04553223 0.7542007 ]	[564.92346191 700.84960938 0.83621818]	[562.42407227 772.69116211 0.88314033]	[462.20263672 318.53530884 0.78215271]	[482.77978516 316.09143066 0.856978 ]	[441.72393799 303.2265625 0.74898952]	[500.88345337 295.50332642 0.88807327]	[5.62427063e+02 8.29057861e+02 8.06798458e-01]	[5.82777283e+02 8.16351379e+02 7.20003128e-01]	[5.54687256e+02 7.72741760e+02 6.28300190e-01]	[4.87952057e+02 8.95958984e+02 8.00559402e-01]	[4.70027344e+02 8.93408325e+02 8.05909872e-01]	[4.88002411e+02 8.72740417e+02 7.39283442e-01]
[470.04754639 331.40649414 0.7646482 ]	[475.11605835 364.77035522 0.85048407]	[418.6439209 372.52682495 0.85274518]	[400.76821899 464.96325684 0.86455017]	[387.91519165 559.74621582 0.85284513]	[526.46398926 359.76031494 0.87786371]	[549.57879639 459.78631592 0.85100305]	[580.25274658 546.95147705 0.85990745]	[485.4147644 557.22766113 0.73604596]	[444.40594482 562.35650635 0.73526382]	[472.52053833 718.85003662 0.76660776]	[4.82888672e+02 8.62563599e+02 8.36884856e-01]	[526.40808105 549.49713135 0.74811918]	[564.81402588 700.90594482 0.83682406]	[559.80651855 757.31097412 0.83137113]	[459.7427063 318.53256226 0.79995513]	[480.35580444 316.09185791 0.87258697]	[441.6809082 303.22973633 0.70839369]	[500.85595703 295.52087402 0.90337801]	[5.52103516e+02 8.11254150e+02 8.06299210e-01]	[5.67576782e+02 8.08563477e+02 7.46149063e-01]	[5.47014954e+02 7.54742798e+02 6.70614839e-01]	[4.87943054e+02 8.95968689e+02 7.97612965e-01]	[4.70026062e+02 8.93413208e+02 7.99047649e-01]	[4.87992157e+02 8.70319824e+02 7.45298624e-01]
[470.04315186 331.42376709 0.76283884]	[475.11050415 364.76922607 0.85035956]	[418.63882446 372.52294922 0.85141367]	[400.76699829 464.95147705 0.86610681]	[387.91345215 559.74981689 0.85286868]	[526.46398926 359.7588501 0.8778789 ]	[549.5869751 459.80032349 0.85055822]	[580.25280762 546.95819092 0.85932368]	[485.40930176 557.22680664 0.73623574]	[444.39602661 562.36175537 0.73662853]	[470.04382324 716.33496094 0.76215887]	[4.82888092e+02 8.62565491e+02 8.37061167e-01]	[526.40527344 547.04064941 0.74793917]	[564.8135376 700.88586426 0.83443087]	[559.8147583 754.84210205 0.8323428 ]	[459.74301147 318.54519653 0.79070652]	[480.35131836 316.10458374 0.86997795]	[441.68783569 303.23272705 0.6944837 ]	[500.85290527 295.51391602 0.90212673]	[5.52111206e+02 8.11244690e+02 8.07557464e-01]	[5.67583313e+02 8.08552429e+02 7.44007945e-01]	[5.47018799e+02 7.54740906e+02 6.72118187e-01]	[4.87945251e+02 8.95967346e+02 7.97460496e-01]	[4.70028412e+02 8.93414062e+02 7.99428880e-01]	[4.87992767e+02 8.70321167e+02 7.45663047e-01]
[467.42053223 331.44555664 0.78864008]	[475.08050537 362.33016968 0.85230148]	[418.62695312 372.51519775 0.85118937]	[400.79434204 464.88394165 0.8731941 ]	[385.33981323 557.17858887 0.85093194]	[526.45098877 359.72695923 0.88284278]	[549.57354736 459.64871216 0.84210718]	[580.30859375 544.49304199 0.8866396 ]	[485.45227051 554.65618896 0.72518051]	[446.89361572 559.8369751 0.71979684]	[470.015625 716.27642822 0.75566685]	[4.82905212e+02 8.62572266e+02 8.27638626e-01]	[526.43383789 546.96948242 0.74827921]	[559.80621338 693.17022705 0.80903012]	[549.51348877 729.15942383 0.84029675]	[459.61444092 318.56848145 0.80737203]	[480.25546265 316.11480713 0.88306552]	[439.28735352 303.28457642 0.67045271]	[500.79489136 295.51373291 0.90060925]	[541.79229736 783.0413208 0.86195016]	[5.59728638e+02 7.72818176e+02 7.64243543e-01]	[5.44456848e+02 7.26450134e+02 7.17149615e-01]	[4.85479950e+02 8.95989868e+02 7.90878654e-01]	[4.70015991e+02 8.93422546e+02 7.94104993e-01]	[4.90486542e+02 8.70313965e+02 7.22772002e-01]
[467.40618896 331.40008545 0.78743964]	[475.0871582 362.32723999 0.85445172]	[418.62472534 372.52520752 0.8526333 ]	[400.79800415 464.93643188 0.86803353]	[385.31286621 557.19006348 0.85192347]	[526.45593262 359.71670532 0.88218331]	[552.08099365 459.68127441 0.83619094]	[580.36260986 544.4800415 0.89593273]	[485.47381592 554.66973877 0.72278029]	[446.93615723 559.83111572 0.71698904]	[472.53707886 713.77679443 0.75335127]	[4.82906860e+02 8.65068726e+02 8.28547716e-01]	[526.44061279 546.9954834 0.74455565]	[554.63146973 688.19458008 0.77712923]	[544.53240967 724.03314209 0.8110705 ]	[459.60281372 318.53915405 0.80674875]	[480.24145508 316.08291626 0.87913859]	[439.26245117 303.29013062 0.68193716]	[500.77453613 295.49371338 0.89531326]	[536.71691895 770.31585693 0.8358705 ]	[547.00091553 770.05847168 0.77951872]	[5.44362061e+02 7.16276184e+02 6.26122475e-01]	[4.85486511e+02 8.98427307e+02 7.88434863e-01]	[4.70026520e+02 8.93438232e+02 7.88776577e-01]	[4.88018372e+02 8.72721558e+02 7.21220732e-01]
[467.41891479 331.39428711 0.78889537]	[475.07568359 362.33132935 0.85280943]	[418.61624146 372.52731323 0.85275197]	[400.80130005 464.94168091 0.86616337]	[385.31240845 557.19134521 0.85182524]	[526.45855713 359.72122192 0.88103193]	[552.08184814 459.69110107 0.83800215]	[580.362854 544.48223877 0.8955794 ]	[485.47113037 554.67547607 0.722754 ]	[446.92770386 559.83856201 0.71778464]	[472.54226685 713.76080322 0.75507027]	[4.82906647e+02 8.65065918e+02 8.28648090e-01]	[526.44055176 546.99969482 0.74364328]	[554.63464355 690.60186768 0.77724779]	[544.53442383 724.02197266 0.80815828]	[459.60913086 318.53192139 0.81341046]	[480.24932861 316.08065796 0.88281846]	[439.26025391 303.27697754 0.69897366]	[500.77709961 295.49957275 0.89509988]	[536.72320557 770.30639648 0.83517009]	[547.00482178 767.71191406 0.77513623]	[5.44363037e+02 7.16254578e+02 6.25133932e-01]	[4.87919067e+02 8.98431213e+02 7.88147151e-01]	[4.70026001e+02 8.93439087e+02 7.87671268e-01]	[4.88017120e+02 8.72719421e+02 7.20969975e-01]
[467.41424561 331.39889526 0.78322911]	[475.1177063 362.34527588 0.85253143]	[418.64804077 372.54788208 0.85948128]	[400.8352356 464.9375 0.88568079]	[385.33178711 557.17071533 0.84390759]	[526.46466064 359.70861816 0.89177573]	[554.6940918 459.73135376 0.85120392]	[582.83508301 544.51940918 0.90667892]	[487.93490601 554.68249512 0.72328782]	[449.45889282 559.81890869 0.70923978]	[475.10061646 718.88763428 0.76360875]	[4.82975525e+02 8.62537537e+02 8.14483881e-01]	[526.48876953 546.99499512 0.73740053]	[549.57519531 700.89404297 0.7471568 ]	[5.41867371e+02 7.23977234e+02 6.34064078e-01]	[457.21191406 318.55166626 0.81802851]	[480.26400757 316.11529541 0.89796376]	[439.26016235 305.83163452 0.68125474]	[500.77236938 295.51858521 0.87893534]	[5.34132141e+02 7.52173828e+02 5.24561584e-01]	[5.41840759e+02 7.49635742e+02 5.44942558e-01]	[5.39209473e+02 7.21421631e+02 4.93067324e-01]	[4.87941376e+02 8.98468384e+02 7.77579308e-01]	[4.70044739e+02 8.93434082e+02 7.85301864e-01]	[4.93049316e+02 8.70292358e+02 7.14947701e-01]
[467.39804077 331.42565918 0.78334838]	[475.11514282 362.34902954 0.84224176]	[418.64334106 374.96655273 0.86003107]	[400.85003662 464.95874023 0.87251908]	[385.33276367 557.20147705 0.84006101]	[526.4944458 359.71087646 0.87748337]	[557.19134521 459.73654175 0.85698593]	[582.84472656 544.53149414 0.89638877]	[487.9588623 557.21551514 0.73432612]	[449.49359131 562.29089355 0.72169054]	[475.16415405 723.95159912 0.7984513 ]	[4.85356049e+02 8.62507874e+02 8.07264268e-01]	[526.49688721 549.55487061 0.72625828]	[544.55877686 711.11883545 0.81835181]	[0. 0. 0.]	[457.19955444 318.58520508 0.81582075]	[480.24539185 316.13778687 0.87759864]	[439.24691772 305.82653809 0.67507708]	[500.77416992 295.53396606 0.87782729]	[0. 0. 0.]	[0. 0. 0.]	[0. 0. 0.]	[4.87948456e+02 8.98454529e+02 7.78730154e-01]	[4.70032227e+02 8.93407715e+02 7.82060504e-01]	[4.93055542e+02 8.70283569e+02 7.13830829e-01]
[467.40142822 331.44616699 0.78613114]	[475.17834473 364.78060913 0.8456974 ]	[418.68215942 374.96929932 0.86680174]	[400.88299561 464.91921997 0.87773013]	[385.34997559 557.21453857 0.83840668]	[526.53027344 359.7270813 0.86897486]	[557.17797852 459.71191406 0.85619962]	[582.85717773 544.42816162 0.90617931]	[488.00411987 557.21759033 0.73119462]	[452.00900269 562.28778076 0.72723073]	[477.63394165 726.44122314 0.81385618]	[4.85387390e+02 8.62555786e+02 8.10703278e-01]	[526.52539062 549.58569336 0.72115439]	[544.3704834 713.72564697 0.82001901]	[5.23848206e+02 6.77784058e+02 5.47852516e-02]	[457.21627808 318.58099365 0.81474453]	[480.24887085 316.12127686 0.88453645]	[439.24633789 305.76464844 0.69347274]	[500.79135132 295.55426025 0.91355163]	[0. 0. 0.]	[0. 0. 0.]	[0. 0. 0.]	[4.87965485e+02 8.98457825e+02 7.79264390e-01]	[4.72533813e+02 8.93418579e+02 7.84118295e-01]	[4.93070953e+02 8.70315308e+02 7.25399256e-01]
[467.4012146 331.41598511 0.78403753]	[477.65161133 364.80871582 0.85756481]	[418.72253418 374.98828125 0.87497181]	[403.26843262 467.39968872 0.86629736]	[385.36431885 557.25421143 0.84221107]	[528.98242188 359.74169922 0.8631736 ]	[557.203125 459.73248291 0.86199558]	[582.86987305 544.50097656 0.90561175]	[490.48934937 557.23626709 0.726502 ]	[452.01934814 562.28564453 0.72494137]	[477.62908936 726.45800781 0.81187767]	[4.85397797e+02 8.65050781e+02 8.12604904e-01]	[528.96820068 552.07952881 0.71376324]	[541.86053467 713.70654297 0.81337285]	[5.18737793e+02 6.77799438e+02 7.99592957e-02]	[457.20657349 318.54696655 0.81706077]	[480.25009155 316.09069824 0.88968408]	[439.26577759 303.27404785 0.69274098]	[500.79666138 295.55563354 0.92442018]	[0. 0. 0.]	[0. 0. 0.]	[0. 0. 0.]	[4.87952820e+02 8.98462524e+02 7.77291000e-01]	[4.72520966e+02 8.93427124e+02 7.82740295e-01]	[4.93078705e+02 8.72708923e+02 7.23592103e-01]
[467.44433594 331.42282104 0.77980036]	[477.67950439 364.80853271 0.86092967]	[418.74234009 374.99145508 0.87792587]	[403.31106567 464.93237305 0.86096936]	[385.39587402 559.68786621 0.83893037]	[528.99053955 359.74710083 0.86350697]	[557.21722412 459.75021362 0.86262745]	[582.86474609 546.92108154 0.90165687]	[490.47875977 559.72869873 0.73233187]	[451.99813843 562.32330322 0.72984445]	[477.60037231 726.49468994 0.81966341]	[4.85409760e+02 8.62564453e+02 8.13440442e-01]	[526.54925537 554.63696289 0.71411699]	[539.29052734 716.30303955 0.76390111]	[5.16151489e+02 6.80350586e+02 9.77903381e-02]	[459.60153198 318.56182861 0.81716824]	[480.28991699 316.10910034 0.88519633]	[439.29714966 303.29040527 0.65800476]	[500.84793091 295.53952026 0.90040445]	[0. 0. 0.]	[0. 0. 0.]	[0. 0. 0.]	[4.87938293e+02 8.98449158e+02 7.78387487e-01]	[4.70038818e+02 8.93411316e+02 7.86726713e-01]	[4.93106903e+02 8.70326111e+02 7.33371317e-01]
[467.48370361 331.42645264 0.75860357]	[477.72198486 364.81896973 0.86585391]	[418.76205444 374.99490356 0.87624955]	[403.35284424 467.4005127 0.84396791]	[387.88058472 557.26580811 0.83763289]	[529.02435303 359.7623291 0.86179513]	[557.23345947 459.74230957 0.86343104]	[582.8548584 544.53509521 0.90507412]	[488.02111816 559.79187012 0.73969895]	[451.98757935 562.37866211 0.73164517]	[475.15341187 726.5234375 0.82347739]	[4.85417755e+02 8.65047302e+02 8.14466059e-01]	[526.52764893 557.199646 0.71887624]	[536.73358154 718.86602783 0.74891186]	[5.13611816e+02 6.80372070e+02 1.08759075e-01]	[459.62469482 318.56219482 0.7955125 ]	[480.32327271 316.12756348 0.86939913]	[441.65759277 305.77252197 0.61725771]	[500.89364624 295.57180786 0.89260638]	[0. 0. 0.]	[0. 0. 0.]	[0. 0. 0.]	[4.87948944e+02 8.98455017e+02 7.84542561e-01]	[4.72526917e+02 8.93422058e+02 7.89902389e-01]	[4.93099854e+02 8.72714844e+02 7.27583766e-01]
[467.47073364 331.42575073 0.74085569]	[477.73086548 364.81008911 0.86735988]	[418.76821899 374.97262573 0.87311059]	[403.35891724 467.39498901 0.84597236]	[387.90237427 557.2598877 0.83710235]	[529.03771973 359.75973511 0.86285692]	[557.22332764 459.71228027 0.86404055]	[582.83551025 544.52972412 0.90105319]	[488.02624512 559.7946167 0.73734343]	[451.99182129 562.37670898 0.73069394]	[475.12893677 726.52526855 0.82338387]	[4.85407684e+02 8.65086609e+02 8.21273327e-01]	[526.543396 557.19482422 0.71411622]	[539.16442871 718.86016846 0.750229 ]	[5.16153015e+02 6.80376160e+02 1.00600839e-01]	[459.63076782 318.55975342 0.7621004 ]	[480.31646729 316.11727905 0.83671778]	[441.6567688 303.29428101 0.62896186]	[500.8862915 295.54510498 0.89639938]	[0. 0. 0.]	[0. 0. 0.]	[0. 0. 0.]	[4.87926056e+02 8.98448303e+02 7.81503379e-01]	[4.70046570e+02 8.93421021e+02 7.85312653e-01]	[4.93089172e+02 8.72752563e+02 7.28909791e-01]
[470.03057861 331.40066528 0.70507067]	[480.12814331 364.81060791 0.87276542]	[418.79272461 374.96722412 0.8706426 ]	[405.81619263 464.96105957 0.83747685]	[390.43035889 559.70336914 0.84057605]	[531.54492188 359.76803589 0.85650826]	[557.24438477 459.72186279 0.86562073]	[582.84796143 544.52960205 0.90408236]	[488.01202393 559.80773926 0.73895538]	[449.51602173 562.375 0.73193878]	[472.59613037 726.53277588 0.81159413]	[4.85402191e+02 8.65059631e+02 8.19549799e-01]	[526.53466797 557.2244873 0.71526951]	[536.67236328 716.26757812 0.74626762]	[5.16197021e+02 6.82882324e+02 1.06608383e-01]	[459.70480347 318.54299927 0.72263229]	[480.3678894 316.08828735 0.7961539 ]	[441.70388794 305.77468872 0.65472269]	[500.89859009 295.51324463 0.89497602]	[5.39253662e+02 7.13740967e+02 1.45484924e-01]	[5.49510681e+02 7.08672302e+02 1.76946506e-01]	[0. 0. 0.]	[4.87918396e+02 8.98461304e+02 7.80325949e-01]	[4.70033905e+02 8.93426575e+02 7.84557641e-01]	[4.93097961e+02 8.72732178e+02 7.27589488e-01]
[470.0352478 331.39883423 0.70574301]	[480.13165283 364.81387329 0.87280369]	[418.79345703 374.97033691 0.87152481]	[405.8197937 464.96310425 0.835877 ]	[390.4263916 559.70336914 0.84023237]	[531.55383301 359.76980591 0.85611659]	[557.24676514 459.7244873 0.86621916]	[582.8480835 544.52636719 0.90477264]	[488.01062012 559.8069458 0.73905015]	[449.51174927 562.37329102 0.73062259]	[472.59988403 726.51763916 0.81222099]	[4.85401733e+02 8.65057068e+02 8.19198549e-01]	[526.53649902 557.22418213 0.71458095]	[536.67718506 716.2791748 0.74649143]	[5.16188660e+02 6.82858948e+02 1.08263761e-01]	[459.70791626 318.54269409 0.7251212 ]	[480.36999512 316.08752441 0.79730505]	[441.70523071 305.77923584 0.6548031 ]	[500.89938354 295.5135498 0.8947891 ]	[5.39256470e+02 7.13730408e+02 1.46165684e-01]	[5.49510620e+02 7.08664246e+02 1.77545816e-01]	[0. 0. 0.]	[4.87920471e+02 8.98462708e+02 7.80168772e-01]	[4.70035095e+02 8.93428406e+02 7.84036577e-01]	[4.93096039e+02 8.72730835e+02 7.27445185e-01]
[477.6335144 331.40032959 0.75735509]	[480.18087769 364.79626465 0.88604122]	[421.18084717 372.4916687 0.86393678]	[408.38137817 464.88696289 0.82823038]	[395.5213623 557.24224854 0.85713685]	[534.11499023 359.78640747 0.85881555]	[557.26708984 459.78591919 0.87911111]	[582.80401611 549.52459717 0.86818552]	[485.49850464 562.30487061 0.7378099 ]	[449.4329834 562.43902588 0.71763206]	[472.54986572 723.95709229 0.78304482]	[4.85396637e+02 8.65047302e+02 8.15985322e-01]	[526.39672852 559.77508545 0.73808235]	[539.25164795 718.84765625 0.76188886]	[5.26477844e+02 6.85543762e+02 1.01685300e-01]	[462.22091675 318.57580566 0.7780146 ]	[482.87615967 316.103302 0.83026004]	[441.76693726 305.81698608 0.72268254]	[503.26275635 295.58816528 0.89939821]	[0. 0. 0.]	[0. 0. 0.]	[0. 0. 0.]	[4.87934723e+02 8.98442932e+02 7.75536060e-01]	[4.70045197e+02 8.93415955e+02 7.86698937e-01]	[4.93054993e+02 8.72718079e+02 7.23047256e-01]
[477.63421631 331.40179443 0.75848997]	[480.18460083 364.79898071 0.88616234]	[421.18240356 372.49627686 0.86377728]	[408.38235474 464.88796997 0.82782155]	[395.52246094 557.24188232 0.85745847]	[534.12298584 359.78530884 0.8588534 ]	[557.26715088 459.79220581 0.87904602]	[582.80883789 549.52557373 0.86906219]	[485.50146484 562.30639648 0.73734015]	[449.43692017 562.44213867 0.71696079]	[472.55892944 723.96032715 0.78381622]	[4.85396332e+02 8.65038818e+02 8.15402687e-01]	[526.40039062 559.77593994 0.73804283]	[539.25036621 718.83758545 0.76100457]	[5.26469421e+02 6.85545959e+02 1.02155209e-01]	[462.22262573 318.57867432 0.78171664]	[482.87564087 316.10519409 0.83249474]	[441.76574707 305.82012939 0.7249068 ]	[503.26184082 295.58935547 0.89945757]	[0. 0. 0.]	[0. 0. 0.]	[0. 0. 0.]	[4.87939880e+02 8.98438416e+02 7.75751531e-01]	[4.70047791e+02 8.93413818e+02 7.87028968e-01]	[4.93049194e+02 8.72709717e+02 7.22754061e-01]
[480.19262695 331.46624756 0.78758264]	[480.22570801 364.78729248 0.89144659]	[421.2270813 372.46444702 0.85458142]	[410.9526062 464.85131836 0.82842648]	[395.53860474 557.2456665 0.85840482]	[534.16320801 359.79257202 0.86064422]	[557.23620605 459.83343506 0.87344193]	[580.36743164 554.67614746 0.85124791]	[485.46459961 562.34179688 0.73843634]	[446.95001221 564.8682251 0.71355063]	[475.12023926 723.94708252 0.80420649]	[4.85388123e+02 8.65048401e+02 8.16630840e-01]	[526.39422607 559.81011963 0.73542023]	[539.31170654 716.25183105 0.76808262]	[5.23936401e+02 6.85496887e+02 1.25121132e-01]	[462.39700317 318.66375732 0.76316983]	[485.4168396 316.1463623 0.81583363]	[441.83370972 305.80953979 0.72725362]	[503.3583374 295.51443481 0.86930311]	[0. 0. 0.]	[0. 0. 0.]	[0. 0. 0.]	[4.87939423e+02 8.98440430e+02 7.73935974e-01]	[4.72517426e+02 8.93414917e+02 7.84034729e-01]	[4.90566040e+02 8.72717041e+02 7.22778499e-01]
[480.29119873 331.493927 0.78089142]	[480.24035645 364.78930664 0.89245993]	[421.23776245 372.44506836 0.84945619]	[410.96951294 462.43640137 0.82843584]	[395.55899048 557.21142578 0.85754937]	[534.18426514 359.79928589 0.86049587]	[557.24328613 462.21038818 0.87217295]	[580.36340332 554.68231201 0.85160625]	[485.41854858 562.34381104 0.7433821 ]	[446.88311768 564.8649292 0.71807599]	[475.14749146 723.95733643 0.81071198]	[4.85398407e+02 8.62559204e+02 8.13847423e-01]	[524.00836182 559.81030273 0.73827624]	[541.70343018 716.25366211 0.77606666]	[5.23924561e+02 6.85410400e+02 1.09684765e-01]	[464.89801025 318.69152832 0.72722304]	[487.93579102 316.16067505 0.77411711]	[441.89550781 308.3767395 0.76067907]	[503.41448975 295.46044922 0.86437428]	[0. 0. 0.]	[0. 0. 0.]	[0. 0. 0.]	[4.87949951e+02 8.98439697e+02 7.72847474e-01]	[4.72520844e+02 8.93409973e+02 7.84329891e-01]	[4.93049622e+02 8.70331238e+02 7.25561738e-01]
[480.36471558 333.92169189 0.77436906]	[480.24725342 364.79116821 0.89307106]	[421.23904419 369.96850586 0.84832597]	[410.94165039 464.82339478 0.82707733]	[395.57180786 554.69946289 0.8525489 ]	[536.67462158 359.81521606 0.86340743]	[557.22937012 459.82791138 0.87093759]	[580.32318115 554.67681885 0.84460384]	[485.4079895 562.3135376 0.73924398]	[446.87179565 562.42773438 0.71239239]	[477.59197998 723.93457031 0.8108139 ]	[4.85435394e+02 8.65058838e+02 8.13185573e-01]	[523.98419189 559.78051758 0.73843491]	[541.76885986 713.7322998 0.78626961]	[5.28985596e+02 6.85427734e+02 1.15240782e-01]	[467.39608765 318.7142334 0.70532936]	[488.01385498 316.15063477 0.76392108]	[441.9178772 305.84790039 0.74472052]	[503.4581604 293.01721191 0.85572743]	[5.41768921e+02 7.11273071e+02 1.85618058e-01]	[5.57191528e+02 7.08650452e+02 1.80501834e-01]	[0. 0. 0.]	[4.87959656e+02 8.98470764e+02 7.71506369e-01]	[4.72527435e+02 8.93434021e+02 7.81096697e-01]	[4.93092560e+02 8.72716309e+02 7.31011510e-01]
[482.84533691 333.92282104 0.80766416]	[480.26483154 364.81021118 0.89303857]	[421.25302124 369.95202637 0.8461628 ]	[408.46813965 464.8822937 0.82127815]	[395.57141113 554.66790771 0.85372925]	[536.70910645 362.20767212 0.86229587]	[557.25811768 462.35223389 0.85000443]	[580.31872559 557.17547607 0.84333527]	[485.38766479 562.32867432 0.74010956]	[446.86987305 562.4342041 0.71060902]	[475.16256714 723.90002441 0.80437833]	[4.85450775e+02 8.65060059e+02 8.13688517e-01]	[523.95800781 559.80096436 0.74090534]	[541.78869629 713.72570801 0.7857644 ]	[5.29032959e+02 6.85392273e+02 1.12056136e-01]	[470.0340271 318.72677612 0.75502539]	[495.58493042 316.14785767 0.80625486]	[444.36776733 310.88827515 0.7899465 ]	[503.50637817 293.01300049 0.83277118]	[5.41787720e+02 7.11226074e+02 1.76911414e-01]	[5.57256836e+02 7.08617371e+02 1.70105934e-01]	[5.41831177e+02 6.93218689e+02 5.31873442e-02]	[4.87990875e+02 8.98471130e+02 7.72449732e-01]	[4.72559235e+02 8.93440063e+02 7.81002402e-01]	[4.93106415e+02 8.72715637e+02 7.33533263e-01]
[482.89193726 333.92919922 0.81007886]	[480.2661438 364.80078125 0.8946383 ]	[421.25680542 369.93774414 0.84468365]	[408.46298218 464.87188721 0.82127297]	[395.56695557 554.64459229 0.85106826]	[536.72479248 362.20187378 0.86575222]	[557.17773438 462.28256226 0.85536551]	[580.2666626 557.18017578 0.83416462]	[485.35217285 562.32098389 0.74308515]	[444.43032837 562.41027832 0.71128684]	[475.14379883 723.91644287 0.80698705]	[4.85445251e+02 8.65058960e+02 8.14362764e-01]	[523.91607666 559.79827881 0.74770886]	[541.7633667 713.76422119 0.79124969]	[5.23894470e+02 6.82959106e+02 1.02845900e-01]	[472.55490112 318.75305176 0.7634629 ]	[495.62924194 316.16253662 0.82229543]	[444.37841797 310.94287109 0.80488694]	[503.51196289 295.41421509 0.82490808]	[0. 0. 0.]	[0. 0. 0.]	[0. 0. 0.]	[4.87995544e+02 8.98472656e+02 7.70607710e-01]	[4.72565704e+02 8.93441711e+02 7.77905345e-01]	[4.93098877e+02 8.72718323e+02 7.32648432e-01]
[482.86416626 333.95452881 0.80657053]	[480.26824951 364.80377197 0.89411443]	[421.25772095 369.91503906 0.84457684]	[408.44055176 464.84603882 0.82634902]	[395.57290649 552.15148926 0.850223 ]	[539.1696167 362.20739746 0.86755866]	[554.71258545 462.3270874 0.8510651 ]	[577.7956543 559.70471191 0.84011841]	[485.34576416 562.34020996 0.74838018]	[444.4107666 562.42822266 0.71864289]	[475.11355591 723.91870117 0.80407095]	[4.85434174e+02 8.65084961e+02 8.18008661e-01]	[523.91766357 559.81018066 0.75222254]	[541.74151611 716.2756958 0.78263438]	[5.26460632e+02 6.82960205e+02 1.07964322e-01]	[472.51879883 318.75415039 0.74521953]	[495.62652588 316.17251587 0.80399835]	[444.39172363 310.93005371 0.79652739]	[505.90481567 295.42550659 0.83165479]	[0. 0. 0.]	[0. 0. 0.]	[0. 0. 0.]	[4.87995911e+02 8.98473511e+02 7.71342516e-01]	[4.72570557e+02 8.93447083e+02 7.77800679e-01]	[4.93077759e+02 8.72746521e+02 7.31465578e-01]
[482.81680298 333.97909546 0.80107415]	[480.26724243 364.81530762 0.89317936]	[421.24719238 369.92202759 0.84710371]	[408.39245605 464.86355591 0.82888937]	[395.55340576 552.14837646 0.84752041]	[539.18511963 362.22741699 0.86673272]	[554.70782471 462.31906128 0.85033995]	[577.79412842 559.73291016 0.84009045]	[485.34350586 562.34405518 0.74852532]	[444.38604736 562.44036865 0.72568357]	[475.07617188 723.92681885 0.8015542 ]	[4.85430939e+02 8.65038269e+02 8.14731598e-01]	[523.93334961 559.80780029 0.74511498]	[539.32067871 716.27331543 0.77650017]	[5.16204163e+02 6.80389771e+02 1.05281532e-01]	[469.96517944 318.77059937 0.73218644]	[495.59518433 316.17492676 0.7924397 ]	[444.35992432 310.96725464 0.78857374]	[505.9133606 295.44070435 0.84096646]	[0. 0. 0.]	[0. 0. 0.]	[0. 0. 0.]	[4.87980957e+02 8.98475769e+02 7.73535073e-01]	[4.72545898e+02 8.93442322e+02 7.78418481e-01]	[4.93100708e+02 8.72700989e+02 7.32542992e-01]
[482.80477905 333.93484497 0.77047753]	[480.27148438 364.81781006 0.89317769]	[421.25326538 369.92263794 0.84856224]	[405.91412354 464.87713623 0.83124268]	[395.51428223 554.62945557 0.84037942]	[539.17907715 362.23825073 0.86436802]	[554.684021 462.3404541 0.84809059]	[577.72479248 559.74359131 0.83832699]	[485.34228516 562.32281494 0.74551046]	[444.37969971 562.4263916 0.72543657]	[472.5909729 723.92913818 0.80168271]	[4.85436066e+02 8.62563232e+02 8.15522194e-01]	[523.93292236 559.77679443 0.74118608]	[539.31219482 718.84533691 0.77594244]	[5.18709229e+02 6.82923706e+02 1.03087366e-01]	[467.48278809 318.74404907 0.70157224]	[493.12405396 316.14944458 0.7663523 ]	[444.33001709 310.95074463 0.78682011]	[505.91714478 295.46005249 0.84890926]	[0. 0. 0.]	[0. 0. 0.]	[0. 0. 0.]	[4.87957947e+02 8.98484192e+02 7.73129284e-01]	[4.72522217e+02 8.93441223e+02 7.76319861e-01]	[4.93115143e+02 8.70319519e+02 7.36661851e-01]
[482.80130005 333.93096924 0.77035213]	[480.26898193 364.81213379 0.89377296]	[421.2512207 369.91278076 0.84830236]	[405.92483521 464.85482788 0.83226138]	[395.51635742 554.62921143 0.84080446]	[539.17456055 362.23199463 0.86437237]	[554.68444824 462.34051514 0.84782565]	[577.71777344 559.75286865 0.83971393]	[485.34310913 562.34143066 0.74751931]	[444.37976074 562.44329834 0.72647238]	[472.58752441 723.93762207 0.80311155]	[4.85436493e+02 8.65036621e+02 8.16210866e-01]	[523.934021 559.79827881 0.74312711]	[539.31390381 718.85437012 0.7764641 ]	[5.18719666e+02 6.82925476e+02 1.03334822e-01]	[467.47570801 318.7371521 0.7007004 ]	[493.12191772 316.14447021 0.76618314]	[444.33172607 310.94540405 0.78047049]	[505.91711426 295.46749878 0.84801489]	[0. 0. 0.]	[0. 0. 0.]	[0. 0. 0.]	[4.87954132e+02 8.98489441e+02 7.72615492e-01]	[4.72521484e+02 8.93446655e+02 7.74969578e-01]	[4.93116486e+02 8.72691650e+02 7.36847341e-01]
[482.83709717 333.93832397 0.77829415]	[480.21710205 364.82131958 0.88872236]	[421.18865967 369.92526245 0.8549003 ]	[405.84524536 464.83041382 0.84754741]	[393.06634521 552.13690186 0.83520216]	[536.70758057 362.23046875 0.85898173]	[554.65814209 462.40628052 0.83852899]	[575.19628906 559.7645874 0.83915043]	[482.91061401 562.30529785 0.75823581]	[441.9206543 562.40246582 0.7357865 ]	[472.52572632 721.46697998 0.79617596]	[4.85394684e+02 8.65041748e+02 8.19139659e-01]	[523.87609863 559.75244141 0.74337399]	[539.28955078 718.88262939 0.76965141]	[5.18753601e+02 6.85495544e+02 9.76511836e-02]	[469.97460938 318.74124146 0.70526552]	[495.59838867 316.14529419 0.77372146]	[444.33493042 310.92803955 0.77987981]	[505.91320801 295.4447937 0.83919072]	[0. 0. 0.]	[0. 0. 0.]	[0. 0. 0.]	[4.87940857e+02 8.98463989e+02 7.68950462e-01]	[4.70042389e+02 8.93435852e+02 7.75035858e-01]	[4.93065918e+02 8.72699280e+02 7.30140328e-01]
[482.90844727 331.48318481 0.76313126]	[480.18084717 364.81951904 0.88247144]	[421.14889526 369.93688965 0.85349017]	[403.36914062 464.86294556 0.85442573]	[392.96792603 554.61706543 0.82386792]	[536.64569092 362.23266602 0.85139459]	[554.62548828 462.38647461 0.84266698]	[575.2088623 559.76739502 0.84028935]	[482.92782593 562.31811523 0.75932926]	[441.9211731 562.41162109 0.73567313]	[472.51068115 723.97229004 0.80627787]	[4.85378937e+02 8.62556458e+02 8.20044637e-01]	[523.90936279 559.77349854 0.7449615 ]	[539.2512207 721.4317627 0.77428335]	[5.18731934e+02 6.85467773e+02 1.07867911e-01]	[472.53759766 318.73071289 0.70402777]	[495.63366699 316.12466431 0.78204644]	[444.33422852 310.93502808 0.77523994]	[505.89526367 293.01712036 0.81547797]	[0. 0. 0.]	[0. 0. 0.]	[0. 0. 0.]	[4.87944092e+02 8.98472107e+02 7.69569635e-01]	[4.72515015e+02 8.93437073e+02 7.73769319e-01]	[4.93069031e+02 8.70307922e+02 7.31850266e-01]
[482.81539917 333.96636963 0.78482187]	[480.16296387 364.81289673 0.88071382]	[418.79733276 369.93395996 0.85479105]	[403.33306885 464.82675171 0.86464608]	[390.44049072 552.14239502 0.82027698]	[534.15063477 362.22616577 0.85142541]	[552.13909912 462.39904785 0.84137285]	[575.20159912 559.75976562 0.83848381]	[482.92324829 562.31304932 0.76462078]	[441.91748047 562.39868164 0.73923415]	[470.0083313 723.93328857 0.80842119]	[4.85343201e+02 8.62538635e+02 8.18982959e-01]	[523.91137695 559.78137207 0.74862701]	[539.2590332 723.88537598 0.78169644]	[5.16150879e+02 6.85426208e+02 1.02845006e-01]	[469.95425415 318.76565552 0.7103678 ]	[493.09127808 316.17776489 0.7847594 ]	[444.30776978 310.90023804 0.76265574]	[503.50985718 295.41036987 0.83503193]	[0. 0. 0.]	[0. 0. 0.]	[0. 0. 0.]	[4.87980927e+02 8.98431030e+02 7.78496325e-01]	[4.72551025e+02 8.93411804e+02 7.81292856e-01]	[4.90557068e+02 8.70290100e+02 7.26244807e-01]
[482.80224609 333.95159912 0.78904915]	[480.14004517 364.80175781 0.87770844]	[418.76382446 369.93191528 0.8546927 ]	[403.28570557 464.81918335 0.87309688]	[387.87460327 554.64208984 0.81961703]	[534.11029053 362.2182312 0.85147053]	[552.11633301 462.32925415 0.85265052]	[575.21185303 559.73400879 0.8357113 ]	[482.93145752 562.29504395 0.76382577]	[441.91589355 562.38311768 0.73971081]	[469.9753418 721.45837402 0.79582834]	[4.82926544e+02 8.65087585e+02 8.30907822e-01]	[523.92370605 559.76330566 0.74574453]	[539.30834961 723.91162109 0.78866601]	[5.21245056e+02 6.85498047e+02 1.03197128e-01]	[469.96841431 318.74789429 0.70907986]	[493.05737305 316.17242432 0.77743053]	[444.32626343 310.87667847 0.76347339]	[503.48791504 295.39898682 0.84457469]	[0. 0. 0.]	[0. 0. 0.]	[0. 0. 0.]	[4.87942200e+02 8.98430298e+02 7.77075052e-01]	[4.70040405e+02 8.93418701e+02 7.74937332e-01]	[4.88007904e+02 8.72719238e+02 7.17576921e-01]
[482.72476196 331.45556641 0.72446066]	[477.73529053 364.78616333 0.86929834]	[418.72854614 369.92102051 0.85321462]	[403.25497437 462.44168091 0.87905592]	[385.35809326 554.65667725 0.82601786]	[531.58331299 362.21795654 0.85019636]	[552.09466553 462.32653809 0.85174966]	[575.19952393 557.24908447 0.82329285]	[482.92266846 562.30334473 0.76938236]	[441.89297485 562.39239502 0.74560714]	[467.4453125 721.44274902 0.80283761]	[4.82892395e+02 8.65037598e+02 8.32954764e-01]	[523.93444824 559.77178955 0.74662709]	[541.72357178 723.95355225 0.7945295 ]	[5.18777222e+02 6.85540649e+02 7.82559142e-02]	[467.41842651 318.66702271 0.65116018]	[488.01803589 316.13244629 0.72326756]	[444.29241943 308.37786865 0.75113046]	[503.41183472 295.49862671 0.85331196]	[0. 0. 0.]	[0. 0. 0.]	[0. 0. 0.]	[4.85480530e+02 8.98436401e+02 7.75776207e-01]	[4.70004456e+02 8.93410950e+02 7.76057720e-01]	[4.87969147e+02 8.70316956e+02 7.21266389e-01]
[482.7250061 331.45959473 0.71933275]	[477.72155762 364.78616333 0.86712593]	[418.72439575 369.92709351 0.85421175]	[403.24609375 464.82418823 0.87839311]	[385.35858154 554.65966797 0.82547683]	[531.57232666 362.21487427 0.85067225]	[552.08947754 462.31820679 0.85203981]	[575.19592285 557.24462891 0.82226032]	[482.92355347 562.31323242 0.76990658]	[441.89129639 562.40002441 0.7448473 ]	[467.46759033 721.40454102 0.79478711]	[4.82884949e+02 8.65059021e+02 8.34682584e-01]	[523.93585205 559.78503418 0.747379 ]	[541.71453857 723.96514893 0.79408431]	[5.18692078e+02 6.85569885e+02 8.73266086e-02]	[467.41952515 318.6680603 0.64461899]	[488.01898193 316.13568115 0.71882021]	[444.29165649 308.37106323 0.74906462]	[503.40948486 295.49780273 0.85146701]	[0. 0. 0.]	[0. 0. 0.]	[0. 0. 0.]	[4.85483063e+02 8.98444214e+02 7.76182175e-01]	[4.70005371e+02 8.93415771e+02 7.75080025e-01]	[4.87955048e+02 8.72695007e+02 7.20262587e-01]
[477.73840332 334.0369873 0.77675068]	[475.15170288 364.77868652 0.84434712]	[418.61587524 369.9541626 0.84151232]	[400.74752808 464.88519287 0.89416194]	[382.78610229 557.23400879 0.85687065]	[528.99176025 362.20346069 0.85946667]	[552.078125 462.29553223 0.85167873]	[577.71307373 554.69036865 0.80929071]	[482.95275879 562.26348877 0.7590093 ]	[444.30838013 562.39544678 0.73682147]	[467.48495483 718.82965088 0.78140277]	[4.82868195e+02 8.65063721e+02 8.36907029e-01]	[523.94000244 557.24938965 0.73374492]	[541.88861084 726.45050049 0.80005097]	[5.21232666e+02 6.90651611e+02 9.71073508e-02]	[462.32498169 318.74078369 0.73886383]	[482.94348145 318.58508301 0.83644009]	[441.78079224 305.85739136 0.72404444]	[503.26251221 295.59906006 0.89175457]	[0. 0. 0.]	[0. 0. 0.]	[0. 0. 0.]	[4.87918823e+02 8.98456726e+02 7.76174486e-01]	[4.70003174e+02 8.93430054e+02 7.75661111e-01]	[4.87936279e+02 8.72698608e+02 7.26271629e-01]
[477.65280151 334.04852295 0.738258 ]	[472.6149292 362.32894897 0.84060627]	[418.58618164 369.97265625 0.84149909]	[400.73059082 464.88183594 0.90521532]	[382.73822021 559.75091553 0.87728316]	[526.49975586 359.78341675 0.87819517]	[549.59979248 462.22055054 0.85003096]	[577.78924561 552.1192627 0.81471646]	[485.37536621 559.80786133 0.74189615]	[444.41970825 562.3795166 0.71819699]	[469.97631836 716.2824707 0.78233069]	[4.82851685e+02 8.65099060e+02 8.40686977e-01]	[523.97570801 557.19750977 0.72381347]	[541.95404053 726.44799805 0.78640431]	[5.23907715e+02 7.08561279e+02 2.50267506e-01]	[462.25384521 318.7333374 0.69528592]	[482.8755188 318.58029175 0.82808858]	[441.71017456 303.28823853 0.72373182]	[503.2494812 295.5579834 0.89721131]	[5.34152039e+02 7.36830444e+02 3.54783356e-01]	[5.44339111e+02 7.31724304e+02 3.68687123e-01]	[0. 0. 0.]	[4.87932343e+02 8.98460266e+02 7.76246607e-01]	[4.70005066e+02 8.93445923e+02 7.73497880e-01]	[4.87916962e+02 8.72735168e+02 7.23263621e-01]
[477.64733887 334.05419922 0.73932964]	[475.06829834 362.32879639 0.8425284 ]	[418.59109497 369.97021484 0.84215653]	[400.72857666 464.88549805 0.9056251 ]	[382.73791504 559.75213623 0.87711495]	[526.50268555 359.78024292 0.87813646]	[552.0579834 462.2300415 0.85367024]	[577.79034424 552.12353516 0.81481332]	[485.38183594 559.81988525 0.74258941]	[444.42037964 562.39086914 0.7198832 ]	[469.96447754 716.25836182 0.78301585]	[4.82853149e+02 8.65094482e+02 8.39756489e-01]	[523.9876709 557.21368408 0.72402543]	[541.9508667 726.45263672 0.78574765]	[5.23889954e+02 7.08534424e+02 2.62335539e-01]	[462.24841309 318.73666382 0.69704509]	[482.87280273 318.58535767 0.83033878]	[441.70950317 303.30029297 0.72114021]	[503.24981689 295.55804443 0.89512324]	[5.34152405e+02 7.36810852e+02 3.57697457e-01]	[5.44334351e+02 7.31705811e+02 3.72568488e-01]	[0. 0. 0.]	[4.87937927e+02 8.98459961e+02 7.74424553e-01]	[4.70012115e+02 8.93446228e+02 7.71319330e-01]	[4.87917511e+02 8.72727661e+02 7.21175790e-01]
[464.88342285 333.92904663 0.80143589]	[467.48513794 362.31698608 0.85555148]	[416.06942749 372.46746826 0.81568497]	[398.25143433 467.43890381 0.86685663]	[380.24230957 562.25830078 0.90942985]	[523.96759033 359.74267578 0.90383625]	[549.49938965 459.64804077 0.83955598]	[580.3380127 544.49822998 0.87537885]	[487.91687012 559.7769165 0.72223151]	[446.96713257 562.3817749 0.70887673]	[472.58276367 716.26641846 0.77139133]	[4.82850403e+02 8.65118164e+02 8.44022691e-01]	[526.46679688 554.67950439 0.71690786]	[546.93103027 708.63903809 0.80898076]	[523.90136719 718.88909912 0.73496884]	[457.11880493 318.59686279 0.80701751]	[480.22946167 318.51843262 0.90453261]	[439.15725708 305.80575562 0.68384784]	[500.80664062 295.58303833 0.89596212]	[5.21352722e+02 7.62418518e+02 7.53078163e-01]	[5.29042908e+02 7.52278320e+02 6.61678314e-01]	[5.18783325e+02 7.08586426e+02 6.14924550e-01]	[4.85467926e+02 8.98476135e+02 7.71895170e-01]	[4.69992554e+02 8.95837524e+02 7.75731266e-01]	[4.85468231e+02 8.72747986e+02 7.36352563e-01]
[464.86547852 333.93908691 0.80985713]	[464.97348022 362.27853394 0.87286562]	[413.59561157 372.45446777 0.80566716]	[398.22357178 467.427948 0.86639088]	[380.2194519 562.31256104 0.92289525]	[523.86199951 359.69012451 0.91338313]	[549.49975586 457.21463013 0.83637381]	[582.80950928 544.46697998 0.90068984]	[487.96102905 559.78607178 0.72442949]	[449.46109009 562.39111328 0.71469426]	[475.07775879 713.74536133 0.77608091]	[4.82845764e+02 8.65093018e+02 8.42892528e-01]	[526.5067749 554.68554688 0.71677041]	[549.49359131 706.06848145 0.81818652]	[523.8684082 713.7755127 0.7616424]	[454.62832642 318.60299683 0.79962063]	[480.1890564 316.13214111 0.88746375]	[439.09265137 305.84841919 0.67068017]	[500.74163818 295.47756958 0.89732313]	[5.21246216e+02 7.59857605e+02 7.55853713e-01]	[5.26412781e+02 7.52193909e+02 6.90228999e-01]	[5.18706421e+02 7.06034119e+02 5.97169042e-01]	[4.85456512e+02 8.98459290e+02 7.73141861e-01]	[4.69980988e+02 8.93444153e+02 7.79732645e-01]	[4.85461182e+02 8.72722717e+02 7.37207890e-01]
[464.84255981 331.49951172 0.79452223]	[464.93087769 362.27258301 0.88076746]	[413.53448486 372.49526978 0.80467093]	[398.17218018 467.41964722 0.87143695]	[380.20303345 562.32147217 0.93221474]	[523.80041504 359.65145874 0.91632801]	[547.07189941 457.10644531 0.82534331]	[582.88775635 544.30493164 0.91639525]	[488.01446533 559.75811768 0.72436821]	[451.98522949 562.38024902 0.7187081 ]	[475.10736084 713.76477051 0.78430283]	[4.82869232e+02 8.65061401e+02 8.41202736e-01]	[526.54180908 554.64251709 0.7153793 ]	[554.63769531 706.06323242 0.82308102]	[523.87078857 711.21472168 0.78218818]	[454.60421753 318.57815552 0.78092915]	[480.15106201 316.1026001 0.86621797]	[439.08145142 308.34860229 0.69556743]	[498.25643921 295.46853638 0.86814886]	[521.28723145 757.37164307 0.77462173]	[5.26449707e+02 7.49765747e+02 7.03522205e-01]	[5.18691711e+02 7.03483704e+02 5.80527544e-01]	[4.85484192e+02 8.98464478e+02 7.70145774e-01]	[4.70010712e+02 8.93443115e+02 7.77300715e-01]	[4.85486816e+02 8.72699036e+02 7.38445759e-01]
[462.33932495 333.92141724 0.83343625]	[464.89654541 362.25457764 0.88807672]	[411.0322876 372.46899414 0.7983017 ]	[398.16925049 467.41925049 0.86866486]	[380.20913696 562.31097412 0.93084836]	[521.42370605 359.61807251 0.91199535]	[549.4954834 454.6444397 0.82026118]	[582.90435791 541.86663818 0.90782058]	[490.48599243 559.72375488 0.71449244]	[451.99176025 562.35595703 0.7127291 ]	[477.60586548 713.75 0.78432918]	[4.82891357e+02 8.62571350e+02 8.35563779e-01]	[529.01989746 552.08758545 0.70397997]	[554.70678711 705.97601318 0.8110714 ]	[523.96081543 711.21112061 0.76718026]	[452.00219727 318.58340454 0.80076981]	[477.7020874 316.14398193 0.88795161]	[436.62039185 308.31619263 0.64482147]	[498.18460083 295.45974731 0.84720612]	[521.35986328 757.39111328 0.79091853]	[5.29004639e+02 7.49773010e+02 7.01249838e-01]	[5.18748108e+02 7.03472351e+02 5.78986645e-01]	[4.87937256e+02 8.98447083e+02 7.76635766e-01]	[4.70037903e+02 8.93422302e+02 7.80834973e-01]	[4.87926331e+02 8.70302551e+02 7.33792782e-01]
[459.84237671 331.4553833 0.84098613]	[464.88696289 362.2772522 0.88676876]	[413.49154663 372.49002075 0.79986423]	[398.16137695 467.43392944 0.86732215]	[380.20697021 562.26501465 0.92274702]	[521.40826416 359.62060547 0.91665846]	[549.48486328 454.5809021 0.81026471]	[582.95587158 541.86865234 0.90172541]	[490.52404785 557.23577881 0.70345908]	[452.04629517 562.33355713 0.70386016]	[477.6880188 716.28308105 0.7775932 ]	[4.82908112e+02 8.62556152e+02 8.27762008e-01]	[529.04077148 549.55004883 0.6930303 ]	[557.1673584 706.00622559 0.80984724]	[526.41339111 711.17492676 0.73357159]	[446.88446045 318.53884888 0.8323999 ]	[475.14276123 316.11972046 0.87841672]	[434.12258911 308.38201904 0.58637875]	[495.66464233 295.43865967 0.82058764]	[521.36553955 757.33227539 0.78427172]	[5.28980347e+02 7.49759766e+02 6.92595780e-01]	[5.21268127e+02 7.03436646e+02 5.37904024e-01]	[4.87923798e+02 8.98449280e+02 7.82409847e-01]	[4.70023285e+02 8.93414368e+02 7.86120117e-01]	[4.87944733e+02 8.70298523e+02 7.19419003e-01]
[462.23025513 333.9175415 0.85399055]	[464.87646484 362.29345703 0.88712364]	[411.02633667 372.54269409 0.80340308]	[398.18383789 467.45559692 0.86814451]	[380.22497559 562.23468018 0.91311222]	[521.39862061 359.61547852 0.91680062]	[549.50109863 454.56793213 0.80560714]	[582.97375488 541.89221191 0.90000284]	[490.56808472 557.24786377 0.70222211]	[452.0713501 562.33764648 0.70426983]	[477.69177246 713.78179932 0.78244293]	[4.82947235e+02 8.62567505e+02 8.20759773e-01]	[531.54101562 549.56970215 0.68574917]	[557.20941162 706.09454346 0.81723642]	[526.44555664 711.12200928 0.7393387 ]	[446.95654297 318.59857178 0.83078569]	[475.15527344 316.17755127 0.88215649]	[436.55535889 310.92480469 0.66100472]	[493.11816406 295.5418396 0.8226034 ]	[523.85803223 759.86431885 0.77976447]	[5.34112854e+02 7.49764404e+02 6.80813611e-01]	[5.21301880e+02 7.03379944e+02 5.50998032e-01]	[4.85442017e+02 8.98454956e+02 7.84963429e-01]	[4.69987854e+02 8.93405273e+02 7.84102321e-01]	[4.88009583e+02 8.72708374e+02 7.09911168e-01]
[462.24264526 331.49758911 0.85934997]	[464.89801025 362.33105469 0.87858075]	[411.02780151 375.03283691 0.81259847]	[398.19216919 469.99145508 0.86431873]	[380.24072266 559.82073975 0.90399921]	[521.421875 359.63528442 0.9169572 ]	[549.52807617 454.6038208 0.80489838]	[582.98443604 541.92523193 0.9015131 ]	[490.55465698 557.24523926 0.70261514]	[452.06088257 562.3369751 0.70445979]	[477.72238159 716.29309082 0.77989322]	[4.82981842e+02 8.65081909e+02 8.21440399e-01]	[531.53051758 549.57330322 0.68957651]	[557.16131592 706.06829834 0.80521095]	[5.29036499e+02 7.13721313e+02 7.02011406e-01]	[446.96340942 318.60757446 0.82963538]	[475.16400146 316.17678833 0.88556349]	[436.53799438 310.94104004 0.66637099]	[493.11618042 295.56594849 0.82277393]	[523.91918945 759.94104004 0.79264873]	[5.36683289e+02 7.52236877e+02 6.86046183e-01]	[5.23834106e+02 7.06023621e+02 5.70904613e-01]	[4.85468262e+02 8.98481506e+02 7.72951245e-01]	[4.70010834e+02 8.93435120e+02 7.75456607e-01]	[4.90513031e+02 8.72750000e+02 7.17419624e-01]
[462.21786499 331.46310425 0.86374569]	[464.94360352 364.77603149 0.86498785]	[413.55484009 375.07653809 0.82595295]	[398.20724487 472.5380249 0.86304247]	[380.33901978 559.82409668 0.88917333]	[523.78833008 359.6680603 0.91560394]	[549.58215332 457.11160278 0.80928689]	[582.94915771 541.89959717 0.902233 ]	[493.03579712 557.24273682 0.70150781]	[454.53292847 562.33190918 0.70467287]	[477.7277832 713.78259277 0.78280371]	[4.82976776e+02 8.65066956e+02 8.20794284e-01]	[531.5625 549.56793213 0.68918979]	[552.15032959 708.50836182 0.78820181]	[5.31540955e+02 7.16289124e+02 7.02853382e-01]	[446.93670654 318.58181763 0.83362019]	[475.13577271 316.13726807 0.88250017]	[434.11938477 310.93579102 0.64731252]	[495.60858154 295.57147217 0.83588731]	[524.01037598 764.96209717 0.78087676]	[5.39229675e+02 7.54824097e+02 6.89579666e-01]	[5.23875671e+02 7.06117737e+02 6.00841284e-01]	[4.85476807e+02 8.98481812e+02 7.73169100e-01]	[4.70018311e+02 8.93441284e+02 7.75188148e-01]	[4.90523865e+02 8.72732422e+02 7.18810916e-01]
[462.27304077 331.49124146 0.84475958]	[467.39331055 364.78213501 0.85603958]	[413.59231567 375.09078979 0.83060986]	[400.62371826 472.59750366 0.87242192]	[382.7322998 559.80407715 0.88627881]	[523.83935547 359.6680603 0.91761011]	[552.07965088 457.20620728 0.81754577]	[582.93676758 544.31634521 0.90600544]	[493.03878784 559.75518799 0.70472842]	[452.06976318 562.36010742 0.7024473 ]	[477.74795532 718.84423828 0.79020023]	[4.82974213e+02 8.65125427e+02 8.20936203e-01]	[531.56213379 552.13916016 0.68825251]	[552.09350586 708.59588623 0.80143386]	[5.28970276e+02 7.23915344e+02 7.08409607e-01]	[449.46765137 318.61218262 0.80789524]	[477.62411499 316.17440796 0.88169986]	[436.59536743 310.97616577 0.64427954]	[495.68447876 295.57388306 0.8317591 ]	[523.93762207 765.05456543 0.792871 ]	[5.36669800e+02 7.59921387e+02 6.82134867e-01]	[5.23845581e+02 7.11138245e+02 6.11880362e-01]	[4.85465332e+02 8.98476929e+02 7.75441766e-01]	[4.70026489e+02 8.93447021e+02 7.74522483e-01]	[4.90519470e+02 8.72788940e+02 7.10851133e-01]
[462.26327515 331.47302246 0.83763635]	[467.47836304 364.80493164 0.84328765]	[416.07528687 375.10913086 0.84478843]	[400.68392944 472.58242798 0.8697561 ]	[382.86645508 559.74414062 0.86720669]	[523.91491699 359.70199585 0.9135555 ]	[554.62335205 459.67202759 0.82720262]	[582.91455078 544.35235596 0.90352529]	[493.04699707 559.77539062 0.70774496]	[454.53939819 562.37585449 0.7025398 ]	[480.14193726 718.8918457 0.79618394]	[4.82976593e+02 8.65135376e+02 8.19114447e-01]	[531.55047607 554.64434814 0.69055891]	[549.55084229 708.67193604 0.79029316]	[5.26474670e+02 7.23978638e+02 7.10173428e-01]	[449.47451782 318.58444214 0.80598831]	[477.63293457 316.1647644 0.87439072]	[436.66192627 313.41925049 0.59705275]	[498.17852783 295.62081909 0.84731442]	[523.94665527 767.4942627 0.79705751]	[5.36664124e+02 7.62418823e+02 6.86823368e-01]	[5.23824524e+02 7.11190430e+02 5.92016459e-01]	[4.85484802e+02 8.98470520e+02 7.74879694e-01]	[4.72518890e+02 8.93446228e+02 7.73240983e-01]	[4.90499634e+02 8.72795959e+02 7.09648073e-01]
[462.25003052 331.49008179 0.84415817]	[469.95953369 364.79980469 0.84208608]	[416.10980225 375.07131958 0.84719664]	[400.70999146 472.58325195 0.86530489]	[385.40158081 559.80310059 0.86472738]	[523.94787598 359.71200562 0.91381949]	[554.62524414 459.70892334 0.83316964]	[582.92260742 544.45800781 0.89715993]	[493.04916382 559.78430176 0.70914435]	[454.58081055 562.38684082 0.70672691]	[480.19418335 721.39208984 0.80376768]	[4.82987305e+02 8.67659363e+02 8.28088522e-01]	[529.06817627 554.64825439 0.69101644]	[547.03607178 711.17895508 0.76565224]	[5.26500488e+02 7.24021118e+02 6.90523982e-01]	[449.45196533 318.57568359 0.82213187]	[477.63433838 318.51251221 0.87701094]	[439.06750488 313.44873047 0.53760612]	[498.23944092 298.08798218 0.86292386]	[523.96331787 767.4720459 0.7826674 ]	[5.36672791e+02 7.62410889e+02 6.74002826e-01]	[5.23867676e+02 7.11223389e+02 5.71315229e-01]	[4.85483063e+02 8.98508118e+02 7.73257077e-01]	[4.72524597e+02 8.95858765e+02 7.71798253e-01]	[4.90491425e+02 8.72894226e+02 7.13564217e-01]
[462.32037354 333.94766235 0.84074688]	[469.99603271 364.86328125 0.83190089]	[416.1545105 375.11422729 0.85988343]	[400.78887939 472.57113647 0.85820812]	[390.49365234 562.22241211 0.86332524]	[523.97247314 359.75085449 0.90995604]	[554.63922119 459.740448 0.84796369]	[582.89111328 544.50720215 0.89935857]	[490.57162476 559.83099365 0.7115711 ]	[454.54550171 562.43206787 0.70523471]	[480.23825073 723.93267822 0.81969684]	[4.85340332e+02 8.67704468e+02 8.30012381e-01]	[529.05529785 557.19342041 0.69538343]	[544.46728516 718.88818359 0.75811374]	[5.26492065e+02 7.26509338e+02 6.34106398e-01]	[449.51489258 318.62884521 0.81345999]	[477.69299316 318.52624512 0.87530357]	[439.05618286 313.4937439 0.58874077]	[500.66976929 298.01647949 0.88134468]	[5.23941772e+02 7.67507141e+02 7.42575884e-01]	[5.36668152e+02 7.62443298e+02 6.41006112e-01]	[5.23950134e+02 7.16278870e+02 4.98953462e-01]	[4.87918915e+02 8.98515564e+02 7.74811685e-01]	[4.72534027e+02 8.95862061e+02 7.72217453e-01]	[4.88016571e+02 8.72929932e+02 7.11132109e-01]
[462.4390564 334.07571411 0.8476541 ]	[472.56332397 369.89535522 0.8244288 ]	[418.55328369 377.53762817 0.8733815 ]	[400.82034302 475.11096191 0.86673856]	[395.50994873 562.28631592 0.89382082]	[526.40197754 359.8057251 0.89161056]	[554.64776611 459.78024292 0.84977871]	[582.86907959 546.96228027 0.89626706]	[490.49282837 562.31323242 0.71321332]	[452.01712036 564.88891602 0.70511985]	[480.24649048 723.8963623 0.8316527 ]	[4.85358582e+02 8.67646912e+02 8.25076044e-01]	[526.5480957 559.71630859 0.70487732]	[544.43408203 718.89892578 0.75213319]	[5.26496094e+02 7.26498169e+02 6.18938327e-01]	[454.56130981 318.75723267 0.81954956]	[480.14944458 318.61798096 0.91026044]	[439.09341431 313.54528809 0.61672223]	[500.71963501 298.09466553 0.87823939]	[5.23935120e+02 7.65011292e+02 6.97380185e-01]	[5.36695862e+02 7.57391602e+02 6.09296739e-01]	[5.23936279e+02 7.16278198e+02 4.89825517e-01]	[4.87919525e+02 8.98479614e+02 7.79164910e-01]	[4.72517700e+02 8.93446655e+02 7.74167120e-01]	[4.90502411e+02 8.72877319e+02 7.11294353e-01]
[464.91943359 336.45532227 0.84249055]	[475.10025024 372.46112061 0.83770001]	[418.59051514 377.57168579 0.88162345]	[400.8755188 475.12738037 0.860493 ]	[395.61074829 562.35321045 0.90783584]	[526.46960449 362.24157715 0.87113225]	[554.70977783 462.20535278 0.83885229]	[582.87658691 549.52905273 0.87079251]	[488.02252197 562.35168457 0.71910614]	[449.5163269 564.91027832 0.70803243]	[480.25811768 723.99755859 0.83694726]	[4.85427917e+02 8.67621094e+02 8.21183085e-01]	[528.96405029 559.78509521 0.7132417 ]	[544.32263184 716.29614258 0.73709917]	[5.29011597e+02 7.29142639e+02 5.97315013e-01]	[457.11956787 318.7678833 0.84478009]	[480.23272705 318.63095093 0.94247884]	[439.17935181 313.48522949 0.68438351]	[500.80560303 298.13070679 0.89785773]	[5.23824463e+02 7.67579651e+02 7.21307635e-01]	[5.31612305e+02 7.65043640e+02 6.25744045e-01]	[5.26405151e+02 7.23917725e+02 4.78184760e-01]	[4.87946167e+02 8.98487488e+02 7.83997595e-01]	[4.72555420e+02 8.93446472e+02 7.79385805e-01]	[4.93079071e+02 8.72838745e+02 7.16538846e-01]
[470.01754761 336.52380371 0.83386719]	[477.60748291 372.52978516 0.85847825]	[418.64532471 377.60189819 0.89356375]	[403.28265381 477.6335144 0.85201943]	[398.05441284 562.45513916 0.92418528]	[526.53015137 362.3079834 0.84831631]	[557.1730957 462.27053833 0.84485823]	[582.88348389 552.12384033 0.8584618 ]	[487.98059082 562.36108398 0.71818048]	[449.45083618 564.91326904 0.71387351]	[480.27294922 724.00189209 0.84048092]	[4.85447968e+02 8.67680786e+02 8.20916533e-01]	[526.53637695 559.81140137 0.71392608]	[541.94171143 721.37799072 0.72928774]	[5.26457336e+02 7.29142639e+02 5.85207641e-01]	[459.66720581 321.22717285 0.83430886]	[480.35269165 318.70825195 0.92574149]	[439.30310059 313.51477051 0.76028788]	[500.83355713 300.66036987 0.89541698]	[5.23801331e+02 7.67580383e+02 6.89777851e-01]	[5.31574524e+02 7.65020935e+02 5.98589659e-01]	[5.23914124e+02 7.21404175e+02 4.44321513e-01]	[4.87970459e+02 8.98506042e+02 7.84668505e-01]	[4.72583557e+02 8.93457031e+02 7.77601421e-01]	[4.93107025e+02 8.72884216e+02 7.09208071e-01]
[470.01245117 336.52575684 0.83690286]	[477.61398315 372.52828979 0.86069131]	[418.64840698 377.60336304 0.89401561]	[403.28344727 477.62640381 0.84982145]	[398.05508423 562.45471191 0.92489344]	[526.53192139 362.30953979 0.84680045]	[557.19866943 462.29498291 0.83979702]	[582.88574219 552.13574219 0.85793483]	[487.9850769 562.37677002 0.71843743]	[449.45080566 564.92767334 0.71398169]	[480.26296997 724.01080322 0.84035486]	[4.85442902e+02 8.67686218e+02 8.20575953e-01]	[526.54541016 559.82928467 0.71432853]	[541.9375 718.90228271 0.72554809]	[5.26467957e+02 7.29161194e+02 5.86936414e-01]	[459.66369629 321.23114014 0.83227497]	[480.34542847 318.70901489 0.92129564]	[439.30633545 313.50723267 0.75294328]	[500.83230591 300.64102173 0.89584452]	[5.23789673e+02 7.67585144e+02 6.89869404e-01]	[5.31556763e+02 7.65032104e+02 6.00068688e-01]	[5.23916321e+02 7.21425415e+02 4.47052330e-01]	[4.87968628e+02 8.98505798e+02 7.84189343e-01]	[4.72582062e+02 8.93458740e+02 7.76296377e-01]	[4.93101379e+02 8.72888550e+02 7.08744109e-01]
[475.07705688 336.55749512 0.7801224 ]	[477.6378479 375.01263428 0.87932593]	[418.66055298 377.64993286 0.89605266]	[403.34048462 475.11105347 0.82109344]	[398.06253052 562.36401367 0.91972011]	[528.98138428 364.81576538 0.83371508]	[557.20489502 462.34793091 0.83727401]	[582.89178467 557.19378662 0.86981559]	[487.98544312 562.41674805 0.72885132]	[449.4446106 564.95831299 0.72185135]	[480.26211548 724.00518799 0.83783084]	[4.85475006e+02 8.70124329e+02 8.23393762e-01]	[528.97143555 562.309021 0.72677565]	[541.78082275 713.71490479 0.72332269]	[5.26491821e+02 7.36823608e+02 6.17789328e-01]	[459.78594971 321.26498413 0.74695098]	[482.75036621 318.76028442 0.8295002 ]	[441.71520996 313.53375244 0.77035117]	[500.88735962 300.6262207 0.92067093]	[5.21280823e+02 7.70120972e+02 7.17026830e-01]	[5.26495911e+02 7.67676208e+02 6.60466671e-01]	[5.23924133e+02 7.29153625e+02 4.83933449e-01]	[4.87983185e+02 9.01004944e+02 7.73828924e-01]	[4.72589813e+02 8.95873840e+02 7.70333529e-01]	[4.95590698e+02 8.75338562e+02 7.02053130e-01]
[477.70727539 339.15631104 0.7617802 ]	[480.12918091 377.57278442 0.92242932]	[418.73254395 380.1413269 0.9049533 ]	[405.83496094 480.13311768 0.83139217]	[398.12747192 564.92755127 0.93907493]	[534.08605957 374.99777222 0.81605339]	[557.24755859 467.42904663 0.7989521 ]	[582.87322998 562.31500244 0.90644121]	[487.91696167 565.00183105 0.72918141]	[446.96322632 567.51519775 0.70452815]	[480.27502441 726.56988525 0.85949743]	[4.85478210e+02 8.70111267e+02 8.22906792e-01]	[526.44006348 564.88909912 0.74340093]	[541.74841309 721.40710449 0.72996491]	[5.31561890e+02 7.39371277e+02 6.15214705e-01]	[462.30145264 328.91903687 0.68229282]	[482.95010376 326.35510254 0.71196425]	[441.7645874 316.06570435 0.79906511]	[503.32421875 303.21679688 0.89013469]	[5.21267578e+02 7.72798828e+02 7.63549268e-01]	[5.28969604e+02 7.70289246e+02 6.94172323e-01]	[5.26464233e+02 7.29215393e+02 5.21255195e-01]	[4.87982880e+02 9.01035706e+02 7.67557383e-01]	[4.72592438e+02 8.95887878e+02 7.62888193e-01]	[4.93120789e+02 8.72930664e+02 7.04859972e-01]
[477.70123291 339.26254272 0.7751627 ]	[480.14248657 377.65652466 0.92960775]	[418.76022339 380.2303772 0.90263581]	[403.40200806 480.22906494 0.84410226]	[398.11117554 565.00909424 0.93194562]	[531.61676025 375.1109314 0.83115202]	[559.71643066 472.52523804 0.79488933]	[582.85687256 562.3994751 0.91174209]	[487.9156189 567.46008301 0.7274006 ]	[446.97042847 567.57073975 0.69670212]	[480.26983643 726.62823486 0.85859668]	[4.85486359e+02 8.70149597e+02 8.28011751e-01]	[526.42462158 564.91876221 0.74605179]	[541.78033447 724.02429199 0.74679863]	[5.29043884e+02 7.41974121e+02 6.05074525e-01]	[462.31546021 331.49667358 0.7233907 ]	[485.3458252 331.42541504 0.74329382]	[441.76293945 316.17138672 0.81727749]	[503.3894043 308.35784912 0.86694217]	[5.21312012e+02 7.72805542e+02 7.27303147e-01]	[5.28978210e+02 7.70291809e+02 6.68154478e-01]	[5.26433838e+02 7.31713928e+02 5.03975272e-01]	[4.87974579e+02 9.01034729e+02 7.66358733e-01]	[4.72583160e+02 8.95886597e+02 7.62121379e-01]	[4.93116608e+02 8.75356995e+02 7.01708496e-01]
[480.23580933 346.85473633 0.82875061]	[480.15368652 380.1159668 0.9353193 ]	[418.77319336 382.79360962 0.87564969]	[403.37896729 480.36224365 0.84815007]	[398.08944702 567.45788574 0.91656792]	[534.1652832 377.60220337 0.85265911]	[559.74243164 475.15252686 0.81694746]	[582.8571167 564.89923096 0.91838104]	[485.49899292 570.0267334 0.72483671]	[446.94519043 570.11743164 0.69877338]	[480.26589966 729.02020264 0.85238171]	[4.85488068e+02 8.70158569e+02 8.33032489e-01]	[526.43157959 567.49377441 0.73940831]	[541.72827148 726.49316406 0.76106197]	[5.28998047e+02 7.41972717e+02 5.64979613e-01]	[464.8890686 336.62060547 0.79783762]	[485.47174072 336.49121094 0.83628994]	[441.90893555 318.72619629 0.82321 ]	[503.44204712 313.41931152 0.85560083]	[5.21317322e+02 7.75265259e+02 6.99777067e-01]	[5.28971252e+02 7.70298950e+02 6.47594929e-01]	[5.26464478e+02 7.31725342e+02 4.58781123e-01]	[4.87977203e+02 9.01047058e+02 7.64212787e-01]	[4.72583038e+02 8.95892334e+02 7.57888794e-01]	[4.93125153e+02 8.75342773e+02 7.11844444e-01]
[480.36221313 351.9367981 0.78956592]	[480.18218994 380.22399902 0.93302906]	[418.78790283 385.31668091 0.85643619]	[403.36987305 482.78356934 0.84919101]	[398.04275513 570.04614258 0.87770844]	[536.67382812 377.69128418 0.86795461]	[559.72680664 477.66522217 0.83250487]	[582.82867432 564.97137451 0.91091013]	[485.46713257 575.14672852 0.72208524]	[446.91220093 577.7232666 0.70515156]	[480.26400757 729.09747314 0.84267855]	[4.85483429e+02 8.70145874e+02 8.32306385e-01]	[526.42456055 570.08721924 0.7294336 ]	[541.69598389 729.04064941 0.76769185]	[5.23969543e+02 7.47058899e+02 5.74277997e-01]	[467.43969727 339.07772827 0.74104249]	[490.50006104 336.54885864 0.77065581]	[444.33123779 321.2572937 0.79933047]	[503.48043823 313.43273926 0.85338718]	[5.21290771e+02 7.75349548e+02 6.52830958e-01]	[5.26451660e+02 7.72745422e+02 6.31317914e-01]	[5.23903809e+02 7.36804199e+02 4.16383505e-01]	[4.87988861e+02 9.01024170e+02 7.65819967e-01]	[4.72587708e+02 8.95877563e+02 7.62114704e-01]	[4.95591949e+02 8.75332458e+02 7.10262716e-01]
[480.27536011 354.53582764 0.80999237]	[480.20367432 382.76016235 0.92348683]	[418.79776001 387.93338013 0.84624398]	[403.36529541 482.90466309 0.84577864]	[398.01907349 572.61590576 0.86940151]	[536.70074463 380.22689819 0.87506288]	[559.6986084 480.19250488 0.85612833]	[582.8145752 567.53387451 0.88129139]	[485.44195557 577.79016113 0.73396891]	[446.89120483 580.34088135 0.72441578]	[480.25460815 729.15588379 0.84949613]	[4.85488861e+02 8.70161133e+02 8.37914824e-01]	[524.02655029 577.70422363 0.73722523]	[541.77154541 731.64025879 0.7644096 ]	[5.23804138e+02 7.44536194e+02 5.26539028e-01]	[464.89373779 339.23831177 0.73308939]	[488.01385498 339.07009888 0.77920216]	[444.36175537 323.81735229 0.74839532]	[503.50866699 316.00598145 0.8835324 ]	[5.21334534e+02 7.75292664e+02 6.45068765e-01]	[5.26512939e+02 7.70263611e+02 6.02096796e-01]	[5.21361877e+02 7.31724060e+02 3.36618781e-01]	[4.88003845e+02 9.01049072e+02 7.59954989e-01]	[4.72583496e+02 8.95889221e+02 7.53053784e-01]	[4.95623230e+02 8.75346436e+02 7.19408214e-01]
[482.71755981 357.01113892 0.8668071 ]	[480.22540283 385.33874512 0.90796995]	[421.14932251 393.02145386 0.85767651]	[403.35293579 485.39379883 0.84492391]	[395.6104126 575.19763184 0.86855435]	[536.68157959 382.73779297 0.86061221]	[557.25671387 480.31289673 0.86141503]	[582.80328369 570.03283691 0.86575741]	[485.40493774 582.78430176 0.74376953]	[444.4197998 582.88641357 0.73580056]	[480.18353271 731.64190674 0.83100361]	[4.85446747e+02 8.70189026e+02 8.47650588e-01]	[524.00860596 580.28302002 0.74836004]	[541.77618408 734.25518799 0.75473928]	[5.21371094e+02 7.41974426e+02 4.65600848e-01]	[467.42022705 341.73687744 0.78766155]	[493.07733154 339.20980835 0.85141635]	[444.31137085 331.46502686 0.80435866]	[505.88824463 318.60736084 0.87717432]	[5.23829895e+02 7.72740479e+02 6.22873783e-01]	[5.31556885e+02 7.70096558e+02 5.59475958e-01]	[5.21314575e+02 7.31705750e+02 2.65105397e-01]	[4.87998169e+02 9.01038818e+02 7.62533784e-01]	[4.72581604e+02 8.95891968e+02 7.54331708e-01]	[4.93078033e+02 8.75386902e+02 7.16585279e-01]
[480.2901001 357.07754517 0.83553898]	[480.24932861 390.43014526 0.89456803]	[421.14407349 395.60784912 0.88598776]	[403.33111572 485.48452759 0.844473 ]	[395.52532959 577.76733398 0.86513323]	[536.72576904 382.84790039 0.84930456]	[557.25006104 482.78857422 0.86472028]	[582.76873779 575.19671631 0.8449589 ]	[485.37808228 582.83917236 0.7540096 ]	[444.40200806 582.95153809 0.74833643]	[480.11633301 734.25720215 0.80526537]	[4.85421906e+02 8.70180359e+02 8.49093437e-01]	[523.99371338 580.33306885 0.75068688]	[541.68115234 736.85913086 0.75225532]	[5.21236084e+02 7.41972961e+02 3.25127602e-01]	[464.89181519 341.7885437 0.73627883]	[490.51086426 339.27487183 0.7567414 ]	[441.91732788 333.99645996 0.79710585]	[505.90563965 318.70980835 0.89709884]	[5.23821655e+02 7.70154114e+02 4.89335656e-01]	[5.31611084e+02 7.67545471e+02 4.42061365e-01]	[5.21334290e+02 7.36799805e+02 1.86442822e-01]	[4.87987030e+02 9.01052246e+02 7.68025339e-01]	[4.72573120e+02 8.95906250e+02 7.57707119e-01]	[4.90572174e+02 8.75359741e+02 7.16185570e-01]
[480.30734253 357.19073486 0.83184767]	[480.23529053 395.5135498 0.90119058]	[421.1605835 398.08535767 0.90387762]	[403.28485107 490.49960327 0.84746736]	[390.49862671 580.33666992 0.86270869]	[536.74822998 387.88287354 0.82433832]	[557.27294922 485.35070801 0.8381812 ]	[582.74951172 580.28393555 0.86119801]	[482.98184204 582.90814209 0.76745927]	[444.35803223 585.39807129 0.75434142]	[477.73535156 734.2510376 0.81077456]	[4.85436401e+02 8.70168030e+02 8.42539549e-01]	[523.97021484 582.81726074 0.75814885]	[539.23712158 739.4107666 0.74209863]	[5.13626770e+02 7.18861511e+02 1.85755730e-01]	[464.91262817 344.33670044 0.73641014]	[490.56936646 341.7880249 0.77442461]	[444.29968262 336.58624268 0.83263969]	[505.9503479 321.24703979 0.85806638]	[5.24002502e+02 7.62483337e+02 3.20821166e-01]	[5.41849854e+02 7.52255432e+02 3.17766517e-01]	[5.03382416e+02 7.08634033e+02 1.13538288e-01]	[4.87996155e+02 9.01052063e+02 7.63160348e-01]	[4.72570160e+02 8.95897339e+02 7.52356708e-01]	[4.93073547e+02 8.75363342e+02 7.06032395e-01]
[480.31137085 359.79693604 0.82489657]	[480.21646118 395.61947632 0.90130109]	[421.15884399 398.1789856 0.91222686]	[403.28210449 490.52597046 0.83387244]	[387.91177368 582.7779541 0.87167829]	[539.21081543 390.49252319 0.82565951]	[557.25067139 485.46841431 0.8152616 ]	[580.34973145 582.82122803 0.87045002]	[482.94500732 585.39398193 0.7859031 ]	[444.32040405 585.48168945 0.76241684]	[477.70010376 734.26800537 0.80596471]	[4.85450409e+02 8.70168030e+02 8.42492819e-01]	[523.90667725 582.90454102 0.77128929]	[536.64300537 741.95281982 0.74843568]	[5.11018829e+02 7.03440491e+02 1.46231547e-01]	[464.90512085 354.48272705 0.73227006]	[490.57476807 349.44644165 0.75811809]	[441.90759277 336.65872192 0.82192838]	[505.99255371 326.29251099 0.82467967]	[5.34110535e+02 7.49555420e+02 1.66322216e-01]	[5.44537781e+02 7.44440491e+02 2.05077350e-01]	[0. 0. 0.]	[4.88014160e+02 9.01040771e+02 7.68757105e-01]	[4.72597076e+02 8.95886963e+02 7.54445255e-01]	[4.93106049e+02 8.75360840e+02 7.12857127e-01]
[480.23345947 367.40090942 0.8410871 ]	[480.23202515 398.10031128 0.92446256]	[421.1789856 398.25762939 0.90907252]	[403.26342773 493.1022644 0.83523351]	[387.86447144 582.91094971 0.88478297]	[539.21551514 395.5819397 0.85105926]	[557.25036621 488.01409912 0.81197709]	[580.347229 582.90960693 0.88105071]	[482.96755981 585.46508789 0.78267694]	[444.3734436 585.53363037 0.74839777]	[480.12561035 736.81347656 0.80938286]	[4.85442993e+02 8.70179504e+02 8.47990811e-01]	[523.89044189 585.39251709 0.76897603]	[531.59686279 746.95507812 0.76920366]	[5.13583191e+02 7.00928711e+02 1.50130823e-01]	[464.83364868 357.13415527 0.83468151]	[490.48373413 354.59695435 0.84389758]	[444.31109619 339.18521118 0.76634008]	[506.01870728 331.44781494 0.83508229]	[0. 0. 0.]	[0. 0. 0.]	[0. 0. 0.]	[4.90489716e+02 9.01048706e+02 7.69288421e-01]	[4.75071381e+02 8.95898743e+02 7.58729100e-01]	[4.93091553e+02 8.75350891e+02 7.16399372e-01]
[480.24200439 372.44616699 0.81677079]	[480.22109985 398.22940063 0.93014216]	[421.18591309 400.75894165 0.90857661]	[403.25927734 498.16897583 0.86559141]	[385.33319092 582.96228027 0.90373123]	[539.20843506 398.08218384 0.87124741]	[557.23217773 493.11508179 0.80963773]	[580.3092041 585.37420654 0.87700957]	[482.97988892 585.52746582 0.77573764]	[444.3789978 588.00653076 0.73984689]	[480.1340332 739.34222412 0.81661165]	[4.85450500e+02 8.70188782e+02 8.49074125e-01]	[523.91088867 585.44055176 0.76816362]	[529.07427979 747.00299072 0.7725454 ]	[5.11012726e+02 7.06035339e+02 1.79174870e-01]	[464.84375 357.20535278 0.79697132]	[488.01156616 357.02185059 0.80787373]	[444.2973938 339.28561401 0.76688731]	[505.9510498 331.45944214 0.84245872]	[0. 0. 0.]	[0. 0. 0.]	[0. 0. 0.]	[4.90504242e+02 9.01069824e+02 7.64401436e-01]	[4.75087036e+02 8.95914734e+02 7.56594598e-01]	[4.93085449e+02 8.75347107e+02 7.17221797e-01]
[480.33566284 372.49990845 0.79814208]	[480.21542358 400.7074585 0.9343977 ]	[421.1882019 403.2845459 0.88710916]	[400.88137817 500.76281738 0.8834905 ]	[385.31393433 585.42651367 0.90367407]	[539.21435547 398.2286377 0.89061594]	[557.2545166 498.16717529 0.83364671]	[580.32733154 585.52557373 0.87052649]	[482.95227051 588.04736328 0.76762021]	[444.36883545 588.08068848 0.72835302]	[477.7321167 739.40844727 0.81863719]	[4.85455444e+02 8.70169373e+02 8.40640843e-01]	[523.88592529 587.98126221 0.75376117]	[529.04840088 747.09588623 0.78758907]	[5.13577515e+02 7.06089233e+02 2.00710222e-01]	[464.94369507 359.62484741 0.73557305]	[493.03482056 357.04708862 0.76765656]	[444.41967773 341.76861572 0.78781837]	[505.93457031 334.03939819 0.87767315]	[0. 0. 0.]	[0. 0. 0.]	[0. 0. 0.]	[4.90495941e+02 9.01008972e+02 7.71254957e-01]	[4.75072906e+02 8.95864746e+02 7.62275815e-01]	[4.93111237e+02 8.75327881e+02 7.06295729e-01]
[482.74230957 377.51657104 0.8507576 ]	[480.2243042 400.86557007 0.93396026]	[421.18792725 405.84399414 0.86657298]	[400.86651611 500.88830566 0.89601362]	[385.35620117 585.54632568 0.8790347 ]	[539.21258545 400.73855591 0.90407044]	[557.23028564 500.71566772 0.85830307]	[580.32055664 590.62231445 0.82947427]	[482.94570923 590.5670166 0.76627314]	[444.33395386 590.58380127 0.73073286]	[477.74337769 741.95428467 0.8207528 ]	[4.85403595e+02 8.70164001e+02 8.46736610e-01]	[523.90625 588.03619385 0.75743288]	[529.0592041 749.57165527 0.78721112]	[5.05954071e+02 7.05962280e+02 2.43056685e-01]	[467.46972656 362.24078369 0.74480033]	[493.1022644 359.65530396 0.7982288 ]	[444.40869141 346.88296509 0.7678079 ]	[505.91537476 336.56622314 0.87115759]	[0. 0. 0.]	[0. 0. 0.]	[0. 0. 0.]	[4.90495880e+02 9.01001099e+02 7.72238195e-01]	[4.72595551e+02 8.95866333e+02 7.61716545e-01]	[4.90555542e+02 8.75319763e+02 7.00393498e-01]
[480.36758423 377.53018188 0.83955336]	[480.22442627 403.38232422 0.91130841]	[421.16290283 410.97137451 0.86352754]	[400.87097168 503.34844971 0.89524055]	[387.87744141 588.03356934 0.85216415]	[536.72058105 400.86407471 0.88108462]	[557.21838379 500.8706665 0.85678422]	[580.28515625 595.73052979 0.81965995]	[482.91192627 595.69958496 0.76466632]	[444.29421997 595.73797607 0.72705317]	[477.60952759 747.00628662 0.82918477]	[4.85378113e+02 8.70217285e+02 8.60122561e-01]	[523.88269043 593.12255859 0.74300396]	[529.04779053 749.65527344 0.8034426 ]	[5.05896912e+02 7.05996399e+02 2.46570617e-01]	[467.39315796 362.22741699 0.7335819 ]	[493.06521606 359.6852417 0.76165843]	[444.29727173 354.45355225 0.79142016]	[505.92428589 339.12460327 0.89037448]	[0. 0. 0.]	[0. 0. 0.]	[0. 0. 0.]	[4.90509064e+02 9.01000916e+02 7.68926919e-01]	[4.75074799e+02 8.95879211e+02 7.60534525e-01]	[4.90516693e+02 8.75374695e+02 7.02538848e-01]
[480.29266357 375.05096436 0.80295384]	[480.19320679 408.45965576 0.87959135]	[418.79138184 416.03683472 0.88082421]	[400.85089111 503.45950317 0.89697915]	[387.86074829 593.1138916 0.82163256]	[536.6730957 403.36312866 0.85159117]	[557.18847656 503.378479 0.84514773]	[580.2769165 598.26763916 0.82876348]	[482.93191528 598.22314453 0.7649368 ]	[444.30599976 598.28619385 0.72993094]	[475.10748291 747.03381348 0.82223713]	[4.82986816e+02 8.70180054e+02 8.56966734e-01]	[523.90527344 595.66674805 0.74423945]	[531.60443115 749.65386963 0.7953794 ]	[5.05944397e+02 7.08619080e+02 2.33940661e-01]	[464.83474731 359.75961304 0.73961198]	[490.48635864 359.60949707 0.74111885]	[441.86392212 356.97915649 0.83487344]	[505.88058472 339.25436401 0.88143998]	[0. 0. 0.]	[0. 0. 0.]	[5.00724548e+02 7.06109436e+02 9.02588665e-02]	[4.88004028e+02 9.01011292e+02 7.71148086e-01]	[4.72572510e+02 8.95894165e+02 7.65254855e-01]	[4.90487488e+02 8.72925171e+02 7.03558624e-01]
[480.26144409 380.26498413 0.83684194]	[480.16882324 413.56549072 0.87831569]	[418.77438354 418.55096436 0.90020275]	[400.81134033 505.92770386 0.88711983]	[385.39215088 598.26672363 0.8332535 ]	[536.66967773 405.89657593 0.82948637]	[557.17425537 505.92672729 0.82215869]	[580.24414062 600.86181641 0.84797347]	[482.94207764 600.80419922 0.77990735]	[444.33676147 600.86303711 0.74527848]	[475.08618164 747.03771973 0.82377237]	[4.85370667e+02 8.70183899e+02 8.55254650e-01]	[523.9074707 598.28515625 0.75565445]	[536.64404297 752.2230835 0.76908273]	[5.05932129e+02 7.11144897e+02 2.64804244e-01]	[464.83599854 374.98919678 0.72708702]	[488.02029419 369.95227051 0.74859917]	[441.78631592 357.07293701 0.82199204]	[505.90505981 341.79818726 0.85400987]	[0. 0. 0.]	[0. 0. 0.]	[0. 0. 0.]	[4.87981079e+02 9.01014343e+02 7.75174677e-01]	[4.72547363e+02 8.95884888e+02 7.66539216e-01]	[4.90547302e+02 8.75325928e+02 7.02127516e-01]
[480.2286377 382.82211304 0.82103437]	[480.12594604 416.09692383 0.8872745 ]	[418.75543213 418.66235352 0.91342413]	[400.77105713 508.51446533 0.87324774]	[385.36694336 600.80212402 0.85516024]	[534.17993164 408.47644043 0.81231153]	[554.70404053 505.99130249 0.81164718]	[577.76525879 600.82501221 0.82861668]	[482.9647522 600.85510254 0.77470553]	[444.35974121 603.34417725 0.74545902]	[475.0791626 747.10620117 0.81343216]	[4.85370605e+02 8.70152954e+02 8.51708472e-01]	[523.92926025 600.76647949 0.7535429 ]	[541.71520996 757.3270874 0.78462029]	[5.08509186e+02 7.21397644e+02 2.29261875e-01]	[462.42663574 377.53503418 0.75275463]	[487.97763062 372.54293823 0.776546 ]	[441.78179932 357.19769287 0.79681206]	[505.88684082 346.84640503 0.83032256]	[5.29067078e+02 7.54778137e+02 1.43381178e-01]	[5.44428284e+02 7.49727783e+02 1.55630320e-01]	[5.03292908e+02 7.23972229e+02 1.26988620e-01]	[4.87970825e+02 9.00991516e+02 7.76342332e-01]	[4.72543152e+02 8.95869995e+02 7.67499745e-01]	[4.90557190e+02 8.72899475e+02 7.06428587e-01]
[477.72497559 387.92663574 0.75055104]	[477.72750854 416.16955566 0.89805961]	[418.72677612 418.73535156 0.92239892]	[400.72973633 513.60632324 0.87137794]	[385.40328979 603.37280273 0.87921095]	[531.62548828 413.54772949 0.81866473]	[557.16235352 508.53643799 0.79997653]	[577.68963623 603.36053467 0.8533113 ]	[485.34622192 603.33306885 0.77964711]	[444.42108154 603.41101074 0.75313753]	[477.59658813 747.08483887 0.82797152]	[4.85370728e+02 8.70150085e+02 8.51855516e-01]	[523.94665527 600.80926514 0.76225549]	[541.8336792 762.4230957 0.81110144]	[5.13643738e+02 7.31660645e+02 2.61917561e-01]	[462.315979 377.67745972 0.72067004]	[485.39181519 377.53433228 0.76212418]	[441.75726318 359.70678711 0.74082118]	[503.42251587 351.91711426 0.85258448]	[5.31527100e+02 7.62505127e+02 1.40789166e-01]	[5.44372803e+02 7.54768372e+02 1.47891104e-01]	[5.03335358e+02 7.26564209e+02 1.56074882e-01]	[4.87977478e+02 9.00987549e+02 7.70156622e-01]	[4.72551605e+02 8.95866089e+02 7.65360415e-01]	[4.90521942e+02 8.72908875e+02 7.04832852e-01]
[475.16772461 392.97564697 0.76246226]	[477.67944336 418.60818481 0.90240765]	[418.70056152 421.15570068 0.91343617]	[400.69387817 518.66497803 0.88930225]	[385.39242554 603.47711182 0.89539731]	[531.56396484 416.04632568 0.83045518]	[554.63464355 508.45230103 0.79465067]	[575.20910645 603.3861084 0.85959983]	[485.3656311 603.39501953 0.79236591]	[446.8755188 603.48425293 0.76228797]	[477.6703186 747.05163574 0.83550751]	[4.85377441e+02 8.70161621e+02 8.50670278e-01]	[523.96136475 600.8793335 0.77175534]	[541.91894531 762.41601562 0.81857604]	[5.18739990e+02 7.39375427e+02 2.20010087e-01]	[462.20074463 380.11227417 0.75307041]	[482.91162109 377.62506104 0.82970107]	[441.7315979 359.78781128 0.60594761]	[503.34136963 354.45001221 0.86849535]	[5.36619202e+02 7.62505310e+02 1.43464729e-01]	[5.44428345e+02 7.57362000e+02 1.41667828e-01]	[5.05930573e+02 7.29222046e+02 1.30778059e-01]	[4.88017975e+02 9.01005493e+02 7.64445543e-01]	[4.72583649e+02 8.95879944e+02 7.57378161e-01]	[4.90520081e+02 8.72912354e+02 7.05756962e-01]
[475.14419556 392.98156738 0.71026838]	[477.64324951 418.69299316 0.90141082]	[418.67388916 421.23638916 0.90718335]	[400.69754028 518.7911377 0.89973497]	[387.90014648 605.94696045 0.88863587]	[529.06665039 416.14755249 0.8439548 ]	[554.61358643 511.05685425 0.79664588]	[575.20477295 603.42614746 0.85610497]	[485.34365845 603.42614746 0.79639399]	[446.87597656 605.92266846 0.76572967]	[477.69189453 747.09307861 0.83089322]	[4.85388489e+02 8.70192444e+02 8.55932713e-01]	[523.92663574 600.88641357 0.77711439]	[541.93725586 762.49951172 0.82796377]	[5.16208069e+02 7.41952271e+02 2.48997331e-01]	[462.21447754 380.12496948 0.65434223]	[482.868927 377.637146 0.78876483]	[441.70663452 359.75335693 0.63106179]	[503.28689575 354.5713501 0.90563732]	[5.31571106e+02 7.67515869e+02 1.50819078e-01]	[5.44351868e+02 7.59900269e+02 1.43163279e-01]	[5.05882538e+02 7.31728210e+02 1.51893258e-01]	[4.88017517e+02 9.01002197e+02 7.70542204e-01]	[4.72607056e+02 8.95879761e+02 7.65233219e-01]	[4.90537140e+02 8.75319580e+02 7.06940174e-01]
[475.09561157 392.99691772 0.72306037]	[477.62588501 418.69622803 0.90067595]	[418.6645813 421.2421875 0.90551412]	[400.6930542 521.18847656 0.90013349]	[387.92138672 605.96087646 0.88564897]	[529.07104492 416.17053223 0.84841377]	[554.65960693 511.08184814 0.79445559]	[575.19873047 603.42138672 0.85726392]	[485.35055542 603.4019165 0.79219925]	[446.87680054 605.9039917 0.7627151 ]	[477.72085571 747.13806152 0.8404882 ]	[4.85406799e+02 8.70205688e+02 8.57208371e-01]	[523.93231201 600.84741211 0.77246368]	[541.92938232 764.93682861 0.82790792]	[5.18708313e+02 7.44498352e+02 2.75710136e-01]	[459.83221436 380.13568115 0.66264212]	[482.83938599 377.66015625 0.79715335]	[441.71246338 359.7616272 0.58884525]	[503.27410889 354.57260132 0.89446408]	[5.31538940e+02 7.67609985e+02 1.65275335e-01]	[5.44337708e+02 7.62458496e+02 1.52920291e-01]	[5.05974335e+02 7.34262146e+02 1.55818224e-01]	[4.90487061e+02 9.00986511e+02 7.67383158e-01]	[4.75084076e+02 8.95869019e+02 7.66491830e-01]	[4.90550415e+02 8.75338013e+02 7.05593884e-01]
[477.60592651 395.60446167 0.80768239]	[475.14962769 421.14117432 0.89503229]	[418.62719727 421.38070679 0.88333815]	[400.71243286 521.32501221 0.92474878]	[393.04190063 608.4911499 0.86643112]	[529.01867676 418.61260986 0.8687709 ]	[552.13183594 513.62133789 0.80886543]	[572.59716797 603.4342041 0.85351247]	[485.40423584 603.47607422 0.78643191]	[446.94497681 605.96087646 0.75519687]	[477.71005249 747.15209961 0.83856428]	[4.85417053e+02 8.70228943e+02 8.54246855e-01]	[523.95550537 603.34265137 0.77301294]	[544.27655029 765.02075195 0.84056151]	[5.21198120e+02 7.36789001e+02 2.09603220e-01]	[462.24679565 380.28036499 0.80342191]	[482.88775635 380.13327026 0.87454534]	[441.7008667 362.21517944 0.78216916]	[503.23980713 357.10388184 0.93971032]	[5.36729187e+02 7.67575439e+02 1.59025401e-01]	[5.44490845e+02 7.59939148e+02 1.45313293e-01]	[5.05892731e+02 7.29134949e+02 1.21297732e-01]	[4.90515167e+02 9.01019409e+02 7.70800233e-01]	[4.75104309e+02 8.95899231e+02 7.64674067e-01]	[4.93039673e+02 8.75355713e+02 7.06257105e-01]
[477.59820557 393.0708313 0.76769447]	[475.12768555 421.22283936 0.89535022]	[418.61227417 423.86697388 0.87036651]	[400.72827148 521.37054443 0.92609638]	[395.55978394 608.59307861 0.86969227]	[529.01245117 418.67001343 0.87697732]	[552.13635254 513.63757324 0.81122494]	[572.59069824 603.41156006 0.85554916]	[485.44335938 605.90496826 0.78587294]	[449.46115112 606.00366211 0.75369704]	[477.71923828 749.559021 0.84366429]	[4.85449921e+02 8.70214233e+02 8.50200236e-01]	[523.97766113 603.39660645 0.77956712]	[544.28845215 767.46905518 0.85356766]	[5.21181885e+02 7.44501465e+02 2.63778031e-01]	[462.20901489 380.19116211 0.76682723]	[482.87225342 377.66931152 0.84906745]	[441.70288086 364.7769165 0.72008544]	[500.90551758 357.08953857 0.93994808]	[5.36654419e+02 7.70074097e+02 1.88823074e-01]	[5.44406799e+02 7.64975403e+02 1.74685359e-01]	[5.05904358e+02 7.34261353e+02 1.47309661e-01]	[4.90522369e+02 9.01013245e+02 7.67077684e-01]	[4.75109802e+02 8.95890076e+02 7.62880743e-01]	[4.93098114e+02 8.75329285e+02 7.08899736e-01]
[480.14385986 387.9480896 0.74888986]	[475.13931274 421.26031494 0.90077704]	[418.63934326 423.91693115 0.86639929]	[400.76159668 521.39093018 0.91867328]	[395.62918091 608.64440918 0.87208384]	[528.99194336 418.72967529 0.88371396]	[554.62701416 516.16827393 0.82007486]	[570.11987305 603.41424561 0.85175347]	[485.47058105 605.93939209 0.78584403]	[449.50491333 606.02661133 0.75728381]	[480.11526489 749.57287598 0.84575081]	[4.85478607e+02 8.70191406e+02 8.43088269e-01]	[523.99273682 603.45269775 0.78278494]	[544.28540039 765.05810547 0.85018218]	[5.21226746e+02 7.47027466e+02 2.51855314e-01]	[462.3288269 377.74325562 0.7019887 ]	[482.97244263 377.5184021 0.77853775]	[441.72921753 367.37472534 0.72747457]	[500.88284302 357.04302979 0.89204669]	[5.36645569e+02 7.70178345e+02 2.01806635e-01]	[5.44401184e+02 7.67513367e+02 1.92232221e-01]	[5.05962036e+02 7.34250610e+02 1.33305222e-01]	[4.90523560e+02 9.01018250e+02 7.66839325e-01]	[4.75111328e+02 8.95888428e+02 7.60079920e-01]	[4.95600677e+02 8.72917175e+02 7.18482852e-01]
[477.63708496 387.89593506 0.61693341]	[475.17440796 421.31729126 0.90377897]	[418.65048218 426.3843689 0.85853118]	[400.79873657 521.39465332 0.90035319]	[398.06808472 611.0814209 0.89488131]	[529.02502441 421.14889526 0.88702536]	[554.67785645 518.66412354 0.82226467]	[570.12316895 603.39874268 0.85522556]	[487.95050049 606.00128174 0.77167851]	[452.01956177 606.09613037 0.74767333]	[480.20581055 749.60021973 0.86144805]	[4.87929199e+02 8.70229614e+02 8.46006036e-01]	[526.41430664 605.91845703 0.77187079]	[541.95605469 767.48931885 0.84961832]	[5.13627136e+02 7.59897034e+02 3.01273078e-01]	[459.82858276 377.61709595 0.56087345]	[482.85168457 375.07061768 0.6455543 ]	[441.72576904 369.90447998 0.6211912 ]	[500.8732605 357.03735352 0.88020545]	[5.31534546e+02 7.72693359e+02 1.87216848e-01]	[5.41879700e+02 7.67670105e+02 1.76802397e-01]	[5.05956757e+02 7.44552979e+02 1.60876095e-01]	[4.90518341e+02 9.01035645e+02 7.71832705e-01]	[4.75119904e+02 8.95892883e+02 7.68894255e-01]	[4.95644989e+02 8.75326965e+02 7.23986089e-01]
[477.61755371 395.52560425 0.70134079]	[477.60983276 421.36755371 0.89807838]	[418.66171265 426.44692993 0.85494578]	[400.83828735 523.82080078 0.89988106]	[398.10861206 611.14147949 0.89885753]	[529.05908203 421.19458008 0.88921094]	[557.16296387 518.69006348 0.82864392]	[572.63861084 603.45904541 0.84891891]	[487.96505737 606.02386475 0.77835405]	[452.08605957 608.50244141 0.75024563]	[480.27636719 749.57159424 0.86096197]	[4.87968964e+02 8.70212646e+02 8.44072580e-01]	[526.40917969 605.9342041 0.77566266]	[544.32830811 767.52862549 0.85022151]	[5.18773193e+02 7.49622864e+02 2.05480948e-01]	[459.83135986 380.2144165 0.62718123]	[482.86013794 377.68310547 0.711505 ]	[441.73959351 372.5413208 0.60346812]	[500.86117554 357.17831421 0.89420563]	[5.36664368e+02 7.70192749e+02 2.14683756e-01]	[5.44419006e+02 7.67511108e+02 1.86720669e-01]	[5.21285767e+02 7.54752136e+02 8.92161205e-02]	[4.90540253e+02 9.01043945e+02 7.73013234e-01]	[4.75135010e+02 8.95897583e+02 7.73627639e-01]	[4.95692719e+02 8.72932129e+02 7.26649642e-01]
[477.6267395 395.53387451 0.7032373 ]	[477.6109314 421.37036133 0.8974781 ]	[418.66281128 426.44921875 0.85565722]	[400.84066772 523.82318115 0.90014517]	[398.10931396 611.14154053 0.89911807]	[529.06237793 421.19778442 0.88862151]	[557.16644287 518.68688965 0.82867014]	[572.64050293 603.46374512 0.84883314]	[487.96365356 606.03338623 0.77753371]	[452.08209229 608.51708984 0.74733347]	[480.27542114 749.57055664 0.86192244]	[4.87966003e+02 8.70225586e+02 8.43598545e-01]	[526.40557861 605.94128418 0.7758562 ]	[544.33154297 767.53686523 0.8528043 ]	[5.21183899e+02 7.47041992e+02 1.94730058e-01]	[459.83712769 380.228302 0.62581933]	[482.86755371 377.68936157 0.71204251]	[441.74014282 372.55404663 0.60547048]	[500.86242676 357.1809082 0.89513004]	[5.36680603e+02 7.70180237e+02 2.15014517e-01]	[5.44449890e+02 7.65085876e+02 1.83826566e-01]	[5.08471832e+02 7.34269043e+02 8.15762728e-02]	[4.90544189e+02 9.01042480e+02 7.73220062e-01]	[4.75135986e+02 8.95896973e+02 7.73043454e-01]	[4.95682343e+02 8.75323120e+02 7.25121081e-01]
[472.59320068 395.59518433 0.68640804]	[477.62667847 423.78225708 0.89026564]	[418.66290283 428.99557495 0.85264111]	[403.24804688 523.88970947 0.89111823]	[398.16345215 613.65734863 0.90108049]	[531.53283691 421.22421265 0.88371408]	[557.17681885 518.70605469 0.82587218]	[575.14080811 605.9208374 0.84927267]	[487.97662354 606.04614258 0.77051926]	[452.07556152 608.5480957 0.73766881]	[480.2852478 749.5534668 0.86238134]	[4.87954102e+02 8.70243164e+02 8.43843818e-01]	[526.42150879 605.94549561 0.76557589]	[544.33673096 767.58392334 0.85974473]	[5.21299438e+02 7.34236633e+02 1.45557076e-01]	[459.74578857 380.26034546 0.62655753]	[482.79229736 380.1338501 0.72893846]	[441.69061279 374.9887085 0.62058794]	[500.85501099 359.68994141 0.91507965]	[5.39203003e+02 7.70096313e+02 1.95309103e-01]	[5.47006836e+02 7.64982300e+02 1.56838760e-01]	[0. 0. 0.]	[4.90552673e+02 9.01031494e+02 7.72709489e-01]	[4.75140442e+02 8.95893921e+02 7.74928510e-01]	[4.95656769e+02 8.75350525e+02 7.20284522e-01]
[475.08999634 395.62185669 0.73641223]	[477.67822266 423.83575439 0.8942613 ]	[418.67370605 431.52874756 0.85511386]	[403.28305054 523.85388184 0.88525689]	[398.21411133 611.14978027 0.90708238]	[531.57977295 421.26800537 0.88148844]	[557.20385742 521.1796875 0.84235513]	[572.63739014 605.92834473 0.85375684]	[487.95840454 606.06469727 0.76686883]	[452.03222656 608.54736328 0.73309505]	[480.31552124 749.56842041 0.8671788 ]	[4.87944550e+02 8.70247803e+02 8.46097708e-01]	[526.42340088 605.97357178 0.76367575]	[544.31884766 767.6348877 0.86664772]	[5.21198914e+02 7.36785889e+02 1.56469703e-01]	[459.75949097 380.28152466 0.70653862]	[482.81402588 380.15158081 0.76832777]	[441.69006348 375.08578491 0.702016 ]	[500.90621948 359.73696899 0.93354183]	[5.39171143e+02 7.70161133e+02 1.82379588e-01]	[5.46979980e+02 7.65012390e+02 1.49408594e-01]	[0. 0. 0.]	[4.90570068e+02 9.01023926e+02 7.69173801e-01]	[4.75153687e+02 8.95889893e+02 7.75277674e-01]	[4.95630035e+02 8.75359436e+02 7.12739944e-01]
[475.15881348 393.02893066 0.73708987]	[480.12701416 423.88284302 0.90304554]	[418.75003052 434.05380249 0.86510432]	[403.39407349 523.97393799 0.84467286]	[400.62411499 613.65496826 0.89714777]	[534.10919189 421.28723145 0.88049787]	[557.27154541 521.18621826 0.85602945]	[575.18450928 605.93859863 0.85268033]	[490.48181152 608.51983643 0.7488175 ]	[454.57022095 608.6072998 0.7265377 ]	[480.29037476 749.59466553 0.8678447 ]	[4.87938995e+02 8.70242188e+02 8.46851587e-01]	[526.48754883 606.01751709 0.74603528]	[544.34655762 767.64349365 0.87271774]	[5.18764404e+02 7.31693665e+02 1.35408953e-01]	[459.78533936 380.1305542 0.73904777]	[482.85058594 377.64413452 0.7641021 ]	[441.71359253 375.0697937 0.70325726]	[503.26992798 359.73284912 0.93341869]	[5.39243286e+02 7.70164917e+02 1.76683262e-01]	[5.49532043e+02 7.65002136e+02 1.39503285e-01]	[0. 0. 0.]	[4.90538391e+02 9.01012146e+02 7.67358959e-01]	[4.75128448e+02 8.95877136e+02 7.75140285e-01]	[4.95644012e+02 8.75355896e+02 7.11642504e-01]
[475.08920288 393.05825806 0.71609128]	[480.16809082 423.91522217 0.9040432 ]	[418.77029419 434.11828613 0.87065524]	[405.83648682 526.41192627 0.8304792 ]	[400.6477356 616.18560791 0.89094228]	[534.1651001 421.30899048 0.88337994]	[559.70233154 521.21295166 0.8683275 ]	[575.23138428 606.01617432 0.84959954]	[490.50613403 608.53778076 0.74381512]	[454.58450317 608.61303711 0.72704852]	[480.29598999 749.65228271 0.86357164]	[4.87933655e+02 8.70244873e+02 8.50706041e-01]	[526.50506592 606.03710938 0.74000484]	[544.34118652 767.66088867 0.86855233]	[5.18680176e+02 7.49628906e+02 1.56804755e-01]	[459.72970581 380.12374878 0.71049428]	[482.82788086 377.67025757 0.74355 ]	[441.70855713 375.00250244 0.64617139]	[503.27209473 359.74682617 0.93473297]	[5.39153992e+02 7.70276367e+02 1.73385382e-01]	[5.46938354e+02 7.67534729e+02 1.44655302e-01]	[0. 0. 0.]	[4.90546875e+02 9.01039246e+02 7.63825059e-01]	[4.75140747e+02 8.95900391e+02 7.69710362e-01]	[4.95621735e+02 8.75350891e+02 7.12869823e-01]
[475.16098022 393.03344727 0.70006335]	[480.19009399 423.92300415 0.90523493]	[418.78503418 436.54946899 0.87528694]	[405.88006592 526.43377686 0.8290664 ]	[400.68258667 616.27557373 0.89112771]	[536.67559814 421.31500244 0.88795561]	[559.69439697 521.20080566 0.86158091]	[577.6953125 606.04943848 0.84404749]	[490.51763916 608.60083008 0.73769253]	[454.61108398 611.13427734 0.72333479]	[480.3079834 749.70532227 0.86714172]	[4.87932922e+02 8.70268921e+02 8.52017522e-01]	[526.52062988 608.51745605 0.73238111]	[544.3192749 767.68847656 0.85922062]	[5.18690552e+02 7.49645142e+02 1.39890000e-01]	[459.78439331 380.11294556 0.67096949]	[482.86804199 377.63064575 0.7085883 ]	[441.73114014 374.99102783 0.66228378]	[503.28552246 359.69076538 0.9380253 ]	[5.36712769e+02 7.70340332e+02 1.71561137e-01]	[5.46919739e+02 7.67595154e+02 1.46338969e-01]	[0. 0. 0.]	[4.90540161e+02 9.01046448e+02 7.58215070e-01]	[4.75137543e+02 8.95910889e+02 7.64877975e-01]	[4.95620300e+02 8.75386902e+02 7.09584892e-01]
[480.12765503 395.52154541 0.71830916]	[480.20309448 426.35421753 0.90409929]	[418.78814697 436.60159302 0.88802302]	[408.39834595 526.421875 0.82377899]	[400.72866821 616.21899414 0.88570702]	[536.69366455 421.31347656 0.89205343]	[559.69946289 521.17425537 0.85612333]	[577.7142334 606.0368042 0.8446148]	[490.52322388 608.61694336 0.73546177]	[454.62573242 611.15911865 0.72134507]	[480.29995728 749.71710205 0.86062092]	[4.87938690e+02 8.70293457e+02 8.52569282e-01]	[526.51550293 608.53747559 0.73449284]	[544.31506348 767.70202637 0.8628459 ]	[5.16185486e+02 7.54786011e+02 1.31548911e-01]	[462.28967285 380.23358154 0.64194483]	[485.35861206 377.68511963 0.68308997]	[441.78897095 375.0791626 0.72216153]	[503.31607056 359.67071533 0.93339741]	[5.36683228e+02 7.70357422e+02 1.53837591e-01]	[5.44484192e+02 7.67621887e+02 1.28974706e-01]	[5.03309418e+02 7.41954102e+02 5.74615002e-02]	[4.90546753e+02 9.01046570e+02 7.58498847e-01]	[4.75149384e+02 8.95916992e+02 7.63786376e-01]	[4.95631134e+02 8.75419861e+02 7.10518003e-01]
[480.13739014 395.6166687 0.73736 ]	[480.2215271 426.35021973 0.90866047]	[421.14266968 436.58734131 0.88549048]	[408.45858765 526.49572754 0.81162959]	[400.7520752 616.18640137 0.87990725]	[536.71826172 421.31665039 0.89586216]	[559.70977783 521.18280029 0.85941476]	[577.72412109 606.01385498 0.84602684]	[490.52017212 611.08306885 0.72965616]	[454.63671875 613.64776611 0.71641612]	[480.30877686 749.72888184 0.8606801 ]	[4.87969635e+02 8.70275757e+02 8.51954579e-01]	[526.50915527 608.5645752 0.72979563]	[544.29772949 770.07745361 0.86660349]	[5.18609497e+02 7.49640259e+02 1.34491086e-01]	[462.30502319 380.31109619 0.63432187]	[485.38919067 380.14575195 0.68611956]	[441.78585815 375.06771851 0.71667928]	[503.3409729 359.68875122 0.92912591]	[5.36639038e+02 7.70347900e+02 1.42339140e-01]	[5.44455139e+02 7.67614990e+02 1.22262709e-01]	[0. 0. 0.]	[4.90552551e+02 9.01038574e+02 7.60442555e-01]	[4.75158936e+02 8.95904297e+02 7.66920745e-01]	[4.95670288e+02 8.75406250e+02 7.13800073e-01]
[480.23309326 395.64230347 0.77036452]	[480.25354004 426.35617065 0.91237706]	[421.17367554 436.59170532 0.88402748]	[410.98736572 526.51556396 0.80481219]	[400.78497314 616.20135498 0.87585747]	[539.16949463 421.32485962 0.89883673]	[559.72729492 518.78363037 0.85804313]	[577.76062012 606.04345703 0.85059506]	[490.52563477 611.08251953 0.72691226]	[454.63616943 613.65429688 0.71354377]	[480.32843018 749.73974609 0.85261166]	[4.87989716e+02 8.70261047e+02 8.48912179e-01]	[526.51879883 608.55377197 0.72485918]	[544.29937744 770.09375 0.86389548]	[5.11095520e+02 7.65030701e+02 1.71170697e-01]	[462.42068481 382.7741394 0.65770507]	[485.47930908 380.1892395 0.69828564]	[441.83413696 377.5071106 0.77208531]	[503.37243652 359.72756958 0.91809422]	[5.34149536e+02 7.72735901e+02 1.46771640e-01]	[5.44430969e+02 7.67708069e+02 1.34416372e-01]	[5.08478027e+02 7.49709961e+02 8.05734918e-02]	[4.90554016e+02 9.01025208e+02 7.62475491e-01]	[4.75164124e+02 8.95887451e+02 7.70275772e-01]	[4.95692444e+02 8.75388916e+02 7.13400722e-01]
[480.27194214 395.63772583 0.77337545]	[480.2862854 426.35848999 0.91328448]	[421.2124939 436.55862427 0.87863475]	[411.03338623 526.43157959 0.81794518]	[400.78155518 616.19610596 0.87495726]	[539.22155762 421.33013916 0.90046346]	[559.74261475 521.18365479 0.86569118]	[577.76776123 606.05072021 0.85318053]	[490.52041626 608.61688232 0.73259485]	[454.63369751 611.15142822 0.71457392]	[480.33551025 749.72540283 0.86222005]	[4.88010681e+02 8.70249268e+02 8.44641268e-01]	[526.52056885 608.53363037 0.72874045]	[544.30279541 770.15466309 0.86544669]	[5.16168152e+02 7.29102722e+02 1.33169100e-01]	[464.83743286 382.78414917 0.64112824]	[487.96569824 380.18499756 0.68909758]	[441.86047363 375.09939575 0.74474424]	[503.43069458 359.72415161 0.90295255]	[0. 0. 0.]	[0. 0. 0.]	[0. 0. 0.]	[4.90549072e+02 9.01025940e+02 7.63763905e-01]	[4.75153412e+02 8.95885437e+02 7.70428300e-01]	[4.98150787e+02 8.75361633e+02 7.18201041e-01]
[480.26586914 393.03378296 0.75897074]	[480.31231689 426.35696411 0.91221875]	[421.24542236 436.54452515 0.87590641]	[413.56118774 523.99121094 0.83268744]	[400.79541016 616.21624756 0.87282038]	[539.24511719 421.32446289 0.90344959]	[559.76220703 521.19696045 0.86621308]	[577.78948975 606.08709717 0.85412884]	[490.50628662 608.62298584 0.73632157]	[454.6368103 613.63586426 0.71435905]	[480.36557007 749.75463867 0.8566981 ]	[4.88013733e+02 8.70296509e+02 8.42124701e-01]	[526.50939941 608.53265381 0.73432678]	[544.30267334 770.19299316 0.86398119]	[5.11067902e+02 7.18853210e+02 1.37102202e-01]	[462.42764282 380.21337891 0.66798174]	[485.49472046 377.60290527 0.68196386]	[441.88925171 375.07983398 0.74253345]	[503.44540405 359.68460083 0.91799527]	[0. 0. 0.]	[0. 0. 0.]	[0. 0. 0.]	[4.93050262e+02 9.01065857e+02 7.59192407e-01]	[4.77608276e+02 8.95922241e+02 7.63987839e-01]	[4.98140930e+02 8.75429260e+02 7.12430358e-01]
[480.15686035 380.26022339 0.82223129]	[480.35116577 426.34649658 0.91582215]	[421.2935791 434.08248901 0.85953844]	[413.57546997 524.00109863 0.83320552]	[400.81448364 613.66168213 0.87294924]	[539.2902832 421.3293457 0.90680861]	[559.76953125 521.18280029 0.86980516]	[577.7989502 606.0723877 0.85819882]	[490.48110962 608.58825684 0.73916042]	[454.59048462 611.13220215 0.71417838]	[482.73718262 752.19500732 0.85027903]	[4.88025940e+02 8.70276123e+02 8.39539051e-01]	[526.50854492 606.07354736 0.73573691]	[544.309021 770.16876221 0.86302787]	[5.13586853e+02 7.21427368e+02 1.38588220e-01]	[462.30645752 372.46286011 0.76682818]	[482.95828247 362.29940796 0.76937306]	[441.92507935 375.02746582 0.76937556]	[503.46368408 359.62866211 0.92801923]	[0. 0. 0.]	[0. 0. 0.]	[0. 0. 0.]	[4.90570496e+02 9.01040649e+02 7.64642298e-01]	[4.77605103e+02 8.95898499e+02 7.68638313e-01]	[4.98158142e+02 8.75394531e+02 7.15330720e-01]
[480.26873779 380.26895142 0.84269619]	[480.36856079 423.90255737 0.91704988]	[421.31893921 431.54397583 0.84745163]	[413.58334351 523.96887207 0.83810151]	[400.78424072 611.14886475 0.87695825]	[541.69226074 421.32241821 0.91186577]	[559.77087402 518.79071045 0.87009943]	[580.22406006 606.08172607 0.85881406]	[490.48397827 608.57177734 0.740556 ]	[454.58407593 611.12792969 0.71284097]	[482.75183105 752.19732666 0.85255146]	[4.88019287e+02 8.70293762e+02 8.39466691e-01]	[526.4979248 606.05108643 0.73916489]	[544.34405518 770.10314941 0.86119366]	[5.21285034e+02 7.29128418e+02 1.28921598e-01]	[462.41140747 372.50140381 0.77204704]	[485.45413208 362.33554077 0.76591974]	[444.34393311 375.04760742 0.79490304]	[503.50881958 359.60748291 0.91396159]	[5.39311523e+02 7.70312561e+02 1.95184603e-01]	[5.52126709e+02 7.67625183e+02 1.63883507e-01]	[0. 0. 0.]	[4.93044922e+02 9.01047729e+02 7.66810894e-01]	[4.77609009e+02 8.95906677e+02 7.69103765e-01]	[4.98159058e+02 8.75430786e+02 7.16171443e-01]
[482.7170105 385.34744263 0.8308509 ]	[482.71459961 423.84490967 0.92980993]	[421.35598755 428.99682617 0.84233737]	[413.60107422 523.93127441 0.84839588]	[400.78533936 611.08337402 0.88327497]	[541.73095703 421.28308105 0.92379081]	[559.76251221 518.75256348 0.86835343]	[580.2479248 606.06866455 0.86952668]	[488.02124023 608.52966309 0.74418145]	[454.55841064 611.07788086 0.71183002]	[482.79171753 749.76800537 0.85329795]	[4.88015686e+02 8.70297119e+02 8.39202166e-01]	[526.49584961 606.02307129 0.74155456]	[544.35211182 767.71185303 0.8587693 ]	[5.21275757e+02 7.34245911e+02 1.26238763e-01]	[464.92922974 377.61343384 0.7721988 ]	[490.50350952 372.50656128 0.75764745]	[444.40847778 375.04974365 0.79052985]	[505.93164062 357.21212769 0.90023565]	[5.39300720e+02 7.70356262e+02 1.76382422e-01]	[5.52102539e+02 7.67666321e+02 1.49003148e-01]	[0. 0. 0.]	[4.93071167e+02 9.01058350e+02 7.72397578e-01]	[4.77639709e+02 8.95921570e+02 7.71421909e-01]	[4.98127930e+02 8.75442444e+02 7.09988773e-01]
[482.9069519 390.48745728 0.80096811]	[482.72015381 423.76797485 0.93101537]	[423.77102661 426.43490601 0.83686084]	[413.57192993 523.87121582 0.84873223]	[400.71942139 608.58184814 0.90410304]	[541.7434082 421.19940186 0.92508233]	[559.79766846 518.69445801 0.8583551 ]	[580.27703857 606.03991699 0.87463069]	[490.48977661 608.52386475 0.74120063]	[454.55175781 608.61584473 0.71404749]	[482.78814697 749.69769287 0.86547548]	[4.88020172e+02 8.70278198e+02 8.36701512e-01]	[526.51513672 606.02368164 0.736799 ]	[544.38464355 767.65405273 0.87002528]	[5.21218140e+02 7.23975952e+02 1.11382760e-01]	[472.52258301 380.20254517 0.73976201]	[495.6758728 377.59936523 0.79404902]	[446.93310547 374.97457886 0.7451784 ]	[506.0062561 357.18328857 0.8381809 ]	[5.41823120e+02 7.70205078e+02 1.59859851e-01]	[5.59749023e+02 7.67567627e+02 1.32364184e-01]	[0. 0. 0.]	[4.93078918e+02 9.01060852e+02 7.80359149e-01]	[4.77643982e+02 8.95923645e+02 7.75994360e-01]	[4.98139313e+02 8.75420593e+02 7.14148343e-01]
[485.37255859 390.44189453 0.77693868]	[482.76889038 421.30050659 0.9273898 ]	[423.8651123 423.88879395 0.83862615]	[416.02432251 521.36279297 0.8540343 ]	[400.67895508 606.08154297 0.92684793]	[541.77209473 418.7456665 0.91997111]	[559.83953857 518.64587402 0.84763658]	[580.28643799 605.99005127 0.86756009]	[487.96585083 606.04504395 0.74959671]	[452.02468872 608.53491211 0.71531892]	[482.847229 749.64526367 0.85883206]	[4.90488037e+02 8.70263062e+02 8.34430337e-01]	[526.4487915 605.96386719 0.74612528]	[544.41290283 767.59295654 0.85946757]	[5.18726990e+02 7.18805725e+02 9.82140452e-02]	[475.08953857 380.18103027 0.75666088]	[498.17636108 377.5736084 0.82161188]	[449.46710205 372.45147705 0.74182403]	[508.47439575 357.04516602 0.80598599]	[0. 0. 0.]	[0. 0. 0.]	[0. 0. 0.]	[4.93100250e+02 9.01041016e+02 7.85292506e-01]	[4.77672546e+02 8.95907227e+02 7.85867929e-01]	[4.98149261e+02 8.75409424e+02 7.12145567e-01]
[482.912323 393.01400757 0.78115463]	[482.84875488 421.18264771 0.91599637]	[423.91012573 421.34524536 0.85544473]	[413.60186768 521.24902344 0.8504411 ]	[400.61325073 605.92034912 0.95083648]	[541.83856201 418.67221069 0.91751355]	[562.2119751 516.16546631 0.84306443]	[580.31842041 605.99285889 0.88547283]	[487.91424561 605.92584229 0.76530743]	[449.50317383 606.00604248 0.73182923]	[482.90301514 749.64996338 0.85809207]	[4.90493164e+02 8.70247864e+02 8.35355163e-01]	[526.40441895 603.44439697 0.75935405]	[544.40740967 765.05432129 0.83170438]	[5.18766663e+02 7.13693604e+02 8.76518935e-02]	[475.07080078 380.20681763 0.75023687]	[498.20315552 377.69177246 0.82929933]	[454.64682007 367.42330933 0.69319236]	[513.6192627 354.59570312 0.77528048]	[0. 0. 0.]	[0. 0. 0.]	[0. 0. 0.]	[4.93095551e+02 9.01023865e+02 7.87306547e-01]	[4.77665466e+02 8.95887817e+02 7.88584828e-01]	[4.98146881e+02 8.75400269e+02 7.14390755e-01]
[482.88790894 385.33374023 0.77743042]	[482.90533447 418.67633057 0.90696919]	[426.40966797 421.18273926 0.84930211]	[413.52841187 516.22314453 0.80894971]	[398.22277832 603.47521973 0.95137167]	[541.90991211 418.55184937 0.89805382]	[562.20977783 513.55969238 0.83227694]	[580.33599854 603.5012207 0.89181256]	[487.94348145 603.48797607 0.76495337]	[449.52200317 605.97723389 0.73625606]	[482.9546814 747.04748535 0.84948993]	[4.90519257e+02 8.70209167e+02 8.31554770e-01]	[526.4229126 603.38537598 0.7573818 ]	[544.37030029 762.49017334 0.81580365]	[5.16166077e+02 7.08621582e+02 9.25182104e-02]	[472.54101562 377.58514404 0.70050788]	[498.21520996 375.07235718 0.78919011]	[454.62139893 362.27011108 0.58414274]	[518.63781738 351.95263672 0.78302205]	[0. 0. 0.]	[0. 0. 0.]	[0. 0. 0.]	[4.93102875e+02 9.01035950e+02 7.88847446e-01]	[4.77667725e+02 8.95882324e+02 7.89608240e-01]	[4.98157562e+02 8.75355347e+02 7.13166833e-01]
[490.47653198 377.72091675 0.78700149]	[482.93649292 418.56478882 0.90053648]	[426.45046997 418.67245483 0.8392573 ]	[413.53939819 511.05154419 0.80346763]	[398.13259888 600.80566406 0.90340877]	[544.31060791 416.08972168 0.88500601]	[562.22277832 511.05249023 0.83157337]	[580.30786133 603.47564697 0.8912437 ]	[487.91967773 603.39050293 0.76565558]	[449.49237061 603.49395752 0.74132907]	[482.94134521 747.01184082 0.85183358]	[4.90526398e+02 8.70186584e+02 8.32417250e-01]	[526.39587402 603.31341553 0.75952494]	[544.37139893 759.86456299 0.81443393]	[5.08519684e+02 7.06016235e+02 1.10176742e-01]	[477.73303223 369.89642334 0.71364325]	[500.74349976 364.79046631 0.76957518]	[457.18237305 359.74847412 0.78130907]	[521.15856934 346.89196777 0.79843938]	[0. 0. 0.]	[0. 0. 0.]	[0. 0. 0.]	[4.95613739e+02 9.03561157e+02 7.90606976e-01]	[4.77693817e+02 8.95924438e+02 7.88920879e-01]	[4.98128937e+02 8.75320251e+02 7.12592900e-01]
[490.50326538 364.78518677 0.78320348]	[485.36767578 416.0668335 0.87766874]	[431.50744629 416.14108276 0.80990952]	[413.53033447 506.0144043 0.8183738 ]	[398.07943726 595.75866699 0.88295621]	[544.33874512 411.0151062 0.8653146 ]	[562.22473145 505.93151855 0.85830218]	[580.30279541 603.33306885 0.88567722]	[485.47457886 598.30749512 0.75513786]	[449.43685913 600.84082031 0.72034532]	[482.88824463 744.4743042 0.84166688]	[4.90515167e+02 8.70202148e+02 8.31185222e-01]	[524.00897217 598.23486328 0.7502622 ]	[544.31140137 752.21862793 0.83273959]	[5.03432800e+02 6.98325623e+02 1.74944222e-01]	[477.73855591 357.02478027 0.80249918]	[500.78512573 354.474823 0.81267345]	[459.68545532 357.08572388 0.82813323]	[521.31048584 341.79031372 0.85423416]	[0. 0. 0.]	[0. 0. 0.]	[0. 0. 0.]	[4.93099823e+02 9.03554443e+02 7.91617274e-01]	[4.77644440e+02 8.95920898e+02 7.84649014e-01]	[4.98147858e+02 8.75361084e+02 7.15470672e-01]
[495.66696167 359.68508911 0.76341832]	[485.39389038 408.42526245 0.85933208]	[431.54504395 408.47949219 0.79315645]	[411.03097534 503.39202881 0.85055655]	[398.05386353 588.10388184 0.88603479]	[544.36871338 405.87030029 0.88705683]	[562.26080322 503.37750244 0.8815133 ]	[580.26580811 600.84240723 0.86228693]	[485.40740967 593.18377686 0.75529593]	[446.86578369 595.69506836 0.70635593]	[482.90280151 739.33770752 0.82366663]	[4.90499756e+02 8.70201904e+02 8.34061682e-01]	[523.98101807 593.12963867 0.7522772 ]	[541.94500732 749.703125 0.8551802 ]	[5.03353729e+02 6.95779907e+02 1.94593370e-01]	[480.26947021 349.39126587 0.71509206]	[503.28521729 344.28198242 0.74007422]	[459.83618164 351.93588257 0.76546657]	[521.41125488 339.18139648 0.88166851]	[0. 0. 0.]	[0. 0. 0.]	[0. 0. 0.]	[4.95631439e+02 9.03613220e+02 7.92965531e-01]	[4.77696136e+02 8.95973755e+02 7.81848729e-01]	[4.95661499e+02 8.75349182e+02 7.22713351e-01]
[495.66702271 359.6991272 0.76201665]	[485.39541626 408.42706299 0.85914207]	[431.54345703 410.94070435 0.79344577]	[411.03366089 503.39251709 0.85152632]	[398.05599976 588.09570312 0.88801306]	[544.36914062 405.86987305 0.88724148]	[562.26226807 503.38568115 0.87899011]	[580.26416016 600.84759521 0.86242622]	[485.40261841 593.18457031 0.75773823]	[446.87490845 595.68835449 0.7060644 ]	[482.90039062 739.33563232 0.82510054]	[4.90507111e+02 8.70183105e+02 8.31834733e-01]	[523.9708252 593.13323975 0.75364226]	[541.93652344 749.70214844 0.85280609]	[5.03329407e+02 6.95761719e+02 2.03400970e-01]	[480.27285767 349.41491699 0.71365917]	[503.28668213 344.30441284 0.73727775]	[459.8404541 351.93930054 0.76578975]	[521.41119385 339.18273926 0.88312066]	[0. 0. 0.]	[0. 0. 0.]	[0. 0. 0.]	[4.95632080e+02 9.03612793e+02 7.93341279e-01]	[4.77697723e+02 8.95969543e+02 7.82925189e-01]	[4.95669495e+02 8.75324341e+02 7.22715974e-01]
[500.8840332 367.4206543 0.77735662]	[485.41741943 400.85079956 0.89734316]	[434.06167603 403.27978516 0.83710438]	[411.02700806 500.75991821 0.84976137]	[398.0279541 585.4387207 0.92767769]	[544.37969971 400.81329346 0.92526174]	[562.25823975 500.84442139 0.88868487]	[577.79785156 598.27563477 0.83214021]	[485.35412598 588.08502197 0.77000242]	[444.41943359 588.07568359 0.7232123 ]	[482.83560181 736.85699463 0.82874018]	[4.90503479e+02 8.70137146e+02 8.23401749e-01]	[523.88476562 588.05828857 0.76821452]	[544.29602051 747.17181396 0.86181259]	[5.05902191e+02 6.98325989e+02 1.24248959e-01]	[485.48028564 359.58807373 0.71420312]	[508.48422241 357.07754517 0.78100109]	[462.28704834 344.30389404 0.82770544]	[523.84130859 336.53103638 0.83000278]	[0. 0. 0.]	[0. 0. 0.]	[0. 0. 0.]	[4.95653992e+02 9.03599365e+02 7.91434586e-01]	[4.77702545e+02 8.95958557e+02 7.79656470e-01]	[4.95675690e+02 8.72914856e+02 7.10251510e-01]
[500.80575562 357.14175415 0.80716956]	[485.49472046 398.11352539 0.8933692 ]	[434.11209106 398.14242554 0.85452271]	[408.44326782 488.02441406 0.81609213]	[395.55050659 577.79602051 0.86033821]	[544.43041992 398.08291626 0.91766715]	[562.2399292 498.13027954 0.84370017]	[575.20617676 585.55987549 0.84216172]	[482.87338257 582.91064453 0.80834591]	[441.90026855 582.95574951 0.76932317]	[480.32470703 729.21600342 0.86284423]	[4.87932556e+02 8.70139771e+02 8.34671617e-01]	[523.80401611 582.84667969 0.79187977]	[541.86773682 736.83428955 0.82465327]	[5.00780640e+02 6.93168945e+02 2.09820479e-01]	[485.3973999 346.80862427 0.68725562]	[508.46374512 341.7673645 0.7315473 ]	[462.30633545 336.67071533 0.84475875]	[523.99926758 328.88787842 0.81971192]	[0. 0. 0.]	[0. 0. 0.]	[0. 0. 0.]	[4.95689880e+02 9.03534668e+02 7.89682984e-01]	[4.77723724e+02 8.95937378e+02 7.78522789e-01]	[4.90554840e+02 8.72923462e+02 7.17669010e-01]
[503.37869263 359.65414429 0.81398016]	[487.97317505 395.60046387 0.86897647]	[436.57427979 395.61306763 0.84133202]	[408.40817261 485.43045044 0.83371377]	[395.55651855 572.63098145 0.84339309]	[544.45776367 395.55380249 0.88671076]	[559.78991699 488.01409912 0.82980973]	[572.60980225 582.94659424 0.86282325]	[482.88735962 582.81658936 0.79613084]	[441.90805054 582.86096191 0.75852239]	[480.32846069 729.21063232 0.86036712]	[4.87931091e+02 8.70138245e+02 8.35845649e-01]	[523.81628418 580.35552979 0.79272491]	[541.8604126 736.800354 0.81856865]	[5.03313141e+02 6.95772400e+02 1.83697179e-01]	[493.05413818 351.93783569 0.67964184]	[513.64794922 344.34179688 0.73196596]	[464.84161377 336.52801514 0.82166255]	[524.03552246 321.24627686 0.77679849]	[0. 0. 0.]	[0. 0. 0.]	[0. 0. 0.]	[4.95635162e+02 9.03537903e+02 7.84928858e-01]	[4.77684204e+02 8.95927307e+02 7.76861608e-01]	[4.93052612e+02 8.72906311e+02 7.16932297e-01]
[503.3008728 357.18054199 0.80966449]	[487.91619873 385.39324951 0.85537177]	[434.11322021 387.87939453 0.80978948]	[408.38891602 482.8180542 0.86365926]	[395.5329895 567.52185059 0.86597598]	[544.39373779 385.34777832 0.89610898]	[559.75744629 482.92971802 0.85474253]	[570.05828857 580.34393311 0.86011225]	[482.90362549 580.237854 0.77921015]	[441.91281128 580.26940918 0.73652786]	[480.14822388 729.0255127 0.8823179 ]	[4.85419403e+02 8.70187927e+02 8.48931909e-01]	[523.85229492 577.72442627 0.77436221]	[541.85650635 729.11016846 0.86986953]	[5.00823425e+02 6.98310059e+02 4.04350936e-01]	[490.49212646 346.82284546 0.63715923]	[511.06207275 341.73468018 0.70532942]	[462.4569397 328.92718506 0.74663109]	[523.97045898 318.52630615 0.87294275]	[5.31620178e+02 7.31667114e+02 2.36074150e-01]	[5.41894897e+02 7.26528381e+02 2.22784638e-01]	[0. 0. 0.]	[4.93079102e+02 9.01043823e+02 7.78403461e-01]	[4.75169739e+02 8.95938110e+02 7.68946588e-01]	[4.90479431e+02 8.75389832e+02 7.11683631e-01]
[503.4019165 352.02374268 0.81358427]	[485.44812012 380.33200073 0.89995509]	[434.08340454 382.75540161 0.83522135]	[405.88485718 480.2666626 0.8647846 ]	[393.06781006 565.00213623 0.88351476]	[544.39068604 380.32174683 0.92393154]	[559.68621826 480.3515625 0.8634178 ]	[570.0715332 575.21795654 0.82324862]	[482.87994385 575.18292236 0.77798498]	[441.88198853 575.1675415 0.73375487]	[480.10900879 726.52648926 0.87740684]	[4.85425964e+02 8.70146790e+02 8.42074156e-01]	[523.83935547 572.63446045 0.76721597]	[541.90350342 726.64587402 0.87899375]	[5.11035797e+02 7.06000366e+02 4.60451216e-01]	[493.04541016 339.18969727 0.74005789]	[513.60534668 336.59902954 0.78996134]	[464.8175354 323.77148438 0.80812526]	[523.98461914 315.96484375 0.84802628]	[5.29034180e+02 7.31748962e+02 2.84111083e-01]	[5.41756531e+02 7.26644775e+02 2.72851139e-01]	[5.00769165e+02 6.90650513e+02 2.37394407e-01]	[4.93058655e+02 9.01059265e+02 7.83598959e-01]	[4.75153351e+02 8.95940125e+02 7.74515331e-01]	[4.90528076e+02 8.75354187e+02 7.13034093e-01]
[500.82397461 354.52200317 0.77895719]	[485.41592407 380.19644165 0.91212893]	[434.02746582 380.23980713 0.84831196]	[403.40188599 480.12994385 0.85907197]	[393.06918335 564.86712646 0.90264601]	[544.36260986 380.17453003 0.93515313]	[559.68670654 480.23327637 0.86243379]	[570.08544922 570.04998779 0.82543242]	[482.86593628 570.0625 0.77371716]	[441.865448 570.07507324 0.73744756]	[477.71740723 726.47888184 0.86929965]	[4.85416473e+02 8.70113525e+02 8.36911142e-01]	[523.82122803 567.53344727 0.77015531]	[544.29644775 726.56359863 0.86371791]	[5.16114929e+02 7.08547546e+02 4.90072399e-01]	[485.40869141 339.22009277 0.71644616]	[508.44424438 336.68133545 0.78184354]	[462.30978394 318.72793579 0.81108105]	[523.90869141 313.50830078 0.83990967]	[5.26511108e+02 7.34258667e+02 3.17177773e-01]	[5.39288147e+02 7.29076599e+02 3.03176939e-01]	[5.03297485e+02 6.93214661e+02 2.82632858e-01]	[4.93045227e+02 9.01049072e+02 7.77750075e-01]	[4.75134613e+02 8.95929932e+02 7.69421756e-01]	[4.90552948e+02 8.72929565e+02 7.15519369e-01]
[500.71566772 341.79660034 0.66911936]	[485.39013672 377.69586182 0.90046287]	[431.50662231 380.090271 0.83880252]	[403.39703369 477.59622192 0.83857483]	[393.06396484 562.42364502 0.89365757]	[544.36120605 377.65432739 0.91352874]	[557.26812744 477.6630249 0.83710921]	[570.07147217 565.04449463 0.84820777]	[482.8843689 565.01849365 0.77835846]	[441.87924194 567.47705078 0.74208617]	[477.71865845 723.95379639 0.83898622]	[4.85424347e+02 8.67682739e+02 8.30963492e-01]	[523.84875488 564.93078613 0.78004372]	[544.39135742 726.43511963 0.83467716]	[5.18689270e+02 7.08650940e+02 5.88222504e-01]	[482.90731812 336.47149658 0.61229455]	[505.94464111 333.97396851 0.6961838 ]	[462.22344971 318.56671143 0.83220917]	[523.83483887 313.4541626 0.80238789]	[5.21327209e+02 7.44557617e+02 2.97999918e-01]	[5.36676758e+02 7.31762817e+02 2.55249083e-01]	[5.05911591e+02 6.95774536e+02 3.47506613e-01]	[4.93063293e+02 9.01061157e+02 7.77808547e-01]	[4.75134888e+02 8.95933777e+02 7.66516387e-01]	[4.90557892e+02 8.72883667e+02 7.21381903e-01]
[500.85992432 339.25561523 0.8251096 ]	[485.35342407 377.54153442 0.90424836]	[428.95043945 377.61291504 0.82617354]	[403.37454224 475.08200073 0.83295256]	[393.03918457 562.27764893 0.88575166]	[541.94897461 375.06732178 0.88775057]	[559.68115234 475.11480713 0.82151234]	[570.10943604 564.87365723 0.85279918]	[482.95437622 564.91314697 0.77031595]	[444.34570312 564.98797607 0.74033785]	[477.71957397 723.90203857 0.82500088]	[4.85428467e+02 8.67648865e+02 8.24172795e-01]	[523.88409424 562.4163208 0.77930582]	[544.35528564 723.92211914 0.81715542]	[5.18730042e+02 7.11194702e+02 6.13656402e-01]	[487.95687866 333.99765015 0.73667336]	[506.00476074 331.42788696 0.7799421 ]	[462.27508545 316.15042114 0.90912092]	[523.7668457 310.90057373 0.5780015 ]	[5.05916412e+02 7.64958496e+02 3.70834351e-01]	[5.18698303e+02 7.57339478e+02 3.14775437e-01]	[5.08501038e+02 7.00896973e+02 3.75643790e-01]	[4.90549072e+02 9.01028320e+02 7.79300153e-01]	[4.75090698e+02 8.95907227e+02 7.72209167e-01]	[4.93074524e+02 8.72849243e+02 7.25082994e-01]
[500.81246948 333.96643066 0.74955356]	[482.94232178 375.10745239 0.90450382]	[426.44335938 377.53158569 0.82163423]	[403.34997559 472.51699829 0.83456743]	[395.50039673 559.74261475 0.86851132]	[541.91748047 374.97692871 0.87749839]	[557.22198486 469.9956665 0.80355513]	[572.60791016 562.46032715 0.85214174]	[482.94348145 564.85455322 0.76284242]	[444.31594849 564.91870117 0.74537051]	[475.14736938 718.80786133 0.78208202]	[4.85432953e+02 8.67611023e+02 8.19515944e-01]	[523.89379883 562.3548584 0.7685762 ]	[544.38195801 713.74261475 0.8098942 ]	[5.18675354e+02 7.16270935e+02 6.41142428e-01]	[485.39730835 318.73339844 0.65797037]	[505.96282959 318.60037231 0.73217463]	[459.84591675 313.50744629 0.87684172]	[523.76715088 303.2718811 0.70528072]	[5.03423920e+02 7.62468750e+02 5.43529272e-01]	[5.13630188e+02 7.59893372e+02 4.82435077e-01]	[5.08512085e+02 7.03507812e+02 4.54723239e-01]	[4.90529144e+02 9.01008789e+02 7.86367893e-01]	[4.75069397e+02 8.95890991e+02 7.76194274e-01]	[4.93091858e+02 8.72821594e+02 7.28906631e-01]
[498.14797974 339.10760498 0.73376828]	[482.91229248 375.0223999 0.90171766]	[426.40722656 375.11254883 0.82001066]	[403.35461426 467.49380493 0.82495052]	[395.55203247 559.70300293 0.86588889]	[541.89862061 372.45831299 0.86269188]	[557.20593262 467.41192627 0.79910582]	[572.65435791 562.32495117 0.85334873]	[485.34054565 562.37646484 0.75532913]	[444.33514404 564.85333252 0.74468428]	[475.09915161 718.81280518 0.76903802]	[4.85441925e+02 8.65139893e+02 8.15716743e-01]	[523.97363281 562.28582764 0.75548643]	[544.38562012 708.57995605 0.82702661]	[5.18724915e+02 7.18903992e+02 6.93521559e-01]	[482.81234741 328.88787842 0.66113651]	[503.38867188 328.84616089 0.74749136]	[462.19210815 313.46942139 0.8016454 ]	[521.41772461 300.73544312 0.81417865]	[5.03332031e+02 7.62503418e+02 6.60149455e-01]	[5.08493683e+02 7.62460754e+02 6.02637470e-01]	[5.08533844e+02 7.08580627e+02 5.27981639e-01]	[4.90491028e+02 9.01008911e+02 7.86938608e-01]	[4.72594055e+02 8.95882935e+02 7.83380210e-01]	[4.93127563e+02 8.72777832e+02 7.40698397e-01]
[495.65216064 339.06497192 0.79672545]	[482.87158203 372.54238892 0.89705157]	[426.34448242 375.04226685 0.82062912]	[403.37902832 467.44650269 0.8227585 ]	[395.59124756 557.21533203 0.86421102]	[541.85437012 369.89950562 0.85659707]	[557.20684814 464.8651123 0.82004803]	[572.63781738 562.24328613 0.84219992]	[485.35919189 562.36572266 0.75172502]	[444.34869385 562.44244385 0.74478376]	[475.08688354 716.26611328 0.77397025]	[4.85429382e+02 8.65100891e+02 8.14485192e-01]	[524.003479 562.27435303 0.74764645]	[544.36962891 708.55786133 0.82426417]	[521.21862793 718.88549805 0.72533369]	[482.75588989 328.84713745 0.74285555]	[503.34973145 326.29263306 0.79777759]	[459.81942749 310.97549438 0.79360414]	[521.34777832 298.20758057 0.81536728]	[5.03381653e+02 7.64954346e+02 6.89162254e-01]	[5.11036621e+02 7.62450378e+02 6.20191038e-01]	[5.13588257e+02 7.08589783e+02 5.55353463e-01]	[4.90511108e+02 9.00983215e+02 7.89771259e-01]	[4.72599335e+02 8.95867188e+02 7.84513593e-01]	[4.93102661e+02 8.72753845e+02 7.35159278e-01]
[495.64694214 339.06610107 0.79535067]	[482.87640381 372.53970337 0.89631999]	[426.34924316 375.04074097 0.81973743]	[403.37069702 467.40414429 0.82235515]	[395.58850098 557.20343018 0.86126167]	[541.86151123 369.90283203 0.85761118]	[557.2197876 464.84942627 0.81721365]	[572.63378906 562.23980713 0.8424437 ]	[485.37051392 562.34692383 0.74608094]	[444.35394287 562.42401123 0.73794115]	[475.09619141 716.25738525 0.77292651]	[4.85427429e+02 8.65093933e+02 8.14494371e-01]	[524.01062012 562.25506592 0.74144053]	[544.3661499 708.53509521 0.82543844]	[5.21207214e+02 7.21388367e+02 7.21252918e-01]	[482.75128174 328.84945679 0.74322414]	[503.34725952 326.29446411 0.7978785 ]	[459.81735229 310.97494507 0.79486609]	[521.34857178 298.21429443 0.81760693]	[5.03388641e+02 7.64956604e+02 6.79531455e-01]	[5.11041809e+02 7.62458374e+02 6.16027474e-01]	[5.13590393e+02 7.08623291e+02 5.50872505e-01]	[4.90508179e+02 9.00986755e+02 7.89744020e-01]	[4.72596100e+02 8.95866638e+02 7.84676135e-01]	[4.93097107e+02 8.72747925e+02 7.34624386e-01]
[493.06997681 336.58383179 0.78599811]	[482.82650757 367.41955566 0.89145797]	[423.85079956 372.44067383 0.81326514]	[403.3765564 464.96151733 0.82255381]	[395.59637451 554.69329834 0.85970962]	[541.82763672 364.81747437 0.87421292]	[557.20068359 462.39279175 0.83658141]	[575.1529541 559.75549316 0.8361299 ]	[485.42901611 562.28826904 0.73510194]	[444.43984985 562.37414551 0.72226381]	[472.56002808 716.315979 0.76501942]	[4.85430817e+02 8.65106384e+02 8.13764453e-01]	[526.42700195 559.76544189 0.73833108]	[544.28625488 706.09350586 0.83288133]	[5.21286926e+02 7.26460388e+02 7.23982155e-01]	[480.31582642 323.74093628 0.74396622]	[500.88970947 321.19616699 0.83416975]	[459.69287109 308.40045166 0.78898996]	[521.27294922 298.09295654 0.85220736]	[5.05899719e+02 7.67539246e+02 6.79968119e-01]	[5.16152832e+02 7.65080017e+02 6.54000938e-01]	[5.13630859e+02 7.13721985e+02 5.33977032e-01]	[4.90499817e+02 9.00989014e+02 7.88725734e-01]	[4.72596161e+02 8.95866333e+02 7.85733938e-01]	[4.93104553e+02 8.72748535e+02 7.41622508e-01]
[493.05239868 334.00628662 0.76036841]	[482.81225586 367.359375 0.89550692]	[423.84521484 369.93817139 0.81462026]	[403.35452271 464.94024658 0.82582796]	[395.61029053 554.64849854 0.85788268]	[541.81494141 362.34954834 0.88239878]	[557.18170166 462.35586548 0.84240377]	[575.1784668 559.76605225 0.84400201]	[485.42269897 562.27441406 0.73519444]	[444.43429565 562.36566162 0.72276884]	[470.0496521 716.25598145 0.76780176]	[4.85410889e+02 8.62559509e+02 8.09709847e-01]	[526.43414307 559.74041748 0.73602909]	[544.30114746 706.11334229 0.83644867]	[521.30615234 721.45996094 0.78122193]	[480.29211426 318.71490479 0.75381398]	[500.84960938 318.58267212 0.85031432]	[459.67089844 305.83795166 0.77486646]	[521.25842285 297.99780273 0.87621796]	[505.97732544 767.51983643 0.82430243]	[5.18786255e+02 7.64995728e+02 7.54218280e-01]	[5.11061890e+02 7.08669922e+02 5.84376395e-01]	[4.88010620e+02 8.98519043e+02 7.83932805e-01]	[4.72569885e+02 8.95853943e+02 7.80876577e-01]	[4.93109314e+02 8.70315186e+02 7.37134337e-01]
[487.91799927 334.0090332 0.80035114]	[482.78759766 364.85403442 0.8995958 ]	[423.81402588 369.89532471 0.81707191]	[403.35253906 464.94445801 0.82562089]	[395.61294556 554.67877197 0.86145395]	[541.79858398 362.3130188 0.88789028]	[557.1887207 462.3427124 0.84995252]	[575.16699219 559.76574707 0.84691215]	[485.40124512 562.28582764 0.73955667]	[444.41156006 562.38391113 0.73056114]	[470.00326538 713.75012207 0.772807 ]	[4.85402374e+02 8.62499451e+02 8.10010552e-01]	[526.42150879 559.74908447 0.73976755]	[544.29125977 706.09014893 0.83191073]	[521.36627197 723.91674805 0.79241353]	[477.73812866 318.68591309 0.77323872]	[500.75119019 318.56472778 0.87521005]	[459.61288452 303.2980957 0.72601116]	[521.20330811 295.60171509 0.87509024]	[506.01275635 767.60760498 0.82530981]	[521.18597412 765.07305908 0.77839243]	[5.13610229e+02 7.08692444e+02 5.93414128e-01]	[4.88003082e+02 8.98517395e+02 7.83322275e-01]	[4.72567108e+02 8.95850281e+02 7.79496908e-01]	[4.93109192e+02 8.70266846e+02 7.40461767e-01]
[485.37155151 334.01071167 0.82076061]	[482.77163696 364.8288269 0.90183175]	[423.79397583 367.41299438 0.82041526]	[403.35839844 464.92819214 0.82467365]	[395.61294556 554.64019775 0.85946804]	[541.77575684 362.30529785 0.88649166]	[557.20214844 462.37979126 0.84534937]	[575.15966797 559.76220703 0.84679902]	[485.43557739 562.27832031 0.73459816]	[446.87356567 562.38543701 0.7196455 ]	[469.98190308 713.76269531 0.76425409]	[4.85411438e+02 8.62513123e+02 8.08684409e-01]	[526.43481445 559.730896 0.73866618]	[541.92156982 706.0401001 0.83673787]	[521.394104 724.00665283 0.79453278]	[477.62606812 318.68643188 0.76958191]	[500.67367554 318.56625366 0.87106228]	[457.15237427 305.77359009 0.7156359 ]	[518.76477051 295.60397339 0.85208046]	[508.46450806 770.08074951 0.8220138 ]	[521.21917725 767.58850098 0.8163895 ]	[5.16147461e+02 7.11215881e+02 5.84350109e-01]	[4.88003815e+02 9.00980896e+02 7.82943785e-01]	[4.72563721e+02 8.95857788e+02 7.76282370e-01]	[4.95604523e+02 8.70269348e+02 7.39491820e-01]
[482.90872192 334.05239868 0.86257035]	[482.75231934 364.81051636 0.90424871]	[423.78601074 367.40240479 0.82158434]	[403.35681152 464.92767334 0.82660639]	[395.61810303 554.62713623 0.85936892]	[541.73712158 362.29098511 0.88253951]	[557.17297363 462.36251831 0.84656018]	[572.66601562 559.74230957 0.84233564]	[485.42398071 559.82189941 0.73724782]	[446.8760376 562.33770752 0.72079349]	[467.44830322 716.30023193 0.76463723]	[4.85426727e+02 8.62538391e+02 8.05603027e-01]	[526.41235352 557.26574707 0.7404018 ]	[541.81445312 705.98046875 0.82082707]	[523.7734375 726.60205078 0.79690754]	[475.11334229 318.70855713 0.79318631]	[498.25253296 318.62176514 0.89002001]	[457.12884521 305.77511597 0.71252692]	[518.67425537 295.64138794 0.83316576]	[505.99429321 770.206604 0.80670512]	[521.22119141 770.08184814 0.82220834]	[5.18732300e+02 7.21372437e+02 5.81841171e-01]	[4.87979401e+02 9.00975342e+02 7.85438240e-01]	[4.72543945e+02 8.95852234e+02 7.77094603e-01]	[4.95648956e+02 8.70303711e+02 7.38369644e-01]
[482.85009766 334.07055664 0.86133319]	[482.72415161 364.7822876 0.90897298]	[421.38439941 367.37695312 0.8271277 ]	[403.34692383 464.900177 0.82967681]	[395.61422729 554.62573242 0.8576746 ]	[541.71392822 362.26763916 0.88000602]	[554.71032715 462.34008789 0.84823203]	[572.66906738 559.73931885 0.84135693]	[485.42141724 559.81695557 0.73471463]	[446.86959839 562.33312988 0.71638763]	[467.40951538 718.87542725 0.77833819]	[4.85411041e+02 8.62538086e+02 8.09336603e-01]	[526.40441895 557.2590332 0.73957652]	[541.73608398 705.97546387 0.80758983]	[523.79205322 729.046875 0.79887813]	[472.5559082 318.71389771 0.78157508]	[498.20410156 318.60412598 0.87841022]	[457.10128784 308.32635498 0.65858829]	[518.63464355 295.5793457 0.84191489]	[505.98138428 770.25256348 0.81491953]	[521.25292969 770.12451172 0.83595705]	[5.21212585e+02 7.23914185e+02 5.91522336e-01]	[4.87956329e+02 8.98510742e+02 7.89073229e-01]	[4.72524872e+02 8.95842224e+02 7.79704273e-01]	[4.95639435e+02 8.70299988e+02 7.38982975e-01]
[482.84765625 336.45974731 0.87257004]	[480.37631226 364.78652954 0.90942049]	[421.3538208 367.40420532 0.82915413]	[403.33404541 464.87854004 0.83365673]	[395.60800171 554.62597656 0.85729271]	[539.31207275 362.27191162 0.87586629]	[557.15905762 462.33108521 0.85064805]	[572.66552734 559.69512939 0.83216918]	[485.43185425 559.77813721 0.73126179]	[446.88162231 562.29370117 0.71534652]	[467.41226196 718.89508057 0.77802265]	[4.85394043e+02 8.62520142e+02 8.11885059e-01]	[526.40234375 557.2230835 0.73714149]	[541.69885254 705.98834229 0.80349481]	[523.80664062 729.06488037 0.80189306]	[472.56448364 318.75274658 0.77870882]	[498.18273926 318.62246704 0.8785935 ]	[454.62719727 305.82171631 0.6481207 ]	[516.16925049 295.52163696 0.83074248]	[508.44174194 770.27734375 0.8202759 ]	[521.3057251 770.13653564 0.84655774]	[5.21222290e+02 7.23931702e+02 6.00160122e-01]	[4.87960449e+02 8.98520752e+02 7.89559424e-01]	[4.72524902e+02 8.95848816e+02 7.81852424e-01]	[4.95614990e+02 8.70291504e+02 7.39364028e-01]
[482.77471924 334.05429077 0.86760372]	[480.34439087 364.77893066 0.91397929]	[421.30718994 367.41098022 0.83457178]	[403.30990601 464.8994751 0.83641899]	[395.60339355 552.13867188 0.85560977]	[539.262146 362.25994873 0.87141824]	[554.68334961 462.30245972 0.84593558]	[572.644104 557.25512695 0.83163381]	[485.41146851 559.78930664 0.73526078]	[446.86474609 562.31195068 0.71844059]	[464.96765137 718.85235596 0.77349275]	[4.85372131e+02 8.65040527e+02 8.12373877e-01]	[524.02264404 557.22711182 0.74017614]	[541.69360352 706.01190186 0.8116532 ]	[523.80895996 729.08203125 0.79623157]	[469.9730835 318.71658325 0.7799021 ]	[498.11422729 318.58255005 0.86297464]	[452.00134277 305.79125977 0.65586692]	[513.64593506 295.53131104 0.82109034]	[505.95861816 770.3069458 0.80432469]	[521.27050781 770.17486572 0.82084769]	[5.21241821e+02 7.23951477e+02 6.01828516e-01]	[4.87956268e+02 8.98514832e+02 7.87949979e-01]	[4.72518341e+02 8.95855774e+02 7.79339194e-01]	[4.93128235e+02 8.72707581e+02 7.35862195e-01]
[482.81472778 336.4548645 0.87322497]	[480.28796387 364.7739563 0.91557765]	[421.20843506 367.42886353 0.84273005]	[403.29302979 464.85858154 0.84163654]	[395.59008789 552.14489746 0.85230708]	[539.203125 362.25390625 0.86505091]	[554.69750977 462.32788086 0.83967286]	[572.66906738 559.70684814 0.83711731]	[485.43817139 559.79949951 0.73334181]	[446.8835144 562.34765625 0.72173935]	[464.95275879 721.38616943 0.78279024]	[4.85363861e+02 8.65059265e+02 8.14120591e-01]	[526.41442871 557.21447754 0.73800611]	[539.3012085 706.01654053 0.80004942]	[523.86474609 731.66210938 0.80561674]	[470.02142334 321.17221069 0.77870703]	[498.11236572 318.58999634 0.86357218]	[449.43545532 305.83459473 0.70291072]	[511.06997681 295.43228149 0.80513918]	[505.94720459 772.8269043 0.81574005]	[521.29760742 772.69061279 0.82114315]	[5.21324646e+02 7.26581848e+02 6.62486076e-01]	[4.87928955e+02 8.98520874e+02 7.86095500e-01]	[4.70028503e+02 8.95855530e+02 7.78846979e-01]	[4.93124054e+02 8.72726013e+02 7.37289965e-01]
[482.81930542 336.45101929 0.87133694]	[480.28082275 364.77502441 0.91536844]	[421.20800781 367.42953491 0.8423993 ]	[403.2935791 464.87176514 0.84096122]	[395.58926392 552.14465332 0.85284889]	[539.18505859 362.25808716 0.86153674]	[554.69116211 462.32537842 0.84120226]	[572.67700195 559.70611572 0.83647108]	[485.43228149 559.79754639 0.73284316]	[446.87579346 562.34753418 0.72155923]	[464.94903564 721.39837646 0.78437269]	[4.85363525e+02 8.65061768e+02 8.14451873e-01]	[526.41162109 557.21020508 0.73678029]	[539.30291748 706.02044678 0.80082828]	[523.86639404 731.66064453 0.8062045 ]	[470.02923584 321.16711426 0.77874857]	[498.11724854 318.58831787 0.86372387]	[449.43777466 305.82739258 0.70481956]	[511.06695557 295.43365479 0.80175394]	[505.94247437 772.82794189 0.81724304]	[521.29486084 772.69171143 0.82043469]	[5.21324829e+02 7.26577881e+02 6.64867401e-01]	[4.87927704e+02 8.98524597e+02 7.86315978e-01]	[4.70028473e+02 8.95858582e+02 7.79772162e-01]	[4.93123230e+02 8.72726990e+02 7.35925436e-01]
[482.84487915 334.05606079 0.86885297]	[480.2477417 362.34335327 0.91590118]	[421.19515991 369.89193726 0.84318775]	[403.27340698 464.88943481 0.84428787]	[395.57455444 554.61865234 0.85187888]	[536.70532227 362.22839355 0.85917306]	[554.68145752 462.30743408 0.84410942]	[575.13800049 557.27050781 0.83344841]	[485.43969727 559.777771 0.73242211]	[446.87582397 562.33410645 0.72234786]	[464.93765259 718.83337402 0.77359551]	[4.85359406e+02 8.67571655e+02 8.13414335e-01]	[526.42205811 557.18560791 0.73563862]	[541.71826172 706.02252197 0.80362952]	[523.8772583 731.67602539 0.80590874]	[472.52294922 321.16397095 0.7864995 ]	[498.12030029 318.56723022 0.86748701]	[446.94903564 305.82049561 0.74061608]	[511.00753784 295.40548706 0.79909527]	[505.96447754 775.29431152 0.81437576]	[521.31188965 772.73175049 0.81838191]	[5.21326538e+02 7.26577759e+02 6.59916818e-01]	[4.87947418e+02 9.00988708e+02 7.80287623e-01]	[4.70044067e+02 8.95879944e+02 7.68270254e-01]	[4.93105713e+02 8.72802612e+02 7.29526818e-01]
[482.88839722 334.04199219 0.86696768]	[480.22174072 362.33987427 0.91372001]	[421.17596436 369.90362549 0.84283352]	[403.27526855 462.42703247 0.85214144]	[395.56335449 552.14685059 0.84840631]	[536.65124512 362.21102905 0.85418075]	[554.68292236 462.29837036 0.84314376]	[575.1461792 557.23999023 0.83124411]	[485.44702148 559.74139404 0.7238614 ]	[446.88140869 562.29718018 0.71397173]	[464.95733643 716.31054688 0.77640969]	[4.82976105e+02 8.65122192e+02 8.10989439e-01]	[526.42431641 554.66729736 0.72995102]	[541.77557373 706.05407715 0.81246209]	[523.89239502 731.6416626 0.81048304]	[472.58337402 321.16821289 0.79364467]	[498.13842773 318.56072998 0.87247986]	[446.94619751 305.81921387 0.74616981]	[508.5105896 293.00378418 0.77463913]	[505.98208618 775.33258057 0.81744128]	[521.33978271 772.74377441 0.82885402]	[5.21327393e+02 7.26523682e+02 6.63942456e-01]	[4.87946045e+02 9.00976807e+02 7.84728110e-01]	[4.70025299e+02 8.95873474e+02 7.74375916e-01]	[4.93077667e+02 8.72788879e+02 7.25308836e-01]
[482.7878418 334.02313232 0.87637609]	[480.20532227 362.33325195 0.91337276]	[421.17208862 369.9125061 0.84407306]	[403.26937866 462.43322754 0.85127497]	[395.5475769 554.63751221 0.84656739]	[534.16119385 359.81881714 0.85366958]	[554.675354 462.26574707 0.84416574]	[572.67602539 554.68255615 0.81557423]	[485.44915771 559.7177124 0.72175193]	[446.8888855 562.27233887 0.70981491]	[464.93069458 718.8538208 0.77222019]	[4.82963654e+02 8.65110291e+02 8.12944353e-01]	[526.41931152 554.63812256 0.7282958 ]	[541.90130615 708.53289795 0.81998742]	[523.91345215 731.69537354 0.80839986]	[469.9850769 318.75772095 0.80365109]	[495.6211853 318.56323242 0.86281681]	[444.44433594 303.28118896 0.77280855]	[506.01608276 295.42562866 0.79769647]	[508.52804565 777.92102051 0.80074394]	[523.80023193 772.82733154 0.79604781]	[5.21311401e+02 7.26534424e+02 6.63964093e-01]	[4.87952454e+02 9.00977661e+02 7.83899605e-01]	[4.70022369e+02 8.95872681e+02 7.75116742e-01]	[4.93064728e+02 8.72778503e+02 7.26470530e-01]
[482.7258606 334.01861572 0.87966335]	[480.20297241 362.31887817 0.91652268]	[421.15930176 369.89663696 0.84375358]	[403.25689697 462.42010498 0.85522032]	[395.53955078 554.62573242 0.84533864]	[534.16119385 359.81188965 0.85545278]	[554.66583252 462.2421875 0.84695256]	[575.17614746 554.62561035 0.81398141]	[485.45724487 559.73529053 0.7238059 ]	[446.88256836 562.28869629 0.71198279]	[464.9473877 716.30773926 0.76952893]	[4.82948181e+02 8.67576111e+02 8.14094305e-01]	[526.44012451 554.66455078 0.72746563]	[544.3269043 708.57617188 0.83853656]	[523.99237061 734.25463867 0.78900814]	[467.45657349 318.73699951 0.81207973]	[493.09912109 318.54534912 0.85924071]	[444.39254761 303.22799683 0.7813164 ]	[506.00527954 292.9894104 0.81603098]	[516.16900635 787.99023438 0.80986512]	[5.23962036e+02 7.82935974e+02 7.57279992e-01]	[5.21344788e+02 7.29040894e+02 6.93771064e-01]	[4.87966949e+02 8.98512695e+02 7.83351302e-01]	[4.70041840e+02 8.95872070e+02 7.77763546e-01]	[4.90550598e+02 8.72808228e+02 7.27554142e-01]
[480.37518311 333.99377441 0.87699032]	[480.1918335 362.30551147 0.91747695]	[421.14474487 367.42779541 0.84302795]	[400.88095093 462.42904663 0.85630655]	[395.54278564 554.62524414 0.84661102]	[534.14465332 359.80029297 0.85603619]	[554.66479492 462.22677612 0.84735149]	[575.21826172 552.13018799 0.81820363]	[485.46591187 559.74377441 0.72235924]	[446.87426758 562.29302979 0.71187449]	[464.9312439 721.3848877 0.78105378]	[4.82944611e+02 8.67578613e+02 8.22526813e-01]	[526.46392822 554.6854248 0.72479409]	[544.37768555 708.671875 0.83250546]	[526.45526123 739.36328125 0.77241933]	[467.45040894 318.71160889 0.81758595]	[493.08102417 318.52069092 0.85742569]	[444.4230957 303.23413086 0.7766915 ]	[505.99893188 292.98010254 0.81591737]	[521.29150391 790.6607666 0.87029934]	[5.31626343e+02 7.88023132e+02 7.73495555e-01]	[5.21377441e+02 7.29127991e+02 7.00716317e-01]	[4.87953094e+02 8.98497864e+02 7.92309999e-01]	[4.70041718e+02 8.95865723e+02 7.85883248e-01]	[4.90547394e+02 8.72815063e+02 7.42737114e-01]
[482.72796631 333.9777832 0.86932021]	[480.18206787 362.30264282 0.91566485]	[418.79519653 367.42874146 0.84229141]	[403.24310303 462.412323 0.85815442]	[395.54016113 554.64086914 0.84642655]	[534.12774658 359.79541016 0.85594606]	[554.65814209 462.23995972 0.84905183]	[577.71954346 554.62164307 0.82141048]	[485.46395874 557.24609375 0.72037804]	[446.90805054 562.25976562 0.70661712]	[467.41519165 718.828125 0.76862967]	[4.82946075e+02 8.65123047e+02 8.20642173e-01]	[526.44122314 552.13659668 0.72665036]	[544.41174316 708.59356689 0.83904392]	[534.18963623 747.16662598 0.82520783]	[467.45892334 318.7053833 0.80956805]	[493.09368896 316.15258789 0.84923244]	[444.39028931 303.21148682 0.78215951]	[505.98016357 292.931427 0.81527567]	[523.85339355 795.89398193 0.83294243]	[541.78900146 790.75964355 0.83507967]	[5.26396851e+02 7.44467957e+02 7.08134234e-01]	[4.87993927e+02 8.98489075e+02 7.84361184e-01]	[4.72541840e+02 8.95865479e+02 7.84004927e-01]	[4.90515259e+02 8.72813782e+02 7.47332752e-01]
[480.37698364 333.9666748 0.87166476]	[480.18725586 362.30410767 0.91670638]	[418.79608154 367.4256897 0.84241188]	[403.24057007 462.40997314 0.85581023]	[395.54971313 552.14044189 0.84516943]	[534.14025879 359.79830933 0.85536009]	[554.65911865 462.24194336 0.85015363]	[577.77783203 552.13684082 0.82761532]	[487.91394043 559.7298584 0.71774149]	[446.93847656 562.29217529 0.70937061]	[467.45657349 716.29888916 0.76740867]	[4.82957581e+02 8.62552551e+02 8.14845979e-01]	[526.5020752 554.65411377 0.71981561]	[544.44836426 708.68603516 0.81956434]	[541.71337891 754.84118652 0.82591188]	[467.44262695 318.69125366 0.81723267]	[493.07623291 316.14065552 0.85332304]	[444.39736938 303.20986938 0.77848178]	[505.97537231 292.94161987 0.81699049]	[5.26520996e+02 8.11319275e+02 8.11128974e-01]	[5.44388367e+02 8.08626526e+02 7.84622669e-01]	[5.29016052e+02 7.52234375e+02 7.11538017e-01]	[4.90505829e+02 8.98502197e+02 7.78391838e-01]	[4.72588654e+02 8.95865723e+02 7.80851960e-01]	[4.90492065e+02 8.72737671e+02 7.41830885e-01]
[482.71661377 333.9621582 0.87147534]	[480.177948 362.29733276 0.91649586]	[418.78570557 367.41885376 0.843454 ]	[400.8822937 462.40328979 0.85906309]	[395.55947876 552.13647461 0.84761059]	[534.12341309 359.79174805 0.85602528]	[554.67095947 462.24786377 0.85031688]	[577.79779053 554.62036133 0.82671344]	[487.94244385 559.75042725 0.72011495]	[446.9602356 562.32092285 0.7101171 ]	[469.96240234 718.8137207 0.76752681]	[4.82958832e+02 8.62518921e+02 8.21445167e-01]	[526.51812744 554.66394043 0.72163647]	[546.94354248 708.59631348 0.80398226]	[544.35754395 770.21014404 0.88898659]	[467.44735718 318.69244385 0.81524104]	[493.07406616 316.13989258 0.85263044]	[444.39389038 303.20825195 0.78385812]	[505.96969604 292.94500732 0.81921858]	[5.41800720e+02 8.21527161e+02 7.87583292e-01]	[5.59805420e+02 8.11341370e+02 7.48753726e-01]	[5.39213806e+02 7.70197327e+02 7.11971760e-01]	[4.90492584e+02 8.98486633e+02 7.85725892e-01]	[4.72564270e+02 8.95847961e+02 7.86984384e-01]	[4.90535828e+02 8.70328308e+02 7.44084716e-01]
[482.72607422 333.96517944 0.87038469]	[480.1774292 362.2897644 0.91761017]	[418.78594971 367.40750122 0.84371555]	[400.87185669 462.41693115 0.85857254]	[395.5682373 552.14697266 0.84971142]	[534.12316895 359.78823853 0.85626757]	[554.6895752 462.2598877 0.84947723]	[580.21746826 552.12854004 0.8297658 ]	[487.94464111 559.76428223 0.72282004]	[446.95153809 562.33856201 0.71477962]	[469.9776001 721.41424561 0.78117245]	[4.82939209e+02 8.65053284e+02 8.29436243e-01]	[526.52960205 554.67938232 0.72185785]	[547.02526855 706.01812744 0.76646549]	[554.66967773 788.22924805 0.82438159]	[467.45993042 318.6940918 0.81082547]	[493.08432007 316.14065552 0.85178167]	[444.40042114 303.21011353 0.78395653]	[505.96542358 292.95422363 0.81772912]	[5.54662048e+02 8.34314392e+02 7.79907286e-01]	[5.70050293e+02 8.29192200e+02 7.77927637e-01]	[5.47024658e+02 7.93219910e+02 7.04910278e-01]	[4.90544647e+02 8.98433655e+02 8.00559461e-01]	[4.72588684e+02 8.93454163e+02 7.92974234e-01]	[4.88001892e+02 8.72746948e+02 7.43052244e-01]
[482.72753906 333.98065186 0.87554777]	[480.15893555 362.28237915 0.91492146]	[418.76229858 367.42764282 0.84211934]	[400.87130737 464.83337402 0.8538025 ]	[395.56759644 554.61602783 0.85030901]	[534.10748291 359.76773071 0.85813951]	[554.68041992 462.23733521 0.84957469]	[580.22058105 552.10174561 0.82977778]	[487.94326782 559.81695557 0.72795123]	[446.94125366 562.38146973 0.71909565]	[467.47293091 718.88421631 0.78141075]	[4.82959381e+02 8.65041504e+02 8.27960968e-01]	[526.52624512 557.22198486 0.72883022]	[549.55432129 706.12225342 0.78500748]	[562.41583252 806.07989502 0.85513103]	[467.46392822 318.70968628 0.81041753]	[493.0843811 316.16314697 0.85563052]	[444.37582397 300.77487183 0.79037726]	[505.9682312 292.96966553 0.81328875]	[5.64971008e+02 8.49677246e+02 8.26884508e-01]	[5.82965881e+02 8.39419189e+02 7.53262579e-01]	[5.59769592e+02 8.11148987e+02 6.73813522e-01]	[4.90566956e+02 8.98434875e+02 8.02930832e-01]	[4.72607513e+02 8.93456726e+02 7.92745173e-01]	[4.90496460e+02 8.72737793e+02 7.38643825e-01]
[482.79818726 334.00463867 0.88113421]	[480.16577148 362.28768921 0.91435713]	[418.76516724 369.92599487 0.84373313]	[400.87414551 464.91604614 0.84540445]	[395.58096313 554.64611816 0.84956855]	[534.12487793 359.76086426 0.86073208]	[554.66815186 459.82797241 0.84186548]	[580.24633789 552.08642578 0.82841212]	[487.97421265 562.31970215 0.73482519]	[449.43515015 564.88446045 0.72031426]	[470.01119995 721.38220215 0.78909862]	[4.82920929e+02 8.65107117e+02 8.31260741e-01]	[526.54345703 559.73547363 0.72797441]	[559.75543213 711.17126465 0.85283011]	[582.84234619 831.66668701 0.8836956 ]	[470.02902222 318.75308228 0.80202949]	[495.6053772 318.53060913 0.85790354]	[444.4180603 300.77182007 0.78490382]	[506.00570679 292.97497559 0.80032766]	[5.82976501e+02 8.72802551e+02 8.48729074e-01]	[6.00873047e+02 8.67658203e+02 8.08281183e-01]	[5.80350037e+02 8.36925720e+02 6.97836936e-01]	[4.90526794e+02 8.98469727e+02 7.95502007e-01]	[4.72538391e+02 8.95848633e+02 7.76652813e-01]	[4.88008484e+02 8.72785278e+02 7.41243958e-01]
[482.81503296 334.01141357 0.87445503]	[480.17541504 362.28866577 0.91546881]	[418.77346802 369.91830444 0.84198773]	[400.88223267 464.92718506 0.8440789 ]	[395.58639526 554.65429688 0.85083383]	[534.12969971 359.76577759 0.86017877]	[554.69049072 459.83822632 0.84163547]	[580.23925781 552.10687256 0.82660514]	[487.96743774 562.31469727 0.73604304]	[449.42822266 564.88146973 0.72236598]	[470.03369141 721.3805542 0.79101318]	[4.82917603e+02 8.67589050e+02 8.38069797e-01]	[526.53448486 559.72332764 0.7285555 ]	[559.69085693 708.55780029 0.86790192]	[585.48876953 831.78277588 0.87777364]	[470.02941895 318.75619507 0.79465526]	[495.64614868 318.52728271 0.85462439]	[444.41464233 303.23629761 0.76970631]	[508.45977783 292.96017456 0.78898716]	[5.88034912e+02 8.77916870e+02 8.35384607e-01]	[6.06023254e+02 8.72705811e+02 8.38920653e-01]	[5.85384155e+02 8.42002686e+02 7.51699686e-01]	[4.90496307e+02 8.98471375e+02 7.86301792e-01]	[4.70038330e+02 8.95849609e+02 7.74366379e-01]	[4.88012756e+02 8.72825989e+02 7.46701658e-01]
[482.8218689 334.02587891 0.87741685]	[480.17810059 362.28652954 0.9161725 ]	[418.77453613 369.90777588 0.84231019]	[400.88232422 464.90881348 0.84516197]	[395.58581543 554.64801025 0.85092819]	[534.13415527 359.76501465 0.86131936]	[554.68499756 459.80517578 0.84443605]	[580.23956299 552.1036377 0.82652164]	[487.97186279 562.30645752 0.73423028]	[449.43685913 564.87133789 0.7192958 ]	[472.51263428 721.38336182 0.79095984]	[4.82920868e+02 8.67596619e+02 8.39295149e-01]	[526.53540039 559.71807861 0.7276811 ]	[559.68835449 708.55487061 0.86822921]	[585.48883057 831.78704834 0.87719887]	[470.04214478 318.76901245 0.79283607]	[495.65478516 318.54104614 0.85538518]	[444.42004395 303.22674561 0.77197701]	[508.45751953 292.96975708 0.78532863]	[5.88035889e+02 8.77907654e+02 8.34910512e-01]	[6.06025452e+02 8.72701660e+02 8.39901745e-01]	[5.85384094e+02 8.42019775e+02 7.52973795e-01]	[4.90504395e+02 8.98477783e+02 7.85039246e-01]	[4.70047424e+02 8.95855530e+02 7.73064435e-01]	[4.88012115e+02 8.72831848e+02 7.47528672e-01]
[482.83798218 334.04821777 0.88842911]	[480.19555664 362.27392578 0.92250913]	[421.15496826 367.42715454 0.84052181]	[403.25732422 464.8324585 0.84952742]	[395.58398438 552.140625 0.84851694]	[534.16271973 359.75497437 0.86326832]	[554.70007324 459.80368042 0.84204847]	[580.24725342 552.10968018 0.82670367]	[488.01156616 562.34161377 0.73117006]	[449.49530029 564.89459229 0.71426278]	[470.03231812 721.41894531 0.78978485]	[4.82934418e+02 8.65133545e+02 8.31279635e-01]	[526.54852295 559.762146 0.7261712 ]	[559.78222656 708.56768799 0.88266462]	[5.93103333e+02 8.42031860e+02 7.85757661e-01]	[470.04815674 321.17437744 0.79887503]	[495.67034912 318.57086182 0.8707937 ]	[446.87451172 303.2701416 0.7489931 ]	[508.46844482 295.41137695 0.765697 ]	[5.95730896e+02 8.88219482e+02 8.35809708e-01]	[6.11079773e+02 8.77957520e+02 7.82384336e-01]	[5.90564941e+02 8.52173523e+02 7.63144732e-01]	[4.87993164e+02 8.98467957e+02 7.87021160e-01]	[4.70009399e+02 8.93461182e+02 7.79008329e-01]	[4.90510040e+02 8.72805481e+02 7.44290471e-01]
[485.37353516 333.99655151 0.8353734 ]	[480.23513794 362.27212524 0.92223108]	[421.19845581 369.89880371 0.84030563]	[403.26922607 464.85903931 0.8467322 ]	[395.59439087 552.14196777 0.84979618]	[536.68725586 359.7444458 0.86972612]	[557.1696167 459.81518555 0.84259373]	[580.28814697 552.07177734 0.83682847]	[490.52340698 562.3182373 0.72685647]	[452.04760742 564.86968994 0.7107895 ]	[472.54934692 721.44451904 0.7934916 ]	[4.82924896e+02 8.67610046e+02 8.37162256e-01]	[529.01049805 559.72363281 0.71719861]	[562.20782471 708.49914551 0.90171081]	[6.00870605e+02 8.49577271e+02 8.31233025e-01]	[475.1206665 321.16229248 0.77363586]	[498.22821045 316.14993286 0.86917871]	[446.93127441 305.77243042 0.73996878]	[508.44015503 292.96292114 0.70008039]	[6.03287659e+02 8.90705627e+02 8.61926258e-01]	[6.18775574e+02 8.80529480e+02 7.69512117e-01]	[6.00793030e+02 8.52369812e+02 7.01293588e-01]	[4.88014709e+02 8.98469910e+02 7.89056361e-01]	[4.70032562e+02 8.95848328e+02 7.77685463e-01]	[4.90500580e+02 8.72828003e+02 7.36563087e-01]
[482.83325195 334.01416016 0.86014551]	[480.28109741 362.27380371 0.92538255]	[421.24624634 367.41622925 0.83684105]	[403.32662964 464.83587646 0.83823198]	[395.62911987 552.09350586 0.85725403]	[539.17962646 359.74615479 0.88138109]	[557.253479 459.7645874 0.84814745]	[580.36053467 552.09710693 0.84473437]	[493.05032349 562.29925537 0.72484225]	[454.59060669 564.85772705 0.71633619]	[472.59591675 721.44787598 0.79681194]	[4.82918640e+02 8.67618042e+02 8.38363707e-01]	[529.05413818 557.26373291 0.71169859]	[562.2911377 708.54211426 0.91647631]	[603.45379639 849.80535889 0.88279152]	[469.99923706 318.75543213 0.77850592]	[495.68707275 316.15789795 0.85169452]	[444.44607544 303.23849487 0.7358976 ]	[508.52511597 292.91882324 0.77399492]	[6.03475708e+02 8.93232666e+02 8.89509320e-01]	[6.23834961e+02 8.88109009e+02 7.98674464e-01]	[6.03440918e+02 8.57413818e+02 7.09378481e-01]	[4.88009460e+02 8.98461914e+02 7.90813327e-01]	[4.70039551e+02 8.95847717e+02 7.75987267e-01]	[4.90481476e+02 8.72826904e+02 7.34258473e-01]
[482.8008728 334.06539917 0.86450601]	[480.3369751 362.24798584 0.93113184]	[421.31741333 367.36883545 0.83440655]	[403.37045288 464.87634277 0.82855791]	[398.01147461 549.5993042 0.8582111 ]	[539.25256348 359.73049927 0.891756 ]	[557.27172852 459.78085327 0.85418022]	[582.80053711 554.6416626 0.86000478]	[493.09307861 562.28625488 0.72440296]	[454.62319946 562.43798828 0.71543235]	[475.09381104 721.43353271 0.79691339]	[4.82930359e+02 8.67608459e+02 8.34983766e-01]	[531.5447998 557.25793457 0.70789582]	[562.38543701 708.52252197 0.91756386]	[605.90130615 852.17541504 0.8846606 ]	[469.97848511 321.14770508 0.7649036 ]	[495.67272949 318.57208252 0.84943175]	[446.89657593 303.25219727 0.70074296]	[511.03005981 293.0088501 0.7806645 ]	[6.06009155e+02 8.93255127e+02 8.86429131e-01]	[6.24015015e+02 8.88132446e+02 8.14390182e-01]	[6.05885071e+02 8.57406128e+02 7.26484835e-01]	[4.88012238e+02 8.98462769e+02 7.86440730e-01]	[4.72516815e+02 8.95848877e+02 7.75336146e-01]	[4.90483734e+02 8.72817993e+02 7.31275499e-01]
[482.83032227 334.05578613 0.86291182]	[482.7159729 362.25042725 0.9272266 ]	[421.39685059 367.34555054 0.82505023]	[405.84881592 462.35443115 0.83351904]	[398.03469849 549.57623291 0.86707073]	[541.69836426 359.73400879 0.89992738]	[559.74365234 459.70968628 0.8583523 ]	[582.87658691 552.09356689 0.87173629]	[495.64849854 562.293396 0.7330659 ]	[457.1539917 564.84545898 0.73111445]	[477.61575317 716.34014893 0.79851276]	[4.82931580e+02 8.67622925e+02 8.35264087e-01]	[534.12036133 557.26153564 0.70372814]	[562.42364502 706.10394287 0.92506397]	[606.00598145 852.1739502 0.86713398]	[470.03979492 318.73907471 0.77510589]	[498.14257812 318.56356812 0.86593652]	[452.0447998 303.29248047 0.64429766]	[513.61566162 292.97283936 0.77827799]	[606.0480957 893.26971436 0.89338833]	[6.26461853e+02 8.88151978e+02 8.28339934e-01]	[6.05970520e+02 8.57396057e+02 7.24434614e-01]	[4.87999786e+02 8.98458679e+02 7.86713719e-01]	[4.70039276e+02 8.95841064e+02 7.79764831e-01]	[4.88019531e+02 8.72833862e+02 7.28618979e-01]
[482.83251953 334.00738525 0.84306443]	[482.793396 362.23510742 0.92566216]	[423.86349487 364.85095215 0.8187483 ]	[408.42092896 464.82427979 0.82306886]	[398.03787231 552.11767578 0.86283445]	[541.77069092 359.72042847 0.90799958]	[562.21038818 459.72796631 0.87535274]	[582.96875 552.11260986 0.87287915]	[498.16299438 562.25286865 0.73586869]	[457.21795654 562.38848877 0.73790461]	[477.63265991 718.8682251 0.79823267]	[4.82930969e+02 8.67623108e+02 8.34895492e-01]	[536.71710205 557.22088623 0.69796121]	[564.80877686 706.05523682 0.91757196]	[6.06119141e+02 8.52229797e+02 8.47026706e-01]	[470.04696655 318.67883301 0.77297765]	[498.1930542 318.54281616 0.8629632 ]	[454.56860352 305.77197266 0.62866396]	[516.17840576 295.42633057 0.7923373 ]	[6.06066589e+02 8.93277100e+02 8.88613522e-01]	[6.26496399e+02 8.88186707e+02 8.34649205e-01]	[6.06069824e+02 8.59931030e+02 7.27807343e-01]	[4.87990479e+02 8.98463928e+02 7.85330057e-01]	[4.70036713e+02 8.95841614e+02 7.80402184e-01]	[4.88016296e+02 8.72834412e+02 7.28035390e-01]
[482.95993042 328.91131592 0.7718696 ]	[482.84768677 362.21310425 0.92014503]	[426.38150024 364.84475708 0.80550355]	[410.99804688 462.41799927 0.83051801]	[398.05981445 552.09075928 0.87160307]	[541.82501221 359.70065308 0.91259181]	[562.30395508 459.71630859 0.89265788]	[585.34899902 552.12890625 0.86610889]	[498.2640686 559.82861328 0.74088371]	[459.66262817 562.37481689 0.7435596 ]	[477.68289185 718.88763428 0.80374444]	[4.82937500e+02 8.67641113e+02 8.37036073e-01]	[539.27471924 557.21972656 0.71121085]	[564.90655518 706.07543945 0.91121554]	[6.08516479e+02 8.52246582e+02 8.46345305e-01]	[475.11581421 316.16589355 0.74200594]	[500.64541626 316.0027771 0.8377142 ]	[457.11605835 305.75653076 0.6338886 ]	[518.79638672 293.0163269 0.8437019 ]	[6.06094055e+02 8.93287903e+02 8.80991518e-01]	[6.26519287e+02 8.88218384e+02 8.39156210e-01]	[6.06102234e+02 8.59990601e+02 7.40666926e-01]	[4.87969910e+02 8.98472412e+02 7.80283689e-01]	[4.70019196e+02 8.95846863e+02 7.77209938e-01]	[4.90488556e+02 8.72856445e+02 7.29055166e-01]
[487.94500732 331.49252319 0.75064802]	[482.92684937 362.22332764 0.91147268]	[428.96414185 364.82763672 0.79853618]	[416.02984619 462.40716553 0.85538232]	[398.12246704 552.0604248 0.87969804]	[541.91339111 359.73184204 0.9094432 ]	[562.39489746 459.74206543 0.89339399]	[585.38256836 552.12316895 0.86451089]	[500.72647095 562.26983643 0.76000202]	[459.74746704 562.37261963 0.75505686]	[477.71963501 718.89093018 0.80801576]	[4.82941742e+02 8.67595398e+02 8.32210183e-01]	[541.74511719 557.25628662 0.72702301]	[564.96459961 706.05889893 0.90216923]	[6.08549194e+02 8.52243225e+02 8.38379502e-01]	[477.74160767 318.60385132 0.74444008]	[500.77325439 316.12878418 0.85900521]	[459.6427002 303.19613647 0.67274231]	[521.25500488 295.42446899 0.85820419]	[6.08511658e+02 8.93325684e+02 8.77072811e-01]	[6.26555115e+02 8.90626343e+02 8.44458938e-01]	[6.06112732e+02 8.59988159e+02 7.27688074e-01]	[4.87990540e+02 8.98475464e+02 7.80649066e-01]	[4.70032654e+02 8.95843628e+02 7.77716696e-01]	[4.90490082e+02 8.72814758e+02 7.30026305e-01]
[495.61312866 334.01599121 0.77428341]	[485.39224243 362.24423218 0.89435762]	[434.02740479 364.8687439 0.80013371]	[418.54006958 462.42419434 0.87513304]	[398.21896362 552.06555176 0.88137704]	[544.3536377 359.75097656 0.9104718 ]	[564.82568359 459.71948242 0.87986612]	[585.48596191 552.14489746 0.85344195]	[500.82879639 562.28399658 0.77777427]	[462.18997192 562.37530518 0.76186681]	[480.15951538 721.3885498 0.82467782]	[4.82945251e+02 8.67632874e+02 8.40002656e-01]	[541.82385254 559.74145508 0.74667287]	[565.02880859 706.08135986 0.89733005]	[6.08572021e+02 8.52307129e+02 8.35854709e-01]	[480.33544922 318.70370483 0.76693034]	[503.26861572 318.56820679 0.8703652 ]	[459.77526855 300.68347168 0.76164073]	[521.32641602 293.00958252 0.8504079 ]	[6.08526733e+02 8.93342163e+02 8.69027972e-01]	[6.26560425e+02 8.90649475e+02 8.47387969e-01]	[6.08527649e+02 8.62569336e+02 7.33753502e-01]	[4.88016418e+02 8.98486511e+02 7.80402899e-01]	[4.72532715e+02 8.95862244e+02 7.76948392e-01]	[4.90480560e+02 8.72844788e+02 7.36423194e-01]
[500.8899231 331.50195312 0.84060657]	[493.09103394 362.26589966 0.85482955]	[439.08877563 367.38912964 0.82679129]	[418.74346924 462.43118286 0.89008671]	[400.76968384 552.13018799 0.8623234 ]	[546.97314453 359.77670288 0.87997514]	[567.47357178 462.24649048 0.86698675]	[588.10632324 557.17669678 0.8301096 ]	[503.35162354 562.34631348 0.78383434]	[462.32904053 562.41650391 0.75465411]	[480.22442627 721.42523193 0.83824921]	[4.82960052e+02 8.67639404e+02 8.37386310e-01]	[544.37689209 559.80084229 0.77221227]	[567.50354004 708.52471924 0.87340933]	[6.08558716e+02 8.52361267e+02 8.41196060e-01]	[487.91345215 318.66653442 0.7854768 ]	[508.47650146 316.11276245 0.8321777 ]	[462.29159546 300.72424316 0.81105846]	[523.85186768 292.95428467 0.80857778]	[6.08506409e+02 8.95920898e+02 8.39699864e-01]	[6.26550354e+02 8.90842834e+02 8.47450018e-01]	[6.08549438e+02 8.65095276e+02 7.31696367e-01]	[4.87965729e+02 8.98495667e+02 7.80984044e-01]	[4.70036469e+02 8.95852356e+02 7.79744506e-01]	[4.90502228e+02 8.72853821e+02 7.37566590e-01]
[503.44564819 331.45510864 0.800942 ]	[498.13256836 362.27493286 0.87144566]	[439.20285034 367.38604736 0.84232152]	[421.21289062 462.4156189 0.88316423]	[403.24902344 552.15112305 0.84412801]	[549.51184082 359.78448486 0.86357272]	[570.04333496 462.23675537 0.85390937]	[593.12304688 554.69055176 0.80286276]	[503.4737854 562.29321289 0.76553303]	[462.43902588 562.34661865 0.73324144]	[480.25915527 721.42211914 0.83287317]	[4.82970337e+02 8.67578735e+02 8.29078078e-01]	[544.4810791 559.76898193 0.76451963]	[567.57006836 708.52496338 0.86815417]	[6.08531311e+02 8.52369324e+02 8.46960306e-01]	[493.08694458 318.66955566 0.7401219 ]	[516.20373535 316.04803467 0.8095572 ]	[462.44281006 300.7789917 0.77950293]	[524.03363037 292.87911987 0.76551843]	[6.06106567e+02 8.98431396e+02 8.27788711e-01]	[6.26552063e+02 8.93275940e+02 8.48679125e-01]	[6.08525269e+02 8.65109314e+02 7.29243279e-01]	[4.87969330e+02 8.98502625e+02 7.82593727e-01]	[4.70035248e+02 8.95846985e+02 7.82889605e-01]	[4.90526764e+02 8.72801025e+02 7.43949831e-01]
[505.91293335 333.980896 0.8348161 ]	[500.73464966 362.30245972 0.9174937 ]	[441.71200562 367.41931152 0.84134048]	[421.40576172 462.34368896 0.87761736]	[405.84988403 552.06622314 0.8302018 ]	[554.65734863 359.80108643 0.85424167]	[575.17651367 462.2645874 0.84661055]	[595.71228027 557.18634033 0.80666244]	[505.94961548 562.29437256 0.74658644]	[464.91000366 562.32995605 0.72034627]	[480.31625366 716.34436035 0.82891321]	[4.82968048e+02 8.67613892e+02 8.33359063e-01]	[546.97131348 559.79589844 0.75288469]	[570.081604 708.50830078 0.85507911]	[6.06129211e+02 8.54807434e+02 8.40029895e-01]	[495.65625 318.76678467 0.77761841]	[518.75079346 316.14389038 0.87165475]	[464.90939331 303.21340942 0.78430736]	[526.51837158 295.41574097 0.66128021]	[6.08574219e+02 8.98488708e+02 8.17863107e-01]	[6.26619080e+02 8.93315491e+02 8.42920184e-01]	[6.06054077e+02 8.67593262e+02 7.34588504e-01]	[4.87962433e+02 9.00977783e+02 7.77926743e-01]	[4.70031128e+02 8.95864319e+02 7.77694225e-01]	[4.90516693e+02 8.72837158e+02 7.40929067e-01]
[505.92874146 333.97079468 0.831285 ]	[500.73730469 362.29891968 0.91815656]	[441.71368408 367.41345215 0.8408823 ]	[421.39532471 462.34597778 0.87464637]	[405.85189819 549.59918213 0.82886857]	[554.66748047 359.79684448 0.85511947]	[575.18395996 462.26446533 0.84395361]	[595.7255249 557.19915771 0.80896133]	[505.9468689 562.3046875 0.74710572]	[464.89682007 562.33776855 0.72188032]	[480.31646729 716.32733154 0.82997036]	[4.82973999e+02 8.67607849e+02 8.31211030e-01]	[546.97460938 559.80908203 0.75202382]	[570.06756592 706.14025879 0.85643059]	[6.08489929e+02 8.54836365e+02 8.35561216e-01]	[495.67929077 318.75787354 0.77844292]	[518.76281738 316.13726807 0.87412649]	[464.92279053 303.21383667 0.78354931]	[526.51550293 295.44229126 0.63556796]	[6.08583679e+02 8.98498840e+02 8.12806487e-01]	[6.26625549e+02 8.93323425e+02 8.38941872e-01]	[6.06066406e+02 8.67631592e+02 7.39887714e-01]	[4.87973511e+02 9.00975647e+02 7.78953671e-01]	[4.70041321e+02 8.95864258e+02 7.77544618e-01]	[4.90529297e+02 8.72836487e+02 7.42066860e-01]
[503.42141724 334.03662109 0.84995234]	[503.25021362 362.30267334 0.91910344]	[444.31777954 367.38308716 0.8211484 ]	[423.89904785 462.38381958 0.84729469]	[413.53295898 552.09570312 0.83233935]	[559.83752441 359.8026123 0.8892315 ]	[577.8001709 462.19927979 0.85896784]	[600.83239746 554.65612793 0.83191979]	[508.51116943 562.36541748 0.72591186]	[467.48812866 562.41766357 0.70071524]	[480.35583496 716.32299805 0.83171469]	[4.82965179e+02 8.67591858e+02 8.28698277e-01]	[549.50854492 562.27764893 0.72966987]	[572.66162109 708.64373779 0.83621442]	[6.06103333e+02 8.57442139e+02 8.17488372e-01]	[493.06057739 318.75964355 0.76943314]	[518.71881104 318.52593994 0.8733266 ]	[470.00396729 305.7862854 0.68298548]	[534.15209961 292.94482422 0.78482586]	[6.11107117e+02 9.01040649e+02 8.14423203e-01]	[6.29082581e+02 8.93364685e+02 8.41145456e-01]	[6.06015076e+02 8.70191101e+02 7.58249044e-01]	[4.87962952e+02 8.98516235e+02 7.83722222e-01]	[4.70025146e+02 8.95854675e+02 7.80725598e-01]	[4.90530334e+02 8.72830933e+02 7.36736655e-01]
[506.01126099 331.45501709 0.77239013]	[503.38311768 362.29891968 0.91176391]	[446.95843506 367.37753296 0.79507786]	[431.52859497 462.4034729 0.83723456]	[416.16467285 554.62786865 0.86054766]	[562.3536377 359.78182983 0.90580738]	[582.8104248 462.22146606 0.88552332]	[603.3637085 554.69219971 0.85055256]	[513.65795898 562.35681152 0.71002591]	[475.16217041 562.4307251 0.69972169]	[480.38034058 718.8795166 0.82793659]	[4.82955750e+02 8.67583435e+02 8.29382062e-01]	[554.62493896 562.26171875 0.69550937]	[577.73327637 708.71203613 0.83375686]	[6.06091064e+02 8.59931885e+02 8.17702293e-01]	[498.19223022 318.62252808 0.75385559]	[521.24285889 316.07217407 0.86721492]	[477.63671875 303.29379272 0.68173099]	[539.28466797 293.02148438 0.82338887]	[6.11133057e+02 9.01040100e+02 8.10830712e-01]	[6.29105652e+02 8.93356567e+02 8.39788735e-01]	[6.05971130e+02 8.70215393e+02 7.53768682e-01]	[4.88006989e+02 8.98515198e+02 7.84395993e-01]	[4.72527222e+02 8.95863770e+02 7.80482709e-01]	[4.90511444e+02 8.72816711e+02 7.35778153e-01]
[521.30810547 334.0017395 0.85216707]	[505.94500732 362.32971191 0.87612134]	[454.60803223 369.90301514 0.79916984]	[436.6605835 464.85336304 0.86238503]	[418.60131836 557.1652832 0.8703931 ]	[564.86413574 359.80761719 0.90802717]	[585.38848877 462.32095337 0.86759895]	[603.5234375 557.2142334 0.86021644]	[518.75512695 562.31793213 0.74891448]	[480.16577148 562.36102295 0.74448931]	[482.78219604 718.83337402 0.83110279]	[4.82965210e+02 8.65107117e+02 8.24472725e-01]	[559.75091553 562.26116943 0.72752976]	[580.29064941 708.72564697 0.85396308]	[6.06112244e+02 8.65092285e+02 8.20459425e-01]	[505.90188599 318.75946045 0.81479305]	[526.43939209 316.1784668 0.86063999]	[480.31719971 300.77059937 0.83325559]	[541.85015869 292.99981689 0.65581489]	[6.13669128e+02 9.03537903e+02 8.09778631e-01]	[6.29141602e+02 8.93378540e+02 8.43283951e-01]	[6.05924988e+02 8.72732361e+02 7.61613965e-01]	[4.90499939e+02 8.98522766e+02 7.86027014e-01]	[4.72555359e+02 8.95863770e+02 7.79309690e-01]	[4.90510254e+02 8.72782349e+02 7.30421841e-01]
[523.91314697 333.95327759 0.83145428]	[513.59912109 362.32910156 0.84449917]	[459.6098938 369.92785645 0.82577753]	[439.23947144 464.87533569 0.88104665]	[421.24468994 557.19067383 0.87101102]	[567.45031738 359.80484009 0.88560712]	[585.49822998 462.23974609 0.8694275 ]	[606.08215332 554.6730957 0.84144288]	[521.38397217 562.31719971 0.7802 ]	[482.73388672 562.35040283 0.75595951]	[482.89135742 716.28735352 0.83194691]	[4.82960754e+02 8.65106079e+02 8.25355411e-01]	[562.39709473 559.83447266 0.76585567]	[582.78521729 713.77545166 0.84311539]	[6.06107971e+02 8.67613647e+02 8.24389696e-01]	[511.07470703 318.73425293 0.76132655]	[531.59710693 316.13613892 0.80534232]	[482.79986572 303.23446655 0.80342954]	[544.35235596 292.92648315 0.7513572 ]	[6.13683838e+02 9.03579529e+02 8.03243160e-01]	[6.29148743e+02 8.93406799e+02 8.34309936e-01]	[6.05895386e+02 8.72815002e+02 7.50156760e-01]	[4.88014832e+02 8.98488708e+02 7.88995266e-01]	[4.70033569e+02 8.93457825e+02 7.82897174e-01]	[4.90511719e+02 8.72796997e+02 7.23594427e-01]
[523.91497803 333.95727539 0.83215445]	[513.60351562 362.32879639 0.84482628]	[459.61160278 369.9269104 0.82593691]	[439.23849487 464.87548828 0.88059634]	[421.24523926 557.1897583 0.87071031]	[567.45452881 359.80523682 0.8850233 ]	[585.49810791 462.24176025 0.86973232]	[606.08026123 554.67779541 0.84107041]	[521.38787842 562.31292725 0.78037441]	[482.73654175 562.34240723 0.75526559]	[482.88519287 716.31115723 0.8326121 ]	[4.82959229e+02 8.65123718e+02 8.26550961e-01]	[562.40093994 559.83398438 0.76639497]	[582.79504395 716.25286865 0.8414315 ]	[6.06114502e+02 8.67656433e+02 8.25731993e-01]	[511.07635498 318.73916626 0.7613489 ]	[531.59790039 316.1385498 0.80629033]	[482.8008728 303.24346924 0.80024219]	[544.35327148 292.92944336 0.75521374]	[6.13688721e+02 9.03592834e+02 7.99650609e-01]	[6.29154968e+02 8.93420654e+02 8.28926742e-01]	[6.05905457e+02 8.72854370e+02 7.44924307e-01]	[4.88011444e+02 8.98495789e+02 7.89086044e-01]	[4.70031250e+02 8.93465210e+02 7.82373846e-01]	[4.90505615e+02 8.72809692e+02 7.23456323e-01]
[526.46130371 333.99142456 0.83680546]	[521.38195801 364.76806641 0.91219127]	[462.38269043 369.98706055 0.83299458]	[444.42221069 464.84753418 0.83381575]	[434.01672363 554.68481445 0.82705104]	[580.25860596 359.80181885 0.87448317]	[598.28436279 462.33050537 0.84249926]	[616.269104 559.70605469 0.81825656]	[526.45843506 562.37567139 0.74733233]	[485.43099976 562.37756348 0.721241 ]	[487.93276978 721.42687988 0.80531937]	[4.82966400e+02 8.65119019e+02 8.31134021e-01]	[567.46209717 562.34033203 0.75490141]	[582.93084717 713.74273682 0.85794586]	[6.06078674e+02 8.65142090e+02 8.20377111e-01]	[516.19970703 318.76541138 0.78127766]	[539.29876709 316.14489746 0.88725567]	[485.49465942 305.78872681 0.76804817]	[549.57495117 292.92333984 0.74488527]	[6.13680420e+02 9.03588562e+02 8.11308682e-01]	[6.29140259e+02 8.93389099e+02 8.42645168e-01]	[6.03486633e+02 8.72778442e+02 7.38589585e-01]	[4.90506409e+02 8.98478638e+02 7.90028691e-01]	[4.72543518e+02 8.93445801e+02 7.83447206e-01]	[4.88014496e+02 8.72800293e+02 7.34005332e-01]
[528.96722412 333.96643066 0.80203396]	[523.887146 364.76467896 0.9061414 ]	[467.4446106 369.94921875 0.79783303]	[454.57608032 464.84991455 0.82792187]	[439.09536743 557.16491699 0.86829132]	[582.86468506 359.7953186 0.90369356]	[600.89599609 462.25189209 0.86767066]	[621.39013672 554.64324951 0.83662105]	[531.58612061 562.33679199 0.71079779]	[493.06051636 562.34918213 0.68396449]	[490.55386353 723.98980713 0.80796778]	[4.82968201e+02 8.65127136e+02 8.30827653e-01]	[570.12768555 562.27624512 0.70857322]	[585.340271 716.32806396 0.85942084]	[6.06094727e+02 8.67617737e+02 8.26888680e-01]	[518.71673584 318.72113037 0.77261877]	[541.76391602 316.15420532 0.88115758]	[498.17068481 310.88708496 0.73042446]	[557.26586914 295.47677612 0.7382378 ]	[6.13705261e+02 9.03590210e+02 8.12403321e-01]	[6.29143005e+02 8.93394409e+02 8.45774710e-01]	[6.03490112e+02 8.72805908e+02 7.52846003e-01]	[4.90494385e+02 8.98507935e+02 7.88849235e-01]	[4.72532745e+02 8.93461670e+02 7.82612443e-01]	[4.88009155e+02 8.72804993e+02 7.32843161e-01]
[541.82971191 334.04708862 0.87070692]	[526.46868896 362.34912109 0.87043786]	[475.13378906 369.96237183 0.80053759]	[459.61734009 464.9196167 0.85664958]	[439.30352783 557.20758057 0.8781929 ]	[585.38262939 359.79470825 0.90668529]	[603.51538086 462.20483398 0.87776721]	[624.05358887 554.67797852 0.85787672]	[536.73254395 562.28497314 0.71844304]	[498.1423645 562.29022217 0.70480317]	[498.11593628 723.89581299 0.80344701]	[4.82975952e+02 8.67579102e+02 8.27316642e-01]	[577.78649902 562.25793457 0.70895171]	[585.37310791 713.71258545 0.86196661]	[6.06096130e+02 8.67602539e+02 8.25060844e-01]	[526.45471191 321.14590454 0.82978094]	[546.98156738 318.55166626 0.86646044]	[500.82312012 303.22521973 0.84217912]	[5.62257568e+02 2.95428680e+02 4.06183749e-01]	[6.13692871e+02 9.03579712e+02 8.18433046e-01]	[6.29137695e+02 8.93388367e+02 8.52582335e-01]	[6.03489746e+02 8.72788696e+02 7.55011439e-01]	[4.88021790e+02 8.98500488e+02 7.85127521e-01]	[4.72517517e+02 8.93450989e+02 7.77732670e-01]	[4.87979309e+02 8.72830505e+02 7.36060858e-01]
[549.5177002 331.45089722 0.81097794]	[541.69146729 364.79226685 0.89082068]	[480.36575317 369.98602295 0.84472477]	[464.82305908 464.90707397 0.84680414]	[452.01364136 559.69592285 0.82186878]	[590.64941406 359.8125 0.84587294]	[611.16766357 462.3482666 0.83327687]	[629.07678223 559.70996094 0.85424566]	[544.38311768 559.83410645 0.7517637 ]	[503.32931519 559.7956543 0.7276758 ]	[500.71130371 716.3269043 0.83341897]	[4.85342712e+02 8.67656067e+02 8.33436131e-01]	[585.40802002 559.82049561 0.74645472]	[588.01281738 711.17926025 0.84185374]	[6.06131836e+02 8.67636353e+02 8.23566198e-01]	[539.31542969 318.68875122 0.83055794]	[562.21820068 316.06506348 0.88241696]	[505.95303345 305.79507446 0.78703958]	[5.65009033e+02 2.95427826e+02 3.47919345e-01]	[6.13691223e+02 9.03558289e+02 8.14620614e-01]	[6.29162231e+02 8.93403625e+02 8.44592690e-01]	[6.05882385e+02 8.72851501e+02 7.64323294e-01]	[4.87928894e+02 9.00998413e+02 7.75259972e-01]	[4.69967712e+02 8.93463379e+02 7.68988192e-01]	[4.87978912e+02 8.72908264e+02 7.43532360e-01]
[546.99407959 333.95889282 0.82551134]	[541.94641113 364.77789307 0.91054112]	[482.97402954 372.44921875 0.82436895]	[469.97918701 464.90057373 0.8085373 ]	[457.21975708 559.7086792 0.86819869]	[600.83337402 359.80065918 0.88016498]	[618.78430176 462.37814331 0.84125441]	[634.21942139 559.74133301 0.82799125]	[544.53997803 562.32055664 0.73573434]	[505.8692627 562.3079834 0.71196556]	[500.78259277 721.40606689 0.84341472]	[4.85351410e+02 8.70170898e+02 8.40186000e-01]	[585.54650879 562.29522705 0.74577528]	[590.64660645 713.75146484 0.798648 ]	[6.06124878e+02 8.65130981e+02 8.16909790e-01]	[536.72320557 318.74462891 0.77172577]	[559.84063721 316.12353516 0.88535368]	[508.45269775 305.7911377 0.74599171]	[570.12060547 292.91229248 0.74698126]	[6.13660889e+02 9.01064880e+02 8.21352363e-01]	[6.29139709e+02 8.93385864e+02 8.52114081e-01]	[6.03493103e+02 8.72781555e+02 7.67885089e-01]	[4.87930695e+02 9.01026428e+02 7.73192346e-01]	[4.69981354e+02 8.95861267e+02 7.64275551e-01]	[4.87973907e+02 8.75415344e+02 7.28880107e-01]
[552.11273193 326.34838867 0.7513088 ]	[544.42462158 364.77505493 0.90249151]	[488.01571655 372.45718384 0.79776978]	[477.67642212 464.92156982 0.8434518 ]	[459.76135254 559.72503662 0.8828541 ]	[603.39569092 359.77331543 0.90431148]	[623.84832764 462.27426147 0.88257653]	[641.84552002 557.18566895 0.82817531]	[549.54846191 559.83441162 0.7017476 ]	[508.53427124 559.82385254 0.68313867]	[500.84237671 721.41314697 0.85362226]	[4.85352966e+02 8.70183228e+02 8.44572186e-01]	[590.55352783 559.81060791 0.70263118]	[598.28009033 713.79174805 0.79219741]	[6.08490601e+02 8.65084778e+02 8.12627435e-01]	[541.74176025 318.53384399 0.7726233 ]	[562.31799316 315.95254517 0.83605069]	[518.6842041 308.38516235 0.73997867]	[577.77233887 295.40936279 0.62955713]	[6.13651489e+02 9.01039917e+02 8.23066354e-01]	[6.29134155e+02 8.93374756e+02 8.54714751e-01]	[6.03497131e+02 8.72729736e+02 7.66279399e-01]	[4.87941742e+02 9.01001770e+02 7.66472697e-01]	[4.69991089e+02 8.95848511e+02 7.63394117e-01]	[4.87956787e+02 8.75423279e+02 7.31361389e-01]
[552.10296631 326.34106445 0.75284982]	[544.42370605 364.77688599 0.90247566]	[488.01513672 372.45172119 0.79785663]	[477.69927979 464.90039062 0.85006815]	[459.76425171 559.71374512 0.87987065]	[603.39678955 359.7762146 0.90386534]	[623.85583496 462.27886963 0.88281834]	[641.85302734 557.19842529 0.82971025]	[549.54412842 559.81072998 0.69818395]	[508.53909302 559.80133057 0.68021154]	[500.84268188 721.41479492 0.85288775]	[4.85354858e+02 8.70181458e+02 8.46475005e-01]	[590.54870605 559.78845215 0.69961303]	[598.28509521 713.76934814 0.79501331]	[6.08497986e+02 8.65062073e+02 8.09379041e-01]	[541.73443604 318.52749634 0.77391553]	[562.31286621 315.94467163 0.83611161]	[518.68695068 308.37786865 0.74056733]	[577.77203369 295.40545654 0.63750291]	[6.13650330e+02 9.01020752e+02 8.24005902e-01]	[6.29135986e+02 8.93367798e+02 8.55394244e-01]	[6.05880310e+02 8.72716736e+02 7.63153315e-01]	[4.87937317e+02 9.00997742e+02 7.67504692e-01]	[4.69988129e+02 8.95848206e+02 7.65563846e-01]	[4.87969147e+02 8.75423279e+02 7.33308911e-01]
[562.2824707 333.99261475 0.8306514 ]	[546.98260498 364.79656982 0.86724877]	[495.61553955 372.47589111 0.80084026]	[480.24920654 464.94287109 0.87186885]	[462.35122681 559.74456787 0.88106102]	[605.92004395 359.78500366 0.9078117 ]	[626.41375732 462.28787231 0.87278795]	[644.50219727 557.22839355 0.85883188]	[554.69226074 559.78546143 0.69713223]	[516.1494751 559.76708984 0.67998517]	[503.31732178 718.81835938 0.83890045]	[4.85368805e+02 8.70138550e+02 8.42548609e-01]	[595.74822998 559.76629639 0.68223381]	[603.26208496 716.26916504 0.81065488]	[6.08496887e+02 8.62533752e+02 8.07483196e-01]	[544.49786377 318.75723267 0.81382036]	[565.04711914 318.5218811 0.86488289]	[521.29766846 300.77462769 0.82434982]	[582.8505249 295.41842651 0.62990654]	[6.13633911e+02 9.01001404e+02 8.23717773e-01]	[6.29138184e+02 8.93354614e+02 8.58843684e-01]	[6.03480225e+02 8.70310181e+02 7.56612062e-01]	[4.85477631e+02 9.00980591e+02 7.62837231e-01]	[4.67491241e+02 8.93443054e+02 7.67618060e-01]	[4.87966309e+02 8.75370422e+02 7.36687779e-01]
[564.89526367 333.97036743 0.84902972]	[552.14770508 364.80023193 0.8327657 ]	[498.26940918 372.51000977 0.83243656]	[482.78616333 467.41693115 0.86601478]	[464.93804932 559.72845459 0.85195631]	[606.11053467 359.80911255 0.88672036]	[626.56121826 462.29464722 0.86891574]	[646.98547363 559.70922852 0.86940968]	[557.23535156 559.75158691 0.7123965 ]	[518.66766357 557.25695801 0.70221221]	[503.39245605 716.29602051 0.8360554 ]	[4.85393311e+02 8.67703308e+02 8.35705817e-01]	[598.32403564 559.74664307 0.70783269]	[603.36669922 716.25811768 0.83817577]	[6.08499878e+02 8.62535706e+02 8.07056963e-01]	[552.06402588 318.72357178 0.78934258]	[572.5859375 316.14959717 0.82086456]	[523.79089355 300.76733398 0.8384493 ]	[585.33837891 292.95440674 0.62945366]	[6.11158936e+02 9.00989746e+02 8.25257778e-01]	[6.29140137e+02 8.93352051e+02 8.62583876e-01]	[6.03468506e+02 8.70315735e+02 7.56537318e-01]	[4.85477234e+02 8.98504211e+02 7.70361960e-01]	[4.67496094e+02 8.93412720e+02 7.73832977e-01]	[4.87980438e+02 8.75315002e+02 7.41070211e-01]
[567.52990723 328.84481812 0.79046577]	[557.25372314 364.87457275 0.8382473 ]	[500.73535156 374.96856689 0.85129142]	[485.34381104 464.91604614 0.84544289]	[477.63479614 559.75616455 0.85996997]	[608.61572266 362.22299194 0.85133356]	[629.14257812 462.35214233 0.83858055]	[647.17346191 559.76721191 0.87338936]	[559.81854248 559.78314209 0.74042881]	[521.18945312 559.75494385 0.73837554]	[503.48345947 716.27398682 0.82533222]	[4.85401001e+02 8.67667114e+02 8.35314691e-01]	[603.27508545 559.78277588 0.73657638]	[603.43426514 713.76531982 0.85243738]	[6.08494507e+02 8.62491943e+02 8.08130801e-01]	[557.25616455 318.56369019 0.78834796]	[580.25805664 315.94586182 0.80682415]	[523.93878174 305.81588745 0.8095172 ]	[5.85450928e+02 2.95551880e+02 1.94091052e-01]	[6.11129700e+02 9.00975708e+02 8.30777764e-01]	[6.29123291e+02 8.93348999e+02 8.64833236e-01]	[6.03471436e+02 8.70288818e+02 7.62250185e-01]	[4.85468750e+02 8.98487122e+02 7.76649058e-01]	[4.67497009e+02 8.93392212e+02 7.80407012e-01]	[4.87986755e+02 8.72903015e+02 7.46729493e-01]
[570.05773926 333.93652344 0.8204987 ]	[562.22650146 367.34390259 0.88416064]	[500.88406372 372.54772949 0.85496455]	[487.92984009 464.9151001 0.81401789]	[480.19152832 559.7364502 0.88660479]	[613.67211914 362.24353027 0.83336627]	[634.23382568 462.34851074 0.83922517]	[652.16503906 559.70965576 0.83612978]	[562.30938721 559.74786377 0.7484045 ]	[521.29742432 559.71850586 0.7451601 ]	[505.90423584 716.27185059 0.82571697]	[4.85397522e+02 8.67665527e+02 8.36772025e-01]	[603.38983154 559.74438477 0.74980628]	[603.46514893 716.25286865 0.84812587]	[6.06132568e+02 8.59998413e+02 8.15131187e-01]	[562.25750732 318.69863892 0.85034913]	[582.76971436 316.10549927 0.88690907]	[526.49066162 305.7701416 0.78941113]	[5.85547485e+02 2.98014954e+02 2.52340645e-01]	[6.11132446e+02 9.00990295e+02 8.28345478e-01]	[6.29117371e+02 8.93351807e+02 8.65677953e-01]	[6.03461060e+02 8.70257812e+02 7.66466260e-01]	[4.85479126e+02 8.98491211e+02 7.78183103e-01]	[4.69961151e+02 8.93400574e+02 7.80355215e-01]	[4.87974609e+02 8.72902283e+02 7.48285949e-01]
[567.47521973 336.45977783 0.88736206]	[562.34985352 364.87353516 0.90322262]	[503.33425903 372.5458374 0.85186088]	[490.52279663 467.427948 0.78591484]	[480.29629517 559.73986816 0.88949025]	[618.78649902 362.2366333 0.84937137]	[639.25939941 462.30847168 0.84364569]	[657.26385498 557.26324463 0.82051665]	[564.809021 559.72033691 0.73683286]	[523.784729 557.24261475 0.73143733]	[505.98043823 713.79302979 0.81764191]	[4.85400269e+02 8.67660950e+02 8.35196495e-01]	[603.51184082 557.25561523 0.73638701]	[603.49517822 716.26397705 0.84851474]	[6.08495178e+02 8.59993713e+02 8.13799739e-01]	[557.2510376 321.24429321 0.80968004]	[580.31707764 318.57540894 0.90221858]	[526.5345459 305.82479858 0.75974405]	[588.07012939 295.50439453 0.63623542]	[6.11138123e+02 9.00988647e+02 8.24221015e-01]	[6.29117981e+02 8.93354919e+02 8.66259754e-01]	[6.03471130e+02 8.70252869e+02 7.72057235e-01]	[4.87921814e+02 8.98499634e+02 7.77042329e-01]	[4.69971588e+02 8.93403015e+02 7.79473066e-01]	[4.87968475e+02 8.72896729e+02 7.46815562e-01]
[565.04467773 336.44400024 0.86981565]	[564.81176758 364.86532593 0.89753562]	[505.87423706 372.51513672 0.82830673]	[495.63293457 467.43603516 0.78606677]	[482.78967285 559.77484131 0.89772022]	[621.40240479 362.24667358 0.87173855]	[641.79528809 462.2755127 0.85658395]	[659.88623047 557.17852783 0.82075697]	[564.91815186 559.74334717 0.73419738]	[523.87652588 559.73345947 0.72251874]	[508.4659729 716.25646973 0.80935693]	[4.85401825e+02 8.67676208e+02 8.35866570e-01]	[605.95574951 559.73358154 0.73279881]	[605.87365723 716.26489258 0.85018742]	[6.08506531e+02 8.59954468e+02 8.14516425e-01]	[554.6854248 321.21014404 0.77906615]	[580.29919434 318.55874634 0.88977647]	[529.02526855 308.32525635 0.7174105 ]	[593.13317871 295.42425537 0.75393999]	[6.11127075e+02 9.00997253e+02 8.22296619e-01]	[6.29108582e+02 8.93357361e+02 8.63377690e-01]	[6.03487427e+02 8.70224548e+02 7.73635864e-01]	[4.85486755e+02 8.98493713e+02 7.77918696e-01]	[4.69969238e+02 8.93400696e+02 7.79212296e-01]	[4.87966888e+02 8.72912598e+02 7.41405964e-01]
[565.02099609 336.44561768 0.86969453]	[564.88409424 364.85491943 0.89699709]	[505.97558594 372.52145386 0.81555355]	[498.25933838 467.46270752 0.81963742]	[482.84088135 559.78314209 0.90147996]	[623.87426758 362.21408081 0.89101136]	[641.91851807 462.22354126 0.87506354]	[662.4229126 554.6796875 0.83651328]	[564.97735596 559.80444336 0.74331242]	[523.93609619 559.8012085 0.72714865]	[511.01626587 716.2678833 0.80289769]	[4.85402100e+02 8.67678833e+02 8.38086069e-01]	[606.02099609 559.81890869 0.74389219]	[605.89801025 716.33435059 0.85539287]	[6.08514709e+02 8.59949951e+02 8.16717029e-01]	[554.68322754 321.16091919 0.78091061]	[580.31030273 318.57705688 0.88644642]	[534.17932129 308.36883545 0.66735965]	[598.21990967 295.49285889 0.76373011]	[6.11145508e+02 9.01009888e+02 8.19875836e-01]	[6.29116028e+02 8.93363586e+02 8.60029459e-01]	[6.03493835e+02 8.70221802e+02 7.83650398e-01]	[4.87918213e+02 8.98497131e+02 7.77416945e-01]	[4.69974976e+02 8.93404053e+02 7.78758466e-01]	[4.87963348e+02 8.72923767e+02 7.41848171e-01]
[565.01873779 336.44366455 0.86833566]	[564.88476562 364.84902954 0.897641 ]	[505.97860718 372.51983643 0.81480706]	[498.25570679 467.45617676 0.82002956]	[482.8380127 559.77819824 0.90166479]	[623.87481689 362.20639038 0.89164907]	[641.92248535 462.22903442 0.87474507]	[662.42480469 554.68096924 0.83649659]	[564.97692871 559.79644775 0.74278706]	[523.93255615 559.79302979 0.72637564]	[511.02154541 716.26947021 0.80327886]	[4.85400391e+02 8.67691467e+02 8.39277625e-01]	[606.01971436 559.81091309 0.74307477]	[605.89807129 716.32373047 0.85552216]	[6.08518860e+02 8.59942932e+02 8.15807700e-01]	[554.68066406 321.15908813 0.78036046]	[580.309021 318.57574463 0.8854984 ]	[534.17474365 308.36581421 0.66717428]	[598.2210083 295.49291992 0.76306361]	[6.11142761e+02 9.01007324e+02 8.20024252e-01]	[6.29116028e+02 8.93362305e+02 8.59044194e-01]	[6.03496277e+02 8.70217346e+02 7.83010602e-01]	[4.87921173e+02 8.98506226e+02 7.75799513e-01]	[4.69974365e+02 8.93411499e+02 7.76775599e-01]	[4.87958984e+02 8.72936340e+02 7.41893768e-01]
[565.00177002 334.07537842 0.85606372]	[564.94812012 364.8621521 0.89014322]	[508.49017334 372.52670288 0.80372691]	[500.69845581 469.99172974 0.83480281]	[482.87796021 559.78076172 0.89482903]	[623.95135498 362.22479248 0.89131927]	[644.40124512 462.23828125 0.88890898]	[664.88104248 554.66137695 0.84961557]	[565.02441406 562.2925415 0.74631619]	[523.97467041 562.27661133 0.7295295 ]	[513.56884766 716.26287842 0.79825485]	[4.85409485e+02 8.67650574e+02 8.35922778e-01]	[606.06756592 562.30767822 0.74265915]	[605.91973877 716.33856201 0.85796118]	[6.08508057e+02 8.59991699e+02 8.17672133e-01]	[554.63433838 318.76727295 0.77312744]	[580.31237793 318.59240723 0.87344164]	[536.67138672 308.37887573 0.60384518]	[600.75390625 295.59246826 0.79980493]	[6.11157654e+02 9.01003235e+02 8.21846902e-01]	[6.29122498e+02 8.93357483e+02 8.60670984e-01]	[6.03473633e+02 8.70247375e+02 7.90773153e-01]	[4.87928894e+02 8.98495667e+02 7.77448177e-01]	[4.69976685e+02 8.93400696e+02 7.79022396e-01]	[4.87973480e+02 8.72904846e+02 7.46734679e-01]
[575.19372559 334.0725708 0.80438423]	[567.4866333 367.36849976 0.85624635]	[516.14666748 372.51629639 0.80161953]	[500.79379272 467.44128418 0.86023933]	[482.90118408 559.70507812 0.87492383]	[626.42718506 362.26391602 0.89397597]	[644.56939697 462.35406494 0.88084525]	[664.92852783 559.76873779 0.87566769]	[567.52972412 562.27142334 0.73120618]	[526.48522949 559.80908203 0.71900094]	[513.59967041 716.27868652 0.7930423 ]	[4.85413574e+02 8.67635925e+02 8.33074331e-01]	[608.56915283 562.30249023 0.73139316]	[605.9463501 716.30822754 0.85773134]	[6.08517334e+02 8.62501831e+02 8.16107869e-01]	[562.32763672 318.76879883 0.80185002]	[582.97772217 318.55422974 0.89180917]	[541.72711182 303.22125244 0.7651915 ]	[603.37310791 295.46627808 0.848418 ]	[6.13626526e+02 9.01025940e+02 8.22228551e-01]	[6.29127808e+02 8.93365356e+02 8.59570026e-01]	[6.03486023e+02 8.70274719e+02 7.89790928e-01]	[4.87930420e+02 8.98496033e+02 7.77602732e-01]	[4.69977936e+02 8.93397461e+02 7.79453337e-01]	[4.87975159e+02 8.72893372e+02 7.46616006e-01]
[572.61877441 333.97454834 0.80272591]	[567.54998779 367.36782837 0.8496213 ]	[518.64935303 372.4588623 0.80976254]	[500.80639648 464.93386841 0.86906523]	[482.88693237 557.25891113 0.87360328]	[626.44665527 362.30029297 0.88988906]	[646.90240479 462.41546631 0.87357861]	[664.88635254 559.8236084 0.87999976]	[567.52514648 559.81793213 0.72533357]	[526.48461914 559.77264404 0.7121166 ]	[513.5994873 716.2789917 0.79355681]	[4.85411652e+02 8.67637268e+02 8.33342671e-01]	[608.55938721 562.2789917 0.72678268]	[605.9463501 716.30310059 0.85720855]	[6.08520264e+02 8.62497620e+02 8.14292550e-01]	[562.3036499 318.65176392 0.82782286]	[582.9440918 316.1645813 0.90519089]	[541.7401123 300.74664307 0.80197734]	[603.41741943 295.48928833 0.86666423]	[6.13636230e+02 9.01025696e+02 8.20674241e-01]	[6.29134644e+02 8.93363892e+02 8.57050657e-01]	[6.03483948e+02 8.70271973e+02 7.87743807e-01]	[4.87926147e+02 8.98489868e+02 7.77723253e-01]	[4.69971802e+02 8.93392395e+02 7.79320419e-01]	[4.87972015e+02 8.72894653e+02 7.45865464e-01]
[572.65948486 331.46612549 0.79710865]	[567.58795166 367.35824585 0.8432638 ]	[518.6895752 369.98538208 0.81311154]	[500.80044556 464.94692993 0.86575234]	[482.84283447 557.27099609 0.87649083]	[626.46813965 362.32196045 0.88395876]	[644.56658936 462.40969849 0.87452722]	[664.85296631 559.80352783 0.87670416]	[567.52532959 559.83050537 0.7278192 ]	[526.4833374 559.78649902 0.71173316]	[513.59545898 716.29949951 0.79072654]	[4.85407074e+02 8.67649109e+02 8.35442901e-01]	[608.54858398 562.28948975 0.73303044]	[605.95623779 718.90209961 0.85936224]	[6.08518066e+02 8.62545776e+02 8.18829358e-01]	[562.31817627 318.57290649 0.84981596]	[582.97015381 316.07946777 0.91754937]	[541.77502441 300.71432495 0.79330325]	[603.43280029 295.49755859 0.86971217]	[6.13649170e+02 9.01031555e+02 8.25143456e-01]	[6.29146606e+02 8.93369812e+02 8.56534839e-01]	[6.03484070e+02 8.70315979e+02 7.89763570e-01]	[4.87922699e+02 8.98495422e+02 7.82392442e-01]	[4.69979828e+02 8.93397461e+02 7.82603502e-01]	[4.87966156e+02 8.72895203e+02 7.46157348e-01]
[575.18927002 326.29299927 0.79693526]	[570.05822754 367.36535645 0.83592153]	[518.72393799 369.97622681 0.81699365]	[500.78201294 464.94717407 0.86496043]	[482.81210327 559.70849609 0.88218218]	[626.50164795 364.77700806 0.87406474]	[644.56866455 464.84631348 0.86691546]	[662.46508789 559.84033203 0.87848425]	[567.51837158 559.80773926 0.72619367]	[526.47692871 559.77160645 0.70791447]	[513.60351562 716.31335449 0.79255146]	[4.85396973e+02 8.67662659e+02 8.37465584e-01]	[608.53851318 562.2590332 0.7325139 ]	[605.94488525 721.42364502 0.86395365]	[6.08526367e+02 8.62543091e+02 8.17115664e-01]	[562.3793335 316.04431152 0.87505335]	[585.34851074 313.54385376 0.90960491]	[541.82910156 300.62649536 0.80943745]	[603.46795654 295.49365234 0.86191547]	[6.13653259e+02 9.01035767e+02 8.28036964e-01]	[6.29144775e+02 8.93373291e+02 8.58272791e-01]	[6.03500793e+02 8.70318909e+02 7.89680600e-01]	[4.85477905e+02 8.98500488e+02 7.85804749e-01]	[4.69972534e+02 8.93403198e+02 7.84705400e-01]	[4.87958099e+02 8.72902283e+02 7.46616185e-01]
[575.16033936 323.82949829 0.79700422]	[570.06103516 367.36242676 0.83569163]	[518.72906494 369.97674561 0.81759989]	[500.78231812 464.95333862 0.86485982]	[482.8157959 559.69372559 0.87923557]	[626.49957275 364.77630615 0.87423933]	[644.56561279 464.84603882 0.86813086]	[662.4644165 559.84063721 0.87862587]	[567.51159668 559.82403564 0.72814208]	[526.46472168 559.78479004 0.71060139]	[513.60266113 716.31713867 0.79319966]	[4.85398926e+02 8.67656982e+02 8.37248266e-01]	[608.53594971 562.2746582 0.73497933]	[605.94122314 721.40551758 0.86465466]	[6.08521973e+02 8.62536377e+02 8.17801058e-01]	[562.3536377 316.03262329 0.87419415]	[582.99987793 313.5345459 0.90929514]	[541.83239746 300.66650391 0.79045427]	[603.47180176 295.49777222 0.86609304]	[6.13655762e+02 9.01034119e+02 8.28678250e-01]	[6.29146301e+02 8.93370117e+02 8.58981133e-01]	[6.03495239e+02 8.70313660e+02 7.90511489e-01]	[4.85481293e+02 8.98503845e+02 7.84520447e-01]	[4.69974060e+02 8.93404480e+02 7.83886671e-01]	[4.87958801e+02 8.72898315e+02 7.47388363e-01]
[577.69763184 323.72302246 0.81235671]	[570.04504395 367.36010742 0.83660859]	[518.72833252 369.98950195 0.81611365]	[500.78024292 464.95477295 0.86286199]	[482.79824829 559.70715332 0.88197625]	[626.49304199 362.34286499 0.87777519]	[644.5557251 464.86303711 0.86857247]	[662.44158936 559.83447266 0.87398231]	[567.50213623 559.83508301 0.73089111]	[526.45025635 559.80700684 0.71363759]	[513.6060791 716.30914307 0.79504943]	[4.85397949e+02 8.67642700e+02 8.36058438e-01]	[608.54199219 562.28076172 0.73574787]	[605.934021 721.39379883 0.86646318]	[6.08515015e+02 8.62564209e+02 8.19901705e-01]	[562.43603516 315.95718384 0.87195945]	[585.39440918 313.46655273 0.90527183]	[541.85375977 298.19308472 0.84585369]	[603.4777832 295.50067139 0.84540451]	[6.13664490e+02 9.01054504e+02 8.28689575e-01]	[6.29139954e+02 8.93383240e+02 8.58659208e-01]	[6.03492798e+02 8.70329712e+02 7.90148377e-01]	[4.85475342e+02 8.98507141e+02 7.82574117e-01]	[4.69964935e+02 8.93402771e+02 7.82217205e-01]	[4.87960205e+02 8.72884766e+02 7.48596132e-01]
[580.23730469 318.69561768 0.8602913 ]	[570.03601074 367.35675049 0.83815962]	[518.72106934 369.97869873 0.8152529 ]	[500.77548218 464.88418579 0.87148541]	[482.78564453 557.24066162 0.87737179]	[626.49633789 362.34542847 0.87719935]	[644.54437256 464.86212158 0.86827302]	[662.33496094 562.2387085 0.8595109 ]	[567.48620605 559.8215332 0.72792655]	[526.43725586 559.79663086 0.71109456]	[513.57293701 716.29193115 0.79301018]	[4.85393890e+02 8.67657349e+02 8.38212073e-01]	[608.51391602 562.26416016 0.73458242]	[605.92340088 721.40686035 0.86633891]	[6.08509521e+02 8.62571533e+02 8.18932772e-01]	[564.88995361 310.94216919 0.85475254]	[585.47668457 308.36016846 0.86904538]	[541.85101318 298.1229248 0.89238095]	[603.48474121 295.48834229 0.82192731]	[6.13653381e+02 9.01055420e+02 8.28370690e-01]	[6.29133240e+02 8.93385559e+02 8.59283149e-01]	[6.03492126e+02 8.70332642e+02 7.87041783e-01]	[4.85464996e+02 8.98514465e+02 7.82347441e-01]	[4.67493866e+02 8.93405273e+02 7.80666590e-01]	[4.87963287e+02 8.72900330e+02 7.45583236e-01]
[580.23431396 318.69091797 0.86000973]	[570.03192139 367.35021973 0.83852839]	[518.71740723 369.97311401 0.81503963]	[500.7805481 464.88134766 0.87155735]	[482.78610229 557.23583984 0.87664115]	[626.49145508 362.34176636 0.87879491]	[644.53851318 464.85195923 0.87029845]	[662.33782959 562.23156738 0.85898906]	[567.48449707 559.81945801 0.72705257]	[526.4352417 559.79382324 0.71074104]	[513.57568359 716.29504395 0.79321712]	[4.85391998e+02 8.67661133e+02 8.39451611e-01]	[608.50897217 562.26379395 0.73466849]	[605.92242432 721.4085083 0.86593223]	[6.08513184e+02 8.65040710e+02 8.18931341e-01]	[564.88665771 310.93817139 0.85402691]	[585.47344971 308.35336304 0.86852092]	[541.84381104 298.11941528 0.8923158 ]	[603.48272705 295.4793396 0.8247965 ]	[6.13657410e+02 9.01055664e+02 8.27246368e-01]	[6.29137451e+02 8.93385010e+02 8.58734429e-01]	[6.03488892e+02 8.70335327e+02 7.85239160e-01]	[4.85459930e+02 8.98519348e+02 7.81767905e-01]	[4.67490082e+02 8.93406860e+02 7.80194402e-01]	[4.87962921e+02 8.72902283e+02 7.45956302e-01]
[567.57287598 318.53289795 0.89812928]	[570.05584717 367.39254761 0.84074438]	[518.72003174 369.98303223 0.82237357]	[500.74972534 464.93280029 0.86225033]	[482.76544189 557.25378418 0.87835139]	[626.49560547 364.78997803 0.87632138]	[644.50976562 464.84375 0.87626189]	[659.83032227 559.81719971 0.84375054]	[567.49456787 559.8001709 0.72196078]	[526.46765137 559.76300049 0.70214802]	[511.09442139 716.28881836 0.79323691]	[4.85389313e+02 8.67669312e+02 8.40990424e-01]	[608.49157715 559.83319092 0.73176366]	[605.89605713 718.89752197 0.86065137]	[6.08509399e+02 8.62574890e+02 8.17403734e-01]	[559.77307129 303.3001709 0.84908587]	[582.86981201 300.75924683 0.90269405]	[541.70227051 298.14746094 0.84776187]	[603.40368652 295.43966675 0.89600426]	[6.13654419e+02 9.01054626e+02 8.26583505e-01]	[6.29137512e+02 8.93383423e+02 8.57148111e-01]	[6.03489685e+02 8.70336670e+02 7.85219312e-01]	[4.85457153e+02 8.98514648e+02 7.80492365e-01]	[4.67484039e+02 8.93404602e+02 7.79771805e-01]	[4.87954468e+02 8.72912354e+02 7.44518399e-01]
[567.46569824 315.98245239 0.90596819]	[570.04174805 367.38137817 0.84223664]	[518.71386719 369.96176147 0.81988114]	[500.7015686 464.96640015 0.84853959]	[482.71200562 557.25854492 0.87753338]	[626.47576904 364.79525757 0.87395918]	[644.46606445 464.85748291 0.87188464]	[657.2633667 562.31072998 0.85344434]	[565.06109619 559.82458496 0.73292923]	[526.39404297 559.79785156 0.71395528]	[511.02819824 716.29644775 0.7958383 ]	[4.85385956e+02 8.67679077e+02 8.42880249e-01]	[606.05932617 562.26434326 0.74095815]	[605.88598633 721.36633301 0.85907453]	[6.08503601e+02 8.62556946e+02 8.18957150e-01]	[557.25878906 300.64761353 0.87364775]	[582.78289795 298.10275269 0.93657148]	[539.25671387 298.13522339 0.84483451]	[603.31610107 292.92492676 0.86303747]	[6.13651611e+02 9.01060303e+02 8.27329814e-01]	[6.29130310e+02 8.93385742e+02 8.58296454e-01]	[6.0348468e+02 8.7032489e+02 7.8796339e-01]	[4.85459351e+02 9.00975586e+02 7.80289352e-01]	[4.67488403e+02 8.93415649e+02 7.79642880e-01]	[4.87955719e+02 8.72919800e+02 7.46926308e-01]
[567.46826172 315.98126221 0.90548229]	[570.02758789 367.37310791 0.84470958]	[518.71069336 369.95547485 0.82082546]	[500.69628906 467.3972168 0.84810913]	[482.71237183 557.25439453 0.87705666]	[626.46600342 364.77557373 0.87715197]	[644.46636963 464.85610962 0.87238175]	[657.26452637 562.31420898 0.85279751]	[565.06018066 559.81817627 0.72979194]	[526.39984131 559.79321289 0.71149963]	[511.03796387 716.28375244 0.79492366]	[4.85381989e+02 8.67695923e+02 8.44319344e-01]	[606.05773926 559.83441162 0.73887223]	[605.87884521 718.87207031 0.85938001]	[6.08506836e+02 8.62558289e+02 8.17578673e-01]	[557.26123047 300.64733887 0.87385219]	[582.78314209 298.10430908 0.93732989]	[539.253479 298.13452148 0.84596258]	[603.30969238 292.92346191 0.86203051]	[6.13643188e+02 9.01064880e+02 8.26054454e-01]	[6.29122559e+02 8.93391541e+02 8.57076347e-01]	[6.03491760e+02 8.70328918e+02 7.89095998e-01]	[4.85458771e+02 8.98524475e+02 7.79652894e-01]	[4.67489563e+02 8.93418030e+02 7.78602064e-01]	[4.87949097e+02 8.72935852e+02 7.44928420e-01]
[565.03961182 305.771698 0.8785944 ]	[570.02349854 367.39358521 0.84275031]	[518.69885254 369.95913696 0.81833065]	[498.25393677 464.95068359 0.84192842]	[480.3001709 557.26586914 0.87930143]	[626.47479248 362.35388184 0.88183689]	[644.39605713 464.8482666 0.86632627]	[654.70776367 562.30407715 0.84157735]	[564.96801758 559.75366211 0.72801948]	[523.92718506 559.73095703 0.71066445]	[508.48458862 716.34063721 0.79877013]	[4.85379608e+02 8.67706421e+02 8.42661023e-01]	[605.96868896 559.75476074 0.7330243 ]	[605.86523438 721.39764404 0.86389679]	[6.08490601e+02 8.62530823e+02 8.19732428e-01]	[557.15911865 295.63201904 0.89809823]	[580.26635742 293.0222168 0.89443243]	[539.19207764 298.00790405 0.87080729]	[600.81811523 282.7038269 0.85483229]	[6.13653687e+02 9.01071533e+02 8.25339615e-01]	[6.29128296e+02 8.93388672e+02 8.55434597e-01]	[6.03457031e+02 8.70308960e+02 7.86966443e-01]	[4.85445892e+02 9.00974609e+02 7.82715857e-01]	[4.67476929e+02 8.93418701e+02 7.80889928e-01]	[4.87959808e+02 8.75317688e+02 7.42533088e-01]
[564.89001465 300.68484497 0.92981434]	[570.0213623 367.3637085 0.84276795]	[518.70001221 369.93289185 0.81856424]	[498.23483276 464.93463135 0.84216654]	[480.27853394 557.25067139 0.87675202]	[626.46862793 362.34197998 0.88283122]	[644.38287354 464.89242554 0.85788989]	[652.21087646 562.33929443 0.84615797]	[564.9564209 559.76873779 0.72981721]	[523.91540527 559.74108887 0.71158743]	[506.01928711 718.81640625 0.80620146]	[4.85371277e+02 8.70117615e+02 8.45522761e-01]	[605.94567871 559.7723999 0.73692733]	[603.51898193 721.39154053 0.86555207]	[6.08494812e+02 8.62566162e+02 8.20808291e-01]	[549.5256958 295.48248291 0.9026221 ]	[575.22125244 290.36715698 0.84528977]	[536.67626953 295.66046143 0.83336246]	[598.26916504 280.17959595 0.86167413]	[6.13655518e+02 9.03534180e+02 8.27941000e-01]	[6.29133362e+02 8.93393555e+02 8.57439220e-01]	[6.03460999e+02 8.70332031e+02 7.87331522e-01]	[4.85436951e+02 9.00978210e+02 7.83186555e-01]	[4.67470337e+02 8.93422180e+02 7.80496001e-01]	[4.87958862e+02 8.75342407e+02 7.41615117e-01]
[562.45239258 298.16229248 0.94291204]	[570.01983643 367.38552856 0.84047753]	[518.69476318 369.92440796 0.81533134]	[498.2255249 464.93188477 0.84144276]	[480.27392578 557.23498535 0.87739748]	[626.45690918 364.7868042 0.87758708]	[644.38842773 467.39529419 0.84888983]	[652.17388916 562.38586426 0.84936619]	[564.9317627 559.77099609 0.73213017]	[523.8795166 559.75152588 0.71617621]	[506.02084351 718.82556152 0.80559659]	[4.85369904e+02 8.70108765e+02 8.44479442e-01]	[605.93292236 559.76452637 0.73965263]	[603.50402832 721.36480713 0.86859661]	[6.08491028e+02 8.62566101e+02 8.20405781e-01]	[546.93701172 292.97735596 0.8943184 ]	[572.5994873 282.71170044 0.84065694]	[536.66351318 297.99893188 0.79412591]	[595.72113037 277.72244263 0.8664192 ]	[6.13658508e+02 9.03539368e+02 8.28667104e-01]	[6.29133301e+02 8.93395020e+02 8.58187020e-01]	[6.03462524e+02 8.70337708e+02 7.87638545e-01]	[4.85436920e+02 8.98524597e+02 7.84404278e-01]	[4.67468689e+02 8.93419861e+02 7.82098651e-01]	[4.87958527e+02 8.75335022e+02 7.42682338e-01]
[562.45574951 295.57366943 0.9449985 ]	[567.59649658 367.33755493 0.84714693]	[518.71087646 367.36032104 0.81987387]	[498.18444824 464.9095459 0.83642864]	[480.27182007 557.24121094 0.87609655]	[626.4342041 364.78057861 0.8796531 ]	[644.33917236 467.41503906 0.83380753]	[652.13842773 562.37036133 0.85106397]	[564.92071533 559.79827881 0.73440576]	[523.86651611 559.78430176 0.71841925]	[506.00778198 718.82745361 0.80766082]	[4.85374115e+02 8.70107178e+02 8.44457209e-01]	[605.92779541 559.79125977 0.74267787]	[603.50140381 718.90332031 0.86799341]	[6.08498169e+02 8.65039185e+02 8.21228027e-01]	[546.98718262 285.30419922 0.86653578]	[572.62738037 277.66659546 0.87809575]	[536.69641113 295.56335449 0.84235048]	[593.19781494 277.69100952 0.87334293]	[6.13642700e+02 9.01065552e+02 8.28507662e-01]	[6.29122925e+02 8.93391052e+02 8.59546602e-01]	[6.03476257e+02 8.72682556e+02 7.89417207e-01]	[4.85447296e+02 8.98522095e+02 7.84112096e-01]	[4.67477478e+02 8.93418213e+02 7.83672750e-01]	[4.87959778e+02 8.75329834e+02 7.42893159e-01]
[564.81677246 295.40194702 0.92215765]	[567.55749512 367.35061646 0.85499287]	[518.67327881 364.86798096 0.81842434]	[498.17337036 464.90634155 0.83523768]	[480.2678833 557.23339844 0.8752951 ]	[626.4107666 364.81900024 0.87688243]	[641.89367676 467.45874023 0.82153165]	[652.11169434 562.38653564 0.85894728]	[564.92498779 559.79101562 0.73037732]	[523.86608887 559.78717041 0.71648681]	[505.984375 718.85046387 0.81082237]	[4.85383087e+02 8.67701172e+02 8.41344893e-01]	[605.93151855 559.7723999 0.73817247]	[603.49719238 721.36694336 0.86861682]	[6.08500061e+02 8.65050659e+02 8.22697222e-01]	[547.04602051 280.19482422 0.88640237]	[575.19940186 277.52703857 0.88814825]	[536.7088623 295.4982605 0.85255957]	[595.75805664 277.69940186 0.8828854 ]	[6.13661316e+02 9.01066101e+02 8.28951359e-01]	[6.29132935e+02 8.93389709e+02 8.59895051e-01]	[6.03474060e+02 8.72692139e+02 7.89239585e-01]	[4.85445221e+02 8.98518982e+02 7.85212517e-01]	[4.67475464e+02 8.93412781e+02 7.85275280e-01]	[4.87969452e+02 8.72936584e+02 7.43677616e-01]
[564.8192749 295.40066528 0.92176843]	[567.56542969 367.34152222 0.85335863]	[518.67718506 364.86950684 0.81805062]	[498.17346191 464.89804077 0.83718538]	[480.26809692 557.23510742 0.87595761]	[626.4163208 364.81503296 0.87704349]	[641.89642334 467.44900513 0.82107085]	[652.11419678 562.3862915 0.85811996]	[564.92126465 559.7925415 0.72930694]	[523.86572266 559.78521729 0.71539223]	[505.99008179 718.84368896 0.80997759]	[4.85381897e+02 8.67703735e+02 8.42016041e-01]	[605.92486572 559.77587891 0.73721266]	[603.49908447 721.37365723 0.87069947]	[6.08500183e+02 8.65054871e+02 8.23221445e-01]	[547.04748535 280.19668579 0.88552046]	[575.20166016 277.52587891 0.88837677]	[536.706604 295.50067139 0.85211051]	[595.75689697 277.69937134 0.88251108]	[6.13660522e+02 9.01064514e+02 8.29524636e-01]	[6.29132751e+02 8.93390015e+02 8.60220373e-01]	[6.03471924e+02 8.72694153e+02 7.89894521e-01]	[4.85446899e+02 8.98519165e+02 7.85417199e-01]	[4.67477051e+02 8.93413574e+02 7.84982800e-01]	[4.87968109e+02 8.75311707e+02 7.43362010e-01]
[564.94720459 292.8951416 0.90911233]	[567.53179932 367.35028076 0.85706371]	[516.22143555 364.85491943 0.81407017]	[498.12811279 464.8666687 0.83503711]	[480.25924683 557.24578857 0.87794936]	[626.40374756 364.82336426 0.87629604]	[641.79724121 467.43643188 0.80289304]	[649.69091797 562.35668945 0.86027306]	[564.91564941 559.8215332 0.73104841]	[523.86071777 559.81628418 0.71845251]	[505.97470093 716.32904053 0.81019342]	[4.85389923e+02 8.67675537e+02 8.39639306e-01]	[605.91784668 559.8147583 0.73823273]	[603.49798584 718.90551758 0.86778682]	[6.08500427e+02 8.65051453e+02 8.22285235e-01]	[552.09222412 277.66833496 0.89594764]	[580.26037598 275.10971069 0.91978055]	[539.18969727 295.40725708 0.87258041]	[600.7880249 277.71871948 0.89666432]	[6.13666626e+02 9.01071106e+02 8.28231454e-01]	[6.29134460e+02 8.93391541e+02 8.59455705e-01]	[6.03474731e+02 8.72693665e+02 7.87765384e-01]	[4.85453156e+02 8.98522034e+02 7.82847941e-01]	[4.67479462e+02 8.93413147e+02 7.84546256e-01]	[4.87980774e+02 8.72913513e+02 7.47818887e-01]
[567.51049805 290.37963867 0.86015099]	[567.50036621 367.34890747 0.86122483]	[516.16400146 364.84317017 0.80939579]	[495.63348389 464.89471436 0.82214427]	[480.24401855 557.25939941 0.87778193]	[624.04620361 364.83169556 0.87281704]	[639.35211182 467.44848633 0.8051855 ]	[649.67352295 562.37121582 0.86844337]	[564.90130615 559.8102417 0.72882664]	[523.8480835 559.80047607 0.71687096]	[505.99060059 716.3069458 0.80834109]	[4.85389465e+02 8.67679321e+02 8.38451862e-01]	[605.9041748 559.80273438 0.73725927]	[603.48956299 718.86791992 0.86372286]	[6.08494324e+02 8.65051208e+02 8.22671831e-01]	[557.22833252 277.57012939 0.90954399]	[582.81646729 275.06695557 0.9557755 ]	[539.25036621 292.96279907 0.88729644]	[603.25445557 280.12149048 0.88513529]	[6.13659668e+02 9.01067749e+02 8.29052329e-01]	[6.29131775e+02 8.93390076e+02 8.59465122e-01]	[6.03467407e+02 8.72695007e+02 7.88556635e-01]	[4.85452606e+02 8.98513977e+02 7.82000840e-01]	[4.67475983e+02 8.93406921e+02 7.84033239e-01]	[4.87975464e+02 8.72918762e+02 7.44983017e-01]
[570.09771729 290.35366821 0.84262919]	[567.49243164 367.34179688 0.86369622]	[516.14324951 364.82522583 0.80948555]	[493.12432861 464.8548584 0.81744218]	[480.21264648 559.72015381 0.88150454]	[624.04943848 364.82971191 0.87547851]	[641.78308105 469.98406982 0.80026042]	[649.65228271 562.42266846 0.87048316]	[564.90106201 559.79748535 0.73060638]	[523.85223389 559.78271484 0.7165494 ]	[505.98272705 716.32067871 0.80829418]	[4.85386017e+02 8.67683838e+02 8.40035021e-01]	[605.89819336 559.80273438 0.74038935]	[603.47802734 718.81848145 0.86044693]	[6.08488037e+02 8.62560791e+02 8.20144355e-01]	[559.80499268 277.50759888 0.92804128]	[582.96270752 275.09777832 0.97161388]	[539.30877686 292.87329102 0.88589442]	[603.29205322 280.24526978 0.84886223]	[6.13668274e+02 9.03534180e+02 8.28265607e-01]	[6.29135498e+02 8.93390076e+02 8.58094871e-01]	[6.03457153e+02 8.70327332e+02 7.82267034e-01]	[4.85451660e+02 8.98510193e+02 7.84237266e-01]	[4.67475586e+02 8.93404907e+02 7.86277890e-01]	[4.87974854e+02 8.72922974e+02 7.47250199e-01]
[572.6081543 287.87988281 0.83684701]	[567.48297119 367.34762573 0.86459923]	[516.12078857 364.79891968 0.8083632 ]	[493.0874939 464.86300659 0.81736374]	[480.18377686 559.71807861 0.88199496]	[624.03765869 364.87210083 0.8716321 ]	[639.34552002 470.0300293 0.79885274]	[649.63372803 562.43762207 0.87472868]	[564.88708496 559.8348999 0.73162401]	[523.82727051 562.26593018 0.72226423]	[505.98828125 716.32104492 0.8083753 ]	[4.85385986e+02 8.67684021e+02 8.40329409e-01]	[605.88928223 559.83422852 0.73820317]	[603.46447754 716.32458496 0.86191893]	[6.08488525e+02 8.62565002e+02 8.20337832e-01]	[562.22705078 277.48287964 0.93089849]	[585.34240723 275.0944519 0.97066355]	[541.70581055 290.40924072 0.88449109]	[603.32220459 282.69226074 0.84474415]	[6.13653320e+02 9.01070007e+02 8.28488886e-01]	[6.29126099e+02 8.93390503e+02 8.57949615e-01]	[6.03465271e+02 8.70332886e+02 7.84437656e-01]	[4.85448456e+02 8.98508667e+02 7.84035265e-01]	[4.67471741e+02 8.93402710e+02 7.86123574e-01]	[4.87974609e+02 8.72923279e+02 7.47995317e-01]
[572.66436768 287.88613892 0.8368997 ]	[567.47070312 364.87576294 0.86915064]	[516.11627197 362.35116577 0.81265479]	[490.55886841 462.4291687 0.82057923]	[480.15270996 557.21258545 0.86666977]	[624.02093506 364.88143921 0.87440908]	[639.293396 470.01452637 0.79313177]	[649.61224365 562.41717529 0.88197351]	[564.85705566 562.27703857 0.73895794]	[523.80407715 562.26947021 0.73201573]	[505.97247314 716.34429932 0.80883372]	[4.85386108e+02 8.67682617e+02 8.39623451e-01]	[605.87097168 562.27215576 0.74557352]	[603.46557617 716.33599854 0.86053932]	[6.08490906e+02 8.62574646e+02 8.19426954e-01]	[562.26269531 277.47415161 0.93630064]	[585.38140869 275.09143066 0.97068238]	[541.73284912 290.37911987 0.88470674]	[603.35180664 282.68222046 0.85038334]	[6.13674438e+02 9.01071411e+02 8.31014335e-01]	[6.29133423e+02 8.93388794e+02 8.60747039e-01]	[6.03470459e+02 8.72688477e+02 7.83745706e-01]	[4.85433380e+02 8.98509338e+02 7.86529541e-01]	[4.67462585e+02 8.93400330e+02 7.87296176e-01]	[4.87985809e+02 8.72920654e+02 7.49246359e-01]
[575.14813232 290.36645508 0.84131753]	[567.45697021 364.85693359 0.87491649]	[513.6350708 362.33804321 0.81427753]	[490.53268433 462.3765564 0.83076328]	[480.11575317 557.20739746 0.85911685]	[624.01599121 364.8739624 0.87570733]	[636.80651855 469.9866333 0.79097098]	[649.55224609 562.41210938 0.88423032]	[564.85162354 559.82769775 0.7369923 ]	[523.80517578 559.81121826 0.72592068]	[505.98245239 718.83605957 0.80818731]	[4.85386017e+02 8.67681030e+02 8.40865672e-01]	[603.52734375 562.26434326 0.74516469]	[603.47045898 716.30657959 0.86444485]	[6.06133484e+02 8.62564453e+02 8.20866585e-01]	[562.27172852 277.50030518 0.94010305]	[585.3996582 275.10998535 0.97035158]	[541.74493408 290.42181396 0.89141834]	[603.3704834 282.70269775 0.84749836]	[6.13654968e+02 9.03538818e+02 8.29524100e-01]	[6.29121033e+02 8.93394592e+02 8.59666646e-01]	[6.03461548e+02 8.70333191e+02 7.84294128e-01]	[4.85453949e+02 8.98511047e+02 7.82524824e-01]	[4.67475159e+02 8.93408020e+02 7.85517633e-01]	[4.87973816e+02 8.72924500e+02 7.48559296e-01]
[570.07659912 292.90530396 0.86246115]	[567.45593262 364.87597656 0.87278986]	[513.65698242 362.33737183 0.81594741]	[490.48577881 462.39196777 0.83678663]	[475.15811157 554.63891602 0.83012062]	[623.98077393 367.35064697 0.8736062 ]	[636.75457764 467.44058228 0.79002947]	[649.56878662 562.35540771 0.88218653]	[564.86242676 562.26422119 0.74676502]	[523.81604004 559.80688477 0.73503184]	[506.0043335 716.31933594 0.8051151 ]	[4.85396790e+02 8.67658875e+02 8.33532751e-01]	[605.87091064 562.28552246 0.7568059 ]	[603.45892334 718.81256104 0.85538548]	[6.06118469e+02 8.62536377e+02 8.20517600e-01]	[559.8270874 277.53308105 0.92531312]	[585.34960938 277.52539062 0.96676409]	[541.71105957 287.84942627 0.87402958]	[603.35198975 282.78082275 0.85936987]	[6.13643677e+02 9.03555054e+02 8.27658474e-01]	[6.29106873e+02 8.93398804e+02 8.54606748e-01]	[6.03447998e+02 8.70304260e+02 7.79124379e-01]	[4.85468811e+02 8.98511536e+02 7.82833934e-01]	[4.69959351e+02 8.93413452e+02 7.82835484e-01]	[4.87981049e+02 8.72909851e+02 7.49086320e-01]
[570.01379395 292.92861938 0.87160242]	[567.44390869 367.32971191 0.87334192]	[513.62554932 362.34469604 0.81271428]	[488.01043701 462.36801147 0.83983254]	[475.1005249 552.13269043 0.82264507]	[623.97302246 367.35006714 0.87224174]	[636.75482178 467.45153809 0.78947747]	[649.56561279 562.36456299 0.88234568]	[564.84918213 559.82281494 0.74407184]	[523.79406738 559.79162598 0.73270679]	[506.01205444 716.33691406 0.80507153]	[4.85396790e+02 8.67656677e+02 8.34184051e-01]	[603.5289917 562.27038574 0.75289428]	[603.45739746 718.82171631 0.85553241]	[6.06118408e+02 8.62527893e+02 8.20727050e-01]	[559.78717041 277.54605103 0.92085767]	[582.98706055 277.55026245 0.96501166]	[541.6895752 287.82376099 0.86523908]	[603.34552002 285.23474121 0.86517072]	[6.13646851e+02 9.03555725e+02 8.26892495e-01]	[6.29108093e+02 8.93397705e+02 8.53656650e-01]	[6.03446350e+02 8.70299072e+02 7.78626204e-01]	[4.85472260e+02 8.98511169e+02 7.82274902e-01]	[4.69962860e+02 8.93413147e+02 7.82321870e-01]	[4.87978424e+02 8.72906860e+02 7.50883281e-01]
[567.57220459 292.96569824 0.88024396]	[567.44335938 367.33859253 0.87332737]	[513.60388184 364.77316284 0.80976039]	[487.98464966 462.32730103 0.84787482]	[475.07583618 552.10748291 0.82234448]	[623.97241211 367.34515381 0.87247199]	[636.74371338 467.4312439 0.79105991]	[649.5368042 562.35302734 0.88203406]	[564.83282471 559.7980957 0.74007243]	[523.76586914 559.77404785 0.73145324]	[506.01657104 716.3348999 0.80481827]	[4.85399170e+02 8.67656860e+02 8.35209727e-01]	[603.52429199 559.80767822 0.7476294 ]	[603.45452881 716.33709717 0.85470939]	[6.06116699e+02 8.62534729e+02 8.21144283e-01]	[559.75097656 277.58007812 0.91554403]	[582.95770264 277.56970215 0.96205634]	[539.31225586 287.85162354 0.85860312]	[603.33972168 285.24453735 0.86440504]	[6.13643494e+02 9.03554321e+02 8.27884674e-01]	[6.29107361e+02 8.93398376e+02 8.54560733e-01]	[6.03445068e+02 8.70307068e+02 7.79276729e-01]	[4.85470886e+02 8.98516785e+02 7.83676267e-01]	[4.69965515e+02 8.93417480e+02 7.84359157e-01]	[4.87980865e+02 8.72903870e+02 7.52296925e-01]
[567.55151367 292.99008179 0.88665217]	[565.07470703 364.86398315 0.87752938]	[513.58300781 362.33078003 0.81319666]	[487.99560547 462.28912354 0.84944123]	[472.60751343 552.10247803 0.81972116]	[623.96844482 367.33996582 0.87041688]	[636.74432373 467.42874146 0.79012251]	[649.54498291 562.37280273 0.88273519]	[564.82067871 559.78826904 0.73711383]	[521.41436768 559.76525879 0.72883552]	[506.02038574 716.3237915 0.80498904]	[4.85399139e+02 8.67650879e+02 8.35349739e-01]	[603.52404785 559.79315186 0.74738324]	[603.44799805 716.33880615 0.85651463]	[6.06125427e+02 8.62549927e+02 8.22464049e-01]	[559.73327637 277.60067749 0.91306669]	[582.94012451 277.58731079 0.96166664]	[539.29730225 287.85635376 0.85648829]	[603.34222412 285.26367188 0.86827469]	[6.13665161e+02 9.03551697e+02 8.32195699e-01]	[6.29116516e+02 8.93395752e+02 8.59401882e-01]	[6.03460571e+02 8.70316040e+02 7.87866056e-01]	[4.85478638e+02 8.98508972e+02 7.82438099e-01]	[4.69970734e+02 8.93413269e+02 7.84646273e-01]	[4.87981354e+02 8.72898132e+02 7.53272414e-01]
[567.5536499 292.98968506 0.88625246]	[565.06396484 364.85757446 0.88024521]	[511.08868408 362.33389282 0.81153578]	[487.99563599 462.27380371 0.85012358]	[472.60125732 552.09985352 0.81982791]	[623.96459961 367.33374023 0.86969411]	[636.73370361 467.41247559 0.79176372]	[649.56018066 562.36865234 0.88170385]	[564.81335449 559.78845215 0.73709828]	[521.40490723 559.76464844 0.72839832]	[506.02493286 716.32653809 0.80383778]	[4.85401337e+02 8.67651550e+02 8.35007191e-01]	[603.52178955 559.79229736 0.74841553]	[603.44720459 716.33734131 0.85587698]	[6.06126282e+02 8.62554749e+02 8.23678732e-01]	[559.73577881 277.60110474 0.91319144]	[582.940979 277.58898926 0.96186799]	[539.29553223 287.85116577 0.85644805]	[603.34222412 285.26547241 0.86800933]	[6.13672058e+02 9.03557800e+02 8.33897591e-01]	[6.29117554e+02 8.93397461e+02 8.60874891e-01]	[6.03461731e+02 8.70316711e+02 7.90315986e-01]	[4.85481567e+02 8.98511719e+02 7.81815469e-01]	[4.69973602e+02 8.93414551e+02 7.84540474e-01]	[4.87980957e+02 8.72899109e+02 7.52932250e-01]
[567.49401855 295.39486694 0.89426446]	[565.02600098 364.86672974 0.88614351]	[511.04074097 364.76858521 0.80726856]	[487.94659424 462.37368774 0.84290886]	[475.07318115 554.64886475 0.82011938]	[623.92236328 364.86837769 0.86649781]	[636.7467041 467.42626953 0.79519147]	[649.60284424 562.3414917 0.87550193]	[562.47015381 559.80297852 0.73713672]	[521.4006958 559.7833252 0.72918695]	[506.0118103 716.33636475 0.80541807]	[4.85403564e+02 8.67622925e+02 8.32931757e-01]	[603.51495361 559.79797363 0.74788791]	[603.45013428 716.32769775 0.85501832]	[6.06132080e+02 8.62569702e+02 8.22296262e-01]	[557.26977539 277.64886475 0.9007659 ]	[582.88342285 277.61386108 0.95464027]	[539.25213623 290.35610962 0.85951185]	[603.29907227 285.2649231 0.87754601]	[6.13669067e+02 9.03556152e+02 8.33937705e-01]	[6.29122925e+02 8.93401123e+02 8.60212147e-01]	[6.03466064e+02 8.70334839e+02 7.90057659e-01]	[4.85480377e+02 8.98518738e+02 7.81351924e-01]	[4.69966614e+02 8.93414124e+02 7.84416139e-01]	[4.87984955e+02 8.72872009e+02 7.55643427e-01]
[567.49511719 295.39614868 0.89450669]	[565.02227783 364.86038208 0.8878814 ]	[511.04034424 362.35162354 0.80800891]	[487.94473267 462.37564087 0.84247261]	[475.07138062 554.64874268 0.82011765]	[623.91638184 364.86740112 0.8667326 ]	[636.7399292 467.4223938 0.79588121]	[649.60302734 562.33996582 0.87495601]	[562.46154785 559.79718018 0.73639971]	[521.39355469 559.78533936 0.72949952]	[506.01486206 716.3291626 0.8054266 ]	[4.85406036e+02 8.67611023e+02 8.31289947e-01]	[603.50732422 559.78540039 0.7462585 ]	[603.45159912 716.32629395 0.85416168]	[6.06130188e+02 8.62548828e+02 8.21438611e-01]	[557.2699585 277.64880371 0.90114945]	[582.88433838 277.61367798 0.9550913 ]	[539.25177002 290.3482666 0.85890579]	[603.29949951 285.25714111 0.87768215]	[6.13668518e+02 9.03554688e+02 8.32215965e-01]	[6.29120605e+02 8.93398621e+02 8.58990371e-01]	[6.03461548e+02 8.70318726e+02 7.88258255e-01]	[4.85484131e+02 8.98517334e+02 7.81413138e-01]	[4.69970917e+02 8.93412598e+02 7.84656286e-01]	[4.87986725e+02 8.72861694e+02 7.54624963e-01]
[567.44561768 295.41195679 0.90282142]	[564.99493408 364.86853027 0.89269215]	[508.54992676 364.78964233 0.80732042]	[487.94680786 462.4074707 0.83769846]	[475.0881958 554.67321777 0.82169616]	[623.8973999 364.85150146 0.86745185]	[636.73193359 467.39974976 0.79818535]	[649.62493896 562.31768799 0.8746165 ]	[562.43371582 559.80090332 0.74483365]	[521.37872314 559.777771 0.73519313]	[505.99658203 716.31829834 0.80740154]	[4.85405151e+02 8.67613342e+02 8.31525743e-01]	[603.48010254 559.79559326 0.7565589 ]	[603.45544434 718.82250977 0.85223746]	[6.06130554e+02 8.62546753e+02 8.21392059e-01]	[557.22015381 277.66387939 0.89652961]	[582.84924316 277.6267395 0.95049834]	[539.21350098 290.37399292 0.853414 ]	[603.2666626 285.31234741 0.87135035]	[6.13670227e+02 9.03555298e+02 8.32276702e-01]	[6.29120972e+02 8.93398926e+02 8.58849406e-01]	[6.03461426e+02 8.70316406e+02 7.87720084e-01]	[4.85482086e+02 8.98517273e+02 7.81666458e-01]	[4.69970337e+02 8.93412170e+02 7.84571469e-01]	[4.87986725e+02 8.72864197e+02 7.54972339e-01]
[565.01104736 295.41067505 0.91208243]	[564.97998047 364.83215332 0.89676476]	[508.50820923 364.76852417 0.81208676]	[487.94674683 462.38241577 0.83784443]	[475.13006592 554.67730713 0.82774365]	[623.91619873 364.81344604 0.87099886]	[636.72692871 464.89932251 0.8077985 ]	[649.62634277 562.29034424 0.8731755 ]	[562.38977051 559.77581787 0.73837191]	[521.32165527 559.7253418 0.72950172]	[505.91326904 718.89959717 0.81730944]	[4.85404968e+02 8.67618103e+02 8.29887271e-01]	[603.45922852 559.77722168 0.74704301]	[603.43859863 716.33026123 0.8389501 ]	[6.06118225e+02 8.62502869e+02 8.23832750e-01]	[557.16345215 277.65759277 0.89232832]	[582.78985596 277.63757324 0.93984777]	[539.17272949 287.85803223 0.84128791]	[600.82696533 287.818573 0.85542452]	[6.13649536e+02 9.03547485e+02 8.34338903e-01]	[6.29102478e+02 8.93385925e+02 8.64101887e-01]	[6.03447571e+02 8.70276245e+02 7.79534221e-01]	[4.87939484e+02 9.01008667e+02 7.80187070e-01]	[4.69980682e+02 8.93437866e+02 7.77857840e-01]	[4.87985260e+02 8.72860657e+02 7.53977597e-01]
[564.95892334 295.41992188 0.91825563]	[564.92254639 364.82714844 0.90415919]	[508.4597168 362.34390259 0.81827486]	[487.92504883 462.40649414 0.83683729]	[475.07705688 554.69702148 0.82289743]	[623.85882568 364.82574463 0.86435705]	[634.22387695 464.85360718 0.81660908]	[649.64532471 562.27337646 0.87103915]	[562.3392334 559.75671387 0.74124014]	[521.3001709 557.26031494 0.73398328]	[505.8862915 718.86608887 0.81444025]	[4.85420471e+02 8.65137878e+02 8.21689725e-01]	[603.40509033 559.76141357 0.74607468]	[603.42041016 713.77911377 0.84016174]	[6.06124329e+02 8.62518921e+02 8.18335533e-01]	[554.64227295 277.66925049 0.88741285]	[582.73504639 277.63668823 0.92786378]	[536.71716309 287.84646606 0.83428836]	[600.7489624 285.29879761 0.84609687]	[6.13655457e+02 9.03552307e+02 8.30259800e-01]	[6.29117188e+02 8.93393066e+02 8.59198332e-01]	[6.03455017e+02 8.70286560e+02 7.65687943e-01]	[4.87949371e+02 9.00993347e+02 7.82085598e-01]	[4.69993835e+02 8.93424133e+02 7.81684399e-01]	[4.88002136e+02 8.72818665e+02 7.50962853e-01]
[564.89434814 295.43582153 0.92471266]	[564.82641602 364.81097412 0.91203994]	[505.95602417 364.77340698 0.82836497]	[485.4805603 462.41268921 0.84214318]	[472.59466553 557.19000244 0.82104731]	[623.78948975 364.80554199 0.85651422]	[634.18383789 464.84597778 0.81255633]	[649.65203857 562.29949951 0.87350774]	[562.24261475 559.76800537 0.73318017]	[521.22338867 557.25952148 0.72344404]	[503.48217773 718.87854004 0.82472235]	[4.85417145e+02 8.65129272e+02 8.22260022e-01]	[603.33569336 559.77655029 0.74195904]	[603.40081787 713.74829102 0.83493531]	[6.06122009e+02 8.62525024e+02 8.18850935e-01]	[552.08294678 277.68334961 0.88301808]	[580.32342529 277.64797974 0.91978544]	[534.18615723 287.81781006 0.81864476]	[598.2612915 285.32073975 0.83261752]	[6.13662781e+02 9.03559448e+02 8.31183255e-01]	[6.29113831e+02 8.93395752e+02 8.60372841e-01]	[6.03452942e+02 8.70286072e+02 7.63839841e-01]	[4.87944183e+02 9.00979492e+02 7.84761429e-01]	[4.69996796e+02 8.93417175e+02 7.85517931e-01]	[4.88012207e+02 8.72807007e+02 7.54889190e-01]
[562.45092773 295.48620605 0.93236631]	[562.4362793 364.78793335 0.91981643]	[503.48660278 362.33544922 0.84271121]	[485.4178772 464.82571411 0.8472209 ]	[472.55761719 557.19213867 0.81716967]	[621.34332275 364.7930603 0.84964937]	[631.68884277 464.82473755 0.81220943]	[649.59777832 562.2946167 0.88072169]	[559.8145752 559.74938965 0.71931058]	[518.78222656 557.24188232 0.7115289 ]	[503.42276001 718.84729004 0.8307361 ]	[4.85416473e+02 8.65126221e+02 8.21595132e-01]	[603.30340576 559.75213623 0.72930574]	[603.36486816 713.76641846 0.82707036]	[6.06123230e+02 8.62511841e+02 8.16758454e-01]	[549.51068115 277.72814941 0.87934387]	[577.79095459 277.70205688 0.88724422]	[531.61816406 287.8241272 0.80761296]	[593.13916016 285.29953003 0.81098741]	[6.13664673e+02 9.03556946e+02 8.30423534e-01]	[6.29116333e+02 8.93391541e+02 8.58688951e-01]	[6.03457397e+02 8.70276978e+02 7.60257840e-01]	[4.87941956e+02 9.00979797e+02 7.83468544e-01]	[4.70001434e+02 8.93419312e+02 7.83679843e-01]	[4.90476959e+02 8.72805481e+02 7.56474078e-01]
[562.23675537 295.51913452 0.92966449]	[562.2545166 364.80789185 0.90640545]	[503.2958374 364.77096558 0.85996801]	[482.94189453 464.84115601 0.85916585]	[467.46990967 554.68890381 0.81855559]	[616.18896484 364.80654907 0.82962823]	[629.10522461 462.4291687 0.83696407]	[647.17926025 559.79211426 0.86593086]	[557.23016357 562.27716064 0.69666255]	[516.19714355 559.78424072 0.68927175]	[503.34713745 718.87677002 0.83702391]	[4.85410187e+02 8.67574097e+02 8.22621047e-01]	[600.79199219 562.28948975 0.71154076]	[603.2623291 716.34234619 0.80725873]	[6.06130005e+02 8.65048279e+02 8.18222880e-01]	[544.47125244 280.12097168 0.91318178]	[572.59307861 277.71884155 0.86766177]	[526.44073486 287.88565063 0.83599377]	[588.03607178 285.28070068 0.8410877 ]	[6.13656067e+02 9.03548523e+02 8.33190739e-01]	[6.29112061e+02 8.93393494e+02 8.61724675e-01]	[6.03474182e+02 8.70328979e+02 7.65578985e-01]	[4.87925079e+02 9.00986145e+02 7.82444417e-01]	[4.69989258e+02 8.93423828e+02 7.86317348e-01]	[4.90483612e+02 8.72813843e+02 7.53682971e-01]
[559.75933838 295.5362854 0.91572952]	[559.77502441 364.8074646 0.87611681]	[500.84555054 364.81430054 0.8579461 ]	[482.80303955 464.95037842 0.8651647 ]	[464.93722534 557.21917725 0.83746862]	[611.12457275 364.78588867 0.83421338]	[626.6204834 462.39892578 0.855703 ]	[647.10369873 559.80462646 0.87829363]	[552.07794189 562.30914307 0.69965768]	[511.03448486 559.83203125 0.69225001]	[503.32858276 718.84527588 0.83679771]	[4.85417114e+02 8.65121643e+02 8.20437312e-01]	[593.19805908 562.32989502 0.69533986]	[600.76794434 716.26147461 0.79040551]	[6.06125916e+02 8.62529846e+02 8.14344287e-01]	[544.35626221 280.16149902 0.91823345]	[567.56768799 277.72952271 0.87760919]	[523.94293213 287.87249756 0.85510367]	[585.55499268 285.2649231 0.85937506]	[6.13659973e+02 9.03567078e+02 8.27482343e-01]	[6.29105774e+02 8.93398621e+02 8.54329944e-01]	[6.03477722e+02 8.70284912e+02 7.57887840e-01]	[4.87950073e+02 9.00981995e+02 7.84604788e-01]	[4.70014099e+02 8.93421326e+02 7.86757648e-01]	[4.90484558e+02 8.72792480e+02 7.56184042e-01]
[557.16992188 295.5100708 0.8941474 ]	[557.22259521 364.76617432 0.85447705]	[500.75997925 364.7923584 0.85911179]	[480.38128662 464.92242432 0.86597788]	[462.43569946 557.24487305 0.85345483]	[608.54699707 364.77655029 0.85176164]	[626.49432373 462.32717896 0.87532973]	[646.99121094 559.79364014 0.88423038]	[547.03137207 562.30932617 0.71738124]	[505.98153687 562.2645874 0.70254964]	[500.89309692 721.40826416 0.84555113]	[4.85409149e+02 8.67570557e+02 8.21707070e-01]	[588.09204102 562.33477783 0.71326828]	[598.21459961 716.2845459 0.77571493]	[6.08489563e+02 8.65042175e+02 8.09987605e-01]	[541.87042236 280.14709473 0.91842586]	[565.01715088 277.68203735 0.92183125]	[523.77349854 290.34902954 0.87163472]	[585.44732666 282.75369263 0.87448031]	[6.13654114e+02 9.03563171e+02 8.29825282e-01]	[6.29110107e+02 8.93405579e+02 8.56143713e-01]	[6.03496765e+02 8.70330261e+02 7.54484236e-01]	[4.87951599e+02 8.98524170e+02 7.83179224e-01]	[4.70023773e+02 8.93421265e+02 7.85611331e-01]	[4.90494965e+02 8.72796875e+02 7.52414048e-01]
[552.08251953 295.52786255 0.89503545]	[552.10345459 364.80834961 0.84236348]	[500.63735962 364.81655884 0.84191298]	[480.26174927 464.86499023 0.8654508 ]	[462.30645752 557.20330811 0.87300158]	[606.01873779 364.77981567 0.87666208]	[626.44934082 462.35403442 0.88177979]	[644.5723877 559.80169678 0.87821424]	[544.48999023 562.31848145 0.74819684]	[503.41357422 562.3092041 0.73350656]	[500.85461426 718.88562012 0.84070909]	[4.85404236e+02 8.65114929e+02 8.21087539e-01]	[585.55786133 562.3225708 0.74276155]	[590.6003418 713.69805908 0.79644585]	[6.06131531e+02 8.65114563e+02 8.15831840e-01]	[541.7366333 280.15084839 0.90433139]	[564.88378906 277.70703125 0.9399907 ]	[521.30450439 290.38885498 0.87653327]	[582.97064209 285.23965454 0.86546564]	[6.13640076e+02 9.03569336e+02 8.26207459e-01]	[6.29099976e+02 8.93412659e+02 8.56397450e-01]	[6.05879456e+02 8.72739563e+02 7.60019660e-01]	[4.87947723e+02 9.00984131e+02 7.83171773e-01]	[4.70019714e+02 8.93427368e+02 7.84842551e-01]	[4.90493652e+02 8.72771729e+02 7.51714349e-01]
[546.97302246 295.56262207 0.92245561]	[547.00543213 364.85055542 0.86131912]	[495.67230225 364.8192749 0.81731343]	[477.68609619 464.87658691 0.8383711 ]	[459.83538818 557.20916748 0.87597942]	[605.87194824 364.77340698 0.88188708]	[623.96099854 462.35733032 0.88074648]	[644.39263916 559.73815918 0.86974555]	[544.37701416 562.28295898 0.75245082]	[503.32156372 559.82617188 0.73374569]	[500.79852295 716.31610107 0.84015149]	[4.85388855e+02 8.67583496e+02 8.28878522e-01]	[585.41827393 562.28881836 0.75247824]	[588.0166626 713.70404053 0.82114798]	[6.06131409e+02 8.65089722e+02 8.17362547e-01]	[536.72888184 280.19418335 0.87211478]	[562.3614502 277.73461914 0.93051624]	[518.72253418 290.44445801 0.84229434]	[582.84216309 282.71337891 0.88429451]	[6.13653931e+02 9.03574646e+02 8.31143737e-01]	[6.29096313e+02 8.93412109e+02 8.59326065e-01]	[6.05888611e+02 8.72727478e+02 7.68840432e-01]	[4.87948120e+02 9.00996948e+02 7.83404231e-01]	[4.70021149e+02 8.93442627e+02 7.84313083e-01]	[4.90483856e+02 8.72806763e+02 7.52648413e-01]
[544.38830566 295.59185791 0.94121253]	[544.47906494 364.81872559 0.89305305]	[490.55981445 364.79129028 0.80395925]	[472.54544067 464.83380127 0.80737031]	[459.60510254 557.23834229 0.85760218]	[603.38354492 364.77566528 0.87262082]	[621.32836914 462.38504028 0.85734814]	[641.85516357 559.79400635 0.85336977]	[541.77850342 559.82995605 0.73727405]	[500.72366333 559.79217529 0.72976077]	[500.72290039 718.86328125 0.83534288]	[4.85384491e+02 8.67596252e+02 8.33684921e-01]	[582.85601807 562.27539062 0.74947506]	[585.51379395 713.77819824 0.83361048]	[6.06125000e+02 8.65096863e+02 8.16607356e-01]	[531.56164551 280.21121216 0.86087388]	[559.80334473 280.13894653 0.89495885]	[513.63348389 290.35601807 0.80135036]	[580.27789307 282.73422241 0.84878141]	[6.13666687e+02 9.03578552e+02 8.29929173e-01]	[6.29101318e+02 8.93403564e+02 8.58475983e-01]	[6.05903381e+02 8.72719910e+02 7.60411739e-01]	[4.87954285e+02 9.00994446e+02 7.85395503e-01]	[4.70038025e+02 8.93451660e+02 7.84872055e-01]	[4.90495087e+02 8.72815002e+02 7.53997147e-01]
[541.81005859 295.58938599 0.93821132]	[541.8918457 364.79095459 0.92039526]	[485.34594727 364.76705933 0.83832055]	[464.96661377 462.41452026 0.82429367]	[457.09402466 557.18804932 0.83911467]	[600.76489258 364.79919434 0.84153736]	[616.27758789 462.42297363 0.83427387]	[636.71044922 559.83605957 0.83770639]	[536.71356201 559.82147217 0.70761263]	[498.12420654 559.77764893 0.70560664]	[498.21838379 723.92010498 0.82554889]	[4.85367432e+02 8.67597534e+02 8.38993728e-01]	[580.23046875 559.82751465 0.71839237]	[585.37664795 713.7477417 0.85228163]	[6.08486633e+02 8.67592651e+02 8.17591906e-01]	[526.42132568 280.21566772 0.88003182]	[554.6519165 280.1697998 0.85229462]	[508.47335815 290.40802002 0.81875563]	[570.06762695 285.29928589 0.81794816]	[6.13652710e+02 9.03595642e+02 8.29572678e-01]	[6.29107727e+02 8.93418213e+02 8.53669345e-01]	[6.05929138e+02 8.72760498e+02 7.55419374e-01]	[4.87950745e+02 9.00999512e+02 7.86423326e-01]	[4.70040894e+02 8.93464539e+02 7.82072127e-01]	[4.90499237e+02 8.72815735e+02 7.60403454e-01]
[541.80987549 295.58981323 0.93805158]	[541.88751221 364.79364014 0.91984522]	[482.96826172 364.7713623 0.83898765]	[464.9649353 462.40884399 0.82634085]	[457.09381104 557.18310547 0.83813715]	[600.76849365 364.80484009 0.84147 ]	[616.2755127 462.42825317 0.83379406]	[636.71057129 559.84069824 0.83821821]	[536.71881104 559.82427979 0.70899498]	[498.12487793 559.77600098 0.70647776]	[498.21212769 723.92938232 0.82567835]	[4.85372437e+02 8.67600952e+02 8.37984204e-01]	[580.23907471 559.83532715 0.72025555]	[585.3737793 713.7467041 0.85242397]	[6.06126038e+02 8.65128418e+02 8.16995740e-01]	[526.42120361 280.21490479 0.88029987]	[554.65252686 280.17028809 0.85226637]	[508.47207642 290.40512085 0.81868786]	[570.06604004 285.29986572 0.81859952]	[6.13653015e+02 9.03589844e+02 8.30925524e-01]	[6.29104980e+02 8.93409058e+02 8.57143581e-01]	[6.05924316e+02 8.72733521e+02 7.57393420e-01]	[4.87956085e+02 9.01004822e+02 7.85793126e-01]	[4.72515839e+02 8.95839661e+02 7.79871821e-01]	[4.90504639e+02 8.72819946e+02 7.58190215e-01]
[539.23046875 295.62265015 0.92398167]	[539.27471924 364.83380127 0.88412678]	[480.334198 364.82281494 0.85798466]	[462.35925293 462.42871094 0.87030536]	[444.3843689 557.15905762 0.83555871]	[590.62854004 364.82391357 0.82948971]	[608.65075684 462.37106323 0.84470779]	[629.11065674 559.78186035 0.8647843 ]	[529.06182861 562.29705811 0.70893621]	[488.0085144 562.27807617 0.69849694]	[495.68579102 723.95965576 0.81865585]	[4.85353638e+02 8.65112793e+02 8.34905803e-01]	[570.11804199 562.296875 0.7118963 ]	[582.98303223 713.78057861 0.85146177]	[6.06124817e+02 8.65106934e+02 8.18609655e-01]	[523.82165527 280.25836182 0.90904123]	[547.02233887 280.19287109 0.86080468]	[503.42434692 290.35906982 0.85473138]	[565.06347656 285.2833252 0.85649616]	[6.13651245e+02 9.03584534e+02 8.29801440e-01]	[6.29099426e+02 8.93405212e+02 8.56921554e-01]	[6.05917908e+02 8.72704224e+02 7.59990513e-01]	[4.88000427e+02 9.00986938e+02 7.89751232e-01]	[4.72559509e+02 8.93462830e+02 7.85047829e-01]	[4.90478363e+02 8.72754272e+02 7.52875686e-01]
[534.12030029 295.60403442 0.89771968]	[534.16607666 364.81396484 0.84331262]	[480.19775391 364.81484985 0.85465819]	[459.77432251 462.35974121 0.88809234]	[441.76550293 557.16949463 0.86629665]	[585.55255127 364.81607056 0.86452121]	[605.97503662 462.40667725 0.87432939]	[626.54376221 559.79980469 0.88507795]	[526.39782715 562.32385254 0.73737621]	[485.34762573 562.31347656 0.71758562]	[493.09609985 723.9864502 0.81574744]	[4.85343079e+02 8.67601562e+02 8.43751907e-01]	[567.44549561 562.30682373 0.74205935]	[582.95318604 718.83178711 0.85782754]	[6.06127441e+02 8.65051453e+02 8.13399553e-01]	[521.29858398 280.25839233 0.90458572]	[544.43066406 280.18618774 0.91390949]	[500.86178589 290.40527344 0.87759298]	[564.83374023 287.82922363 0.86854023]	[6.13658569e+02 9.03577393e+02 8.28640878e-01]	[6.29118530e+02 8.93393127e+02 8.54511678e-01]	[6.05905334e+02 8.70315063e+02 7.54578948e-01]	[4.87999969e+02 9.00998108e+02 7.87349164e-01]	[4.72563873e+02 8.95856934e+02 7.83689439e-01]	[4.88008911e+02 8.72807434e+02 7.55128860e-01]
[526.43469238 295.62207031 0.92784929]	[526.48236084 364.84680176 0.86420113]	[475.15802002 364.81677246 0.81991994]	[454.64276123 464.82278442 0.83007193]	[439.2104187 557.23626709 0.87923926]	[585.35015869 364.7819519 0.88516062]	[603.4309082 462.34094238 0.8882522 ]	[624.00640869 559.81304932 0.89093173]	[523.85656738 562.27593994 0.75391257]	[482.79336548 562.296875 0.74494368]	[487.91317749 724.00946045 0.82984722]	[4.82968567e+02 8.65107117e+02 8.39630961e-01]	[564.91033936 559.81115723 0.74674445]	[582.87744141 716.26324463 0.85944021]	[6.06127319e+02 8.62512634e+02 8.08517158e-01]	[516.22576904 282.71032715 0.85997629]	[541.81274414 280.20776367 0.92281401]	[498.21749878 292.87820435 0.84466416]	[562.2901001 285.31991577 0.87414533]	[6.13646729e+02 9.03551147e+02 8.23311090e-01]	[6.29120483e+02 8.93377319e+02 8.54496837e-01]	[6.05917908e+02 8.70267578e+02 7.48612046e-01]	[4.87984406e+02 9.00977234e+02 7.89493144e-01]	[4.72532196e+02 8.95840210e+02 7.84578145e-01]	[4.88006134e+02 8.72741943e+02 7.53308117e-01]
[523.80975342 295.62753296 0.94191831]	[523.89764404 364.83581543 0.90168577]	[467.48098755 364.77294922 0.81033802]	[449.45477295 462.38171387 0.82852834]	[436.64916992 554.70056152 0.85393012]	[582.82446289 364.85098267 0.86321688]	[598.29571533 462.36410522 0.84419405]	[621.35644531 559.80163574 0.86611682]	[521.32299805 562.27612305 0.7520268 ]	[480.29406738 562.29876709 0.75191158]	[482.9619751 723.9887085 0.8605122]	[4.82968781e+02 8.67591187e+02 8.45854461e-01]	[562.37487793 559.8079834 0.75116324]	[582.76568604 713.76312256 0.84271562]	[6.06128662e+02 8.62492249e+02 8.10667455e-01]	[508.54748535 282.67288208 0.85384214]	[539.24371338 280.2281189 0.88342816]	[493.10388184 290.39575195 0.81016028]	[557.27355957 287.86419678 0.84136146]	[6.13626953e+02 9.03546692e+02 8.24174166e-01]	[6.29108643e+02 8.93373474e+02 8.55961561e-01]	[6.05934387e+02 8.70264404e+02 7.53376007e-01]	[4.87975464e+02 9.00976135e+02 7.91603386e-01]	[4.72522736e+02 8.95851135e+02 7.88982213e-01]	[4.90478210e+02 8.72793640e+02 7.51922607e-01]
[518.64404297 295.63711548 0.91797566]	[518.66113281 364.81945801 0.86425984]	[459.73168945 364.81713867 0.85740042]	[441.66854858 464.84832764 0.88982821]	[421.25305176 554.70770264 0.86846286]	[567.58825684 364.8067627 0.84154534]	[585.55255127 462.36032104 0.87780815]	[608.51391602 559.80297852 0.87820965]	[511.05883789 562.27282715 0.70763481]	[469.99002075 562.29467773 0.69922739]	[482.74752808 723.91192627 0.85129368]	[4.82936218e+02 8.67624573e+02 8.52398574e-01]	[552.11560059 559.80255127 0.70806372]	[580.24255371 716.25164795 0.82412308]	[6.08514282e+02 8.59962708e+02 8.05259526e-01]	[503.24539185 282.72998047 0.90443754]	[526.42462158 280.22436523 0.86589253]	[482.83538818 290.43408203 0.86536771]	[544.48498535 287.83615112 0.86337399]	[6.11117004e+02 9.01042969e+02 8.33243489e-01]	[6.29073547e+02 8.93369568e+02 8.59204233e-01]	[6.06015808e+02 8.70212402e+02 7.52354264e-01]	[4.87942627e+02 9.00978638e+02 7.84293711e-01]	[4.70025726e+02 8.95862244e+02 7.82193899e-01]	[4.87981812e+02 8.72830444e+02 7.45268643e-01]
[513.57470703 295.6272583 0.89882714]	[511.0072937 364.85678101 0.83892208]	[457.20602417 364.84945679 0.83641368]	[436.69644165 464.86557007 0.85895461]	[418.61807251 557.20495605 0.87713188]	[564.9598999 364.80957031 0.87797236]	[585.39135742 464.84985352 0.87143725]	[605.90429688 559.81323242 0.88283718]	[505.95587158 559.81463623 0.71869296]	[464.86776733 562.29455566 0.71084583]	[480.33938599 721.41900635 0.846578 ]	[4.82940521e+02 8.67603760e+02 8.46830726e-01]	[547.02386475 559.7487793 0.72296846]	[577.73175049 716.27490234 0.81048936]	[6.06108032e+02 8.54864624e+02 8.39626789e-01]	[500.7460022 282.71569824 0.89547116]	[523.88671875 280.21179199 0.91009712]	[480.29534912 292.87710571 0.87867433]	[541.94512939 287.88192749 0.86663866]	[6.11114807e+02 9.01069275e+02 8.14898372e-01]	[6.29061646e+02 8.93348206e+02 8.48591805e-01]	[6.05999878e+02 8.67617065e+02 7.25520492e-01]	[4.87935089e+02 9.00986816e+02 7.83372402e-01]	[4.70007446e+02 8.95865417e+02 7.77845144e-01]	[4.87999969e+02 8.72808594e+02 7.43988812e-01]
[505.92175293 295.63977051 0.92741293]	[505.92422485 364.87057495 0.86777979]	[454.60305786 364.8293457 0.81428659]	[431.54949951 464.82092285 0.83420807]	[416.09786987 554.69970703 0.8535853 ]	[562.46588135 364.82223511 0.87990224]	[582.78088379 462.37582397 0.88230252]	[603.32659912 559.79620361 0.87477422]	[503.42724609 559.82659912 0.74163717]	[462.34606934 562.32397461 0.7436592 ]	[480.26986694 723.91387939 0.85313809]	[4.82954132e+02 8.67619873e+02 8.45695913e-01]	[544.49249268 559.74407959 0.74438745]	[577.72155762 713.73028564 0.81703895]	[606.02484131 852.31225586 0.87018633]	[498.11560059 282.75878906 0.85716498]	[521.28289795 280.22488403 0.9208135 ]	[477.67556763 292.94174194 0.850012 ]	[541.7600708 285.30126953 0.87226546]	[6.08597656e+02 8.98441406e+02 8.29691112e-01]	[6.26620789e+02 8.93219421e+02 8.49800706e-01]	[6.05890747e+02 8.62499084e+02 7.06498384e-01]	[4.85483856e+02 9.00999695e+02 7.89696395e-01]	[4.69976105e+02 8.95867859e+02 7.80288279e-01]	[4.90519257e+02 8.72827209e+02 7.42156267e-01]
[503.32601929 297.99365234 0.94465697]	[503.37536621 364.80084229 0.90480596]	[446.96121216 362.34747314 0.8121531 ]	[426.36306763 462.41061401 0.83991343]	[405.86587524 554.69348145 0.82558131]	[562.29187012 364.81756592 0.86671907]	[577.74749756 462.42358398 0.82857955]	[598.30786133 559.81945801 0.8410778 ]	[503.32492065 562.26885986 0.75473654]	[462.24700928 562.33544922 0.74737263]	[480.21090698 723.91870117 0.85434735]	[4.82940369e+02 8.67598145e+02 8.45167220e-01]	[544.39379883 559.72839355 0.75164187]	[577.73962402 713.68505859 0.82017583]	[603.51873779 852.20184326 0.87958568]	[490.52731323 282.74694824 0.84540027]	[518.73974609 282.68670654 0.87968707]	[475.07403564 292.88137817 0.81352997]	[539.23071289 287.81542969 0.84776103]	[6.08603027e+02 8.95953247e+02 8.28399181e-01]	[6.26556641e+02 8.90762390e+02 8.48125100e-01]	[6.00868713e+02 8.57415833e+02 6.66867435e-01]	[4.85460632e+02 9.00997620e+02 7.94067800e-01]	[4.67490784e+02 8.95863708e+02 7.86331117e-01]	[4.90533508e+02 8.72804138e+02 7.43458867e-01]
[500.80352783 295.61907959 0.94006169]	[500.81814575 364.8192749 0.9145515 ]	[441.87701416 364.81982422 0.84150094]	[421.3979187 462.35015869 0.87627816]	[400.85482788 554.7074585 0.85340637]	[557.2532959 364.80422974 0.83623993]	[572.60723877 462.40002441 0.82314169]	[593.12023926 559.8157959 0.83834052]	[500.89904785 562.29675293 0.76911974]	[462.19540405 562.36804199 0.76004601]	[480.16491699 721.44915771 0.84715503]	[4.82925415e+02 8.67592285e+02 8.45071495e-01]	[541.93658447 559.76239014 0.75830746]	[577.75128174 711.13446045 0.84013498]	[603.32080078 849.64019775 0.85781014]	[485.42019653 282.68063354 0.86474562]	[513.65960693 280.23065186 0.84664112]	[467.47344971 290.44622803 0.82110929]	[529.04333496 290.35183716 0.82023144]	[6.08569092e+02 8.93357544e+02 8.46053660e-01]	[6.26434937e+02 8.88134399e+02 8.25474977e-01]	[5.95667053e+02 8.54813538e+02 6.76577687e-01]	[4.85467926e+02 9.01013306e+02 7.94801533e-01]	[4.67494598e+02 8.95876526e+02 7.85118520e-01]	[4.90498932e+02 8.72795776e+02 7.44318306e-01]
[500.63760376 295.63766479 0.9334175 ]	[500.64501953 364.8117981 0.89741135]	[441.67782593 364.84664917 0.85143328]	[421.1701355 462.42797852 0.89115572]	[400.64190674 557.20996094 0.87834799]	[552.08599854 364.76983643 0.83151871]	[567.53479004 464.82678223 0.83777505]	[588.02679443 562.237854 0.87202644]	[500.8237915 562.26599121 0.77342474]	[459.81802368 562.36090088 0.7620576 ]	[480.15652466 721.46105957 0.84472269]	[4.82924316e+02 8.67634766e+02 8.44008029e-01]	[541.81872559 559.71478271 0.74525809]	[577.7399292 708.66467285 0.84358007]	[5.95714783e+02 8.41984070e+02 7.77837217e-01]	[482.86676025 282.71472168 0.8916862 ]	[508.49307251 280.22976685 0.84448826]	[464.83374023 290.43600464 0.84409499]	[526.43518066 285.29345703 0.84135318]	[6.05989380e+02 8.90739319e+02 8.48931670e-01]	[6.23872498e+02 8.77966125e+02 7.92687774e-01]	[5.85587341e+02 8.49747620e+02 7.58664608e-01]	[4.85486938e+02 9.01010559e+02 7.83135295e-01]	[4.69980713e+02 8.95893921e+02 7.80401587e-01]	[4.88009094e+02 8.72837341e+02 7.37663388e-01]
[498.13311768 295.65579224 0.91689515]	[498.1178894 362.32537842 0.86709845]	[439.230896 364.80764771 0.85562915]	[418.67047119 462.40625 0.89002788]	[398.08816528 557.17974854 0.86926091]	[547.01721191 362.2779541 0.86016011]	[564.96472168 462.32388306 0.87147707]	[585.515625 559.73059082 0.87374628]	[500.74932861 559.80004883 0.75057811]	[459.7543335 562.32189941 0.7443831 ]	[480.1897583 721.43341064 0.84611481]	[4.82913177e+02 8.67614197e+02 8.43114197e-01]	[541.75616455 557.20544434 0.72770452]	[580.2232666 708.50921631 0.83861893]	[585.47473145 831.70117188 0.88436455]	[482.73275757 282.74969482 0.89654487]	[505.92941284 280.24902344 0.85476905]	[462.33685303 290.44088745 0.86170208]	[523.95361328 287.86233521 0.85212576]	[6.03411560e+02 8.83088745e+02 8.14308405e-01]	[6.18788635e+02 8.72772522e+02 8.00793886e-01]	[5.82747864e+02 8.36909119e+02 7.62464166e-01]	[4.87954193e+02 9.00996094e+02 7.78921127e-01]	[4.70023468e+02 8.95904724e+02 7.70125628e-01]	[4.87981049e+02 8.72830261e+02 7.37114906e-01]
[493.0892334 295.61883545 0.89930427]	[490.537323 362.30529785 0.8528893 ]	[439.09408569 364.83996582 0.84269327]	[418.54956055 462.43084717 0.87271762]	[395.63052368 557.18145752 0.86010468]	[544.46923828 362.24023438 0.88933396]	[564.89385986 462.37457275 0.87268341]	[585.43377686 557.23883057 0.8750968 ]	[500.70895386 559.81384277 0.74691349]	[459.70175171 562.36901855 0.74608839]	[480.18151855 721.40911865 0.8474555 ]	[4.82932648e+02 8.65131042e+02 8.36888075e-01]	[541.7434082 557.18902588 0.72586524]	[577.77532959 706.04388428 0.82326061]	[582.8380127 829.05969238 0.85239089]	[480.25582886 282.69619751 0.89524835]	[503.40963745 280.20526123 0.89469928]	[459.8298645 290.40524292 0.87106252]	[523.78613281 287.87109375 0.8628549 ]	[5.90636536e+02 8.72771851e+02 8.26470494e-01]	[6.06004028e+02 8.65110718e+02 8.17355692e-01]	[5.72609131e+02 8.31819153e+02 7.06989467e-01]	[4.87985565e+02 8.98516418e+02 7.78688312e-01]	[4.70037994e+02 8.95874329e+02 7.69270420e-01]	[4.88013123e+02 8.72764648e+02 7.40562677e-01]
[493.09036255 295.61907959 0.89935887]	[490.54730225 362.31149292 0.85156637]	[439.09713745 364.84115601 0.84268785]	[418.55288696 462.43005371 0.87337828]	[395.6312561 557.17907715 0.85959411]	[544.47491455 362.24917603 0.88793588]	[564.89178467 462.37878418 0.87234944]	[585.43432617 557.24621582 0.87632245]	[500.70999146 559.81445312 0.74769539]	[459.70202637 562.36907959 0.74654043]	[480.18740845 721.41937256 0.84734279]	[4.82926880e+02 8.65140442e+02 8.37833405e-01]	[541.74468994 557.19030762 0.72671527]	[577.76135254 706.03997803 0.82265639]	[582.84020996 829.0682373 0.85372746]	[480.25518799 282.69720459 0.89497089]	[503.41018677 280.20373535 0.89476162]	[459.83117676 290.40612793 0.87097359]	[523.78845215 287.86355591 0.86227322]	[5.90637512e+02 8.72765747e+02 8.27024519e-01]	[6.06003784e+02 8.65106628e+02 8.17242146e-01]	[5.72614563e+02 8.31826294e+02 7.05506921e-01]	[4.87977478e+02 8.98515137e+02 7.80572712e-01]	[4.70029968e+02 8.95874084e+02 7.71852612e-01]	[4.88006744e+02 8.72772400e+02 7.40940809e-01]
[488.01586914 295.62701416 0.90254879]	[485.47546387 362.31329346 0.86911851]	[436.61373901 364.85449219 0.82871717]	[416.09353638 462.41882324 0.86586583]	[395.56338501 554.6227417 0.85037583]	[544.33850098 362.21627808 0.90169019]	[564.82250977 462.35159302 0.87659431]	[585.39624023 557.22851562 0.87437081]	[498.26330566 559.77984619 0.73667282]	[459.64761353 562.35864258 0.74833637]	[480.21084595 721.39361572 0.85246164]	[4.82940033e+02 8.65065613e+02 8.32518160e-01]	[539.25561523 554.67266846 0.71001893]	[575.23040771 706.05603027 0.82791609]	[5.77717102e+02 8.16321289e+02 7.94223964e-01]	[480.13235474 282.72012329 0.87640822]	[503.26675415 280.20516968 0.9118585 ]	[459.65771484 292.89862061 0.86650479]	[521.33666992 287.83334351 0.85388255]	[5.85449829e+02 8.65130188e+02 8.13457727e-01]	[6.03329346e+02 8.52381409e+02 8.04018497e-01]	[5.65016724e+02 8.24016357e+02 6.95279717e-01]	[4.90487091e+02 8.98461853e+02 7.92494357e-01]	[4.72560181e+02 8.93457153e+02 7.81497478e-01]	[4.87974426e+02 8.72713074e+02 7.38262713e-01]
[488.01473999 295.62759399 0.90264142]	[485.4770813 362.31274414 0.86907178]	[436.61471558 364.85360718 0.8290751 ]	[416.09197998 462.41815186 0.86581296]	[395.56365967 554.62194824 0.85026044]	[544.34002686 362.21624756 0.90186465]	[564.82434082 462.35464478 0.87672937]	[585.39813232 557.22052002 0.87397194]	[498.26483154 559.77905273 0.73674464]	[459.64862061 562.359375 0.7486462 ]	[480.21520996 721.40252686 0.85148072]	[4.82947876e+02 8.65044434e+02 8.30668092e-01]	[539.25787354 554.6697998 0.71065974]	[575.22973633 706.06433105 0.8268702 ]	[5.77711426e+02 8.16321106e+02 7.94149280e-01]	[480.13269043 282.71826172 0.87665629]	[503.26681519 280.20617676 0.91190398]	[459.659729 292.89593506 0.86628377]	[521.33569336 287.84222412 0.85392934]	[5.85447205e+02 8.65132446e+02 8.14902246e-01]	[6.03328857e+02 8.52383728e+02 8.03452134e-01]	[5.65013611e+02 8.24011780e+02 6.94243073e-01]	[4.90492035e+02 8.98468140e+02 7.90651202e-01]	[4.72568604e+02 8.95836487e+02 7.80339539e-01]	[4.87985443e+02 8.70328674e+02 7.39375472e-01]
[482.93243408 295.64053345 0.93285668]	[482.95489502 362.30404663 0.89605153]	[431.54333496 364.84759521 0.80443668]	[410.94100952 462.42611694 0.83191693]	[387.95547485 554.69512939 0.82747829]	[541.8916626 362.19625854 0.89844692]	[562.3548584 462.24227905 0.88811964]	[585.38061523 554.68188477 0.86487746]	[498.15859985 557.25518799 0.7206704 ]	[459.58953857 562.31341553 0.73454362]	[480.17889404 721.4375 0.84929252]	[4.85340912e+02 8.65085693e+02 8.28343153e-01]	[536.68682861 552.06762695 0.70174617]	[570.0369873 705.95562744 0.82928371]	[564.84069824 800.98297119 0.86004835]	[475.08129883 282.71832275 0.84991795]	[500.68869019 280.25140381 0.89843696]	[457.06808472 290.45367432 0.81665003]	[521.17669678 285.33233643 0.85248905]	[5.72602600e+02 8.49809875e+02 7.70080566e-01]	[5.87973877e+02 8.42014648e+02 7.35737979e-01]	[5.57185120e+02 8.06086365e+02 6.57020271e-01]	[4.90498108e+02 8.98455627e+02 7.94251919e-01]	[4.72593201e+02 8.93444336e+02 7.90827572e-01]	[4.90484406e+02 8.72735718e+02 7.24457562e-01]
[482.83453369 295.64672852 0.94037569]	[482.90689087 362.27340698 0.90914339]	[428.9866333 364.81231689 0.80370581]	[408.42025757 462.41513062 0.83239537]	[387.89343262 554.68469238 0.83176446]	[541.83569336 359.8152771 0.89865893]	[562.2769165 462.19979858 0.88005549]	[585.3614502 552.10192871 0.86979455]	[495.67858887 557.25909424 0.71043974]	[457.13616943 562.31890869 0.72415704]	[480.15875244 721.44470215 0.84622878]	[4.85367218e+02 8.65059326e+02 8.28698933e-01]	[534.15789795 552.06060791 0.6937415 ]	[565.07574463 705.90026855 0.83914655]	[562.2644043 790.65869141 0.89353776]	[470.04577637 282.71444702 0.84609163]	[498.24630737 280.25762939 0.88202757]	[454.55755615 290.40106201 0.80938649]	[518.72607422 287.81759644 0.84767568]	[5.62379089e+02 8.42003052e+02 7.68144727e-01]	[5.77800049e+02 8.31815308e+02 7.40629375e-01]	[5.47061401e+02 7.90738403e+02 6.93623483e-01]	[4.88017334e+02 8.98414856e+02 7.95755208e-01]	[4.72583221e+02 8.93412964e+02 7.97731936e-01]	[4.90511993e+02 8.72727661e+02 7.37880230e-01]
[482.77023315 295.64715576 0.94344389]	[482.86450195 362.26055908 0.91830403]	[426.42456055 364.79745483 0.81040698]	[405.9276123 462.42770386 0.82850641]	[385.39801025 554.69525146 0.83387315]	[541.78106689 359.81463623 0.89783198]	[562.20410156 459.76443481 0.87130588]	[585.3314209 552.07550049 0.86965883]	[495.60635376 559.7244873 0.71467215]	[457.08447266 562.32550049 0.72876781]	[480.15859985 721.40472412 0.83830053]	[4.85372620e+02 8.62514771e+02 8.23171735e-01]	[531.59509277 552.11053467 0.69926614]	[564.97363281 706.05273438 0.85755622]	[557.22332764 785.55541992 0.82217252]	[467.49673462 282.71884155 0.8470211 ]	[498.18045044 280.2482605 0.87613195]	[452.01574707 290.41333008 0.81399417]	[516.16888428 287.82525635 0.82672316]	[5.57203979e+02 8.34293335e+02 7.58579969e-01]	[5.70074158e+02 8.29175903e+02 7.46617496e-01]	[5.44454590e+02 7.88009888e+02 6.97063804e-01]	[4.90492310e+02 8.98414062e+02 7.97900081e-01]	[4.72578857e+02 8.93397278e+02 8.00078392e-01]	[4.90530609e+02 8.70283569e+02 7.37053037e-01]
[480.29425049 295.63708496 0.948349 ]	[482.74771118 362.31924438 0.91909719]	[423.81771851 364.87332153 0.8221212 ]	[405.83084106 464.89990234 0.82259345]	[387.86935425 557.2409668 0.84302258]	[539.28173828 362.25088501 0.87694889]	[559.75335693 462.19677734 0.85958296]	[582.93432617 552.10345459 0.87400699]	[490.53863525 559.79309082 0.71798933]	[452.06097412 562.41424561 0.7174387 ]	[480.14871216 723.90692139 0.83944464]	[4.85370483e+02 8.65062256e+02 8.22658122e-01]	[528.99859619 554.65362549 0.71498114]	[562.45227051 706.11566162 0.8776232 ]	[544.49914551 767.49243164 0.88956594]	[464.88739014 282.73471069 0.86563528]	[493.11398315 280.23773193 0.8481766 ]	[446.93286133 292.9041748 0.83140612]	[508.4901123 287.83496094 0.81762421]	[5.41907471e+02 8.18896851e+02 7.92389929e-01]	[5.59832520e+02 8.11230103e+02 7.72402644e-01]	[5.39201782e+02 7.62455444e+02 6.95737839e-01]	[4.87974060e+02 8.98461365e+02 7.89542496e-01]	[4.72541077e+02 8.93444519e+02 7.90000260e-01]	[4.93045624e+02 8.72724365e+02 7.43843198e-01]
[480.22525024 298.00799561 0.94930393]	[480.36010742 362.32403564 0.91983569]	[421.38269043 367.34066772 0.82878774]	[403.39135742 464.93835449 0.82222629]	[387.89093018 559.72338867 0.85176134]	[539.17767334 362.24185181 0.86745399]	[559.72137451 462.26434326 0.85693455]	[582.88684082 554.67919922 0.86597389]	[490.48513794 559.815979 0.71724635]	[451.99328613 562.42401123 0.70997673]	[477.71270752 721.46502686 0.81198841]	[4.82984039e+02 8.65103821e+02 8.24451864e-01]	[528.96990967 554.6918335 0.71322811]	[562.21502686 708.55297852 0.83739066]	[541.94628906 752.27362061 0.86617279]	[462.43478394 285.25125122 0.87765157]	[490.53991699 282.68981934 0.83717436]	[444.42489624 292.91537476 0.84690613]	[505.99026489 285.29882812 0.8296144 ]	[541.7444458 811.12036133 0.82480651]	[5.54674683e+02 8.03562012e+02 7.19775558e-01]	[5.31556091e+02 7.49591431e+02 7.39293873e-01]	[4.87957733e+02 8.98485229e+02 7.82728791e-01]	[4.72534149e+02 8.95845154e+02 7.80238330e-01]	[4.90554077e+02 8.72767822e+02 7.47848749e-01]
[480.18112183 298.03790283 0.94748431]	[480.30435181 362.34448242 0.91853267]	[421.31652832 367.39099121 0.83797705]	[403.36645508 467.39019775 0.82578957]	[387.90698242 559.72973633 0.8543824 ]	[536.68591309 362.25097656 0.85924208]	[557.2722168 462.29745483 0.84888923]	[582.83325195 557.17498779 0.86797607]	[487.95449829 559.75793457 0.71660757]	[449.44400024 562.35168457 0.71012384]	[475.15649414 718.83587646 0.77910763]	[4.82943207e+02 8.65112244e+02 8.29906464e-01]	[526.49639893 554.65460205 0.71929592]	[554.70556641 708.60772705 0.79739702]	[541.84155273 747.08599854 0.88465136]	[462.38687134 285.30844116 0.88427663]	[488.00778198 282.72424316 0.83674514]	[444.37786865 292.93771362 0.85495961]	[505.95504761 285.2326355 0.83361751]	[5.29066162e+02 8.00939575e+02 7.86336660e-01]	[544.48248291 793.22314453 0.80560613]	[5.31587585e+02 7.41928772e+02 6.82475269e-01]	[4.87967773e+02 8.98492676e+02 7.81438112e-01]	[4.72535492e+02 8.95865662e+02 7.73761630e-01]	[4.88007568e+02 8.72779907e+02 7.49039769e-01]
[480.12246704 298.03942871 0.93663406]	[480.2326355 364.77713013 0.91278404]	[421.22894287 369.89593506 0.84290576]	[403.34796143 467.41629028 0.82788998]	[387.93106079 559.75708008 0.85494703]	[534.15698242 362.26321411 0.85017532]	[557.23901367 462.36453247 0.83598173]	[580.34002686 557.21893311 0.85198957]	[487.91067505 559.76544189 0.71431768]	[446.9067688 562.35192871 0.71321607]	[475.10574341 718.85162354 0.76924676]	[4.82934326e+02 8.67647217e+02 8.36770654e-01]	[526.48425293 554.65789795 0.71705365]	[549.56707764 706.11199951 0.81217182]	[541.68200684 736.83587646 0.80778772]	[462.33255005 285.30377197 0.88932765]	[487.93365479 282.73703003 0.84035993]	[444.32543945 292.93026733 0.86073565]	[505.88848877 285.27902222 0.84351456]	[526.49407959 790.72332764 0.82664901]	[541.8729248 788.04412842 0.80065346]	[5.29007263e+02 7.31642822e+02 7.21884072e-01]	[4.87970032e+02 9.00977356e+02 7.75167227e-01]	[4.72558441e+02 8.95901245e+02 7.67290950e-01]	[4.87985077e+02 8.72851685e+02 7.41871119e-01]
[477.69995117 298.04953003 0.93162686]	[480.19674683 364.79776001 0.90607983]	[421.19308472 369.94161987 0.84798849]	[403.33355713 467.43719482 0.82778323]	[390.42175293 559.78735352 0.85569167]	[534.09136963 362.27020264 0.84630418]	[557.16650391 462.31170654 0.84014565]	[580.26385498 554.68585205 0.83841121]	[485.47775269 559.76074219 0.71931952]	[446.87353516 562.35876465 0.71705782]	[475.08178711 718.89489746 0.76880324]	[4.82937256e+02 8.67643250e+02 8.37270260e-01]	[526.48876953 554.66125488 0.71995836]	[546.92572021 703.39807129 0.73832577]	[536.74468994 726.63079834 0.81083977]	[462.27142334 285.31176758 0.89429444]	[485.46188354 282.75094604 0.84578639]	[441.90075684 292.94213867 0.87280208]	[503.48843384 287.84411621 0.85063004]	[523.82818604 777.90435791 0.83601511]	[539.23022461 772.69525146 0.78173965]	[5.26482483e+02 7.23915344e+02 6.69821084e-01]	[4.87948700e+02 9.00983398e+02 7.75001109e-01]	[4.72536652e+02 8.95893188e+02 7.63354838e-01]	[4.87994995e+02 8.72847595e+02 7.33170569e-01]
[477.65509033 298.07382202 0.92560059]	[480.17098999 364.80886841 0.89876992]	[421.17193604 369.97103882 0.84941429]	[403.31585693 467.4519043 0.83242702]	[387.94729614 559.81280518 0.86052853]	[531.59960938 362.26950073 0.84530377]	[554.66888428 462.30947876 0.83375311]	[580.23925781 554.63726807 0.83319414]	[485.46087646 562.27679443 0.72891808]	[444.42672729 562.41992188 0.72047269]	[475.09057617 721.39624023 0.77839726]	[4.82929321e+02 8.67641174e+02 8.37846637e-01]	[526.47875977 557.26397705 0.72277796]	[547.02941895 708.59088135 0.77833426]	[529.01782227 726.44903564 0.75232375]	[462.23416138 287.80389404 0.89552498]	[485.42443848 282.78289795 0.85028166]	[441.87963867 292.96856689 0.88009012]	[503.45166016 287.86123657 0.85878515]	[523.85742188 770.16473389 0.82693684]	[5.36663452e+02 7.67537781e+02 7.32353985e-01]	[5.23842590e+02 7.13745056e+02 6.67271495e-01]	[4.87930725e+02 8.98486023e+02 7.81656504e-01]	[4.72522827e+02 8.95853577e+02 7.66106069e-01]	[4.87980652e+02 8.72851562e+02 7.29335070e-01]
[477.62054443 298.11721802 0.92247921]	[480.15768433 364.82778931 0.89463204]	[421.14883423 372.43798828 0.85097438]	[403.28637695 470.01119995 0.84812379]	[387.9520874 559.83239746 0.86603558]	[531.5994873 362.27420044 0.85062069]	[554.65997314 462.381073 0.83942485]	[580.21984863 554.68432617 0.83055067]	[485.43902588 562.34118652 0.73289961]	[444.4041748 564.86199951 0.71816778]	[475.06497192 723.94226074 0.7907387 ]	[4.82926270e+02 8.67619507e+02 8.37531090e-01]	[526.46411133 559.76959229 0.72031641]	[544.54119873 721.44067383 0.76255953]	[5.24020874e+02 7.23976501e+02 6.34150863e-01]	[462.20050049 287.84176636 0.89783156]	[485.37963867 285.25262451 0.85581106]	[441.83901978 292.97198486 0.88601649]	[503.42196655 287.82385254 0.86151528]	[5.23966431e+02 7.65087463e+02 6.18454695e-01]	[5.36676025e+02 7.59889587e+02 5.39170206e-01]	[5.23843140e+02 7.13683594e+02 4.76800710e-01]	[4.87920227e+02 8.98458801e+02 7.85953343e-01]	[4.70036987e+02 8.93447510e+02 7.72374868e-01]	[4.87992035e+02 8.72828247e+02 7.28275061e-01]
[477.62088013 298.11743164 0.92287397]	[480.15505981 364.83276367 0.89357537]	[418.8019104 372.44464111 0.85397494]	[403.28265381 470.00894165 0.84875125]	[387.94610596 559.83575439 0.86661994]	[531.59881592 362.27648926 0.8503291 ]	[554.65594482 462.38668823 0.83942699]	[580.22149658 554.67712402 0.83068627]	[485.4347229 562.32635498 0.73123765]	[444.412323 564.85333252 0.7163282 ]	[472.60671997 723.96044922 0.79251593]	[4.82926117e+02 8.67627197e+02 8.38902712e-01]	[526.45446777 559.74353027 0.71857131]	[544.54327393 721.43676758 0.76444775]	[5.24016724e+02 7.23955933e+02 6.38778150e-01]	[462.20010376 287.84307861 0.89775127]	[485.37924194 285.25338745 0.85570359]	[441.83813477 292.97555542 0.88693559]	[503.42138672 287.8258667 0.86155766]	[5.23960144e+02 7.65078979e+02 6.26076400e-01]	[5.36669922e+02 7.59875427e+02 5.41875958e-01]	[5.23837036e+02 7.11217163e+02 4.81630266e-01]	[4.87949799e+02 8.98468140e+02 7.88063347e-01]	[4.72529572e+02 8.93456421e+02 7.70965576e-01]	[4.87975586e+02 8.72830444e+02 7.29381084e-01]
[475.15866089 298.12857056 0.90942001]	[480.11743164 364.85650635 0.86906409]	[418.765625 372.46310425 0.85807592]	[403.24526978 470.01004028 0.85401618]	[387.88278198 562.24694824 0.87060165]	[531.54345703 362.29104614 0.84727347]	[554.61676025 462.39489746 0.83871585]	[577.73535156 559.72137451 0.82483697]	[485.38366699 562.31726074 0.75519747]	[444.39086914 562.44494629 0.73133755]	[472.53955078 723.94512939 0.80094361]	[4.82924438e+02 8.67631042e+02 8.40905428e-01]	[524.00457764 559.7489624 0.73255765]	[544.44927979 724.03149414 0.80379003]	[5.21311157e+02 7.11189209e+02 4.15086508e-01]	[459.8369751 287.84405518 0.89170998]	[482.9703064 285.28930664 0.86552638]	[441.78051758 292.95953369 0.89436662]	[503.38568115 287.8309021 0.86064911]	[5.26505798e+02 7.47093994e+02 4.15382802e-01]	[5.41726807e+02 7.39382324e+02 4.04522479e-01]	[5.08553101e+02 7.05997498e+02 2.23598093e-01]	[4.87967926e+02 8.98480286e+02 7.87316144e-01]	[4.72539673e+02 8.95838074e+02 7.68993974e-01]	[4.87981842e+02 8.72829102e+02 7.23710477e-01]
[475.13217163 298.15924072 0.89942431]	[477.73022461 367.33666992 0.85977721]	[418.75119019 372.46707153 0.85988307]	[400.87042236 470.05114746 0.84616083]	[385.40878296 562.28295898 0.87501562]	[529.07568359 362.2951355 0.84276611]	[552.15344238 462.43029785 0.83161974]	[577.7734375 562.22253418 0.85538203]	[485.37060547 562.38446045 0.76528871]	[444.37564087 564.89569092 0.7397303 ]	[469.98275757 724.00390625 0.81412268]	[4.82912292e+02 8.67684265e+02 8.50566089e-01]	[524.00976562 562.25427246 0.74300295]	[541.89520264 726.45495605 0.82854086]	[5.16189331e+02 7.00847351e+02 1.86261863e-01]	[459.822052 287.87496948 0.88826478]	[482.94866943 285.32659912 0.86469358]	[441.75485229 292.9586792 0.89056987]	[503.38119507 287.83911133 0.86097252]	[5.31577393e+02 7.26662170e+02 2.84276158e-01]	[5.44366089e+02 7.21469788e+02 2.64544815e-01]	[0. 0. 0.]	[4.87974274e+02 8.98490967e+02 7.88007021e-01]	[4.72537567e+02 8.95861084e+02 7.68344223e-01]	[4.87954651e+02 8.72888855e+02 7.30921805e-01]
[475.07565308 298.22186279 0.88583589]	[477.68017578 367.36764526 0.85032231]	[418.71063232 372.53256226 0.86434555]	[400.85852051 470.04165649 0.85353696]	[385.29434204 562.30859375 0.89088786]	[529.04766846 362.28466797 0.84387058]	[552.11517334 462.42636108 0.83359104]	[577.68457031 559.8314209 0.84443951]	[482.98516846 562.39245605 0.77054477]	[444.34893799 564.88970947 0.74306583]	[470.00558472 723.9642334 0.81459022]	[4.82903076e+02 8.67704224e+02 8.57288361e-01]	[523.9720459 562.27349854 0.74848211]	[539.2623291 723.95367432 0.80005783]	[5.05924652e+02 6.85419128e+02 9.90230814e-02]	[459.77633667 290.40591431 0.89667761]	[482.90216064 287.86993408 0.8749913 ]	[441.68789673 292.98086548 0.88885379]	[503.32748413 290.34051514 0.85974836]	[0. 0. 0.]	[0. 0. 0.]	[0. 0. 0.]	[4.88002106e+02 8.98480469e+02 7.89033413e-01]	[4.72569885e+02 8.95867859e+02 7.68072784e-01]	[4.87917694e+02 8.72894348e+02 7.42169023e-01]
[472.58682251 298.23532104 0.88180488]	[477.64886475 367.35662842 0.84537101]	[418.70028687 372.51605225 0.86265087]	[400.84490967 470.02307129 0.85494423]	[382.84118652 562.27838135 0.89210618]	[529.01696777 362.2694397 0.84997559]	[552.09320068 462.39990234 0.83654428]	[575.22485352 559.82580566 0.84495252]	[482.97021484 562.39880371 0.77235723]	[444.32766724 564.88586426 0.74355352]	[469.99130249 723.98699951 0.81618619]	[4.82888519e+02 8.67702637e+02 8.60751033e-01]	[523.9644165 562.29516602 0.74692166]	[536.72729492 723.99841309 0.78221494]	[5.03293793e+02 6.80397766e+02 1.22888923e-01]	[459.75128174 290.41131592 0.89634347]	[482.8755188 290.34301758 0.87913358]	[441.65722656 292.97348022 0.88571745]	[503.30447388 290.36157227 0.86186653]	[0. 0. 0.]	[0. 0. 0.]	[0. 0. 0.]	[4.87970947e+02 8.98495911e+02 7.90302992e-01]	[4.72540680e+02 8.95876831e+02 7.70265579e-01]	[4.87931244e+02 8.72890259e+02 7.45619059e-01]
[472.55484009 298.24703979 0.8792541 ]	[477.61761475 367.36410522 0.83929425]	[418.67324829 372.52755737 0.86159825]	[400.83181763 470.04351807 0.85818398]	[382.81439209 562.29516602 0.89599812]	[528.99554443 362.26150513 0.85263568]	[552.0748291 462.37438965 0.84116435]	[575.1751709 559.76940918 0.83568478]	[482.95187378 562.38452148 0.77728337]	[444.32333374 564.88189697 0.74761206]	[469.9730835 723.95733643 0.81352419]	[4.82878235e+02 8.67707275e+02 8.62738848e-01]	[523.93792725 562.2723999 0.75075036]	[536.68145752 723.95788574 0.76861352]	[5.03425018e+02 6.77842712e+02 1.25238866e-01]	[459.73110962 290.42703247 0.89821053]	[482.85650635 290.3684082 0.88229716]	[439.31549072 292.96444702 0.88319182]	[503.27593994 290.36633301 0.86042523]	[0. 0. 0.]	[0. 0. 0.]	[0. 0. 0.]	[4.87980804e+02 8.98482361e+02 7.92772293e-01]	[4.72546692e+02 8.95871094e+02 7.73569047e-01]	[4.87920898e+02 8.72891663e+02 7.43772626e-01]
[472.52896118 298.26019287 0.87637424]	[477.59783936 367.35549927 0.83636069]	[418.66696167 372.52685547 0.86125743]	[400.80438232 470.04214478 0.8603555 ]	[382.8039856 562.31787109 0.90056312]	[528.97888184 362.25537109 0.85463881]	[552.08050537 462.38970947 0.83918309]	[575.15966797 559.75109863 0.83207107]	[482.9465332 562.36578369 0.7776233 ]	[444.30993652 564.86083984 0.74870974]	[469.97930908 723.95898438 0.80801344]	[4.82872284e+02 8.70112061e+02 8.66076231e-01]	[523.93652344 559.83172607 0.7470274 ]	[536.65209961 723.91705322 0.76109213]	[5.03364227e+02 6.80395264e+02 1.36276886e-01]	[459.72018433 290.45108032 0.90189844]	[482.82458496 290.40228271 0.89036405]	[439.30044556 292.95809937 0.88120902]	[503.24176025 290.38348389 0.86248231]	[0. 0. 0.]	[0. 0. 0.]	[0. 0. 0.]	[4.87983826e+02 8.98473083e+02 7.92956054e-01]	[4.72546326e+02 8.95870117e+02 7.71484613e-01]	[4.85476227e+02 8.72912964e+02 7.43370175e-01]
[472.5149231 300.63241577 0.87557298]	[477.58926392 367.36413574 0.83552355]	[418.66113281 372.52719116 0.85983062]	[400.78768921 470.00704956 0.86497265]	[382.80645752 562.32775879 0.90001345]	[528.97186279 362.26004028 0.85454798]	[552.06732178 462.40707397 0.83597624]	[575.15460205 559.74804688 0.83019483]	[482.91513062 562.39691162 0.78557289]	[441.91357422 564.89141846 0.7527982 ]	[469.98483276 723.94122314 0.80451387]	[4.82875732e+02 8.70116394e+02 8.66546750e-01]	[523.90429688 562.2689209 0.75190872]	[534.12145996 723.9130249 0.75563747]	[5.03384003e+02 6.80386414e+02 1.46130562e-01]	[459.7093811 292.87792969 0.9027288 ]	[482.81759644 290.43017578 0.89243299]	[439.27886963 292.96798706 0.88120568]	[503.2322998 290.41537476 0.86187726]	[0. 0. 0.]	[0. 0. 0.]	[0. 0. 0.]	[4.87995667e+02 8.98475769e+02 7.90864944e-01]	[4.72559082e+02 8.95873962e+02 7.69808531e-01]	[4.85473022e+02 8.72912170e+02 7.45742738e-01]
[470.02832031 300.66506958 0.87278211]	[477.58746338 367.38613892 0.83449465]	[418.65597534 372.53170776 0.86002266]	[400.76675415 470.00177002 0.86522132]	[382.79302979 562.33514404 0.9033078 ]	[528.97503662 362.27676392 0.85310537]	[552.0736084 462.40429688 0.83535224]	[575.17657471 559.77099609 0.83428162]	[482.92660522 562.42901611 0.78091991]	[444.30059814 564.93005371 0.74519801]	[470.03012085 723.97149658 0.8087011 ]	[4.82879883e+02 8.70137695e+02 8.69786620e-01]	[523.91711426 562.29382324 0.74962139]	[531.61248779 723.92803955 0.76105416]	[5.03290558e+02 6.80360107e+02 1.66250572e-01]	[459.69293213 292.88949585 0.90198636]	[482.81079102 292.87228394 0.89745617]	[439.25933838 292.95666504 0.87847805]	[503.23699951 290.43728638 0.86798477]	[0. 0. 0.]	[0. 0. 0.]	[0. 0. 0.]	[4.87983459e+02 8.98473755e+02 7.88383424e-01]	[4.72549957e+02 8.95872192e+02 7.68411040e-01]	[4.85481903e+02 8.72938477e+02 7.37225473e-01]
[470.03024292 300.6675415 0.87212974]	[477.58865356 367.39038086 0.83528566]	[418.65667725 372.54165649 0.8611266 ]	[400.76950073 470.04104614 0.86403644]	[382.7951355 562.33618164 0.90302956]	[528.97723389 362.27410889 0.8538624 ]	[552.08062744 462.41271973 0.83363485]	[575.17962646 559.77893066 0.8353892 ]	[482.92874146 562.4263916 0.78030145]	[444.30389404 564.92541504 0.74577051]	[472.51483154 723.96356201 0.80795348]	[4.82880920e+02 8.70139648e+02 8.69680285e-01]	[523.9175415 562.2947998 0.7485407]	[531.62072754 723.91442871 0.75977761]	[5.03281281e+02 6.80361572e+02 1.61390543e-01]	[459.69308472 292.88983154 0.90151155]	[482.81240845 292.87417603 0.89808428]	[439.25674438 292.96066284 0.88003349]	[503.23797607 290.44433594 0.86891985]	[0. 0. 0.]	[0. 0. 0.]	[0. 0. 0.]	[4.87987762e+02 8.98471863e+02 7.88369715e-01]	[4.72557526e+02 8.95872375e+02 7.68573999e-01]	[4.85479736e+02 8.75312988e+02 7.36752093e-01]
[470.05215454 300.70669556 0.86423486]	[477.59927368 367.40341187 0.83674395]	[418.66317749 374.96881104 0.86338389]	[400.7734375 470.0279541 0.87175214]	[382.76153564 562.33148193 0.90346825]	[528.99450684 362.29266357 0.85281312]	[552.11016846 462.4302063 0.83006132]	[575.21490479 559.81072998 0.83986461]	[482.94137573 562.43835449 0.77797008]	[444.29974365 564.92437744 0.74481869]	[472.51089478 724.00891113 0.803653 ]	[482.89224243 870.14031982 0.87110418]	[523.93878174 562.31658936 0.74733979]	[529.04949951 723.92974854 0.77055156]	[4.98222260e+02 6.77804260e+02 1.88340753e-01]	[459.70181274 292.93127441 0.90629649]	[482.82510376 292.90213013 0.90388715]	[439.25631714 293.00146484 0.89013112]	[503.23791504 290.45196533 0.87248218]	[0. 0. 0.]	[0. 0. 0.]	[0. 0. 0.]	[4.87990875e+02 8.98491333e+02 7.84833491e-01]	[4.72561493e+02 8.95886536e+02 7.69256175e-01]	[4.87917725e+02 8.72939331e+02 7.35467017e-01]
[472.52841187 300.74295044 0.85562706]	[477.62130737 367.41397095 0.83993739]	[418.67178345 372.54904175 0.8643626 ]	[400.78823853 470.01501465 0.87109965]	[382.75521851 562.31958008 0.90265328]	[529.01025391 362.31329346 0.84702671]	[552.14160156 464.83026123 0.82695073]	[575.21807861 559.82403564 0.84411538]	[482.93911743 564.86224365 0.77765006]	[441.91415405 564.92773438 0.74376965]	[472.537323 726.48510742 0.81907099]	[4.82900452e+02 8.70126892e+02 8.68509173e-01]	[523.93951416 562.33465576 0.7495178 ]	[529.03106689 723.97644043 0.78065556]	[4.95643188e+02 6.77776733e+02 1.95010677e-01]	[459.73498535 292.97338867 0.91694963]	[482.83468628 292.94915771 0.91249073]	[439.29812622 295.40692139 0.90509069]	[503.23947144 292.90374756 0.87681228]	[0. 0. 0.]	[0. 0. 0.]	[0. 0. 0.]	[4.88009094e+02 8.98504333e+02 7.82409608e-01]	[4.72570251e+02 8.95892151e+02 7.69545197e-01]	[4.87916901e+02 8.72916321e+02 7.32718945e-01]
[472.53149414 303.21343994 0.84758824]	[477.6199646 367.39099121 0.84108335]	[418.67300415 374.97354126 0.86647594]	[400.7925415 470.00390625 0.87014782]	[382.75527954 562.29144287 0.90210652]	[529.00769043 362.29220581 0.85613102]	[552.13372803 462.42739868 0.83116275]	[575.22473145 559.824646 0.84875691]	[482.91717529 562.4197998 0.7806946 ]	[441.88449097 564.89489746 0.75375867]	[472.54141235 724.01965332 0.80681014]	[4.82904327e+02 8.70113342e+02 8.65030646e-01]	[523.93713379 562.30651855 0.75090057]	[529.05029297 723.96289062 0.77538812]	[4.98153595e+02 6.80345215e+02 2.03002781e-01]	[459.73330688 295.38687134 0.9224751 ]	[482.83255005 292.99102783 0.92422986]	[439.28128052 295.43652344 0.91295433]	[503.24261475 292.88674927 0.87056923]	[0. 0. 0.]	[0. 0. 0.]	[0. 0. 0.]	[4.88020111e+02 8.98491577e+02 7.85628080e-01]	[4.72579010e+02 8.95882141e+02 7.74189055e-01]	[4.87914886e+02 8.72908508e+02 7.34929502e-01]
[472.52764893 303.21478271 0.84716159]	[477.6192627 367.38137817 0.83901161]	[418.67547607 374.9727478 0.86518115]	[400.79693604 470.00918579 0.86754155]	[382.75387573 562.28942871 0.90173203]	[529.00097656 362.28390503 0.85746759]	[552.125 462.41897583 0.83063149]	[575.21948242 559.82196045 0.84803164]	[482.93002319 562.42877197 0.7761246 ]	[441.89187622 564.90356445 0.749726 ]	[472.53616333 724.01361084 0.80894053]	[4.82903137e+02 8.70113586e+02 8.64904046e-01]	[523.95074463 562.32012939 0.74706316]	[529.01837158 723.98046875 0.78138614]	[4.98180786e+02 6.77827393e+02 2.08790556e-01]	[459.73486328 295.38934326 0.92409003]	[482.82824707 292.98898315 0.9245559 ]	[439.28945923 295.42352295 0.90861779]	[503.23901367 290.44586182 0.86566705]	[0. 0. 0.]	[0. 0. 0.]	[0. 0. 0.]	[4.88015167e+02 8.98487122e+02 7.85835564e-01]	[4.72575623e+02 8.95879578e+02 7.73733735e-01]	[4.87918396e+02 8.72910461e+02 7.34109879e-01]
[472.52398682 303.24304199 0.84890234]	[477.63943481 367.40274048 0.8465184 ]	[418.6809082 374.98352051 0.86885732]	[400.80938721 472.51654053 0.87302172]	[382.77398682 562.28570557 0.90256578]	[529.02130127 362.30050659 0.85593581]	[552.15356445 462.42703247 0.83083302]	[577.70568848 559.81390381 0.85060412]	[482.92120361 562.41577148 0.77745128]	[441.87997437 564.88684082 0.75267065]	[472.54547119 724.01147461 0.80973369]	[4.82905151e+02 8.70134888e+02 8.68301630e-01]	[523.9440918 562.30456543 0.74880767]	[528.97515869 724.00561523 0.78885078]	[4.93093811e+02 6.80328613e+02 2.22033352e-01]	[459.73538208 295.42446899 0.93621093]	[482.8243103 293.01553345 0.92445678]	[439.3053894 295.4331665 0.90544474]	[503.24017334 290.41647339 0.86669105]	[0. 0. 0.]	[0. 0. 0.]	[0. 0. 0.]	[4.90482391e+02 8.98503662e+02 7.84269989e-01]	[4.72589325e+02 8.95895630e+02 7.72630930e-01]	[4.85479767e+02 8.72935059e+02 7.32654333e-01]
[470.05184937 308.32073975 0.83639741]	[477.65524292 369.92938232 0.84832489]	[418.66995239 375.04623413 0.87439573]	[400.82818604 470.02819824 0.86579084]	[385.32269287 562.33612061 0.89143562]	[529.03723145 362.31341553 0.84684277]	[552.1539917 464.82730103 0.83037597]	[577.76373291 559.83990479 0.86059207]	[482.91131592 562.43347168 0.77851784]	[441.87915039 564.90838623 0.75379705]	[470.04116821 723.99346924 0.80364585]	[4.82920746e+02 8.67709106e+02 8.58165026e-01]	[523.93798828 562.3270874 0.75784588]	[529.0267334 723.93280029 0.77897048]	[4.95672424e+02 6.82871338e+02 1.92324907e-01]	[459.71334839 295.56286621 0.94028974]	[482.80667114 295.5140686 0.95238566]	[439.2852478 295.49151611 0.89611197]	[500.88867188 292.95623779 0.87414932]	[0. 0. 0.]	[0. 0. 0.]	[0. 0. 0.]	[4.90498413e+02 8.98518494e+02 7.84620881e-01]	[4.72597565e+02 8.95891724e+02 7.72805035e-01]	[4.87924255e+02 8.72876709e+02 7.31465995e-01]
[470.02944946 310.91482544 0.84054261]	[477.64309692 369.93539429 0.84423554]	[418.66165161 375.05657959 0.87279356]	[400.8236084 470.05239868 0.86225718]	[385.35256958 562.35614014 0.88944435]	[529.02978516 362.31954956 0.84735286]	[552.15307617 464.82937622 0.82744563]	[577.7833252 559.83343506 0.85602331]	[482.92861938 564.87506104 0.77516705]	[441.90353394 564.95721436 0.7444787 ]	[472.54190063 723.96154785 0.80219275]	[4.82919922e+02 8.67703613e+02 8.57784510e-01]	[523.93695068 562.35028076 0.75752765]	[531.5479126 723.93414307 0.77049148]	[4.98191895e+02 6.82952393e+02 2.08901465e-01]	[459.69696045 295.64056396 0.94123846]	[482.80014038 295.60632324 0.95443833]	[439.28323364 295.48217773 0.88740003]	[500.90249634 292.93215942 0.86789763]	[0. 0. 0.]	[0. 0. 0.]	[4.93055573e+02 6.85446106e+02 5.62261194e-02]	[4.90496735e+02 9.00975281e+02 7.83541858e-01]	[4.72594635e+02 8.95894592e+02 7.71912098e-01]	[4.87926270e+02 8.72870544e+02 7.34474719e-01]
[470.0194397 310.9130249 0.83935964]	[477.64501953 369.94866943 0.84594852]	[418.66299438 375.06158447 0.87404841]	[400.82061768 470.04058838 0.86646324]	[385.35821533 562.35461426 0.88895488]	[529.02581787 362.32339478 0.84845692]	[554.61938477 464.84213257 0.82593286]	[577.78491211 559.84301758 0.85823768]	[482.92327881 564.87017822 0.77609158]	[441.89715576 564.95220947 0.74641109]	[472.54425049 723.94024658 0.80096126]	[4.82921448e+02 8.67698425e+02 8.56811643e-01]	[523.93310547 562.3392334 0.75945318]	[531.53204346 723.90124512 0.76428491]	[4.95681000e+02 6.82928894e+02 2.02221066e-01]	[459.69052124 295.6418457 0.93906009]	[482.79769897 295.61010742 0.95405114]	[439.27441406 295.49169922 0.88731867]	[500.90386963 292.94839478 0.87179375]	[0. 0. 0.]	[0. 0. 0.]	[4.93070648e+02 6.85459167e+02 5.29063158e-02]	[4.90507080e+02 9.00978882e+02 7.84885526e-01]	[4.72603729e+02 8.95896667e+02 7.71631658e-01]	[4.87922302e+02 8.72866760e+02 7.35191286e-01]
[470.04382324 313.43167114 0.85054862]	[477.64501953 369.94451904 0.84832317]	[418.66085815 375.06613159 0.87457711]	[400.82128906 470.04382324 0.86780381]	[387.86404419 562.39959717 0.88855582]	[529.02557373 362.31826782 0.84942657]	[552.15026855 462.4203186 0.83347631]	[580.21643066 559.77832031 0.85072935]	[482.92501831 564.87255859 0.77631301]	[441.8946228 564.96380615 0.74895197]	[472.53610229 723.93328857 0.80110556]	[4.82926880e+02 8.67695557e+02 8.56480479e-01]	[523.94049072 562.33496094 0.76554924]	[529.06518555 723.91314697 0.76926696]	[4.98203033e+02 6.82892822e+02 2.15246305e-01]	[459.70993042 298.04559326 0.9409411 ]	[482.78817749 297.99606323 0.94962609]	[439.28872681 295.52200317 0.89263195]	[500.88244629 292.90298462 0.86149907]	[5.36734314e+02 7.26542969e+02 1.38115451e-01]	[5.44547974e+02 7.16283936e+02 1.79318666e-01]	[4.93089813e+02 6.82919312e+02 5.37595749e-02]	[4.90503082e+02 9.00994385e+02 7.79531240e-01]	[4.72601379e+02 8.95908142e+02 7.68787503e-01]	[4.87928955e+02 8.72864746e+02 7.33890474e-01]
[470.02999878 315.97171021 0.87926656]	[477.62258911 369.94854736 0.84164602]	[418.66259766 375.08322144 0.87451112]	[400.83206177 472.55905151 0.85743672]	[390.41802979 562.46325684 0.88696289]	[528.99658203 362.31787109 0.84348631]	[552.13238525 462.42092896 0.83126408]	[580.24676514 559.77209473 0.852476 ]	[482.9225769 562.43670654 0.77294302]	[441.90338135 564.95019531 0.74453557]	[472.52474976 726.4364624 0.81395751]	[4.82943787e+02 8.67648865e+02 8.51390958e-01]	[523.92834473 562.30419922 0.75880092]	[531.5425415 726.43432617 0.78350759]	[4.98201782e+02 6.82905945e+02 2.06089363e-01]	[459.69195557 298.22354126 0.90968555]	[482.78024292 298.15405273 0.94321501]	[439.28042603 295.60519409 0.88188505]	[500.89407349 295.40390015 0.86726034]	[0. 0. 0.]	[0. 0. 0.]	[0. 0. 0.]	[4.90507385e+02 9.00988464e+02 7.80226469e-01]	[4.72604309e+02 8.95892395e+02 7.69840062e-01]	[4.87962280e+02 8.72818054e+02 7.33420551e-01]
[470.015625 316.01986694 0.88715237]	[477.63128662 369.93347168 0.84193617]	[418.66195679 375.06991577 0.87228674]	[400.83349609 472.58282471 0.85495418]	[390.44418335 562.45233154 0.88779408]	[529.0012207 362.31115723 0.84299064]	[552.13952637 462.43179321 0.82838589]	[580.26391602 559.73706055 0.8485719 ]	[482.95083618 564.85565186 0.77079296]	[444.30685425 564.97125244 0.74079847]	[472.51528931 726.44036865 0.80928272]	[4.82929077e+02 8.67698914e+02 8.54401410e-01]	[523.94732666 562.32165527 0.7547797 ]	[531.56140137 726.42565918 0.77753276]	[5.00780121e+02 6.85442932e+02 2.08809853e-01]	[459.66485596 300.62719727 0.90207338]	[482.76782227 298.19351196 0.93398917]	[439.26644897 295.63095093 0.8597374 ]	[500.87991333 295.41897583 0.85724157]	[0. 0. 0.]	[0. 0. 0.]	[4.95694580e+02 6.85489929e+02 6.55345544e-02]	[4.88016083e+02 9.01010254e+02 7.79407859e-01]	[4.72580597e+02 8.95912598e+02 7.65308201e-01]	[4.87942749e+02 8.72865356e+02 7.28324234e-01]
[470.01361084 316.05444336 0.89085698]	[477.63043213 369.94204712 0.84328347]	[418.66870117 375.07321167 0.87405264]	[400.8392334 472.60668945 0.85239947]	[390.44476318 562.44641113 0.88602483]	[528.98803711 362.30349731 0.84551167]	[552.13757324 462.4281311 0.82870865]	[580.2454834 559.73114014 0.84541047]	[482.94729614 564.85748291 0.77548695]	[444.30514526 564.97698975 0.74228042]	[472.52453613 724.0256958 0.81024009]	[4.82919067e+02 8.67694336e+02 8.54254365e-01]	[523.9317627 562.32220459 0.76013571]	[531.53704834 726.51153564 0.79122984]	[5.00822144e+02 6.88010010e+02 2.34700412e-01]	[459.63943481 300.67495728 0.89077681]	[482.7543335 298.23303223 0.92437875]	[439.24563599 297.99740601 0.85165375]	[500.8631897 295.41610718 0.85530531]	[5.26510681e+02 7.29205444e+02 1.93248212e-01]	[5.44372314e+02 7.26510620e+02 2.23454416e-01]	[4.98176086e+02 6.85535522e+02 8.52137059e-02]	[4.88007172e+02 9.01008789e+02 7.80377805e-01]	[4.72572876e+02 8.95910706e+02 7.65105963e-01]	[4.87930054e+02 8.72862305e+02 7.29417145e-01]
[469.98150635 316.07467651 0.89319319]	[477.62371826 369.96411133 0.84559864]	[418.668396 375.10159302 0.88000292]	[400.8352356 472.58853149 0.85964197]	[390.41638184 562.43023682 0.88825047]	[528.98034668 362.32296753 0.84974408]	[552.12261963 462.40234375 0.8353129 ]	[580.22406006 559.69830322 0.83170879]	[482.94940186 562.43267822 0.77066028]	[444.31573486 564.96008301 0.73972321]	[472.52905273 724.02233887 0.80504709]	[4.82908325e+02 8.67701477e+02 8.55234146e-01]	[523.94488525 562.29473877 0.75594521]	[531.61004639 726.44238281 0.76199347]	[5.03384369e+02 6.95783142e+02 3.17079693e-01]	[459.621521 300.71606445 0.88410687]	[482.7338562 300.62280273 0.92197651]	[439.23538208 298.0645752 0.84635198]	[500.84533691 295.44992065 0.87053072]	[5.23881165e+02 7.34327637e+02 2.86952704e-01]	[5.41799927e+02 7.29119934e+02 2.88156748e-01]	[5.00731415e+02 6.88094177e+02 1.55249238e-01]	[4.88001495e+02 9.01012207e+02 7.77390480e-01]	[4.72570526e+02 8.95914978e+02 7.65210152e-01]	[4.85476410e+02 8.72875916e+02 7.24699914e-01]
[467.5005188 316.13015747 0.90247333]	[477.60870361 369.97439575 0.85169297]	[418.66055298 375.09585571 0.88134336]	[400.83047485 472.57995605 0.87591231]	[387.93231201 562.41644287 0.88994783]	[528.97143555 362.32681274 0.84194815]	[552.11206055 462.37606812 0.83719403]	[577.78387451 557.2277832 0.82470453]	[482.9430542 562.43048096 0.76201022]	[444.32147217 564.9574585 0.73556513]	[472.53283691 726.44921875 0.80521369]	[4.82902313e+02 8.67680664e+02 8.54005694e-01]	[523.91998291 562.28405762 0.7542792 ]	[534.18383789 724.02142334 0.74654722]	[5.08522247e+02 7.11141663e+02 4.38691825e-01]	[459.61056519 303.23025513 0.87444997]	[480.37512207 300.70748901 0.90927672]	[439.25839233 298.14447021 0.81412822]	[500.8286438 295.46405029 0.88183314]	[5.21254700e+02 7.49598206e+02 4.46744949e-01]	[5.26447937e+02 7.46997620e+02 4.07346249e-01]	[5.03301178e+02 6.98300781e+02 2.58479059e-01]	[4.88002411e+02 9.01010864e+02 7.79649377e-01]	[4.72578461e+02 8.95914490e+02 7.66852558e-01]	[4.85469055e+02 8.72853088e+02 7.30453312e-01]
[467.49163818 316.13259888 0.90301502]	[477.61270142 369.97329712 0.85283113]	[418.66412354 375.09716797 0.88179338]	[400.8338623 472.57037354 0.87476343]	[387.93630981 562.41491699 0.88874972]	[528.97167969 362.32296753 0.84367192]	[552.10424805 462.36065674 0.84113282]	[577.78015137 557.21594238 0.82219517]	[482.95617676 562.42785645 0.76034659]	[444.3347168 564.95123291 0.73429084]	[472.52279663 726.42712402 0.79736477]	[4.82902496e+02 8.67687134e+02 8.54115844e-01]	[523.93280029 562.28613281 0.75281143]	[534.16522217 724.03710938 0.74827969]	[5.08506470e+02 7.08646667e+02 4.29803789e-01]	[459.60684204 303.22683716 0.87379032]	[480.37289429 300.70782471 0.90906155]	[439.25817871 298.13598633 0.8116585 ]	[500.82867432 295.45751953 0.87917078]	[5.21279907e+02 7.47136292e+02 4.37184751e-01]	[5.26458740e+02 7.46965027e+02 3.93285155e-01]	[5.03286743e+02 6.95764587e+02 2.46633023e-01]	[4.87995514e+02 9.01005310e+02 7.80217409e-01]	[4.72577637e+02 8.95912781e+02 7.68669903e-01]	[4.85469147e+02 8.72862915e+02 7.30007112e-01]
[469.96856689 318.57727051 0.90145469]	[477.60421753 372.46420288 0.85404849]	[418.65292358 377.49310303 0.88188738]	[400.80984497 472.60360718 0.86545253]	[387.9069519 562.47460938 0.88903284]	[526.54620361 362.34072876 0.8388713 ]	[552.11340332 462.3732605 0.83396673]	[577.77557373 557.20739746 0.82597792]	[482.97750854 562.40985107 0.74674129]	[444.34106445 564.92242432 0.72893685]	[472.58035278 726.44763184 0.80907696]	[4.82905762e+02 8.67702576e+02 8.54791760e-01]	[523.96343994 562.27947998 0.74789804]	[539.29785156 721.40740967 0.77835876]	[5.13609863e+02 7.16314453e+02 5.52452147e-01]	[459.63632202 308.3458252 0.88013661]	[480.37484741 303.30569458 0.89290726]	[439.28930664 300.64080811 0.80822754]	[500.84381104 295.51205444 0.90145409]	[5.18705750e+02 7.54837036e+02 5.87482750e-01]	[5.23843811e+02 7.49728455e+02 5.60507596e-01]	[5.03379883e+02 7.03499390e+02 3.87575448e-01]	[4.88002319e+02 9.01005493e+02 7.79126048e-01]	[4.72587128e+02 8.95919800e+02 7.68690109e-01]	[4.85466522e+02 8.72872620e+02 7.31908798e-01]
[470.02429199 318.74267578 0.88038963]	[477.60809326 372.48468018 0.85598165]	[418.65353394 377.51187134 0.88532531]	[400.81619263 472.57803345 0.86862963]	[387.85702515 564.81433105 0.8907842 ]	[526.54058838 362.34613037 0.84026438]	[552.10864258 462.37576294 0.83566201]	[577.7755127 557.18725586 0.81999201]	[485.37451172 564.85253906 0.74294835]	[444.39419556 564.96069336 0.72133243]	[475.06695557 726.50823975 0.82216227]	[4.82910522e+02 8.70109131e+02 8.53406489e-01]	[523.98394775 562.30548096 0.74505532]	[541.68817139 723.88891602 0.78908312]	[5.13568481e+02 7.13776672e+02 5.17941892e-01]	[459.68374634 313.43743896 0.91293734]	[482.72772217 310.89382935 0.90124685]	[439.31628418 300.77700806 0.78785515]	[500.86782837 295.54620361 0.89792407]	[5.18731018e+02 7.54792725e+02 5.33251703e-01]	[5.23875549e+02 7.49679382e+02 5.03837109e-01]	[5.03325256e+02 7.03427673e+02 3.55617374e-01]	[4.87997009e+02 9.01004517e+02 7.82178402e-01]	[4.72588959e+02 8.95907349e+02 7.69538343e-01]	[4.85467560e+02 8.72886475e+02 7.27750719e-01]
[467.5015564 321.19458008 0.86668569]	[477.62191772 372.52325439 0.86520422]	[418.66168213 377.53567505 0.89180803]	[400.80563354 475.08053589 0.8691743 ]	[385.34048462 564.81884766 0.89854085]	[528.97521973 364.78616333 0.83732915]	[552.11126709 462.39736938 0.83129638]	[577.7947998 559.69519043 0.83004618]	[485.36767578 562.42462158 0.74891186]	[444.40148926 564.94274902 0.72571754]	[475.14968872 726.52709961 0.83307397]	[4.82941986e+02 8.67700134e+02 8.51921141e-01]	[523.98486328 562.29205322 0.74668431]	[541.73718262 723.91021729 0.7983768 ]	[5.13581177e+02 7.18833435e+02 5.38913608e-01]	[459.65322876 313.5355835 0.91795605]	[480.35128784 313.42526245 0.91301835]	[439.33291626 303.2852478 0.76558471]	[500.87142944 295.61627197 0.91515374]	[5.18735596e+02 7.57367615e+02 5.78822255e-01]	[5.23863342e+02 7.52161743e+02 5.40014327e-01]	[5.03333069e+02 7.05960022e+02 3.80841374e-01]	[4.88000092e+02 9.01010620e+02 7.84798026e-01]	[4.75065125e+02 8.95896423e+02 7.74015784e-01]	[4.87942322e+02 8.72868225e+02 7.31623769e-01]
[467.4949646 321.27822876 0.85482889]	[477.64419556 372.54519653 0.87142444]	[418.66455078 377.54190063 0.89180434]	[400.80578613 475.0690918 0.8663646 ]	[385.32183838 562.44995117 0.89990878]	[528.99859619 364.80563354 0.83510309]	[552.11291504 462.41241455 0.824633 ]	[580.21392822 559.74591064 0.83856761]	[485.41009521 562.41851807 0.7400049 ]	[444.42861938 564.94537354 0.7172358 ]	[477.61401367 726.51501465 0.82490438]	[4.82971405e+02 8.67679565e+02 8.43157530e-01]	[526.39373779 562.27813721 0.73510742]	[541.73150635 723.94165039 0.78697556]	[5.13616394e+02 7.21413330e+02 5.34597933e-01]	[459.6572876 315.98840332 0.93042934]	[480.3494873 313.50390625 0.92818844]	[441.67422485 305.8470459 0.73832029]	[500.87576294 298.00924683 0.91772366]	[5.18728088e+02 7.62431091e+02 5.68104684e-01]	[5.23881775e+02 7.52292114e+02 5.28151274e-01]	[5.03403992e+02 7.06017517e+02 3.60720634e-01]	[4.90493134e+02 9.01037048e+02 7.86218703e-01]	[4.75090088e+02 8.95909973e+02 7.76062906e-01]	[4.87977264e+02 8.72859253e+02 7.23470271e-01]
[469.95980835 323.77908325 0.84156942]	[477.66162109 372.55203247 0.87404281]	[418.67993164 377.53851318 0.89307809]	[400.80990601 472.58358765 0.87215465]	[382.85702515 562.44067383 0.90543926]	[529.01037598 364.81616211 0.83694518]	[552.1204834 462.43630981 0.82414967]	[580.22015381 559.74871826 0.83893269]	[485.42355347 562.41497803 0.74164641]	[444.44345093 564.93359375 0.71900743]	[477.68261719 726.48913574 0.82582766]	[4.85357605e+02 8.67632874e+02 8.33096862e-01]	[526.39831543 562.28161621 0.73582047]	[541.7822876 724.01025391 0.79204273]	[5.13603088e+02 7.21420654e+02 5.13869762e-01]	[459.6583252 316.06149292 0.93713653]	[480.37512207 315.94393921 0.94180167]	[441.67358398 308.32879639 0.71684659]	[500.88851929 298.0586853 0.91202545]	[5.18762634e+02 7.57349060e+02 5.23501575e-01]	[5.23877380e+02 7.52172058e+02 4.94426191e-01]	[5.03438843e+02 7.06007385e+02 3.26464504e-01]	[4.90502533e+02 9.01012146e+02 7.83921778e-01]	[4.75087860e+02 8.95882996e+02 7.76125073e-01]	[4.88021271e+02 8.72823547e+02 7.16826677e-01]
[467.47351074 328.84539795 0.8307997 ]	[477.70236206 375.02978516 0.89461976]	[418.69476318 377.58792114 0.89775419]	[400.80172729 475.1237793 0.87232697]	[382.83468628 564.82373047 0.90805894]	[529.05541992 367.35232544 0.81993347]	[552.12438965 462.44042969 0.8167631 ]	[577.79351807 559.77844238 0.83870077]	[485.42419434 562.43048096 0.74202323]	[446.87368774 564.95184326 0.71883959]	[477.68197632 726.52642822 0.82915866]	[4.85357635e+02 8.67682373e+02 8.36890101e-01]	[524.00177002 562.30401611 0.74446887]	[541.69067383 724.00878906 0.77778912]	[5.11075073e+02 7.23939331e+02 4.92340714e-01]	[459.62088013 316.14489746 0.93391353]	[482.70861816 316.03097534 0.96134281]	[439.31130981 308.37112427 0.69322819]	[503.23104858 298.09945679 0.91013879]	[5.18685730e+02 7.57367065e+02 4.84470546e-01]	[5.23821289e+02 7.52202576e+02 4.64259237e-01]	[5.03410736e+02 7.06053528e+02 3.08552921e-01]	[4.90499115e+02 9.01013611e+02 7.80934334e-01]	[4.75092499e+02 8.95894897e+02 7.73773015e-01]	[4.88010742e+02 8.72872925e+02 7.16486335e-01]
[469.98803711 331.39053345 0.82656085]	[477.70898438 375.06732178 0.90250719]	[418.7026062 377.62939453 0.90298212]	[400.80303955 477.63583374 0.88616383]	[382.83062744 564.85943604 0.90894037]	[529.06896973 367.41714478 0.81503451]	[554.63519287 464.94729614 0.80301356]	[577.79052734 562.22796631 0.85021782]	[485.45120239 564.88562012 0.74430972]	[446.89614868 564.99261475 0.71889794]	[477.67495728 726.54785156 0.82515764]	[4.85367218e+02 8.67711060e+02 8.36325467e-01]	[526.40081787 562.36572266 0.74730968]	[541.68225098 726.44122314 0.7839998 ]	[5.16116211e+02 7.21402954e+02 4.41832185e-01]	[459.64279175 318.5140686 0.93299484]	[482.73080444 316.07305908 0.96447569]	[439.29830933 308.38024902 0.70513874]	[503.25527954 298.12823486 0.91000986]	[5.21222168e+02 7.54823730e+02 4.42132205e-01]	[5.23960876e+02 7.52165466e+02 4.16272044e-01]	[5.05907043e+02 7.05980530e+02 2.60449708e-01]	[4.90487885e+02 9.01009949e+02 7.78198957e-01]	[4.75085083e+02 8.95896545e+02 7.71378636e-01]	[4.90480652e+02 8.72907532e+02 7.11284935e-01]
[469.9861145 333.96160889 0.84380096]	[477.73651123 375.11721802 0.91381013]	[418.74514771 377.66119385 0.91104507]	[400.79971313 477.69845581 0.90295529]	[382.81448364 564.86785889 0.90876907]	[531.53430176 369.94674683 0.81431359]	[554.64263916 464.92993164 0.81144667]	[580.24371338 559.8324585 0.85939085]	[485.45913696 564.92987061 0.75109667]	[446.88580322 565.01361084 0.72135824]	[477.66940308 726.56658936 0.83077061]	[4.85387756e+02 8.70154297e+02 8.41068685e-01]	[526.43835449 562.41925049 0.74600452]	[539.2333374 726.53643799 0.7914806 ]	[5.11053070e+02 7.05986816e+02 2.78670102e-01]	[459.63046265 318.62426758 0.9162097 ]	[482.7277832 316.17404175 0.96482635]	[439.32897949 313.48587036 0.70717883]	[503.26123047 298.20336914 0.89705813]	[5.23970520e+02 7.44538147e+02 2.69249141e-01]	[5.41865540e+02 7.31777039e+02 2.65016139e-01]	[5.00840149e+02 6.90610840e+02 1.54153809e-01]	[4.87983734e+02 9.01000610e+02 7.82490492e-01]	[4.72587250e+02 8.95887024e+02 7.71507084e-01]	[4.90530823e+02 8.75373901e+02 7.00849891e-01]
[472.5406189 334.07202148 0.86323857]	[480.11593628 377.51315308 0.93073452]	[418.75756836 377.71060181 0.91183305]	[400.81072998 480.13262939 0.89862698]	[382.81451416 564.89263916 0.91345698]	[531.55645752 372.48986816 0.81586444]	[554.65692139 467.41900635 0.7969054 ]	[580.24298096 562.28936768 0.8641715 ]	[485.43945312 564.99133301 0.74645275]	[446.8789978 567.4831543 0.71812409]	[477.71768188 726.59423828 0.84278548]	[4.85383698e+02 8.70196228e+02 8.46497357e-01]	[526.40429688 564.87939453 0.74892259]	[539.17938232 726.55181885 0.78830445]	[5.08477448e+02 7.05988770e+02 2.92984158e-01]	[459.68682861 318.71820068 0.91430098]	[482.76617432 318.58615112 0.95740604]	[441.70681763 315.92684937 0.74930125]	[503.29208374 298.22268677 0.89191669]	[5.23892151e+02 7.47026184e+02 2.80731529e-01]	[5.41787170e+02 7.34275940e+02 2.65000015e-01]	[5.00769745e+02 6.90671082e+02 1.54882148e-01]	[4.87962006e+02 9.01005859e+02 7.80219138e-01]	[4.72569519e+02 8.95887451e+02 7.68487811e-01]	[4.90524292e+02 8.75431580e+02 6.99506938e-01]
[472.54953003 336.48562622 0.87203014]	[480.13183594 377.5697937 0.94226325]	[418.75747681 380.09689331 0.91292328]	[400.84082031 480.19454956 0.90311801]	[382.85025024 564.97961426 0.8931343 ]	[531.61181641 374.99462891 0.82432562]	[554.67901611 470.01571655 0.80251008]	[580.25305176 562.35968018 0.87196565]	[485.44345093 567.45300293 0.74855405]	[446.88476562 567.52703857 0.71626741]	[477.70574951 726.63323975 0.84388697]	[4.85380280e+02 8.70239624e+02 8.50405455e-01]	[526.40777588 564.92834473 0.74665147]	[536.64959717 726.66357422 0.7933619 ]	[5.03316681e+02 6.90629395e+02 2.73920625e-01]	[459.69467163 318.76589966 0.91113615]	[482.78042603 318.65664673 0.95946819]	[441.72418213 315.96429443 0.75985026]	[503.30282593 300.73745728 0.8721087 ]	[0. 0. 0.]	[0. 0. 0.]	[0. 0. 0.]	[4.87958374e+02 9.01015869e+02 7.79114127e-01]	[4.72563873e+02 8.95887146e+02 7.64693737e-01]	[4.90522949e+02 8.77900024e+02 6.95274711e-01]
[472.5324707 336.59475708 0.88660669]	[480.15930176 377.64089966 0.94777262]	[418.76696777 380.1557312 0.91516149]	[400.86526489 480.25671387 0.90535545]	[382.87643433 564.97943115 0.89073235]	[534.11688232 375.08911133 0.83842313]	[557.17816162 472.572052 0.80954003]	[580.23358154 562.45202637 0.86088228]	[485.41342163 567.50952148 0.74944007]	[446.87927246 570.04919434 0.70686007]	[477.69210815 726.64556885 0.83777422]	[4.85387512e+02 8.70251709e+02 8.49710107e-01]	[523.99841309 564.98345947 0.74593085]	[536.63366699 729.05377197 0.79870468]	[5.03367615e+02 6.90632019e+02 2.49871612e-01]	[459.70343018 321.22439575 0.90007508]	[482.80084229 318.78103638 0.94782227]	[441.75289917 316.06216431 0.74043512]	[503.34060669 308.32055664 0.86535245]	[0. 0. 0.]	[0. 0. 0.]	[0. 0. 0.]	[4.87945801e+02 9.00984619e+02 7.83390701e-01]	[4.72559998e+02 8.95861267e+02 7.65361190e-01]	[4.90536011e+02 8.77915771e+02 6.96362317e-01]
[472.53341675 336.59527588 0.88666379]	[480.15673828 377.6418457 0.94830918]	[418.76760864 380.15646362 0.91481507]	[400.86376953 480.25534058 0.90619516]	[382.87695312 564.97924805 0.89061797]	[534.11108398 375.09246826 0.8389591 ]	[557.16906738 472.56384277 0.80687457]	[580.23126221 562.44952393 0.86004913]	[485.41107178 567.50866699 0.74735212]	[446.87347412 570.04736328 0.7065022 ]	[477.68463135 726.65472412 0.83675408]	[4.85389435e+02 8.70264221e+02 8.51075947e-01]	[524. 564.97875977 0.743007 ]	[534.17486572 729.05236816 0.79969251]	[5.03376007e+02 6.90634216e+02 2.45705500e-01]	[459.70327759 321.22384644 0.89906085]	[482.79943848 318.78115845 0.94795591]	[441.75512695 316.05828857 0.73875892]	[503.35327148 305.84362793 0.86227447]	[0. 0. 0.]	[0. 0. 0.]	[0. 0. 0.]	[4.87948456e+02 9.00992493e+02 7.79923916e-01]	[4.72563568e+02 8.95868164e+02 7.62662947e-01]	[4.90534668e+02 8.77938110e+02 6.96696818e-01]
[472.59298706 339.17892456 0.86737782]	[480.15679932 377.75238037 0.94017291]	[418.79733276 380.29598999 0.89674574]	[403.25524902 480.34539795 0.89095843]	[385.35751343 567.48406982 0.86020529]	[534.14770508 377.57272339 0.85151809]	[554.70043945 477.60791016 0.81822389]	[580.27362061 564.95007324 0.87406433]	[485.40927124 570.08563232 0.7403363 ]	[446.88687134 572.64343262 0.70140976]	[477.73452759 726.64379883 0.83936465]	[4.85394562e+02 8.70245850e+02 8.52439761e-01]	[523.99682617 567.53747559 0.73729789]	[536.71929932 729.12854004 0.81399626]	[5.03333405e+02 6.88103882e+02 2.23996565e-01]	[459.7399292 328.8515625 0.85068715]	[482.85876465 326.32693481 0.88226199]	[441.7902832 316.1541748 0.59408492]	[503.44229126 310.94299316 0.84987831]	[0. 0. 0.]	[0. 0. 0.]	[4.98152008e+02 6.85504089e+02 8.09159055e-02]	[4.88019562e+02 9.01010071e+02 7.77257323e-01]	[4.75075470e+02 8.95890442e+02 7.60647476e-01]	[4.90483398e+02 8.77888062e+02 7.01879323e-01]
[475.1255188 341.68469238 0.85331154]	[480.15985107 380.1607666 0.94080853]	[418.79608154 382.746521 0.88495111]	[403.2567749 480.35787964 0.88831598]	[385.35977173 567.56762695 0.84258264]	[534.18206787 377.65472412 0.86470264]	[554.68463135 477.64746094 0.82711416]	[580.28442383 564.95544434 0.87870383]	[485.39047241 572.62536621 0.74063045]	[444.43783569 575.19470215 0.7050305 ]	[480.11410522 729.07965088 0.83777004]	[4.85412048e+02 8.70239502e+02 8.49763513e-01]	[523.9786377 570.0447998 0.73736465]	[536.72973633 729.17230225 0.81281996]	[5.03302094e+02 6.93172546e+02 2.31271774e-01]	[459.80987549 331.49502563 0.86223519]	[482.89837646 331.42242432 0.88187635]	[441.8117981 318.5668335 0.6017735]	[503.46783447 313.42837524 0.85132575]	[0. 0. 0.]	[0. 0. 0.]	[0. 0. 0.]	[4.90505096e+02 9.01035706e+02 7.74642050e-01]	[4.75093658e+02 8.95902222e+02 7.59451926e-01]	[4.90486816e+02 8.75464417e+02 7.01674461e-01]
[475.12908936 341.67385864 0.85501021]	[480.15921021 380.15805054 0.93760246]	[421.14807129 382.73464966 0.88498813]	[403.26135254 480.35321045 0.88203502]	[385.35992432 567.56640625 0.84170264]	[534.17047119 377.64544678 0.85965961]	[554.68493652 477.6355896 0.82431209]	[580.28668213 564.94122314 0.88058138]	[485.39117432 572.62744141 0.7421158 ]	[444.43533325 575.20111084 0.70483381]	[477.73956299 729.11437988 0.83862185]	[4.85410004e+02 8.70247925e+02 8.48161161e-01]	[523.9755249 570.05133057 0.73639494]	[536.71160889 729.17077637 0.81247896]	[5.03296600e+02 6.90651428e+02 2.28949070e-01]	[459.80990601 333.92404175 0.86098921]	[482.89541626 331.43453979 0.87750107]	[441.81237793 318.5592041 0.58580309]	[503.46725464 313.40640259 0.83794779]	[0. 0. 0.]	[0. 0. 0.]	[4.98175446e+02 6.88059265e+02 8.30187947e-02]	[4.90507416e+02 9.01036865e+02 7.73724675e-01]	[4.75100189e+02 8.95904175e+02 7.57143259e-01]	[4.90494110e+02 8.77899719e+02 7.00955808e-01]
[475.14212036 341.7527771 0.84317231]	[480.17352295 380.26300049 0.9374603 ]	[421.1661377 382.82550049 0.87139469]	[403.24957275 482.83337402 0.88571638]	[385.33654785 570.0144043 0.84076679]	[534.18475342 380.10122681 0.8658343 ]	[557.16674805 480.17208862 0.84688479]	[580.28131104 567.45947266 0.86290187]	[485.38061523 575.18695068 0.74582976]	[444.41818237 577.75073242 0.71493906]	[480.14041138 729.08050537 0.8477093 ]	[4.85431732e+02 8.70227417e+02 8.46560717e-01]	[523.96972656 572.59570312 0.73793095]	[536.72662354 729.21643066 0.8057338 ]	[5.00803497e+02 6.88100220e+02 2.34036118e-01]	[459.81668091 333.97485352 0.8685348 ]	[482.90316772 331.50479126 0.88657123]	[441.81533813 318.62127686 0.6510458 ]	[503.4710083 313.45223999 0.85055923]	[0. 0. 0.]	[0. 0. 0.]	[4.95627319e+02 6.85523193e+02 7.65775219e-02]	[4.90518585e+02 9.01041626e+02 7.70086825e-01]	[4.75091248e+02 8.95902893e+02 7.55796254e-01]	[4.90514618e+02 8.75448364e+02 7.03432918e-01]
[477.67169189 346.88946533 0.83479631]	[480.18026733 382.86135864 0.90080714]	[418.80020142 390.42855835 0.85437691]	[400.86816406 485.37228394 0.87202251]	[385.29693604 575.18444824 0.8310445 ]	[534.18261719 380.32418823 0.86215031]	[557.1897583 482.76263428 0.86053151]	[580.24560547 575.16204834 0.82270199]	[485.35351562 580.2946167 0.76968533]	[444.39172363 582.80969238 0.73854798]	[480.13757324 729.1932373 0.84616572]	[4.85437653e+02 8.70257324e+02 8.44358385e-01]	[523.94390869 577.7600708 0.75851142]	[539.22058105 731.70965576 0.80185413]	[5.03299377e+02 6.88129150e+02 1.99799046e-01]	[462.24417114 336.62374878 0.89242315]	[482.97427368 336.52722168 0.9040851 ]	[441.81085205 321.1885376 0.76836318]	[503.44818115 315.98013306 0.86966747]	[0. 0. 0.]	[0. 0. 0.]	[4.98147858e+02 6.88039185e+02 6.52016476e-02]	[4.88000793e+02 9.01044800e+02 7.66578674e-01]	[4.72566254e+02 8.95898621e+02 7.56724358e-01]	[4.90541840e+02 8.77932068e+02 6.99527979e-01]
[477.66574097 346.89016724 0.83421147]	[480.18045044 382.85974121 0.90161055]	[418.80145264 390.42285156 0.85421687]	[400.8737793 485.34890747 0.87048876]	[385.29846191 575.17956543 0.8303982 ]	[534.18310547 380.32489014 0.86251676]	[557.18847656 482.76104736 0.86070323]	[580.24298096 575.15966797 0.82179838]	[485.35250854 580.29089355 0.76881492]	[444.39138794 582.80566406 0.73754394]	[480.14047241 729.19543457 0.84647483]	[4.85433868e+02 8.70259155e+02 8.45092118e-01]	[523.94250488 577.75408936 0.75741076]	[539.22753906 731.69140625 0.80741411]	[5.03295471e+02 6.88129944e+02 2.01025426e-01]	[462.24069214 336.62368774 0.89375901]	[482.97015381 336.52719116 0.90623826]	[441.81185913 321.18655396 0.76632828]	[503.44671631 315.97802734 0.86943126]	[0. 0. 0.]	[0. 0. 0.]	[0. 0. 0.]	[4.88001007e+02 9.01047180e+02 7.66746700e-01]	[4.72565033e+02 8.95902893e+02 7.56564796e-01]	[4.90537689e+02 8.77933777e+02 7.00836003e-01]
[477.62490845 354.53948975 0.86461586]	[480.19235229 390.47314453 0.88519883]	[421.14447021 395.53677368 0.87867194]	[400.85861206 485.4710083 0.86239892]	[382.77783203 580.21490479 0.86406636]	[536.64349365 385.29608154 0.83439022]	[554.66571045 482.90426636 0.84144336]	[580.21453857 580.32202148 0.83969098]	[482.98052979 582.82287598 0.77528399]	[444.39425659 582.89593506 0.74344838]	[477.72906494 731.71722412 0.82830656]	[4.85400726e+02 8.70204407e+02 8.48477840e-01]	[523.93499756 580.32055664 0.76066065]	[539.25964355 734.28881836 0.78798324]	[5.03364258e+02 6.93172180e+02 1.58987492e-01]	[459.83230591 339.1913147 0.90687966]	[482.95578003 339.10345459 0.92927849]	[441.82528687 328.94137573 0.64061028]	[503.48092651 318.6257019 0.88387358]	[0. 0. 0.]	[0. 0. 0.]	[5.00681427e+02 6.95769104e+02 5.10306880e-02]	[4.90534485e+02 9.03545593e+02 7.74436593e-01]	[4.75092682e+02 8.95938354e+02 7.62339175e-01]	[4.88011047e+02 8.75387573e+02 7.14660585e-01]
[480.11410522 357.04241943 0.88834906]	[480.17532349 395.49053955 0.89873952]	[418.78527832 398.02102661 0.89240849]	[400.83502197 488.0222168 0.85473287]	[382.7293396 582.77984619 0.89841223]	[536.64837646 387.8631897 0.82079953]	[554.64904785 485.40133667 0.8188135 ]	[577.69360352 582.74810791 0.83435434]	[482.95770264 582.86236572 0.77715266]	[444.36303711 582.95202637 0.7468971 ]	[477.66925049 731.7723999 0.80976933]	[4.85377960e+02 8.70203064e+02 8.52910042e-01]	[523.91992188 580.32440186 0.75461125]	[539.29797363 736.84460449 0.77947968]	[5.05949432e+02 7.05979858e+02 1.66909128e-01]	[462.31616211 341.70736694 0.87783849]	[485.45483398 339.21115112 0.90781873]	[441.8991394 334.06784058 0.78791767]	[503.49386597 318.71798706 0.88678879]	[0. 0. 0.]	[0. 0. 0.]	[5.00836060e+02 7.05999634e+02 8.82260948e-02]	[4.90534576e+02 9.03561890e+02 7.67169416e-01]	[4.75093872e+02 8.95956238e+02 7.55469382e-01]	[4.87985657e+02 8.75369385e+02 7.15152025e-01]
[480.21353149 359.58169556 0.90126431]	[480.14154053 395.58996582 0.89458913]	[418.78158569 398.06140137 0.89670795]	[400.8291626 490.55075073 0.85000175]	[380.33117676 582.81524658 0.89994782]	[536.644104 390.48522949 0.80991954]	[554.65960693 490.50238037 0.79720211]	[577.7064209 582.89306641 0.85737163]	[482.92764282 582.94439697 0.79447699]	[444.31140137 585.4161377 0.76019609]	[475.13485718 734.27362061 0.79099458]	[4.85342224e+02 8.70232971e+02 8.58424544e-01]	[523.909729 582.84448242 0.76559001]	[539.30334473 739.37237549 0.77126449]	[5.11042999e+02 7.08637268e+02 1.28053203e-01]	[462.4203186 346.83404541 0.80922091]	[487.98693848 341.78012085 0.85360199]	[441.92782593 336.62240601 0.81492245]	[505.89163208 321.17449951 0.84940851]	[0. 0. 0.]	[0. 0. 0.]	[0. 0. 0.]	[4.90525238e+02 9.03554504e+02 7.67300010e-01]	[4.75109406e+02 8.95964966e+02 7.55905986e-01]	[4.87945679e+02 8.75415955e+02 7.10265994e-01]
[477.74145508 359.76263428 0.87453514]	[480.1399231 398.05032349 0.90697598]	[418.76989746 398.14599609 0.90325606]	[400.81265259 493.12109375 0.8585611 ]	[380.32922363 582.90496826 0.9118461 ]	[534.17913818 395.52993774 0.82311666]	[554.63903809 493.05227661 0.79582494]	[575.20635986 582.98791504 0.85238534]	[482.89447021 585.37786865 0.80307353]	[444.29885864 585.46179199 0.76140642]	[475.0809021 734.31091309 0.78548694]	[4.85348663e+02 8.70223755e+02 8.57083738e-01]	[523.84759521 582.86700439 0.77767217]	[541.68804932 741.90777588 0.77178401]	[5.16163574e+02 7.21401978e+02 1.73596963e-01]	[462.31762695 351.96847534 0.83295155]	[485.46710205 349.36535645 0.83967596]	[441.88427734 336.69119263 0.77839077]	[505.89840698 323.81509399 0.83701801]	[5.29061890e+02 7.49600708e+02 2.27232218e-01]	[5.44371582e+02 7.44508362e+02 2.37934828e-01]	[5.05944031e+02 7.16287170e+02 1.15005866e-01]	[4.90513794e+02 9.03558350e+02 7.65755653e-01]	[4.75091797e+02 8.95961182e+02 7.53325760e-01]	[4.87972778e+02 8.75403503e+02 7.08932817e-01]
[477.73916626 362.25 0.85516566]	[480.12756348 398.13851929 0.9106034 ]	[418.76815796 398.25985718 0.90842456]	[400.7862854 495.69146729 0.86778772]	[380.31585693 585.36669922 0.91799587]	[534.14465332 395.63513184 0.83584332]	[552.13232422 493.10702515 0.80288267]	[575.16064453 582.91217041 0.85147858]	[482.91891479 585.41906738 0.80149251]	[444.3137207 585.49639893 0.75825089]	[472.55404663 736.80487061 0.78377414]	[4.85348907e+02 8.70214355e+02 8.55597317e-01]	[523.87359619 582.9354248 0.77695292]	[541.6862793 741.96582031 0.78135562]	[5.16163086e+02 7.18880066e+02 1.65440574e-01]	[462.322052 354.52102661 0.83933812]	[485.45852661 351.97958374 0.84300703]	[441.86868286 339.06158447 0.75704277]	[505.92575073 328.84780884 0.82718861]	[5.34107788e+02 7.47181152e+02 2.22476482e-01]	[5.44437683e+02 7.44500366e+02 2.38931581e-01]	[0. 0. 0.]	[4.90513763e+02 9.03563782e+02 7.69181907e-01]	[4.75095306e+02 8.95961731e+02 7.58604050e-01]	[4.87975891e+02 8.75383484e+02 7.09704757e-01]
[477.64334106 362.24694824 0.85968512]	[480.11227417 398.24221802 0.91605294]	[418.76187134 400.70126343 0.90823966]	[400.75274658 500.67611694 0.89838701]	[380.29598999 585.4107666 0.92680198]	[534.09686279 398.0949707 0.84661067]	[554.63867188 498.12078857 0.81638837]	[575.17156982 585.45196533 0.84787089]	[482.91690063 587.99053955 0.79345548]	[444.3067627 588.04547119 0.74763083]	[472.53012085 739.40136719 0.78916198]	[4.85359436e+02 8.70202698e+02 8.56165171e-01]	[523.87402344 585.50842285 0.76610714]	[541.73022461 744.52056885 0.81504321]	[5.18733643e+02 7.21422058e+02 1.82436228e-01]	[462.2260437 354.50582886 0.86576384]	[485.34698486 351.96295166 0.8664729 ]	[441.84881592 339.13339233 0.6818009 ]	[505.87960815 331.46438599 0.83961898]	[5.36658081e+02 7.49564270e+02 2.59181261e-01]	[5.44451233e+02 7.44530945e+02 2.73047388e-01]	[0. 0. 0.]	[4.88010437e+02 9.03542297e+02 7.65825570e-01]	[4.72597809e+02 8.95936523e+02 7.57539868e-01]	[4.90485260e+02 8.75367126e+02 7.05560923e-01]
[480.13183594 364.79614258 0.83676338]	[477.6947937 400.646698 0.90400273]	[418.71838379 400.81231689 0.89912504]	[400.72952271 500.81118774 0.91658109]	[380.29330444 585.54608154 0.90970731]	[534.09521484 398.1479187 0.85615015]	[554.60955811 498.16427612 0.82075524]	[572.65826416 585.41351318 0.84598488]	[482.93435669 588.02197266 0.78305548]	[444.3347168 588.10028076 0.73267722]	[472.51763916 739.3972168 0.78392953]	[4.85357727e+02 8.70200256e+02 8.56179714e-01]	[523.88214111 585.51629639 0.76228517]	[541.6907959 746.97955322 0.79831922]	[5.18785278e+02 7.29171326e+02 2.72512943e-01]	[462.3581543 357.02581787 0.84114891]	[485.43237305 354.51544189 0.85598338]	[441.88635254 339.23971558 0.77766156]	[503.47143555 333.95632935 0.856565 ]	[5.26477783e+02 7.54753784e+02 3.38049561e-01]	[5.41817444e+02 7.49616028e+02 3.54552627e-01]	[5.13604553e+02 7.29152832e+02 1.81943461e-01]	[4.88019989e+02 9.03544739e+02 7.64435887e-01]	[4.72599457e+02 8.95944458e+02 7.57259190e-01]	[4.90483429e+02 8.75351868e+02 7.07109809e-01]
[477.72457886 367.39245605 0.82324433]	[477.68414307 400.71459961 0.91197097]	[418.72903442 403.26730347 0.88403147]	[400.71292114 503.24740601 0.92256713]	[380.31091309 588.06903076 0.89381015]	[531.56915283 398.21871948 0.87127912]	[552.14129639 498.21865845 0.83110058]	[572.65930176 585.56188965 0.83340532]	[482.93832397 590.58374023 0.77144212]	[444.33798218 593.15734863 0.72480494]	[472.55145264 741.93066406 0.78855407]	[4.85378540e+02 8.70194580e+02 8.53657603e-01]	[523.89599609 588.02056885 0.7551266 ]	[539.2868042 747.10461426 0.80018693]	[5.18767517e+02 7.31705566e+02 2.84490675e-01]	[462.33511353 357.11315918 0.86233598]	[485.37918091 354.59896851 0.88005412]	[441.86608887 339.3097229 0.78397965]	[503.41134644 334.02914429 0.88808292]	[5.26424500e+02 7.54824707e+02 3.13483119e-01]	[5.41794800e+02 7.49687744e+02 3.21197301e-01]	[5.11106384e+02 7.29132446e+02 1.85774013e-01]	[4.87996704e+02 9.01072266e+02 7.65428722e-01]	[4.72583282e+02 8.95926392e+02 7.57451952e-01]	[4.90509735e+02 8.75347473e+02 7.05434322e-01]
[477.66903687 372.43753052 0.8055802 ]	[477.65704346 400.79199219 0.89686245]	[418.6986084 403.33029175 0.87510353]	[400.7210083 503.26882935 0.91390288]	[380.33117676 588.11529541 0.88251036]	[531.55352783 400.6383667 0.86888719]	[552.12878418 500.66467285 0.84014601]	[572.63696289 585.56433105 0.83390021]	[482.97097778 593.11004639 0.75953305]	[444.37567139 595.70715332 0.71789241]	[472.5501709 744.48919678 0.80675149]	[4.85389496e+02 8.70207764e+02 8.56819034e-01]	[523.91680908 588.07330322 0.75157291]	[539.2668457 747.16577148 0.81990075]	[5.18679199e+02 7.23976746e+02 2.19015911e-01]	[462.27941895 359.56671143 0.84531134]	[482.95480347 357.0916748 0.8811723 ]	[441.83514404 341.79492188 0.74464911]	[503.34857178 336.54660034 0.90122044]	[5.31521973e+02 7.49792725e+02 2.32769340e-01]	[5.44326843e+02 7.47109131e+02 2.49653578e-01]	[0. 0. 0.]	[4.90483032e+02 9.01062622e+02 7.66533792e-01]	[4.75066681e+02 8.95918396e+02 7.58819759e-01]	[4.90524139e+02 8.75359192e+02 7.06028402e-01]
[477.71389771 374.97824097 0.82931769]	[477.63793945 400.85476685 0.8906368 ]	[418.69973755 405.85821533 0.86025101]	[400.70861816 503.35888672 0.91036898]	[380.35977173 590.6293335 0.86335677]	[529.05072021 400.68600464 0.88103223]	[552.1295166 500.70150757 0.85035813]	[572.64276123 588.01873779 0.81987029]	[482.95715332 593.11816406 0.76112211]	[444.36013794 595.71362305 0.71891522]	[472.56661987 744.53460693 0.80839562]	[4.85397186e+02 8.70218811e+02 8.59399617e-01]	[523.90600586 588.06903076 0.7527867 ]	[539.19335938 749.56451416 0.80654943]	[5.16155518e+02 7.23991760e+02 2.20742553e-01]	[462.31954956 359.68002319 0.8363266 ]	[482.95394897 357.18014526 0.89473033]	[441.78717041 344.25637817 0.74909139]	[503.32028198 336.52154541 0.90044022]	[5.28993958e+02 7.52302551e+02 2.15826094e-01]	[5.44312378e+02 7.49619934e+02 2.37260044e-01]	[5.05907043e+02 7.21418152e+02 1.23950951e-01]	[4.87991760e+02 9.01056946e+02 7.65915036e-01]	[4.72570374e+02 8.95911682e+02 7.60624528e-01]	[4.90548126e+02 8.75374329e+02 7.05989599e-01]
[477.60665894 375.02633667 0.82331109]	[477.62838745 403.2538147 0.8838852 ]	[418.69326782 405.88134766 0.85797232]	[400.75466919 503.33840942 0.90907979]	[382.74154663 590.56793213 0.86793667]	[529.05157471 400.73907471 0.87622643]	[552.11242676 500.78842163 0.85626161]	[572.64544678 588.05731201 0.82569355]	[482.97219849 593.15313721 0.762968 ]	[444.38232422 595.73632812 0.71794993]	[472.60348511 744.54174805 0.81416094]	[4.85419128e+02 8.70193359e+02 8.53241742e-01]	[523.91247559 590.55487061 0.75357711]	[536.70910645 749.67553711 0.79161507]	[5.08516968e+02 7.13732300e+02 2.20241547e-01]	[462.20965576 359.68869019 0.82894856]	[482.88464355 359.5696106 0.89804465]	[441.75411987 344.28549194 0.69585824]	[503.28866577 336.59820557 0.88180602]	[5.28997437e+02 7.52301086e+02 1.81290522e-01]	[5.44371094e+02 7.49635986e+02 2.09632307e-01]	[0. 0. 0.]	[4.87996002e+02 9.01056030e+02 7.67643690e-01]	[4.72573608e+02 8.95907471e+02 7.61044621e-01]	[4.93050568e+02 8.75339539e+02 7.09023535e-01]
[477.60412598 375.03030396 0.8253327 ]	[477.62911987 403.25582886 0.88469547]	[418.69277954 405.89044189 0.85754216]	[400.7593689 503.36865234 0.91025239]	[382.73922729 590.57501221 0.8681789 ]	[529.04888916 400.74139404 0.8785969 ]	[552.12109375 500.78979492 0.85637993]	[572.63885498 588.07122803 0.8246392 ]	[482.97088623 593.15686035 0.76286048]	[444.38156128 595.73455811 0.71846545]	[472.60205078 744.5378418 0.81489724]	[4.85419800e+02 8.70187805e+02 8.52478862e-01]	[523.91223145 590.55566406 0.75440693]	[536.71685791 749.65869141 0.79355347]	[5.08497040e+02 7.13747620e+02 2.24074781e-01]	[462.21005249 359.68789673 0.83054525]	[482.88381958 359.56729126 0.89889628]	[441.75567627 344.27981567 0.69923079]	[503.29077148 336.59750366 0.88433719]	[5.28997986e+02 7.52300171e+02 1.83042794e-01]	[5.44366333e+02 7.49635681e+02 2.12563545e-01]	[0. 0. 0.]	[4.87991577e+02 9.01062378e+02 7.65740454e-01]	[4.72567230e+02 8.95910645e+02 7.60200083e-01]	[4.93048462e+02 8.75334229e+02 7.08167255e-01]
[472.54330444 375.06356812 0.83566833]	[477.62902832 403.38510132 0.86818528]	[418.67785645 408.47601318 0.85101241]	[400.78170776 503.46295166 0.90368813]	[382.85385132 593.16906738 0.83686811]	[529.04364014 400.85461426 0.8649587 ]	[552.08099365 500.79321289 0.86006641]	[570.08361816 588.0480957 0.83300155]	[482.96328735 595.71679688 0.76286769]	[444.37802124 598.27783203 0.72448057]	[472.57687378 746.95336914 0.81096429]	[4.85414154e+02 8.70194397e+02 8.53621364e-01]	[523.90008545 593.12854004 0.75253713]	[534.17034912 749.69873047 0.7808128 ]	[5.08476257e+02 7.13720642e+02 2.29653403e-01]	[459.7041626 359.68554688 0.8535586 ]	[482.78601074 359.60519409 0.92899466]	[441.71069336 344.34844971 0.61944574]	[503.27636719 339.11654663 0.90642661]	[5.29005676e+02 7.52311646e+02 1.88117847e-01]	[5.44376892e+02 7.49621643e+02 2.25773185e-01]	[0. 0. 0.]	[4.87984100e+02 9.01063721e+02 7.68142283e-01]	[4.72566711e+02 8.95909790e+02 7.60658324e-01]	[4.93047913e+02 8.75335083e+02 7.06183016e-01]
[472.58023071 377.51702881 0.8486287 ]	[477.63217163 405.84609985 0.86457741]	[418.67056274 411.03030396 0.85535729]	[400.78546143 503.48446655 0.90202469]	[385.29663086 595.71063232 0.83168644]	[529.02911377 400.86846924 0.86893153]	[552.09082031 500.78302002 0.85894156]	[570.04827881 588.0692749 0.83267701]	[482.98028564 595.72717285 0.75959873]	[444.38479614 598.29327393 0.72587156]	[472.55169678 746.96691895 0.8057996 ]	[4.85399261e+02 8.70196411e+02 8.57173443e-01]	[523.91522217 593.12780762 0.75338459]	[536.63635254 749.69628906 0.78235918]	[5.08493652e+02 7.18882385e+02 2.53090084e-01]	[459.72445679 359.77914429 0.85670704]	[482.80279541 359.69287109 0.9381606 ]	[441.70629883 346.88449097 0.68469477]	[503.28192139 339.15567017 0.92079681]	[5.26516541e+02 7.52336609e+02 2.14287609e-01]	[5.44306274e+02 7.49645630e+02 2.43916810e-01]	[5.00829193e+02 7.13706848e+02 1.24078944e-01]	[4.88014160e+02 9.01072510e+02 7.64199793e-01]	[4.72596283e+02 8.95923706e+02 7.60767758e-01]	[4.90542694e+02 8.75324524e+02 7.03102171e-01]
[472.51623535 377.54296875 0.85257554]	[477.64379883 405.88769531 0.8632161 ]	[418.66778564 413.5272522 0.85678971]	[400.78210449 505.93026733 0.89537698]	[385.35229492 598.2220459 0.83217281]	[529.02093506 403.26345825 0.86472464]	[552.09515381 500.80252075 0.85575747]	[570.04534912 588.11169434 0.8270635 ]	[482.97738647 595.72271729 0.75989741]	[444.38406372 598.27716064 0.72550195]	[470.04824829 744.54187012 0.79829526]	[4.85382812e+02 8.70219788e+02 8.59777212e-01]	[523.91687012 593.13665771 0.75206125]	[536.64916992 749.69494629 0.78535944]	[5.11048370e+02 7.24022217e+02 2.69614875e-01]	[459.66400146 359.79763794 0.85588354]	[482.76739502 359.72177124 0.94523662]	[441.69067383 349.46655273 0.64406425]	[503.28009033 339.20993042 0.91649932]	[5.24007751e+02 7.54800354e+02 2.29357064e-01]	[5.41925110e+02 7.49695984e+02 2.43748367e-01]	[5.03347961e+02 7.18885986e+02 1.41275987e-01]	[4.87983032e+02 9.01063965e+02 7.67714679e-01]	[4.72571808e+02 8.95920227e+02 7.63565183e-01]	[4.90541779e+02 8.75344910e+02 7.01884866e-01]
[472.59765625 377.58407593 0.8513068 ]	[477.61340332 405.90548706 0.85167861]	[418.65393066 413.55993652 0.85772693]	[400.76748657 505.98214722 0.88177788]	[385.40765381 600.75860596 0.84183919]	[529.00061035 403.26235962 0.86528069]	[552.1138916 500.8274231 0.85003316]	[570.07879639 590.5814209 0.81964684]	[485.34130859 598.25256348 0.76092553]	[444.4041748 600.78961182 0.7329284 ]	[470.03677368 746.97418213 0.80400199]	[4.85379669e+02 8.70201660e+02 8.57119024e-01]	[523.92303467 595.68444824 0.75056189]	[536.68243408 749.70428467 0.78992432]	[5.08522888e+02 7.23965698e+02 2.51614720e-01]	[459.74053955 362.23123169 0.84328169]	[482.7890625 359.77355957 0.92551655]	[441.71551514 351.99267578 0.70277143]	[503.24853516 339.23522949 0.90648562]	[5.26428040e+02 7.52284729e+02 2.01012492e-01]	[5.41960083e+02 7.49627808e+02 2.16676190e-01]	[5.03368805e+02 7.21400269e+02 1.34687766e-01]	[4.87982605e+02 9.01062073e+02 7.69330263e-01]	[4.72567352e+02 8.95918884e+02 7.65006542e-01]	[4.90540649e+02 8.75320374e+02 7.00764775e-01]
[475.06887817 377.6156311 0.8514154 ]	[477.60919189 408.39779663 0.84626436]	[418.64700317 416.02560425 0.86185408]	[400.76257324 506.00839233 0.88339067]	[387.9112854 598.3137207 0.84084314]	[528.98400879 403.27337646 0.86760235]	[552.11425781 500.83709717 0.85800242]	[570.0947876 590.57702637 0.81875974]	[485.37854004 598.25665283 0.75641596]	[446.88467407 600.80627441 0.72881401]	[472.54269409 746.99291992 0.80328119]	[4.85397491e+02 8.70185852e+02 8.52633715e-01]	[523.94213867 595.68200684 0.74889278]	[536.73071289 749.73370361 0.79185671]	[5.11009583e+02 7.23959045e+02 2.60926038e-01]	[459.76794434 362.28488159 0.83772373]	[482.78744507 359.81152344 0.9205479 ]	[441.73251343 352.01937866 0.70101285]	[503.23034668 339.28253174 0.8986581 ]	[5.28962219e+02 7.52314819e+02 1.94110513e-01]	[5.44322205e+02 7.49644592e+02 2.17493176e-01]	[5.03307892e+02 7.18883972e+02 1.40177444e-01]	[4.87976776e+02 9.01054016e+02 7.68130541e-01]	[4.72561005e+02 8.95907532e+02 7.64142215e-01]	[4.90565491e+02 8.72930603e+02 7.02009082e-01]
[472.58312988 377.59997559 0.85681033]	[477.6053772 408.44104004 0.84650218]	[418.64172363 416.0680542 0.86742973]	[400.76382446 506.01751709 0.88190615]	[387.94256592 600.76873779 0.84573442]	[528.9833374 403.28326416 0.86659372]	[552.14367676 500.83700562 0.85669267]	[572.62799072 593.1138916 0.80608648]	[485.38830566 598.27178955 0.75572336]	[446.88632202 600.81976318 0.73000699]	[475.07733154 747.01177979 0.80919075]	[4.85413788e+02 8.70220642e+02 8.52534056e-01]	[523.95074463 595.68505859 0.7475034 ]	[539.16290283 752.18127441 0.78378373]	[5.08506012e+02 7.18838684e+02 2.75736898e-01]	[459.74105835 362.26757812 0.85313964]	[482.77328491 359.79476929 0.93595529]	[441.72131348 354.48919678 0.70626116]	[500.88687134 341.68984985 0.89256346]	[5.28997437e+02 7.54749939e+02 1.89899504e-01]	[5.44342529e+02 7.49662292e+02 2.15286478e-01]	[5.00799988e+02 7.13688293e+02 1.39788553e-01]	[4.87933105e+02 9.01022339e+02 7.70421207e-01]	[4.72523834e+02 8.95879517e+02 7.63958573e-01]	[4.93065796e+02 8.75376770e+02 7.03930378e-01]
[472.51589966 377.62863159 0.86996007]	[477.6395874 408.4765625 0.84608495]	[418.66314697 416.09353638 0.86988711]	[400.77697754 505.97305298 0.87686276]	[390.43026733 600.7578125 0.84035081]	[529.00744629 403.30932617 0.85480064]	[554.65362549 503.25018311 0.85021716]	[575.18469238 595.6652832 0.80620909]	[485.42596436 598.30377197 0.75303799]	[446.9375 600.85321045 0.72330183]	[477.62072754 746.9942627 0.82200116]	[4.85469849e+02 8.70242798e+02 8.45708013e-01]	[523.96990967 595.72363281 0.74681562]	[536.70953369 752.23547363 0.77316624]	[5.08473877e+02 7.08606689e+02 2.47661427e-01]	[459.67404175 362.32174683 0.84243309]	[480.37594604 359.82104492 0.91565824]	[441.68988037 354.4604187 0.64422244]	[500.88088989 339.29824829 0.89478648]	[0. 0. 0.]	[0. 0. 0.]	[0. 0. 0.]	[4.87957306e+02 9.01040527e+02 7.68030643e-01]	[4.72536194e+02 8.95879272e+02 7.56109178e-01]	[4.95618500e+02 8.75421631e+02 7.08359957e-01]
[469.99108887 377.63833618 0.8772856 ]	[477.64724731 410.98947144 0.84809536]	[418.66415405 416.1111145 0.87182641]	[400.78115845 505.97579956 0.86638981]	[390.45114136 600.74450684 0.83855551]	[529.03057861 403.33203125 0.84953618]	[554.67364502 503.2918396 0.84540784]	[575.18121338 595.68792725 0.80501884]	[485.45675659 600.7678833 0.74988914]	[446.97097778 603.3001709 0.7263571 ]	[477.71640015 747.06323242 0.84138429]	[4.85469055e+02 8.70312988e+02 8.44454467e-01]	[523.99047852 595.74475098 0.74159408]	[536.74468994 752.26947021 0.76914722]	[5.08526947e+02 7.08575562e+02 1.75940678e-01]	[459.61300659 362.32241821 0.84209675]	[480.35986328 359.82058716 0.93733871]	[441.65567017 354.54681396 0.58348477]	[500.87857056 341.78060913 0.88869697]	[0. 0. 0.]	[0. 0. 0.]	[0. 0. 0.]	[4.87931091e+02 9.01034424e+02 7.65111446e-01]	[4.72523499e+02 8.95880188e+02 7.53857791e-01]	[4.95611908e+02 8.77953735e+02 7.03124046e-01]
[469.97763062 377.62786865 0.87438095]	[477.65789795 410.98693848 0.85061514]	[418.67022705 416.10769653 0.87263143]	[400.78445435 505.98126221 0.86527133]	[390.45587158 600.74786377 0.83891267]	[529.03820801 403.3374939 0.84752178]	[554.67626953 503.3046875 0.84474164]	[575.18280029 595.69226074 0.80585706]	[485.45635986 600.77520752 0.75100547]	[446.96890259 603.30615234 0.72740734]	[477.7147522 747.0668335 0.84126925]	[4.85471802e+02 8.70303101e+02 8.44383717e-01]	[523.98498535 598.23016357 0.7450642 ]	[539.16503906 752.26721191 0.77160215]	[5.11022217e+02 7.08591858e+02 1.74237177e-01]	[459.6081543 362.30279541 0.84384465]	[480.35348511 359.81091309 0.93817055]	[441.66043091 354.54559326 0.57327044]	[500.87606812 341.78710938 0.88798553]	[0. 0. 0.]	[0. 0. 0.]	[0. 0. 0.]	[4.87943359e+02 9.01034912e+02 7.66891301e-01]	[4.72535767e+02 8.95882019e+02 7.54673839e-01]	[4.95613831e+02 8.77933533e+02 7.03748286e-01]
[472.53634644 377.61798096 0.86505717]	[477.71551514 411.02838135 0.86518949]	[418.68029785 416.15380859 0.88422346]	[400.82388306 506.00619507 0.86864084]	[390.46002197 598.29376221 0.84010679]	[531.54864502 403.36959839 0.84181833]	[557.1918335 503.34225464 0.85167944]	[577.77539062 593.16607666 0.81283486]	[485.50177002 600.83062744 0.75512862]	[449.45401001 603.3458252 0.73894376]	[480.16882324 747.02172852 0.85649967]	[4.85483826e+02 8.70286865e+02 8.47999811e-01]	[526.42150879 598.2991333 0.74634361]	[539.19403076 754.74328613 0.76956886]	[5.05921234e+02 7.06069885e+02 2.06166714e-01]	[459.68045044 362.30032349 0.83882993]	[482.71655273 359.81134033 0.9051283 ]	[441.706604 354.5362854 0.62505472]	[503.23687744 339.29083252 0.90553147]	[0. 0. 0.]	[0. 0. 0.]	[5.00667267e+02 7.05968384e+02 7.97830001e-02]	[4.87998077e+02 9.01018799e+02 7.67962039e-01]	[4.72594482e+02 8.95888977e+02 7.61294305e-01]	[4.95599152e+02 8.75467834e+02 7.09472120e-01]
[475.07339478 377.65002441 0.8605321 ]	[477.73245239 411.02804565 0.86532629]	[418.70211792 416.14324951 0.88621104]	[400.85134888 505.9677124 0.86857778]	[390.44570923 598.28393555 0.83931327]	[531.5838623 403.37744141 0.8377223 ]	[557.190979 503.30270386 0.8521899 ]	[577.79101562 593.1696167 0.81419325]	[485.49545288 600.81817627 0.75398338]	[449.45608521 603.3336792 0.7346319 ]	[480.15924072 747.01287842 0.85431725]	[4.85487488e+02 8.70289734e+02 8.45983207e-01]	[526.40557861 598.28924561 0.74547732]	[539.23596191 754.76300049 0.77372217]	[5.05925323e+02 7.06042480e+02 1.83860675e-01]	[459.76208496 364.77276611 0.82228857]	[482.75601196 362.22293091 0.88354927]	[441.75430298 354.52139282 0.66808909]	[503.24252319 339.2953186 0.90872145]	[0. 0. 0.]	[0. 0. 0.]	[5.00690369e+02 7.06043457e+02 7.22980648e-02]	[4.87983002e+02 9.01015015e+02 7.67677546e-01]	[4.72581024e+02 8.95880188e+02 7.61006713e-01]	[4.95606110e+02 8.77895630e+02 7.07840502e-01]
[475.07437134 377.62139893 0.85855722]	[480.11569214 411.03085327 0.87194854]	[418.72003174 416.15722656 0.89129484]	[400.8470459 505.99813843 0.86677969]	[390.43521118 598.26782227 0.83683532]	[531.6083374 403.36264038 0.84130806]	[557.2154541 503.29919434 0.85611099]	[580.25134277 595.66448975 0.82130605]	[487.91210938 600.83190918 0.75325215]	[449.46786499 603.34613037 0.73652959]	[480.1546936 747.06536865 0.85412848]	[4.85475311e+02 8.70299316e+02 8.47980738e-01]	[526.42272949 598.29278564 0.74334085]	[539.27581787 754.81774902 0.77099395]	[5.05918610e+02 7.06069458e+02 1.80966079e-01]	[459.76699829 362.31954956 0.82775688]	[482.75369263 359.81878662 0.88570446]	[441.75827026 354.52526855 0.69927365]	[503.24099731 341.69744873 0.90904778]	[0. 0. 0.]	[0. 0. 0.]	[5.00650146e+02 7.06072327e+02 7.14908317e-02]	[4.88001495e+02 9.01021851e+02 7.63443530e-01]	[4.72589783e+02 8.95892029e+02 7.57367611e-01]	[4.93132629e+02 8.77900513e+02 7.06334591e-01]
[475.16360474 377.65298462 0.86954641]	[480.128479 411.02105713 0.87766421]	[418.72964478 416.15200806 0.89306915]	[400.86581421 506.01275635 0.86578602]	[390.43161011 598.26049805 0.83766913]	[534.09356689 403.36364746 0.84296614]	[557.26257324 503.31921387 0.85806197]	[580.25317383 598.21899414 0.82792723]	[487.92022705 600.83123779 0.7516939 ]	[449.47515869 603.34161377 0.73702496]	[480.15524292 747.05072021 0.84928685]	[4.85470886e+02 8.70284180e+02 8.50755811e-01]	[526.43566895 598.28509521 0.74141955]	[539.2946167 754.8371582 0.77138758]	[5.05904907e+02 7.08633301e+02 1.93573043e-01]	[459.83621216 364.76495361 0.8297199 ]	[482.83828735 362.20498657 0.88676643]	[441.78729248 354.56948853 0.73466647]	[503.28186035 339.27947998 0.91587287]	[0. 0. 0.]	[0. 0. 0.]	[0. 0. 0.]	[4.90482574e+02 9.01020874e+02 7.62262464e-01]	[4.72602509e+02 8.95886475e+02 7.58408844e-01]	[4.93113281e+02 8.75460205e+02 7.08055615e-01]
[477.62393188 377.64663696 0.8734225 ]	[480.14157104 411.00845337 0.87854314]	[418.74737549 416.13711548 0.89250308]	[400.85940552 508.45022583 0.8624571 ]	[390.46884155 598.28320312 0.84050751]	[534.10913086 403.36431885 0.84239995]	[557.24951172 503.32055664 0.85598284]	[580.23944092 598.2791748 0.83385265]	[487.92446899 600.85021973 0.75333482]	[449.47494507 603.35638428 0.73776591]	[480.14370728 747.10821533 0.84880817]	[4.85459412e+02 8.70256958e+02 8.52399290e-01]	[526.44647217 598.30529785 0.74131644]	[541.68322754 757.33764648 0.77454501]	[5.03436981e+02 7.08587891e+02 1.66803539e-01]	[462.22982788 364.76495361 0.82842243]	[482.8637085 362.19549561 0.87979382]	[441.81158447 354.56594849 0.74708581]	[503.2855835 339.25946045 0.91921979]	[0. 0. 0.]	[0. 0. 0.]	[4.98253693e+02 7.08663086e+02 6.73148111e-02]	[4.90497314e+02 9.01022095e+02 7.67411232e-01]	[4.75081635e+02 8.95891846e+02 7.61191428e-01]	[4.93086609e+02 8.75415344e+02 7.11411595e-01]
[477.67227173 377.65606689 0.87188852]	[480.14666748 411.00787354 0.88495898]	[418.75909424 416.13150024 0.89229214]	[400.86047363 508.46432495 0.86648351]	[390.48519897 598.29602051 0.84319162]	[534.09161377 403.35961914 0.84666455]	[557.26220703 503.3442688 0.85747331]	[580.23297119 598.29449463 0.83760375]	[487.93017578 600.84179688 0.75381631]	[449.4828186 603.35284424 0.73997766]	[480.1307373 747.09899902 0.84985578]	[4.85468933e+02 8.70240662e+02 8.51700723e-01]	[526.44665527 598.29510498 0.74366677]	[541.68267822 757.33062744 0.77268702]	[5.03394043e+02 7.08662476e+02 1.76711634e-01]	[462.26712036 362.34619141 0.82325512]	[482.9069519 359.8213501 0.87381274]	[441.8145752 354.56643677 0.77494109]	[503.30303955 339.23300171 0.9267593 ]	[0. 0. 0.]	[0. 0. 0.]	[4.98200134e+02 7.11177063e+02 7.50833228e-02]	[4.90512695e+02 9.01016174e+02 7.67156303e-01]	[4.75104553e+02 8.95888794e+02 7.63410330e-01]	[4.93089355e+02 8.75382690e+02 7.15072274e-01]
[477.73278809 377.66137695 0.87553811]	[480.15731812 411.00485229 0.8906123 ]	[418.75521851 416.13122559 0.89121503]	[400.85824585 508.46102905 0.86649686]	[390.48501587 598.29693604 0.84646964]	[534.12530518 403.35827637 0.84676063]	[557.26763916 503.34573364 0.86140811]	[580.22473145 598.26037598 0.83384126]	[487.93432617 600.84503174 0.75444394]	[449.4831543 603.34417725 0.74159569]	[480.12667847 747.12005615 0.84253907]	[4.85462463e+02 8.70229248e+02 8.55697334e-01]	[526.46600342 598.31323242 0.74694663]	[539.32165527 757.36993408 0.76276934]	[5.11022156e+02 7.29121033e+02 1.73701420e-01]	[462.33221436 364.76971436 0.82156926]	[482.96383667 359.81845093 0.86622971]	[441.84945679 354.57574463 0.7937395 ]	[503.32644653 339.209198 0.92722714]	[5.26530457e+02 7.65013306e+02 1.24413632e-01]	[5.44364624e+02 7.57384155e+02 1.30466521e-01]	[5.00820831e+02 7.26499939e+02 9.77662131e-02]	[4.90525818e+02 9.01022827e+02 7.63419688e-01]	[4.75118439e+02 8.95900635e+02 7.60341942e-01]	[4.93073547e+02 8.75369019e+02 7.18374431e-01]
[477.71136475 377.66455078 0.87276024]	[480.15963745 411.01187134 0.8905232 ]	[418.76544189 416.13717651 0.89243686]	[400.86639404 508.48187256 0.86481506]	[390.4871521 598.2956543 0.84451157]	[534.1192627 403.36141968 0.84765959]	[557.24554443 503.3633728 0.85679132]	[577.79852295 598.24713135 0.8287282 ]	[487.92480469 600.83630371 0.75232011]	[449.46377563 603.3425293 0.73906624]	[480.11096191 747.14587402 0.84416384]	[4.85457825e+02 8.70245117e+02 8.55983377e-01]	[526.4520874 598.29022217 0.74519169]	[541.69720459 757.39404297 0.76961172]	[5.05955475e+02 7.16293457e+02 1.74043804e-01]	[462.31005859 364.76580811 0.82274586]	[482.94320679 359.81634521 0.86963451]	[441.84710693 354.59082031 0.77903455]	[503.32110596 339.20965576 0.92898935]	[0. 0. 0.]	[0. 0. 0.]	[5.00694916e+02 7.18830688e+02 8.38228613e-02]	[4.90525635e+02 9.01023315e+02 7.62648702e-01]	[4.75119720e+02 8.95903992e+02 7.58765161e-01]	[4.93066742e+02 8.75385681e+02 7.16301978e-01]
[477.71853638 377.65536499 0.87021792]	[480.17352295 411.03436279 0.89324647]	[418.76828003 416.14282227 0.89433277]	[400.87841797 508.48687744 0.85984159]	[390.49313354 598.30511475 0.84802902]	[534.15985107 403.3899231 0.84243757]	[557.26269531 503.39535522 0.85699397]	[577.76959229 598.25518799 0.82901549]	[487.94482422 600.86773682 0.75424498]	[449.49160767 603.37316895 0.74739492]	[477.73010254 747.17712402 0.84804803]	[4.85471436e+02 8.70270325e+02 8.52757812e-01]	[526.46813965 600.76361084 0.74848557]	[541.68127441 759.92047119 0.77160585]	[5.05972778e+02 7.18864563e+02 1.72341019e-01]	[462.315979 362.3414917 0.82117546]	[482.95449829 359.80584717 0.86485642]	[441.85354614 354.58267212 0.78440964]	[503.3276062 339.19436646 0.93075407]	[5.31599060e+02 7.62493103e+02 1.29523203e-01]	[5.44432434e+02 7.54812256e+02 1.39020607e-01]	[5.00675873e+02 7.21401306e+02 8.56471881e-02]	[4.90515839e+02 9.01039062e+02 7.59813368e-01]	[4.75113068e+02 8.95914551e+02 7.54875064e-01]	[4.93094452e+02 8.75419556e+02 7.12184668e-01]
[477.70343018 377.63616943 0.87201762]	[480.17837524 411.03179932 0.89086968]	[418.77706909 416.14541626 0.89344698]	[403.25482178 508.47332764 0.85447204]	[390.48699951 598.30126953 0.84582055]	[534.15167236 403.37969971 0.84535539]	[557.26141357 503.40631104 0.85232854]	[577.75653076 598.26086426 0.82827252]	[487.94851685 600.8651123 0.75227475]	[449.49014282 603.37072754 0.7436862 ]	[477.71600342 747.15899658 0.84713376]	[4.85489868e+02 8.70256409e+02 8.47568393e-01]	[526.46948242 600.75872803 0.74345791]	[541.68774414 759.9151001 0.77323717]	[5.05949677e+02 7.11195374e+02 1.74260274e-01]	[462.30612183 362.3230896 0.82642823]	[482.9402771 359.79898071 0.87041074]	[441.85144043 354.56539917 0.78177285]	[503.33792114 339.20022583 0.93255556]	[0. 0. 0.]	[0. 0. 0.]	[0. 0. 0.]	[4.90509857e+02 9.01046753e+02 7.63082504e-01]	[4.75094879e+02 8.95913086e+02 7.57880986e-01]	[4.95593628e+02 8.75406555e+02 7.14665651e-01]
[477.703125 377.63619995 0.87266123]	[480.17822266 411.02825928 0.89012092]	[418.77627563 416.14508057 0.89351654]	[403.25701904 508.47918701 0.85300022]	[390.48855591 598.30334473 0.84617889]	[534.15264893 403.37765503 0.84572661]	[557.26013184 503.40689087 0.85154718]	[577.75506592 598.25891113 0.82770288]	[487.94952393 600.86706543 0.75184566]	[449.49029541 603.37103271 0.74336636]	[477.71310425 747.15582275 0.84645015]	[4.85490234e+02 8.70261780e+02 8.47741961e-01]	[526.46868896 600.76080322 0.74322385]	[541.68774414 759.91339111 0.77353293]	[5.05958344e+02 7.11179321e+02 1.71434850e-01]	[462.30661011 362.32522583 0.82615894]	[482.93954468 359.79974365 0.87030709]	[441.85217285 354.56552124 0.78137457]	[503.33755493 339.20043945 0.93214262]	[0. 0. 0.]	[0. 0. 0.]	[0. 0. 0.]	[4.90520264e+02 9.01043518e+02 7.62591839e-01]	[4.75106293e+02 8.95911987e+02 7.58613229e-01]	[4.93133270e+02 8.75415894e+02 7.11883903e-01]
[477.63006592 377.62585449 0.87523115]	[480.21463013 413.49447632 0.88836426]	[418.79141235 416.15960693 0.89898771]	[403.29037476 511.03796387 0.83302021]	[390.48648071 600.73742676 0.84680653]	[536.72833252 403.39801025 0.84576446]	[557.27111816 503.4100647 0.84705031]	[577.75799561 595.74804688 0.81530881]	[487.96090698 600.86193848 0.74851048]	[451.98297119 603.38409424 0.73537159]	[480.14315796 747.12890625 0.85633767]	[4.87922272e+02 8.72709961e+02 8.38807642e-01]	[526.46038818 600.76452637 0.73907048]	[539.31427002 759.88903809 0.77302188]	[5.03416016e+02 7.06040771e+02 1.78027734e-01]	[462.23681641 362.31838989 0.8410002 ]	[482.88327026 359.79458618 0.89779967]	[441.8192749 354.50280762 0.73977208]	[503.32955933 339.2479248 0.92140341]	[0. 0. 0.]	[0. 0. 0.]	[4.98176819e+02 7.05979309e+02 6.67840615e-02]	[4.88005554e+02 9.01060669e+02 7.54853129e-01]	[4.72595581e+02 8.95934692e+02 7.47749984e-01]	[4.95645172e+02 8.77987793e+02 7.07748771e-01]
[477.69235229 377.61325073 0.87709045]	[480.22476196 411.01193237 0.88970864]	[418.79397583 416.15032959 0.89587855]	[403.29623413 508.54077148 0.83460605]	[390.48880005 600.75262451 0.84594721]	[536.7298584 403.36450195 0.85446155]	[557.27520752 503.44424438 0.84314662]	[577.78466797 598.2454834 0.82348692]	[487.95877075 600.86053467 0.74930763]	[451.9831543 603.38433838 0.73513663]	[480.16311646 747.14886475 0.86013585]	[4.87923767e+02 8.72717468e+02 8.38668108e-01]	[526.45440674 600.75750732 0.73898846]	[539.31323242 759.87231445 0.77258229]	[5.03419525e+02 7.05991943e+02 1.77058816e-01]	[462.30612183 362.32077026 0.83130312]	[482.92782593 359.78634644 0.87999314]	[441.8611145 354.50115967 0.76849979]	[503.34390259 339.19244385 0.92934245]	[0. 0. 0.]	[0. 0. 0.]	[4.98181641e+02 7.03454651e+02 5.92916161e-02]	[4.88013580e+02 9.03537781e+02 7.54805565e-01]	[4.72596405e+02 8.95944397e+02 7.46207356e-01]	[4.95647186e+02 8.77998291e+02 7.07189262e-01]
[480.11734009 377.57766724 0.87313688]	[480.23010254 410.96084595 0.88841546]	[421.14196777 416.10946655 0.89180279]	[403.29882812 508.51324463 0.8349303 ]	[392.99450684 600.73742676 0.8444705 ]	[536.73126221 403.3343811 0.86077964]	[559.69244385 503.4223938 0.84895992]	[577.79077148 598.22442627 0.82238764]	[487.95773315 600.82965088 0.74954927]	[449.50717163 603.34472656 0.73201782]	[480.14682007 747.16131592 0.86002111]	[4.87925018e+02 8.72695251e+02 8.39736640e-01]	[526.46264648 598.28570557 0.73752332]	[539.30743408 757.37518311 0.77281362]	[5.03401855e+02 7.05951111e+02 1.77154168e-01]	[462.38320923 362.30160522 0.82065821]	[485.34320068 359.77880859 0.86239076]	[441.91644287 354.50897217 0.78251278]	[503.36264038 339.17752075 0.9249571 ]	[0. 0. 0.]	[0. 0. 0.]	[4.98175751e+02 7.03405945e+02 5.59337959e-02]	[4.90492340e+02 9.03557983e+02 7.56575942e-01]	[4.72607056e+02 8.95954102e+02 7.47261584e-01]	[4.95645844e+02 8.77960815e+02 7.07298636e-01]
[477.73236084 377.58337402 0.87319016]	[480.23294067 410.96453857 0.88933647]	[421.1451416 416.11074829 0.89228714]	[403.30456543 508.49841309 0.8368513 ]	[393.00018311 598.32385254 0.8444643 ]	[536.73638916 403.33786011 0.86098909]	[559.69647217 503.42431641 0.85071284]	[577.7946167 598.22619629 0.82291973]	[487.95678711 600.83172607 0.74933112]	[449.50747681 603.34698486 0.73211598]	[480.14697266 747.15716553 0.86027986]	[4.87922668e+02 8.72704773e+02 8.39390218e-01]	[526.46069336 598.28564453 0.73796207]	[539.29644775 757.37609863 0.77165759]	[5.03385010e+02 7.03510376e+02 1.86717764e-01]	[462.36154175 362.30160522 0.82341063]	[482.96627808 359.78204346 0.86514974]	[441.90621948 354.49188232 0.77413738]	[503.36309814 339.17724609 0.92685354]	[0. 0. 0.]	[0. 0. 0.]	[4.98167603e+02 7.00934082e+02 6.01678044e-02]	[4.90488037e+02 9.03559509e+02 7.56172240e-01]	[4.72604980e+02 8.95957764e+02 7.46585846e-01]	[4.95644043e+02 8.77974731e+02 7.06364393e-01]
[480.12835693 377.57180786 0.88283491]	[480.24688721 408.43341064 0.89466804]	[421.14929199 416.05441284 0.88259667]	[403.29763794 508.47790527 0.84307235]	[393.00497437 598.26940918 0.84215671]	[536.73968506 403.3046875 0.86907423]	[559.71356201 503.35595703 0.86701787]	[580.21838379 598.2220459 0.82388151]	[487.92932129 600.7958374 0.7471869 ]	[449.47766113 603.29815674 0.72765309]	[480.13214111 747.12091064 0.85492623]	[4.87932831e+02 8.72701782e+02 8.40018690e-01]	[526.44219971 598.25848389 0.7378664 ]	[539.29205322 757.34899902 0.77400506]	[5.03388245e+02 7.05962036e+02 1.94626838e-01]	[462.40258789 362.2734375 0.83142155]	[485.37207031 359.77383423 0.86966729]	[444.30740356 351.99227905 0.77661055]	[503.38394165 339.16424561 0.92035896]	[0. 0. 0.]	[0. 0. 0.]	[4.98128357e+02 7.03446350e+02 6.40199631e-02]	[4.88014069e+02 9.03543518e+02 7.54314840e-01]	[4.72595428e+02 8.95944336e+02 7.46139586e-01]	[4.95663635e+02 8.77975220e+02 7.09152639e-01]
[480.20605469 375.11825562 0.86382294]	[480.28826904 405.8196106 0.92050904]	[421.19989014 413.49981689 0.8636781 ]	[403.31011963 505.87643433 0.86738539]	[393.05133057 593.16064453 0.83784091]	[539.20788574 400.85214233 0.89338958]	[559.72387695 503.26010132 0.88506657]	[580.21447754 593.17181396 0.82023364]	[485.50314331 598.31097412 0.74585956]	[449.47006226 600.81103516 0.72457486]	[480.22860718 744.54815674 0.85820287]	[4.87931519e+02 8.70289062e+02 8.48231912e-01]	[526.42626953 598.25006104 0.74562889]	[539.28405762 752.30126953 0.77286375]	[5.00839569e+02 7.06026123e+02 2.03388736e-01]	[464.87115479 362.20001221 0.82067782]	[485.46966553 359.6751709 0.86101514]	[444.37619019 349.39025879 0.78536874]	[503.40982056 336.64480591 0.91132921]	[0. 0. 0.]	[0. 0. 0.]	[0. 0. 0.]	[4.90492554e+02 9.01070862e+02 7.54068017e-01]	[4.75074554e+02 8.95937500e+02 7.50099421e-01]	[4.95634521e+02 8.77893005e+02 7.15079844e-01]
[480.20425415 372.52578735 0.83700007]	[480.27426147 403.32281494 0.93114817]	[421.22406006 408.45495605 0.85516894]	[403.33102417 503.40298462 0.87345302]	[393.05096436 590.58575439 0.84699154]	[539.21740723 400.78939819 0.90085834]	[559.72558594 500.82150269 0.88249612]	[580.23065186 593.14862061 0.81887823]	[485.49893188 595.69897461 0.7331782 ]	[449.4928894 598.2442627 0.71249664]	[480.25140381 744.43572998 0.84279245]	[4.87921021e+02 8.70255676e+02 8.53073955e-01]	[526.4286499 593.1270752 0.73890305]	[539.22338867 749.7467041 0.77470094]	[5.00844055e+02 7.06022034e+02 1.80920169e-01]	[464.84625244 359.66046143 0.81483299]	[485.44647217 357.14764404 0.8529501 ]	[444.309021 344.28143311 0.7922954 ]	[503.44042969 336.45849609 0.89193916]	[0. 0. 0.]	[0. 0. 0.]	[4.95631714e+02 7.06057312e+02 6.35625571e-02]	[4.90554016e+02 9.03542725e+02 7.50878632e-01]	[4.75130585e+02 8.95944458e+02 7.53720343e-01]	[4.93132690e+02 8.75420898e+02 7.16279507e-01]
[480.24075317 369.93161011 0.85245544]	[480.27874756 400.82513428 0.94497943]	[421.24414062 405.83847046 0.86217952]	[403.32797241 503.32601929 0.87350386]	[395.52642822 588.01983643 0.88113427]	[539.23498535 400.65557861 0.90896821]	[559.72595215 500.68649292 0.85578448]	[580.23156738 587.97680664 0.85113758]	[487.91238403 593.11859131 0.72929811]	[449.49954224 593.16601562 0.70483828]	[480.25726318 741.94366455 0.83191788]	[4.87924866e+02 8.70232239e+02 8.52210999e-01]	[526.41412354 590.57128906 0.73857814]	[539.22570801 749.64172363 0.78444606]	[5.05966431e+02 7.13746948e+02 1.73512667e-01]	[464.88555908 357.18493652 0.84118319]	[485.49551392 357.04803467 0.86334538]	[444.36083984 344.28552246 0.80288219]	[503.46307373 334.02307129 0.87658715]	[0. 0. 0.]	[0. 0. 0.]	[5.00732086e+02 7.08689026e+02 7.64265805e-02]	[4.90566559e+02 9.03539734e+02 7.51234889e-01]	[4.75140198e+02 8.95941345e+02 7.54698753e-01]	[4.93130005e+02 8.75402344e+02 7.16755211e-01]
[480.23886108 369.92529297 0.85137999]	[480.27841187 400.82815552 0.94467258]	[421.2437439 405.83621216 0.86252314]	[403.33203125 503.28967285 0.87262285]	[395.5267334 588.01763916 0.88119274]	[539.23724365 400.66061401 0.90890545]	[559.71429443 500.68835449 0.85689729]	[580.23638916 587.98150635 0.85198969]	[485.50057983 593.12548828 0.73092574]	[449.49511719 593.17828369 0.70531183]	[480.25323486 741.93725586 0.8311047 ]	[4.87927917e+02 8.70224121e+02 8.51805627e-01]	[526.40655518 590.5769043 0.73988879]	[539.22845459 749.64349365 0.78532648]	[5.05982574e+02 7.13738403e+02 1.70522407e-01]	[464.88354492 357.17965698 0.84120888]	[485.49227905 357.04345703 0.86255968]	[444.36303711 344.28378296 0.80186421]	[503.46362305 334.02334595 0.87673861]	[0. 0. 0.]	[0. 0. 0.]	[5.00743103e+02 7.08683777e+02 7.50793591e-02]	[4.90558380e+02 9.01069885e+02 7.52768815e-01]	[4.75135559e+02 8.95934082e+02 7.55892396e-01]	[4.95592712e+02 8.75397278e+02 7.17550159e-01]
[480.23580933 362.30108643 0.8588894 ]	[480.25521851 398.19613647 0.93395543]	[421.21966553 400.72644043 0.90629113]	[403.32672119 500.65411377 0.85935307]	[395.49334717 585.41247559 0.90608001]	[539.22467041 398.03295898 0.86665165]	[557.25756836 493.09002686 0.81070322]	[577.72918701 585.43493652 0.86153543]	[485.4430542 585.5098877 0.76842576]	[446.93896484 588.00543213 0.72877181]	[480.19314575 739.37652588 0.82345104]	[4.85482574e+02 8.70184692e+02 8.46655250e-01]	[523.99560547 585.44067383 0.75918591]	[541.80145264 747.07495117 0.82353604]	[5.21186401e+02 7.23968445e+02 1.32419586e-01]	[464.89532471 354.53961182 0.8064943 ]	[488.0138855 354.44683838 0.82230842]	[444.42706299 339.13641357 0.80964017]	[505.95599365 331.48764038 0.84952831]	[5.31577515e+02 7.52160156e+02 1.87904134e-01]	[5.44423096e+02 7.49598816e+02 1.81271225e-01]	[0. 0. 0.]	[4.90510712e+02 9.01043518e+02 7.62950242e-01]	[4.75080902e+02 8.95886719e+02 7.57302344e-01]	[4.93110199e+02 8.75348022e+02 7.11769402e-01]
[480.33004761 359.71640015 0.87614578]	[480.23260498 398.05096436 0.91678679]	[421.18075562 398.21923828 0.91319966]	[403.28613281 495.64749146 0.8368755 ]	[395.53616333 582.96948242 0.90995336]	[539.21893311 393.06723022 0.83679426]	[557.27044678 490.49163818 0.80763078]	[577.69787598 585.36993408 0.85762119]	[485.43304443 585.41241455 0.76786596]	[446.91204834 585.52319336 0.73220736]	[480.21105957 734.26245117 0.8211894 ]	[4.85454926e+02 8.70166077e+02 8.43437016e-01]	[523.98999023 582.91186523 0.76054412]	[541.83312988 744.44647217 0.80966973]	[5.16204712e+02 7.08630737e+02 1.27593279e-01]	[464.96188354 351.96429443 0.77639627]	[493.04754639 346.90536499 0.80406904]	[444.33053589 339.04464722 0.85328388]	[505.98220825 326.30291748 0.81632364]	[5.34163818e+02 7.47143005e+02 1.90536618e-01]	[5.44487183e+02 7.44504639e+02 1.75613046e-01]	[5.05977203e+02 7.08581360e+02 5.85585795e-02]	[4.90504089e+02 9.01029663e+02 7.66995728e-01]	[4.75068756e+02 8.95879639e+02 7.59307861e-01]	[4.93058197e+02 8.75338684e+02 7.06931949e-01]
[480.29321289 357.17929077 0.8884871 ]	[480.24761963 395.53961182 0.89693987]	[421.17144775 398.05935669 0.89889818]	[403.27737427 493.03955078 0.83665568]	[393.06912231 582.76177979 0.8821426 ]	[539.21514893 387.9045105 0.83143365]	[557.18902588 485.36727905 0.82432008]	[575.21722412 580.36547852 0.84411788]	[485.44607544 582.86828613 0.75718945]	[446.9239502 585.38366699 0.73807538]	[480.19631958 731.73956299 0.83230722]	[4.85436157e+02 8.70157654e+02 8.40521455e-01]	[524.00128174 580.34796143 0.7450316 ]	[541.88256836 736.84588623 0.81299907]	[5.05922821e+02 6.95746521e+02 1.00059636e-01]	[464.90466309 344.34179688 0.79337317]	[490.54550171 341.7623291 0.82983285]	[444.35018921 336.5847168 0.81923163]	[505.97137451 321.18847656 0.83819062]	[0. 0. 0.]	[0. 0. 0.]	[0. 0. 0.]	[4.90516510e+02 9.01028076e+02 7.70717144e-01]	[4.75073883e+02 8.95884644e+02 7.64770448e-01]	[4.90535767e+02 8.75349060e+02 7.03343093e-01]
[480.34060669 356.97680664 0.88763893]	[480.24328613 390.45031738 0.88805747]	[421.1678772 395.53448486 0.87192857]	[403.25958252 487.92419434 0.85254228]	[395.51992798 580.21875 0.85786164]	[536.74572754 382.8598938 0.85061353]	[557.18048096 482.83807373 0.8499524 ]	[575.14056396 580.23577881 0.82197595]	[485.40969849 582.81079102 0.76393259]	[446.87826538 582.93432617 0.74752891]	[480.18572998 729.23760986 0.84363216]	[4.85417145e+02 8.70148071e+02 8.43106031e-01]	[523.97784424 580.27716064 0.75063604]	[541.92889404 734.22583008 0.80735135]	[5.18701416e+02 7.13740295e+02 1.76695406e-01]	[464.96469116 341.72116089 0.82101685]	[490.5774231 339.18289185 0.86081457]	[444.4262085 334.06085205 0.81209159]	[505.92431641 318.57867432 0.8717373 ]	[5.34147644e+02 7.44552979e+02 2.27514118e-01]	[5.44384094e+02 7.41961182e+02 2.21104875e-01]	[5.06002991e+02 7.08661072e+02 1.01002909e-01]	[4.90491913e+02 9.01062866e+02 7.66408205e-01]	[4.75065826e+02 8.95908081e+02 7.63721585e-01]	[4.90512329e+02 8.75327271e+02 7.11164057e-01]
[482.7276001 354.49639893 0.85154736]	[480.20635986 385.31063843 0.90576816]	[418.78744507 390.47463989 0.85245144]	[400.85580444 482.94271851 0.8925063 ]	[393.02807617 575.22216797 0.83096343]	[536.72021484 382.72399902 0.87366581]	[557.16906738 482.74301147 0.85182834]	[575.16595459 575.19067383 0.80486655]	[485.42849731 580.26879883 0.74981177]	[446.91693115 582.79382324 0.73015618]	[480.17208862 729.15344238 0.85207629]	[4.85414703e+02 8.70149841e+02 8.45066488e-01]	[523.98522949 575.22503662 0.73721588]	[544.30249023 731.6618042 0.81423545]	[5.21181824e+02 7.23936035e+02 3.64026487e-01]	[467.41921997 339.25500488 0.8141343 ]	[493.06759644 339.05343628 0.86205554]	[444.35528564 331.4392395 0.80985177]	[505.92623901 316.03585815 0.85908937]	[5.26414307e+02 7.52229675e+02 3.11022371e-01]	[5.41741760e+02 7.44506042e+02 2.91803807e-01]	[5.05965576e+02 7.08643738e+02 2.00109452e-01]	[4.90502838e+02 9.01049500e+02 7.69456148e-01]	[4.75070221e+02 8.95902100e+02 7.65345931e-01]	[4.90502777e+02 8.75350220e+02 7.08510518e-01]
[480.27572632 344.35159302 0.85328126]	[480.15548706 382.72442627 0.91477221]	[418.77337646 385.37081909 0.85977036]	[400.84472656 482.7925415 0.91222638]	[392.98962402 570.05987549 0.82790226]	[536.65423584 380.19848633 0.87934172]	[557.16375732 480.27609253 0.86165392]	[575.21514893 567.57940674 0.81871325]	[485.41793823 572.64819336 0.7325418 ]	[446.9163208 577.7142334 0.70259154]	[480.12423706 729.03796387 0.85460317]	[4.85403015e+02 8.70141052e+02 8.41471612e-01]	[523.97625732 570.0256958 0.7321462 ]	[544.35266113 729.10919189 0.8296302 ]	[5.21337585e+02 7.23996094e+02 4.15184319e-01]	[464.86401367 336.60357666 0.83864146]	[488.00521851 336.44702148 0.84433126]	[441.91625977 321.25967407 0.8006013 ]	[505.89852905 313.44622803 0.85382354]	[5.23921387e+02 7.57343079e+02 3.20108086e-01]	[5.41723633e+02 7.44531738e+02 3.06841433e-01]	[5.13605957e+02 7.11222656e+02 2.32033744e-01]	[4.90512848e+02 9.01052856e+02 7.67815471e-01]	[4.75071106e+02 8.95915527e+02 7.59552181e-01]	[4.90511688e+02 8.75347290e+02 7.07879543e-01]
[480.23135376 341.80780029 0.85612023]	[480.13174438 380.21231079 0.91772962]	[418.75732422 382.79501343 0.883542 ]	[400.81674194 480.32922363 0.90934658]	[390.50750732 567.49249268 0.84882307]	[536.64196777 377.70437622 0.86697549]	[557.15716553 477.71630859 0.83664268]	[577.6895752 567.47247314 0.83343297]	[485.39001465 567.48626709 0.76110917]	[444.43789673 570.04101562 0.71754009]	[477.7210083 726.5770874 0.85136867]	[4.85389221e+02 8.70154541e+02 8.40913117e-01]	[523.95623779 564.93945312 0.75070739]	[544.41760254 726.62982178 0.82533002]	[5.21316650e+02 7.16312988e+02 3.04789335e-01]	[464.82733154 336.45175171 0.82228202]	[487.98535156 333.9526062 0.83193511]	[441.88412476 318.69216919 0.85832793]	[505.92102051 310.92974854 0.84664726]	[5.36641785e+02 7.36835754e+02 2.40517467e-01]	[5.44317505e+02 7.34253357e+02 2.30295554e-01]	[5.08550751e+02 7.08628113e+02 1.78564698e-01]	[4.90506409e+02 9.01025269e+02 7.70593822e-01]	[4.72599915e+02 8.95905640e+02 7.61275232e-01]	[4.90505585e+02 8.75382996e+02 7.04284787e-01]
[480.28381348 339.18841553 0.85814893]	[480.14208984 377.7015686 0.92256939]	[418.77560425 380.23324585 0.9031176 ]	[400.81668091 477.74264526 0.89867121]	[390.4513855 565.02069092 0.8710627 ]	[534.11401367 377.53915405 0.84802133]	[554.67987061 472.59335327 0.80412465]	[575.20770264 564.93737793 0.83838165]	[485.43579102 564.95690918 0.75550973]	[446.90075684 567.45385742 0.72559315]	[480.10848999 726.45825195 0.84268677]	[4.85391785e+02 8.70138489e+02 8.38454485e-01]	[523.98907471 562.44104004 0.7482965 ]	[544.45068359 726.48962402 0.83521605]	[5.21338135e+02 7.23976196e+02 5.29260635e-01]	[464.9067688 331.44674683 0.75572842]	[490.48623657 328.86895752 0.78294241]	[441.87661743 318.54125977 0.8995555 ]	[505.92202759 308.36053467 0.83558118]	[5.21202515e+02 7.67518677e+02 4.45463061e-01]	[5.23877075e+02 7.62493408e+02 3.92529696e-01]	[5.13654053e+02 7.08653870e+02 3.01160634e-01]	[4.90532990e+02 9.01050354e+02 7.66330838e-01]	[4.75085724e+02 8.95937134e+02 7.58852601e-01]	[4.90498138e+02 8.75353638e+02 7.11228371e-01]
[480.17504883 339.09350586 0.88818741]	[477.74746704 377.59561157 0.92140657]	[418.74227905 380.10006714 0.90067488]	[400.7911377 477.66592407 0.87392873]	[387.92514038 564.93206787 0.88526565]	[531.59643555 375.05374146 0.82755488]	[554.67907715 470.04702759 0.78514051]	[575.21673584 564.84588623 0.84443265]	[485.41534424 564.94000244 0.75149649]	[444.42614746 567.47070312 0.71846509]	[477.74075317 723.95294189 0.83815056]	[4.85384369e+02 8.67681152e+02 8.30806792e-01]	[524.01800537 562.40856934 0.747679 ]	[544.43035889 721.3972168 0.81058848]	[5.21236816e+02 7.26489075e+02 7.01611519e-01]	[462.42037964 326.32214355 0.81129259]	[487.93942261 323.75942993 0.84759951]	[441.87210083 316.12948608 0.89027715]	[505.86428833 305.75653076 0.8545059 ]	[5.16207336e+02 7.67512756e+02 6.81024432e-01]	[5.21314575e+02 7.62499634e+02 6.32796347e-01]	[5.11065247e+02 7.11194763e+02 4.68097448e-01]	[4.90518616e+02 9.01050049e+02 7.71199286e-01]	[4.75067535e+02 8.95929688e+02 7.60961652e-01]	[4.90511658e+02 8.72897278e+02 7.17399359e-01]
[480.17895508 336.5585022 0.87986851]	[477.69952393 375.11032104 0.89949417]	[418.74212646 377.65078735 0.89419127]	[400.77990723 475.10678101 0.85294133]	[385.37768555 562.4598999 0.89121282]	[529.07086182 369.96463013 0.81534588]	[554.65551758 464.92697144 0.79970163]	[575.1784668 562.25592041 0.8319574 ]	[485.43850708 562.43359375 0.74488753]	[446.87237549 564.97106934 0.72506326]	[477.69958496 721.39471436 0.81523204]	[4.85370941e+02 8.67659424e+02 8.31534922e-01]	[526.41448975 562.30578613 0.73521894]	[544.46307373 718.82946777 0.79440713]	[5.21274536e+02 7.26447449e+02 7.24754810e-01]	[462.40606689 321.19955444 0.84299797]	[487.94155884 318.74603271 0.88820481]	[441.87921143 316.01123047 0.8692261 ]	[503.47836304 300.74777222 0.85023499]	[5.16187988e+02 7.65058167e+02 7.06881464e-01]	[5.21296204e+02 7.62427917e+02 6.55994415e-01]	[5.13597717e+02 7.11164978e+02 5.01598656e-01]	[4.90533569e+02 9.01027649e+02 7.75105417e-01]	[4.75078308e+02 8.95923157e+02 7.66159713e-01]	[4.90500793e+02 8.72877747e+02 7.28217602e-01]
[477.66525269 334.03451538 0.86800957]	[477.69937134 374.9961853 0.88650382]	[418.7130127 377.5579834 0.89073896]	[400.77560425 470.02716064 0.84242386]	[385.38067627 562.33087158 0.87767327]	[529.07177734 364.87069702 0.81999344]	[554.66784668 464.84924316 0.81240648]	[575.18041992 559.7755127 0.83129543]	[485.4463501 562.39196777 0.73624349]	[446.87649536 564.93725586 0.72223163]	[477.73141479 718.88677979 0.81626236]	[4.85362976e+02 8.67703369e+02 8.35444152e-01]	[526.4331665 562.26281738 0.72223282]	[544.4675293 713.77191162 0.80573952]	[521.3293457 723.93145752 0.72894269]	[462.22241211 318.68951416 0.90177983]	[482.96362305 318.58691406 0.94366443]	[441.77981567 313.49447632 0.81691009]	[503.39001465 298.22219849 0.89207059]	[5.16202759e+02 7.65023987e+02 7.32888162e-01]	[5.21319885e+02 7.59910278e+02 6.73817575e-01]	[5.16143555e+02 7.08638733e+02 5.25871038e-01]	[4.90542267e+02 9.01026428e+02 7.71812677e-01]	[4.75084778e+02 8.95933838e+02 7.65938044e-01]	[4.90489960e+02 8.72920349e+02 7.25596845e-01]
[477.7416687 333.91656494 0.85596806]	[477.68334961 369.97131348 0.86215651]	[418.69140625 375.09622192 0.88038284]	[400.7718811 467.47921753 0.84972733]	[385.38903809 562.25061035 0.87216258]	[529.04718018 362.33792114 0.83350879]	[554.66546631 462.39459229 0.82367194]	[575.19543457 559.69909668 0.82664305]	[485.46957397 562.35333252 0.72722244]	[446.89086914 564.90332031 0.7169891 ]	[477.68435669 718.83001709 0.80866063]	[4.85338837e+02 8.67681213e+02 8.36321235e-01]	[526.44769287 559.79284668 0.71852332]	[544.46343994 708.72564697 0.8172394 ]	[521.3671875 721.42938232 0.73806512]	[462.29656982 318.63598633 0.89743811]	[482.97866821 316.1605835 0.9254359 ]	[441.7661438 310.91641235 0.8127358 ]	[503.35189819 298.05700684 0.88535517]	[5.16166565e+02 7.65035706e+02 7.56088495e-01]	[5.21290466e+02 7.59922180e+02 6.95785522e-01]	[5.16146667e+02 7.08595764e+02 5.49407542e-01]	[4.90545105e+02 9.01026855e+02 7.69170761e-01]	[4.75090179e+02 8.95936279e+02 7.63428807e-01]	[4.87994995e+02 8.72889771e+02 7.32265770e-01]
[480.11871338 328.94137573 0.84931237]	[477.67034912 367.37872314 0.85877389]	[418.67236328 374.9972229 0.8630982 ]	[400.75439453 467.39602661 0.86211264]	[385.36590576 559.71063232 0.85289162]	[529.0256958 362.26705933 0.85013306]	[554.61907959 462.32250977 0.83237946]	[575.21972656 554.65258789 0.80763358]	[487.91482544 562.26568604 0.71437746]	[446.95596313 562.40960693 0.70452595]	[477.67407227 716.31542969 0.80634803]	[4.85351440e+02 8.67633545e+02 8.32655668e-01]	[526.45422363 557.23553467 0.71221519]	[544.48376465 708.59259033 0.83887637]	[521.37689209 716.32470703 0.75975025]	[462.29211426 318.56188965 0.90672356]	[485.34750366 316.08197021 0.92291629]	[441.74493408 303.30307007 0.79081953]	[503.36062622 295.50390625 0.86626649]	[516.15649414 764.99932861 0.77538121]	[5.21320129e+02 7.57392212e+02 7.05540061e-01]	[5.13632080e+02 7.06104736e+02 5.78086257e-01]	[4.90517120e+02 9.00990906e+02 7.69714475e-01]	[4.75070496e+02 8.95896667e+02 7.65168548e-01]	[4.90487549e+02 8.72850891e+02 7.31558263e-01]
[477.69769287 326.34951782 0.84430766]	[477.66668701 364.82150269 0.87105542]	[418.68057251 372.48620605 0.85519302]	[400.74127197 464.91897583 0.86983937]	[385.38113403 559.690979 0.84352934]	[529.00952148 362.22528076 0.85958457]	[554.65820312 462.27111816 0.84577519]	[577.70532227 552.06884766 0.81166297]	[485.49871826 559.7532959 0.72030705]	[446.94351196 562.32824707 0.7073167 ]	[477.62594604 716.30340576 0.79778641]	[4.85350739e+02 8.65119873e+02 8.22131991e-01]	[526.47369385 554.67779541 0.71408892]	[544.51464844 706.13690186 0.84614962]	[521.34588623 713.71899414 0.78192508]	[462.2543335 316.14575195 0.90962338]	[482.95025635 316.01312256 0.92464149]	[441.75054932 300.76324463 0.80041152]	[503.33618164 295.5149231 0.88464379]	[513.58789062 764.97009277 0.78504461]	[5.21249023e+02 7.57350952e+02 7.08162427e-01]	[5.13591003e+02 7.05995422e+02 5.94910204e-01]	[4.90512329e+02 8.98512634e+02 7.72668958e-01]	[4.72593384e+02 8.95870117e+02 7.71266103e-01]	[4.90496704e+02 8.72785278e+02 7.31030405e-01]
[477.61331177 323.83062744 0.83022022]	[477.63858032 362.33435059 0.8751359 ]	[418.67370605 369.98321533 0.84903741]	[400.743927 464.8704834 0.87038028]	[385.39959717 557.25848389 0.83987927]	[528.98736572 359.80957031 0.86052471]	[554.64984131 462.20874023 0.84777951]	[577.73052979 549.50170898 0.82883775]	[487.96585083 559.77832031 0.71533078]	[449.43954468 562.35473633 0.71020937]	[477.58883667 718.81530762 0.79667145]	[4.85340851e+02 8.65084290e+02 8.19781601e-01]	[526.534729 557.17297363 0.70359975]	[544.48413086 706.11376953 0.84985548]	[521.35583496 711.21057129 0.79834116]	[462.21231079 316.04953003 0.89306045]	[482.89279175 315.93371582 0.91714132]	[441.69692993 298.25735474 0.80789346]	[503.33084106 295.43392944 0.87966979]	[513.5680542 764.99505615 0.77921104]	[5.21247925e+02 7.57370544e+02 6.98912621e-01]	[5.13608521e+02 7.05924805e+02 5.96851170e-01]	[4.90503387e+02 8.98493347e+02 7.76589870e-01]	[4.72584503e+02 8.95854919e+02 7.75777638e-01]	[4.90487305e+02 8.72759827e+02 7.31604874e-01]
[477.61154175 323.77514648 0.84083807]	[477.64089966 362.29458618 0.88580704]	[418.68325806 369.93228149 0.8504833 ]	[400.74862671 464.84570312 0.87094986]	[385.3682251 557.22900391 0.8428098 ]	[528.98059082 359.7824707 0.86316705]	[552.14941406 459.80599976 0.848643 ]	[577.75616455 546.96881104 0.84916139]	[487.972229 559.72045898 0.71063322]	[449.44989014 562.31414795 0.709544 ]	[475.08529663 716.34088135 0.78732312]	[4.82984314e+02 8.65075073e+02 8.20383787e-01]	[528.96795654 552.13439941 0.69868433]	[544.53759766 706.09967041 0.84244418]	[521.37237549 711.17407227 0.83257902]	[462.21578979 315.98773193 0.89200354]	[482.88766479 313.51199341 0.91222394]	[441.69247437 298.1942749 0.82374787]	[503.32565308 295.42266846 0.87661135]	[511.04309082 765.03851318 0.80683208]	[5.21190918e+02 7.59913269e+02 7.19810903e-01]	[5.13607544e+02 7.03484497e+02 6.29049897e-01]	[4.90492279e+02 8.98479126e+02 7.81589150e-01]	[4.72579437e+02 8.95845276e+02 7.79033303e-01]	[4.90495239e+02 8.72739990e+02 7.32252479e-01]
[477.62600708 323.75442505 0.84364241]	[477.63070679 362.26416016 0.88991028]	[418.67562866 369.89733887 0.84920913]	[400.74697876 462.43170166 0.87376958]	[385.34924316 557.21661377 0.84363663]	[528.97521973 359.75927734 0.86635005]	[552.14556885 459.82446289 0.84904915]	[577.75549316 546.95184326 0.85190958]	[488.00280762 557.22827148 0.70671803]	[449.50793457 562.2822876 0.7079196 ]	[472.60015869 713.72351074 0.78214025]	[4.82979706e+02 8.65059937e+02 8.15221608e-01]	[528.98681641 552.08026123 0.70012486]	[544.4730835 706.01098633 0.82709396]	[521.33685303 718.8324585 0.81209087]	[462.22351074 315.9593811 0.88512498]	[482.90994263 313.4821167 0.90438169]	[441.6807251 298.13589478 0.82746494]	[503.34655762 292.99679565 0.87610298]	[511.0925293 767.65435791 0.83550262]	[521.25756836 767.47662354 0.78149778]	[5.11100433e+02 7.08544678e+02 6.36042356e-01]	[4.88018219e+02 8.98457336e+02 7.78325617e-01]	[4.72561951e+02 8.93455078e+02 7.77253330e-01]	[4.90491760e+02 8.72744934e+02 7.24793732e-01]
[477.63006592 323.75921631 0.84401357]	[477.6333313 362.26141357 0.89076507]	[418.6769104 369.89633179 0.84917569]	[400.7427063 464.83474731 0.87205303]	[385.34902954 557.22180176 0.84425557]	[528.97583008 359.75170898 0.86679286]	[552.14086914 459.81158447 0.84923261]	[577.7565918 546.94525146 0.85171235]	[487.98757935 557.21209717 0.70833129]	[449.49313354 562.26177979 0.70724392]	[472.59075928 713.72338867 0.78282028]	[4.82979553e+02 8.65067322e+02 8.16314280e-01]	[528.96813965 552.07104492 0.70290744]	[544.47686768 706.0090332 0.82561558]	[521.34118652 718.83935547 0.813263 ]	[462.22491455 315.96038818 0.88489354]	[482.91421509 313.47961426 0.90351939]	[441.68002319 298.1227417 0.82974797]	[503.34268188 292.98736572 0.87692994]	[511.08666992 767.65075684 0.836339 ]	[521.25311279 767.47491455 0.78255939]	[5.13577515e+02 7.08552368e+02 6.37734532e-01]	[4.88012085e+02 8.98447510e+02 7.80512571e-01]	[4.72557648e+02 8.93447388e+02 7.77991772e-01]	[4.90498352e+02 8.72751465e+02 7.24802077e-01]
[475.14459229 321.24371338 0.84600961]	[477.60980225 362.20471191 0.89035106]	[418.66363525 367.39355469 0.84545791]	[400.74746704 464.8197937 0.87241971]	[385.31842041 557.19488525 0.84324634]	[526.52972412 359.68597412 0.87311375]	[552.13214111 459.77142334 0.84928465]	[577.706604 547.00836182 0.83845782]	[487.99813843 554.6819458 0.70673084]	[451.99359131 559.80822754 0.69899017]	[472.59997559 713.74401855 0.77594435]	[4.82959076e+02 8.65107727e+02 8.19237053e-01]	[526.52191162 549.53106689 0.71512359]	[544.40301514 706.11083984 0.84014583]	[521.44165039 729.08825684 0.86491275]	[459.83578491 313.50231934 0.87276614]	[482.87350464 313.41708374 0.89803672]	[439.32321167 298.04754639 0.80100292]	[503.33908081 292.97094727 0.87051678]	[516.15771484 785.49694824 0.80271387]	[523.80804443 775.33996582 0.77567303]	[5.16198181e+02 7.21440552e+02 6.49322271e-01]	[4.90506531e+02 8.98493347e+02 7.79055238e-01]	[4.72586151e+02 8.95867065e+02 7.72673488e-01]	[4.88001160e+02 8.72780823e+02 7.30247021e-01]
[475.06488037 321.20993042 0.84583515]	[477.61288452 359.83221436 0.89384717]	[418.66534424 367.36935425 0.84668881]	[400.74517822 464.83297729 0.87086403]	[385.30508423 557.18988037 0.84337956]	[526.53765869 359.67996216 0.87061608]	[552.14746094 459.76623535 0.84819782]	[577.68835449 547.05780029 0.82534969]	[487.98400879 557.18054199 0.70823205]	[449.50772095 559.83007812 0.70131791]	[472.60552979 716.30535889 0.77148402]	[4.82932098e+02 8.67606567e+02 8.23334038e-01]	[526.51049805 549.54650879 0.71714604]	[544.37335205 708.71270752 0.85013211]	[523.7722168 734.31097412 0.82427269]	[459.78375244 313.45666504 0.87494099]	[482.83477783 310.97387695 0.89957201]	[441.66583252 298.07476807 0.768076 ]	[503.32476807 292.98379517 0.87705451]	[518.668396 788.14935303 0.82871097]	[5.23889221e+02 7.85475342e+02 7.78827667e-01]	[5.18696899e+02 7.26629517e+02 6.71746135e-01]	[4.90487061e+02 8.98507812e+02 7.78453827e-01]	[4.72566620e+02 8.95889099e+02 7.72090197e-01]	[4.87971252e+02 8.72838684e+02 7.34045208e-01]
[475.10195923 321.21817017 0.84664065]	[477.61868286 362.19549561 0.89445132]	[418.66766357 367.37750244 0.84641176]	[400.74084473 464.86096191 0.86838669]	[385.3069458 557.18792725 0.84214306]	[526.54150391 359.68081665 0.87015206]	[552.1427002 459.76776123 0.84682798]	[577.69049072 547.05554199 0.82642353]	[488.00134277 557.17999268 0.70600259]	[452.00463867 562.25311279 0.70129663]	[475.06781006 716.28674316 0.77075034]	[4.82929108e+02 8.67616821e+02 8.23810995e-01]	[526.5189209 549.54638672 0.71520883]	[544.3692627 708.70471191 0.85034573]	[523.7723999 734.32012939 0.82276183]	[459.81234741 313.47723389 0.87626469]	[482.84915161 310.97158813 0.89834845]	[441.69268799 298.09838867 0.77250689]	[503.324646 292.95248413 0.86904657]	[518.66333008 788.15075684 0.82693219]	[5.23886658e+02 7.85481079e+02 7.80119300e-01]	[5.18693909e+02 7.29050598e+02 6.70439303e-01]	[4.90491608e+02 8.98505920e+02 7.79058099e-01]	[4.72573395e+02 8.95888733e+02 7.71425962e-01]	[4.87963562e+02 8.72846558e+02 7.34524131e-01]
[475.14215088 321.23025513 0.83860523]	[477.59170532 362.20697021 0.88538516]	[418.64978027 367.39767456 0.84388185]	[400.73654175 464.91088867 0.86414903]	[385.33325195 557.23846436 0.84645855]	[526.54644775 359.68640137 0.86804104]	[552.08398438 459.7696228 0.84052175]	[575.19396973 549.53027344 0.81324482]	[488.01998901 557.21258545 0.70956206]	[452.03549194 562.25811768 0.70621854]	[475.07427979 716.28552246 0.76676309]	[4.82904663e+02 8.67630920e+02 8.32153738e-01]	[526.52893066 552.06488037 0.70892149]	[544.43762207 711.13439941 0.83285469]	[524.02752686 744.52770996 0.82407868]	[459.84298706 313.5007019 0.87063736]	[482.86605835 313.41851807 0.88750756]	[439.32235718 298.00598145 0.8365224 ]	[503.3164978 292.92572021 0.86512488]	[521.30645752 795.85827637 0.83646744]	[5.34105591e+02 7.90705200e+02 7.85184205e-01]	[5.21297852e+02 7.34301331e+02 6.99871898e-01]	[4.88001831e+02 9.00987732e+02 7.80317366e-01]	[4.72557526e+02 8.95918152e+02 7.77380943e-01]	[4.87926178e+02 8.72873718e+02 7.54330218e-01]
[475.1282959 321.23657227 0.83841705]	[477.59405518 362.20556641 0.88686287]	[418.65014648 367.40002441 0.8445406 ]	[400.73452759 464.91159058 0.86486316]	[385.34274292 557.23913574 0.84579563]	[526.54742432 359.68173218 0.86810631]	[552.10321045 459.78308105 0.84144962]	[575.1975708 549.51947021 0.81372005]	[488.02404785 557.21508789 0.71062261]	[452.04119873 562.26379395 0.70732111]	[475.06744385 716.25079346 0.76795876]	[4.82902222e+02 8.67653503e+02 8.32373977e-01]	[526.53442383 552.065979 0.71124995]	[544.45751953 708.69299316 0.83066738]	[528.99957275 747.14501953 0.8210808 ]	[459.83499146 313.50106812 0.87144983]	[482.85940552 313.42169189 0.89106071]	[441.65887451 298.01925659 0.83634299]	[503.30560303 292.94335938 0.86339819]	[523.77935791 800.99023438 0.81349778]	[5.39195374e+02 7.93237000e+02 7.86493540e-01]	[5.23788696e+02 7.44436523e+02 7.29539156e-01]	[4.88000488e+02 9.00981995e+02 7.78687775e-01]	[4.72551331e+02 8.95919189e+02 7.76546240e-01]	[4.87919922e+02 8.72903198e+02 7.49884784e-01]
[truncated: 268 more rows]
