# Supplementary material for: Evaluation of functional tests performance using a camera-based and machine learning approach
Source: PLoS One. 2023 Nov 3;18(11):e0288279. doi: 10.1371/journal.pone.0288279 (PMC10624324; doi:10.1371/journal.pone.0288279)
Supplement: S1 Data — This dataset includes all the extracted keypoints of movements and the associated features and statistics, which were used for the analyses presented in the main manuscript. (ZIP) [file pone.0288279.s001.zip › PLOS_data_28032023/original_movement_data/CSV/000049_SDT_P_crop.csv]

[477.72994995 223.66928101 0.87078965]	[480.18087769 293.01293945 0.92242134]	[423.9197998 293.0005188 0.84280819]	[410.94284058 382.86410522 0.78828984]	[400.69381714 472.527771 0.8781926 ]	[526.4822998 292.90963745 0.85181463]	[544.34240723 380.27822876 0.88662452]	[559.75134277 464.88839722 0.86299366]	[477.73748779 470.034729 0.70416105]	[439.26950073 470.03649902 0.71939421]	[441.71102905 623.99908447 0.86395776]	[439.33111572 765.02911377 0.86448133]	[516.1807251 470.00875854 0.68017924]	[518.6350708 623.96368408 0.84006351]	[523.81860352 767.54187012 0.85872352]	[462.34780884 213.46028137 0.96080911]	[485.47116089 213.40875244 0.90062928]	[444.37203979 215.95880127 0.89646846]	[503.45797729 215.92955017 0.93759179]	[5.18786621e+02 7.93291931e+02 7.62615204e-01]	[5.39243225e+02 7.90714722e+02 7.86554575e-01]	[5.23829407e+02 7.72777344e+02 7.32799768e-01]	[439.22451782 793.23132324 0.80474538]	[421.26080322 790.63903809 0.81619328]	[4.44350769e+02 7.70257446e+02 7.54501939e-01]
[477.73065186 223.66873169 0.87095916]	[480.17950439 293.01367188 0.92225885]	[423.91790771 293.00299072 0.8435359 ]	[410.94448853 382.86212158 0.78845268]	[400.69369507 472.52929688 0.87813097]	[526.47790527 292.91049194 0.8525449 ]	[544.34155273 380.28125 0.88661736]	[559.7510376 464.89019775 0.86268282]	[477.73834229 470.02886963 0.70470488]	[439.26998901 470.02993774 0.71995544]	[441.71313477 623.97857666 0.86228645]	[439.33111572 765.03631592 0.8643316 ]	[516.18133545 470.00192261 0.68080544]	[518.63909912 623.95202637 0.84108555]	[523.81945801 767.53674316 0.85780215]	[462.34835815 213.45939636 0.96080863]	[485.47235107 213.40875244 0.90052795]	[444.37173462 215.95751953 0.89620572]	[503.45877075 215.92855835 0.93724364]	[5.21193054e+02 7.93295166e+02 7.65780568e-01]	[5.39254272e+02 7.90709351e+02 7.87331700e-01]	[5.23825134e+02 7.72770325e+02 7.31503725e-01]	[439.22369385 793.23455811 0.80343699]	[421.25952148 790.64263916 0.81569749]	[4.44351837e+02 7.70265808e+02 7.51455486e-01]
[477.67758179 226.26945496 0.86444044]	[480.18237305 293.01931763 0.92287099]	[423.92230225 292.99908447 0.84146738]	[408.46673584 382.83578491 0.79237258]	[400.66772461 472.54013062 0.87810528]	[526.4699707 292.92132568 0.85294175]	[544.32702637 380.28860474 0.88662159]	[559.72387695 464.93997192 0.85241383]	[477.71362305 470.01571655 0.69887894]	[439.25164795 470.01504517 0.71590286]	[441.69412231 624.00683594 0.86147118]	[439.32846069 765.00170898 0.86011106]	[516.1574707 469.98913574 0.67711067]	[516.19433594 623.96557617 0.83650112]	[523.82635498 767.55358887 0.85742742]	[462.32321167 215.89001465 0.94576657]	[485.42242432 213.52368164 0.91293925]	[444.37463379 215.99450684 0.88819706]	[503.46286011 216.00520325 0.93028939]	[5.21193176e+02 7.93300537e+02 7.58625209e-01]	[5.39256470e+02 7.90717896e+02 7.81121194e-01]	[5.23829773e+02 7.72793518e+02 7.26530194e-01]	[439.22735596 793.25152588 0.79895169]	[421.2583313 790.65252686 0.81435943]	[4.44341034e+02 7.70223694e+02 7.57897139e-01]
[477.60101318 231.35403442 0.87503487]	[480.17727661 293.02099609 0.92327541]	[423.91931152 292.98986816 0.8406983 ]	[410.93777466 382.80206299 0.79299909]	[400.62857056 472.55627441 0.87935805]	[526.45623779 292.93746948 0.85707587]	[544.315979 380.33496094 0.87787896]	[557.25354004 467.43817139 0.83305562]	[477.67074585 469.99688721 0.69614661]	[439.21463013 469.99066162 0.71694314]	[441.6774292 623.96405029 0.86905527]	[439.33508301 765.0178833 0.86034501]	[516.11383057 469.9772644 0.67436403]	[516.17791748 623.88067627 0.82623744]	[523.82183838 767.53338623 0.85479617]	[462.28079224 216.03631592 0.93976116]	[482.97860718 216.0007019 0.92135048]	[444.35610962 216.04785156 0.87271923]	[503.44934082 216.01019287 0.91679692]	[5.18776978e+02 7.93293762e+02 7.55437791e-01]	[5.39238220e+02 7.90715881e+02 7.77313173e-01]	[5.23831543e+02 7.72777710e+02 7.30244696e-01]	[439.21466064 793.24188232 0.79989129]	[421.24914551 790.6461792 0.81491441]	[4.44361023e+02 7.70241455e+02 7.54215121e-01]
[475.10192871 233.95176697 0.89807528]	[480.16397095 293.02056885 0.92421365]	[423.89154053 292.99691772 0.84741449]	[408.38070679 382.75680542 0.8005082 ]	[400.61746216 470.03344727 0.88205969]	[526.44848633 292.95230103 0.85981536]	[544.2980957 382.72970581 0.87913114]	[557.19555664 467.47567749 0.82325679]	[477.63671875 470.01361084 0.69838923]	[439.17428589 470.0274353 0.71918982]	[441.66452026 623.92687988 0.87189478]	[439.32693481 765.01763916 0.85929376]	[513.64624023 469.99301147 0.68230426]	[516.15771484 623.9005127 0.8275916 ]	[523.82196045 767.56011963 0.85716498]	[462.2041626 218.60455322 0.90638334]	[482.89044189 218.58178711 0.89618325]	[441.91964722 216.06858826 0.8597784 ]	[503.34436035 216.0458374 0.91138673]	[5.18778625e+02 7.93299133e+02 7.51457691e-01]	[5.39242920e+02 7.90723755e+02 7.77021945e-01]	[5.23832214e+02 7.72803894e+02 7.24136889e-01]	[439.22998047 793.22845459 0.79377794]	[421.2572937 790.64056396 0.80835748]	[4.44348053e+02 7.70240295e+02 7.52793610e-01]
[472.56512451 236.59513855 0.88323623]	[480.13223267 295.38824463 0.92136776]	[423.83187866 292.99554443 0.85835636]	[405.85275269 382.78240967 0.80735326]	[398.21749878 469.97616577 0.88587022]	[526.4352417 292.96786499 0.85968173]	[541.95874023 382.76620483 0.87779993]	[554.62982178 469.99035645 0.81422824]	[475.14608765 470.00585938 0.69013691]	[439.1171875 470.00238037 0.71304673]	[441.65917969 623.89160156 0.87154275]	[441.65542603 765.01623535 0.8577503 ]	[511.05731201 469.99035645 0.68440628]	[513.62286377 623.85345459 0.81945157]	[523.81781006 767.53997803 0.85771573]	[459.80187988 228.8039856 0.8931365 ]	[482.82977295 226.30010986 0.88841575]	[441.90020752 218.56658936 0.74593234]	[503.31799316 216.00248718 0.90087885]	[5.18778625e+02 7.93296631e+02 7.54339755e-01]	[5.39241394e+02 7.90718140e+02 7.79953182e-01]	[5.23835632e+02 7.72781738e+02 7.30108440e-01]	[4.39239838e+02 7.93236572e+02 7.87738919e-01]	[421.26422119 790.65026855 0.80412662]	[4.44377899e+02 7.70242615e+02 7.46899903e-01]
[472.55886841 236.59341431 0.88268852]	[480.13299561 295.3868103 0.92135686]	[423.83190918 292.99188232 0.85777509]	[405.84274292 382.79995728 0.80663258]	[398.21481323 469.97622681 0.88610458]	[526.43487549 292.96569824 0.8594197 ]	[544.27862549 382.74035645 0.87809438]	[554.63800049 469.9928894 0.81449711]	[475.14294434 469.99636841 0.69086003]	[439.121521 469.99313354 0.71446335]	[441.66314697 623.8828125 0.869946 ]	[441.65539551 765.00823975 0.85741162]	[511.04724121 469.98535156 0.68531954]	[513.62194824 623.85137939 0.81947416]	[523.81384277 767.55578613 0.85928655]	[459.80279541 228.80384827 0.8935867 ]	[482.8253479 226.3028717 0.8883242]	[441.90637207 218.56192017 0.74315089]	[503.31454468 216.00053406 0.9013412 ]	[5.18773621e+02 7.93312622e+02 7.50582218e-01]	[5.39240662e+02 7.90731079e+02 7.76064396e-01]	[5.23831116e+02 7.72799744e+02 7.29089022e-01]	[4.39242950e+02 7.93242126e+02 7.88236558e-01]	[421.26577759 790.6519165 0.80370176]	[4.44376587e+02 7.70235229e+02 7.46581435e-01]
[467.48999023 239.13150024 0.85813868]	[477.74081421 293.01831055 0.91654956]	[423.77890015 292.99554443 0.86756527]	[403.39172363 382.74822998 0.81427002]	[398.14834595 467.45730591 0.88943422]	[524.0100708 292.96310425 0.86580652]	[541.91900635 382.80722046 0.8740021 ]	[552.08087158 472.54412842 0.8176505 ]	[472.59591675 470.02044678 0.68153447]	[439.06280518 470.00518799 0.69942206]	[439.30093384 624.02722168 0.86894476]	[441.65737915 764.97009277 0.85181755]	[508.46380615 470.0222168 0.69487697]	[513.56835938 623.92913818 0.81248128]	[523.81610107 767.57189941 0.86393261]	[459.74118042 231.43492126 0.91448855]	[480.36358643 231.41201782 0.92255396]	[441.89962769 223.69677734 0.70933819]	[500.87045288 216.1481781 0.90115982]	[5.18792664e+02 7.93317078e+02 7.51291454e-01]	[5.39244934e+02 7.90733948e+02 7.79013515e-01]	[5.23834106e+02 7.72822754e+02 7.32087016e-01]	[439.24591064 793.24243164 0.79381669]	[421.27008057 790.64978027 0.80849963]	[4.44375275e+02 7.70191650e+02 7.49983191e-01]
[464.95458984 241.6754303 0.84822273]	[477.67572021 293.01339722 0.90535581]	[421.34573364 292.97595215 0.87845302]	[403.35842896 380.31793213 0.82498693]	[398.13583374 464.96884155 0.8805871 ]	[523.97460938 292.93948364 0.86531919]	[541.87579346 382.78668213 0.87308705]	[549.58776855 472.54653931 0.82191271]	[472.56240845 469.98446655 0.68958312]	[436.65600586 469.98428345 0.69674915]	[439.27838135 623.9743042 0.87652671]	[441.65905762 765.01904297 0.86093396]	[508.45993042 469.96615601 0.70385224]	[508.51663208 621.34649658 0.81474286]	[523.81695557 767.57855225 0.86241663]	[459.64596558 233.93240356 0.92303962]	[480.23446655 233.85314941 0.93208605]	[441.80578613 228.82815552 0.63708204]	[500.84927368 216.1355896 0.91577518]	[5.21201477e+02 7.93325134e+02 7.54116416e-01]	[5.39265625e+02 7.90726074e+02 7.77687192e-01]	[5.23827332e+02 7.72830750e+02 7.33809173e-01]	[4.39242462e+02 7.93259155e+02 7.87700415e-01]	[421.26675415 790.66503906 0.80554748]	[4.44378418e+02 7.70236084e+02 7.51419008e-01]
[462.44039917 246.78868103 0.86730832]	[477.61611938 295.3878479 0.89841473]	[421.2371521 293.0244751 0.89060491]	[403.26574707 382.74362183 0.83583766]	[398.06491089 464.96594238 0.87297857]	[523.95898438 292.96646118 0.86278641]	[541.80462646 382.73986816 0.87013823]	[549.56072998 472.54034424 0.81840801]	[469.96533203 467.47735596 0.69675654]	[436.56680298 467.45062256 0.6882177 ]	[439.24032593 623.90264893 0.87441039]	[439.33175659 765.03729248 0.86352366]	[505.88903809 467.47045898 0.72939372]	[505.97286987 621.35333252 0.82679987]	[523.80059814 767.57006836 0.86576438]	[457.13696289 234.0854187 0.90922177]	[477.74798584 233.95996094 0.92315519]	[441.6847229 231.41798401 0.59080553]	[500.78027344 216.14987183 0.89993936]	[5.21195129e+02 7.93326172e+02 7.58242309e-01]	[5.39258789e+02 7.90722534e+02 7.83474743e-01]	[5.23818726e+02 7.72823120e+02 7.43523896e-01]	[4.39230042e+02 7.93246216e+02 7.89672673e-01]	[421.25482178 790.65545654 0.80746621]	[4.44358795e+02 7.70245300e+02 7.53377795e-01]
[462.33483887 246.8197937 0.8912527 ]	[475.08584595 293.01617432 0.87808764]	[421.14974976 293.01867676 0.89343596]	[400.87384033 382.77279663 0.83846247]	[398.03366089 464.9463501 0.86339742]	[523.86798096 292.92819214 0.86280322]	[541.70269775 382.72714233 0.86058849]	[549.51391602 472.52072144 0.82221228]	[467.42337036 464.9239502 0.71191257]	[434.04995728 464.91482544 0.68398041]	[439.21316528 623.93328857 0.87350178]	[439.32342529 764.99255371 0.86231112]	[503.44161987 464.89877319 0.75179988]	[505.95629883 621.27880859 0.82047343]	[523.7979126 767.52880859 0.86110187]	[454.58969116 236.43382263 0.89804423]	[477.63104248 233.99777222 0.9129802 ]	[439.30630493 233.82244873 0.50956964]	[500.69744873 218.59220886 0.88138264]	[5.21223938e+02 7.93300598e+02 7.71495819e-01]	[539.27593994 790.68896484 0.79073703]	[5.23802307e+02 7.72783569e+02 7.51908004e-01]	[439.22805786 793.25177002 0.80321378]	[421.25125122 790.65240479 0.82015401]	[4.44343231e+02 7.70198120e+02 7.66902864e-01]
[462.25109863 249.34950256 0.90702152]	[470.01611328 292.99188232 0.8711285 ]	[418.7093811 293.02410889 0.89654326]	[400.79489136 382.7477417 0.85895807]	[395.56488037 464.93719482 0.85118651]	[523.77618408 290.43908691 0.85616571]	[539.26275635 382.7779541 0.84460908]	[547.00537109 472.5223999 0.83452946]	[464.90908813 467.41711426 0.7225036 ]	[431.47558594 464.92697144 0.68195617]	[439.18338013 623.96520996 0.8700844 ]	[439.31472778 764.98455811 0.8643114 ]	[503.35772705 467.39920044 0.75784361]	[505.88278198 621.31634521 0.83582544]	[523.79364014 767.50769043 0.86340332]	[452.02658081 236.46017456 0.8790462 ]	[475.1177063 234.05551147 0.89944005]	[439.17419434 231.44366455 0.54044312]	[498.22570801 218.6335907 0.85893506]	[5.21228638e+02 7.93295044e+02 7.82332957e-01]	[539.277771 790.68133545 0.80066353]	[5.23808533e+02 7.72752319e+02 7.58373678e-01]	[439.2114563 793.2800293 0.80452025]	[421.23815918 790.67138672 0.82603383]	[444.33297729 770.1907959 0.77417427]
[459.83093262 249.40367126 0.91270673]	[467.42935181 292.99432373 0.88426483]	[418.62405396 295.40319824 0.8899433 ]	[400.78488159 382.78063965 0.86428845]	[395.49725342 467.431427 0.83329493]	[521.32189941 290.43063354 0.85683542]	[536.7130127 382.83407593 0.81908447]	[546.92523193 472.53787231 0.84649241]	[464.8319397 467.46157837 0.72843754]	[426.43823242 467.44314575 0.68190807]	[439.20327759 623.87683105 0.8853032 ]	[439.30331421 765.01708984 0.8698526 ]	[503.30157471 467.44641113 0.75496125]	[503.46875 621.34002686 0.85110474]	[523.78607178 767.51635742 0.86956322]	[446.96429443 236.48106384 0.86670488]	[472.56567383 236.42219543 0.88247931]	[439.06048584 231.42744446 0.52124196]	[495.64529419 218.61940002 0.83547187]	[5.21236694e+02 7.93329468e+02 7.81675339e-01]	[539.29315186 790.70178223 0.80132896]	[5.23798706e+02 7.72745178e+02 7.62317896e-01]	[439.21481323 793.27355957 0.80678928]	[421.24206543 790.67559814 0.82443589]	[444.31829834 770.23114014 0.77618927]
[459.84838867 251.96884155 0.90197086]	[464.95397949 295.38217163 0.89517206]	[416.16516113 295.41705322 0.87213159]	[400.61975098 382.85317993 0.86505246]	[390.41537476 467.4901123 0.81185704]	[521.28051758 292.89562988 0.86180615]	[534.13745117 382.82714844 0.8147884 ]	[544.49273682 470.04525757 0.8558656 ]	[462.33712769 469.99441528 0.73809755]	[423.8112793 469.97836304 0.70370734]	[439.16998291 623.81665039 0.88680166]	[439.28143311 765.05944824 0.87769711]	[500.88153076 469.96682739 0.74517083]	[503.4447937 621.35205078 0.85807347]	[523.77929688 767.52563477 0.87405366]	[449.47653198 236.63287354 0.8304348 ]	[475.06219482 236.62597656 0.86058617]	[436.64465332 231.37379456 0.66440976]	[490.57388306 221.20288086 0.80982482]	[5.21237488e+02 7.93344055e+02 7.78740287e-01]	[539.29870605 790.71044922 0.79754162]	[5.23780396e+02 7.72761414e+02 7.66815007e-01]	[439.19525146 793.27832031 0.8060149 ]	[421.22311401 790.68133545 0.82520443]	[441.91415405 770.26159668 0.78013843]
[459.6048584 254.54434204 0.87876809]	[462.31832886 293.01306152 0.9264434 ]	[413.5199585 295.46575928 0.83780611]	[398.12319946 385.33688354 0.84461987]	[380.35351562 470.02389526 0.8527379 ]	[518.68365479 290.45339966 0.82309872]	[526.48443604 382.7862854 0.82967043]	[541.90478516 472.57846069 0.86980748]	[459.85250854 472.57333374 0.74133635]	[421.28927612 472.58456421 0.71937251]	[436.68658447 623.92840576 0.87664628]	[439.27056885 765.02404785 0.87557197]	[500.71347046 470.02911377 0.72528875]	[503.3213501 621.40600586 0.87489867]	[523.78387451 767.56085205 0.87994099]	[444.29641724 239.19677734 0.81489271]	[464.91949463 239.17988586 0.83972162]	[426.44567871 233.85166931 0.6009137 ]	[485.35275269 223.69441223 0.84582716]	[5.21248596e+02 7.95794739e+02 7.78625071e-01]	[539.30310059 790.7366333 0.79311061]	[5.23792175e+02 7.72786865e+02 7.57317424e-01]	[439.1937561 793.25897217 0.81897014]	[421.22912598 790.67297363 0.83018202]	[441.91723633 770.23339844 0.7849322 ]
[457.11260986 257.02386475 0.86688471]	[459.81878662 295.38424683 0.93176806]	[408.45651245 295.46813965 0.82961738]	[398.02011108 385.38146973 0.82825243]	[380.21084595 472.5456543 0.87237602]	[513.60449219 292.94641113 0.81392503]	[524.012146 382.82019043 0.84225327]	[541.80230713 470.02392578 0.87036228]	[459.68289185 472.58007812 0.74366212]	[421.16156006 472.59466553 0.73589969]	[436.59262085 624.00976562 0.8619858 ]	[439.26074219 765.04064941 0.87818152]	[498.17105103 472.51837158 0.70689952]	[503.26278687 621.39257812 0.87368816]	[523.77893066 767.59185791 0.88745999]	[441.80715942 246.75959778 0.80603319]	[462.40487671 241.73088074 0.83967501]	[423.82958984 233.91914368 0.57154447]	[482.86468506 226.2585907 0.86301535]	[5.21250122e+02 7.95800659e+02 7.77730107e-01]	[5.39295105e+02 7.90745056e+02 7.89647460e-01]	[5.23782654e+02 7.72823547e+02 7.52394795e-01]	[439.1685791 793.24865723 0.82334685]	[421.20993042 790.66534424 0.83453929]	[441.90515137 770.24139404 0.79047453]
[454.56942749 257.08331299 0.80256587]	[459.7142334 293.02722168 0.92956519]	[405.82870483 295.42584229 0.84372985]	[393.05282593 385.29821777 0.80559468]	[380.14163208 472.5713501 0.88169354]	[508.54074097 292.94631958 0.81784886]	[523.871521 382.83166504 0.86575502]	[539.30706787 470.04122925 0.85037196]	[457.21838379 472.57650757 0.72679162]	[418.76107788 475.11151123 0.74613833]	[434.07458496 623.99932861 0.85086054]	[439.25970459 765.0269165 0.87507236]	[495.61138916 470.02984619 0.69344741]	[500.88049316 621.37945557 0.87690806]	[523.78131104 767.6237793 0.88938272]	[441.68411255 246.80699158 0.72927892]	[462.28485107 244.2769928 0.80107856]	[421.30993652 233.87680054 0.63579261]	[482.73513794 226.21995544 0.88197148]	[5.21276062e+02 7.95832520e+02 7.72719502e-01]	[5.39311829e+02 7.90763245e+02 7.89635062e-01]	[5.23784058e+02 7.75270203e+02 7.48356938e-01]	[439.18865967 793.22943115 0.82372594]	[421.22973633 790.65490723 0.83221895]	[441.90267944 770.22369385 0.78884882]
[451.99624634 256.99804688 0.81982404]	[459.59536743 295.40341187 0.91912472]	[400.83721924 295.43209839 0.87908387]	[387.8550415 385.33407593 0.7956906 ]	[377.70721436 475.06359863 0.88408864]	[505.96832275 292.96383667 0.84225184]	[523.83276367 382.77856445 0.87157261]	[539.20019531 469.9621582 0.83804154]	[457.08590698 472.54342651 0.7159344 ]	[418.65917969 475.08477783 0.75079781]	[431.5177002 624.02746582 0.83358026]	[439.26245117 765.0168457 0.87640077]	[490.51980591 470.01348877 0.69294333]	[500.80236816 621.31439209 0.87359571]	[523.79187012 767.61346436 0.88952255]	[439.28317261 244.20240784 0.78180802]	[462.20788574 244.22773743 0.83083349]	[421.27722168 233.88665771 0.74637353]	[480.34460449 228.8401947 0.88777488]	[5.21278076e+02 7.95846375e+02 7.72754967e-01]	[5.41719971e+02 7.90776184e+02 7.85150230e-01]	[5.23808228e+02 7.72841125e+02 7.49076009e-01]	[439.19592285 793.22924805 0.82380909]	[421.24462891 790.65368652 0.82967806]	[441.90722656 770.21154785 0.7890296 ]
[446.8729248 257.03039551 0.83287394]	[457.07147217 295.42904663 0.89666891]	[400.67416382 295.47463989 0.90004677]	[382.83615112 385.37332153 0.80883926]	[377.65023804 472.57733154 0.87981057]	[503.46408081 292.98843384 0.85904682]	[521.38647461 382.80770874 0.86336219]	[536.63659668 472.51791382 0.81355143]	[454.55044556 472.54962158 0.70485896]	[418.56466675 475.09170532 0.73796916]	[431.47668457 623.98681641 0.83971632]	[439.25463867 765.00579834 0.87610638]	[487.96279907 470.0072937 0.70353639]	[500.79037476 621.41339111 0.8812238 ]	[523.77728271 767.63720703 0.89168131]	[439.152771 244.26708984 0.79191941]	[459.71868896 246.74513245 0.83932549]	[421.19360352 233.92153931 0.73960245]	[480.24868774 228.82759094 0.87915188]	[5.21281067e+02 7.95881470e+02 7.59113729e-01]	[5.41729187e+02 7.90797974e+02 7.76217043e-01]	[5.23785095e+02 7.75286194e+02 7.38611519e-01]	[439.20028687 793.22106934 0.82386816]	[421.25402832 790.64807129 0.82996571]	[441.90136719 770.19769287 0.79023045]
[444.34030151 257.18673706 0.85123229]	[449.51754761 295.43338013 0.87516093]	[398.1993103 295.50787354 0.9065609 ]	[380.33059692 387.86630249 0.83115774]	[377.55413818 472.57321167 0.86810458]	[503.31732178 293.00183105 0.87120718]	[521.21801758 382.77459717 0.86137015]	[531.56976318 475.0715332 0.82245779]	[451.98721313 470.03274536 0.70473373]	[416.12942505 472.57775879 0.72153997]	[428.96166992 626.49572754 0.83426595]	[439.24871826 765.01251221 0.88050544]	[485.42950439 469.96087646 0.72508276]	[500.75323486 623.85003662 0.88932568]	[523.76324463 767.65570068 0.89048922]	[436.69726562 249.35746765 0.80725884]	[459.63214111 249.38935852 0.87998503]	[421.14065552 233.92614746 0.66538709]	[477.7421875 228.8522644 0.8420139]	[5.21279419e+02 7.98358276e+02 7.42410898e-01]	[5.41732666e+02 7.90817444e+02 7.66575158e-01]	[5.23768494e+02 7.75335327e+02 7.22894251e-01]	[439.20983887 790.84448242 0.82561713]	[421.26095581 790.64190674 0.83302671]	[441.89294434 770.19378662 0.7944231 ]
[444.33840942 257.18878174 0.85060018]	[449.51681519 295.42721558 0.87410891]	[398.20611572 295.5012207 0.90540451]	[380.33288574 387.88024902 0.82936192]	[377.55026245 472.57415771 0.86701101]	[503.31182861 292.99203491 0.87009645]	[521.22961426 382.78561401 0.86136043]	[531.5723877 475.08004761 0.82334316]	[449.52587891 472.52883911 0.70458555]	[416.11682129 472.59249878 0.71939462]	[428.96948242 626.50738525 0.83616674]	[439.25509644 765.00598145 0.8793776 ]	[485.43399048 469.97915649 0.72493374]	[500.75170898 623.85388184 0.88907039]	[523.76672363 767.6506958 0.89115691]	[436.69464111 249.3618927 0.80573845]	[459.63128662 249.39190674 0.87920099]	[421.14324951 233.93009949 0.65982056]	[477.74438477 228.85684204 0.84332156]	[5.21261292e+02 7.95891418e+02 7.41754532e-01]	[5.39315552e+02 7.90806702e+02 7.65486300e-01]	[5.23778320e+02 7.75329163e+02 7.26429880e-01]	[439.21124268 790.84570312 0.82635105]	[421.26400757 790.64141846 0.83373404]	[441.90057373 770.19110107 0.79373741]
[441.83117676 259.64227295 0.8395462 ]	[446.90765381 295.42163086 0.88268322]	[398.08230591 295.5138855 0.89360237]	[380.24395752 387.88534546 0.84913623]	[375.07409668 475.07727051 0.84666538]	[500.85626221 292.97763062 0.87338376]	[518.65539551 382.78753662 0.82710081]	[529.019104 475.10415649 0.8306182 ]	[446.95193481 470.02362061 0.71041787]	[416.01675415 472.58566284 0.70105386]	[428.9085083 626.50061035 0.83266395]	[439.26065063 765.00061035 0.88001496]	[482.94818115 467.44924927 0.74275535]	[500.70645142 623.84802246 0.88605714]	[523.76550293 767.70880127 0.88887376]	[434.11734009 251.84379578 0.76498401]	[457.15142822 251.86117554 0.84789419]	[418.64321899 234.00595093 0.61776507]	[475.08468628 228.86088562 0.80723733]	[5.21270508e+02 7.98389343e+02 7.20659137e-01]	[5.41725708e+02 7.93218750e+02 7.51850307e-01]	[5.23777954e+02 7.77862610e+02 7.15041041e-01]	[439.22637939 793.2331543 0.82104093]	[421.27236938 790.66412354 0.82917398]	[441.90380859 770.18182373 0.79372352]
[439.27575684 257.14318848 0.83685082]	[444.3821106 295.43005371 0.89783692]	[395.60952759 295.52880859 0.87625748]	[380.13256836 390.47149658 0.85737687]	[372.54595947 475.10012817 0.82387018]	[500.74432373 292.96234131 0.86968648]	[513.64672852 382.83288574 0.80780417]	[526.46801758 475.12503052 0.84389406]	[444.38095093 469.97332764 0.72665364]	[408.44696045 472.53314209 0.68885791]	[426.34588623 626.40557861 0.84978044]	[439.2555542 765.01263428 0.88098276]	[482.84561157 464.93197632 0.75969058]	[500.68222046 623.83868408 0.89027071]	[523.75604248 767.59277344 0.8720634 ]	[426.44219971 246.76785278 0.7443772 ]	[454.5423584 249.36352539 0.79322183]	[416.11621094 234.06990051 0.52277923]	[470.01922607 231.33129883 0.81271303]	[5.18753357e+02 7.95808716e+02 7.35900581e-01]	[5.39242676e+02 7.90772583e+02 7.68980801e-01]	[5.23847107e+02 7.75266846e+02 7.16966152e-01]	[439.23483276 793.24041748 0.81486803]	[421.2833252 790.67382812 0.82209682]	[441.89212036 770.19573975 0.79190421]
[439.28857422 259.63659668 0.85794199]	[441.9208374 295.46862793 0.9157083 ]	[395.53305054 295.60119629 0.86749339]	[377.69815063 393.03808594 0.87624675]	[369.93713379 475.15484619 0.81775773]	[500.64825439 292.98529053 0.86059529]	[511.0534668 382.85632324 0.79512203]	[524.01940918 475.09631348 0.85441315]	[444.29214478 472.56716919 0.73088336]	[405.87231445 475.0871582 0.69854903]	[423.80786133 626.39727783 0.86068201]	[439.24996948 765.00939941 0.87918329]	[482.77627563 470.00473022 0.75233114]	[498.21420288 623.83428955 0.86898851]	[521.31835938 752.24768066 0.8750003 ]	[428.92260742 249.36286926 0.76938838]	[454.5501709 251.8993988 0.83317703]	[416.05975342 236.47044373 0.61680007]	[467.46044922 231.41616821 0.8121134 ]	[5.21219971e+02 7.93259338e+02 7.84998059e-01]	[5.39208313e+02 7.88223999e+02 7.76595354e-01]	[5.21251099e+02 7.65067993e+02 7.25299358e-01]	[439.22897339 793.25866699 0.8094219 ]	[421.28860474 790.68798828 0.8171103 ]	[441.90029907 770.18414307 0.79500318]
[439.26669312 259.62594604 0.84604305]	[441.79333496 295.47387695 0.93051267]	[390.5093689 295.59625244 0.84459388]	[377.62954712 392.99682617 0.86403799]	[364.82333374 475.14694214 0.82800019]	[498.1600647 293.01779175 0.85027874]	[508.52966309 385.3208313 0.79174972]	[523.98712158 475.13464355 0.86787271]	[441.85665894 475.07907104 0.74476063]	[403.33566284 475.13937378 0.71595919]	[421.3543396 626.41021729 0.86184663]	[439.23654175 765.03399658 0.87766868]	[482.73681641 470.02801514 0.75820053]	[498.14056396 621.3223877 0.84411204]	[521.20074463 752.29766846 0.84709918]	[428.90371704 249.39622498 0.75211239]	[452.02752686 251.89335632 0.80388826]	[413.48815918 234.06742859 0.70124006]	[464.92294312 228.86683655 0.82995331]	[518.7890625 793.20800781 0.8253119 ]	[536.70056152 788.19024658 0.79670829]	[5.18743164e+02 7.67528809e+02 7.41799414e-01]	[439.18624878 793.26678467 0.8010726 ]	[421.24185181 790.690979 0.81164229]	[441.89685059 770.20800781 0.7897982 ]
[439.26367188 262.18869019 0.7872535 ]	[441.68942261 295.49697876 0.9354589 ]	[387.92333984 295.64572144 0.84194762]	[377.57702637 393.05151367 0.86490214]	[362.3190918 477.63293457 0.84969836]	[495.64331055 295.41143799 0.84168595]	[506.01818848 385.30551147 0.80287772]	[523.93200684 475.12017822 0.86912858]	[441.82125854 475.0960083 0.74686074]	[403.28186035 475.16027832 0.71863127]	[421.30633545 624.02246094 0.86741114]	[439.24136353 765.02124023 0.87572539]	[482.7175293 470.03463745 0.75150543]	[495.69833374 618.83526611 0.82735169]	[516.12805176 749.75476074 0.81771094]	[426.44146729 254.42807007 0.71354574]	[449.431427 254.35975647 0.78001511]	[408.4815979 236.50086975 0.73382533]	[462.42266846 228.87191772 0.86710811]	[511.06417847 793.22155762 0.82216173]	[529.0098877 788.18096924 0.82103813]	[5.13631958e+02 7.62502075e+02 7.21510828e-01]	[439.17398071 793.2366333 0.80222791]	[421.22518921 790.66162109 0.81291634]	[444.3062439 770.21478271 0.79564047]
[441.69467163 262.16091919 0.79531521]	[439.23791504 295.49111938 0.93832278]	[385.36749268 295.64727783 0.85092646]	[377.53335571 392.99530029 0.84807557]	[362.29156494 477.68670654 0.8665241 ]	[490.53503418 293.02328491 0.8306942 ]	[505.89050293 382.79806519 0.82959187]	[523.88885498 472.60580444 0.86440146]	[441.73959351 472.58654785 0.75127214]	[400.83166504 477.61956787 0.73414475]	[421.31240845 624.0098877 0.86167729]	[439.2449646 765.02258301 0.87528503]	[480.32772827 467.46939087 0.74984521]	[495.64654541 618.74371338 0.8184123 ]	[508.47723389 749.6081543 0.82464582]	[431.4800415 254.44897461 0.72223938]	[449.44378662 254.3518219 0.77970254]	[408.43588257 236.6103363 0.76782858]	[462.34020996 231.33621216 0.85540682]	[506.00521851 790.67877197 0.86417544]	[526.39477539 785.62097168 0.80743384]	[5.05976288e+02 7.57320801e+02 7.34158397e-01]	[439.19125366 790.83972168 0.79838157]	[421.24151611 790.65081787 0.81147075]	[444.31604004 770.20648193 0.80083251]
[436.65722656 259.69198608 0.79043651]	[439.10272217 295.56259155 0.93090862]	[380.33938599 298.03515625 0.87770921]	[372.50708008 390.50531006 0.79703748]	[359.72360229 477.68353271 0.89481854]	[485.45492554 295.47210693 0.86728871]	[503.4201355 382.82891846 0.84454036]	[523.8347168 475.10888672 0.86998576]	[441.66748047 472.56695557 0.75490415]	[400.77297974 475.14028931 0.73392665]	[421.25134277 626.45117188 0.87747258]	[439.28460693 765.09002686 0.86927396]	[480.2510376 467.45346069 0.74537879]	[485.48995972 613.72363281 0.80490571]	[500.77624512 759.88378906 0.8120873 ]	[421.36154175 254.37741089 0.75590807]	[441.86831665 251.97209167 0.81993616]	[400.89358521 236.5980072 0.75891489]	[462.21487427 231.37678528 0.87835592]	[503.40118408 790.79187012 0.81146961]	[521.31451416 788.09405518 0.81344688]	[4.95653168e+02 7.70200623e+02 7.03844666e-01]	[439.18029785 793.22045898 0.80533904]	[421.23788452 790.65490723 0.81224823]	[444.38409424 770.30725098 0.77039897]
[428.92047119 262.21331787 0.73292112]	[436.6401062 295.62890625 0.9107126 ]	[380.25302124 298.08496094 0.89062858]	[369.90158081 393.02288818 0.79353333]	[359.64093018 480.13317871 0.90605092]	[485.34420776 295.52355957 0.87788337]	[503.41500854 387.88677979 0.8356393 ]	[523.82696533 477.64801025 0.8878907 ]	[439.3104248 472.58544922 0.76606858]	[400.7428894 475.13711548 0.74347645]	[421.22824097 626.40356445 0.88693434]	[439.29629517 767.51196289 0.88119054]	[480.22695923 469.96459961 0.74795747]	[485.35760498 616.20892334 0.83234602]	[498.2121582 767.61334229 0.8177408 ]	[418.75964355 254.39398193 0.71706945]	[439.30923462 254.42350769 0.82551098]	[400.76565552 236.5594635 0.63673782]	[459.81625366 233.90730286 0.88678408]	[500.7802124 793.37237549 0.82435524]	[518.66625977 790.67999268 0.82559854]	[4.88010132e+02 7.80399475e+02 6.84321761e-01]	[4.39201202e+02 7.93219055e+02 7.85458148e-01]	[421.2671814 790.67584229 0.80195814]	[4.44414032e+02 7.72705505e+02 7.47331858e-01]
[428.98629761 262.23330688 0.72309023]	[436.64071655 295.63058472 0.91101396]	[380.25405884 298.08901978 0.89042938]	[369.89883423 393.03460693 0.79430914]	[359.64038086 480.15536499 0.91036344]	[485.34457397 295.52380371 0.87883717]	[503.41201782 387.88742065 0.83601755]	[523.82537842 477.64447021 0.8875041 ]	[439.31530762 475.07025146 0.76780599]	[400.7432251 475.15621948 0.74577463]	[421.22668457 624.02026367 0.88792372]	[439.29428101 767.51312256 0.88218892]	[480.23309326 469.9826355 0.74951452]	[485.35748291 616.20178223 0.83217847]	[498.21252441 767.60528564 0.82064259]	[421.14770508 254.42771912 0.72211885]	[441.66567993 254.43305969 0.82163554]	[400.78366089 236.58421326 0.66087949]	[459.82244873 233.89468384 0.88427788]	[500.78842163 793.36395264 0.83201146]	[518.67474365 790.67071533 0.83102995]	[4.90486786e+02 7.77908508e+02 6.86996639e-01]	[4.39178955e+02 7.93226746e+02 7.85070419e-01]	[421.24737549 790.67687988 0.80045086]	[4.44417206e+02 7.72703613e+02 7.48957813e-01]
[423.91091919 267.29281616 0.79586834]	[434.03082275 298.12295532 0.89276212]	[380.11499023 300.67733765 0.88656008]	[364.79852295 398.0272522 0.8284862 ]	[357.2024231 480.32699585 0.93789542]	[482.85018921 295.63085938 0.90500236]	[503.3861084 387.91085815 0.83999181]	[523.7980957 477.65612793 0.89135087]	[439.27624512 477.66525269 0.78945732]	[400.68328857 480.16992188 0.77609873]	[421.18634033 626.48321533 0.8877905 ]	[439.26699829 767.49102783 0.86473143]	[480.22601318 475.13735962 0.75700182]	[482.89941406 621.34039307 0.87119597]	[485.40606689 770.10064697 0.84429896]	[418.64224243 254.52287292 0.82076287]	[439.19042969 254.51141357 0.89657199]	[400.70153809 236.62512207 0.652771 ]	[459.72415161 234.00491333 0.90244043]	[4.82888245e+02 8.03493652e+02 7.91084290e-01]	[5.03331818e+02 7.95844177e+02 7.72489429e-01]	[4.80347473e+02 7.80424866e+02 7.41836607e-01]	[4.39261902e+02 7.95880676e+02 7.13738739e-01]	[4.21281525e+02 7.90846375e+02 7.34860659e-01]	[4.44344269e+02 7.72698303e+02 7.48649120e-01]
[423.82000732 269.85998535 0.81878352]	[431.49398804 298.20513916 0.88411516]	[377.72042847 300.7699585 0.87425977]	[362.32244873 398.15063477 0.8504703 ]	[357.18399048 482.74420166 0.9488551 ]	[482.79681396 298.03674316 0.91296822]	[503.35253906 390.44314575 0.83378547]	[523.76544189 477.71716309 0.89237428]	[441.67556763 480.15979004 0.79578632]	[400.76324463 480.25765991 0.77602768]	[421.13531494 626.48065186 0.89121038]	[439.25610352 767.48516846 0.87340981]	[480.27230835 477.66775513 0.77226335]	[482.83502197 621.35076904 0.8801645 ]	[482.90783691 770.2611084 0.85423315]	[416.16738892 254.59251404 0.81554437]	[439.13241577 254.57034302 0.89545941]	[400.65820312 239.12385559 0.64414763]	[459.66088867 234.07939148 0.90485692]	[4.82877167e+02 8.06062561e+02 7.98200011e-01]	[5.00863342e+02 7.98441711e+02 7.60886133e-01]	[4.80202057e+02 7.85547546e+02 7.75359035e-01]	[4.39270569e+02 7.95846558e+02 7.14125037e-01]	[4.21330444e+02 7.90814819e+02 7.32622445e-01]	[4.44309326e+02 7.72699402e+02 7.45208800e-01]
[423.82678223 269.86489868 0.81832147]	[431.49121094 298.20144653 0.88455808]	[377.71994019 300.7678833 0.87472749]	[362.32376099 398.1522522 0.85059434]	[357.18319702 482.74234009 0.94765955]	[482.79421997 298.03158569 0.9130578 ]	[503.34780884 390.43484497 0.83427995]	[523.76855469 477.71514893 0.89357305]	[441.68307495 480.15914917 0.7940383 ]	[400.77246094 480.26046753 0.77507675]	[421.13433838 626.47900391 0.89050394]	[439.25689697 767.48486328 0.8712799 ]	[480.27304077 477.65963745 0.77192175]	[482.83737183 621.35345459 0.88028044]	[482.90576172 770.25134277 0.85556626]	[418.54812622 256.94744873 0.8161388 ]	[439.13601685 254.57583618 0.89626467]	[400.65655518 239.12510681 0.64737594]	[459.65655518 236.42874146 0.90423983]	[4.82854126e+02 8.06069153e+02 8.00389886e-01]	[5.00851685e+02 7.98448547e+02 7.59806514e-01]	[4.80202271e+02 7.85528442e+02 7.70854115e-01]	[4.41699799e+02 7.95874207e+02 7.13663340e-01]	[4.21350525e+02 7.90832092e+02 7.26510763e-01]	[4.44312531e+02 7.72697510e+02 7.42428839e-01]
[421.31854248 272.35629272 0.84702307]	[428.97756958 300.70373535 0.86549562]	[377.65753174 305.81210327 0.85470015]	[362.25421143 398.23721313 0.85752618]	[357.15591431 482.83120728 0.94595951]	[482.76098633 298.16848755 0.9105016 ]	[503.34048462 393.05307007 0.83994126]	[521.4185791 480.15478516 0.89902461]	[441.66262817 480.24441528 0.80987489]	[400.74874878 480.33828735 0.78350794]	[418.79391479 626.59448242 0.88358182]	[439.25610352 765.05145264 0.86652815]	[480.24905396 480.15002441 0.78152663]	[482.74185181 621.390625 0.87576985]	[482.82400513 770.14532471 0.85229141]	[413.59451294 257.0088501 0.80577767]	[436.65463257 256.98678589 0.87317169]	[398.25402832 244.21536255 0.5540911 ]	[457.146698 236.576828 0.87071073]	[480.24282837 806.11401367 0.82187235]	[4.98216248e+02 8.03469116e+02 7.69844890e-01]	[4.80144867e+02 7.82945190e+02 6.81001365e-01]	[4.41699127e+02 7.98362183e+02 7.21899450e-01]	[4.21353638e+02 7.90831848e+02 7.39748001e-01]	[4.44322052e+02 7.70264282e+02 7.45401502e-01]
[421.34115601 269.86917114 0.83210212]	[428.97723389 303.27160645 0.84199506]	[377.64202881 310.95236206 0.86321604]	[362.2137146 400.72607422 0.85968977]	[357.09194946 482.92938232 0.93728405]	[482.75076294 300.64331055 0.89669156]	[503.32052612 395.62322998 0.86291075]	[523.76312256 480.243927 0.91032124]	[441.66275024 482.75286865 0.81685179]	[400.76257324 482.83340454 0.78797996]	[418.71813965 626.58428955 0.88040048]	[439.22723389 764.97589111 0.8577286 ]	[480.23931885 480.29037476 0.79869926]	[480.27365112 623.83123779 0.87358117]	[480.31692505 777.84857178 0.80073851]	[413.5703125 256.97445679 0.80153334]	[436.62982178 254.55664062 0.86217636]	[398.18411255 251.85140991 0.60626233]	[457.07672119 236.59133911 0.84940803]	[480.25619507 808.77062988 0.83816099]	[498.15774536 808.56658936 0.810655 ]	[4.75073273e+02 7.88203430e+02 7.12964714e-01]	[4.41738312e+02 7.95840393e+02 7.28837192e-01]	[4.23802002e+02 7.90785767e+02 7.43209779e-01]	[4.41825928e+02 7.70206970e+02 7.21248567e-01]
[423.77960205 274.87475586 0.8464402 ]	[426.44668579 308.40447998 0.83489221]	[377.59442139 313.53933716 0.88402903]	[359.83291626 403.37442017 0.83449984]	[357.04544067 487.95327759 0.89041877]	[482.7159729 300.73843384 0.88686615]	[503.25671387 398.0484314 0.86804307]	[521.42022705 480.29864502 0.90326011]	[439.31430054 482.81890869 0.8109315 ]	[400.7427063 482.89694214 0.7878769 ]	[418.71258545 629.13897705 0.86593688]	[439.22390747 765.01660156 0.85923028]	[480.2130127 480.35046387 0.78748167]	[480.14379883 624.0135498 0.86549205]	[480.24172974 775.2769165 0.80945808]	[416.03717041 259.58135986 0.80208451]	[436.65737915 257.12341309 0.87107056]	[398.12854004 254.35610962 0.7003774 ]	[454.56350708 239.09771729 0.81982744]	[477.71237183 808.74591064 0.81392694]	[4.95604065e+02 8.08530823e+02 7.79621601e-01]	[4.75108887e+02 7.88080872e+02 6.90093160e-01]	[4.41735321e+02 7.98378845e+02 7.32431650e-01]	[4.23790710e+02 7.90830322e+02 7.45412350e-01]	[4.41823730e+02 7.70210632e+02 6.99874222e-01]
[421.17102051 277.51345825 0.8504259 ]	[426.4201355 313.48181152 0.86675411]	[377.58032227 316.02716064 0.89107585]	[359.75598145 408.38467407 0.84325379]	[356.98330688 493.05432129 0.86873531]	[480.37322998 305.82592773 0.85826153]	[503.23693848 398.25991821 0.89481753]	[521.41894531 482.84194946 0.91555756]	[439.28192139 485.4012146 0.79454672]	[400.71401978 485.47012329 0.78188121]	[418.75869751 631.67736816 0.85856652]	[439.24758911 765.01715088 0.84133911]	[480.1986084 482.90042114 0.77540237]	[477.65991211 626.61682129 0.81947041]	[4.80157227e+02 7.80432617e+02 7.80271649e-01]	[408.39321899 262.22000122 0.75529933]	[434.09912109 262.24047852 0.80426967]	[395.62612915 254.43666077 0.52986276]	[452.06417847 244.20796204 0.79380262]	[4.77706451e+02 8.11151733e+02 7.87543952e-01]	[4.93050720e+02 8.08613220e+02 7.78786898e-01]	[4.72562225e+02 7.90630127e+02 6.78166449e-01]	[4.41797607e+02 7.95877808e+02 7.10441172e-01]	[4.23845093e+02 7.90814514e+02 7.22946703e-01]	[4.41822784e+02 7.70181335e+02 6.33874238e-01]
[421.35821533 280.14880371 0.82058501]	[423.88412476 316.11083984 0.89967537]	[377.52215576 318.72103882 0.87998837]	[359.66033936 416.09799194 0.86876899]	[354.52520752 498.20410156 0.87342739]	[480.25170898 313.48019409 0.87678766]	[500.85778809 400.81259155 0.87710792]	[521.42681885 490.56646729 0.8619982 ]	[439.25048828 495.61077881 0.77716017]	[400.68356323 495.662323 0.76867008]	[418.72329712 639.28112793 0.84738404]	[439.2388916 762.42315674 0.83987719]	[480.16827393 493.06890869 0.74143863]	[475.08145142 631.64379883 0.80165774]	[4.75089478e+02 7.83021667e+02 7.59559333e-01]	[413.58953857 272.4407959 0.76893026]	[436.59063721 272.37393188 0.82918417]	[395.64019775 259.57952881 0.66196078]	[449.44818115 249.3837738 0.79578274]	[464.89413452 811.33044434 0.81698447]	[482.90951538 811.23547363 0.83840007]	[4.64922577e+02 7.90636108e+02 6.90826595e-01]	[4.39224731e+02 8.00970520e+02 7.61772633e-01]	[4.21297058e+02 7.93235168e+02 7.52777755e-01]	[4.41846619e+02 7.67638916e+02 6.69527888e-01]
[421.24197388 287.86328125 0.81908906]	[423.82467651 318.66009521 0.90897208]	[375.10092163 323.73965454 0.84865743]	[359.61450195 418.67318726 0.89208359]	[354.45776367 500.87109375 0.88763511]	[480.20401001 316.09448242 0.90618563]	[500.81893921 405.82504272 0.86184144]	[521.40008545 495.65380859 0.87052768]	[439.28488159 498.26699829 0.81036264]	[400.72506714 500.72360229 0.80023372]	[418.74038696 641.80438232 0.85744584]	[439.27624512 754.84417725 0.84330249]	[480.1947937 498.20587158 0.76954806]	[470.03375244 634.23297119 0.79508305]	[4.72563904e+02 7.85578369e+02 7.83123970e-01]	[410.95239258 277.48657227 0.79205495]	[434.06906128 275.02160645 0.84894943]	[395.55090332 264.7897644 0.62856257]	[446.91470337 254.43983459 0.81069887]	[4.64843262e+02 8.16316040e+02 7.94866443e-01]	[482.84359741 813.80047607 0.83972108]	[4.64860138e+02 7.90698669e+02 7.33570874e-01]	[4.39077576e+02 7.98387756e+02 7.73187757e-01]	[421.20413208 790.71722412 0.79801089]	[4.41917206e+02 7.67480713e+02 6.38551593e-01]
[421.26040649 290.40908813 0.81656265]	[423.79650879 323.71713257 0.87801653]	[375.08337402 331.44955444 0.83683127]	[359.59820557 421.27941895 0.90376234]	[349.45404053 503.42449951 0.86318898]	[480.20202637 318.66943359 0.91175699]	[500.81332397 410.97821045 0.84235549]	[521.36486816 498.26275635 0.89227289]	[439.25726318 500.7633667 0.83213907]	[400.71170044 500.8237915 0.81708384]	[418.75009155 641.82739258 0.86304915]	[439.3052063 754.77880859 0.84923053]	[480.14678955 500.72109985 0.77360082]	[470.00793457 639.31988525 0.81133318]	[467.47665405 788.19506836 0.80092686]	[410.98779297 277.56613159 0.76864171]	[434.05453491 275.11862183 0.81945419]	[395.53839111 272.36102295 0.72307849]	[444.42337036 257.12380981 0.85797548]	[4.64890015e+02 8.24041382e+02 7.78560638e-01]	[4.82856750e+02 8.21442566e+02 8.05692375e-01]	[4.62314728e+02 7.93257874e+02 7.39024520e-01]	[4.39070038e+02 7.98429810e+02 7.91601062e-01]	[421.23657227 790.69921875 0.81165755]	[4.44338257e+02 7.64955627e+02 6.09134972e-01]
[418.73361206 295.45941162 0.80997783]	[423.80081177 331.3996582 0.86266899]	[375.08572388 336.48428345 0.86605489]	[359.57266235 423.878479 0.87651092]	[346.81912231 506.01849365 0.82821101]	[480.20407104 321.24447632 0.87894303]	[500.81811523 418.60665894 0.88247454]	[521.35168457 500.89074707 0.90609562]	[439.28414917 503.3074646 0.83346957]	[400.73846436 503.36767578 0.81019795]	[418.74780273 641.88470459 0.87272793]	[441.70584106 754.77526855 0.85772181]	[480.15899658 500.87631226 0.78584504]	[467.41165161 644.44458008 0.84463489]	[467.39532471 790.67236328 0.81008875]	[405.86953735 280.11657715 0.72925812]	[428.95843506 277.6890564 0.7695353 ]	[393.00143433 274.94787598 0.6689015 ]	[444.37860107 262.16513062 0.83115625]	[4.62411804e+02 8.29068176e+02 8.22904229e-01]	[482.76248169 826.5916748 0.82916939]	[4.62318787e+02 7.93356323e+02 7.26808310e-01]	[4.34111542e+02 7.95841553e+02 7.44424760e-01]	[4.21185608e+02 7.88222412e+02 7.86988020e-01]	[4.46878296e+02 7.64939819e+02 6.01584971e-01]
[418.72967529 295.64511108 0.77140856]	[423.78378296 334.03701782 0.89168787]	[375.06027222 336.63525391 0.86781043]	[357.21255493 431.50094604 0.86584324]	[344.26702881 513.59143066 0.82615578]	[480.16738892 326.33346558 0.84511322]	[500.74478149 418.61849976 0.87945098]	[521.33953857 503.33001709 0.91398144]	[439.28521729 505.95602417 0.80680084]	[400.7449646 505.9982605 0.78750461]	[418.74517822 641.92736816 0.87128776]	[441.66424561 752.26873779 0.87409097]	[480.15844727 505.91793823 0.76427001]	[464.87387085 646.99505615 0.86725277]	[464.90548706 793.34429932 0.79991901]	[405.87731934 282.72692871 0.6794222 ]	[431.4677124 285.24557495 0.71011275]	[392.97885132 275.12057495 0.72487098]	[444.38537598 267.32070923 0.82384121]	[4.62416656e+02 8.31742554e+02 7.98718274e-01]	[4.82763489e+02 8.29261658e+02 8.23558211e-01]	[4.62249146e+02 8.06007751e+02 7.22951293e-01]	[4.34101318e+02 7.98346985e+02 7.49649584e-01]	[4.21211365e+02 7.90644165e+02 7.82495975e-01]	[4.44396515e+02 7.62491211e+02 6.15890503e-01]
[418.74447632 300.68609619 0.82663274]	[421.39315796 336.59500122 0.91411924]	[375.0586853 339.19082642 0.86700559]	[357.18493652 436.62860107 0.88564026]	[341.79873657 518.74279785 0.87210619]	[477.73678589 333.97802734 0.85300398]	[500.77935791 421.25942993 0.88306326]	[521.35296631 508.43792725 0.88266826]	[439.26260376 511.06195068 0.79560912]	[400.73892212 511.09518433 0.77806199]	[418.73480225 644.43927002 0.88652706]	[441.67169189 754.75463867 0.87338662]	[480.12634277 508.51779175 0.74762851]	[464.88366699 649.61767578 0.82703573]	[4.64853516e+02 8.03534973e+02 7.86440492e-01]	[405.86184692 292.92919922 0.72002417]	[428.97659302 292.91662598 0.77596915]	[387.91595459 277.57653809 0.71899825]	[444.30548096 272.3578186 0.84899867]	[4.62262115e+02 8.36897034e+02 7.52999723e-01]	[4.80320618e+02 8.34288757e+02 7.71360695e-01]	[4.62238617e+02 8.08676636e+02 7.24353373e-01]	[4.34067139e+02 7.95886414e+02 7.46576965e-01]	[4.21258423e+02 7.90661438e+02 7.85678685e-01]	[4.44374908e+02 7.64988647e+02 6.35319114e-01]
[418.71154785 308.37039185 0.80510318]	[421.34576416 339.15911865 0.92598766]	[375.04595947 344.24514771 0.83571309]	[357.16757202 439.22113037 0.91996014]	[341.72155762 521.28814697 0.90193164]	[477.7159729 336.60470581 0.89684731]	[500.78067017 423.87319946 0.86602247]	[521.36340332 516.16094971 0.87023824]	[439.24569702 516.19195557 0.80986422]	[400.75360107 516.22253418 0.78712809]	[418.73321533 644.55792236 0.87959254]	[439.33163452 752.29779053 0.86566567]	[477.70367432 516.14044189 0.74223661]	[464.90884399 652.14233398 0.80865729]	[462.41989136 808.68023682 0.8163501 ]	[405.81744385 298.01309204 0.7560761 ]	[426.40570068 295.52426147 0.81106496]	[390.47637939 282.7265625 0.65741903]	[441.90057373 274.93637085 0.8866148 ]	[4.62238861e+02 8.42015198e+02 7.55803108e-01]	[4.80261841e+02 8.36912231e+02 7.74083257e-01]	[4.59826263e+02 8.11330627e+02 6.84177458e-01]	[4.31540771e+02 7.95825439e+02 7.64767051e-01]	[421.22143555 790.64447021 0.81470835]	[4.44372437e+02 7.62505127e+02 5.86952269e-01]
[418.71728516 308.3666687 0.80578601]	[421.34558105 339.1595459 0.92584318]	[375.04724121 341.82809448 0.83591652]	[357.16696167 439.22177124 0.92023867]	[341.72137451 521.28857422 0.90211213]	[477.71380615 336.60675049 0.8971923 ]	[500.78207397 423.87509155 0.86610681]	[521.36126709 516.16687012 0.87054843]	[439.24502563 516.19287109 0.8098802 ]	[400.75234985 516.22357178 0.78756917]	[418.73278809 644.56188965 0.87924451]	[441.66256714 754.73577881 0.86358559]	[477.7026062 516.14117432 0.74197596]	[464.90100098 652.18865967 0.80438811]	[462.42254639 808.66131592 0.81548452]	[405.82528687 298.01095581 0.75763386]	[426.41189575 295.52227783 0.81075752]	[390.48016357 282.72769165 0.66023242]	[441.90075684 274.94177246 0.88663924]	[4.62240753e+02 8.42020508e+02 7.55669296e-01]	[4.80265320e+02 8.36908264e+02 7.72121787e-01]	[4.59828705e+02 8.11311646e+02 6.89528346e-01]	[4.31545807e+02 7.95830872e+02 7.62199342e-01]	[421.22814941 790.64801025 0.81120217]	[4.44365692e+02 7.64928223e+02 5.87392211e-01]
[418.63040161 315.93508911 0.83072758]	[421.36395264 349.42724609 0.87762892]	[375.01495361 354.58532715 0.84871352]	[357.15060425 441.88302612 0.90018231]	[339.2399292 526.47491455 0.88151193]	[477.74597168 341.73965454 0.87479198]	[500.80325317 436.5970459 0.85523707]	[521.31231689 521.30627441 0.90370095]	[439.29382324 521.26812744 0.83507001]	[400.78610229 521.31420898 0.80177075]	[418.68188477 649.57751465 0.85280734]	[439.28710938 752.27087402 0.86026132]	[477.73861694 521.25769043 0.77016002]	[464.89627075 664.94293213 0.84159791]	[4.62338165e+02 8.13796814e+02 8.07676673e-01]	[403.29522705 298.24462891 0.76476645]	[426.34106445 298.12664795 0.80949134]	[385.40075684 295.44369507 0.67293012]	[441.9289856 280.12194824 0.88703281]	[4.62347107e+02 8.49722839e+02 7.96159863e-01]	[4.80310059e+02 8.49589722e+02 8.06406379e-01]	[4.59716400e+02 8.24064575e+02 6.47776544e-01]	[4.36580750e+02 7.98350830e+02 7.33896017e-01]	[4.21299622e+02 7.90710876e+02 7.64492750e-01]	[4.41919220e+02 7.62417908e+02 5.64723969e-01]
[418.62982178 315.93469238 0.83052742]	[421.36386108 349.42614746 0.87763214]	[375.01425171 354.58529663 0.84859502]	[357.14929199 441.88134766 0.90043974]	[339.23999023 526.47509766 0.88164967]	[477.74713135 341.73880005 0.87505341]	[500.80303955 436.59698486 0.85519952]	[521.31182861 521.30834961 0.90379238]	[439.29486084 521.26806641 0.83542526]	[400.7868042 521.31408691 0.80207199]	[418.67907715 649.56860352 0.8517276 ]	[439.29177856 752.27416992 0.85923076]	[477.73995972 521.25714111 0.77056587]	[464.89620972 664.93133545 0.8391822 ]	[4.62336853e+02 8.13796570e+02 8.07832062e-01]	[403.29483032 298.24450684 0.76460302]	[426.34039307 298.12649536 0.80928224]	[385.39926147 295.44335938 0.67290175]	[441.92828369 280.12200928 0.8871969 ]	[4.62351776e+02 8.49720764e+02 7.95419931e-01]	[4.80311829e+02 8.49586182e+02 8.05251300e-01]	[4.59714905e+02 8.24065735e+02 6.48018301e-01]	[4.36575989e+02 7.98351685e+02 7.31216908e-01]	[4.21300903e+02 7.90708435e+02 7.62698412e-01]	[4.41923401e+02 7.62421204e+02 5.62541068e-01]
[418.63052368 315.93484497 0.83060831]	[421.36474609 349.42752075 0.87763083]	[375.01480103 354.58544922 0.84871888]	[357.14788818 441.88269043 0.9001869 ]	[339.23999023 526.47344971 0.88193709]	[480.12017822 341.74255371 0.87512672]	[500.80404663 436.59896851 0.85561526]	[521.31140137 521.30480957 0.90396404]	[439.2951355 521.26800537 0.83518052]	[400.78625488 521.31408691 0.80177027]	[418.67202759 649.57128906 0.85217607]	[439.30044556 752.28253174 0.85813117]	[477.74160767 521.25634766 0.77028549]	[464.90661621 664.94061279 0.83863044]	[4.62338531e+02 8.13790771e+02 8.07497978e-01]	[403.29489136 298.24459839 0.76451755]	[426.34051514 298.1262207 0.80923867]	[385.39941406 295.44451904 0.67301929]	[441.92837524 280.12219238 0.88716197]	[4.62347351e+02 8.49725342e+02 7.95809388e-01]	[4.80307983e+02 8.49590515e+02 8.06318820e-01]	[4.59717865e+02 8.24055420e+02 6.50167465e-01]	[4.34123596e+02 7.98361877e+02 7.27217376e-01]	[4.21288635e+02 7.90711731e+02 7.60977149e-01]	[4.44312958e+02 7.62419495e+02 5.61986208e-01]
[421.17797852 321.21252441 0.83843631]	[421.34783936 357.05300903 0.91659898]	[375.00024414 359.65786743 0.86713177]	[357.09402466 454.58422852 0.86818284]	[339.17504883 539.22210693 0.89291477]	[477.70651245 351.99780273 0.83846605]	[500.78475952 441.70346069 0.89095896]	[521.37341309 526.40789795 0.90996021]	[439.20025635 526.42675781 0.80232388]	[400.70980835 526.40472412 0.79742593]	[418.66384888 654.71044922 0.82323724]	[441.70367432 754.76446533 0.84248388]	[477.65359497 526.48394775 0.74506646]	[464.93484497 670.15942383 0.82309353]	[4.62338531e+02 8.31799133e+02 8.27428401e-01]	[408.43676758 315.94512939 0.74680543]	[428.99087524 313.43530273 0.79647994]	[387.88653564 298.19937134 0.77026808]	[441.90942383 290.40203857 0.85427117]	[4.64854340e+02 8.57426514e+02 6.89484119e-01]	[4.80268158e+02 8.54844910e+02 7.44663239e-01]	[4.59779022e+02 8.44518433e+02 6.60906017e-01]	[4.34115509e+02 7.98401794e+02 7.18407393e-01]	[4.21292084e+02 7.90742981e+02 7.53465891e-01]	[4.46924408e+02 7.59930786e+02 5.24837792e-01]
[421.14880371 326.28323364 0.82872581]	[421.35223389 362.26052856 0.90460211]	[374.99728394 367.42703247 0.81570613]	[357.06747437 462.21994019 0.91464251]	[339.07809448 544.35656738 0.94333148]	[477.71994019 359.69281006 0.90053523]	[500.85549927 452.00497437 0.84367859]	[523.76257324 539.30169678 0.8907389 ]	[439.13894653 534.17529297 0.78134191]	[400.68603516 534.13897705 0.77871293]	[418.58078003 662.39404297 0.84313273]	[441.70928955 754.80810547 0.84095097]	[475.10614014 536.65057373 0.71248698]	[464.83926392 682.85321045 0.84159982]	[4.62374664e+02 8.34273621e+02 8.17386270e-01]	[405.83148193 316.0776062 0.7807194 ]	[428.95639038 315.92611694 0.81124169]	[382.86703491 308.37554932 0.72395742]	[441.9090271 295.58013916 0.87695551]	[4.62304077e+02 8.65119080e+02 7.50506520e-01]	[4.80258972e+02 8.62517883e+02 7.62414932e-01]	[4.59799652e+02 8.47092041e+02 7.01486707e-01]	[4.31556335e+02 7.95861572e+02 7.10407913e-01]	[4.21218414e+02 7.90662659e+02 7.58397996e-01]	[4.46960388e+02 7.59945496e+02 5.34933925e-01]
[418.75015259 336.48187256 0.87715316]	[421.31860352 367.41802979 0.88896239]	[374.97628784 375.02877808 0.8345167 ]	[357.06066895 462.39602661 0.89704955]	[336.68981934 544.49700928 0.93446571]	[477.70080566 362.22567749 0.8802973 ]	[500.87805176 457.09555054 0.85894513]	[521.41235352 541.81884766 0.89984763]	[439.15148926 539.18463135 0.79031283]	[400.68560791 536.69952393 0.78162193]	[418.53060913 662.35931396 0.83398759]	[441.69137573 752.26397705 0.84446752]	[475.13464355 539.22900391 0.71837759]	[464.84085083 685.38616943 0.85298294]	[4.62348328e+02 8.39424866e+02 7.86920786e-01]	[405.82873535 321.25750732 0.78435844]	[426.44839478 318.67770386 0.84312868]	[385.40466309 316.04910278 0.74247885]	[441.9039917 300.62365723 0.88080966]	[4.62356720e+02 8.70142944e+02 7.62485206e-01]	[4.80296722e+02 8.67635254e+02 7.64340580e-01]	[4.59735565e+02 8.49768372e+02 6.94452047e-01]	[4.34044800e+02 7.93330078e+02 7.00263917e-01]	[4.21240051e+02 7.88191772e+02 7.41409421e-01]	[4.46961151e+02 7.54811157e+02 5.42546809e-01]
[418.71414185 339.20126343 0.82902902]	[421.3399353 374.99407959 0.89378136]	[374.96609497 377.60913086 0.85538954]	[357.02496338 464.95193481 0.86820614]	[336.69415283 549.50604248 0.89722157]	[477.71508789 364.84161377 0.84261388]	[500.85461426 459.67163086 0.88726193]	[521.40460205 544.35455322 0.9099431 ]	[439.18002319 541.74273682 0.81514108]	[400.70599365 541.71990967 0.79838681]	[416.14770508 664.87042236 0.84767306]	[441.68734741 752.27252197 0.84729463]	[475.16360474 541.79541016 0.73876661]	[464.82373047 685.58508301 0.86164331]	[4.62379059e+02 8.44544312e+02 7.89884090e-01]	[405.82208252 331.49459839 0.6979202 ]	[426.45370483 328.89923096 0.74951851]	[385.34216309 318.53509521 0.737679 ]	[441.93557739 303.25143433 0.84221387]	[4.64856201e+02 8.70308472e+02 7.54837632e-01]	[4.80353210e+02 8.70184509e+02 7.81092286e-01]	[4.59745209e+02 8.52281494e+02 7.28581429e-01]	[4.28995239e+02 7.95814941e+02 7.12808013e-01]	[4.21191467e+02 7.90605713e+02 7.51496375e-01]	[4.46959900e+02 7.54817017e+02 5.40960193e-01]
[418.68008423 339.19009399 0.83473593]	[421.32827759 377.48703003 0.91147172]	[372.5272522 377.71176147 0.85634565]	[357.02203369 467.49047852 0.85920078]	[336.66662598 552.12927246 0.88481355]	[477.68597412 369.94702148 0.82715702]	[500.83432007 459.78713989 0.89575189]	[523.77453613 544.53082275 0.89394957]	[439.13851929 541.76959229 0.81612706]	[400.69100952 541.7230835 0.79979992]	[416.13552856 662.43133545 0.84602696]	[441.69219971 752.24255371 0.8504644 ]	[475.08892822 541.83880615 0.73682535]	[462.447052 688.0390625 0.86111057]	[4.62409943e+02 8.44544617e+02 7.87475288e-01]	[403.36483765 331.47787476 0.71366906]	[426.37512207 328.92919922 0.76097524]	[382.85784912 318.61978149 0.75753111]	[441.8732605 308.35458374 0.84835857]	[4.64828003e+02 8.72738464e+02 7.79641926e-01]	[4.82739532e+02 8.70268066e+02 8.07135701e-01]	[4.59794220e+02 8.52264282e+02 7.29115248e-01]	[4.31498840e+02 7.93333069e+02 7.14237630e-01]	[4.21212189e+02 7.88196960e+02 7.67664433e-01]	[4.49437683e+02 7.54767517e+02 5.55876553e-01]
[418.70327759 344.30612183 0.85230732]	[421.32199097 377.62210083 0.92891181]	[372.54473877 380.19204712 0.86224782]	[356.99920654 472.58673096 0.85778236]	[336.62506104 557.21697998 0.88735557]	[477.65716553 375.04324341 0.84821725]	[500.84658813 462.29891968 0.90324229]	[521.41705322 547.03985596 0.8899911 ]	[439.14093018 544.34710693 0.82810295]	[400.69369507 544.31207275 0.81880939]	[418.52850342 664.95526123 0.86697364]	[441.71655273 752.26257324 0.84614605]	[475.11056519 544.41796875 0.75336474]	[464.8331604 690.70697021 0.82939863]	[4.62437683e+02 8.49589172e+02 8.04903328e-01]	[405.8223877 336.58847046 0.79882443]	[423.9151001 336.47045898 0.84593838]	[385.34991455 321.15090942 0.73999333]	[441.80728149 310.97219849 0.8589021 ]	[4.64849518e+02 8.72852966e+02 7.71970749e-01]	[4.82759308e+02 8.72758240e+02 8.17069650e-01]	[4.62228180e+02 8.54825073e+02 7.23044038e-01]	[4.34035431e+02 7.93357056e+02 6.96427763e-01]	[4.21267151e+02 7.88209045e+02 7.44495630e-01]	[4.49472595e+02 7.54760193e+02 5.52963912e-01]
[418.72961426 346.86062622 0.83894366]	[421.29318237 377.74353027 0.93141055]	[372.5166626 380.27426147 0.85170054]	[356.98193359 475.11618042 0.86194474]	[336.60949707 559.69580078 0.88771009]	[477.63195801 377.5838623 0.87512404]	[500.8449707 464.83761597 0.88882279]	[521.39154053 554.62664795 0.86646587]	[439.10617065 544.37506104 0.81799608]	[400.70602417 544.33502197 0.8150382 ]	[418.55545044 664.91156006 0.87034345]	[441.71908569 752.26391602 0.84407032]	[472.53005981 544.44317627 0.74173898]	[464.82745361 698.28875732 0.81225407]	[4.64847137e+02 8.49742065e+02 8.03814173e-01]	[405.85696411 336.67346191 0.78581417]	[426.34103394 336.54071045 0.84907371]	[385.29937744 323.75265503 0.73761338]	[441.775177 313.51773071 0.86181962]	[4.62393768e+02 8.75372375e+02 7.55292892e-01]	[4.80332947e+02 8.72895630e+02 7.88994730e-01]	[4.62289764e+02 8.57412048e+02 7.04844296e-01]	[4.31519257e+02 7.93325378e+02 7.29524434e-01]	[4.21225891e+02 7.88193298e+02 7.83022702e-01]	[4.49491669e+02 7.54813843e+02 5.57639837e-01]
[418.72039795 351.96929932 0.84117496]	[421.27709961 380.21591187 0.93855292]	[372.51330566 382.80645752 0.83227706]	[356.97915649 477.64291382 0.87907362]	[336.58972168 559.76489258 0.90327585]	[477.61825562 377.72805786 0.88472545]	[500.84475708 467.4357605 0.87484795]	[521.35174561 557.25091553 0.87351507]	[439.08770752 544.48193359 0.80195606]	[400.69042969 544.425354 0.80749905]	[418.56002808 664.97216797 0.87245911]	[441.73153687 754.74066162 0.83416331]	[472.53231812 546.9588623 0.73263627]	[464.837677 700.89154053 0.8245669 ]	[4.64888947e+02 8.49751770e+02 7.98936427e-01]	[403.38937378 339.17849731 0.78642315]	[423.91516113 336.65032959 0.85128963]	[382.82495117 328.89654541 0.73683423]	[441.75317383 316.05014038 0.88151497]	[4.64839478e+02 8.77886902e+02 7.25692213e-01]	[4.80361664e+02 8.75345459e+02 7.73644865e-01]	[4.62334106e+02 8.57436279e+02 6.82701170e-01]	[4.34036499e+02 7.95829407e+02 7.05612898e-01]	[4.21237152e+02 7.90619751e+02 7.60933518e-01]	[4.49481842e+02 7.57326172e+02 5.52162051e-01]
[418.58602905 354.45022583 0.83864719]	[421.28414917 382.73565674 0.926844 ]	[372.48141479 385.37487793 0.81620812]	[356.98318481 480.13128662 0.8948679 ]	[336.57931519 562.26379395 0.91512901]	[477.66769409 380.22024536 0.89664543]	[500.88626099 472.55435181 0.86477035]	[521.31890869 559.84625244 0.89534843]	[439.07183838 546.92504883 0.79226863]	[400.69436646 544.45715332 0.8007955 ]	[418.53744507 664.98687744 0.86542141]	[441.7270813 754.74438477 0.83533871]	[470.01977539 546.996521 0.72791564]	[464.83947754 703.4151001 0.83838189]	[4.64969604e+02 8.52190369e+02 7.83997595e-01]	[403.24325562 339.18557739 0.81601775]	[423.81463623 336.69421387 0.86901629]	[382.73077393 328.92935181 0.71642166]	[441.75289917 318.54931641 0.91151643]	[4.64894928e+02 8.75441589e+02 7.17696071e-01]	[4.82778198e+02 8.75340881e+02 7.75844395e-01]	[4.62372467e+02 8.59954834e+02 6.57527149e-01]	[4.34104706e+02 7.95874207e+02 6.84230745e-01]	[4.21256042e+02 7.90658813e+02 7.43582904e-01]	[4.49461365e+02 7.57306702e+02 5.47534466e-01]
[418.63006592 354.56167603 0.84955764]	[421.2635498 382.84133911 0.91860718]	[372.48635864 387.92419434 0.80968219]	[357. 480.15811157 0.90620291]	[336.58328247 562.33618164 0.92832184]	[477.60983276 380.3039856 0.88175207]	[500.83615112 472.56158447 0.86741811]	[521.24475098 562.26220703 0.89722693]	[436.69329834 546.94464111 0.78626168]	[400.68341064 544.45922852 0.80270821]	[418.53341675 665.01220703 0.86832201]	[441.71713257 754.73883057 0.83522087]	[469.97042847 547.01568604 0.72517484]	[464.83242798 703.4697876 0.84452963]	[4.67457489e+02 8.52275391e+02 7.78451920e-01]	[403.32302856 341.66934204 0.78731108]	[423.8586731 339.16860962 0.85169989]	[382.78790283 333.95452881 0.76146108]	[441.74655151 318.715271 0.91686654]	[4.67398865e+02 8.77917114e+02 6.97365344e-01]	[4.82813873e+02 8.75389587e+02 7.68164098e-01]	[4.62423798e+02 8.62562195e+02 6.53452396e-01]	[4.36593903e+02 7.95836365e+02 6.73159063e-01]	[4.21281403e+02 7.90648987e+02 7.29468405e-01]	[4.49448975e+02 7.54823853e+02 5.50671875e-01]
[421.1496582 354.57244873 0.8404671 ]	[421.22750854 385.32946777 0.90748984]	[372.45553589 390.47296143 0.80575812]	[356.97772217 480.26306152 0.90924877]	[336.5843811 562.46057129 0.94552505]	[475.1227417 380.34909058 0.87099278]	[500.81613159 475.10775757 0.87531298]	[521.22460938 562.26501465 0.90098393]	[436.69555664 546.99969482 0.77826792]	[400.67858887 544.51507568 0.79317409]	[416.13427734 665.06103516 0.86889946]	[441.71261597 754.77020264 0.83744878]	[469.99304199 549.51519775 0.71595198]	[464.84338379 703.51452637 0.84469068]	[4.69972382e+02 8.52290588e+02 7.70902574e-01]	[408.40008545 341.75949097 0.74119258]	[426.40359497 339.19573975 0.8043437 ]	[382.84320068 336.50698853 0.81166792]	[441.74798584 318.74642944 0.90459502]	[4.67431702e+02 8.77919556e+02 7.02544749e-01]	[4.82854340e+02 8.75387268e+02 7.74457991e-01]	[4.64866241e+02 8.62573853e+02 6.50647104e-01]	[4.36576935e+02 7.95819397e+02 6.80746377e-01]	[4.21269653e+02 7.90638428e+02 7.42723405e-01]	[4.49453430e+02 7.57329773e+02 5.59355617e-01]
[421.1522522 354.57284546 0.8387512 ]	[421.22628784 385.33377075 0.9072448 ]	[372.44976807 390.47827148 0.80466807]	[356.97338867 480.26809692 0.90759242]	[336.58389282 562.46173096 0.94546801]	[475.12258911 382.72164917 0.86908764]	[500.82870483 475.12078857 0.87496775]	[521.22381592 562.27166748 0.90296948]	[436.69345093 547.02581787 0.77415913]	[400.68170166 546.94732666 0.78948838]	[416.13421631 665.06121826 0.86971647]	[441.71395874 754.78356934 0.83621353]	[469.98648071 549.5447998 0.71343923]	[464.86001587 703.49829102 0.84122795]	[4.69975525e+02 8.52269897e+02 7.72109747e-01]	[408.40075684 341.75753784 0.73908395]	[426.40234375 339.1930542 0.80235523]	[382.83773804 336.50927734 0.81307167]	[441.74594116 318.74713135 0.90415013]	[4.67441010e+02 8.77915283e+02 7.01016486e-01]	[4.82866486e+02 8.75380798e+02 7.71904647e-01]	[4.64859589e+02 8.62542725e+02 6.49076581e-01]	[4.36588318e+02 7.95817566e+02 6.85223401e-01]	[4.21271698e+02 7.90638123e+02 7.46025860e-01]	[4.49456207e+02 7.57350159e+02 5.60389698e-01]
[418.73422241 357.112854 0.87548053]	[421.21038818 385.394104 0.90217304]	[369.95571899 393.00839233 0.80639988]	[354.5774231 480.31842041 0.89992845]	[336.58804321 564.89697266 0.9526177 ]	[475.10665894 382.74655151 0.86293322]	[500.81289673 477.59091187 0.86883795]	[521.17669678 562.28869629 0.89236832]	[436.69509888 549.50195312 0.77335465]	[400.68701172 546.99108887 0.78724754]	[416.105896 667.4732666 0.86285526]	[441.73501587 754.84411621 0.83057517]	[469.96548462 549.57000732 0.71484119]	[462.44592285 705.99829102 0.86585343]	[4.69991638e+02 8.52231628e+02 7.66861677e-01]	[405.87139893 344.33221436 0.74820834]	[426.33938599 341.7472229 0.80936909]	[382.78961182 336.50265503 0.80593872]	[441.73294067 321.21096802 0.88803744]	[4.64955780e+02 8.77952820e+02 6.97364748e-01]	[4.82855804e+02 8.75415588e+02 7.65556574e-01]	[4.64883942e+02 8.59965454e+02 6.31632030e-01]	[4.36574341e+02 7.98426514e+02 6.55670762e-01]	[4.21270782e+02 7.90734985e+02 7.14052558e-01]	[4.49490265e+02 7.59861206e+02 5.56191027e-01]
[418.68099976 357.08197021 0.82646912]	[421.18948364 387.90951538 0.8977946 ]	[367.41970825 393.07473755 0.80740857]	[354.54110718 482.73675537 0.88979244]	[336.57849121 564.9085083 0.94941705]	[475.0909729 382.78817749 0.85418361]	[500.83547974 477.65139771 0.86889225]	[521.16003418 562.31359863 0.88358963]	[436.66970825 547.03295898 0.77255523]	[400.67218018 546.9397583 0.78887463]	[416.02682495 665.07312012 0.85022849]	[441.77041626 754.84460449 0.83139497]	[467.459198 549.5668335 0.71958661]	[462.41635132 706.02233887 0.87761879]	[4.69953979e+02 8.49783203e+02 7.65238643e-01]	[403.38153076 344.25973511 0.70289558]	[423.86322021 341.71200562 0.76666713]	[382.77813721 336.58312988 0.82168823]	[441.690979 323.73654175 0.87450814]	[4.62398895e+02 8.80497803e+02 7.20347822e-01]	[4.82778534e+02 8.77913330e+02 7.69286990e-01]	[4.64904205e+02 8.57385071e+02 6.32977962e-01]	[4.34110291e+02 7.98429871e+02 6.68214738e-01]	[4.21291901e+02 7.90726074e+02 7.22642899e-01]	[4.52007721e+02 7.59862488e+02 5.53915024e-01]
[418.74209595 357.0272522 0.83393562]	[421.1857605 390.46694946 0.89236182]	[367.4022522 395.55899048 0.8161335 ]	[354.51885986 482.78659058 0.88330919]	[336.57510376 565.01043701 0.93798411]	[475.0687561 382.8538208 0.84110111]	[500.82595825 480.12271118 0.87735891]	[518.78137207 562.37298584 0.88655746]	[436.68240356 546.99523926 0.77924603]	[400.68289185 544.50195312 0.79049915]	[413.55490112 665.08044434 0.85155815]	[441.74743652 754.80725098 0.84267652]	[467.46896362 549.52856445 0.72175616]	[462.40704346 706.00482178 0.87725621]	[4.67457123e+02 8.52240784e+02 7.64342546e-01]	[405.86114502 341.80819702 0.7272855 ]	[423.90109253 339.28076172 0.75860286]	[382.79110718 336.62460327 0.85016519]	[441.69924927 323.75030518 0.85759413]	[4.62356232e+02 8.83079407e+02 7.13268101e-01]	[4.82736511e+02 8.80497803e+02 7.53576279e-01]	[4.64843567e+02 8.59974670e+02 6.24259531e-01]	[4.34104858e+02 7.98433411e+02 6.71151400e-01]	[4.21278931e+02 7.90741028e+02 7.30403066e-01]	[4.49497864e+02 7.57348145e+02 5.58128536e-01]
[418.63433838 359.61514282 0.83757842]	[421.15838623 393.06280518 0.90208423]	[367.37945557 398.06680298 0.83496082]	[354.51040649 482.85708618 0.88003254]	[336.59054565 565.06402588 0.93036479]	[472.59780884 385.38244629 0.82206786]	[500.80117798 477.73568726 0.87973964]	[518.79779053 562.38226318 0.88937557]	[436.70077515 547.04022217 0.78033221]	[400.71981812 546.93737793 0.79123569]	[411.01269531 667.45050049 0.84564811]	[441.762146 752.31628418 0.83725345]	[467.45367432 549.58190918 0.72037089]	[462.38729858 706.04528809 0.87939906]	[4.64924133e+02 8.54800964e+02 7.68726885e-01]	[403.32666016 349.44329834 0.72251236]	[423.82739258 346.88751221 0.75225669]	[380.35568237 336.69400024 0.84773588]	[439.32211304 326.37741089 0.8384968 ]	[4.62352264e+02 8.90667847e+02 7.34813929e-01]	[4.80351562e+02 8.88117004e+02 7.59079397e-01]	[4.62373657e+02 8.65124634e+02 6.63715124e-01]	[4.31539429e+02 7.95841064e+02 6.88665211e-01]	[4.21282043e+02 7.90624084e+02 7.43128300e-01]	[4.49527954e+02 7.54803467e+02 5.58891714e-01]
[418.58917236 357.05429077 0.77621353]	[421.14904785 395.51699829 0.90705836]	[367.37783813 398.09512329 0.83792716]	[354.48989868 482.89031982 0.8725642 ]	[336.58224487 567.4708252 0.92271626]	[472.57272339 387.89968872 0.81509161]	[500.8104248 480.17990112 0.89303905]	[521.16723633 562.42785645 0.89225125]	[439.07681274 547.02197266 0.78262603]	[400.73602295 546.93920898 0.7852518 ]	[411.00082397 665.06335449 0.84639621]	[441.76834106 754.7444458 0.83567995]	[467.49380493 549.5380249 0.71946698]	[462.39749146 706.10961914 0.87314153]	[4.64905151e+02 8.54828491e+02 7.70665109e-01]	[400.85202026 341.78393555 0.69602805]	[423.77182007 341.67379761 0.72195268]	[380.29943848 339.06079102 0.86018962]	[439.2902832 328.87057495 0.8223477 ]	[4.62343292e+02 8.90741943e+02 7.64204681e-01]	[4.80321899e+02 8.88177856e+02 7.79171705e-01]	[4.62373383e+02 8.67600708e+02 6.77115202e-01]	[4.28987976e+02 7.95787720e+02 6.58273041e-01]	[4.21227264e+02 7.88191406e+02 7.12794781e-01]	[4.49518646e+02 7.54819946e+02 5.60191512e-01]
[418.5881958 357.02215576 0.76666725]	[421.14263916 395.51409912 0.90642774]	[367.3737793 398.09896851 0.83800614]	[354.48690796 482.89248657 0.87122881]	[336.5748291 567.48077393 0.92151189]	[472.5625 387.89157104 0.81548309]	[500.80776978 480.1539917 0.88677615]	[521.16845703 562.4251709 0.89165497]	[439.07620239 547.01428223 0.78336519]	[400.73791504 546.93127441 0.78542906]	[411.00057983 665.06274414 0.84660101]	[441.77182007 754.76550293 0.83334261]	[467.49234009 549.52996826 0.71990752]	[462.39254761 706.11981201 0.87417698]	[4.64901215e+02 8.54843018e+02 7.69700110e-01]	[400.84936523 341.74987793 0.69783551]	[421.39306641 339.24682617 0.72212881]	[380.29974365 339.05987549 0.86000293]	[439.28237915 328.86660767 0.81576312]	[4.62342041e+02 8.90748901e+02 7.63481081e-01]	[4.80319244e+02 8.88186829e+02 7.77968049e-01]	[4.62373016e+02 8.67618652e+02 6.79621100e-01]	[4.28970215e+02 7.95798157e+02 6.58476532e-01]	[4.21218872e+02 7.88197144e+02 7.14015543e-01]	[4.52005341e+02 7.57311584e+02 5.56196928e-01]
[413.56970215 359.68258667 0.81639874]	[421.1708374 395.62210083 0.92331088]	[367.40579224 398.17520142 0.8455956 ]	[354.46453857 485.34655762 0.85717165]	[336.58782959 567.512146 0.91860557]	[472.57879639 390.48764038 0.8086496 ]	[500.79449463 480.18026733 0.89521247]	[521.24273682 562.45135498 0.89818209]	[439.10427856 549.5625 0.78128946]	[400.76568604 547.00213623 0.77738619]	[410.96606445 665.08380127 0.84452534]	[441.77502441 754.80090332 0.83118641]	[469.99594116 552.14154053 0.71116066]	[462.38348389 708.59661865 0.86403167]	[4.64887512e+02 8.54886597e+02 7.58881629e-01]	[400.69961548 351.94354248 0.74141443]	[421.21923828 349.43112183 0.7911092 ]	[380.2598877 339.13012695 0.79619485]	[439.2505188 331.47903442 0.8738631 ]	[4.62299927e+02 8.93228577e+02 7.80394614e-01]	[4.80286224e+02 8.90672302e+02 7.91472375e-01]	[4.62376617e+02 8.67683655e+02 6.82980537e-01]	[4.28965637e+02 7.95799866e+02 6.47915125e-01]	[4.21215454e+02 7.88190247e+02 7.01334953e-01]	[4.49516876e+02 7.57342651e+02 5.52742660e-01]
[411.01409912 359.71316528 0.75914574]	[421.17581177 398.01898193 0.92714083]	[367.40145874 398.19570923 0.84508812]	[354.47238159 485.39468384 0.85238487]	[336.59667969 567.5425415 0.91851056]	[472.56069946 393.03479004 0.81322509]	[500.8008728 480.26782227 0.89950323]	[521.26599121 562.42364502 0.89556307]	[439.10507202 552.07745361 0.77996272]	[400.75894165 547.05383301 0.77285033]	[410.96456909 665.08557129 0.84447706]	[441.76791382 754.80291748 0.83087003]	[470.01403809 554.66040039 0.71155798]	[462.38934326 708.58612061 0.86451948]	[4.64896576e+02 8.57390930e+02 7.55057037e-01]	[398.25747681 351.96569824 0.66862822]	[421.16262817 349.45721436 0.75073731]	[380.21328735 339.19491577 0.72638088]	[439.25289917 331.49337769 0.88361138]	[4.62296143e+02 8.93302429e+02 7.77256072e-01]	[4.80269226e+02 8.90749939e+02 7.92795062e-01]	[4.62367096e+02 8.70140503e+02 6.86638236e-01]	[4.31473297e+02 7.95814148e+02 6.51550174e-01]	[4.21223206e+02 7.88195374e+02 7.06307411e-01]	[4.49505676e+02 7.57339050e+02 5.58517516e-01]
[411.00991821 359.70822144 0.76486802]	[421.17507935 398.01745605 0.92762005]	[367.41030884 398.19378662 0.84401125]	[354.46850586 485.39385986 0.85085803]	[336.59634399 567.5447998 0.91767371]	[472.55749512 393.03335571 0.81272334]	[500.80090332 480.26333618 0.89915001]	[521.26391602 562.42248535 0.89431059]	[439.10629272 552.05377197 0.7785207 ]	[400.76037598 547.03582764 0.77393299]	[410.9894104 667.45220947 0.84323746]	[441.77346802 754.82702637 0.82599908]	[470.01858521 554.63812256 0.70974189]	[462.38946533 708.59197998 0.86884916]	[4.64896576e+02 8.57418579e+02 7.52540946e-01]	[398.25253296 351.95892334 0.67615163]	[421.15829468 349.45120239 0.7559188 ]	[380.20950317 339.19790649 0.73015714]	[439.253479 333.92349243 0.88440996]	[4.62313324e+02 8.93322510e+02 7.78303325e-01]	[4.80278168e+02 8.90767639e+02 7.94232249e-01]	[4.62368408e+02 8.70171692e+02 6.87946022e-01]	[4.28954895e+02 7.95825500e+02 6.52038872e-01]	[4.21192749e+02 7.88206970e+02 7.06346393e-01]	[4.49519165e+02 7.57370361e+02 5.53523958e-01]
[413.49581909 364.78430176 0.79378796]	[421.19332886 398.07492065 0.93164599]	[367.41921997 398.23126221 0.846237 ]	[354.57794189 485.45303345 0.85957801]	[336.6817627 572.59002686 0.88855344]	[472.58966064 395.54592896 0.82061738]	[500.8026123 482.73526001 0.90056825]	[521.27923584 564.93609619 0.89824212]	[439.17352295 552.12164307 0.78529477]	[400.80001831 549.52874756 0.76387531]	[411.02642822 667.50964355 0.83927524]	[441.84240723 757.34899902 0.8166787 ]	[472.60025024 554.69744873 0.70750326]	[462.42636108 708.62915039 0.83505386]	[4.64902588e+02 8.57393982e+02 7.43843198e-01]	[400.65228271 357.09854126 0.80324519]	[421.18215942 356.9848938 0.87159121]	[380.27841187 341.70703125 0.63988805]	[439.25689697 334.0140686 0.88030958]	[4.62339386e+02 8.93440002e+02 7.67540991e-01]	[4.80298370e+02 8.90840027e+02 7.92949557e-01]	[4.62390503e+02 8.70172607e+02 6.70925200e-01]	[4.23897949e+02 7.95881958e+02 6.73811436e-01]	[4.18768524e+02 7.90628723e+02 7.23395765e-01]	[4.54559937e+02 7.59935425e+02 5.45270503e-01]
[413.50216675 364.84210205 0.77019238]	[421.18252563 398.09747314 0.9344787 ]	[367.40432739 398.26000977 0.84810269]	[354.58901978 487.98678589 0.85017037]	[339.04360962 570.12121582 0.88891125]	[472.56625366 395.57696533 0.82507145]	[500.79916382 482.75396729 0.90122676]	[521.30780029 564.97210693 0.8948639 ]	[439.20126343 554.66497803 0.79174316]	[400.81661987 549.59411621 0.75871778]	[411.03320312 667.54718018 0.83945149]	[441.82012939 757.33013916 0.81902069]	[475.09463501 557.22167969 0.71349728]	[462.43960571 708.60638428 0.8412863 ]	[4.64912140e+02 8.57430481e+02 7.48683333e-01]	[400.65078735 357.13198853 0.78120267]	[421.18780518 357.02896118 0.85616136]	[380.25314331 341.75045776 0.64173347]	[439.27713013 334.06759644 0.88955146]	[4.62326935e+02 8.95859741e+02 7.83774555e-01]	[4.80310028e+02 8.93217224e+02 8.16621304e-01]	[4.62395966e+02 8.70191284e+02 6.70225978e-01]	[4.23883820e+02 7.95890869e+02 6.69637918e-01]	[4.18750366e+02 7.90634583e+02 7.19441593e-01]	[4.52058380e+02 7.59895508e+02 5.49031019e-01]
[413.50991821 364.85345459 0.77359104]	[421.175354 398.10095215 0.93551624]	[367.40420532 398.262146 0.84844351]	[354.59069824 487.98114014 0.85048825]	[339.04415894 572.57763672 0.88859087]	[472.55285645 395.58609009 0.82590908]	[500.79547119 482.75866699 0.90061975]	[521.30548096 564.97137451 0.89544451]	[439.19891357 554.67895508 0.79298347]	[400.81921387 552.07025146 0.75980514]	[411.03585815 667.55053711 0.83930069]	[441.82772827 757.34887695 0.81562978]	[475.08755493 557.23638916 0.71360356]	[462.43887329 708.61431885 0.84153432]	[4.64911957e+02 8.57463074e+02 7.45757282e-01]	[400.66073608 357.13858032 0.78911853]	[421.19360352 357.03723145 0.86387914]	[380.25646973 341.74880981 0.65082538]	[439.2807312 336.462677 0.89045131]	[4.62333527e+02 8.95889099e+02 7.73795724e-01]	[4.80310242e+02 8.93240967e+02 8.10447931e-01]	[4.62397766e+02 8.70219604e+02 6.71077132e-01]	[4.23888000e+02 7.95877869e+02 6.70445681e-01]	[4.18757965e+02 7.90627380e+02 7.20729530e-01]	[4.52071899e+02 7.59911682e+02 5.44203281e-01]
[410.98226929 367.38226318 0.73676211]	[421.1824646 398.10464478 0.9347403 ]	[367.41693115 398.2593689 0.85041785]	[356.99267578 488.01254272 0.85720372]	[339.09753418 575.14471436 0.88415116]	[472.58187866 395.60510254 0.82763577]	[500.79251099 482.75762939 0.90271908]	[521.31970215 565.03497314 0.89457029]	[439.2059021 557.18261719 0.79398859]	[400.80691528 552.11712646 0.76150548]	[413.50497437 667.60418701 0.84076601]	[441.8637085 757.35003662 0.81107563]	[475.11483765 557.26708984 0.71360362]	[462.4342041 708.63702393 0.84467852]	[4.64961609e+02 8.59954041e+02 7.38999069e-01]	[398.26449585 357.1769104 0.7314235 ]	[421.15557861 357.09066772 0.84569877]	[380.26837158 341.71298218 0.59556222]	[439.28475952 336.48690796 0.90140533]	[4.62342560e+02 8.95859131e+02 7.86478043e-01]	[4.80304626e+02 8.93228943e+02 8.15752387e-01]	[4.64838013e+02 8.70241516e+02 6.65611148e-01]	[4.23868866e+02 7.95880066e+02 7.01068699e-01]	[4.18762177e+02 7.90621460e+02 7.44856954e-01]	[4.54601593e+02 7.59916748e+02 5.37705779e-01]
[413.54977417 367.40530396 0.72032982]	[421.21035767 398.13735962 0.93734682]	[369.9072876 400.6383667 0.85104436]	[357.08630371 493.09280396 0.87529528]	[339.21862793 575.16052246 0.870332 ]	[475.09671021 398.0390625 0.84152663]	[500.81622314 482.83853149 0.91185212]	[521.32250977 567.50756836 0.8887831 ]	[439.20437622 559.70379639 0.80236769]	[400.79525757 554.68475342 0.76411867]	[413.52816772 667.62878418 0.83473021]	[441.89389038 757.38891602 0.80432105]	[475.12371826 559.79748535 0.72520298]	[462.42868042 708.64361572 0.84253997]	[4.64976044e+02 8.59995422e+02 7.34884739e-01]	[400.69107056 357.20065308 0.70386493]	[421.22103882 357.10568237 0.83185178]	[380.29620361 344.26742554 0.62040436]	[439.31741333 336.52981567 0.90471351]	[4.62357788e+02 8.95869263e+02 7.75948465e-01]	[4.80310059e+02 8.93246887e+02 8.08342814e-01]	[4.64865265e+02 8.70275452e+02 6.63726211e-01]	[4.23856445e+02 7.98383606e+02 7.13412344e-01]	[4.18771729e+02 7.90651672e+02 7.51559377e-01]	[4.54646149e+02 7.62415710e+02 5.26287973e-01]
[416.02047729 367.39260864 0.75055844]	[421.23168945 398.16973877 0.93748486]	[369.91906738 400.67459106 0.8504898 ]	[357.10552979 493.10681152 0.87233084]	[339.25708008 575.19622803 0.86435038]	[475.12591553 398.07003784 0.85209036]	[500.80151367 482.88555908 0.90476775]	[521.31866455 567.55328369 0.88134271]	[439.20373535 559.70587158 0.80231899]	[400.78436279 554.69506836 0.76480603]	[413.55941772 667.65563965 0.83202708]	[441.87908936 757.3840332 0.80528975]	[475.14755249 559.80053711 0.73089349]	[462.44232178 708.64630127 0.83952594]	[4.64977570e+02 8.59990173e+02 7.32103825e-01]	[400.73464966 357.19534302 0.74232006]	[421.25811768 357.09628296 0.84616804]	[380.30935669 344.27172852 0.65023595]	[439.3343811 336.53155518 0.91177547]	[4.62368835e+02 8.95867737e+02 7.72283673e-01]	[4.80303253e+02 8.93244385e+02 8.04044187e-01]	[4.64862183e+02 8.70279602e+02 6.61782861e-01]	[4.23866791e+02 7.98368835e+02 7.11062968e-01]	[4.18772430e+02 7.90642822e+02 7.51766920e-01]	[4.54624451e+02 7.62409912e+02 5.28869271e-01]
[413.60256958 367.35995483 0.74952722]	[421.23641968 398.14825439 0.93486643]	[369.93978882 400.6517334 0.85004908]	[357.1204834 493.08853149 0.87189889]	[339.29818726 575.15539551 0.85683 ]	[475.11990356 398.04980469 0.84776044]	[500.80319214 482.87026978 0.90410721]	[521.29803467 567.55554199 0.87769496]	[439.18338013 559.7098999 0.79991758]	[400.76800537 557.17175293 0.76678425]	[413.60229492 667.64404297 0.83132398]	[441.87307739 757.38665771 0.80761451]	[475.11264038 559.80682373 0.72826046]	[462.43566895 708.63897705 0.84244752]	[4.64978058e+02 8.59963318e+02 7.35820770e-01]	[400.7348938 357.17431641 0.73640835]	[421.25997925 357.07839966 0.84259754]	[380.34390259 344.25228882 0.61220062]	[441.66070557 336.53781128 0.92016721]	[4.62370483e+02 8.93447754e+02 7.83884883e-01]	[4.80317108e+02 8.93212158e+02 8.06942642e-01]	[4.64868744e+02 8.70255493e+02 6.63327932e-01]	[4.23893402e+02 7.98384399e+02 7.05141187e-01]	[4.18781403e+02 7.90657288e+02 7.47066319e-01]	[4.54619385e+02 7.62407104e+02 5.31851649e-01]
[416.07025146 367.40093994 0.77274323]	[421.25912476 398.16345215 0.93483484]	[369.97293091 400.65960693 0.85188556]	[357.13128662 493.08480835 0.87016648]	[339.30725098 575.14099121 0.85318798]	[475.14788818 398.06542969 0.85522091]	[500.8036499 482.86764526 0.90591139]	[521.29425049 567.55749512 0.87644732]	[439.15878296 557.2623291 0.79454923]	[400.74917603 554.69421387 0.76935977]	[413.59927368 667.65588379 0.82878608]	[441.86785889 757.39959717 0.80641961]	[475.07623291 559.78607178 0.72159523]	[462.43600464 708.66687012 0.84065497]	[4.64954498e+02 8.57429626e+02 7.49862432e-01]	[400.78210449 357.19784546 0.76445007]	[421.29473877 357.09439087 0.86175239]	[380.34735107 341.80661011 0.64075994]	[441.67123413 336.51385498 0.91016459]	[4.62416168e+02 8.93437866e+02 7.73432910e-01]	[4.80359863e+02 8.90829163e+02 8.06855083e-01]	[4.64826721e+02 8.70199646e+02 6.76259995e-01]	[4.23879913e+02 7.98371399e+02 6.88638389e-01]	[4.18774780e+02 7.90651978e+02 7.34007478e-01]	[4.54614685e+02 7.62413208e+02 5.30113935e-01]
[416.07324219 367.40078735 0.77073085]	[421.25686646 398.16287231 0.9344548 ]	[369.97305298 400.6569519 0.8519811 ]	[357.12918091 493.07937622 0.8700937 ]	[339.30734253 575.13952637 0.85290813]	[475.14486694 398.06787109 0.8554951 ]	[500.80325317 482.86193848 0.90685654]	[521.2923584 567.53887939 0.87948859]	[439.15924072 557.25299072 0.79324305]	[400.74752808 554.68823242 0.76839691]	[413.59912109 667.65759277 0.82897961]	[441.87039185 759.86895752 0.80832899]	[475.08047485 559.77624512 0.72092134]	[462.44039917 708.6395874 0.84370166]	[4.64959625e+02 8.57421204e+02 7.50513375e-01]	[400.78417969 357.19760132 0.76005399]	[421.29605103 357.09362793 0.86040223]	[380.35247803 341.80966187 0.63701075]	[441.67074585 336.51281738 0.91002578]	[4.62419678e+02 8.93431152e+02 7.76463747e-01]	[4.82734711e+02 8.90823303e+02 8.08078229e-01]	[4.64823669e+02 8.70195129e+02 6.76318705e-01]	[4.23882080e+02 7.98384949e+02 6.85433447e-01]	[4.18768005e+02 7.90662231e+02 7.31645405e-01]	[4.54602081e+02 7.62415039e+02 5.33155024e-01]
[418.67477417 367.37005615 0.81424713]	[421.28152466 398.10919189 0.92868996]	[372.46279907 400.63937378 0.85559714]	[357.13729858 493.04360962 0.86437422]	[341.67028809 575.14123535 0.85128027]	[477.59802246 395.59579468 0.84066606]	[500.8102417 482.79031372 0.91164958]	[521.26965332 565.06158447 0.89574182]	[439.10852051 554.6854248 0.77831227]	[400.71923828 552.12976074 0.76783389]	[413.57156372 667.60186768 0.83764714]	[441.83209229 757.32025146 0.81571484]	[472.55172729 557.22595215 0.71063107]	[462.4442749 708.63012695 0.84242308]	[4.64940338e+02 8.54800232e+02 7.55196333e-01]	[405.81451416 357.20501709 0.77873528]	[423.85128784 357.08877563 0.84652084]	[382.7883606 341.78533936 0.76847982]	[441.71603394 334.05834961 0.87111098]	[4.64858612e+02 8.93233215e+02 7.35216677e-01]	[4.82766449e+02 8.90625916e+02 7.46582866e-01]	[4.62382874e+02 8.65136841e+02 6.38956130e-01]	[4.26360352e+02 7.98410461e+02 6.62301719e-01]	[4.18764069e+02 7.90684326e+02 7.15407312e-01]	[4.54558105e+02 7.59878906e+02 5.45651734e-01]
[418.68313599 362.31469727 0.81716645]	[421.29125977 398.05938721 0.92381334]	[372.46899414 398.24581909 0.85624748]	[357.13885498 488.01663208 0.87243181]	[339.29541016 570.07910156 0.86897755]	[477.63113403 395.52645874 0.83571488]	[500.8006897 482.75930786 0.90630645]	[521.25646973 565.02496338 0.90262115]	[436.69885254 552.08758545 0.77035558]	[400.69647217 549.52490234 0.77768034]	[413.50286865 667.56707764 0.83668989]	[441.79476929 757.31048584 0.82198244]	[469.97271729 554.64251709 0.71189731]	[462.42764282 706.12304688 0.84698111]	[4.64929199e+02 8.54829285e+02 7.38448858e-01]	[405.8470459 357.05285645 0.74708349]	[423.89468384 354.59414673 0.79868853]	[382.86160278 341.69143677 0.78863209]	[441.77127075 333.96780396 0.86724943]	[4.64844116e+02 8.90759705e+02 7.22911716e-01]	[4.80347076e+02 8.88190369e+02 7.45191336e-01]	[4.62397705e+02 8.67642395e+02 6.30653143e-01]	[4.26444885e+02 7.98429749e+02 6.69842839e-01]	[4.21173584e+02 7.90721680e+02 7.28335977e-01]	[4.52037476e+02 7.59877625e+02 5.60278833e-01]
[418.55020142 359.79931641 0.81615549]	[421.31335449 395.64675903 0.91372514]	[369.97265625 398.17871094 0.84714282]	[357.13739014 485.44165039 0.88750356]	[339.25985718 567.54071045 0.88765347]	[477.68945312 393.02648926 0.83109617]	[500.7880249 480.27932739 0.90492225]	[521.26611328 564.86407471 0.90732419]	[439.05889893 549.53088379 0.77370346]	[400.69699097 547.01184082 0.78105712]	[413.50665283 667.54138184 0.83605474]	[441.81738281 754.79211426 0.82399726]	[469.97793579 552.07012939 0.7108677 ]	[462.43630981 706.02185059 0.84882927]	[4.67427032e+02 8.52310303e+02 7.53216684e-01]	[403.24874878 354.49960327 0.74464762]	[423.82156372 354.46026611 0.77978104]	[382.79046631 339.1875 0.74153745]	[441.80279541 333.92626953 0.87527126]	[4.62392853e+02 8.88134460e+02 7.20149875e-01]	[4.82746735e+02 8.85567810e+02 7.52952039e-01]	[4.64848663e+02 8.62542480e+02 6.20126247e-01]	[4.28964722e+02 7.95889160e+02 6.96346045e-01]	[4.21223907e+02 7.90667236e+02 7.60096729e-01]	[4.54578583e+02 7.57348328e+02 5.60609162e-01]
[418.68255615 346.82342529 0.70297915]	[421.31585693 395.49017334 0.89056361]	[372.46185303 398.04620361 0.8287611 ]	[357.13180542 485.35971069 0.89468896]	[339.26287842 567.46051025 0.89627093]	[477.69134521 387.90957642 0.8321594 ]	[500.83407593 480.20962524 0.89834589]	[521.31195068 562.37237549 0.90048456]	[439.1242981 546.98693848 0.79262692]	[400.71188354 546.92388916 0.79018068]	[413.543396 667.54736328 0.84229082]	[441.82403564 757.37115479 0.81883311]	[472.59146118 547.03936768 0.71647984]	[464.83062744 703.44116211 0.83928704]	[4.67497833e+02 8.52342285e+02 7.55389869e-01]	[403.2928772 336.61932373 0.67888355]	[423.8583374 334.03396606 0.67659676]	[382.87322998 336.65106201 0.79920101]	[441.85623169 323.72897339 0.86291099]	[4.64872772e+02 8.80531128e+02 6.81296229e-01]	[4.82802155e+02 8.77976013e+02 7.32770503e-01]	[4.64843231e+02 8.65068481e+02 6.16452098e-01]	[4.31532227e+02 8.03488770e+02 6.47511661e-01]	[4.21242523e+02 7.90806641e+02 6.96688890e-01]	[4.54582825e+02 7.59895264e+02 5.43858051e-01]
[421.1697998 354.49127197 0.75044417]	[421.29190063 387.87927246 0.88809937]	[372.45263672 393.01193237 0.80136144]	[357.11437988 482.8288269 0.90844661]	[339.24530029 564.88360596 0.92576355]	[477.6862793 382.82629395 0.86759859]	[500.82244873 475.17349243 0.87292832]	[521.29644775 559.79669189 0.87960243]	[439.15283203 544.48175049 0.81177312]	[400.74111938 544.44580078 0.79979002]	[413.52236938 665.04772949 0.83886355]	[441.80007935 757.31109619 0.82542813]	[472.61257935 546.93835449 0.73145694]	[464.87289429 698.34527588 0.80869329]	[4.70032593e+02 8.47130066e+02 7.40929723e-01]	[408.40658569 339.25820923 0.67266417]	[426.43301392 339.09841919 0.7076596 ]	[387.90988159 336.65823364 0.80958319]	[441.84115601 321.1729126 0.8897053 ]	[4.67443451e+02 8.70342896e+02 7.45099068e-01]	[4.82808929e+02 8.70288635e+02 7.85421729e-01]	[4.64932953e+02 8.54831116e+02 5.95843315e-01]	[4.31551758e+02 8.00987427e+02 6.57248735e-01]	[4.21228882e+02 7.90799622e+02 7.18471110e-01]	[4.54566101e+02 7.59874573e+02 5.51024377e-01]
[421.23480225 351.94274902 0.79164594]	[421.29577637 380.35205078 0.92187238]	[369.98114014 385.33926392 0.80872124]	[357.11300659 480.14279175 0.89964265]	[339.28118896 562.28936768 0.90113187]	[477.73458862 380.22842407 0.90286118]	[500.81860352 469.99029541 0.87376392]	[521.35583496 552.14611816 0.86711705]	[439.14379883 544.31677246 0.82900208]	[400.6947937 541.91290283 0.81435621]	[413.50701904 664.95007324 0.82979023]	[441.82171631 754.84320068 0.83624005]	[475.08944702 544.37945557 0.74655235]	[464.84664917 688.05670166 0.85465503]	[4.72543213e+02 8.36843323e+02 7.43274689e-01]	[408.47546387 339.1605835 0.72869498]	[431.46826172 336.64599609 0.79902124]	[385.37774658 333.98800659 0.74691963]	[441.86523438 318.60430908 0.8878994 ]	[4.69967957e+02 8.70138000e+02 7.60490596e-01]	[4.82894501e+02 8.67631775e+02 7.81095624e-01]	[4.67451996e+02 8.47153931e+02 5.77993214e-01]	[4.31550323e+02 8.00958618e+02 6.85965359e-01]	[4.21251923e+02 7.90787537e+02 7.55646288e-01]	[4.54603821e+02 7.59893921e+02 5.72481632e-01]
[421.24398804 351.91864014 0.7912038 ]	[421.30010986 380.3493042 0.9219057 ]	[372.44226074 385.33746338 0.80897999]	[357.11975098 480.16448975 0.90369761]	[339.28216553 562.29925537 0.90172613]	[477.73828125 380.22644043 0.90301692]	[500.81838989 469.98791504 0.87429667]	[521.35559082 552.13806152 0.86761147]	[439.15023804 544.31744385 0.82943922]	[400.69876099 541.91381836 0.81345338]	[413.5177002 664.93731689 0.83139515]	[441.82952881 754.82879639 0.83494139]	[475.10275269 544.37896729 0.74804521]	[464.84991455 688.08209229 0.85640925]	[4.72544769e+02 8.36856445e+02 7.42234349e-01]	[410.94076538 339.14266968 0.73219645]	[431.47589111 336.62576294 0.80151039]	[385.36682129 333.9934082 0.7450859 ]	[441.86502075 318.60214233 0.88314694]	[4.69975067e+02 8.70139587e+02 7.60313988e-01]	[4.82895660e+02 8.67637329e+02 7.80159652e-01]	[4.67440826e+02 8.47172119e+02 5.78270257e-01]	[4.34029846e+02 8.00951599e+02 6.86705828e-01]	[4.21255951e+02 7.90777344e+02 7.57062674e-01]	[4.54614014e+02 7.59871033e+02 5.69291055e-01]
[421.32958984 341.81112671 0.76146472]	[421.28503418 377.69689941 0.92963499]	[369.98440552 380.23132324 0.84880424]	[357.13198853 475.10015869 0.87622237]	[341.69659424 559.71893311 0.87066817]	[477.6444397 377.54653931 0.87132508]	[500.80706787 462.3815918 0.89620656]	[521.33374023 544.52209473 0.8992185 ]	[439.13009644 541.75695801 0.81540608]	[400.70129395 541.72821045 0.80525428]	[413.5199585 664.89660645 0.83652908]	[441.79067993 754.77972412 0.84153765]	[472.57928467 541.82275391 0.73017794]	[464.84213257 685.43395996 0.83860075]	[4.75125397e+02 8.29238464e+02 7.70931959e-01]	[416.01849365 336.60031128 0.72148883]	[431.49197388 334.05865479 0.7359854 ]	[390.49325562 326.34738159 0.76863891]	[441.81338501 313.41247559 0.84304357]	[4.70016541e+02 8.62495972e+02 7.28464067e-01]	[4.85360565e+02 8.57392944e+02 7.81516075e-01]	[4.70029846e+02 8.34319824e+02 5.74484348e-01]	[4.31543396e+02 7.98434448e+02 6.89511180e-01]	[4.21203278e+02 7.90745300e+02 7.52327859e-01]	[4.54594391e+02 7.57353088e+02 5.79373837e-01]
[421.20230103 326.30224609 0.68896025]	[421.28671265 367.33734131 0.88879472]	[369.9871521 372.54705811 0.80542356]	[357.12545776 462.28039551 0.91509521]	[341.69354248 544.41845703 0.8987394 ]	[477.6696167 362.25671387 0.87451655]	[500.8102417 454.60601807 0.87547839]	[521.41156006 536.70996094 0.86516219]	[439.19430542 526.49914551 0.79180342]	[400.71578979 526.4732666 0.78718621]	[413.54928589 654.7008667 0.81350505]	[441.66833496 754.83026123 0.84859937]	[477.63156128 526.50482178 0.73635834]	[467.40899658 670.1461792 0.8093093 ]	[4.77648071e+02 8.13746765e+02 7.73322046e-01]	[408.45129395 316.13589478 0.65279651]	[426.41772461 315.97976685 0.68617237]	[390.48245239 316.06289673 0.81529534]	[441.85397339 298.1541748 0.88882929]	[4.75069946e+02 8.49731995e+02 7.76221037e-01]	[4.87968933e+02 8.47185791e+02 7.75552571e-01]	[4.72526184e+02 8.21476135e+02 5.67266524e-01]	[4.36667206e+02 7.98367859e+02 7.01722980e-01]	[4.21271271e+02 7.90769958e+02 7.51260161e-01]	[4.46965668e+02 7.62458679e+02 6.43979251e-01]
[418.79693604 318.62902832 0.67012161]	[421.26184082 359.66131592 0.93474728]	[369.97998047 362.25897217 0.82668561]	[357.12548828 457.16107178 0.89571905]	[341.75610352 541.73309326 0.88710004]	[477.63442993 357.18136597 0.88823271]	[500.77215576 444.35406494 0.88999134]	[523.77722168 526.45452881 0.88887286]	[439.16598511 523.89428711 0.8142705 ]	[400.69015503 523.89660645 0.80821568]	[413.59927368 649.60327148 0.82623148]	[439.33276367 757.36602783 0.83913648]	[475.17782593 523.91705322 0.74423552]	[467.46826172 667.4798584 0.81064975]	[4.80158386e+02 8.08574829e+02 8.05217087e-01]	[405.87014771 308.41345215 0.58023697]	[426.37207031 305.77246094 0.61960161]	[387.91204834 308.40353394 0.68395501]	[441.85974121 292.97686768 0.84804386]	[4.77624786e+02 8.42017334e+02 7.60431767e-01]	[4.93042694e+02 8.36864441e+02 7.57389843e-01]	[4.75122040e+02 8.11300537e+02 6.13967776e-01]	[4.39142639e+02 8.00929688e+02 7.27356732e-01]	[4.21291931e+02 7.90813599e+02 7.57306516e-01]	[4.46929932e+02 7.62498962e+02 6.31569505e-01]
[416.05331421 298.22094727 0.72228926]	[421.33016968 354.59524536 0.90896386]	[372.46466064 357.16543579 0.84912091]	[357.15203857 446.94030762 0.87221646]	[344.25708008 529.07110596 0.82392555]	[477.69540405 349.46102905 0.82736528]	[500.8190918 439.20166016 0.89558041]	[523.76855469 521.26489258 0.88648003]	[439.16699219 518.78106689 0.80684465]	[400.69326782 518.78405762 0.79254985]	[416.09344482 647.03973389 0.85184497]	[439.32940674 762.4206543 0.8437922 ]	[475.13931274 521.20605469 0.72432858]	[469.97958374 662.32110596 0.78822881]	[480.26248169 800.98175049 0.80440402]	[400.6864624 293.00930786 0.7376616 ]	[421.24932861 287.82565308 0.73463088]	[385.40432739 298.06915283 0.67862117]	[441.81829834 282.78335571 0.84878004]	[4.80213013e+02 8.36907837e+02 7.77187943e-01]	[4.98159698e+02 8.31839417e+02 7.93133855e-01]	[4.77630829e+02 8.08655029e+02 6.62172675e-01]	[4.39229065e+02 7.93356628e+02 7.62375832e-01]	[4.21369446e+02 7.90698547e+02 7.76399851e-01]	[4.44437164e+02 7.67521973e+02 6.40819907e-01]
[418.72912598 298.22195435 0.75794357]	[421.29217529 344.26010132 0.89851904]	[372.44799805 351.96069336 0.80275482]	[357.16171265 441.79980469 0.90157229]	[344.28118896 523.84613037 0.88524973]	[477.67016602 339.26550293 0.88834929]	[500.76364136 428.90655518 0.85738659]	[523.77514648 511.08242798 0.8668521 ]	[439.17419434 513.60742188 0.78038514]	[400.67358398 511.09399414 0.772457 ]	[418.56518555 644.54516602 0.8763805 ]	[439.28625488 764.94689941 0.86090702]	[477.64096069 513.59417725 0.71914649]	[475.08947754 652.12609863 0.78866768]	[480.34451294 790.66217041 0.86103296]	[405.83041382 292.95892334 0.68768454]	[423.89089966 290.35934448 0.69826925]	[390.4552002 295.41693115 0.77314436]	[441.83554077 277.57907104 0.89006037]	[480.32485962 829.12799072 0.83677244]	[4.98260406e+02 8.26542236e+02 8.00363958e-01]	[4.75163025e+02 7.98396240e+02 6.94208682e-01]	[4.41796783e+02 7.98371887e+02 7.28045464e-01]	[4.23879089e+02 7.90796997e+02 7.25245774e-01]	[4.41887024e+02 7.67709473e+02 6.78938270e-01]
[421.14666748 295.48092651 0.61749053]	[421.30548096 336.62237549 0.93078893]	[372.45043945 339.19558716 0.84530264]	[357.18978882 434.02639771 0.87800515]	[344.35507202 518.75750732 0.85674334]	[477.67245483 334.07244873 0.85837644]	[500.7796936 421.224823 0.89386785]	[521.42810059 503.39068604 0.90572685]	[439.16470337 503.41937256 0.80719811]	[400.65057373 503.44921875 0.79858387]	[418.6739502 641.93774414 0.87960434]	[441.70022583 762.44525146 0.84770173]	[477.63049316 503.39822388 0.75175965]	[477.71536255 646.95678711 0.84543228]	[482.83233643 785.6026001 0.83033192]	[405.88122559 280.22140503 0.56543803]	[423.8621521 277.67904663 0.61064214]	[392.98010254 280.21987915 0.72692859]	[441.82974243 269.86618042 0.83086681]	[4.80204132e+02 8.16390259e+02 7.83038139e-01]	[4.98233124e+02 8.13802734e+02 7.90626109e-01]	[4.80195374e+02 7.90811401e+02 7.17147171e-01]	[4.44355286e+02 8.03465820e+02 6.90939188e-01]	[4.26385529e+02 7.93269287e+02 6.49987817e-01]	[4.44400391e+02 7.70071899e+02 6.77554011e-01]
[418.66622925 277.52749634 0.83284658]	[421.32614136 331.38955688 0.88051844]	[372.51608276 336.45339966 0.83719093]	[357.20388794 423.89379883 0.87881923]	[349.40649414 508.44400024 0.82539135]	[477.72650146 321.2880249 0.86168021]	[500.78808594 416.01895142 0.86497939]	[523.79125977 498.24014282 0.89856786]	[439.1993103 500.74423218 0.82832867]	[400.68200684 500.78512573 0.81810802]	[418.73501587 636.73516846 0.85930032]	[439.33483887 765.04205322 0.8719939 ]	[477.66601562 500.71212769 0.75076282]	[480.21322632 639.3381958 0.8380239 ]	[485.34350586 777.90795898 0.79947984]	[400.8717041 269.85098267 0.77051646]	[423.81973267 259.69168091 0.78395742]	[387.89993286 275.01855469 0.8195821 ]	[441.89678955 257.1652832 0.89840263]	[482.7600708 811.25567627 0.83918738]	[500.76379395 808.74981689 0.84043455]	[4.80342865e+02 7.88201172e+02 7.40600705e-01]	[4.41820953e+02 8.00946472e+02 7.43357539e-01]	[4.23847473e+02 7.93271729e+02 7.31310546e-01]	[4.44370789e+02 7.70199951e+02 7.17556834e-01]
[418.6708374 277.54089355 0.8320843 ]	[421.32461548 331.39535522 0.88174421]	[372.50952148 336.45797729 0.83675349]	[357.20803833 423.89834595 0.87769645]	[349.4085083 508.44015503 0.82621741]	[477.72796631 321.2911377 0.86096793]	[500.78469849 416.02267456 0.86599791]	[523.79260254 498.23901367 0.89883685]	[439.19363403 500.73898315 0.8280313 ]	[400.67578125 500.7828064 0.81975472]	[418.73641968 636.73901367 0.86019611]	[439.33508301 765.04089355 0.87224418]	[477.66064453 500.70339966 0.74945897]	[480.21185303 639.3348999 0.83806777]	[482.98287964 777.91650391 0.79940313]	[403.24981689 269.86862183 0.77030987]	[423.82250977 259.71054077 0.77900749]	[387.90792847 275.02200317 0.81845474]	[441.89520264 257.15734863 0.89883006]	[482.75195312 811.25238037 0.83603698]	[500.75671387 808.74853516 0.83813763]	[4.80342682e+02 7.88202454e+02 7.39921451e-01]	[4.41831879e+02 8.00954224e+02 7.44824052e-01]	[4.23856842e+02 7.93278625e+02 7.30435312e-01]	[4.44371216e+02 7.70196228e+02 7.18121529e-01]
[418.78988647 277.53570557 0.73206949]	[421.33285522 318.72546387 0.92336309]	[372.50695801 323.7928772 0.81667727]	[357.21200562 418.71609497 0.91047406]	[351.94198608 500.82342529 0.87662315]	[477.73577881 318.52700806 0.90322667]	[500.7807312 403.28268433 0.88945806]	[523.77697754 485.45166016 0.89693165]	[439.19787598 495.67974854 0.79527575]	[400.71292114 498.16186523 0.78357446]	[421.19091797 631.63555908 0.86518675]	[441.66000366 765.08172607 0.88491279]	[477.66259766 493.12316895 0.72647101]	[480.28082275 629.14868164 0.84588665]	[485.47821045 770.26153564 0.82892936]	[405.86691284 267.31216431 0.64571375]	[426.36331177 262.18881226 0.67133904]	[390.49020386 269.82818604 0.71633607]	[441.90280151 254.41439819 0.86071986]	[482.87759399 808.68566895 0.86962408]	[503.30444336 806.06054688 0.80693799]	[4.82861115e+02 7.83029419e+02 6.77198708e-01]	[4.39271881e+02 7.95861511e+02 7.50926614e-01]	[4.21352783e+02 7.90767944e+02 7.63977289e-01]	[4.44418823e+02 7.70246033e+02 7.63445675e-01]
[423.78033447 262.21011353 0.66830045]	[421.35324097 308.33563232 0.86579156]	[372.52822876 313.54702759 0.82965207]	[359.56726074 403.2711792 0.89126372]	[354.58203125 485.35870361 0.87737018]	[480.13916016 300.68145752 0.88138026]	[500.81515503 392.98153687 0.86236548]	[523.79101562 477.7170105 0.89071155]	[439.23596191 480.34033203 0.82141578]	[400.68481445 482.82015991 0.79862976]	[421.25286865 626.41888428 0.90173167]	[439.31738281 765.01165771 0.88161939]	[477.7414856 480.22167969 0.76374829]	[482.74923706 621.29705811 0.87087953]	[498.24511719 770.1184082 0.83450752]	[413.49246216 254.5362854 0.62551111]	[431.55792236 251.96707153 0.67612886]	[395.50094604 254.52542114 0.73913765]	[444.37652588 236.58790588 0.72481662]	[4.90512665e+02 7.95879761e+02 7.33035505e-01]	[5.05903107e+02 7.93244873e+02 7.51801789e-01]	[4.95659821e+02 7.82945068e+02 6.42626047e-01]	[4.39282593e+02 7.95808716e+02 7.87028372e-01]	[4.21364685e+02 7.90768311e+02 7.89776802e-01]	[4.44437927e+02 7.70184082e+02 7.65052855e-01]
[426.4140625 257.14230347 0.75632274]	[421.35583496 298.23504639 0.91133606]	[372.54165649 305.76531982 0.81032604]	[359.57174683 398.25784302 0.91380554]	[357.00421143 482.73486328 0.91968465]	[480.15875244 298.05041504 0.91099191]	[500.83837891 385.32473755 0.87315571]	[523.78179932 469.95330811 0.87091959]	[439.22702026 480.20877075 0.81164241]	[400.68051147 480.31494141 0.79633409]	[421.2354126 623.99224854 0.89753723]	[439.31237793 765.01818848 0.88773948]	[477.74282837 477.66171265 0.74770135]	[482.8243103 616.22637939 0.85053408]	[500.79077148 767.52313232 0.85305178]	[418.58126831 251.91491699 0.70878148]	[436.63723755 249.32978821 0.72696048]	[395.61932373 249.34152222 0.71423292]	[444.37747192 234.03889465 0.49300808]	[4.95685455e+02 7.93304993e+02 7.77178943e-01]	[5.11010712e+02 7.90725159e+02 7.61330009e-01]	[5.00672668e+02 7.75297974e+02 6.67596340e-01]	[4.39210327e+02 7.93357788e+02 7.72979856e-01]	[421.29519653 790.74627686 0.79182935]	[444.43582153 770.18640137 0.77562118]
[421.30899048 257.05996704 0.71165252]	[421.34014893 295.62359619 0.92566323]	[372.51824951 298.24523926 0.83752298]	[357.22174072 395.6395874 0.89052129]	[356.99456787 477.70370483 0.88320971]	[480.12103271 293.02545166 0.86644536]	[500.8190918 380.28118896 0.89533013]	[523.77069092 462.41098022 0.90120983]	[439.25317383 477.60968018 0.78131294]	[400.69100952 480.15750122 0.77633303]	[421.23995972 623.90643311 0.89034092]	[439.29269409 765.0569458 0.89598119]	[480.14666748 470.01824951 0.73320174]	[482.88308716 613.63946533 0.82925516]	[503.36129761 772.78051758 0.81555414]	[410.99691772 249.32305908 0.5919165 ]	[434.02600098 246.74858093 0.6580981 ]	[393.06051636 239.17233276 0.57551408]	[444.38760376 233.84710693 0.73374885]	[5.03472534e+02 8.00951538e+02 6.92496181e-01]	[5.21353210e+02 7.93306885e+02 7.04324961e-01]	[500.75997925 788.0435791 0.81431198]	[4.39142395e+02 7.95814941e+02 7.87253618e-01]	[421.23040771 790.77801514 0.79870248]	[444.39422607 770.23181152 0.78909844]
[421.3347168 257.09155273 0.72456819]	[421.33706665 295.62185669 0.9252727 ]	[372.51721191 298.24163818 0.83825219]	[357.22872925 395.63632202 0.8882302 ]	[356.9937439 477.70300293 0.8830449 ]	[477.74591064 295.39334106 0.86544156]	[500.81958008 380.29171753 0.8920505 ]	[523.77172852 462.42095947 0.89969027]	[439.24554443 475.16772461 0.77839762]	[400.68200684 480.1545105 0.77405679]	[421.23956299 623.90478516 0.88891965]	[439.29370117 765.06140137 0.89641738]	[480.14587402 470.01861572 0.7318778 ]	[482.87442017 611.17059326 0.83062649]	[503.36026001 772.78027344 0.81542689]	[411.02453613 249.38131714 0.60652298]	[434.04901123 246.79449463 0.67676616]	[393.06777954 239.18699646 0.57483947]	[444.38433838 233.84385681 0.72587395]	[5.03464844e+02 8.00954834e+02 6.96605265e-01]	[5.21343811e+02 7.93309814e+02 7.03464806e-01]	[500.76062012 788.04071045 0.81532598]	[4.39133240e+02 7.95829102e+02 7.85693586e-01]	[421.22314453 790.78491211 0.79910535]	[444.39886475 770.23651123 0.78774661]
[428.93847656 254.59681702 0.77834952]	[421.37445068 293.01034546 0.89739096]	[372.54367065 295.61581421 0.85347801]	[357.22424316 390.47079468 0.8499108 ]	[357.01483154 475.09396362 0.85568953]	[480.14813232 287.87997437 0.83985698]	[500.79418945 377.64434814 0.8943336 ]	[523.79589844 459.7901001 0.90273798]	[439.29208374 469.99829102 0.76459193]	[400.70196533 475.11965942 0.75056207]	[421.26123047 623.82293701 0.869331 ]	[439.27334595 765.05535889 0.90095687]	[480.21044922 464.82510376 0.75785458]	[488.01104736 605.94689941 0.83885205]	[516.16748047 759.92791748 0.76766056]	[418.64855957 246.80024719 0.70378804]	[439.15679932 241.65879822 0.78678733]	[398.03945923 236.47570801 0.74292135]	[452.01281738 221.13861084 0.63990867]	[508.48355103 790.74462891 0.84125859]	[526.41674805 788.17822266 0.81214404]	[5.13609741e+02 7.70107483e+02 6.97508514e-01]	[4.39136292e+02 7.93333679e+02 7.91532993e-01]	[421.21994019 790.75054932 0.81076628]	[444.37924194 770.22894287 0.8167311 ]
[423.87637329 254.51245117 0.77285129]	[421.36727905 292.96166992 0.89603299]	[372.52932739 295.55355835 0.84849513]	[357.2180481 387.91638184 0.84833187]	[357.03527832 472.54092407 0.85983098]	[480.13912964 287.80599976 0.84020674]	[500.75375366 377.58789062 0.89166319]	[523.80645752 459.79623413 0.90320027]	[439.28744507 469.98583984 0.75754201]	[400.70495605 475.13540649 0.74866533]	[421.28112793 623.88214111 0.87488389]	[439.25372314 767.50732422 0.90425742]	[480.19506836 462.36599731 0.75429916]	[495.63098145 606.02294922 0.84740824]	[521.1751709 764.98956299 0.84215009]	[416.15615845 241.70666504 0.68908709]	[436.68685913 239.12124634 0.77372164]	[398.10427856 234.06610107 0.74731028]	[449.51480103 218.66107178 0.72357535]	[516.11413574 790.83892822 0.80696768]	[529.02081299 790.60095215 0.80737996]	[5.18722961e+02 7.70272766e+02 7.28820264e-01]	[4.36679230e+02 7.93364990e+02 7.65223265e-01]	[421.16168213 790.77630615 0.79749292]	[444.34838867 772.70581055 0.81082559]
[423.88409424 254.51753235 0.77777928]	[421.3777771 292.97042847 0.89578855]	[372.53445435 295.55941772 0.84945023]	[357.21759033 387.94241333 0.84597361]	[357.04193115 472.54315186 0.8617965 ]	[480.15969849 287.81066895 0.84440392]	[500.75909424 377.58813477 0.89239991]	[523.80670166 459.79315186 0.90399009]	[439.28955078 469.99771118 0.75745207]	[400.70690918 475.14297485 0.74800801]	[421.27328491 623.86016846 0.87466729]	[439.25619507 767.51483154 0.90753448]	[480.19778442 462.3767395 0.75366068]	[495.63470459 606.02514648 0.84925896]	[521.17547607 764.98040771 0.84140897]	[416.16116333 241.71818542 0.6963203 ]	[436.69436646 239.12774658 0.78172714]	[398.10324097 234.07078552 0.75372297]	[449.52441406 218.65844727 0.72825146]	[516.11346436 790.82702637 0.81457025]	[529.02233887 790.58642578 0.81111586]	[5.18725159e+02 7.70261292e+02 7.31193662e-01]	[4.36669678e+02 7.93366394e+02 7.64355361e-01]	[421.15240479 790.77331543 0.79685152]	[444.35281372 772.71185303 0.81375885]
[434.11026001 249.34754944 0.77195692]	[421.36505127 292.92044067 0.89338899]	[372.51846313 295.49975586 0.84380955]	[359.61352539 385.37081909 0.85510957]	[357.08602905 470.01223755 0.88018072]	[480.13360596 285.27096558 0.84692603]	[500.71450806 377.56921387 0.88776314]	[523.84729004 459.7895813 0.91027641]	[439.31100464 467.46295166 0.74693149]	[400.71920776 475.08605957 0.73908401]	[421.28829956 623.8336792 0.88288438]	[439.22851562 767.60760498 0.91027999]	[480.23590088 462.32971191 0.75309938]	[500.65447998 608.57427979 0.86048746]	[523.85760498 759.95587158 0.83992058]	[421.19445801 236.61535645 0.77646029]	[439.28469849 234.05375671 0.84524918]	[398.14575195 233.90785217 0.82026982]	[4.49513062e+02 2.18592209e+02 4.32441264e-01]	[523.86090088 790.68426514 0.87104744]	[541.85595703 788.05657959 0.83346951]	[521.40435791 770.10760498 0.79341012]	[4.34070007e+02 7.95860779e+02 7.26064622e-01]	[4.18646332e+02 7.90804749e+02 7.82511532e-01]	[444.3550415 772.84295654 0.81381917]
[436.64508057 239.10253906 0.8316167 ]	[421.36074829 292.89294434 0.89083374]	[372.52294922 295.48855591 0.84240699]	[359.63189697 385.35296631 0.85983765]	[357.09332275 470.02185059 0.88129646]	[480.14080811 282.77124023 0.8522597 ]	[500.69006348 377.54653931 0.88119835]	[523.84417725 459.78582764 0.9103111 ]	[439.32107544 467.42807007 0.748577 ]	[400.73336792 472.5843811 0.73626745]	[421.30880737 621.41290283 0.87788582]	[439.23471069 767.57910156 0.90826166]	[480.23706055 462.30612183 0.75320244]	[500.77493286 608.53710938 0.8835212 ]	[526.47033691 759.91027832 0.8088485 ]	[421.23876953 233.88952637 0.82187057]	[441.68795776 231.30340576 0.82200497]	[398.18106079 231.42875671 0.83607978]	[4.52028381e+02 2.16147064e+02 3.13939184e-01]	[526.43341064 790.67047119 0.85424811]	[544.40490723 788.09368896 0.82511294]	[524.00164795 770.07574463 0.80513984]	[4.34107544e+02 7.95827393e+02 7.32374966e-01]	[4.18669159e+02 7.90784851e+02 7.86861539e-01]	[444.35339355 772.80859375 0.81693411]
[436.57223511 241.67910767 0.78892982]	[421.35064697 292.88742065 0.89272547]	[372.53063965 295.50860596 0.84715199]	[359.63500977 387.87670898 0.85411018]	[357.08822632 470.0291748 0.88248372]	[477.74679565 282.74514771 0.8524574 ]	[500.681427 377.55895996 0.8859905 ]	[523.86291504 459.80755615 0.9069804 ]	[441.66625977 467.40002441 0.74902022]	[400.75714111 472.53869629 0.73125893]	[421.29611206 623.82086182 0.88050961]	[439.24807739 767.55761719 0.90530181]	[480.25088501 462.29110718 0.75262296]	[500.80200195 606.06176758 0.89902025]	[531.5791626 765.06945801 0.80240273]	[421.15905762 234.04264832 0.79963601]	[439.29333496 233.83030701 0.83426321]	[398.11871338 233.83380127 0.80720967]	[4.54608887e+02 2.16056870e+02 4.52510446e-01]	[5.34154236e+02 7.93236816e+02 7.75376201e-01]	[5.49503418e+02 7.90618103e+02 7.76938975e-01]	[5.26506348e+02 7.72695496e+02 7.59552956e-01]	[4.36565552e+02 7.95816956e+02 7.36908913e-01]	[4.18689911e+02 7.90782715e+02 7.87542403e-01]	[444.37155151 772.78137207 0.81527573]
[436.65994263 241.67033386 0.80813515]	[421.39187622 292.88824463 0.88593262]	[375.00018311 295.50756836 0.85452843]	[359.64840698 387.8989563 0.85028851]	[357.10064697 470.01657104 0.88170743]	[480.16436768 282.7253418 0.86565787]	[500.70645142 377.51846313 0.88342178]	[523.88562012 459.82107544 0.90407109]	[441.74810791 467.43807983 0.74609905]	[400.82696533 472.57977295 0.72431767]	[421.33120728 623.82049561 0.87811506]	[439.26547241 767.50048828 0.90166473]	[480.33300781 462.32369995 0.76060253]	[500.85992432 606.05010986 0.89615142]	[536.65447998 762.44506836 0.78104752]	[421.24203491 234.03204346 0.82874775]	[441.72695923 233.83865356 0.83942556]	[398.13482666 233.85699463 0.85615522]	[4.52055969e+02 2.18611511e+02 2.75681227e-01]	[5.36701782e+02 7.90796143e+02 7.90471971e-01]	[5.52086060e+02 7.88193848e+02 7.74003446e-01]	[5.29054077e+02 7.70230103e+02 7.36089170e-01]	[4.36646423e+02 7.93346191e+02 7.60607779e-01]	[418.74819946 790.74169922 0.80001706]	[444.38531494 772.70001221 0.81001157]
[439.18374634 236.66252136 0.87192118]	[423.78079224 292.88418579 0.88169527]	[375.01748657 295.50445557 0.8568325 ]	[359.67321777 387.90670776 0.84500778]	[357.10247803 469.99029541 0.88640988]	[480.18789673 282.67971802 0.87060857]	[500.76470947 377.55838013 0.89252853]	[523.92590332 459.84393311 0.901739 ]	[441.80160522 467.45700073 0.74424797]	[403.2583313 475.0774231 0.71559829]	[421.34381104 623.84307861 0.87029541]	[439.26477051 767.48126221 0.89822805]	[480.37533569 462.35305786 0.76095033]	[503.2421875 606.04846191 0.89625072]	[539.20507812 762.49511719 0.79997689]	[423.78475952 233.83390808 0.82177073]	[441.87304688 231.29600525 0.82107639]	[398.12261963 231.42156982 0.87290931]	[4.57139771e+02 2.16085876e+02 8.95855352e-02]	[536.65167236 790.77978516 0.79766828]	[552.06829834 788.19421387 0.79136133]	[5.36645264e+02 7.70270203e+02 6.93964064e-01]	[4.36663727e+02 7.93357422e+02 7.58718789e-01]	[418.75671387 790.74694824 0.79820985]	[444.37255859 770.30041504 0.80922651]
[439.2270813 239.07009888 0.88257748]	[423.85272217 292.88598633 0.87438238]	[375.10577393 295.49508667 0.86879623]	[359.71218872 390.43817139 0.8376804 ]	[357.11010742 470.01147461 0.88743901]	[480.24420166 282.67828369 0.87650001]	[500.8480835 377.58569336 0.89464378]	[523.99371338 462.20727539 0.89763618]	[441.88647461 469.97085571 0.74046779]	[403.38262939 475.10626221 0.70658827]	[421.36907959 623.88269043 0.8781144 ]	[439.27761841 767.50097656 0.90633988]	[482.75527954 464.83996582 0.76257813]	[503.27011108 608.55273438 0.8699494 ]	[539.28466797 764.95568848 0.81738484]	[423.84368896 233.87194824 0.83568776]	[441.92727661 231.32652283 0.82833159]	[398.21633911 231.40557861 0.87244081]	[4.57159393e+02 2.15988159e+02 8.15686435e-02]	[536.66162109 790.73510742 0.79811883]	[5.49545715e+02 7.88173523e+02 7.82574773e-01]	[5.39177490e+02 7.70276855e+02 7.03132093e-01]	[4.39099640e+02 7.93352356e+02 7.64234543e-01]	[421.16226196 790.75970459 0.79734492]	[444.3729248 770.309021 0.81312281]
[436.68942261 244.21411133 0.779751 ]	[426.34103394 292.88375854 0.85901546]	[377.53530884 295.49215698 0.88491726]	[359.75689697 387.86169434 0.84576422]	[357.12948608 470.01400757 0.89042246]	[480.3069458 282.73171997 0.87852639]	[503.26199341 377.66995239 0.89897561]	[526.39685059 462.20455933 0.89667743]	[444.30038452 470.03564453 0.73226684]	[405.89105225 477.62576294 0.70524651]	[423.77072144 623.94360352 0.87621129]	[439.28903198 767.48687744 0.90398234]	[482.80447388 464.88925171 0.76078522]	[503.28530884 608.56970215 0.86688542]	[539.28369141 762.44262695 0.80860579]	[421.25164795 236.45303345 0.78105116]	[441.77575684 233.90769958 0.82602108]	[398.26428223 233.83401489 0.81183946]	[4.57086151e+02 2.16047470e+02 4.14438367e-01]	[536.64892578 790.71795654 0.81356245]	[549.5569458 788.15563965 0.79127538]	[5.39176819e+02 7.70209473e+02 7.04076648e-01]	[4.39110992e+02 7.93355103e+02 7.79673934e-01]	[421.16882324 790.74914551 0.8137216 ]	[444.38146973 770.28436279 0.81237233]
[439.2805481 246.78009033 0.81463182]	[428.91769409 292.90170288 0.84809071]	[377.60345459 295.48336792 0.88772166]	[359.81140137 387.93371582 0.83459294]	[357.15414429 470.0435791 0.88635796]	[482.72564697 282.76116943 0.87145209]	[503.32522583 377.65805054 0.89019251]	[526.4855957 462.19473267 0.88220525]	[444.39120483 472.53610229 0.72759593]	[408.44750977 477.63119507 0.70335621]	[423.77862549 623.95477295 0.86523831]	[439.28683472 767.48510742 0.90559745]	[482.8848877 467.39837646 0.75365216]	[503.31387329 611.08074951 0.86018127]	[539.24938965 759.93212891 0.80361933]	[426.35202026 236.51116943 0.79004472]	[444.36642456 233.98301697 0.8281641 ]	[400.68823242 233.86917114 0.84320283]	[4.57118408e+02 2.16086258e+02 1.98292509e-01]	[534.11608887 790.74865723 0.81081235]	[549.53979492 788.17138672 0.80151606]	[5.39173706e+02 7.70152771e+02 6.99669659e-01]	[4.39109467e+02 7.93342896e+02 7.78315544e-01]	[421.18005371 790.74572754 0.81364661]	[444.37493896 770.27960205 0.8157196 ]
[441.86260986 246.80609131 0.80718762]	[431.50518799 292.90625 0.84655714]	[377.68435669 295.48007202 0.89089632]	[362.24572754 385.32617188 0.82751536]	[357.15951538 470.04074097 0.8878966 ]	[482.79852295 282.74151611 0.87219763]	[503.39816284 377.69805908 0.88510633]	[529.00750732 459.83670044 0.87492824]	[446.86819458 470.0279541 0.71653366]	[410.99801636 475.1635437 0.69981128]	[423.81411743 623.96203613 0.86473906]	[439.29431152 767.49597168 0.90742552]	[482.94458008 464.91784668 0.74744695]	[503.29272461 608.57141113 0.86416954]	[536.68310547 754.78283691 0.79539245]	[434.09350586 236.48452759 0.80200207]	[449.52615356 233.9770813 0.78469074]	[400.83914185 233.87132263 0.82390922]	[4.59792694e+02 2.15952087e+02 1.18748523e-01]	[529.06231689 790.69647217 0.85105836]	[547.02282715 788.11175537 0.82460546]	[5.34179749e+02 7.67587097e+02 6.95317149e-01]	[4.39107971e+02 7.93331177e+02 7.82511592e-01]	[421.17932129 790.73815918 0.81590998]	[444.37478638 770.29547119 0.81831622]
[441.91201782 246.7915802 0.81118894]	[434.1050415 292.89926147 0.85562658]	[380.12884521 295.47836304 0.88506609]	[362.33724976 387.85668945 0.8041296 ]	[357.21331787 472.56759644 0.88775307]	[482.87512207 282.75436401 0.86057794]	[503.48556519 377.68829346 0.87765104]	[531.5536499 459.83532715 0.8666147 ]	[446.92004395 472.52914429 0.72007477]	[413.51309204 477.63293457 0.71022153]	[423.86392212 623.98577881 0.84592211]	[439.29037476 765.08599854 0.90390873]	[485.35467529 467.39602661 0.74302149]	[503.31216431 608.59552002 0.86266387]	[534.10980225 752.30267334 0.79325396]	[436.60604858 236.42849731 0.83369857]	[452.08325195 233.96768188 0.80323106]	[403.30453491 233.86773682 0.81529951]	[0. 0. 0.]	[528.98681641 790.70837402 0.858549 ]	[546.95635986 788.11102295 0.8203333 ]	[5.34098816e+02 7.67526245e+02 6.97103381e-01]	[4.39123688e+02 7.93326538e+02 7.92372167e-01]	[421.19168091 790.72973633 0.82194442]	[444.35836792 770.25891113 0.82628614]
[444.39846802 246.76063538 0.78825778]	[436.69567871 292.89117432 0.88226748]	[380.24685669 295.47644043 0.87785602]	[364.86618042 385.35366821 0.80174726]	[359.60440063 475.1060791 0.89472151]	[485.38665771 282.77111816 0.84003747]	[505.98580933 377.66308594 0.86883807]	[534.16778564 462.21627808 0.8641451 ]	[449.49963379 472.56668091 0.71299976]	[416.04748535 477.64733887 0.72936356]	[423.89602661 624.02081299 0.83971834]	[439.28735352 765.08361816 0.90016365]	[485.46859741 467.44482422 0.72480994]	[503.32452393 608.60253906 0.85026705]	[531.55657959 754.78759766 0.79297781]	[439.08291626 236.44674683 0.82578319]	[454.64553833 233.95808411 0.79809582]	[405.8477478 233.88612366 0.79672313]	[4.62223175e+02 2.16141296e+02 1.04005821e-01]	[526.44934082 790.71276855 0.86224949]	[544.46838379 788.13861084 0.81681001]	[5.29067688e+02 7.67549683e+02 7.19062746e-01]	[4.39127289e+02 7.93344543e+02 7.90963352e-01]	[421.19076538 790.74200439 0.81939137]	[444.35684204 770.25860596 0.82521522]
[449.51449585 239.15386963 0.8061583 ]	[439.18255615 292.86956787 0.89943153]	[382.76306152 295.44778442 0.85540366]	[369.93499756 382.8465271 0.80548322]	[359.63897705 472.59176636 0.88689202]	[487.95495605 282.7510376 0.8227697 ]	[511.07952881 380.09805298 0.84968692]	[539.2043457 462.24990845 0.88396221]	[454.56491089 472.55822754 0.71234918]	[418.55142212 477.62045288 0.74034482]	[423.90731812 626.4161377 0.83429772]	[439.27807617 765.08746338 0.90305948]	[487.97192383 467.43200684 0.70878232]	[503.30297852 611.07794189 0.85060281]	[531.56933594 765.00738525 0.79508185]	[439.20718384 233.94615173 0.86794782]	[457.20306396 231.3503418 0.80497479]	[408.41876221 233.83934021 0.79901189]	[4.62287598e+02 2.16084320e+02 9.33679715e-02]	[526.53320312 790.80255127 0.80767107]	[544.527771 790.59222412 0.79910201]	[5.29004700e+02 7.70247803e+02 7.18547285e-01]	[439.15887451 793.29986572 0.80657649]	[421.2270813 790.72473145 0.83466429]	[444.32577515 770.27001953 0.82965487]
[457.08609009 241.67294312 0.81547487]	[439.31723022 290.43582153 0.89915299]	[385.34234619 295.4336853 0.83205843]	[375.00799561 385.31640625 0.81986642]	[359.73565674 472.5920105 0.87355256]	[493.0848999 282.75622559 0.81533784]	[516.14550781 380.10964966 0.85479164]	[541.74346924 462.26818848 0.90506524]	[454.63580322 472.55667114 0.71151072]	[418.5736084 475.15887451 0.7364701 ]	[426.39779663 624.03112793 0.82661313]	[439.27636719 767.47906494 0.90373456]	[490.52426147 467.45721436 0.6949017 ]	[503.3432312 611.11425781 0.84599662]	[529.02874756 764.95404053 0.79362798]	[441.73052979 234.04986572 0.88580215]	[459.73678589 231.45367432 0.84888852]	[413.49157715 233.83200073 0.79760474]	[0. 0. 0.]	[528.9944458 790.77349854 0.82353622]	[546.93017578 788.19976807 0.81371391]	[5.26487793e+02 7.70203003e+02 7.34471202e-01]	[439.1885376 793.28131104 0.81307477]	[421.25204468 790.71862793 0.83396363]	[444.30273438 770.29144287 0.82404828]
[459.67312622 241.69828796 0.86136758]	[441.78723145 292.92922974 0.90565342]	[390.43954468 295.49090576 0.83044696]	[377.53143311 387.87567139 0.84462953]	[359.81881714 472.56103516 0.85676491]	[498.12838745 285.25256348 0.8234607 ]	[518.68261719 377.68136597 0.87063599]	[541.89935303 462.27697754 0.91216809]	[457.18353271 475.11090088 0.73102325]	[418.67608643 477.6479187 0.74746132]	[428.95510864 626.39862061 0.82617396]	[439.27603149 767.50299072 0.90607685]	[495.64968872 472.52593994 0.69086903]	[503.36975098 618.81298828 0.8476283 ]	[528.97973633 767.48291016 0.81732583]	[444.34344482 234.07702637 0.88377869]	[462.26531982 233.87498474 0.88240826]	[418.68161011 233.92538452 0.86138719]	[0. 0. 0.]	[529.01391602 790.8012085 0.80550456]	[546.9395752 788.22668457 0.81382573]	[5.26417297e+02 7.70304016e+02 7.56961524e-01]	[439.18328857 793.26568604 0.81392777]	[421.24539185 790.70916748 0.8331629 ]	[444.29772949 772.69885254 0.81655896]
[459.68228149 244.18647766 0.8469348 ]	[441.87200928 292.95721436 0.90252328]	[393.02209473 295.51965332 0.84358525]	[377.63528442 387.88012695 0.85993087]	[362.2980957 472.52938843 0.83862269]	[498.24380493 285.26739502 0.83972204]	[521.15863037 377.67474365 0.88172024]	[541.95251465 462.2840271 0.9179092 ]	[459.66229248 475.07000732 0.74916375]	[418.77105713 475.14154053 0.75004554]	[434.01184082 624.02905273 0.82639915]	[439.28274536 767.53747559 0.91058505]	[498.22012329 470.01327515 0.70858562]	[503.36578369 616.25427246 0.83919036]	[526.50067139 762.50708008 0.80538917]	[444.35198975 236.42123413 0.84961605]	[462.33728027 233.92172241 0.87433529]	[418.67926025 233.85533142 0.87242115]	[0. 0. 0.]	[528.99621582 790.7980957 0.81979287]	[546.93621826 788.18786621 0.81770813]	[5.23999695e+02 7.70179077e+02 7.69023001e-01]	[439.17965698 793.28302002 0.80861062]	[421.24468994 790.72302246 0.83293277]	[444.30407715 772.73071289 0.81297624]
[462.21017456 236.59570312 0.8887164 ]	[444.41720581 292.96292114 0.87552267]	[395.63430786 295.49462891 0.86644995]	[377.75238037 385.35406494 0.86793882]	[367.33953857 472.53839111 0.81671637]	[500.80041504 285.30285645 0.86062098]	[521.31463623 377.67608643 0.89358068]	[544.36462402 462.2791748 0.91978776]	[459.77249146 475.09020996 0.75844872]	[421.16921997 475.14025879 0.74554515]	[434.1098938 626.42718506 0.83516479]	[439.27929688 767.50402832 0.90425205]	[500.71182251 472.53805542 0.72523284]	[503.38598633 616.27233887 0.84077585]	[526.46759033 765.04974365 0.8301391 ]	[446.93780518 233.82595825 0.79113162]	[464.85366821 228.76699829 0.76510972]	[421.14971924 231.42704773 0.86354375]	[0. 0. 0.]	[528.96728516 790.8057251 0.81863654]	[544.51483154 788.21826172 0.82213044]	[523.94128418 770.25811768 0.78649247]	[439.21340942 793.27258301 0.81315726]	[421.27502441 790.71582031 0.82593834]	[441.91003418 772.69122314 0.81303847]
[464.88024902 244.24028015 0.77651429]	[449.51507568 292.98358154 0.85439229]	[398.17483521 295.49310303 0.88458627]	[380.23010254 385.39892578 0.85016233]	[372.54602051 472.60559082 0.834405 ]	[503.28674316 287.80618286 0.85385728]	[523.8347168 380.12246704 0.88972735]	[544.53778076 462.31130981 0.90544933]	[462.1937561 475.13269043 0.7621876 ]	[421.25692749 477.62643433 0.74342752]	[436.62582397 624.03778076 0.85789311]	[439.29153442 767.55108643 0.91242486]	[500.80395508 472.55737305 0.74141783]	[503.43444824 621.30706787 0.85313129]	[526.46368408 767.58483887 0.84838343]	[459.59686279 234.0836792 0.80971944]	[472.60241699 233.94613647 0.73733252]	[423.82928467 233.88739014 0.79389369]	[0. 0. 0.]	[528.99206543 790.82336426 0.79295778]	[544.51239014 790.58972168 0.81730646]	[5.23928711e+02 7.72793335e+02 7.61800826e-01]	[439.20343018 793.29321289 0.80765426]	[421.26702881 790.73504639 0.82472825]	[444.3046875 772.75195312 0.80967563]
[467.46447754 241.67582703 0.80009705]	[457.10986328 292.97906494 0.87993008]	[400.71206665 295.49691772 0.88293272]	[382.73620605 385.38165283 0.83330685]	[377.5020752 472.59170532 0.86475533]	[503.4720459 287.89370728 0.83880758]	[523.9453125 380.15527344 0.88945252]	[547.05175781 462.35122681 0.87507248]	[462.3057251 475.11425781 0.75821829]	[421.36932373 475.13864136 0.72166336]	[439.07955933 623.97497559 0.87539482]	[439.29580688 767.57421875 0.91124189]	[503.243927 472.54934692 0.74707401]	[503.47543335 618.79089355 0.83704412]	[526.45330811 767.56079102 0.84741598]	[459.70568848 234.02296448 0.87461734]	[477.62738037 233.86509705 0.79204965]	[426.42803955 233.87576294 0.80595493]	[0. 0. 0.]	[5.28976807e+02 7.93232361e+02 7.88987696e-01]	[544.52880859 790.61627197 0.8085466 ]	[5.23922791e+02 7.72759155e+02 7.66993701e-01]	[439.1958313 793.29022217 0.80249101]	[421.26031494 790.73059082 0.81866926]	[444.3132019 772.80047607 0.79726863]
[477.59017944 239.20056152 0.80431545]	[459.73858643 292.94509888 0.91681463]	[403.35708618 295.46139526 0.85172129]	[387.86654663 387.85772705 0.7994324 ]	[377.59072876 472.59860229 0.88099599]	[511.01705933 287.83868408 0.8096388 ]	[529.04168701 380.19882202 0.84491551]	[554.61474609 462.37234497 0.84615034]	[464.82580566 475.14215088 0.74307877]	[423.89334106 475.15777588 0.70892525]	[439.1300354 623.98114014 0.88211823]	[439.31097412 767.56164551 0.90692937]	[503.41296387 475.10522461 0.75382644]	[505.88156128 618.79803467 0.84194976]	[526.47973633 767.64959717 0.84980905]	[462.21289062 233.99542236 0.86137068]	[480.21569824 231.42684937 0.83194101]	[428.96981812 231.42697144 0.79966092]	[0. 0. 0.]	[5.31560913e+02 7.93306580e+02 7.83034086e-01]	[547.00726318 790.67462158 0.81304878]	[5.23922363e+02 7.75296509e+02 7.60556042e-01]	[439.1819458 793.30358887 0.79780173]	[421.24978638 790.73339844 0.81491941]	[444.337677 772.77679443 0.7983219 ]
[480.18240356 244.24124146 0.84874743]	[462.30172729 292.99713135 0.91876966]	[410.97317505 295.49761963 0.83063203]	[395.55505371 385.37097168 0.82750899]	[380.0869751 472.534729 0.8803736]	[516.21112061 290.34402466 0.81874973]	[534.16717529 380.19537354 0.84816021]	[559.69433594 462.38793945 0.86706471]	[464.95941162 475.13806152 0.73166132]	[428.93960571 477.62213135 0.70175886]	[439.19192505 624.01367188 0.8829537 ]	[439.29055786 767.60723877 0.90696657]	[505.88043213 475.12728882 0.74548048]	[505.96069336 616.23126221 0.81729347]	[526.46240234 767.67694092 0.85337806]	[464.8899231 236.47953796 0.87948996]	[482.78060913 233.96505737 0.88435757]	[439.21188354 233.92282104 0.88550305]	[0. 0. 0.]	[5.31570984e+02 7.95818542e+02 7.66609490e-01]	[547.02807617 790.73217773 0.80448186]	[5.23897278e+02 7.75334412e+02 7.65163481e-01]	[4.39164673e+02 7.93321289e+02 7.83003986e-01]	[421.23196411 790.74578857 0.80860114]	[444.31506348 775.27703857 0.78627044]
[477.60473633 249.39898682 0.76641554]	[464.8392334 292.99038696 0.89821237]	[416.03988647 295.47583008 0.85087341]	[398.11590576 385.40158081 0.85636133]	[380.2409668 470.03643799 0.8727212 ]	[521.26794434 290.36160278 0.8603307 ]	[539.20880127 380.14950562 0.8763079 ]	[562.23718262 462.37078857 0.89881939]	[469.98757935 475.15161133 0.71677303]	[434.06265259 477.6234436 0.70704305]	[439.22042847 624.00378418 0.88168764]	[439.27975464 767.52954102 0.8942706 ]	[506.00927734 475.12234497 0.7229144 ]	[511.05560303 621.35247803 0.80875182]	[526.4498291 767.65014648 0.85444105]	[462.28616333 236.58027649 0.77834737]	[482.76257324 236.45027161 0.83236158]	[439.24981689 231.41969299 0.86505425]	[4.95608307e+02 2.21171783e+02 3.27541083e-01]	[5.31567505e+02 7.95857422e+02 7.64124155e-01]	[547.03564453 790.7635498 0.80312645]	[5.23884216e+02 7.75285217e+02 7.68146873e-01]	[439.20620728 793.27770996 0.80537331]	[421.26489258 790.70373535 0.81844974]	[441.90350342 772.74932861 0.77755493]
[482.96353149 241.72853088 0.76756871]	[469.95645142 292.97061157 0.85336179]	[418.62677002 295.42538452 0.87439251]	[398.27728271 385.39425659 0.86421698]	[382.77441406 470.01348877 0.85062248]	[523.76904297 290.34533691 0.85854256]	[541.83966064 380.20169067 0.90299177]	[562.40979004 464.83059692 0.90514112]	[475.06872559 477.62393188 0.72030747]	[436.63143921 477.6211853 0.72882837]	[439.27667236 624.0012207 0.88562679]	[439.27929688 767.59545898 0.89844632]	[511.03024292 477.62548828 0.70800161]	[516.14074707 621.40002441 0.82386065]	[526.47338867 767.62554932 0.84966254]	[477.64074707 234.067276 0.76215774]	[490.57965088 233.91520691 0.72056901]	[441.8296814 231.37635803 0.83281249]	[5.00852478e+02 2.16149277e+02 7.51734674e-02]	[5.31582031e+02 7.95838013e+02 7.66838789e-01]	[547.05059814 790.75006104 0.802333 ]	[5.23911865e+02 7.72833008e+02 7.62142301e-01]	[4.39205475e+02 7.93315247e+02 7.86514997e-01]	[421.26461792 790.73864746 0.80415636]	[4.41905945e+02 7.72833496e+02 7.67545521e-01]
[485.43057251 249.38272095 0.78493059]	[475.12664795 292.98605347 0.86698872]	[418.78323364 295.43313599 0.88509345]	[400.82418823 385.30722046 0.85225081]	[392.98522949 470.02926636 0.82106268]	[523.94274902 290.41607666 0.85286987]	[544.38275146 380.25524902 0.87430882]	[564.85760498 464.9196167 0.88831156]	[477.68435669 475.07583618 0.71855891]	[439.13311768 472.58270264 0.736242 ]	[441.65875244 623.99945068 0.88667262]	[439.29272461 767.58300781 0.89278173]	[518.66381836 475.0880127 0.70628208]	[518.73345947 621.39453125 0.82697767]	[526.48419189 767.59643555 0.84629935]	[480.14813232 236.56062317 0.80703402]	[495.67684937 234.04898071 0.77551717]	[446.86843872 233.86888123 0.7905069 ]	[5.03303223e+02 2.18565048e+02 1.62801072e-01]	[5.29059509e+02 7.95822449e+02 7.70785689e-01]	[547.01727295 790.74975586 0.80471432]	[5.23943787e+02 7.72798401e+02 7.70288944e-01]	[4.39195251e+02 7.93327637e+02 7.82977283e-01]	[421.24743652 790.74157715 0.80673134]	[4.44313171e+02 7.72835388e+02 7.60252237e-01]
[488.00991821 251.86479187 0.77095443]	[477.74090576 292.97781372 0.89924073]	[421.30059814 295.4223938 0.8751651 ]	[403.39086914 382.84301758 0.81815797]	[398.03378296 470.01104736 0.86222798]	[526.50585938 290.40911865 0.83163142]	[544.48455811 380.23440552 0.88063627]	[564.99523926 464.90444946 0.88141131]	[480.17269897 475.11273193 0.7438969 ]	[439.25823975 475.08078003 0.74329931]	[441.72201538 623.94952393 0.89006448]	[439.30020142 767.54943848 0.89262402]	[518.79675293 475.13864136 0.72769529]	[521.20355225 623.83221436 0.8541559 ]	[526.48498535 767.56964111 0.84404719]	[480.22763062 236.61932373 0.79105139]	[498.26361084 236.43035889 0.8041749 ]	[446.9276123 233.84965515 0.80346537]	[5.03453247e+02 2.21128082e+02 1.49369821e-01]	[5.29052734e+02 7.95826599e+02 7.73525536e-01]	[547.01348877 790.75524902 0.80440933]	[523.93237305 772.7699585 0.77660185]	[4.39185547e+02 7.93314026e+02 7.83886731e-01]	[421.23919678 790.72235107 0.8084594 ]	[4.44326813e+02 7.72799133e+02 7.61560082e-01]
[493.11495972 246.79647827 0.7548582 ]	[480.27905273 292.94598389 0.92361945]	[423.90020752 295.39315796 0.83816594]	[408.45901489 382.83450317 0.80126685]	[398.18051147 467.47943115 0.89670688]	[531.62207031 290.37161255 0.80724704]	[547.00158691 380.21777344 0.8597694 ]	[567.4888916 464.87823486 0.86546189]	[480.36682129 475.11621094 0.75284284]	[441.75094604 475.08889771 0.73869741]	[441.80764771 623.88580322 0.88136727]	[439.30889893 767.5513916 0.89412427]	[521.31549072 475.09838867 0.74615645]	[521.28979492 623.85205078 0.87153465]	[526.47021484 767.52880859 0.84338439]	[480.32577515 236.485672 0.80635768]	[500.74645996 233.98370361 0.83202022]	[457.07315063 231.44815063 0.79765671]	[5.05918091e+02 2.18654648e+02 2.42117569e-01]	[5.29019836e+02 7.95817810e+02 7.80180216e-01]	[546.98999023 790.75054932 0.80843723]	[523.92376709 772.72558594 0.7849896 ]	[4.39181458e+02 7.93317383e+02 7.79932857e-01]	[421.23431396 790.72528076 0.8101182 ]	[4.44332581e+02 7.72812073e+02 7.63898730e-01]
[493.12741089 251.89691162 0.77731335]	[482.79351807 292.96841431 0.91952103]	[428.99334717 295.43832397 0.82347882]	[416.04782104 382.862854 0.82428211]	[400.65286255 472.53112793 0.88438267]	[539.20910645 290.39016724 0.8264094 ]	[552.10528564 380.26275635 0.83865976]	[570.08001709 464.8899231 0.83731788]	[482.86126709 475.1477356 0.75893468]	[441.92263794 475.11737061 0.71788484]	[441.86804199 623.8694458 0.87826467]	[439.32003784 767.56439209 0.90132493]	[523.79107666 475.14154053 0.75744045]	[521.32104492 623.82189941 0.87966019]	[526.47045898 767.5145874 0.84459388]	[480.34259033 236.66969299 0.77810633]	[500.8085022 236.49269104 0.87298673]	[459.62109375 233.87918091 0.82327771]	[5.11048920e+02 2.18571838e+02 3.93759668e-01]	[5.29016479e+02 7.95805908e+02 7.88158596e-01]	[546.98449707 790.74047852 0.81975693]	[523.93286133 772.70904541 0.79034555]	[4.39198853e+02 7.93313599e+02 7.77638972e-01]	[421.25576782 790.7243042 0.80577922]	[4.44336792e+02 7.72829834e+02 7.65439272e-01]
[490.54702759 254.4282074 0.79145312]	[482.94525146 292.98974609 0.90521723]	[434.04455566 295.46725464 0.83445048]	[418.60894775 387.90075684 0.84031707]	[400.80569458 470.02426147 0.87136447]	[541.7442627 290.38842773 0.85218525]	[557.20513916 380.33883667 0.82880205]	[575.20288086 464.96316528 0.81686091]	[485.35766602 475.10610962 0.73590076]	[444.41369629 475.08911133 0.70164865]	[441.89416504 623.95666504 0.88140345]	[439.32110596 767.56884766 0.90217906]	[523.96234131 475.10717773 0.74578249]	[523.76123047 623.97241211 0.8898741 ]	[526.48059082 767.52337646 0.84894484]	[480.2925415 239.1730957 0.77088994]	[500.7979126 236.66508484 0.84705693]	[459.70678711 233.8270874 0.83345807]	[5.16127197e+02 2.21152771e+02 4.64416534e-01]	[5.29007935e+02 7.95795166e+02 7.95108855e-01]	[546.96813965 790.73577881 0.83113807]	[523.9664917 772.70959473 0.79150969]	[4.39202026e+02 7.93324097e+02 7.75224864e-01]	[421.25219727 790.72894287 0.80874842]	[4.44330475e+02 7.72831604e+02 7.61442125e-01]
[498.24130249 249.37191772 0.74856818]	[485.41281128 293.00549316 0.893399 ]	[436.60183716 295.44631958 0.85102016]	[418.72821045 387.87402344 0.85401499]	[405.83813477 467.48980713 0.82758933]	[541.84655762 290.42410278 0.87116492]	[559.72247314 380.24530029 0.85465169]	[580.22991943 467.4675293 0.82227707]	[485.40679932 475.09710693 0.72726625]	[446.89376831 475.08233643 0.69708824]	[441.92068481 623.90222168 0.87733996]	[439.32330322 767.54937744 0.90085232]	[524.01831055 475.09875488 0.73531467]	[523.83239746 626.42663574 0.88804692]	[526.49066162 767.57794189 0.85558248]	[482.89035034 236.55403137 0.73130071]	[503.39706421 236.43942261 0.78004611]	[459.84408569 231.35627747 0.86454487]	[5.21178223e+02 2.18642258e+02 4.88496959e-01]	[5.29012390e+02 7.95806152e+02 7.89851665e-01]	[546.96118164 790.75488281 0.8271144 ]	[523.96539307 772.76568604 0.78519642]	[4.39194061e+02 7.93311829e+02 7.80562878e-01]	[421.24621582 790.71710205 0.81253278]	[4.44334167e+02 7.72810181e+02 7.63825655e-01]
[500.72653198 236.47166443 0.77316749]	[487.9571228 293.01211548 0.87094545]	[439.10879517 295.42977905 0.87045252]	[421.13723755 387.88867188 0.85110056]	[413.51257324 472.59799194 0.81622702]	[541.93182373 290.42953491 0.86797029]	[562.20996094 380.22952271 0.86797023]	[580.31506348 467.46176147 0.83989906]	[487.93460083 475.13674927 0.71655649]	[451.98834229 475.121521 0.69279915]	[444.33520508 623.92736816 0.87457573]	[439.32260132 767.60028076 0.90608943]	[526.50048828 475.14981079 0.72644687]	[523.88616943 626.40338135 0.88749093]	[526.49865723 767.57580566 0.85357714]	[482.88140869 226.23719788 0.66548032]	[505.86810303 218.64692688 0.70505029]	[462.23931885 228.77238464 0.83896255]	[521.2923584 218.52616882 0.57882035]	[5.28994019e+02 7.95803406e+02 7.88465023e-01]	[546.94744873 790.75860596 0.8245979 ]	[523.97833252 772.77197266 0.77996981]	[4.39188934e+02 7.93354126e+02 7.68324494e-01]	[421.23501587 790.75 0.80474108]	[4.44333527e+02 7.75297302e+02 7.54010856e-01]
[503.37213135 251.85266113 0.73944765]	[490.56082153 292.99865723 0.85456622]	[439.20233154 295.40673828 0.88296199]	[421.25161743 385.36102295 0.85559487]	[416.14822388 472.52438354 0.84533572]	[544.36322021 290.41693115 0.86599028]	[562.36236572 380.25961304 0.88136685]	[582.77246094 467.49536133 0.84579515]	[490.53353882 475.16842651 0.70843399]	[457.0604248 475.12878418 0.70571601]	[444.37161255 623.98443604 0.8698113 ]	[439.32525635 767.57427979 0.90660185]	[529.01373291 477.62466431 0.71192676]	[523.8973999 623.99676514 0.88941014]	[526.51104736 767.55194092 0.84852159]	[493.12814331 239.06387329 0.66209799]	[511.00216675 236.48130798 0.7230438 ]	[462.44958496 233.86721802 0.79443312]	[5.21354065e+02 2.18638931e+02 4.09466684e-01]	[5.28974182e+02 7.95805786e+02 7.90953159e-01]	[546.93322754 790.76208496 0.82381749]	[523.99829102 772.74072266 0.78253275]	[4.39188049e+02 7.93323181e+02 7.79768527e-01]	[421.24069214 790.72137451 0.81295896]	[4.44332001e+02 7.72837402e+02 7.59533048e-01]
[503.25320435 254.470047 0.7770102 ]	[495.62045288 293.01260376 0.86625457]	[439.28582764 295.42950439 0.89000058]	[421.40020752 382.80621338 0.84327984]	[418.61566162 469.9777832 0.87186605]	[544.46136475 292.88943481 0.86376435]	[562.46893311 380.33200073 0.86854976]	[582.83288574 467.44857788 0.86017931]	[490.57296753 477.6368103 0.70835406]	[457.11846924 475.1456604 0.71625751]	[444.44851685 623.97106934 0.85444224]	[439.33584595 767.58575439 0.90245783]	[529.02709961 477.65673828 0.71327192]	[523.90582275 624.01422119 0.89452112]	[526.51757812 767.52056885 0.84505087]	[490.50445557 241.6857605 0.64705396]	[508.43609619 239.08679199 0.73818409]	[464.82077026 233.94883728 0.79276747]	[521.39050293 221.12374878 0.6693868 ]	[5.26532227e+02 7.95802002e+02 7.94113338e-01]	[546.9329834 790.76245117 0.82341588]	[524.00268555 772.70477295 0.78781992]	[4.39189056e+02 7.93340454e+02 7.81525195e-01]	[421.23580933 790.73175049 0.81475031]	[4.44350494e+02 7.75283752e+02 7.49471247e-01]
[503.32608032 251.86242676 0.7020154 ]	[498.11074829 293.01327515 0.87811458]	[441.68753052 295.4329834 0.88992453]	[423.80523682 385.30136108 0.82391524]	[418.7015686 470.03271484 0.87572455]	[544.53845215 292.90255737 0.8609283 ]	[564.84887695 380.3309021 0.8796792 ]	[582.84124756 469.99740601 0.84936076]	[493.10638428 475.13928223 0.70207053]	[457.17431641 475.10665894 0.71777201]	[446.93341064 624.015625 0.84560943]	[439.33139038 767.59973145 0.8991574 ]	[531.54534912 475.16519165 0.69949794]	[523.92779541 623.98150635 0.8880856 ]	[526.52093506 767.50616455 0.84259605]	[493.06549072 239.05180359 0.61988997]	[508.52453613 236.4883728 0.6854524 ]	[464.89642334 233.87156677 0.79313588]	[523.7701416 218.65994263 0.64482671]	[5.28977661e+02 7.95807617e+02 7.92735636e-01]	[546.94549561 790.76177979 0.82344115]	[524.0020752 770.31903076 0.79373908]	[4.39185181e+02 7.95804688e+02 7.70482481e-01]	[421.22183228 790.76275635 0.80499983]	[4.44339630e+02 7.75293945e+02 7.43810773e-01]
[500.89199829 254.50195312 0.80533534]	[498.19647217 293.02062988 0.89722502]	[441.74838257 295.44702148 0.88551342]	[423.88244629 385.33932495 0.8134616 ]	[418.78128052 470.05249023 0.87912345]	[546.97644043 292.91821289 0.85245383]	[564.89031982 382.7645874 0.87280715]	[582.83117676 472.53286743 0.84839439]	[495.60897827 475.11178589 0.70108348]	[459.57965088 472.60153198 0.72125232]	[449.43893433 624.00469971 0.84075439]	[439.32818604 767.59765625 0.89278448]	[531.58898926 475.15896606 0.69707298]	[523.93115234 624.00616455 0.88927323]	[526.51947021 765.08642578 0.83816588]	[490.50640869 241.698349 0.67278188]	[508.47259521 239.12275696 0.75106186]	[464.88729858 233.89822388 0.78617394]	[523.80487061 223.66244507 0.71547282]	[528.97991943 795.79364014 0.79703534]	[546.95562744 790.75097656 0.82600027]	[524.00134277 770.29217529 0.79876983]	[4.39170959e+02 7.95794434e+02 7.73351252e-01]	[421.20968628 790.75476074 0.8115409 ]	[4.44338715e+02 7.75305908e+02 7.38157392e-01]
[503.31176758 254.48953247 0.85058379]	[498.24468994 293.01620483 0.9026475 ]	[441.79605103 295.43673706 0.87916863]	[426.35852051 385.29660034 0.80376911]	[418.80767822 470.01794434 0.87878013]	[547.01098633 292.92352295 0.84775054]	[564.91796875 382.75830078 0.87447536]	[582.83026123 472.54421997 0.8504405 ]	[495.65490723 472.56951904 0.69788927]	[459.61938477 470.04364014 0.72411621]	[449.48419189 623.9654541 0.8370223 ]	[439.32406616 767.57647705 0.89006341]	[534.09991455 475.08215332 0.69184822]	[523.93701172 623.99981689 0.88356304]	[526.5111084 765.07977295 0.83913213]	[493.05621338 241.7144928 0.73144001]	[511.04641724 239.10476685 0.79419625]	[464.91162109 233.89407349 0.8020094 ]	[523.88256836 223.69395447 0.6740244 ]	[528.97839355 795.80584717 0.79983127]	[546.95611572 790.75445557 0.82962382]	[523.99517822 770.28100586 0.8014847 ]	[4.39178406e+02 7.95792358e+02 7.74820030e-01]	[421.21359253 790.75219727 0.81250405]	[4.44335480e+02 7.75271790e+02 7.36406326e-01]
[503.37478638 254.50758362 0.86100197]	[500.63806152 293.00387573 0.9066571 ]	[441.86236572 295.41662598 0.87219846]	[426.3848877 385.29101562 0.80091888]	[418.80822754 470.0010376 0.87974209]	[547.03979492 292.90750122 0.84023809]	[564.90344238 382.75039673 0.87486094]	[582.81549072 472.5715332 0.85114712]	[495.65856934 472.57781982 0.69707584]	[459.61053467 472.53652954 0.72345781]	[451.99746704 623.93499756 0.83785498]	[439.32955933 767.56512451 0.88971817]	[534.12536621 475.08108521 0.69203556]	[523.94641113 623.96960449 0.87912023]	[526.50842285 765.05737305 0.83659077]	[493.12597656 244.21514893 0.74962544]	[513.61053467 239.1100769 0.81351382]	[464.9697876 233.94830322 0.79102713]	[523.99371338 221.10392761 0.7030434 ]	[528.96881104 795.7902832 0.80079603]	[546.95202637 790.74645996 0.82744944]	[523.98925781 770.26513672 0.80408168]	[4.39200256e+02 7.93371582e+02 7.76547670e-01]	[421.2293396 790.74658203 0.81084311]	[4.44333252e+02 7.72829651e+02 7.35796988e-01]
[503.36270142 254.53843689 0.85912061]	[500.64556885 293.00579834 0.90732682]	[441.87423706 295.4223938 0.86949098]	[426.39093018 382.85906982 0.80192614]	[418.76266479 469.99414062 0.88282108]	[547.06072998 292.90969849 0.83593678]	[564.90911865 382.76269531 0.87275052]	[582.77398682 472.58905029 0.84712034]	[495.64932251 475.12799072 0.70520878]	[459.60446167 475.07879639 0.72539967]	[449.50201416 623.96234131 0.83680034]	[439.33798218 767.54418945 0.89251125]	[534.10656738 475.16925049 0.69515449]	[523.95233154 623.99743652 0.88114405]	[526.50561523 767.48358154 0.84174794]	[493.11126709 244.24902344 0.74595588]	[513.60284424 239.14044189 0.8130129 ]	[467.43637085 233.97732544 0.77530372]	[524.01635742 218.62339783 0.77316213]	[528.96759033 795.79174805 0.79659688]	[546.940979 790.74908447 0.82766032]	[523.98974609 770.29296875 0.80059409]	[4.39195404e+02 7.93353882e+02 7.81467974e-01]	[421.23242188 790.73199463 0.81759202]	[4.44344604e+02 7.72808167e+02 7.42466390e-01]
[503.34228516 254.5944519 0.86880934]	[500.66506958 293.00134277 0.91063309]	[441.89962769 295.42471313 0.8663435 ]	[426.39865112 382.84524536 0.80482781]	[418.76177979 467.50350952 0.88168824]	[549.5045166 292.90655518 0.83146298]	[564.92700195 382.73675537 0.8633939 ]	[582.75354004 475.11846924 0.84487581]	[495.64501953 475.11938477 0.70571852]	[459.61984253 472.59738159 0.72618586]	[449.49478149 623.96704102 0.83718967]	[439.33657837 767.54821777 0.89309132]	[531.60821533 475.16339111 0.69623637]	[523.95098877 624.00054932 0.88070953]	[526.50201416 767.4821167 0.84174752]	[493.07278442 246.76196289 0.75717127]	[513.60150146 241.62886047 0.81609374]	[467.45172119 233.99029541 0.77118075]	[526.40026855 218.60629272 0.80632585]	[5.28965515e+02 7.95794434e+02 7.95249224e-01]	[546.93969727 790.74963379 0.8251555 ]	[523.98876953 770.29125977 0.80139059]	[4.39188507e+02 7.93349487e+02 7.82829046e-01]	[421.22479248 790.72869873 0.82131457]	[4.44345306e+02 7.72815491e+02 7.41503179e-01]
[503.33905029 254.58404541 0.8613565 ]	[500.66339111 293.00280762 0.9102245 ]	[441.90093994 295.42236328 0.86701471]	[426.37762451 382.81396484 0.80736405]	[418.72421265 467.45407104 0.89168721]	[549.49908447 292.90634155 0.83232009]	[564.9019165 382.74932861 0.86538285]	[580.34185791 472.60751343 0.83717179]	[495.62588501 475.08410645 0.70204425]	[459.61322021 472.55697632 0.7238403 ]	[449.50656128 623.95928955 0.83610141]	[439.3352356 767.54333496 0.89195585]	[531.57000732 475.13757324 0.69833457]	[523.95349121 623.99725342 0.88032579]	[526.50537109 767.4831543 0.84199268]	[493.07467651 246.748703 0.7468496 ]	[513.60736084 239.19355774 0.80896962]	[467.44171143 233.98474121 0.76937819]	[526.41107178 218.62471008 0.80967277]	[5.26527527e+02 7.95797363e+02 7.95267999e-01]	[546.93463135 790.7522583 0.82497036]	[523.99505615 770.28845215 0.80165863]	[4.39189514e+02 7.93343994e+02 7.80667067e-01]	[421.2250061 790.72497559 0.8201465 ]	[4.44342041e+02 7.72810120e+02 7.39051223e-01]
[503.3371582 254.57913208 0.86778259]	[500.66522217 293.00842285 0.91166222]	[441.90237427 295.42495728 0.86750019]	[426.37515259 382.81634521 0.8080005 ]	[418.72689819 467.44702148 0.89232689]	[549.50274658 292.91247559 0.83310884]	[564.89587402 382.74932861 0.86502856]	[580.34008789 475.06481934 0.83688182]	[495.62945557 475.07632446 0.70106792]	[459.61453247 472.55169678 0.72436434]	[449.5241394 623.95166016 0.83574104]	[439.33251953 767.53411865 0.88915312]	[531.5793457 475.12435913 0.69781113]	[523.95440674 623.96588135 0.87950313]	[526.5020752 765.08465576 0.84026468]	[493.07443237 244.27801514 0.75557196]	[513.60705566 239.18089294 0.82067955]	[467.44723511 233.98881531 0.76822782]	[526.41052246 218.63508606 0.80825162]	[5.26530457e+02 7.95792969e+02 7.94754207e-01]	[546.93890381 790.74768066 0.82364964]	[523.99194336 770.28179932 0.8007648 ]	[4.39192688e+02 7.93343445e+02 7.81613529e-01]	[421.22503662 790.72253418 0.82021183]	[4.44337585e+02 7.72797546e+02 7.38073885e-01]
[503.29623413 254.57684326 0.87087071]	[500.65774536 293.0083313 0.90983891]	[441.88156128 295.41204834 0.86855447]	[426.36407471 382.84106445 0.80971062]	[418.68676758 467.48092651 0.88931042]	[549.50006104 292.921875 0.8342613 ]	[564.88824463 382.78878784 0.86745888]	[580.2565918 475.09237671 0.8346557 ]	[495.61462402 475.0881958 0.70179135]	[459.59793091 472.55145264 0.72324502]	[449.49661255 623.95776367 0.83813632]	[439.33065796 767.53692627 0.89101088]	[531.58447266 475.13616943 0.69942451]	[523.94805908 623.9619751 0.87891352]	[526.50714111 767.51025391 0.84523463]	[490.55639648 244.25619507 0.75951695]	[513.57983398 239.17764282 0.82631499]	[467.42327881 233.9546051 0.76789725]	[526.40631104 218.63117981 0.80948567]	[5.26532043e+02 7.95810303e+02 7.91269183e-01]	[546.93518066 790.76263428 0.82222873]	[523.99591064 770.31274414 0.79573387]	[4.39194336e+02 7.93343628e+02 7.85618067e-01]	[421.2276001 790.72412109 0.82363051]	[4.44336578e+02 7.72800720e+02 7.42039084e-01]
[503.3480835 254.47673035 0.86875761]	[500.62698364 293.0012207 0.90368038]	[441.8454895 293.02474976 0.87295961]	[423.9050293 382.7371521 0.82315207]	[418.62469482 469.97201538 0.87637788]	[547.03314209 292.91189575 0.84292936]	[564.84747314 382.86380005 0.8601281 ]	[577.70050049 472.5975647 0.81722128]	[493.12103271 472.58953857 0.69401556]	[457.18557739 472.52966309 0.71201015]	[449.4510498 623.95202637 0.83825326]	[439.32778931 767.54302979 0.89238095]	[531.55169678 475.09130859 0.69927961]	[523.93493652 623.94177246 0.87771302]	[526.50964355 767.50915527 0.84370863]	[493.09851074 241.69433594 0.76463234]	[513.58514404 239.08724976 0.83450413]	[467.41372681 233.90794373 0.78578722]	[523.99475098 221.10514832 0.75297505]	[5.26524353e+02 7.95809570e+02 7.89967239e-01]	[546.92938232 790.76287842 0.82314789]	[523.99969482 770.31011963 0.7910834 ]	[4.39195526e+02 7.93344971e+02 7.86854744e-01]	[421.22918701 790.72698975 0.82425135]	[4.44334961e+02 7.72804626e+02 7.43649781e-01]
[503.32510376 254.44471741 0.87632662]	[498.24176025 293.00335693 0.89946228]	[441.80752563 293.01947021 0.87737679]	[423.86752319 380.33178711 0.83226323]	[418.5921936 469.95840454 0.86694402]	[547.0057373 292.92230225 0.84916592]	[564.809021 382.82369995 0.86370611]	[575.14526367 475.08425903 0.8174994 ]	[493.09866333 472.54473877 0.69849539]	[457.19512939 470.00006104 0.71743506]	[446.96560669 623.94073486 0.83677298]	[439.33432007 767.56549072 0.89504975]	[529.04608154 472.5916748 0.70468056]	[523.92089844 623.93701172 0.88248891]	[526.51629639 767.53778076 0.84654725]	[493.0715332 241.65032959 0.77734989]	[511.05227661 239.07009888 0.83882272]	[467.41400146 233.88005066 0.7986896 ]	[523.92822266 221.13995361 0.74312913]	[5.26527466e+02 7.95819092e+02 7.88716793e-01]	[546.93041992 790.77209473 0.82277 ]	[524.00067139 772.70562744 0.78608805]	[4.39192352e+02 7.93342041e+02 7.86358833e-01]	[421.22912598 790.72747803 0.82270557]	[4.44346680e+02 7.72831726e+02 7.39952087e-01]
[500.85440063 254.45783997 0.86536837]	[498.1963501 293.01220703 0.8944689 ]	[441.76977539 295.40188599 0.88027513]	[423.78488159 382.74603271 0.84081709]	[416.15588379 467.48150635 0.85432506]	[546.96478271 292.93145752 0.85552168]	[562.43707275 382.80181885 0.8681677 ]	[572.62042236 472.5791626 0.81632459]	[493.04403687 470.04156494 0.69641203]	[457.15301514 469.97070312 0.71138406]	[446.90682983 623.95239258 0.84309828]	[439.33566284 767.53399658 0.88894498]	[528.97576904 472.56332397 0.71495706]	[523.89672852 623.93371582 0.88593268]	[526.51513672 767.52868652 0.84523046]	[487.98529053 241.64167786 0.76452821]	[506.02542114 239.08378601 0.83043402]	[464.95300293 233.89041138 0.79385269]	[523.86157227 221.1098175 0.79707938]	[5.26528870e+02 7.95806946e+02 7.87159145e-01]	[546.93243408 790.7645874 0.82212943]	[523.99383545 772.69775391 0.78483003]	[439.20315552 793.33532715 0.7937488 ]	[421.23666382 790.72106934 0.8253274 ]	[4.44351196e+02 7.72794800e+02 7.44109690e-01]
[500.87536621 251.9465332 0.80324423]	[498.12319946 293.01138306 0.88103986]	[441.70568848 295.40197754 0.88292718]	[421.38623047 382.78457642 0.84550977]	[416.11325073 469.99743652 0.84568298]	[544.52740479 292.9251709 0.86189574]	[562.40771484 382.8109436 0.86767066]	[572.5958252 475.07510376 0.82060993]	[490.52581787 470.04064941 0.70175344]	[457.08621216 469.96865845 0.70292985]	[444.41729736 623.93432617 0.85277349]	[439.33453369 767.54394531 0.89020872]	[526.52886963 472.5541687 0.72082704]	[523.87524414 623.91644287 0.88173497]	[526.5256958 767.52716064 0.84397817]	[488.01568604 239.0826416 0.71937412]	[505.99130249 236.5725708 0.79740751]	[464.92330933 233.89277649 0.81498277]	[523.78570557 218.67436218 0.77934259]	[5.26526428e+02 7.95812073e+02 7.89774716e-01]	[546.93029785 790.76849365 0.82158792]	[526.39019775 772.69177246 0.78591847]	[4.39203613e+02 7.93336731e+02 7.90492535e-01]	[421.23696899 790.72644043 0.820876 ]	[4.44353241e+02 7.72811584e+02 7.41735458e-01]
[498.25708008 254.36705017 0.7927295 ]	[495.65332031 293.01513672 0.87521422]	[439.31549072 295.40359497 0.88920623]	[421.33789062 385.29849243 0.84815276]	[416.02087402 470.02886963 0.83176571]	[544.46813965 292.92617798 0.86890596]	[562.28485107 382.77206421 0.8639068 ]	[570.06860352 475.09570312 0.8279236 ]	[487.95288086 470.03082275 0.70804447]	[452.06460571 469.9909668 0.68636584]	[444.37176514 623.90380859 0.86284935]	[439.33761597 767.5612793 0.89131725]	[526.44470215 472.52896118 0.72799182]	[523.86413574 623.949646 0.88667345]	[526.51849365 767.55206299 0.84875971]	[482.93261719 239.06427002 0.74758428]	[503.44857788 236.61460876 0.8411572 ]	[462.45605469 233.83317566 0.76836526]	[521.39459229 221.16694641 0.8539561 ]	[5.26533875e+02 7.95816956e+02 7.90012062e-01]	[546.92749023 790.7746582 0.82276928]	[524.00158691 772.72332764 0.78761828]	[4.39192566e+02 7.93328979e+02 7.88288295e-01]	[421.22784424 790.72210693 0.81991613]	[4.44361786e+02 7.72833252e+02 7.38139272e-01]
[493.05636597 254.36773682 0.80234003]	[493.08776855 293.01678467 0.86838436]	[439.23394775 295.39306641 0.88940525]	[421.26095581 385.36602783 0.85156357]	[413.50192261 470.01226807 0.81821984]	[544.39361572 292.90402222 0.86915088]	[562.24371338 382.81576538 0.84941053]	[570.05792236 475.11334229 0.82609224]	[485.48474121 470.01083374 0.71470475]	[451.99243164 467.48587036 0.68619555]	[444.36624146 623.83996582 0.85440898]	[441.65374756 767.54833984 0.88990474]	[526.39324951 472.51727295 0.73286271]	[523.84851074 623.93951416 0.88226461]	[526.53155518 767.565979 0.84655488]	[480.32702637 236.67433167 0.81215012]	[500.8977356 236.63632202 0.89062667]	[462.33480835 231.37921143 0.70075643]	[521.32733154 221.21159363 0.8637774 ]	[5.28993958e+02 7.95832397e+02 7.89095938e-01]	[546.94885254 790.77856445 0.82115042]	[526.39239502 772.73980713 0.78321385]	[4.39197510e+02 7.93314270e+02 7.89914787e-01]	[421.22940063 790.71234131 0.81913716]	[4.44370575e+02 7.72812683e+02 7.38067746e-01]
[493.06582642 254.37121582 0.80198061]	[493.09158325 293.01544189 0.86829209]	[439.23892212 293.02536011 0.88974774]	[421.26040649 385.36779785 0.85201371]	[413.50042725 470.01174927 0.81819361]	[544.3895874 292.89996338 0.86915988]	[562.24127197 382.81106567 0.85015535]	[570.05596924 475.11181641 0.82590646]	[485.48626709 469.98641968 0.71549577]	[451.98956299 467.46737671 0.68806469]	[444.36227417 623.84320068 0.85410327]	[441.6522522 767.54626465 0.88870919]	[526.40020752 470.01086426 0.73345959]	[523.85046387 623.91723633 0.88168645]	[526.52893066 767.57385254 0.84710729]	[480.33377075 236.67851257 0.81133628]	[503.23825073 236.63832092 0.88903373]	[462.33734131 231.39222717 0.71070546]	[521.31658936 223.67073059 0.8627066 ]	[5.28999817e+02 7.95843018e+02 7.87196636e-01]	[546.95043945 790.7845459 0.81915033]	[524.00732422 772.75231934 0.78285503]	[4.39201080e+02 7.93314331e+02 7.90409505e-01]	[421.23132324 790.71282959 0.81750882]	[4.44367676e+02 7.72809082e+02 7.37951398e-01]
[485.35122681 251.91662598 0.77688944]	[485.4984436 293.02267456 0.88336414]	[436.66256714 295.40948486 0.86127549]	[418.73580933 385.35214233 0.85672784]	[403.33139038 467.47393799 0.84247077]	[541.89337158 292.89065552 0.87534034]	[557.17852783 385.3265686 0.79897082]	[567.52813721 475.15106201 0.85060292]	[482.90170288 472.58908081 0.73586726]	[444.33688354 472.53207397 0.70254624]	[441.87286377 623.9029541 0.86409676]	[439.32846069 767.56317139 0.88982582]	[523.81762695 472.58563232 0.74593896]	[521.37634277 621.30859375 0.86684912]	[526.50311279 767.52667236 0.84048086]	[477.65942383 236.56140137 0.76371157]	[500.67379761 236.56538391 0.83071619]	[459.80264282 231.32925415 0.6744312 ]	[521.26452637 221.1353302 0.87564629]	[5.28992615e+02 7.95818237e+02 7.85764992e-01]	[546.95257568 790.75939941 0.81113428]	[523.9866333 772.71679688 0.78829455]	[4.39197784e+02 7.93323181e+02 7.88455009e-01]	[421.22961426 790.72265625 0.81592768]	[4.44353882e+02 7.72831055e+02 7.36060917e-01]
[482.82040405 254.39198303 0.89077479]	[485.39523315 293.02053833 0.90065897]	[436.56713867 295.42654419 0.85206366]	[418.64978027 385.35308838 0.84226716]	[400.7774353 470.03979492 0.86718488]	[541.79760742 290.45269775 0.86549294]	[554.61309814 382.8225708 0.80460989]	[567.49133301 475.08123779 0.84185106]	[482.7671814 472.5814209 0.73617059]	[441.8302002 470.04092407 0.7196297 ]	[441.87191772 623.82714844 0.8622824 ]	[439.33126831 767.54937744 0.88508153]	[521.36682129 472.574646 0.73613906]	[521.32958984 621.36260986 0.86283481]	[526.49182129 767.49987793 0.83685243]	[472.57580566 236.66943359 0.82886618]	[498.13595581 236.65632629 0.88004029]	[459.64221191 231.44862366 0.66477489]	[518.64019775 221.20541382 0.80491322]	[5.28995789e+02 7.95817810e+02 7.80792236e-01]	[546.95855713 790.75891113 0.80792361]	[523.96966553 770.31689453 0.78818816]	[4.39205933e+02 7.93314026e+02 7.91486621e-01]	[421.24124146 790.71618652 0.81505692]	[4.44356567e+02 7.72799500e+02 7.37422407e-01]
[482.76422119 251.97320557 0.87394798]	[482.84768677 293.00460815 0.92538804]	[431.54873657 295.44448853 0.83088082]	[416.10418701 385.32318115 0.81674087]	[400.72592163 470.02227783 0.87865758]	[539.26531982 290.41519165 0.83583319]	[549.55377197 382.85186768 0.80058914]	[565.0592041 475.14126587 0.85946858]	[480.24255371 472.52304077 0.73047489]	[439.31256104 469.99468994 0.7271086 ]	[441.75811768 623.96575928 0.87548625]	[441.65679932 767.52062988 0.88819861]	[521.19793701 472.53665161 0.71832174]	[521.26391602 623.89233398 0.86565727]	[526.48016357 767.54589844 0.84357524]	[470.0111084 236.58409119 0.826702 ]	[495.66464233 236.60470581 0.87163138]	[457.10192871 231.40364075 0.6748361 ]	[511.087677 221.11766052 0.78101313]	[5.28990173e+02 7.95828552e+02 7.76668608e-01]	[546.94665527 790.76190186 0.806027 ]	[523.95666504 772.72003174 0.78121287]	[439.22146606 793.30401611 0.79632795]	[421.26837158 790.71276855 0.81510818]	[4.44368317e+02 7.72742310e+02 7.51174629e-01]
[480.27828979 254.38754272 0.8755399 ]	[480.34637451 293.01004028 0.93398958]	[428.93792725 295.42028809 0.82620943]	[411.03555298 382.74456787 0.80504817]	[400.65493774 469.98455811 0.8819167 ]	[534.17590332 292.88912964 0.81650823]	[546.97857666 382.8477478 0.81620252]	[564.92211914 477.621521 0.8832866 ]	[480.11508179 472.55587769 0.71842313]	[439.18865967 472.54119873 0.73016953]	[441.68240356 626.40686035 0.88299447]	[439.32901001 767.50042725 0.8916837 ]	[518.76171875 472.54516602 0.71178162]	[518.79400635 623.92999268 0.85797483]	[526.46386719 767.48370361 0.83511537]	[464.94778442 236.63652039 0.82689601]	[490.57394409 236.63484192 0.8536638 ]	[449.47836304 231.44396973 0.67264366]	[508.48602295 221.16966248 0.78210795]	[5.29021484e+02 7.93366333e+02 7.77929783e-01]	[546.98065186 790.72167969 0.80362362]	[523.92828369 770.31140137 0.78326207]	[439.20465088 793.26800537 0.80837375]	[421.25906372 790.6817627 0.82651436]	[4.44349762e+02 7.72711304e+02 7.62996793e-01]
[482.80969238 254.40145874 0.86169577]	[480.17419434 293.00354004 0.92015344]	[423.82989502 293.00448608 0.84941822]	[405.85574341 382.72076416 0.81178254]	[398.1987915 469.95651245 0.8878364 ]	[528.99371338 292.90914917 0.83127916]	[544.43029785 382.80041504 0.86604184]	[564.80310059 475.13528442 0.87586498]	[475.08605957 472.59985352 0.7058236 ]	[436.65722656 472.5743103 0.71933424]	[439.29721069 626.42059326 0.87217695]	[439.315979 767.49078369 0.88707161]	[511.08047485 472.59973145 0.69665062]	[516.21838379 623.85424805 0.83644319]	[526.48028564 767.51251221 0.8379035 ]	[472.52496338 239.12309265 0.77237803]	[493.10461426 236.63656616 0.83896732]	[446.89294434 233.88700867 0.79239154]	[505.89682007 218.63314819 0.77842319]	[5.29040039e+02 7.95784058e+02 7.75225520e-01]	[546.98632812 790.72924805 0.80470866]	[523.94384766 772.71374512 0.77963167]	[439.20742798 793.27026367 0.80627143]	[421.25744629 790.68164062 0.82595003]	[4.44332275e+02 7.72691895e+02 7.65322328e-01]
[480.14761353 254.34915161 0.84566385]	[477.66394043 293.02328491 0.89923704]	[421.27243042 295.39892578 0.88091117]	[403.26773071 382.77868652 0.82813555]	[398.08029175 469.99075317 0.86465895]	[526.40991211 292.90640259 0.85451651]	[544.31903076 382.83569336 0.86420655]	[562.30566406 475.15814209 0.86779279]	[467.47317505 470.04089355 0.70123297]	[434.03039551 470.03921509 0.6801573 ]	[439.18640137 626.40881348 0.87543362]	[439.28417969 767.48797607 0.89042455]	[505.95297241 470.0201416 0.72204238]	[513.58105469 623.82495117 0.82016253]	[526.47363281 767.52532959 0.84049898]	[464.82727051 239.05303955 0.81380326]	[485.35235596 236.59367371 0.8733018 ]	[444.32113647 233.89567566 0.81595999]	[503.24880981 223.67625427 0.822864 ]	[5.29047058e+02 7.95808594e+02 7.75848031e-01]	[546.99920654 790.74060059 0.80758077]	[523.94384766 772.72851562 0.77729768]	[439.19012451 793.25732422 0.8112058 ]	[421.24111938 790.67431641 0.83247489]	[441.90490723 770.30664062 0.77523988]
[469.99499512 251.89370728 0.79339772]	[472.54089355 293.02255249 0.86917269]	[418.71893311 293.02398682 0.88927007]	[400.7791748 382.72485352 0.8610152 ]	[395.51434326 467.47848511 0.83572185]	[523.84356689 292.90484619 0.86748821]	[541.77386475 382.75628662 0.8688159 ]	[559.77557373 475.09985352 0.83951664]	[464.85794067 469.97406006 0.72340316]	[426.38796997 469.96600342 0.68888974]	[439.14181519 624.01263428 0.87501454]	[439.2668457 767.48120117 0.88635111]	[503.42089844 467.47802734 0.73793381]	[505.88879395 618.79302979 0.83937937]	[526.48590088 767.55310059 0.84237319]	[459.74633789 236.55874634 0.82968289]	[480.35748291 236.53414917 0.89589119]	[441.73635864 231.36224365 0.74407202]	[500.82546997 221.20161438 0.8642084 ]	[5.31533203e+02 7.95832153e+02 7.75627315e-01]	[547.02429199 790.74853516 0.80769533]	[523.95794678 772.76379395 0.78582275]	[439.19363403 793.25775146 0.81000304]	[421.23480225 790.67993164 0.82803363]	[441.88580322 770.2989502 0.77737308]
[464.90472412 254.37322998 0.82712221]	[464.97286987 295.38528442 0.88915503]	[418.54968262 295.40353394 0.86844134]	[398.22302246 385.36071777 0.85491019]	[385.36203003 467.47723389 0.81762964]	[521.36083984 292.91329956 0.87827933]	[536.74938965 382.79296875 0.82430112]	[552.11566162 475.14126587 0.82847321]	[462.34475708 470.01321411 0.73868138]	[421.39120483 469.99841309 0.71125031]	[436.69616699 624.01409912 0.85520273]	[439.24411011 765.06195068 0.87769228]	[503.25448608 469.97644043 0.74648464]	[503.44360352 621.29626465 0.85467875]	[526.47161865 767.51123047 0.84073454]	[457.18063354 236.65129089 0.81550986]	[480.19937134 236.64854431 0.87999344]	[439.25204468 231.38064575 0.7334891 ]	[500.73916626 221.1672821 0.86817575]	[5.31543152e+02 7.95828247e+02 7.82422543e-01]	[547.04284668 790.73809814 0.80866545]	[523.93914795 772.72058105 0.79593468]	[439.17782593 793.23968506 0.81322777]	[421.21621704 790.67218018 0.8320815 ]	[441.87750244 770.27349854 0.77396554]
[464.90307617 254.37321472 0.82723129]	[464.96994019 295.38586426 0.89018154]	[418.54684448 295.40493774 0.86744225]	[398.21115112 385.38128662 0.851596 ]	[385.36395264 467.47369385 0.81836402]	[521.35693359 292.91339111 0.87831455]	[536.75164795 382.80554199 0.82169259]	[552.11914062 475.14477539 0.83017826]	[462.34671021 470.02996826 0.73986292]	[421.39199829 470.02059937 0.71191925]	[436.69302368 624.01318359 0.85502142]	[439.24050903 765.07171631 0.87821174]	[503.25640869 469.99023438 0.74786216]	[503.44384766 621.3013916 0.85609013]	[526.47576904 767.51831055 0.841052 ]	[457.18133545 236.65087891 0.81601208]	[480.19772339 236.64915466 0.87917542]	[439.25610352 231.37968445 0.73068488]	[500.73828125 221.16557312 0.86789322]	[5.31539856e+02 7.95826294e+02 7.80125737e-01]	[547.04467773 790.73742676 0.80763012]	[523.9453125 772.73016357 0.79316169]	[439.17630005 793.24908447 0.81118762]	[421.21414185 790.68164062 0.83120447]	[441.87457275 770.28399658 0.77300012]
[459.7237854 254.34725952 0.88963819]	[462.1946106 295.4055481 0.94116235]	[410.9447937 295.44702148 0.8304795 ]	[393.02044678 382.76620483 0.80871248]	[380.12509155 470.01715088 0.8842454 ]	[516.15814209 292.93283081 0.82452536]	[526.49963379 385.31765747 0.808918 ]	[544.47003174 477.6499939 0.88734746]	[459.68969727 475.08935547 0.74280381]	[418.77999878 475.09335327 0.7362774 ]	[428.99972534 626.434021 0.82717633]	[439.21633911 765.02886963 0.88125944]	[498.27011108 472.57949829 0.71849298]	[503.28933716 618.83294678 0.86455393]	[526.47003174 767.61480713 0.84638822]	[444.39727783 236.54815674 0.85036319]	[472.51998901 236.60534668 0.8667661 ]	[431.53710938 231.32492065 0.59233099]	[490.50762939 221.09873962 0.79325157]	[5.31555481e+02 7.95870483e+02 7.61763573e-01]	[547.0413208 790.76916504 0.7909987 ]	[523.94311523 772.83013916 0.77414662]	[439.16397095 793.23547363 0.80688715]	[421.20458984 790.67529297 0.82810169]	[441.86605835 770.23730469 0.79162294]
[462.21481323 251.96627808 0.84415817]	[459.6932373 295.39358521 0.93084395]	[403.36114502 295.41201782 0.84653473]	[387.85687256 382.72592163 0.81753206]	[377.65240479 467.45230103 0.89484704]	[508.52575684 292.94732666 0.83046252]	[523.9440918 382.79486084 0.85374153]	[541.94683838 475.14157104 0.8775028 ]	[457.13354492 472.58187866 0.71376747]	[418.60668945 472.59506226 0.73058641]	[426.4329834 626.45977783 0.8342548 ]	[439.21191406 765.05871582 0.8869791 ]	[495.64822388 472.55377197 0.6952489 ]	[503.24130249 621.29858398 0.86648142]	[526.45837402 767.62866211 0.84588861]	[446.94668579 236.64341736 0.79069299]	[472.55484009 236.57546997 0.8335399 ]	[426.40365601 233.87400818 0.78016365]	[485.43695068 221.16403198 0.78709221]	[5.31562256e+02 7.95891357e+02 7.52487183e-01]	[5.47049194e+02 7.90774841e+02 7.81139612e-01]	[5.23933105e+02 7.72844543e+02 7.60110259e-01]	[439.15606689 793.25115967 0.80540681]	[421.20202637 790.68841553 0.83026385]	[441.86691284 770.26916504 0.79338193]
[457.16305542 254.52206421 0.88796455]	[457.18167114 295.39474487 0.90755379]	[400.78164673 295.42962646 0.87611306]	[382.8012085 382.73223877 0.83662373]	[377.54708862 469.98330688 0.86952043]	[505.94439697 292.93786621 0.84763867]	[523.80932617 382.80838013 0.86429352]	[541.70397949 477.59863281 0.8616302 ]	[454.5708313 472.56640625 0.70222789]	[418.53363037 472.5916748 0.71994418]	[423.90856934 626.43518066 0.83956808]	[439.21392822 765.04217529 0.88108659]	[490.49423218 470.04220581 0.69372445]	[500.86825562 618.84216309 0.86560804]	[526.43682861 767.63360596 0.84954095]	[441.81930542 241.62188721 0.8373518 ]	[462.43945312 239.10879517 0.87742585]	[421.3822937 233.91279602 0.76780224]	[482.80960083 228.7802124 0.84893441]	[5.29066833e+02 7.95878967e+02 7.50357866e-01]	[5.47034180e+02 7.90766907e+02 7.81582057e-01]	[5.23911865e+02 7.75269104e+02 7.58625627e-01]	[439.16796875 793.22290039 0.81028521]	[421.21395874 790.67163086 0.82993233]	[441.88314819 770.25360107 0.78772342]
[457.15374756 254.35881042 0.82660425]	[454.59811401 295.40316772 0.88008738]	[400.61712646 295.44894409 0.89226389]	[380.29067993 382.79302979 0.85936493]	[375.00753784 469.96118164 0.83395493]	[503.44338989 292.96047974 0.87001133]	[521.33972168 382.84649658 0.86024618]	[539.16815186 477.65563965 0.84554565]	[449.46081543 472.52905273 0.70350838]	[413.59341431 472.57650757 0.69500577]	[423.90316772 624.01690674 0.85184455]	[439.20272827 767.4708252 0.88843507]	[485.46191406 469.97393799 0.71811253]	[500.81539917 618.80609131 0.87100446]	[526.44543457 767.66766357 0.84977376]	[441.84503174 236.67521667 0.81431079]	[462.37936401 236.60317993 0.87451845]	[421.40594482 233.88285828 0.82366252]	[480.35400391 223.69647217 0.84680951]	[5.31551941e+02 7.98356323e+02 7.48782754e-01]	[5.47039429e+02 7.90778809e+02 7.83841193e-01]	[5.23930298e+02 7.75312073e+02 7.47978270e-01]	[439.1383667 793.25585938 0.80247837]	[421.19680786 790.69433594 0.82917035]	[441.86444092 770.30041504 0.78898489]
[446.96420288 251.96788025 0.82446682]	[449.50640869 295.40182495 0.87687171]	[398.17041016 295.42709351 0.89212716]	[380.12634277 385.34436035 0.86296332]	[367.37414551 470.02011108 0.81394494]	[503.29516602 292.9442749 0.87350261]	[521.16802979 382.83294678 0.84584975]	[534.12005615 477.59875488 0.82482123]	[444.40539551 472.60079956 0.71872646]	[408.41012573 475.13793945 0.68977207]	[423.77276611 624.03546143 0.87462664]	[439.20523071 767.47406006 0.89274168]	[482.94415283 470.03311157 0.73815477]	[500.80331421 621.3013916 0.87429708]	[526.43170166 767.67114258 0.85255611]	[439.18713379 236.62471008 0.84753317]	[459.78363037 236.61080933 0.90944356]	[421.20501709 231.4087677 0.74320203]	[480.23690796 226.23068237 0.8494944 ]	[5.31533325e+02 7.98350586e+02 7.52652884e-01]	[547.02124023 790.77514648 0.79324645]	[5.23926086e+02 7.75310974e+02 7.52202749e-01]	[439.12927246 793.2454834 0.80055118]	[421.19628906 790.68823242 0.82809472]	[441.87341309 770.30145264 0.79574126]
[446.86392212 251.93778992 0.80158937]	[446.90045166 295.40447998 0.89031214]	[398.04412842 295.44390869 0.8768903 ]	[377.70355225 385.32437134 0.86490977]	[362.34674072 467.47671509 0.82625651]	[500.8815918 292.93637085 0.87614709]	[516.15661621 382.82391357 0.80336833]	[528.99743652 475.13479614 0.83007061]	[444.29837036 472.58123779 0.72741681]	[403.39093018 475.09048462 0.69467282]	[421.33624268 624.00518799 0.88320506]	[439.20977783 765.08990479 0.89448327]	[482.84249878 470.01901245 0.74640101]	[500.76184082 621.27160645 0.87067133]	[526.43585205 767.67724609 0.85330951]	[439.10507202 236.61315918 0.81941909]	[459.70404053 236.57293701 0.87935811]	[418.79943848 231.44613647 0.77544665]	[480.17727661 221.19773865 0.85103559]	[5.31558228e+02 7.98372925e+02 7.53702402e-01]	[547.03393555 790.78717041 0.79223436]	[5.23929077e+02 7.75317627e+02 7.55487442e-01]	[4.39126160e+02 7.93257935e+02 7.89997995e-01]	[421.20120239 790.70147705 0.81803888]	[441.88619995 770.29327393 0.79967272]
[441.81335449 254.44941711 0.90015054]	[444.37756348 295.40148926 0.90199506]	[395.56604004 295.45251465 0.86607754]	[377.61706543 385.37731934 0.8528626 ]	[359.81176758 470.00161743 0.85000533]	[500.77593994 292.91601562 0.8754037 ]	[513.59338379 382.82849121 0.80054939]	[526.465271 475.1390686 0.8469857]	[441.89498901 475.13092041 0.73619938]	[403.33599854 475.16116333 0.7007432 ]	[421.31729126 626.44390869 0.87219793]	[439.20150757 765.08349609 0.89395964]	[482.80728149 472.58709717 0.74658453]	[500.72384644 621.33483887 0.86581719]	[526.41223145 767.63195801 0.85602343]	[434.04803467 239.08209229 0.83073902]	[457.14157104 239.07058716 0.88641393]	[418.64169312 231.42391968 0.7018851 ]	[477.63284302 223.73838806 0.8161841 ]	[5.29057312e+02 7.98360779e+02 7.61759758e-01]	[547.00604248 790.76849365 0.79984033]	[5.23933533e+02 7.72829529e+02 7.66737878e-01]	[4.39139618e+02 7.93251526e+02 7.92153656e-01]	[421.21734619 790.70092773 0.81667852]	[441.87390137 770.28234863 0.80332679]
[441.78295898 254.42715454 0.89053071]	[444.30154419 295.40640259 0.91222525]	[395.49487305 295.48577881 0.85703933]	[377.54748535 385.39205933 0.83976305]	[359.73013306 470.01254272 0.85991621]	[500.70349121 292.90167236 0.86524838]	[511.09863281 382.83837891 0.79892302]	[526.45495605 475.16906738 0.84742451]	[441.85351562 475.14608765 0.74220282]	[403.27920532 477.62411499 0.70613229]	[421.29110718 626.40319824 0.87993449]	[439.21524048 765.06726074 0.89506984]	[482.77474976 475.07672119 0.75077671]	[500.68109131 618.84429932 0.85901678]	[526.43182373 767.65856934 0.85571378]	[431.52050781 239.07209778 0.82170355]	[457.07702637 239.06646729 0.87485957]	[418.55383301 233.86758423 0.714643 ]	[472.57162476 226.23310852 0.78213578]	[5.29061401e+02 7.98374756e+02 7.59448171e-01]	[547.01446533 790.7845459 0.7992183 ]	[5.23940857e+02 7.75284302e+02 7.59915352e-01]	[439.14660645 793.26800537 0.7945624 ]	[421.22122192 790.70928955 0.81726271]	[441.89416504 770.26635742 0.80614918]
[441.69345093 254.3717804 0.86318386]	[441.8543396 295.41741943 0.9245038 ]	[392.9864502 295.512146 0.84260237]	[375.1031189 382.85852051 0.8362301 ]	[359.65322876 470.01019287 0.86974967]	[498.2605896 292.92803955 0.85127759]	[511.03503418 385.31295776 0.7891652 ]	[526.39709473 477.5953064 0.85369056]	[441.81170654 475.14163208 0.74337244]	[403.24533081 477.63018799 0.70792967]	[421.28295898 626.40661621 0.87340486]	[439.21838379 765.04040527 0.89306259]	[482.72335815 472.58135986 0.74886197]	[500.66174316 618.8168335 0.8556667 ]	[526.42156982 767.65093994 0.8575263 ]	[428.92572021 236.61891174 0.80908346]	[454.58276367 236.64387512 0.84893733]	[416.09310913 233.85848999 0.67019111]	[469.99188232 223.70320129 0.7719326 ]	[5.31538208e+02 7.98373596e+02 7.61131406e-01]	[547.02374268 790.78063965 0.79798889]	[5.23920349e+02 7.75276489e+02 7.64865160e-01]	[439.14520264 793.2598877 0.79638445]	[421.22463989 790.69934082 0.82058442]	[441.8968811 770.24157715 0.80519021]
[439.2539978 254.37232971 0.88662541]	[441.73388672 295.41415405 0.93818325]	[390.43933105 295.50213623 0.83807385]	[374.97845459 385.30541992 0.8191182 ]	[359.59237671 472.5473938 0.88016725]	[495.69497681 292.93423462 0.83085054]	[508.46820068 382.80630493 0.80747223]	[524.02832031 475.08285522 0.85052764]	[441.77365112 475.15176392 0.7447288 ]	[400.85699463 477.66229248 0.71579212]	[421.2779541 626.41247559 0.87779582]	[439.22085571 765.03759766 0.89393765]	[480.35101318 472.58135986 0.74464101]	[500.64956665 618.83227539 0.85372013]	[526.44134521 767.6739502 0.8546406 ]	[426.36184692 236.61531067 0.83530504]	[452.02044678 236.63487244 0.86419147]	[413.52975464 231.44155884 0.66008449]	[467.45065308 223.75358582 0.7647686 ]	[5.31569031e+02 7.98395752e+02 7.59861529e-01]	[5.47038391e+02 7.90798645e+02 7.90480912e-01]	[5.23922852e+02 7.75312256e+02 7.67100692e-01]	[439.15612793 793.2699585 0.80134791]	[421.23144531 790.70544434 0.8256436 ]	[441.89550781 770.23956299 0.80604303]
[439.2510376 254.40464783 0.87897456]	[439.31561279 295.41885376 0.94056582]	[387.90063477 295.49822998 0.83586842]	[372.4770813 382.80148315 0.81405491]	[357.22866821 472.56402588 0.88273203]	[493.10845947 292.94659424 0.82324481]	[505.97634888 382.85855103 0.81196201]	[524.01647949 475.07540894 0.85444111]	[441.72158813 475.16690063 0.74997044]	[400.80065918 477.69534302 0.729321 ]	[421.28536987 626.40594482 0.87668455]	[439.22744751 765.03930664 0.89540321]	[480.31719971 472.59103394 0.74392742]	[500.66046143 621.32830811 0.86563885]	[526.45428467 767.67089844 0.85504496]	[426.34646606 239.05174255 0.81879807]	[449.49899292 236.65003967 0.85018086]	[408.44863892 233.86856079 0.73581207]	[464.95907593 223.67990112 0.79073399]	[5.31550354e+02 7.98377502e+02 7.60910511e-01]	[547.02960205 790.79229736 0.79211444]	[5.23934509e+02 7.75307190e+02 7.67480433e-01]	[439.15707397 793.27087402 0.80234915]	[421.23291016 790.7043457 0.82695776]	[441.89959717 770.23937988 0.81147319]
[439.30044556 254.457901 0.82528067]	[439.23538208 295.40368652 0.93370098]	[385.31921387 295.46496582 0.84180653]	[372.48120117 382.78756714 0.81482798]	[357.23324585 472.56967163 0.88287956]	[490.53552246 292.94226074 0.82192016]	[505.97290039 382.86465454 0.80962849]	[524.01226807 475.07611084 0.85392892]	[441.7109375 475.16772461 0.750489 ]	[400.79446411 477.69775391 0.72903454]	[421.29321289 624.03015137 0.8742888 ]	[439.22738647 765.04992676 0.89822078]	[480.30877686 472.59277344 0.74217302]	[500.65301514 621.33410645 0.86428154]	[526.45471191 767.69177246 0.85532546]	[426.4385376 239.14616394 0.73754716]	[449.50091553 239.0559845 0.78471655]	[405.92694092 233.92227173 0.75981641]	[464.82757568 223.72993469 0.79312336]	[5.31564941e+02 7.98394714e+02 7.58570433e-01]	[5.47039978e+02 7.90802551e+02 7.90043116e-01]	[5.23930359e+02 7.75341431e+02 7.65381932e-01]	[439.15432739 793.27886963 0.80283588]	[421.23248291 790.70904541 0.82736886]	[441.89767456 770.25024414 0.8094846 ]
[439.28720093 254.47915649 0.86947048]	[439.16610718 295.40634155 0.92475349]	[382.81134033 295.46759033 0.85706824]	[367.40600586 382.86685181 0.79166144]	[357.1852417 472.57830811 0.87789768]	[487.96102905 292.93731689 0.83082324]	[503.5062561 382.79089355 0.83668911]	[523.95513916 475.1206665 0.87099397]	[439.32455444 475.14376831 0.75164306]	[400.73638916 477.66601562 0.73723865]	[421.29345703 624.00177002 0.87715816]	[439.24258423 765.03851318 0.89706314]	[480.25598145 472.57290649 0.73260808]	[500.6428833 623.80169678 0.87662208]	[526.49639893 767.70697021 0.85059083]	[426.40600586 239.19276428 0.778624 ]	[449.46783447 239.05699158 0.83720356]	[403.39355469 233.91783142 0.77101219]	[462.45346069 221.16874695 0.78826255]	[5.31602844e+02 7.98415710e+02 7.54657328e-01]	[5.47045654e+02 7.90812561e+02 7.84316838e-01]	[5.23999146e+02 7.75326843e+02 7.61712790e-01]	[439.15808105 793.27783203 0.79835504]	[421.23916626 790.70367432 0.82294667]	[441.9156189 770.23370361 0.81152105]
[439.31982422 254.44093323 0.87475359]	[439.07769775 295.41619873 0.9133274 ]	[380.29934692 295.48782349 0.87192935]	[364.86547852 385.32391357 0.79595381]	[357.17233276 472.59161377 0.87716484]	[485.44580078 292.92974854 0.84730703]	[503.45330811 382.76702881 0.8516928 ]	[523.93017578 475.07409668 0.86643887]	[439.31005859 475.14068604 0.75483966]	[400.72067261 477.67367554 0.74335051]	[421.28427124 624.03356934 0.87987554]	[439.23602295 765.05505371 0.90077186]	[480.25167847 472.56558228 0.73432618]	[500.63778687 621.37609863 0.87220669]	[526.43518066 767.64581299 0.85631537]	[426.44491577 239.18701172 0.77644759]	[449.43347168 236.66244507 0.83601022]	[403.30603027 233.9230957 0.82781541]	[462.31323242 223.72149658 0.70528883]	[5.29023132e+02 7.95875671e+02 7.65998065e-01]	[546.98583984 790.75360107 0.80127025]	[5.23949585e+02 7.72838745e+02 7.67204046e-01]	[439.14520264 793.28411865 0.79858273]	[421.23129272 790.70568848 0.82520914]	[441.90304565 770.24749756 0.81292123]
[439.12878418 254.49198914 0.8687439 ]	[436.64376831 295.41864014 0.904773 ]	[380.19961548 295.51712036 0.88860458]	[364.80108643 385.33666992 0.80316389]	[357.16513062 472.6116333 0.87723351]	[485.40896606 292.92407227 0.85144925]	[503.39703369 380.33334351 0.86281174]	[523.87426758 472.5645752 0.868209 ]	[439.30667114 477.61819458 0.75850219]	[400.71749878 477.70559692 0.74782825]	[421.27752686 626.4175415 0.87806833]	[439.23580933 765.03869629 0.89836884]	[480.24609375 472.58938599 0.73622519]	[498.24093628 621.30200195 0.86331791]	[523.99072266 765.05529785 0.84713578]	[423.79107666 241.64427185 0.78843141]	[444.32211304 239.08589172 0.84593147]	[403.26467896 233.98310852 0.81572616]	[462.21505737 221.20750427 0.82154942]	[5.31574829e+02 7.93358276e+02 7.76548326e-01]	[547.00054932 790.64361572 0.79814434]	[523.82067871 770.27636719 0.78104085]	[439.15310669 793.28149414 0.80048352]	[421.2381897 790.70629883 0.82630271]	[441.90377808 770.2354126 0.80703443]
[441.78994751 251.97612 0.84215516]	[436.57369995 295.41635132 0.89224738]	[380.16220093 295.51675415 0.89104962]	[362.33627319 385.39593506 0.79965401]	[357.15560913 475.09152222 0.87971216]	[482.96365356 292.90759277 0.85971063]	[503.37338257 382.73925781 0.8646518 ]	[523.84912109 472.5269165 0.86652261]	[439.2857666 477.61593628 0.76070392]	[400.70578003 477.71884155 0.75305825]	[421.27749634 626.47009277 0.87013525]	[439.23614502 765.0446167 0.89453149]	[480.20730591 472.57028198 0.73565274]	[498.15701294 621.31988525 0.85058743]	[523.79150391 757.32366943 0.85205591]	[431.55505371 239.13471985 0.76184464]	[449.43167114 236.58309937 0.80376697]	[403.34094238 233.94917297 0.85271728]	[462.22198486 218.55870056 0.64709163]	[529.05487061 793.21966553 0.81244373]	[544.49237061 788.10803223 0.82906938]	[521.30157471 767.67999268 0.78169978]	[439.16064453 793.27032471 0.80546606]	[421.24707031 790.699646 0.82542002]	[441.90487671 770.24884033 0.79382604]
[439.23101807 254.34660339 0.77519953]	[434.09341431 295.42697144 0.88525856]	[380.11437988 295.53405762 0.89622498]	[362.27703857 387.86465454 0.8115961 ]	[357.14468384 475.14178467 0.88369626]	[482.91983032 292.92340088 0.86890411]	[503.35067749 382.75448608 0.86321068]	[523.82043457 470.03469849 0.86798286]	[439.29727173 475.14883423 0.75958049]	[400.71826172 477.71258545 0.75252342]	[421.26452637 626.4954834 0.8740837 ]	[439.24578857 765.07391357 0.89772141]	[480.21990967 472.52416992 0.73518753]	[495.59613037 618.80041504 0.82550883]	[521.33770752 759.86657715 0.84480095]	[426.35076904 239.09750366 0.69034415]	[444.35574341 236.58901978 0.77691031]	[400.87615967 233.89866638 0.82632154]	[459.83175659 221.1396637 0.75644785]	[526.4050293 790.81390381 0.83184785]	[544.30938721 788.08306885 0.85996318]	[5.21189697e+02 7.70074402e+02 7.62125373e-01]	[439.13156128 793.28479004 0.79642767]	[421.22085571 790.70898438 0.82257557]	[444.29678345 770.27520752 0.8041026 ]
[441.73471069 251.86361694 0.80221814]	[431.55484009 295.43304443 0.87723958]	[377.7300415 295.5630188 0.89715922]	[362.24423218 385.38555908 0.82359576]	[357.1177063 475.16717529 0.88133097]	[482.87142944 292.90896606 0.87253177]	[503.33395386 382.73175049 0.86437231]	[523.80230713 469.98925781 0.87011272]	[439.28442383 475.1428833 0.75784498]	[400.69851685 477.70339966 0.75269258]	[421.26367188 626.49578857 0.86790353]	[439.25048828 767.5078125 0.89923739]	[480.21685791 470.0369873 0.73508477]	[493.06170654 616.20672607 0.80751872]	[518.7409668 754.7868042 0.82474303]	[431.48086548 236.6700592 0.74580836]	[446.92724609 236.50003052 0.78935969]	[403.25488281 233.91168213 0.85424793]	[4.59801270e+02 2.21109573e+02 4.40080255e-01]	[521.22827148 790.84375 0.84387684]	[536.70983887 788.1585083 0.83419579]	[5.18674377e+02 7.67576050e+02 7.40645945e-01]	[439.12823486 793.28747559 0.79350954]	[421.2171936 790.71832275 0.81913185]	[444.30987549 772.70019531 0.80540448]
[441.80218506 251.87017822 0.82869512]	[431.50228882 295.4473877 0.87648517]	[377.70913696 295.58227539 0.89924312]	[362.20968628 387.93658447 0.83006537]	[357.09667969 475.14013672 0.88087153]	[482.81585693 292.9118042 0.87517107]	[503.30514526 380.32272339 0.86755669]	[523.7878418 469.96322632 0.87139761]	[439.27029419 475.12878418 0.75893646]	[400.70025635 477.68530273 0.75388616]	[421.25317383 626.44934082 0.87784821]	[439.26156616 767.47973633 0.89192957]	[480.18615723 470.02276611 0.73133808]	[490.5350647 616.19104004 0.81007427]	[511.02505493 752.23468018 0.80343199]	[434.04946899 236.65786743 0.79676545]	[449.45828247 236.50976562 0.79850149]	[403.26263428 233.91624451 0.86303037]	[4.59782318e+02 2.23699127e+02 2.09130570e-01]	[516.21240234 793.24353027 0.82153404]	[531.55169678 788.15802002 0.81434226]	[5.06008057e+02 7.65071350e+02 7.50848055e-01]	[439.14645386 793.277771 0.80566674]	[421.22329712 790.70648193 0.83072853]	[444.34683228 770.28338623 0.81275284]
[439.20205688 251.97651672 0.81925768]	[428.99932861 295.46685791 0.88048983]	[377.67926025 295.60275269 0.90297842]	[359.82824707 390.4223938 0.82820255]	[357.11782837 477.61428833 0.88601422]	[482.79421997 292.91174316 0.87652087]	[503.2862854 382.74423218 0.86741173]	[523.7791748 469.96591187 0.87241596]	[439.25616455 475.12649536 0.75614738]	[400.67358398 477.6628418 0.75135452]	[421.24240112 626.44213867 0.87774533]	[439.28765869 765.08862305 0.89598829]	[480.19509888 472.51843262 0.72959375]	[485.42907715 613.72503662 0.82776505]	[505.90481567 762.44769287 0.80485785]	[423.9151001 239.12802124 0.76468337]	[444.30154419 236.63670349 0.81622481]	[400.82199097 233.87846375 0.86312521]	[459.75241089 221.21101379 0.63849676]	[508.50158691 790.83569336 0.82707012]	[523.98913574 788.18719482 0.84125382]	[503.35473633 770.16333008 0.78751522]	[439.18267822 793.25775146 0.82653064]	[421.26123047 790.69567871 0.83919585]	[444.37286377 770.2701416 0.81177968]
[439.115448 254.43589783 0.81227767]	[428.98779297 295.48513794 0.88275999]	[377.67730713 295.64920044 0.90538359]	[359.81201172 392.98327637 0.8367455 ]	[357.0826416 477.65939331 0.89503479]	[482.77664185 292.90960693 0.88059425]	[503.27468872 382.7583313 0.86767656]	[523.78253174 469.97528076 0.87066138]	[439.2567749 475.13873291 0.7646203 ]	[400.65927124 477.68099976 0.76115793]	[421.25112915 626.40844727 0.87729263]	[439.30175781 765.04455566 0.88392633]	[480.21099854 472.52444458 0.73831868]	[485.36883545 616.24035645 0.82649279]	[500.86328125 767.59124756 0.8415035 ]	[423.81036377 239.20407104 0.7420541 ]	[441.86721802 239.09796143 0.80018771]	[400.82235718 233.95428467 0.87984121]	[459.72451782 226.27693176 0.76605475]	[5.05906891e+02 7.95792053e+02 7.74826407e-01]	[523.77581787 790.62280273 0.82552177]	[4.98202179e+02 7.77840942e+02 6.90762043e-01]	[439.23269653 793.24713135 0.83779442]	[421.31503296 790.67022705 0.83903968]	[444.36288452 770.22790527 0.78287154]
[439.1930542 254.4602356 0.84590214]	[428.97909546 295.53982544 0.88675982]	[377.66015625 298.04840088 0.90506387]	[359.80426025 393.06314087 0.84049749]	[357.02835083 477.67651367 0.88968956]	[482.75601196 292.95327759 0.88594103]	[503.27816772 382.79803467 0.86461139]	[523.78668213 472.5435791 0.87025261]	[439.24609375 477.63415527 0.7738114 ]	[400.63519287 477.7270813 0.76552963]	[421.27804565 626.43273926 0.87931782]	[439.32739258 765.04534912 0.88050783]	[480.21557617 472.59042358 0.74463028]	[482.95285034 621.28582764 0.85421646]	[500.66143799 770.2421875 0.83673292]	[423.88366699 241.69487 0.75204509]	[441.92276001 239.12704468 0.79502869]	[400.80300903 234.06109619 0.88277507]	[459.75079346 223.73620605 0.70363641]	[5.00853088e+02 7.98412537e+02 7.45452166e-01]	[5.18728210e+02 7.90806519e+02 7.70197093e-01]	[4.93056091e+02 7.85533447e+02 6.97341442e-01]	[439.27359009 793.29681396 0.80344987]	[421.34484863 790.71820068 0.82442862]	[4.44386200e+02 7.70204224e+02 7.68002450e-01]
[439.13150024 254.58404541 0.85325295]	[428.97463989 295.59698486 0.8850432 ]	[377.65536499 298.11486816 0.90588242]	[359.78726196 395.53186035 0.84772718]	[357.02474976 480.137146 0.90033829]	[482.74938965 293.02001953 0.89008838]	[503.2835083 382.85467529 0.85437971]	[523.84997559 475.07644653 0.87189513]	[439.28060913 477.70788574 0.79178911]	[400.65390015 480.22125244 0.78266561]	[421.25231934 626.53839111 0.88653493]	[441.66015625 765.07196045 0.87284726]	[480.25500488 475.13711548 0.76219958]	[482.89611816 623.84814453 0.88471621]	[493.12542725 772.74420166 0.78792948]	[423.81484985 246.77912903 0.77102953]	[441.8951416 241.68873596 0.80978823]	[400.77810669 236.46751404 0.88673264]	[459.71469116 228.80496216 0.70622653]	[4.95594238e+02 7.98368286e+02 7.12213695e-01]	[5.06001160e+02 7.93259766e+02 7.16096282e-01]	[4.85429474e+02 7.88095642e+02 7.27704108e-01]	[4.41702209e+02 7.95788757e+02 7.93981016e-01]	[423.77209473 790.77148438 0.80887443]	[4.44393738e+02 7.70236328e+02 7.52076030e-01]
[434.10848999 257.10321045 0.84281135]	[428.91500854 298.08740234 0.88951993]	[377.62387085 300.66690063 0.88197166]	[359.79238892 395.640625 0.85495204]	[357.05474854 480.30853271 0.92532051]	[482.74911499 295.55471802 0.90497196]	[503.28811646 387.89193726 0.84816414]	[523.84228516 477.65289307 0.89186305]	[439.28662109 480.24923706 0.81240976]	[400.6885376 480.32601929 0.78260398]	[421.20281982 626.57452393 0.88535601]	[439.31790161 767.55169678 0.87824738]	[480.2142334 480.15979004 0.77953273]	[482.7713623 623.80413818 0.87261879]	[485.48165894 770.21325684 0.82525337]	[421.24032593 249.38720703 0.8259474 ]	[441.74307251 249.29902649 0.85609901]	[400.66000366 236.49790955 0.87655163]	[459.70083618 231.31451416 0.80881727]	[4.82900238e+02 8.00914612e+02 7.45420873e-01]	[5.03279724e+02 7.93325684e+02 7.60557353e-01]	[4.82841614e+02 7.85503296e+02 6.91420794e-01]	[4.41727509e+02 7.95883118e+02 7.64359534e-01]	[4.23796661e+02 7.93236572e+02 7.72243559e-01]	[4.44373016e+02 7.72754883e+02 7.30838239e-01]
[426.38671875 262.2538147 0.78810716]	[428.93145752 298.20285034 0.87975806]	[377.63369751 300.75457764 0.86981386]	[359.80499268 398.20169067 0.87318951]	[357.01190186 480.37353516 0.92514575]	[482.75286865 298.08810425 0.91367364]	[503.30889893 395.50741577 0.84715497]	[523.87939453 480.13336182 0.89202762]	[439.26452637 480.30969238 0.81666577]	[400.6786499 482.78399658 0.79401785]	[421.1973877 629.06140137 0.87039852]	[439.33105469 767.56408691 0.86728412]	[480.18789673 480.22634888 0.77769327]	[480.3147583 621.37390137 0.86858881]	[482.9675293 772.71154785 0.82197386]	[418.621521 254.46473694 0.82518345]	[439.19552612 254.3996582 0.88407075]	[400.62872314 239.15626526 0.68018007]	[459.68341064 233.95991516 0.88812262]	[4.82750580e+02 8.03553833e+02 7.43180394e-01]	[5.00793640e+02 7.98391907e+02 7.23492026e-01]	[4.80277344e+02 7.88037842e+02 7.11709738e-01]	[4.41710632e+02 7.98377441e+02 7.51842320e-01]	[4.23781555e+02 7.93258057e+02 7.60338008e-01]	[4.44412750e+02 7.72794922e+02 6.98308706e-01]
[423.89044189 267.34585571 0.78956628]	[428.96691895 303.228302 0.84582251]	[377.640625 308.36581421 0.85278118]	[359.7984314 400.70223999 0.87408113]	[357.02194214 482.91351318 0.91708893]	[482.75610352 300.64767456 0.90158606]	[503.29214478 398.04315186 0.86971968]	[523.85211182 480.24951172 0.90795594]	[439.2361145 482.87408447 0.79405367]	[400.65249634 485.36679077 0.77741164]	[421.21255493 631.63195801 0.85491323]	[441.66943359 767.51434326 0.87468493]	[480.15814209 482.78662109 0.7701019 ]	[480.21725464 623.92132568 0.86847609]	[482.77609253 770.29071045 0.84678739]	[418.56277466 254.58753967 0.81892455]	[439.16333008 254.54434204 0.89104068]	[400.65713501 244.19967651 0.65781057]	[459.69577026 236.51945496 0.90023601]	[4.80288300e+02 8.06051697e+02 7.68221617e-01]	[5.00705200e+02 7.98439148e+02 7.25025177e-01]	[4.80154175e+02 7.85547058e+02 7.02915967e-01]	[4.41692810e+02 7.95869080e+02 7.64829874e-01]	[4.23789246e+02 7.90824768e+02 7.74754465e-01]	[4.44424652e+02 7.72701843e+02 6.92762077e-01]
[428.98794556 269.85620117 0.77220386]	[431.4942627 313.40820312 0.83935863]	[377.66119385 313.5138855 0.88280052]	[359.78399658 403.28994751 0.85544068]	[356.98867798 487.91574097 0.87098575]	[482.78414917 305.81555176 0.85628134]	[503.30905151 398.26846313 0.87819624]	[523.90655518 482.84362793 0.90983087]	[439.13894653 487.9352417 0.76439679]	[398.26385498 487.98208618 0.76305306]	[421.22140503 634.2064209 0.85171139]	[441.65652466 767.52264404 0.86806202]	[477.68057251 485.41574097 0.74433869]	[477.73455811 629.14996338 0.81642854]	[480.32867432 777.84155273 0.81044483]	[418.70776367 257.02835083 0.83133119]	[439.27114868 254.59492493 0.88555175]	[400.63497925 249.4039917 0.78664076]	[459.68624878 239.09376526 0.86010033]	[4.80231934e+02 8.08533630e+02 7.57172167e-01]	[4.98136902e+02 8.03514038e+02 7.11799145e-01]	[4.75168274e+02 7.88201294e+02 6.97512984e-01]	[4.41703613e+02 7.95823242e+02 7.66261101e-01]	[4.23810211e+02 7.90786438e+02 7.70375609e-01]	[4.44363708e+02 7.72713928e+02 6.65764868e-01]
[426.4465332 264.75323486 0.75617898]	[428.98449707 315.93344116 0.87074196]	[377.67593384 316.05026245 0.90046942]	[359.77548218 408.39605713 0.84578639]	[356.96957397 493.10586548 0.86205274]	[482.77859497 313.40621948 0.86411923]	[503.30075073 400.78289795 0.88067758]	[523.90203857 485.42611694 0.89087087]	[439.13977051 490.56350708 0.76382601]	[398.27560425 490.57015991 0.76664144]	[421.17776489 636.78143311 0.85461831]	[439.30612183 765.05444336 0.85699743]	[477.68389893 490.52371216 0.7328127 ]	[477.64785767 634.15783691 0.80072755]	[480.25491333 775.27728271 0.81634009]	[418.61636353 254.5330658 0.82986975]	[439.2164917 254.43885803 0.85403597]	[398.28317261 254.35830688 0.84845692]	[459.64013672 241.72450256 0.8268075 ]	[4.80196167e+02 8.08575989e+02 7.87591457e-01]	[4.95697723e+02 8.03533264e+02 7.43568480e-01]	[4.75088379e+02 7.88125549e+02 7.04078496e-01]	[4.41705811e+02 7.95879028e+02 7.54591942e-01]	[4.21377777e+02 7.90819397e+02 7.71394193e-01]	[4.44301910e+02 7.70203247e+02 6.67102695e-01]
[431.50933838 274.91333008 0.76175386]	[428.95840454 316.14343262 0.88785744]	[377.67163086 318.65533447 0.90653771]	[359.7492981 413.60339355 0.85379469]	[354.54931641 498.15014648 0.86572003]	[482.72225952 315.96707153 0.89512771]	[503.26901245 403.36972046 0.8615573 ]	[523.91705322 493.08035278 0.86666149]	[439.19293213 498.14981079 0.78642142]	[400.63256836 498.19094849 0.78262413]	[418.79373169 641.88189697 0.87283856]	[441.65930176 762.51416016 0.85503441]	[477.73760986 495.66690063 0.74056202]	[475.15197754 639.25872803 0.79495764]	[480.16760254 782.99157715 0.80661142]	[418.74468994 259.66372681 0.75659019]	[439.27764893 257.14941406 0.80799788]	[400.62738037 257.00491333 0.87854248]	[459.62133789 249.35116577 0.82428646]	[4.77640167e+02 8.11106628e+02 8.01730514e-01]	[4.90523560e+02 8.08622681e+02 7.93885648e-01]	[4.72599182e+02 7.90707031e+02 6.74204051e-01]	[4.41727417e+02 7.95897156e+02 7.32894838e-01]	[4.21380157e+02 7.90785767e+02 7.57447600e-01]	[4.44334991e+02 7.67674255e+02 6.58181071e-01]
[423.8170166 280.18026733 0.78000534]	[426.44473267 318.74026489 0.87714815]	[377.62402344 321.28140259 0.87072599]	[359.71246338 418.62973022 0.88226926]	[354.55459595 500.82733154 0.90204275]	[480.3704834 318.63928223 0.91401684]	[503.30490112 413.49746704 0.84342408]	[523.91137695 498.23175049 0.8892203 ]	[439.17211914 500.78814697 0.81331611]	[400.63897705 500.82687378 0.80296516]	[418.76272583 644.41387939 0.88200176]	[441.6758728 765.00091553 0.86685443]	[477.65411377 500.76559448 0.75488436]	[472.57110596 641.89465332 0.81708676]	[477.72525024 788.01080322 0.82076842]	[416.15103149 272.45697021 0.74751526]	[439.06866455 272.40280151 0.7834174 ]	[398.23147583 259.66876221 0.67434907]	[459.58898926 254.48648071 0.88500774]	[4.75103027e+02 8.11345215e+02 7.96263635e-01]	[487.92868042 811.18792725 0.82692784]	[4.70041199e+02 7.93219177e+02 6.80022418e-01]	[4.39240936e+02 7.98362549e+02 7.04849362e-01]	[4.21283325e+02 7.90768860e+02 7.48126030e-01]	[4.44349915e+02 7.70090576e+02 6.49909735e-01]
[423.80871582 287.85516357 0.80055279]	[428.94308472 326.33209229 0.83219862]	[377.62039185 331.46414185 0.86108005]	[359.71054077 421.23251343 0.89585215]	[352.01004028 503.46112061 0.86741936]	[482.73815918 321.24151611 0.89264911]	[503.2947998 418.56314087 0.86554444]	[523.91046143 500.82559204 0.89886671]	[439.13323975 503.28134155 0.80879033]	[400.61853027 503.30401611 0.80923992]	[418.67062378 644.48498535 0.88349521]	[441.68710327 762.42749023 0.85248834]	[477.60083008 503.27929688 0.75131661]	[467.47866821 644.418396 0.82691085]	[477.68597412 788.09802246 0.83057594]	[416.10379028 277.47372437 0.81856954]	[439.06808472 275.05111694 0.87108386]	[398.22409058 269.85946655 0.69616973]	[457.18753052 257.15252686 0.86716616]	[4.75161194e+02 8.16314087e+02 7.78706193e-01]	[4.87962280e+02 8.11337341e+02 8.07586789e-01]	[4.69960358e+02 7.93241577e+02 6.87233448e-01]	[4.39162170e+02 7.95842102e+02 7.26650119e-01]	[4.21252289e+02 7.90705017e+02 7.83328474e-01]	[4.44413116e+02 7.67548889e+02 6.37351274e-01]
[423.83148193 287.84906006 0.79809076]	[428.94766235 326.33972168 0.83130795]	[377.62802124 331.46713257 0.86215985]	[359.70599365 421.2088623 0.89445448]	[352.01293945 503.45751953 0.86784267]	[482.73672485 321.24591064 0.89214259]	[503.29098511 418.56695557 0.86691195]	[523.9119873 500.83059692 0.89953816]	[439.1277771 503.2802124 0.80892509]	[400.61779785 503.29879761 0.80953777]	[418.67590332 644.48162842 0.88418472]	[441.67852783 762.46728516 0.8607384 ]	[475.16867065 503.28408813 0.75100952]	[467.46487427 644.41192627 0.82570171]	[477.69940186 788.0848999 0.83217239]	[416.13143921 277.47976685 0.82297516]	[439.08172607 275.05273438 0.87382448]	[398.23016357 269.85144043 0.70540321]	[457.18795776 257.14785767 0.86714756]	[4.75137115e+02 8.13874207e+02 7.80538201e-01]	[487.95526123 811.31970215 0.81211728]	[4.69981537e+02 7.93221497e+02 6.88632190e-01]	[4.39132843e+02 7.95863281e+02 7.30260730e-01]	[4.21233398e+02 7.90716431e+02 7.87403524e-01]	[4.44408844e+02 7.67598755e+02 6.46196246e-01]
[423.84259033 290.43554688 0.80087411]	[426.42272949 334.01885986 0.86596555]	[377.58956909 336.53338623 0.89216006]	[359.68008423 426.36828613 0.862786 ]	[349.4067688 511.03753662 0.82174844]	[480.36526489 328.87243652 0.85695416]	[503.28268433 418.76495361 0.88097441]	[523.90447998 503.42752075 0.90392035]	[439.10272217 505.9437561 0.7804243 ]	[398.25308228 505.93286133 0.79729593]	[418.61288452 646.91925049 0.88006991]	[439.32873535 757.38293457 0.85236394]	[477.62322998 505.94244385 0.73941815]	[464.94702148 647.02087402 0.82934743]	[477.69973755 790.70678711 0.82997209]	[416.12460327 277.5687561 0.83205813]	[439.07763672 277.48242188 0.86618668]	[398.19223022 274.88156128 0.81860524]	[457.09274292 262.23428345 0.79575646]	[4.77679199e+02 8.26538513e+02 7.83337533e-01]	[4.88011017e+02 8.18969299e+02 7.74507225e-01]	[4.67457489e+02 7.98410706e+02 6.67678893e-01]	[4.39174133e+02 7.93329346e+02 7.55266905e-01]	[421.28085327 790.66467285 0.79719377]	[4.44399078e+02 7.65060547e+02 6.58230841e-01]
[421.37817383 300.69348145 0.82890654]	[423.9119873 339.17004395 0.90005893]	[377.54766846 341.75997925 0.86684805]	[359.58380127 439.10263062 0.88184381]	[344.27813721 521.30950928 0.88558733]	[480.26391602 336.66210938 0.90940034]	[500.8991394 428.91189575 0.85990387]	[523.8994751 518.64916992 0.88178325]	[439.09933472 516.21502686 0.78576237]	[398.27142334 516.17889404 0.78527689]	[416.12316895 647.1418457 0.85181749]	[441.65524292 762.48803711 0.87291473]	[475.11538696 518.68267822 0.72852451]	[464.95492554 657.26141357 0.80914235]	[4.75160797e+02 8.03502563e+02 7.73244977e-01]	[416.06271362 292.98233032 0.80133605]	[436.59588623 292.91088867 0.82449788]	[398.07836914 282.67922974 0.73588955]	[452.03625488 274.92376709 0.80177462]	[4.72554657e+02 8.34260620e+02 7.83477843e-01]	[485.40722656 831.73822021 0.84593338]	[4.67462799e+02 8.08682739e+02 6.92972839e-01]	[4.39148926e+02 7.98416443e+02 7.50712574e-01]	[4.21295807e+02 7.90803162e+02 7.80002117e-01]	[4.46864288e+02 7.67555847e+02 6.61835909e-01]
[421.26675415 308.32965088 0.82871133]	[426.3432312 341.80322266 0.86560458]	[377.54190063 349.39181519 0.84556937]	[357.21725464 441.68740845 0.90928805]	[341.74911499 523.90777588 0.8890292 ]	[480.29214478 339.24737549 0.9096998 ]	[500.90884399 434.121521 0.85530406]	[523.89984131 521.20306396 0.8943814 ]	[439.09106445 521.23291016 0.7924031 ]	[398.27270508 521.21478271 0.80396658]	[416.09609985 652.1496582 0.82817203]	[441.69717407 764.96679688 0.86953527]	[475.08782959 521.28399658 0.72909176]	[464.93408203 664.88604736 0.83240247]	[4.75075134e+02 8.08562439e+02 7.69416332e-01]	[410.99362183 295.59857178 0.81142128]	[434.12304688 295.5206604 0.85392332]	[398.06140137 290.39968872 0.67375576]	[449.52334595 277.54342651 0.83901531]	[4.70038788e+02 8.39413757e+02 7.46132493e-01]	[4.85406036e+02 8.34360168e+02 7.98545182e-01]	[4.64935730e+02 8.11222168e+02 6.64374411e-01]	[4.39132996e+02 8.00968445e+02 7.12147117e-01]	[4.21324127e+02 7.93256653e+02 7.25755751e-01]	[4.46922974e+02 7.67616089e+02 6.58519208e-01]
[421.27444458 310.86349487 0.84236228]	[423.90515137 351.96322632 0.85257304]	[377.52557373 354.57272339 0.87061518]	[357.21884155 444.30560303 0.87779695]	[339.29974365 526.4475708 0.87316632]	[480.26141357 344.30166626 0.86399144]	[503.23342896 439.09545898 0.86844814]	[523.86749268 523.77001953 0.90567482]	[439.13696289 521.38818359 0.82231116]	[400.64810181 521.37548828 0.81608623]	[416.16604614 657.29345703 0.82502878]	[441.72769165 759.92584229 0.83857346]	[475.13668823 523.83898926 0.74712312]	[464.92150879 667.49182129 0.84675568]	[4.75076508e+02 8.11324707e+02 7.59200871e-01]	[410.9609375 297.99719238 0.82820117]	[434.09912109 295.55908203 0.85811406]	[395.58706665 295.44970703 0.78470385]	[451.98620605 280.11660767 0.82425809]	[4.72555023e+02 8.47085999e+02 7.53918648e-01]	[4.85407593e+02 8.42047852e+02 7.74168611e-01]	[4.67414581e+02 8.21472717e+02 5.98672926e-01]	[4.39120758e+02 7.98398132e+02 6.70424938e-01]	[4.21336548e+02 7.90793457e+02 7.11714804e-01]	[4.49463776e+02 7.65066406e+02 6.05797172e-01]
[421.19210815 316.03787231 0.70788109]	[423.89239502 354.599823 0.87921441]	[377.51699829 357.11764526 0.87752676]	[357.15863037 449.50405884 0.86098236]	[339.27514648 534.1572876 0.85814273]	[480.25894165 351.95812988 0.85625648]	[503.24169922 441.72436523 0.89155477]	[523.90435791 526.42828369 0.89956468]	[439.09793091 526.44488525 0.79043287]	[400.61871338 523.98364258 0.80305964]	[418.56561279 657.27423096 0.84005082]	[441.74307251 759.92053223 0.83653533]	[475.12451172 528.9699707 0.73113263]	[462.45050049 667.66955566 0.85841042]	[4.72569153e+02 8.21484131e+02 7.34476209e-01]	[408.4105835 300.70245361 0.63682842]	[431.55230713 300.67172241 0.67439026]	[395.60668945 295.64871216 0.62884939]	[449.45098877 285.24804688 0.78604436]	[4.72575958e+02 8.49763672e+02 7.72379994e-01]	[4.85401550e+02 8.49671936e+02 7.92360663e-01]	[4.64950958e+02 8.29216797e+02 6.09185100e-01]	[4.39111511e+02 7.98362305e+02 6.82918489e-01]	[4.21359650e+02 7.90769714e+02 7.25788116e-01]	[4.49478455e+02 7.65036316e+02 5.83976030e-01]
[421.15560913 318.72946167 0.82721794]	[423.87548828 357.14685059 0.89800942]	[377.52038574 359.65618896 0.88393551]	[357.15820312 454.60961914 0.8697741 ]	[339.22521973 539.28436279 0.89816833]	[480.20324707 357.00305176 0.88376665]	[503.2565918 444.3927002 0.8610667]	[523.89337158 534.1473999 0.86787426]	[439.07806396 531.54016113 0.76846653]	[400.62527466 529.0133667 0.77611405]	[418.6640625 662.3717041 0.83986676]	[441.69885254 759.859375 0.8241899 ]	[472.59375 531.6015625 0.72156405]	[464.88543701 675.2421875 0.81508136]	[4.72526062e+02 8.26644226e+02 7.62869358e-01]	[408.42333984 310.94985962 0.73873979]	[431.54730225 310.87854004 0.77637941]	[395.5380249 298.23245239 0.58189952]	[449.4302063 290.44161987 0.80276334]	[4.72558044e+02 8.52261780e+02 7.79625535e-01]	[4.85409760e+02 8.52172119e+02 8.21081877e-01]	[4.64917847e+02 8.31825562e+02 6.35132015e-01]	[4.39133362e+02 7.98425110e+02 6.79838240e-01]	[4.21374756e+02 7.93228699e+02 7.03525782e-01]	[4.46932159e+02 7.64933289e+02 5.51864564e-01]
[418.75360107 323.75845337 0.72414768]	[423.83203125 359.7253418 0.90328705]	[377.48806763 362.27355957 0.85890692]	[357.15667725 459.62908936 0.9097656 ]	[339.19122314 541.86749268 0.92868018]	[480.22903442 359.64221191 0.9116385 ]	[503.28741455 449.52416992 0.85158837]	[523.89196777 539.23907471 0.88603467]	[436.67233276 534.16137695 0.76492703]	[398.26220703 534.11676025 0.77501124]	[418.62771606 662.44036865 0.84474289]	[441.71643066 757.30670166 0.82320386]	[470.02017212 536.66674805 0.71301591]	[464.87243652 677.81280518 0.81630665]	[4.69990784e+02 8.29245117e+02 7.89540768e-01]	[405.86712646 315.99093628 0.6636709 ]	[428.96508789 313.53610229 0.71603084]	[395.52722168 305.80422974 0.49597001]	[446.88467407 295.49008179 0.82106328]	[4.69987762e+02 8.54848938e+02 7.31642187e-01]	[4.82923157e+02 8.52348022e+02 8.07636261e-01]	[4.64885345e+02 8.34332214e+02 6.52188718e-01]	[4.39123749e+02 7.98368591e+02 6.93328798e-01]	[4.21371613e+02 7.90790649e+02 7.26675212e-01]	[4.49442322e+02 7.62413147e+02 5.24316788e-01]
[421.31396484 326.29034424 0.76070398]	[423.83782959 364.7696228 0.86864895]	[375.12530518 369.91687012 0.83276182]	[357.1539917 459.79559326 0.92281878]	[339.12200928 544.35168457 0.94387859]	[480.22695923 359.82522583 0.90050542]	[503.28787231 457.0904541 0.85808265]	[523.88421631 541.73846436 0.89173031]	[439.05371094 539.22564697 0.77891684]	[400.62432861 536.7331543 0.78426832]	[418.60369873 662.36938477 0.84774137]	[441.70831299 754.7666626 0.82266259]	[470.01687622 539.28973389 0.71926439]	[464.90274048 682.9453125 0.8245523 ]	[4.67490540e+02 8.31754639e+02 7.79280305e-01]	[413.49874878 316.09613037 0.72237384]	[434.07885742 316.00708008 0.76805651]	[395.49819946 313.42733765 0.69080907]	[444.44766235 298.10598755 0.82016748]	[4.67424133e+02 8.59948059e+02 7.23044038e-01]	[4.82866455e+02 8.54931335e+02 7.84125388e-01]	[4.64856079e+02 8.36926025e+02 6.19679868e-01]	[4.36645844e+02 7.98356750e+02 6.54461980e-01]	[4.21281525e+02 7.90751404e+02 7.00837672e-01]	[4.49456909e+02 7.57387939e+02 5.24044991e-01]
[421.23852539 334.00637817 0.86738312]	[423.84661865 369.94543457 0.85480475]	[377.49032593 375.04098511 0.8683517 ]	[357.15881348 462.29452515 0.9144206 ]	[339.12600708 544.50842285 0.92814589]	[480.22433472 362.33428955 0.87631446]	[503.26580811 459.62564087 0.87288225]	[523.86425781 541.92456055 0.90164351]	[436.69787598 539.30126953 0.78502941]	[400.6229248 539.27099609 0.79548353]	[418.59854126 662.42498779 0.85808229]	[441.69100952 752.2711792 0.83506328]	[470.01004028 541.75579834 0.7226398 ]	[464.85324097 685.54522705 0.85433847]	[4.69954163e+02 8.34339233e+02 7.53607333e-01]	[408.46090698 318.7310791 0.79610616]	[434.06741333 318.60494995 0.8598575 ]	[395.50488281 315.95928955 0.69616085]	[446.9135437 300.62908936 0.82381904]	[4.67405548e+02 8.65084595e+02 7.05603123e-01]	[4.82837738e+02 8.62523926e+02 7.63245404e-01]	[4.64875061e+02 8.47130798e+02 5.97926795e-01]	[4.36692078e+02 7.95799316e+02 6.70501530e-01]	[4.21326660e+02 7.90686890e+02 7.10531116e-01]	[4.46944000e+02 7.54813904e+02 5.37605405e-01]
[421.23983765 334.00836182 0.86831021]	[423.84594727 369.94482422 0.85500896]	[377.48947144 375.03955078 0.86823159]	[357.16003418 462.29754639 0.91444778]	[339.12597656 544.50769043 0.92892611]	[480.22296143 362.33456421 0.87612182]	[503.269104 459.62548828 0.87257081]	[523.86676025 541.92657471 0.90119565]	[436.69061279 539.29602051 0.78304148]	[400.61990356 539.26690674 0.79538596]	[418.59255981 662.42443848 0.85746109]	[441.69415283 752.27331543 0.83329904]	[470.00384521 541.75189209 0.72149932]	[464.85003662 685.55004883 0.85612798]	[4.67501160e+02 8.34349670e+02 7.53027976e-01]	[408.46401978 318.7331543 0.79649901]	[434.06863403 318.60678101 0.86052769]	[395.50817871 315.96047974 0.69800663]	[446.91137695 300.62771606 0.82407385]	[4.67413239e+02 8.65087524e+02 7.01217592e-01]	[4.82847687e+02 8.62528992e+02 7.59466529e-01]	[4.64871094e+02 8.47148865e+02 6.01939321e-01]	[4.39109436e+02 7.93346130e+02 6.60180330e-01]	[4.21348572e+02 7.90677612e+02 6.97407365e-01]	[4.46948090e+02 7.54813599e+02 5.29280841e-01]
[421.2557373 339.11523438 0.80034763]	[423.81411743 375.12561035 0.89122534]	[375.09277344 377.63922119 0.87778735]	[357.13369751 464.8447876 0.89868069]	[339.12997437 552.11602783 0.88486964]	[480.18386841 372.49084473 0.85112834]	[503.25512695 462.22473145 0.89171767]	[523.8895874 549.48773193 0.88024855]	[436.70016479 541.90863037 0.80947053]	[400.63067627 541.85809326 0.81494468]	[416.09005737 667.49169922 0.85524189]	[441.71179199 752.26013184 0.83714122]	[470.01934814 544.390625 0.74267793]	[462.42919922 690.62646484 0.83967614]	[4.67441162e+02 8.47114258e+02 7.54992425e-01]	[411.02349854 328.84667969 0.69542825]	[434.11431885 326.35620117 0.754951 ]	[395.55014038 318.5770874 0.73351306]	[446.89349365 308.39590454 0.74193627]	[4.67457275e+02 8.72690552e+02 7.37702966e-01]	[4.82807190e+02 8.70285278e+02 7.86326289e-01]	[4.64838959e+02 8.54817627e+02 6.37699246e-01]	[4.36670410e+02 7.93290344e+02 6.62387967e-01]	[4.21356567e+02 7.88200562e+02 6.96004093e-01]	[4.49453705e+02 7.52286865e+02 5.45767963e-01]
[418.76879883 339.28012085 0.82738781]	[423.79595947 377.56890869 0.90467358]	[375.05215454 377.73922729 0.87487155]	[357.11727905 467.46786499 0.86792737]	[339.13122559 557.26873779 0.89739537]	[480.16040039 375.03390503 0.86419332]	[503.25088501 462.36804199 0.88869965]	[523.86608887 552.12121582 0.87003869]	[436.6786499 544.38769531 0.80798405]	[400.62417603 544.32641602 0.81865513]	[416.02294922 667.55340576 0.84502012]	[441.71188354 752.28033447 0.84012961]	[470.0038147 544.47918701 0.73719233]	[462.43585205 693.19244385 0.82812291]	[4.67435486e+02 8.49745972e+02 7.92178154e-01]	[405.91265869 331.49865723 0.72747254]	[431.49868774 331.47476196 0.76983774]	[390.4864502 318.66140747 0.71881437]	[444.4055481 313.44293213 0.81222844]	[4.67415314e+02 8.72861450e+02 7.34198034e-01]	[4.82811493e+02 8.72804199e+02 7.94425666e-01]	[4.62406952e+02 8.57452942e+02 6.52678013e-01]	[4.36660522e+02 7.93306885e+02 6.74200714e-01]	[4.21341736e+02 7.88217712e+02 7.18023658e-01]	[4.49462952e+02 7.52303284e+02 5.47174275e-01]
[418.73419189 344.28231812 0.81110919]	[423.77047729 377.65560913 0.90960938]	[375.03845215 380.17376709 0.8768366 ]	[357.13439941 470.04788208 0.86216307]	[339.16888428 559.76776123 0.90752983]	[480.12838745 377.51080322 0.87602901]	[500.88735962 462.39154053 0.89294225]	[523.84887695 552.08740234 0.87113726]	[436.67407227 546.9239502 0.79028332]	[400.6159668 544.4519043 0.81108636]	[413.58267212 670.08996582 0.82363492]	[441.71331787 752.29833984 0.83971846]	[470.00482178 547.02142334 0.72638649]	[462.42599487 700.88146973 0.83453989]	[4.64978210e+02 8.52232788e+02 7.98594475e-01]	[405.82595825 336.50460815 0.74038279]	[428.96160889 334.03878784 0.78396887]	[390.44888306 318.77496338 0.67100036]	[444.34933472 313.45352173 0.83722615]	[4.67432678e+02 8.77910400e+02 7.13740289e-01]	[4.82834076e+02 8.75379089e+02 7.84260333e-01]	[4.62358704e+02 8.62491272e+02 6.72509313e-01]	[4.36629974e+02 7.95818054e+02 6.68547630e-01]	[4.21343414e+02 7.90634766e+02 7.09729254e-01]	[4.49462006e+02 7.52291870e+02 5.49119592e-01]
[418.7744751 349.39273071 0.78466082]	[421.38360596 380.10482788 0.9135974 ]	[375.02661133 380.27160645 0.86359197]	[357.13937378 477.60412598 0.88115066]	[339.14306641 559.80859375 0.91237658]	[477.74041748 377.64248657 0.89436197]	[503.25881958 467.40936279 0.86689228]	[523.84143066 554.69848633 0.87033182]	[436.67828369 547.01397705 0.7784099 ]	[400.61352539 546.93762207 0.80040562]	[416.01855469 672.7052002 0.8072558 ]	[441.75759888 752.23248291 0.83371735]	[470.02737427 549.55737305 0.72050065]	[462.40338135 703.40979004 0.85847718]	[4.64950409e+02 8.52262329e+02 7.85803795e-01]	[405.87722778 339.05679321 0.71508801]	[428.9720459 336.55847168 0.78503871]	[392.97006226 323.73809814 0.61847633]	[444.33477783 315.97189331 0.84583795]	[4.64825806e+02 8.83063049e+02 7.03770578e-01]	[4.80359589e+02 8.77969727e+02 7.56028056e-01]	[4.62377808e+02 8.62522827e+02 6.59549594e-01]	[4.36590454e+02 7.93286743e+02 6.26217961e-01]	[4.23781921e+02 7.88150391e+02 6.55372262e-01]	[4.49514099e+02 7.52185974e+02 5.48426092e-01]
[418.73553467 349.41699219 0.78076386]	[421.37597656 380.18161011 0.9177798 ]	[375.02459717 380.34542847 0.85302228]	[357.14050293 477.62606812 0.88474286]	[339.16241455 562.2980957 0.92552543]	[480.12878418 377.73184204 0.90258044]	[503.2538147 467.43746948 0.86788708]	[523.84020996 559.72521973 0.88462979]	[436.67263794 549.5133667 0.77118534]	[398.27966309 546.99383545 0.7953158 ]	[416.04107666 670.08361816 0.8307721 ]	[441.7545166 754.7434082 0.82014036]	[470.01373291 552.07342529 0.7176187 ]	[462.42404175 703.46850586 0.86612535]	[4.64902252e+02 8.52223694e+02 8.06362331e-01]	[405.83023071 339.0642395 0.71512324]	[428.91845703 336.57662964 0.79502815]	[390.51171875 323.79284668 0.58238077]	[444.30960083 316.01211548 0.86821604]	[4.62390961e+02 8.83031128e+02 7.10756838e-01]	[4.80337921e+02 8.77942383e+02 7.64585555e-01]	[4.62350311e+02 8.59982788e+02 6.86788857e-01]	[4.36594391e+02 7.93317749e+02 5.84151804e-01]	[4.21367889e+02 7.88176086e+02 6.23313665e-01]	[4.49484406e+02 7.54740112e+02 5.35323501e-01]
[418.73236084 349.41366577 0.77767861]	[421.3762207 380.18011475 0.9174096 ]	[375.02923584 380.34558105 0.85266632]	[357.14273071 477.61953735 0.88277042]	[339.15969849 562.29327393 0.92548692]	[480.12564087 377.72967529 0.90154767]	[503.25491333 467.43331909 0.86838508]	[523.84606934 559.7265625 0.88463616]	[436.67147827 549.49951172 0.77178478]	[398.27963257 546.98150635 0.79609954]	[416.01516724 667.66583252 0.83295077]	[441.75704956 754.7434082 0.81693172]	[470.01013184 552.06115723 0.71748924]	[462.43667603 703.46185303 0.86320227]	[4.64903320e+02 8.52189941e+02 8.06667328e-01]	[405.824646 339.06021118 0.71439284]	[428.91488647 336.57373047 0.79382312]	[390.50854492 323.7989502 0.57914841]	[444.31109619 316.01205444 0.86780018]	[4.62391937e+02 8.80541077e+02 7.10130811e-01]	[4.80347382e+02 8.77920166e+02 7.65476286e-01]	[4.62356659e+02 8.57469971e+02 6.85565531e-01]	[4.36574310e+02 7.93320251e+02 5.95210850e-01]	[4.21350525e+02 7.88174866e+02 6.36966646e-01]	[4.49497864e+02 7.54749756e+02 5.29833376e-01]
[418.7644043 351.97335815 0.824862 ]	[421.37481689 380.31771851 0.91613269]	[375.00646973 382.8616333 0.83932018]	[357.13858032 477.67599487 0.88806772]	[339.18728638 562.33966064 0.92043436]	[480.17034912 380.19805908 0.9137519 ]	[503.30679321 472.59487915 0.86120933]	[523.83197021 559.74835205 0.8754952 ]	[436.66333008 549.52099609 0.76584929]	[398.26660156 547.00543213 0.78713691]	[413.59634399 670.0703125 0.82638717]	[441.7628479 752.30389404 0.8183161 ]	[470.02655029 552.08575439 0.71231222]	[462.41949463 705.96508789 0.87355983]	[4.64886383e+02 8.52186768e+02 8.04376900e-01]	[405.86114502 339.14855957 0.76924264]	[428.99136353 336.64996338 0.83136082]	[392.96328735 328.89950562 0.65092123]	[444.33248901 316.11941528 0.88528955]	[4.62337952e+02 8.83098267e+02 7.13929534e-01]	[4.80304291e+02 8.80464417e+02 7.57642746e-01]	[4.62330078e+02 8.59933533e+02 6.83587730e-01]	[4.34056213e+02 7.93338196e+02 6.02230370e-01]	[4.21303711e+02 7.88179810e+02 6.52728975e-01]	[4.52012573e+02 7.54750366e+02 5.36117673e-01]
[418.75881958 351.96090698 0.81862032]	[421.37216187 380.30969238 0.91836929]	[375.00030518 382.85470581 0.83802509]	[357.13735962 477.66973877 0.88653708]	[339.18862915 562.34338379 0.92122436]	[480.17266846 380.19519043 0.91356272]	[503.30941772 472.59585571 0.85934758]	[523.83190918 559.7520752 0.87598097]	[436.66229248 549.52502441 0.76467788]	[398.26464844 547.01074219 0.78632212]	[413.58856201 670.10314941 0.8210271 ]	[441.76828003 754.74310303 0.81788993]	[470.02676392 552.0871582 0.71188748]	[462.42321777 705.96887207 0.8730669 ]	[4.64887299e+02 8.52190979e+02 8.04518878e-01]	[405.85519409 339.13565063 0.7648403 ]	[428.98147583 336.64080811 0.826841 ]	[390.51080322 328.88339233 0.64609605]	[444.32461548 316.10583496 0.88563311]	[4.62341675e+02 8.83098145e+02 7.13463247e-01]	[4.80306366e+02 8.80463318e+02 7.57619977e-01]	[4.62329773e+02 8.59944946e+02 6.83965802e-01]	[4.34057220e+02 7.95799255e+02 6.06519938e-01]	[4.21295807e+02 7.88199219e+02 6.57791793e-01]	[4.51999359e+02 7.54764954e+02 5.39137304e-01]
[418.69903564 354.55419922 0.84396702]	[421.400177 382.87322998 0.89241296]	[375.00793457 387.89837646 0.82027376]	[357.13858032 480.21624756 0.90339494]	[339.190979 562.43859863 0.92859399]	[480.20977783 382.74685669 0.89444542]	[503.29708862 475.16186523 0.86121416]	[523.81323242 562.30975342 0.89242387]	[436.61877441 552.11669922 0.75818324]	[398.25210571 549.56549072 0.77653289]	[413.58236694 670.16143799 0.82193929]	[441.81945801 757.32574463 0.80372232]	[467.47091675 554.69366455 0.71302617]	[462.37548828 708.5491333 0.8776772 ]	[4.64830505e+02 8.52371948e+02 7.70706534e-01]	[403.35870361 339.23913574 0.76660371]	[428.95053101 339.13024902 0.82489651]	[387.90646362 331.47875977 0.60603493]	[444.34893799 318.69845581 0.88211888]	[4.62337555e+02 8.90805298e+02 7.39312887e-01]	[4.80292145e+02 8.88221130e+02 7.52066314e-01]	[4.62282013e+02 8.67635193e+02 6.76611125e-01]	[4.26441528e+02 7.98355530e+02 5.99330783e-01]	[4.21214020e+02 7.90665222e+02 6.55413151e-01]	[4.52047180e+02 7.57388611e+02 5.28739452e-01]
[418.60632324 354.59411621 0.86580276]	[423.78384399 385.37145996 0.88218606]	[375.02478027 390.4329834 0.82335144]	[357.13800049 480.31262207 0.90447962]	[339.18585205 562.45074463 0.93360335]	[480.21173096 382.78594971 0.88771409]	[503.31137085 477.72570801 0.88454628]	[523.80505371 562.41259766 0.89454114]	[436.61141968 552.10638428 0.75218892]	[398.25830078 549.54974365 0.77647716]	[413.59536743 667.6809082 0.83426619]	[441.81781006 757.33007812 0.8091802 ]	[467.43920898 554.68908691 0.71276122]	[462.38613892 708.64154053 0.8712703 ]	[4.64847015e+02 8.60000305e+02 7.39190876e-01]	[403.27832031 339.23413086 0.82212055]	[426.40307617 339.1763916 0.84576762]	[387.8984375 331.47766113 0.62105751]	[444.36102295 321.18771362 0.86663723]	[4.64828156e+02 8.95856384e+02 7.10740924e-01]	[4.80318634e+02 8.93234680e+02 7.44511187e-01]	[4.62293457e+02 8.72739014e+02 6.91860139e-01]	[4.31495087e+02 7.98360901e+02 6.03608310e-01]	[4.21254456e+02 7.90655090e+02 6.62003875e-01]	[4.52046234e+02 7.59859619e+02 5.23586392e-01]
[418.55328369 357.00967407 0.83290011]	[423.78970337 387.8706665 0.87631994]	[375.03512573 390.47396851 0.82550287]	[357.13793945 480.33779907 0.90953672]	[339.19094849 564.81329346 0.93464154]	[480.20465088 382.83374023 0.87802583]	[503.30886841 477.74264526 0.89146459]	[523.81500244 562.35186768 0.88993508]	[436.60775757 554.62127686 0.75187796]	[398.24984741 549.58288574 0.77790952]	[416.04159546 670.0690918 0.84211779]	[441.81298828 757.33605957 0.81506097]	[467.43713379 557.19165039 0.71382636]	[462.38833618 708.6885376 0.86528981]	[4.64829498e+02 8.57396545e+02 7.52921522e-01]	[400.853302 339.25473022 0.78021657]	[426.3576355 339.20874023 0.80897135]	[387.86416626 334.02279663 0.5733307 ]	[444.34729004 321.23672485 0.86647266]	[4.62416290e+02 8.95848938e+02 7.38135397e-01]	[4.80303894e+02 8.90831238e+02 7.64723718e-01]	[4.62277771e+02 8.70224670e+02 6.92787826e-01]	[4.31557190e+02 7.95858704e+02 6.06361747e-01]	[4.21277771e+02 7.90623718e+02 6.61630988e-01]	[4.52025177e+02 7.59864929e+02 5.34273148e-01]
[418.55300903 357.0090332 0.8327148 ]	[423.79034424 387.87026978 0.87617779]	[375.03741455 390.47131348 0.82575387]	[357.13980103 480.33578491 0.91011024]	[339.18966675 564.81439209 0.93537652]	[480.20410156 382.83407593 0.87790126]	[503.30886841 477.74301147 0.89129806]	[523.81506348 562.35247803 0.89023852]	[436.60888672 554.61999512 0.7517938 ]	[398.25137329 549.58148193 0.77725685]	[416.04180908 667.68109131 0.84822965]	[441.78811646 754.83807373 0.82285601]	[467.43917847 557.19262695 0.71378541]	[462.38214111 711.12359619 0.86031824]	[4.64821259e+02 8.57434082e+02 7.51378834e-01]	[400.853302 339.25402832 0.78041595]	[426.35726929 339.20834351 0.80891412]	[387.86474609 334.02270508 0.57315123]	[444.34698486 321.23693848 0.86639619]	[4.62412689e+02 8.93392761e+02 7.53377855e-01]	[4.80294952e+02 8.90787659e+02 7.71699131e-01]	[4.62269287e+02 8.70258423e+02 6.99273229e-01]	[4.34044952e+02 7.95846130e+02 6.24287665e-01]	[4.21290558e+02 7.90612427e+02 6.76368058e-01]	[4.49523468e+02 7.57353638e+02 5.44248700e-01]
[418.58505249 349.41864014 0.74612105]	[423.80285645 387.92095947 0.86700237]	[375.04107666 390.5062561 0.82864094]	[357.14758301 480.3352356 0.9201386 ]	[339.19540405 564.84710693 0.93424237]	[480.19638062 385.29525757 0.87053698]	[503.29977417 480.14517212 0.88106942]	[523.78515625 562.44482422 0.900195 ]	[436.55267334 554.6463623 0.74772847]	[398.2159729 552.07476807 0.78081203]	[416.01495361 670.14837646 0.8253302 ]	[441.75354004 754.80535889 0.82721269]	[464.94869995 557.23016357 0.72774911]	[462.39422607 711.20800781 0.84667987]	[4.62458679e+02 8.59931946e+02 7.70427763e-01]	[400.85232544 336.59265137 0.73486614]	[423.90621948 336.48880005 0.73507118]	[387.93325806 336.47027588 0.64918303]	[444.36328125 321.20193481 0.88068992]	[4.62355621e+02 8.93405396e+02 7.80804574e-01]	[4.80276642e+02 8.90809631e+02 7.90455222e-01]	[4.62250183e+02 8.70273071e+02 7.31862724e-01]	[4.34051605e+02 7.95787354e+02 6.36654317e-01]	[4.21290375e+02 7.88184326e+02 6.90314949e-01]	[4.49452881e+02 7.54832703e+02 5.54145694e-01]
[418.69610596 341.76885986 0.77182871]	[423.79397583 392.98965454 0.87024993]	[375.03811646 393.07846069 0.8358565 ]	[357.14981079 482.82098389 0.91580641]	[339.18930054 564.91113281 0.93455803]	[480.16757202 387.90402222 0.84676147]	[503.27636719 480.21185303 0.88401449]	[523.78430176 564.90637207 0.89742976]	[436.55328369 554.66473389 0.74863529]	[398.20629883 552.09075928 0.77927929]	[413.58456421 672.64984131 0.81415349]	[441.79373169 754.80444336 0.82190818]	[464.959198 557.24328613 0.72336978]	[462.37078857 713.69415283 0.84126836]	[4.62425629e+02 8.57434937e+02 7.84112513e-01]	[403.3296814 334.04129028 0.73434269]	[426.37487793 331.42575073 0.72801644]	[390.49887085 336.5166626 0.78125048]	[444.37161255 321.21768188 0.87681687]	[4.62273102e+02 8.95898682e+02 7.88242817e-01]	[4.80242218e+02 8.93235779e+02 7.99599707e-01]	[4.62240295e+02 8.70240601e+02 7.24517882e-01]	[4.31547150e+02 7.95802612e+02 6.41547143e-01]	[4.21282410e+02 7.88188843e+02 6.98995590e-01]	[4.49523376e+02 7.54820923e+02 5.40342689e-01]
[418.71704102 339.23022461 0.80496162]	[423.79705811 393.02545166 0.8724553 ]	[375.04290771 395.52935791 0.84196383]	[357.15164185 482.84780884 0.91193348]	[339.16946411 564.91601562 0.93229508]	[480.17443848 387.95196533 0.84497488]	[503.28585815 480.34210205 0.8900646 ]	[523.80633545 567.49035645 0.88353729]	[436.56295776 557.20629883 0.7540524 ]	[398.21652222 554.62469482 0.77822506]	[413.56088257 672.74389648 0.7958104 ]	[441.82247925 757.32635498 0.81415421]	[464.96359253 559.76879883 0.72715759]	[462.33828735 716.26751709 0.83479536]	[4.62413177e+02 8.59977051e+02 7.87578702e-01]	[403.35357666 333.93151855 0.74099326]	[426.36529541 326.32171631 0.7452364 ]	[392.97738647 336.53756714 0.78911269]	[444.38543701 321.22387695 0.87373972]	[4.62287689e+02 8.95943848e+02 7.84810185e-01]	[4.80259216e+02 8.93272217e+02 8.09069991e-01]	[4.62226807e+02 8.70293884e+02 7.31338501e-01]	[4.31481995e+02 7.95883118e+02 6.40278041e-01]	[4.21271759e+02 7.90613098e+02 6.99015021e-01]	[4.52019165e+02 7.57349792e+02 5.29778004e-01]
[418.73144531 339.20806885 0.8110286 ]	[423.78869629 393.06036377 0.87478662]	[375.02786255 395.56799316 0.84612226]	[357.16622925 482.84310913 0.91309714]	[339.17211914 564.91009521 0.9331941 ]	[480.16879272 390.44085693 0.84374499]	[503.27593994 480.33795166 0.89269555]	[523.8024292 567.44549561 0.87635696]	[436.57720947 557.24914551 0.75582695]	[398.22756958 554.67730713 0.77775127]	[413.57067871 677.82739258 0.78777188]	[441.81985474 754.80950928 0.81508911]	[464.9730835 559.80249023 0.72659218]	[462.31481934 713.76855469 0.83441025]	[4.62421570e+02 8.59981262e+02 7.81998515e-01]	[403.37438965 331.45397949 0.752949 ]	[426.39099121 326.3132019 0.75176233]	[392.97509766 336.54425049 0.80995387]	[444.38684082 321.27807617 0.85675824]	[4.62252289e+02 8.95925049e+02 7.91335225e-01]	[4.80241333e+02 8.93266479e+02 8.14883530e-01]	[4.62249481e+02 8.70278625e+02 7.20032811e-01]	[4.31492462e+02 7.93324829e+02 6.27454519e-01]	[4.21312561e+02 7.88138489e+02 6.84524655e-01]	[4.52027100e+02 7.54832947e+02 5.25685251e-01]
[418.74508667 352.02026367 0.73576272]	[423.78930664 395.50244141 0.87757689]	[375.02639771 395.59622192 0.84927517]	[357.17553711 482.81918335 0.91746247]	[339.16763306 564.92303467 0.93194199]	[480.17764282 390.48217773 0.8441022 ]	[503.26089478 482.74276733 0.89175564]	[523.80218506 567.51806641 0.87580562]	[436.57479858 559.7701416 0.7636463 ]	[398.22589111 557.1965332 0.78053737]	[413.58398438 682.88824463 0.78052127]	[441.83346558 754.77972412 0.81242216]	[467.39767456 562.32849121 0.73652422]	[462.30834961 716.25512695 0.83310854]	[4.62405518e+02 8.59931702e+02 7.92338252e-01]	[405.83840942 339.15924072 0.68775278]	[428.92904663 339.09017944 0.70958662]	[392.96459961 336.66680908 0.77176821]	[444.38464355 323.78903198 0.83968103]	[4.62267975e+02 8.95955627e+02 7.94652700e-01]	[4.80267365e+02 8.93272278e+02 8.27565670e-01]	[4.62230988e+02 8.70230652e+02 7.20373929e-01]	[4.29003937e+02 7.93285339e+02 6.19563639e-01]	[4.21320587e+02 7.88110535e+02 6.75630093e-01]	[4.52048218e+02 7.54796509e+02 5.22455573e-01]
[418.76358032 354.48074341 0.7289629 ]	[423.79360962 395.52514648 0.88247305]	[375.02252197 395.62454224 0.85177803]	[357.18804932 482.84341431 0.91737598]	[339.17211914 564.93029785 0.93298495]	[480.18917847 390.50134277 0.846717 ]	[503.26544189 482.77911377 0.89282954]	[523.80145264 567.56011963 0.87832016]	[436.56234741 559.76428223 0.76183915]	[398.22012329 557.19415283 0.78229368]	[413.55203247 680.35217285 0.78307194]	[441.80328369 754.77746582 0.82175136]	[464.9694519 562.32427979 0.73837161]	[462.30380249 711.24926758 0.83786106]	[4.62415894e+02 8.59964111e+02 7.84434438e-01]	[405.8505249 339.18884277 0.67554688]	[428.96185303 339.13235474 0.70408714]	[390.50860596 336.66061401 0.77533329]	[444.38409424 323.79568481 0.83952761]	[4.62288879e+02 8.95947327e+02 7.93653905e-01]	[4.80292542e+02 8.93273865e+02 8.28238189e-01]	[4.62230469e+02 8.70276123e+02 7.14997649e-01]	[4.29004700e+02 7.93328796e+02 6.34709597e-01]	[4.21297333e+02 7.88150146e+02 6.92458749e-01]	[4.52008301e+02 7.54793396e+02 5.39076567e-01]
[418.7605896 351.95791626 0.72666538]	[423.79397583 395.53894043 0.88558489]	[375.01901245 395.64093018 0.85217738]	[357.18692017 482.8505249 0.91801322]	[339.16381836 564.92028809 0.93532056]	[480.18661499 390.50915527 0.8456465 ]	[503.27236938 482.82040405 0.89109838]	[523.82043457 567.58972168 0.87523115]	[436.56530762 559.77288818 0.76248449]	[398.21496582 557.19787598 0.78236127]	[413.51907349 677.85229492 0.78093368]	[441.80233765 754.80487061 0.82508022]	[467.4128418 562.33184814 0.73569775]	[462.32202148 716.25238037 0.83365428]	[4.62420319e+02 8.59965088e+02 7.82857776e-01]	[405.82012939 339.10995483 0.69618559]	[428.93145752 336.64880371 0.70726001]	[390.50112915 336.68618774 0.77899152]	[444.37924194 323.77789307 0.84252757]	[4.62290070e+02 8.95950989e+02 7.86327481e-01]	[4.80289398e+02 8.93286743e+02 8.22794378e-01]	[4.62237671e+02 8.70269775e+02 7.18747497e-01]	[4.31506561e+02 7.95799316e+02 6.46721721e-01]	[4.21300507e+02 7.88178101e+02 7.06918418e-01]	[4.52005859e+02 7.54825867e+02 5.36233485e-01]
[418.77072144 351.97000122 0.73249173]	[423.79748535 395.53582764 0.88389051]	[375.02410889 395.63607788 0.85277021]	[357.18084717 482.85830688 0.91651255]	[339.15936279 564.92901611 0.9357211 ]	[480.18374634 390.51116943 0.8457464 ]	[503.27191162 482.77890015 0.89095956]	[523.82843018 570.01538086 0.87310547]	[436.56704712 559.76983643 0.76373535]	[398.21722412 557.19702148 0.78327572]	[413.53442383 677.76947021 0.78720766]	[441.81085205 757.30877686 0.82051778]	[467.40084839 562.32928467 0.7369377 ]	[462.31436157 716.26812744 0.83397675]	[4.62435822e+02 8.59981567e+02 7.82796800e-01]	[405.83862305 339.12667847 0.69654214]	[428.94262695 336.66329956 0.71210003]	[390.49530029 336.68460083 0.7818625 ]	[444.3817749 323.7755127 0.84123486]	[4.62313202e+02 8.95922852e+02 7.97184229e-01]	[4.80297852e+02 8.93266418e+02 8.28719735e-01]	[4.62270966e+02 8.70295715e+02 7.33526349e-01]	[4.31522583e+02 7.95827148e+02 6.41465187e-01]	[4.21302216e+02 7.88203552e+02 6.99908197e-01]	[4.52006195e+02 7.57350281e+02 5.29651523e-01]
[418.77877808 354.49694824 0.75309622]	[423.79354858 395.5213623 0.88370872]	[375.02658081 395.61669922 0.85245693]	[357.17541504 482.82644653 0.91837072]	[339.16308594 564.93469238 0.93573648]	[480.17623901 390.49072266 0.84564269]	[503.26306152 482.74423218 0.88859361]	[523.81152344 567.53643799 0.8750931 ]	[436.5536499 559.76556396 0.76130795]	[398.21170044 557.1963501 0.78226256]	[413.57086182 677.78887939 0.78947055]	[441.81088257 757.35394287 0.81810313]	[464.96127319 562.32086182 0.73987263]	[462.31393433 716.30865479 0.83364469]	[4.62442780e+02 8.62536743e+02 7.81111121e-01]	[405.8666687 339.21377563 0.70021391]	[428.97888184 339.15005493 0.72338492]	[390.51022339 336.68121338 0.77963924]	[444.384552 323.81066895 0.83718234]	[4.62336853e+02 8.95947693e+02 7.83074617e-01]	[4.80297180e+02 8.93289551e+02 8.21251392e-01]	[4.62274536e+02 8.72718872e+02 7.34216690e-01]	[4.31528931e+02 7.95891418e+02 6.38746738e-01]	[4.21298157e+02 7.90627136e+02 6.92640126e-01]	[4.52009521e+02 7.57388000e+02 5.27007878e-01]
[418.63397217 344.31243896 0.7086575 ]	[423.79541016 393.06341553 0.87282622]	[375.01715088 395.57531738 0.84498191]	[357.16464233 482.80004883 0.92295605]	[339.15795898 564.9119873 0.93676537]	[480.17318726 390.43255615 0.84347117]	[503.26455688 480.35848999 0.8904565 ]	[523.84197998 567.47802734 0.88099337]	[436.5696106 559.71936035 0.75517744]	[398.20388794 554.684021 0.77459389]	[416.01895142 675.22039795 0.79561269]	[441.80999756 757.36743164 0.81441563]	[467.4079895 562.26763916 0.72848046]	[462.33963013 716.30267334 0.83640045]	[4.62450409e+02 8.59975708e+02 7.77854741e-01]	[403.28164673 336.50299072 0.71399474]	[423.91711426 333.97839355 0.69106179]	[390.50415039 336.6020813 0.75270009]	[444.35638428 323.72164917 0.85211819]	[4.62361328e+02 8.95955933e+02 7.64071345e-01]	[4.80310608e+02 8.93282471e+02 7.94471502e-01]	[4.62259125e+02 8.70292358e+02 7.28179455e-01]	[4.31479187e+02 7.95866028e+02 6.41159475e-01]	[4.21263092e+02 7.90608032e+02 7.01305449e-01]	[4.52007416e+02 7.59869080e+02 5.27053475e-01]
[418.7192688 336.67385864 0.81851375]	[423.78826904 393.01269531 0.87222838]	[375.03103638 395.51593018 0.8388449 ]	[357.15216064 482.79501343 0.92435539]	[339.16784668 564.8894043 0.93665969]	[480.16744995 387.93341064 0.84506369]	[503.26815796 480.29067993 0.88730657]	[523.82513428 565.01489258 0.89124745]	[434.11315918 557.2230835 0.74587846]	[398.1993103 554.62756348 0.77495027]	[413.60250854 675.22631836 0.79298431]	[441.80889893 757.36895752 0.81378722]	[464.92736816 559.79547119 0.73616743]	[462.34909058 713.7020874 0.83484519]	[4.62457458e+02 8.57431152e+02 7.74383724e-01]	[403.34091187 326.33230591 0.76364225]	[426.35079956 321.1960144 0.78441435]	[393.00674438 336.50045776 0.81355357]	[444.38644409 321.17800903 0.87824541]	[4.62330505e+02 8.95839172e+02 7.85212100e-01]	[4.80278015e+02 8.90828186e+02 8.00158083e-01]	[4.62276764e+02 8.70208801e+02 7.21510112e-01]	[4.28935455e+02 7.95844727e+02 6.40891194e-01]	[4.21223419e+02 7.90605164e+02 7.02720582e-01]	[4.52019470e+02 7.59858215e+02 5.28167546e-01]
[418.67425537 336.51812744 0.78729022]	[423.78320312 390.45248413 0.86564457]	[375.02423096 392.98583984 0.82654858]	[357.14651489 482.75149536 0.92506319]	[339.19082642 564.8260498 0.93298775]	[480.18112183 385.3805542 0.85815167]	[503.29904175 480.2456665 0.88427013]	[523.79821777 564.96026611 0.898628 ]	[436.56918335 552.13269043 0.74527884]	[398.21182251 549.5592041 0.77659017]	[413.54937744 672.6786499 0.80149454]	[441.84378052 757.36523438 0.80274016]	[467.39959717 557.19213867 0.71624964]	[462.36245728 708.68743896 0.85908926]	[4.64833557e+02 8.54908875e+02 7.64953554e-01]	[403.26800537 321.24865723 0.78646183]	[423.86849976 318.62820435 0.80475879]	[390.5135498 334.05206299 0.7867837 ]	[444.37078857 318.73986816 0.8969295 ]	[4.62387024e+02 8.93231506e+02 7.75303960e-01]	[4.80291901e+02 8.90648621e+02 7.78436065e-01]	[4.62315857e+02 8.70128174e+02 7.01588869e-01]	[4.28914978e+02 7.95820007e+02 6.44157469e-01]	[4.21206085e+02 7.88205200e+02 6.97298646e-01]	[4.52076324e+02 7.59866028e+02 5.22044420e-01]
[418.7046814 344.30349731 0.70707893]	[423.78939819 385.33309937 0.87932765]	[375.0357666 387.890625 0.82601494]	[357.15792847 480.30700684 0.92255604]	[339.2166748 562.42077637 0.92299163]	[480.19458008 382.81820679 0.88434237]	[503.32180786 480.14746094 0.87291467]	[523.80871582 562.4395752 0.90026814]	[436.56802368 552.1083374 0.74947083]	[398.22531128 549.5324707 0.7813409 ]	[413.5447998 672.70471191 0.8008008 ]	[441.84606934 757.30834961 0.80306649]	[464.9671936 557.17242432 0.72111499]	[462.36132812 708.55535889 0.87404674]	[4.64924103e+02 8.54824829e+02 7.70960927e-01]	[403.36456299 336.47387695 0.64109528]	[426.41921997 333.98202515 0.68953657]	[390.44549561 331.48043823 0.64715791]	[444.35534668 318.64779663 0.90546936]	[4.62427460e+02 8.90717407e+02 7.28930056e-01]	[4.80331848e+02 8.88149475e+02 7.53087640e-01]	[4.62387146e+02 8.67604858e+02 6.92775786e-01]	[4.26429138e+02 7.93271790e+02 6.20713413e-01]	[4.21217407e+02 7.88125549e+02 6.67146564e-01]	[4.54564880e+02 7.57360046e+02 5.26706696e-01]
[418.70306396 344.29846191 0.70799756]	[423.78759766 385.32513428 0.8800804 ]	[375.03494263 387.88647461 0.82580751]	[357.15966797 480.30392456 0.92272699]	[339.21832275 562.42242432 0.92245209]	[480.19436646 382.80950928 0.8863945 ]	[503.31912231 480.14434814 0.87270308]	[523.81140137 562.43487549 0.90123892]	[436.56524658 552.1260376 0.74845821]	[398.22506714 549.54632568 0.78069079]	[413.54702759 672.66955566 0.80468309]	[441.84289551 757.31182861 0.80422044]	[464.96353149 557.19152832 0.72229266]	[462.36465454 708.55450439 0.87272322]	[4.64917114e+02 8.54800354e+02 7.75566936e-01]	[403.36294556 336.46957397 0.64203382]	[426.41748047 333.97750854 0.68982685]	[390.44448853 331.47891235 0.64674574]	[444.35501099 318.64447021 0.905936 ]	[4.62426910e+02 8.90688293e+02 7.30362654e-01]	[4.80337860e+02 8.88113037e+02 7.51353383e-01]	[4.62377533e+02 8.65135986e+02 6.93035245e-01]	[4.26424225e+02 7.93274475e+02 6.18414700e-01]	[4.21200470e+02 7.88128113e+02 6.64235950e-01]	[4.54559448e+02 7.57367188e+02 5.27605057e-01]
[421.165802 341.75198364 0.73696852]	[423.7756958 380.10525513 0.91252452]	[375.02047729 380.2456665 0.86777902]	[357.18026733 475.11355591 0.87491733]	[339.30926514 559.72076416 0.87681198]	[480.15963745 377.68664551 0.90689993]	[503.29672241 469.96694946 0.86460847]	[523.84594727 559.73168945 0.89738238]	[436.59701538 544.45544434 0.79084367]	[398.25439453 544.38201904 0.81769764]	[413.55963135 667.50720215 0.83722949]	[441.72851562 754.82556152 0.81673473]	[467.44802856 546.97644043 0.73962188]	[462.42819214 695.7711792 0.83929861]	[4.67400024e+02 8.49646423e+02 7.78378010e-01]	[408.37875366 336.46707153 0.64580119]	[431.47668457 333.95391846 0.72125584]	[393.01559448 323.77355957 0.61167407]	[444.37911987 313.51724243 0.85412598]	[4.64920654e+02 8.72806580e+02 7.49003828e-01]	[4.80350708e+02 8.72761536e+02 7.82967329e-01]	[4.64837128e+02 8.54893127e+02 6.42670810e-01]	[4.36630249e+02 7.95804199e+02 6.05890512e-01]	[4.21332672e+02 7.90628662e+02 6.48754001e-01]	[4.49490906e+02 7.57359863e+02 5.32005370e-01]
[423.77984619 336.50878906 0.70796633]	[423.78387451 377.55828857 0.90701842]	[375.00958252 377.73300171 0.86779284]	[357.18127441 470.01272583 0.8730728 ]	[341.71173096 552.10986328 0.8531667 ]	[480.17263794 375.06225586 0.87347233]	[503.27359009 462.41372681 0.89246494]	[523.88031006 549.53955078 0.87930644]	[436.58273315 541.91021729 0.79619044]	[398.22247314 541.81494141 0.81901884]	[416.1048584 665.00012207 0.86058193]	[441.70401001 754.77301025 0.83183634]	[467.45046997 544.43133545 0.74708736]	[462.44818115 688.13977051 0.86032796]	[4.67410767e+02 8.39448547e+02 7.47059941e-01]	[413.52365112 321.29043579 0.6228292 ]	[434.07180786 318.75094604 0.70124763]	[395.50799561 318.72772217 0.73600489]	[444.4151001 308.35736084 0.78971821]	[4.64915039e+02 8.70122314e+02 7.44829714e-01]	[4.82737518e+02 8.67649658e+02 7.79514372e-01]	[4.64839752e+02 8.49743958e+02 6.31693006e-01]	[4.36651978e+02 7.93351379e+02 6.18353546e-01]	[4.21336090e+02 7.90654724e+02 6.68291092e-01]	[4.46968140e+02 7.57351685e+02 5.47308564e-01]
[426.34146118 328.91244507 0.710334 ]	[423.79556274 374.99459839 0.87661654]	[375.01791382 377.51077271 0.85216808]	[357.19830322 462.43844604 0.89628518]	[341.73394775 544.52294922 0.88421988]	[480.2036438 369.90628052 0.85347134]	[503.27380371 459.80950928 0.89515942]	[523.83996582 544.41967773 0.90549743]	[436.59939575 539.20635986 0.76473641]	[398.22457886 536.68304443 0.78972697]	[416.09637451 662.4397583 0.85139257]	[441.72125244 754.79003906 0.83129376]	[467.44992065 541.7265625 0.72443426]	[462.44650269 682.98352051 0.86529797]	[4.67445404e+02 8.31739136e+02 7.88507581e-01]	[416.09573364 318.64157104 0.70242977]	[436.61138916 316.08590698 0.75567961]	[395.61935425 318.54864502 0.83905041]	[446.8807373 300.73648071 0.76507789]	[4.64898315e+02 8.62510742e+02 7.27637708e-01]	[4.82796722e+02 8.57438782e+02 7.91767478e-01]	[4.64886200e+02 8.39411499e+02 6.26127124e-01]	[4.36672974e+02 7.95808960e+02 6.37591302e-01]	[4.21342560e+02 7.90699036e+02 6.81161225e-01]	[4.49448730e+02 7.59871765e+02 5.34489512e-01]
[421.37191772 318.72296143 0.76518375]	[423.77050781 364.78845215 0.88353175]	[375.00958252 369.8927002 0.81941378]	[357.19232178 459.79296875 0.92251921]	[341.80712891 541.92102051 0.9030925 ]	[480.20578003 362.20272827 0.90176094]	[503.25021362 454.63049316 0.86211669]	[523.84472656 541.7019043 0.89547926]	[436.62844849 534.10559082 0.7630887 ]	[398.21514893 531.55908203 0.78570157]	[413.59463501 662.3659668 0.82362515]	[441.73971558 757.30682373 0.82758278]	[470.00036621 536.6541748 0.71163511]	[462.43267822 677.78442383 0.82861966]	[4.70031464e+02 8.24079041e+02 7.51797199e-01]	[413.50469971 313.42346191 0.68861955]	[434.04562378 308.3666687 0.73340011]	[395.51025391 313.50100708 0.7363019 ]	[444.41189575 298.05587769 0.83449006]	[4.69961487e+02 8.52295593e+02 8.01026225e-01]	[4.82932800e+02 8.52164307e+02 8.36411893e-01]	[4.64956024e+02 8.31684875e+02 6.33337438e-01]	[4.36667358e+02 7.95845459e+02 6.31660759e-01]	[4.21351715e+02 7.90743652e+02 6.81527257e-01]	[4.52006165e+02 7.62424438e+02 5.48854351e-01]
[426.34289551 321.1619873 0.64369941]	[421.38296509 359.58572388 0.9174754 ]	[374.9979248 359.76953125 0.85789096]	[357.19009399 454.62442017 0.88503826]	[344.31283569 539.29931641 0.86580938]	[480.12353516 357.13500977 0.89740264]	[503.23123169 446.89434814 0.87328798]	[523.87133789 534.10107422 0.87347817]	[436.64349365 526.43188477 0.77908003]	[398.22277832 523.98236084 0.80857682]	[416.05551147 657.23742676 0.82272947]	[441.6953125 754.84240723 0.83421439]	[472.51959229 526.48681641 0.72617596]	[462.42022705 670.07806396 0.84855962]	[4.72595337e+02 8.13870544e+02 7.43803859e-01]	[416.1473999 315.93008423 0.56540418]	[436.63311768 313.43878174 0.66488725]	[398.03237915 305.79104614 0.65379143]	[444.4213562 295.42556763 0.74895382]	[4.72581329e+02 8.49657837e+02 7.88453341e-01]	[4.85439270e+02 8.47139404e+02 7.84043610e-01]	[4.67411102e+02 8.26591309e+02 5.81800401e-01]	[4.36679352e+02 7.98381104e+02 6.21549964e-01]	[4.21320251e+02 7.90778748e+02 6.66604757e-01]	[4.49446686e+02 7.62436523e+02 5.67516744e-01]
[428.90625 313.44805908 0.65643662]	[421.39465332 354.60217285 0.89712882]	[374.97369385 357.13095093 0.85058486]	[357.19216919 446.89920044 0.87837005]	[346.82516479 529.05310059 0.82014096]	[480.15594482 351.98855591 0.84689236]	[500.86767578 441.70602417 0.8954466 ]	[523.86627197 523.96209717 0.90644097]	[436.67105103 521.31365967 0.80062741]	[398.24847412 521.2701416 0.81660628]	[416.08248901 649.6373291 0.84484148]	[441.65911865 762.46447754 0.8474406 ]	[472.52148438 521.39422607 0.7355718 ]	[464.83166504 664.92785645 0.84842509]	[4.75171204e+02 8.08625183e+02 7.90616691e-01]	[416.16357422 300.63623047 0.60503793]	[436.67538452 298.06515503 0.66969407]	[395.6022644 298.13900757 0.74956059]	[446.86752319 285.26431274 0.59501338]	[4.70035919e+02 8.44549683e+02 7.56744802e-01]	[4.85425903e+02 8.39420654e+02 7.79734075e-01]	[4.67459808e+02 8.11269592e+02 6.52431369e-01]	[4.39099609e+02 8.03491516e+02 6.89254761e-01]	[4.21295898e+02 7.93300598e+02 7.05931842e-01]	[4.46880035e+02 7.67520386e+02 6.41237736e-01]
[428.90905762 313.41156006 0.65272033]	[421.39620972 356.96307373 0.89758384]	[374.97442627 357.1333313 0.85105431]	[357.18984985 446.9046936 0.87762856]	[346.8309021 529.05419922 0.81977928]	[480.15692139 351.98843384 0.84732264]	[500.86956787 441.69955444 0.89582098]	[523.86627197 523.96356201 0.90565157]	[436.67190552 521.3067627 0.79989576]	[398.24942017 521.26104736 0.81504095]	[416.08898926 649.61901855 0.84449363]	[439.32281494 762.50396729 0.84830987]	[472.51852417 521.38928223 0.73531175]	[464.84475708 664.91082764 0.84353018]	[4.75170593e+02 8.08619507e+02 7.90430844e-01]	[416.14660645 298.22225952 0.60640204]	[436.67034912 298.02008057 0.66616666]	[395.60089111 298.14328003 0.74487209]	[444.45001221 285.2522583 0.5728569 ]	[4.72518250e+02 8.44552979e+02 7.59344041e-01]	[4.85432343e+02 8.39407593e+02 7.80089021e-01]	[4.67446350e+02 8.11270203e+02 6.51705027e-01]	[4.36679199e+02 8.03503906e+02 6.88067257e-01]	[4.21269470e+02 7.93298462e+02 7.08771169e-01]	[4.44441284e+02 7.67575195e+02 6.37212455e-01]
[426.39657593 303.23391724 0.72592247]	[421.39160156 346.85791016 0.86443889]	[374.97854614 352.02468872 0.81723565]	[357.1776123 441.76126099 0.91263914]	[346.8392334 523.87609863 0.87516338]	[480.16363525 341.74020386 0.882074 ]	[500.88650513 436.62277222 0.87104136]	[523.87054443 521.1786499 0.89860725]	[436.64837646 516.21411133 0.7659412 ]	[398.21838379 516.19543457 0.78909802]	[413.57583618 647.07470703 0.84698671]	[439.3269043 759.86218262 0.8471927 ]	[470.025177 518.68780518 0.71234351]	[464.89584351 657.29931641 0.80504119]	[4.77733856e+02 7.95877930e+02 7.94627607e-01]	[418.54483032 295.5368042 0.67439783]	[436.64755249 292.99206543 0.74698067]	[395.54980469 295.44216919 0.74076593]	[444.43185425 277.5637207 0.64999712]	[4.75104187e+02 8.34387146e+02 7.92339385e-01]	[4.88002045e+02 8.31782532e+02 8.12052429e-01]	[4.72594635e+02 8.06092529e+02 6.42797112e-01]	[4.39120514e+02 7.98363525e+02 7.43738174e-01]	[4.21289612e+02 7.90747009e+02 7.74033129e-01]	[4.46905670e+02 7.65003113e+02 6.64671779e-01]
[431.46813965 295.58584595 0.7702176 ]	[421.37280273 336.47958374 0.90965426]	[372.54501343 336.70376587 0.85440987]	[357.20614624 428.97738647 0.86214584]	[346.88504028 516.11035156 0.82065642]	[477.73968506 331.49176025 0.84425527]	[500.83184814 418.78323364 0.89764011]	[523.87249756 503.31594849 0.91119325]	[439.11572266 503.43487549 0.78822088]	[398.27911377 503.42483521 0.80240643]	[416.11279297 641.89910889 0.84475338]	[441.65679932 764.95037842 0.8431806 ]	[475.16595459 503.4510498 0.73150718]	[469.95596313 647.0612793 0.80286169]	[480.27957153 788.17889404 0.83872056]	[418.70953369 287.80804443 0.69277102]	[439.1418457 280.21398926 0.73676801]	[398.07266235 277.6661377 0.76636916]	[446.89086914 262.23788452 0.51831961]	[4.80265900e+02 8.23985352e+02 7.74576068e-01]	[4.98184845e+02 8.16347473e+02 7.93160915e-01]	[4.75095978e+02 7.95860168e+02 6.50065958e-01]	[4.41723480e+02 7.95874023e+02 6.92573905e-01]	[4.23779724e+02 7.90738159e+02 7.13544190e-01]	[4.44363647e+02 7.70070068e+02 5.99870086e-01]
[431.51287842 280.22323608 0.74409854]	[421.37841797 328.90356445 0.86679828]	[372.53268433 334.02819824 0.82364607]	[357.17266846 423.78131104 0.89258254]	[349.39367676 503.49981689 0.84991473]	[480.14193726 321.25708008 0.87004942]	[500.86660767 416.07321167 0.86913347]	[523.87597656 498.2572937 0.88907427]	[439.10128784 500.74191284 0.81077039]	[400.61584473 500.75674438 0.82098436]	[418.55490112 639.29150391 0.84725595]	[439.29852295 765.02514648 0.8619647 ]	[475.10070801 500.74758911 0.73296964]	[475.17102051 644.41534424 0.82762927]	[482.75561523 785.50158691 0.81165874]	[418.71038818 274.98394775 0.74283922]	[439.12496948 272.40960693 0.75598228]	[398.03137207 274.89233398 0.75382656]	[4.44435638e+02 2.57022400e+02 4.35613692e-01]	[480.20883179 813.84069824 0.81649792]	[498.22805786 811.28460693 0.82931328]	[4.77731293e+02 7.90745728e+02 6.78611815e-01]	[4.44345154e+02 8.01008057e+02 6.93353295e-01]	[4.23915314e+02 7.93293640e+02 6.73125029e-01]	[4.44301880e+02 7.70143982e+02 6.48582160e-01]
[426.42550659 277.69894409 0.7383315 ]	[421.34310913 318.71478271 0.92185712]	[372.54864502 323.78982544 0.81661576]	[357.15704346 418.64587402 0.91464436]	[349.40924072 500.78787231 0.87284482]	[480.12020874 318.51904297 0.90123159]	[500.81292725 405.84194946 0.87011969]	[523.88153076 488.01596069 0.87018108]	[439.17602539 495.64169312 0.79169273]	[400.64437866 495.68502808 0.78826326]	[418.61483765 631.5993042 0.85394228]	[439.28833008 765.0246582 0.8572892 ]	[477.68887329 493.10968018 0.7296865 ]	[477.71075439 634.17059326 0.8024056 ]	[482.82562256 777.83239746 0.8057707 ]	[418.65042114 272.48480225 0.68341166]	[436.66400146 269.91000366 0.72086793]	[398.16143799 267.32034302 0.67975581]	[444.39196777 254.50686646 0.56916142]	[480.20257568 811.19476318 0.84693402]	[498.21148682 808.68426514 0.82816225]	[4.80190216e+02 7.88129639e+02 7.07462430e-01]	[4.44308075e+02 8.03561646e+02 7.36705303e-01]	[4.23872467e+02 7.95819946e+02 7.00242460e-01]	[4.44337891e+02 7.70161682e+02 6.92809880e-01]
[426.42150879 277.512146 0.79962224]	[421.3638916 316.05084229 0.9186281 ]	[372.54116821 318.62680054 0.85176033]	[357.14871216 413.54370117 0.87750196]	[349.42123413 498.1541748 0.83657533]	[477.73980713 313.44900513 0.85543209]	[500.80917358 400.76745605 0.89652252]	[523.86254883 482.85665894 0.9081682 ]	[439.2175293 487.98699951 0.78720039]	[400.6746521 490.48727417 0.77638185]	[418.68835449 631.66680908 0.8587237 ]	[439.24237061 767.49761963 0.87074018]	[477.73910522 487.92407227 0.73601013]	[480.18295288 626.60784912 0.84137511]	[485.40078735 770.24932861 0.83330464]	[418.65603638 269.868927 0.7275902 ]	[439.07397461 264.7645874 0.75244612]	[398.09240723 257.17687988 0.74559653]	[446.91693115 246.78578186 0.5629319 ]	[480.2845459 808.65795898 0.86645806]	[5.00756042e+02 8.06088013e+02 8.02183270e-01]	[4.82807465e+02 7.83021973e+02 6.90123320e-01]	[4.39234711e+02 8.00987976e+02 7.33511448e-01]	[4.21253876e+02 7.93304199e+02 7.50748992e-01]	[4.44364563e+02 7.70312256e+02 7.45519221e-01]
[426.42953491 259.70135498 0.66019225]	[421.38345337 310.97616577 0.87477106]	[374.97677612 315.97296143 0.8412587 ]	[357.17019653 405.85430908 0.8759194 ]	[349.3951416 487.94647217 0.81871653]	[480.14706421 303.28573608 0.8529337 ]	[500.78814697 395.62609863 0.88083076]	[523.84967041 480.19265747 0.9046787 ]	[439.30752563 482.81808472 0.82155889]	[400.72094727 482.88598633 0.79995364]	[418.6960144 626.56109619 0.89235163]	[439.23944092 767.52038574 0.88068634]	[480.23348999 482.74261475 0.78345716]	[480.3416748 623.88458252 0.87989604]	[493.07897949 772.76342773 0.78209507]	[418.56048584 254.42700195 0.60294783]	[436.64129639 251.83500671 0.65107316]	[398.03399658 254.38873291 0.72468293]	[446.88165283 236.5584259 0.57105488]	[4.82832458e+02 8.08526428e+02 8.03555667e-01]	[5.00857147e+02 8.03576538e+02 7.53892422e-01]	[4.90524750e+02 7.88006531e+02 6.34887040e-01]	[4.39174774e+02 8.00906738e+02 7.23576784e-01]	[4.21220795e+02 7.93266235e+02 7.54963577e-01]	[4.44361633e+02 7.72719971e+02 7.70973265e-01]
[423.82980347 262.15994263 0.79058748]	[421.34838867 303.25228882 0.8858375 ]	[372.52618408 310.93759155 0.81508094]	[357.15917969 400.73339844 0.91213191]	[349.45877075 482.89251709 0.85964245]	[480.15304565 298.20202637 0.90350711]	[500.82565308 390.46871948 0.86803079]	[523.8762207 475.16644287 0.88109899]	[441.66372681 480.23590088 0.82189798]	[400.75415039 480.3302002 0.79980314]	[418.75231934 623.99224854 0.89345849]	[439.22952271 767.53564453 0.88697207]	[480.25094604 477.71240234 0.77160448]	[482.76306152 621.35760498 0.8716315 ]	[500.66018677 772.79852295 0.81368107]	[413.58114624 254.49523926 0.75298476]	[436.56292725 251.95524597 0.8040241 ]	[395.53735352 251.90151978 0.71828353]	[444.43713379 234.07327271 0.70573664]	[4.87921722e+02 8.03559143e+02 6.77751303e-01]	[5.03454773e+02 7.98441101e+02 6.66496515e-01]	[4.98203857e+02 7.88076233e+02 6.77362323e-01]	[4.39209991e+02 7.98358948e+02 7.14161158e-01]	[4.21254089e+02 7.93247314e+02 7.47169137e-01]	[4.44339294e+02 7.72743652e+02 7.60475218e-01]
[423.79714966 262.15124512 0.78958815]	[421.34191895 303.25030518 0.88702095]	[372.52026367 310.94125366 0.81477082]	[357.15853882 400.73034668 0.91320783]	[349.45791626 482.89389038 0.85965055]	[480.14694214 298.20181274 0.90286857]	[500.81704712 390.42941284 0.87017822]	[523.87756348 475.15127563 0.87982965]	[441.66192627 480.23730469 0.82196933]	[400.75299072 480.32955933 0.7997911 ]	[418.74911499 623.98901367 0.89407629]	[439.22647095 767.53741455 0.88704967]	[480.24905396 477.71563721 0.77172595]	[482.76373291 621.36132812 0.87226957]	[500.65997314 772.79302979 0.81491494]	[413.54815674 254.48603821 0.74267155]	[434.11373901 251.93859863 0.79213446]	[395.5161438 251.89764404 0.70419669]	[444.41467285 234.06484985 0.71198583]	[4.87919189e+02 8.03562744e+02 6.80316448e-01]	[5.03454102e+02 7.98444214e+02 6.68268025e-01]	[4.98203827e+02 7.88073242e+02 6.77065432e-01]	[4.39216278e+02 7.98364075e+02 7.14125991e-01]	[4.21254456e+02 7.93250916e+02 7.46052444e-01]	[4.44334137e+02 7.72749084e+02 7.60546565e-01]
[423.84033203 257.00631714 0.78430492]	[421.39453125 295.54089355 0.91218543]	[374.99102783 298.14990234 0.85812116]	[357.17315674 395.51852417 0.87772977]	[351.93981934 477.71987915 0.85732436]	[480.15939331 292.8979187 0.86256665]	[500.79647827 380.20404053 0.89553368]	[523.86584473 462.43667603 0.89953697]	[441.73156738 475.09350586 0.76891488]	[400.7918396 477.69259644 0.75278687]	[421.20349121 621.41033936 0.87038243]	[439.23825073 767.48742676 0.89424717]	[480.33892822 467.4178772 0.75818199]	[485.34463501 613.72137451 0.83138299]	[503.49816895 770.28790283 0.82307416]	[416.10046387 249.31004333 0.66352665]	[436.63186646 244.21165466 0.74611926]	[395.574646 236.62297058 0.6590265 ]	[449.47714233 226.2245636 0.71300495]	[5.03307312e+02 8.00930542e+02 7.32557654e-01]	[5.21281067e+02 7.93352051e+02 7.50254989e-01]	[5.03378265e+02 7.85506348e+02 7.45751262e-01]	[4.39123260e+02 7.95801453e+02 7.56092727e-01]	[421.17034912 790.80529785 0.79242033]	[444.34631348 772.70806885 0.79577982]
[428.97991943 254.45553589 0.69548148]	[423.79321289 295.43310547 0.9041369 ]	[375.00457764 298.01916504 0.86043304]	[357.17196655 392.98855591 0.8635006 ]	[349.43707275 475.09155273 0.82197571]	[480.21032715 287.89099121 0.8538022 ]	[500.82345581 377.71081543 0.89119023]	[523.89129639 462.32955933 0.90507782]	[441.80300903 472.54205322 0.75222504]	[403.26705933 475.17053223 0.72794116]	[421.3145752 621.35217285 0.86054081]	[439.24627686 767.5557251 0.90230805]	[480.37371826 464.90023804 0.75654006]	[487.97680664 611.09765625 0.81334913]	[508.52926636 767.59075928 0.81360477]	[418.70346069 241.6710968 0.62596959]	[439.18475342 239.05644226 0.72764707]	[398.12487793 234.0712738 0.73974383]	[449.52197266 221.1625061 0.54501158]	[505.91009521 793.24365234 0.84602481]	[523.87969971 790.68023682 0.86749023]	[5.05949829e+02 7.75263733e+02 7.35480964e-01]	[4.36685333e+02 7.98362976e+02 7.55039334e-01]	[4.21158997e+02 7.93244934e+02 7.88383007e-01]	[444.34866333 772.78283691 0.80190742]
[436.61514282 239.17427063 0.77022934]	[423.82455444 292.97140503 0.89034557]	[375.0567627 295.55871582 0.86781371]	[357.22979736 387.93582153 0.85409319]	[351.94515991 472.53082275 0.81921506]	[480.25424194 285.28060913 0.8621676 ]	[500.87445068 377.62142944 0.88114154]	[523.96380615 462.19937134 0.89887768]	[441.82888794 472.52578735 0.75022411]	[403.26602173 477.62307739 0.73365879]	[421.38864136 621.3348999 0.84657258]	[439.24169922 765.06182861 0.8927536 ]	[482.74868774 464.86065674 0.76241976]	[493.09765625 611.06536865 0.79928869]	[518.74902344 765.03436279 0.81723011]	[421.18161011 233.93008423 0.75653392]	[441.6885376 231.37187195 0.78436172]	[398.11029053 233.82978821 0.8387773 ]	[4.52020996e+02 2.21097931e+02 3.00899714e-01]	[508.4553833 790.84918213 0.8040452 ]	[526.41345215 790.6619873 0.81869048]	[5.18695496e+02 7.72760010e+02 6.81506813e-01]	[4.39129761e+02 7.95791565e+02 7.71579385e-01]	[421.19137573 790.79504395 0.8114416 ]	[444.30737305 770.25195312 0.82318056]
[439.07897949 239.05377197 0.84293783]	[423.87936401 292.90908813 0.8740809 ]	[375.10922241 295.48092651 0.86743718]	[359.57687378 387.87347412 0.85012794]	[352.01315308 470.00717163 0.82286406]	[480.28790283 282.76882935 0.86872178]	[503.24798584 377.60269165 0.87401974]	[524.02191162 462.19506836 0.88905668]	[444.30136108 469.96673584 0.73772854]	[405.82861328 475.12365723 0.71267194]	[423.86514282 623.92553711 0.8597731 ]	[439.27130127 767.51727295 0.90600562]	[482.83117676 462.3855896 0.77152973]	[498.17999268 608.62805176 0.82888949]	[521.23913574 759.89929199 0.8419733 ]	[421.27902222 231.43678284 0.81840217]	[441.79940796 228.83525085 0.81371915]	[398.1473999 231.38891602 0.8887409 ]	[4.54621460e+02 2.16134567e+02 1.81795895e-01]	[513.60162354 790.77935791 0.83023936]	[529.03234863 788.2131958 0.81865728]	[5.21201782e+02 7.70143372e+02 7.24633694e-01]	[4.39124390e+02 7.95800537e+02 7.66110122e-01]	[421.20730591 790.80560303 0.80366927]	[444.33135986 772.70166016 0.81015444]
[436.67367554 241.62278748 0.82422054]	[423.91738892 290.44308472 0.85901892]	[377.52700806 295.45144653 0.87529022]	[359.61343384 385.33288574 0.85887927]	[352.02734375 467.47158813 0.82879734]	[480.31967163 282.70748901 0.88116241]	[503.29299927 377.62734985 0.88205516]	[526.44750977 459.84631348 0.88710606]	[444.36306763 469.96307373 0.7362842 ]	[408.39379883 475.15280151 0.71134865]	[426.35281372 623.98773193 0.84801763]	[439.28723145 765.08764648 0.90061802]	[482.86138916 462.37615967 0.77509463]	[500.69839478 611.16400146 0.8359791 ]	[523.76879883 757.34130859 0.83674461]	[421.25881958 233.94841003 0.83579063]	[441.78710938 231.40994263 0.84440148]	[398.22351074 231.38111877 0.88431084]	[4.57157318e+02 2.16067780e+02 4.03695434e-01]	[521.20550537 790.72302246 0.84765714]	[539.18963623 788.16723633 0.81501496]	[5.21409363e+02 7.67682678e+02 7.41830230e-01]	[4.39203339e+02 7.93345886e+02 7.92775631e-01]	[421.27227783 790.75927734 0.81686336]	[444.31768799 770.26641846 0.80551487]
[439.15222168 241.68313599 0.83831352]	[426.41534424 290.44485474 0.84489512]	[377.5703125 295.43887329 0.87728834]	[359.67550659 385.33032227 0.85794061]	[354.50900269 467.40182495 0.84998184]	[480.37799072 282.72479248 0.87701964]	[503.36135864 377.64303589 0.8773219 ]	[526.46948242 459.84121704 0.88542604]	[444.39959717 467.4309082 0.73401439]	[408.44406128 475.07632446 0.70036197]	[426.36834717 623.91705322 0.84435594]	[439.28720093 767.50683594 0.90832978]	[482.88043213 462.33352661 0.77589065]	[500.77667236 608.59594727 0.86720908]	[523.96563721 759.92004395 0.82529521]	[421.37258911 234.00003052 0.82903039]	[441.91461182 233.84991455 0.84531546]	[398.24581909 228.87120056 0.86963755]	[4.59612305e+02 2.16115082e+02 3.18366379e-01]	[521.38006592 790.79388428 0.86426729]	[541.75219727 788.22235107 0.82263076]	[523.93798828 767.70684814 0.78349996]	[4.39146698e+02 7.93354126e+02 7.84598410e-01]	[421.21957397 790.76434326 0.8168087 ]	[444.31991577 770.3081665 0.81226569]
[439.18084717 251.90847778 0.85659564]	[428.94876099 290.45458984 0.84147674]	[377.62020874 295.45309448 0.88599169]	[359.73248291 385.36752319 0.84545755]	[356.96459961 467.39718628 0.86635858]	[482.76004028 282.73751831 0.87441391]	[503.36499023 377.63882446 0.88176417]	[526.49249268 462.209198 0.88071418]	[444.41464233 467.45001221 0.7315768 ]	[408.46792603 475.09960938 0.70189995]	[426.39361572 623.95574951 0.8330887 ]	[439.29067993 765.07373047 0.90451503]	[482.89151001 462.35336304 0.76970899]	[500.83703613 608.56549072 0.87050647]	[526.50970459 759.87561035 0.80620825]	[423.84671021 236.63400269 0.81683415]	[444.32885742 236.47396851 0.8712343 ]	[400.71832275 231.38105774 0.85358578]	[459.72290039 215.96974182 0.50962001]	[523.84887695 790.76580811 0.8593592 ]	[541.89086914 788.21722412 0.80933523]	[526.4697876 767.69219971 0.77382714]	[439.19824219 793.32025146 0.8055954 ]	[421.26754761 790.73797607 0.82907456]	[444.30352783 770.23382568 0.82735866]
[441.89019775 246.75085449 0.8198697 ]	[431.52905273 290.40365601 0.83140516]	[377.70977783 295.41940308 0.87871695]	[359.78128052 382.81427002 0.84818381]	[357.02148438 464.93505859 0.89025366]	[482.8097229 282.6862793 0.87238562]	[503.41107178 377.646698 0.87504053]	[526.52709961 459.84487915 0.8740555 ]	[446.89248657 467.41720581 0.72441089]	[413.50509644 475.08135986 0.69946718]	[428.94277954 623.92980957 0.82879138]	[439.28179932 765.08837891 0.90700644]	[482.92340088 462.32644653 0.76628816]	[500.86038208 606.10394287 0.88048375]	[528.9697876 754.82897949 0.80203921]	[436.58956909 234.07220459 0.843364 ]	[452.03887939 233.93014526 0.80353153]	[403.25054932 231.40480042 0.82792938]	[0. 0. 0.]	[523.85491943 790.66186523 0.87210941]	[541.89172363 788.128479 0.81295717]	[5.26505493e+02 7.67609741e+02 7.60351300e-01]	[439.19317627 793.32763672 0.80165339]	[421.25970459 790.74304199 0.82711971]	[441.91052246 770.23590088 0.82961863]
[441.89141846 246.83055115 0.78860825]	[434.09432983 290.42733765 0.84081459]	[380.09707642 295.42312622 0.87612307]	[362.20223999 382.84735107 0.83655185]	[357.08129883 464.96694946 0.90179539]	[482.8927002 282.73284912 0.85843718]	[503.43148804 377.66018677 0.87632239]	[528.98388672 462.20852661 0.86686414]	[446.9211731 467.42156982 0.72344232]	[413.5335083 472.59674072 0.70244884]	[428.95458984 623.83239746 0.82401371]	[439.28530884 765.04534912 0.90010834]	[482.9447937 462.34820557 0.76379716]	[503.24224854 608.52929688 0.87738001]	[529.01202393 757.30474854 0.79601377]	[436.58929443 236.44178772 0.78819835]	[452.03640747 233.97769165 0.77270138]	[403.35284424 231.39393616 0.78126204]	[4.59853516e+02 2.16100449e+02 2.15540096e-01]	[523.9175415 790.69763184 0.86318403]	[544.34533691 788.15081787 0.80850685]	[5.26511475e+02 7.67630554e+02 7.61769533e-01]	[439.18319702 793.32330322 0.80314952]	[421.24642944 790.72949219 0.83090186]	[441.91986084 770.199646 0.82536072]
[441.79180908 249.4041748 0.83884811]	[436.63119507 290.42138672 0.86896563]	[380.18865967 295.41101074 0.87481135]	[362.30291748 382.76739502 0.82782507]	[357.13113403 467.38937378 0.90566474]	[485.35046387 282.7434082 0.85029244]	[505.89486694 377.67736816 0.8769871 ]	[529.04840088 462.24020386 0.86772245]	[449.45150757 469.96258545 0.70659816]	[413.59191895 475.10287476 0.7048887 ]	[426.4397583 623.91876221 0.83734846]	[439.28289795 765.03967285 0.90154994]	[485.40374756 464.85571289 0.73928022]	[503.26373291 608.57879639 0.8738144 ]	[528.97009277 754.83392334 0.80016387]	[431.47723389 236.58261108 0.79821467]	[452.01242065 234.03631592 0.8353101 ]	[403.33065796 233.88626099 0.8151989 ]	[4.62257568e+02 2.16045425e+02 4.26391870e-01]	[526.41638184 790.74523926 0.84306079]	[544.44213867 788.17126465 0.8110624 ]	[526.47253418 767.59564209 0.78457987]	[439.23104858 793.31713867 0.80670416]	[421.30004883 790.74188232 0.82625031]	[444.29656982 770.19732666 0.83312798]
[444.41009521 244.26263428 0.81594718]	[439.1262207 290.35720825 0.88467342]	[380.33761597 293.00393677 0.85539478]	[364.82168579 382.78338623 0.8202194 ]	[357.2253418 467.46536255 0.89648771]	[485.48095703 282.68463135 0.83921707]	[505.99591064 377.70755005 0.87122846]	[531.60998535 462.27185059 0.86197352]	[451.99847412 469.98336792 0.70436972]	[416.08029175 475.11410522 0.7182914 ]	[428.96908569 623.91558838 0.8386755 ]	[439.28433228 765.02624512 0.89855468]	[485.48968506 464.86676025 0.72542244]	[503.26901245 608.63818359 0.86173654]	[526.53302002 757.33752441 0.79942679]	[436.66220093 236.41766357 0.85912478]	[457.11416626 233.88562012 0.86720318]	[405.85839844 231.40103149 0.80439579]	[4.62348267e+02 2.18600693e+02 2.03975946e-01]	[526.44683838 790.75714111 0.82929474]	[544.46337891 788.17407227 0.81000507]	[526.43597412 767.63513184 0.79503101]	[439.24014282 793.3001709 0.80885828]	[421.31085205 790.72637939 0.82577902]	[441.91543579 770.17529297 0.83470839]
[444.41122437 244.2635498 0.81553829]	[439.12387085 290.35855103 0.88445795]	[380.3348999 293.0062561 0.85605019]	[364.81878662 382.78338623 0.82081497]	[357.22528076 467.46203613 0.89740521]	[485.48049927 282.68521118 0.83903158]	[505.99212646 377.70889282 0.87053907]	[531.60998535 462.27496338 0.8617745 ]	[449.52575684 467.48443604 0.70520616]	[416.07510376 475.09631348 0.71656537]	[428.96221924 623.90698242 0.83633387]	[439.28552246 765.0246582 0.89818329]	[485.48052979 464.85055542 0.72785759]	[503.27258301 608.62896729 0.86263591]	[526.53649902 757.35040283 0.79882711]	[436.66293335 236.41889954 0.85872149]	[457.11465454 233.88479614 0.86708677]	[405.85946655 231.4037323 0.80502325]	[4.62348480e+02 2.18602020e+02 2.02433541e-01]	[526.45605469 790.76287842 0.82594794]	[544.46844482 788.18170166 0.80662048]	[526.43371582 767.65380859 0.79588747]	[439.23696899 793.30181885 0.80921024]	[421.30877686 790.72625732 0.82675117]	[441.91940308 770.17156982 0.8343696 ]
[446.88821411 246.8265686 0.81057942]	[441.68795776 290.41275024 0.89981735]	[387.89575195 295.40219116 0.82501298]	[375.02243042 382.76062012 0.84823787]	[359.74847412 469.97711182 0.87474555]	[495.61264038 282.75775146 0.82424623]	[513.60375977 380.15200806 0.85956115]	[536.68884277 462.3425293 0.8680203 ]	[454.60705566 470.02127075 0.70840394]	[418.57833862 475.12219238 0.73615402]	[431.52584839 623.83172607 0.83129907]	[439.28890991 765.02905273 0.89610648]	[490.48944092 464.92340088 0.70471966]	[503.27566528 613.6484375 0.84901875]	[526.46234131 762.453125 0.81135231]	[436.68283081 236.4410553 0.86906207]	[459.61843872 233.94668579 0.90947258]	[416.05368042 231.39898682 0.79459488]	[4.64923798e+02 2.15994415e+02 4.00223136e-01]	[523.99139404 790.71868896 0.809753 ]	[544.38897705 788.16973877 0.7966578 ]	[523.9508667 770.13146973 0.79434234]	[439.25939941 793.29663086 0.80610406]	[421.32736206 790.72607422 0.82037669]	[441.9055481 770.18652344 0.82451552]
[441.8210144 251.85148621 0.86250067]	[441.85125732 292.88699341 0.89574814]	[392.98120117 295.43399048 0.83510023]	[377.57168579 382.84063721 0.86627758]	[362.25622559 467.45922852 0.8559134 ]	[498.24151611 285.26681519 0.8377279 ]	[516.1942749 377.70968628 0.86374199]	[539.2086792 462.2935791 0.88192153]	[457.12921143 470.0241394 0.7209785 ]	[418.65518188 475.10739136 0.74209803]	[434.07052612 623.84124756 0.83850396]	[439.28964233 765.04425049 0.89784288]	[493.09762573 464.93444824 0.69949263]	[503.27734375 611.12963867 0.85415125]	[524.02929688 764.97979736 0.82412791]	[431.50259399 236.54176331 0.83697599]	[457.10421753 234.07981873 0.90027213]	[416.07699585 231.43865967 0.70560479]	[470.00311279 216.08055115 0.73284155]	[523.96270752 790.74603271 0.81054789]	[544.36523438 788.19189453 0.79550689]	[523.86413574 770.21887207 0.78272241]	[439.26370239 793.30743408 0.79885483]	[421.32925415 790.73468018 0.81287521]	[441.89868164 770.20135498 0.82266879]
[451.99761963 249.29188538 0.79483759]	[444.30966187 292.90847778 0.88740832]	[395.52383423 295.46444702 0.85369021]	[377.66525269 382.85220337 0.87297791]	[364.83599854 467.42062378 0.83060712]	[500.73303223 285.26098633 0.85639358]	[518.74456787 377.69561768 0.88418204]	[541.71630859 462.31582642 0.90143192]	[459.59146118 470.0067749 0.72883546]	[418.73049927 472.57141113 0.73835194]	[436.54208374 623.88641357 0.84906381]	[439.29400635 767.47515869 0.90147418]	[498.12310791 467.41464233 0.70198375]	[503.28710938 611.15490723 0.84546787]	[523.99163818 767.54449463 0.84978008]	[439.23071289 236.46531677 0.87371522]	[459.77694702 233.99243164 0.92261815]	[418.6550293 231.35488892 0.82705468]	[4.75117462e+02 2.16066803e+02 4.40089166e-01]	[5.26411194e+02 7.93227417e+02 7.82705784e-01]	[544.41418457 790.63232422 0.80203289]	[523.81652832 772.76483154 0.7740829 ]	[439.24780273 793.29992676 0.79479611]	[421.32058716 790.73675537 0.80735838]	[441.91009521 770.26074219 0.81349897]
[457.08163452 249.37333679 0.82306314]	[446.89874268 292.90325928 0.8591224 ]	[398.06185913 295.4397583 0.87564451]	[380.14590454 385.30154419 0.85965288]	[372.45935059 470.02401733 0.81805795]	[500.88165283 285.27005005 0.86270183]	[521.27575684 380.10137939 0.90097892]	[541.84649658 462.39886475 0.90617007]	[459.68756104 472.53775024 0.73949724]	[418.79556274 472.58636475 0.7405237 ]	[436.59143066 623.89123535 0.85433656]	[439.29623413 767.48736572 0.90268791]	[498.22711182 467.47738647 0.70915335]	[503.32421875 611.14154053 0.84742552]	[523.95275879 767.54663086 0.85627669]	[441.70956421 236.53181458 0.87103021]	[462.25427246 234.03118896 0.92654824]	[418.76821899 231.36543274 0.82875055]	[4.77649048e+02 2.16069336e+02 4.75254774e-01]	[5.23891541e+02 7.93363708e+02 7.80456066e-01]	[544.33538818 790.73193359 0.81170756]	[5.23870117e+02 7.72732422e+02 7.66883135e-01]	[4.39247803e+02 7.93315735e+02 7.91444480e-01]	[421.31466675 790.74633789 0.8071211 ]	[441.91049194 770.27075195 0.81365091]
[459.8215332 249.3694458 0.85076988]	[454.53521729 292.95776367 0.85824215]	[398.23834229 295.4541626 0.88652849]	[380.3470459 382.80770874 0.85234046]	[375.08947754 469.97946167 0.85292435]	[503.35998535 287.81182861 0.85071886]	[523.81561279 380.19702148 0.8829217 ]	[541.94830322 464.84729004 0.89708638]	[459.80755615 472.58132935 0.74794936]	[421.18493652 472.60101318 0.73708785]	[436.66122437 623.89093018 0.86207604]	[439.30072021 767.51544189 0.90354127]	[500.76055908 470.00177002 0.73158211]	[503.34371948 618.82891846 0.85473907]	[523.887146 767.63189697 0.88313043]	[446.89541626 236.54229736 0.8339715 ]	[464.96878052 234.01669312 0.8691678 ]	[421.30484009 233.83345032 0.85367584]	[4.80275299e+02 2.15996872e+02 3.52082908e-01]	[5.23935730e+02 7.95868164e+02 7.50961781e-01]	[544.36938477 790.73858643 0.797782 ]	[5.23818115e+02 7.72844910e+02 7.69218683e-01]	[4.39258179e+02 7.93287720e+02 7.90763080e-01]	[421.32275391 790.73535156 0.80239493]	[444.29800415 770.31274414 0.79892355]
[462.2550354 249.3368988 0.83818865]	[457.1673584 292.98895264 0.89271367]	[400.75308228 295.47518921 0.87801361]	[385.28781128 382.85189819 0.8145436 ]	[377.55740356 469.96957397 0.87904775]	[505.90139771 290.36639404 0.8329587 ]	[523.9543457 380.20819092 0.87766552]	[544.46661377 464.89025879 0.88587511]	[462.2543335 475.08456421 0.75254875]	[421.34158325 475.09381104 0.72117347]	[439.09268188 623.90411377 0.87046874]	[439.28826904 767.53759766 0.8995049 ]	[500.85910034 470.03076172 0.74768364]	[503.37460327 621.30773926 0.85638094]	[523.85565186 767.67016602 0.89048219]	[446.96008301 236.5332489 0.83123142]	[469.97000122 233.97251892 0.86485833]	[421.37612915 233.8769989 0.83143348]	[4.8274118e+02 2.1854863e+02 3.2581389e-01]	[5.23969421e+02 7.98405212e+02 7.48845637e-01]	[544.38916016 790.76519775 0.7972579 ]	[5.23783875e+02 7.75315002e+02 7.60599256e-01]	[4.39240540e+02 7.93300232e+02 7.85615385e-01]	[421.30551147 790.73974609 0.79704684]	[441.90859985 772.72052002 0.78389168]
[467.45172119 241.70436096 0.79672974]	[459.74868774 292.95019531 0.91645992]	[405.8399353 295.45526123 0.83784461]	[390.42346191 382.80444336 0.81619436]	[377.67807007 467.40170288 0.90709466]	[508.5496521 287.84185791 0.80949175]	[526.5145874 380.16317749 0.86083686]	[546.91314697 462.41290283 0.88562268]	[462.32775879 472.57501221 0.74059212]	[421.3855896 472.57006836 0.71149689]	[439.13427734 623.9005127 0.88407052]	[439.2928772 767.58233643 0.89945829]	[503.24234009 470.01223755 0.74405682]	[503.38751221 618.8081665 0.85692346]	[523.85821533 767.64385986 0.89231896]	[459.62863159 234.01913452 0.85779285]	[477.69839478 231.45175171 0.83781701]	[428.96551514 231.38723755 0.79520863]	[4.82934235e+02 2.16074829e+02 3.01563978e-01]	[5.23919067e+02 7.98438171e+02 7.67677009e-01]	[544.36004639 790.79345703 0.79809898]	[5.23802612e+02 7.75270142e+02 7.73413837e-01]	[4.39218079e+02 7.93353638e+02 7.67506301e-01]	[4.21274994e+02 7.90773499e+02 7.85609484e-01]	[444.31002808 772.78466797 0.77341378]
[472.5289917 241.71459961 0.79549408]	[462.2953186 292.96832275 0.91476536]	[410.99386597 295.51272583 0.83631742]	[395.60113525 382.81793213 0.84992307]	[380.14108276 470.04797363 0.88631362]	[516.21618652 287.7979126 0.8151803 ]	[534.11761475 380.19784546 0.84985173]	[554.64331055 464.85333252 0.82915545]	[464.82192993 472.52526855 0.72926301]	[426.35519409 470.03720093 0.69102859]	[439.17294312 623.91168213 0.88211423]	[439.29083252 767.57818604 0.89694899]	[503.34500122 469.99938965 0.74905533]	[503.42547607 618.80065918 0.85189909]	[523.87524414 767.62969971 0.88886356]	[459.73910522 234.0521698 0.88615888]	[480.1895752 233.87579346 0.88702315]	[436.58666992 231.42616272 0.82959718]	[4.85369843e+02 2.16090240e+02 2.61293083e-01]	[5.23899719e+02 7.98427246e+02 7.68670380e-01]	[544.3515625 790.80224609 0.7930221 ]	[523.82318115 772.83673096 0.78690648]	[4.39209351e+02 7.93342773e+02 7.71524966e-01]	[4.21264954e+02 7.90762207e+02 7.88545787e-01]	[4.44315735e+02 7.72804626e+02 7.60996282e-01]
[472.52166748 241.72068787 0.79423839]	[462.29602051 292.97027588 0.91531885]	[411.00015259 295.51202393 0.83684462]	[395.60232544 382.81896973 0.85011953]	[380.14135742 470.04641724 0.88660824]	[516.21160889 287.80285645 0.81513721]	[534.11914062 380.20230103 0.84944212]	[554.64355469 464.86187744 0.82904226]	[464.82376099 472.52636719 0.72929758]	[426.35687256 470.03707886 0.69088143]	[439.16906738 623.92034912 0.88080609]	[439.29104614 767.58129883 0.89593709]	[503.34768677 470.0012207 0.74915183]	[503.42492676 618.80560303 0.85221761]	[523.87719727 767.6315918 0.88902867]	[459.73413086 234.05451965 0.88624978]	[480.18640137 233.88015747 0.88729399]	[436.581604 231.42680359 0.827757 ]	[4.85370636e+02 2.16100037e+02 2.66543686e-01]	[5.23903625e+02 7.98426147e+02 7.69592106e-01]	[544.35302734 790.80310059 0.7947129 ]	[523.82696533 772.83752441 0.78696942]	[4.39198853e+02 7.93360352e+02 7.68528223e-01]	[4.21250153e+02 7.90773193e+02 7.87422776e-01]	[4.44319031e+02 7.72803223e+02 7.61588097e-01]
[467.47583008 246.748703 0.81236315]	[467.41455078 292.98251343 0.87459505]	[418.59286499 295.48736572 0.88538671]	[400.65084839 385.3873291 0.86504811]	[385.29580688 469.97570801 0.828789 ]	[521.36230469 287.8447876 0.85737687]	[541.7956543 380.13873291 0.89617139]	[562.31402588 462.39044189 0.90571755]	[469.97766113 472.52462769 0.70761043]	[434.06576538 470.04241943 0.69378412]	[439.29382324 623.83599854 0.86382598]	[439.31155396 767.57537842 0.89532518]	[505.99829102 470.03146362 0.71528733]	[508.4593811 618.75421143 0.80927408]	[523.9185791 767.60882568 0.87973058]	[459.67630005 236.41844177 0.89602768]	[480.22000122 233.94317627 0.92050368]	[439.20346069 231.38137817 0.85344273]	[493.07052612 216.13766479 0.6312986 ]	[5.23856079e+02 7.98374451e+02 7.74924159e-01]	[544.33856201 790.80987549 0.79203308]	[523.85931396 772.79437256 0.79557371]	[4.3921994e+02 7.9336731e+02 7.6998508e-01]	[4.21269348e+02 7.90774292e+02 7.90655255e-01]	[4.44337830e+02 7.72798828e+02 7.53404677e-01]
[464.93341064 246.76580811 0.82013601]	[472.57537842 292.9989624 0.86565995]	[418.7477417 295.46652222 0.89875931]	[400.84182739 382.85696411 0.85006678]	[395.5447998 472.57995605 0.84097767]	[523.86871338 290.3487854 0.84939474]	[544.34973145 380.18258667 0.87712163]	[564.82739258 464.918396 0.87947226]	[472.60388184 470.00588989 0.70413816]	[436.65335083 470.00698853 0.72027397]	[439.30352783 623.91931152 0.86943889]	[439.33554077 767.51556396 0.88329434]	[511.01220703 469.97128296 0.69802564]	[513.63696289 623.81732178 0.81163567]	[523.93206787 767.60449219 0.87481403]	[457.2076416 236.42793274 0.88206446]	[480.17642212 233.93640137 0.91319275]	[439.29525757 231.38392639 0.77247971]	[498.20715332 216.06996155 0.83491665]	[5.23851379e+02 7.98372009e+02 7.74751842e-01]	[544.32427979 790.81915283 0.7975288 ]	[523.87695312 772.78009033 0.79216743]	[4.39245483e+02 7.93333252e+02 7.81312704e-01]	[421.2984314 790.74584961 0.7983321 ]	[4.44356293e+02 7.72716248e+02 7.52468586e-01]
[469.95272827 241.6578064 0.82781518]	[477.65481567 293.01904297 0.90030241]	[421.25360107 295.46929932 0.88972133]	[403.37411499 385.32437134 0.81514043]	[398.10690308 472.55389404 0.87604415]	[526.39935303 290.39047241 0.83861721]	[544.47290039 380.20159912 0.87392855]	[564.96783447 467.40386963 0.86916351]	[477.62313843 469.9744873 0.71339935]	[439.12451172 469.97195435 0.73596871]	[441.69317627 623.87316895 0.86684358]	[441.67089844 765.07965088 0.88029677]	[516.1227417 469.96517944 0.69789124]	[516.17608643 621.30688477 0.80176353]	[523.94714355 767.5690918 0.86485374]	[459.65652466 233.93113708 0.90453064]	[480.30569458 231.425354 0.92503464]	[439.33273315 228.85891724 0.79799366]	[500.74899292 216.07470703 0.86875987]	[5.23806519e+02 7.98358521e+02 7.79906094e-01]	[541.92468262 790.82659912 0.79605108]	[523.89208984 772.75061035 0.79526955]	[4.39242615e+02 7.93323730e+02 7.89416790e-01]	[421.29327393 790.7255249 0.80301511]	[4.44393738e+02 7.70284241e+02 7.67690063e-01]
[472.58248901 239.07440186 0.85485005]	[480.16760254 293.00149536 0.92671573]	[423.85974121 295.4213562 0.85387349]	[408.38690186 382.86328125 0.79869044]	[398.23928833 470.04815674 0.89279866]	[526.52648926 290.41998291 0.82950896]	[546.98510742 380.26275635 0.8527903 ]	[565.07617188 464.92077637 0.86871064]	[480.11126709 472.52416992 0.72612131]	[439.2315979 472.52389526 0.7421239 ]	[441.78115845 623.84387207 0.87681335]	[441.67633057 767.48345947 0.87688214]	[518.71398926 470.02432251 0.71219116]	[518.73754883 621.40997314 0.83291876]	[523.95599365 767.5022583 0.85544175]	[459.76974487 233.8240509 0.91182673]	[482.73138428 228.86170959 0.90787148]	[441.76904297 228.77941895 0.79689264]	[500.81713867 216.11552429 0.88036871]	[5.23784058e+02 7.95882080e+02 7.92492568e-01]	[541.91552734 790.8137207 0.80467153]	[523.89959717 770.31256104 0.79626179]	[4.39226837e+02 7.93355225e+02 7.84611404e-01]	[421.2722168 790.74285889 0.80332386]	[4.44396240e+02 7.72699463e+02 7.59744465e-01]
[475.13616943 236.55343628 0.88236338]	[480.2880249 292.98529053 0.93280238]	[426.44656372 295.47506714 0.83737171]	[411.01629639 385.35317993 0.79058552]	[400.70523071 472.57348633 0.88404685]	[531.57312012 290.37799072 0.81059688]	[552.0836792 380.25390625 0.84102893]	[570.07525635 464.93762207 0.83318782]	[480.27734375 472.55548096 0.74676603]	[441.68466187 472.53781128 0.74036586]	[441.84622192 623.84692383 0.87495744]	[441.69055176 767.49975586 0.8817628 ]	[521.2097168 472.52029419 0.73006833]	[521.26605225 623.85119629 0.86765522]	[523.97052002 767.5291748 0.85674256]	[462.2003479 231.32194519 0.89170438]	[482.7979126 226.22105408 0.88180566]	[441.87774658 226.24671936 0.80148154]	[503.22909546 213.54202271 0.91632402]	[5.23845764e+02 7.95881775e+02 7.91626155e-01]	[544.32684326 790.81109619 0.80724943]	[523.8850708 772.70202637 0.78909695]	[4.39230957e+02 7.93356689e+02 7.85705864e-01]	[421.27334595 790.74414062 0.80274606]	[4.44415985e+02 7.72717163e+02 7.60578871e-01]
[475.14126587 236.5539856 0.8827529 ]	[480.2885437 292.98422241 0.9324609 ]	[426.44580078 295.47409058 0.83735138]	[411.01535034 385.34817505 0.79106307]	[400.70501709 472.57159424 0.88385755]	[531.57391357 290.37738037 0.81065524]	[552.10198975 380.25296021 0.83752584]	[570.0760498 464.94766235 0.83069974]	[480.28311157 472.56112671 0.74581802]	[441.68969727 472.53948975 0.73862672]	[441.84744263 623.84802246 0.87472939]	[441.68411255 767.50756836 0.88215333]	[521.21105957 472.52722168 0.72962809]	[521.26635742 623.86065674 0.86814606]	[523.97540283 767.5302124 0.85496616]	[462.20428467 231.32530212 0.89267147]	[482.80133057 226.22093201 0.88176137]	[441.87991333 226.25608826 0.80446547]	[503.22729492 213.54058838 0.9163934 ]	[5.23846130e+02 7.95878357e+02 7.91022480e-01]	[544.32037354 790.81231689 0.80868268]	[523.89019775 772.70281982 0.78529721]	[4.39228058e+02 7.93352844e+02 7.87879586e-01]	[421.27252197 790.74298096 0.80531722]	[4.44407623e+02 7.72723267e+02 7.57841706e-01]
[475.16247559 231.40820312 0.87391037]	[482.91317749 292.99536133 0.91536224]	[434.08453369 295.45846558 0.84344041]	[418.69458008 387.90447998 0.84956449]	[405.84500122 470.03649902 0.81813961]	[539.27526855 290.40698242 0.83552057]	[557.17285156 380.26580811 0.84048802]	[577.74450684 464.86376953 0.84558481]	[482.84555054 475.09609985 0.73311251]	[441.91067505 472.58563232 0.71234453]	[444.33093262 623.98681641 0.86620533]	[441.69152832 767.53961182 0.8912394 ]	[523.77929688 475.08630371 0.72853547]	[521.37646484 623.82836914 0.88144439]	[524.01202393 767.56982422 0.8585999 ]	[459.85354614 218.57084656 0.91112149]	[482.77471924 215.90293884 0.95569086]	[444.36083984 218.68136597 0.68358207]	[503.33731079 210.8895874 0.90621942]	[5.23943665e+02 7.95892029e+02 7.86465585e-01]	[544.39117432 790.82067871 0.81385976]	[523.88824463 772.76477051 0.78269958]	[4.39248444e+02 7.93355530e+02 7.88183928e-01]	[421.28829956 790.74829102 0.79925525]	[4.44409546e+02 7.72757812e+02 7.52976477e-01]
[477.6882019 223.72840881 0.86527109]	[485.36453247 292.99673462 0.89993513]	[436.59158325 295.41494751 0.85146272]	[418.75418091 387.90209961 0.85384423]	[408.39285278 472.56445312 0.81097257]	[541.74023438 290.42507935 0.85327238]	[557.22460938 380.26480103 0.8473177 ]	[577.79333496 464.94998169 0.83410096]	[482.90066528 472.56210327 0.73040783]	[444.30715942 472.56103516 0.71657127]	[444.39633179 623.94171143 0.85487831]	[441.68826294 767.53887939 0.8931151 ]	[523.86010742 472.5378418 0.72878808]	[521.41217041 623.82373047 0.88322526]	[524.0112915 767.55419922 0.86025494]	[462.28817749 215.97496033 0.95343721]	[482.85430908 213.33399963 0.94220889]	[451.98657227 221.13085938 0.63601917]	[503.42922974 210.83563232 0.89262658]	[5.23935364e+02 7.95885376e+02 7.95811176e-01]	[544.38751221 790.81695557 0.81847602]	[523.88848877 772.74176025 0.79418355]	[439.26049805 793.33123779 0.79517919]	[421.3026123 790.73779297 0.80633664]	[4.44399170e+02 7.72755676e+02 7.55699456e-01]
[480.16958618 218.58076477 0.91757023]	[485.42889404 292.98587036 0.89036965]	[436.6645813 295.40985107 0.86235398]	[421.13897705 385.37237549 0.85832143]	[411.00701904 472.59674072 0.81191111]	[541.80584717 290.3861084 0.86002886]	[559.70550537 380.29446411 0.85092002]	[577.793396 467.4006958 0.82705224]	[485.35430908 472.54119873 0.71548277]	[444.43023682 472.55618286 0.69729352]	[446.90716553 623.9776001 0.84412998]	[441.70202637 767.53521729 0.89285666]	[523.94793701 470.02178955 0.72605538]	[523.76403809 623.7979126 0.88046569]	[524.00952148 767.54241943 0.86092174]	[462.39337158 213.43388367 0.95197093]	[485.34616089 208.34613037 0.88783705]	[454.60058594 218.60868835 0.72894967]	[505.89276123 210.83375549 0.88117617]	[523.92315674 795.87091064 0.79855663]	[544.37164307 790.81481934 0.82242543]	[523.88287354 772.72235107 0.79931438]	[4.39288727e+02 7.93325439e+02 7.93061972e-01]	[421.32885742 790.73510742 0.80396324]	[4.44408875e+02 7.72751282e+02 7.51548707e-01]
[480.32437134 216.05290222 0.96019733]	[485.49407959 292.97265625 0.87630886]	[439.09213257 292.98876953 0.86463422]	[421.175354 385.37741089 0.85639507]	[413.53790283 472.58468628 0.81851053]	[541.88452148 290.38119507 0.86497605]	[559.79406738 380.28860474 0.86381894]	[580.21813965 467.46426392 0.82663733]	[485.42599487 469.98052979 0.71956283]	[446.94876099 469.98931885 0.69360584]	[446.90002441 623.97296143 0.8441689 ]	[441.70181274 767.54693604 0.8933627 ]	[524.01452637 469.95755005 0.72881359]	[523.83178711 623.92462158 0.89322263]	[524.00170898 767.54217529 0.86487281]	[464.86862183 210.87522888 0.90800136]	[487.98388672 203.22489929 0.85159934]	[457.08273315 216.14135742 0.79036784]	[508.50714111 210.79962158 0.84423083]	[523.89208984 795.87011719 0.80447704]	[544.3526001 790.81549072 0.82930738]	[523.88909912 772.71789551 0.80265957]	[4.39278595e+02 7.93348145e+02 7.88709283e-01]	[421.31277466 790.74664307 0.80135727]	[4.44405792e+02 7.72760132e+02 7.50951827e-01]
[480.32492065 216.04957581 0.96073776]	[485.48825073 292.97470093 0.87954688]	[439.08328247 292.98849487 0.86410701]	[421.17614746 385.34500122 0.85897475]	[413.52142334 472.57159424 0.8151536 ]	[541.88464355 290.38870239 0.86561203]	[559.80792236 380.27069092 0.87047279]	[580.22155762 467.46618652 0.83048946]	[485.41952515 472.53137207 0.72029305]	[446.92834473 472.54708862 0.69463623]	[446.88531494 624.0267334 0.84545624]	[441.68499756 767.52069092 0.89302528]	[524.02099609 470.0345459 0.72860575]	[523.82800293 623.88903809 0.88995838]	[523.99285889 767.53619385 0.86406755]	[464.87023926 210.87284851 0.90691614]	[487.98648071 203.22143555 0.85040158]	[457.07977295 216.12536621 0.79280168]	[508.52426147 210.79090881 0.83966231]	[5.23863525e+02 7.95832703e+02 7.95121193e-01]	[544.34039307 790.79473877 0.82056212]	[523.87860107 772.70544434 0.78511316]	[4.39269867e+02 7.93343384e+02 7.86111593e-01]	[421.29928589 790.74163818 0.79682362]	[4.44380310e+02 7.72745667e+02 7.59255052e-01]
[485.46658325 213.51585388 0.91718853]	[488.021698 292.94662476 0.86193371]	[439.20507812 292.93002319 0.8744247 ]	[421.22058105 385.34539795 0.8557601 ]	[416.04672241 472.56454468 0.82761925]	[544.30438232 290.42202759 0.871014 ]	[562.23529053 382.73773193 0.86890793]	[575.15911865 469.99923706 0.81261748]	[485.50149536 472.52655029 0.7110104 ]	[451.99487305 472.53302002 0.68605381]	[446.8944397 626.41363525 0.84620851]	[441.66885376 767.55932617 0.8933059 ]	[526.43304443 470.02392578 0.7276665 ]	[523.85479736 623.87475586 0.88291478]	[523.99761963 767.51904297 0.86073279]	[477.63449097 205.73104858 0.8540746 ]	[500.71575928 198.08576965 0.92284518]	[459.71432495 216.06690979 0.93111873]	[518.77496338 213.29945374 0.87882859]	[523.86529541 795.82421875 0.79819798]	[544.33984375 790.79016113 0.82159317]	[523.87475586 772.69616699 0.78364217]	[4.39226318e+02 7.93360474e+02 7.90196300e-01]	[421.25842285 790.74517822 0.80396485]	[4.44361542e+02 7.72786682e+02 7.52738237e-01]
[490.49453735 213.43063354 0.89999211]	[490.50897217 292.9463501 0.86156982]	[439.22460938 292.918396 0.87402862]	[421.22613525 385.29898071 0.85696888]	[416.06033325 470.04598999 0.82636529]	[544.31152344 290.42721558 0.8726204 ]	[562.24035645 382.75402832 0.86243623]	[572.64819336 470.02938843 0.80796844]	[487.93862915 469.98815918 0.7116462 ]	[452.03604126 469.98370361 0.68906468]	[446.92407227 624.03814697 0.84387815]	[441.66943359 767.55853271 0.89347982]	[526.43579102 469.9833374 0.72972095]	[523.86218262 623.88037109 0.88292444]	[523.99609375 767.50695801 0.85976851]	[480.14389038 200.68493652 0.87126356]	[500.87405396 198.04421997 0.92743611]	[462.18890381 216.0160675 0.94010389]	[521.25323486 213.31352234 0.89428604]	[523.8571167 795.81591797 0.80011839]	[544.33453369 790.78564453 0.82148224]	[523.87652588 770.31744385 0.78411943]	[4.39227509e+02 7.93362244e+02 7.92247295e-01]	[421.26116943 790.74664307 0.80299175]	[4.44365723e+02 7.72789062e+02 7.51691282e-01]
[490.49380493 213.43167114 0.90036321]	[490.50006104 292.94549561 0.86200428]	[439.21923828 292.92028809 0.87391818]	[421.22659302 385.30673218 0.85770684]	[416.06176758 470.04507446 0.82822168]	[544.31109619 290.42565918 0.87301195]	[562.2388916 382.76382446 0.86174107]	[572.64794922 470.03845215 0.80839771]	[487.93869019 470.00283813 0.70978528]	[452.03826904 469.99597168 0.68724048]	[446.91912842 626.40655518 0.84486163]	[441.66671753 767.55566406 0.8944158 ]	[526.43475342 469.99603271 0.72876447]	[523.85766602 623.85803223 0.88081753]	[523.99816895 767.51971436 0.86020637]	[480.14474487 200.68479919 0.87165946]	[500.87307739 198.04418945 0.92776293]	[462.18725586 216.01428223 0.93998384]	[521.25738525 213.31369019 0.89476097]	[523.85778809 795.82336426 0.79799944]	[544.33795166 790.79211426 0.81893373]	[523.87609863 772.6987915 0.78386104]	[439.21868896 793.34979248 0.79367828]	[421.25436401 790.73614502 0.80484051]	[4.44364716e+02 7.72788818e+02 7.51688123e-01]
[495.64733887 213.43537903 0.91663837]	[493.08410645 292.94497681 0.86114955]	[439.26119995 292.88183594 0.87130994]	[421.23999023 382.82485962 0.86196369]	[416.02905273 467.48098755 0.82337981]	[544.37164307 292.896698 0.8804543 ]	[559.83288574 382.80386353 0.84322459]	[567.5960083 472.54537964 0.82192999]	[487.95037842 469.99282837 0.70420504]	[452.05984497 467.48321533 0.68464053]	[446.92355347 626.4185791 0.8446309 ]	[441.66705322 767.54718018 0.89264011]	[526.42645264 470.00518799 0.73122513]	[523.87011719 623.88415527 0.88626605]	[523.99359131 767.52001953 0.86147612]	[480.33538818 200.65150452 0.90806413]	[503.425354 198.10169983 0.91220927]	[462.38186646 215.99632263 0.93916696]	[521.43200684 213.39465332 0.9282161 ]	[523.84082031 795.83032227 0.79709601]	[544.32757568 790.79986572 0.8159076 ]	[523.8706665 772.6987915 0.78125364]	[4.39227234e+02 7.93360352e+02 7.92478740e-01]	[421.25961304 790.74603271 0.80566376]	[4.44360321e+02 7.72781982e+02 7.51256108e-01]
[495.69161987 213.43415833 0.91604048]	[495.58370972 292.94558716 0.86257535]	[439.28219604 292.87286377 0.86994541]	[421.26367188 382.81640625 0.86318552]	[416.04177856 467.44052124 0.83240491]	[544.38934326 292.90945435 0.88237607]	[562.20214844 385.31704712 0.83304673]	[567.49328613 472.60165405 0.8426773 ]	[487.93667603 469.99771118 0.70464301]	[452.05392456 467.48614502 0.68283099]	[446.92004395 626.41912842 0.84560251]	[441.6685791 767.54919434 0.89238608]	[526.41217041 470.01159668 0.73392415]	[523.86968994 623.89105225 0.88855743]	[523.99255371 767.53918457 0.86441457]	[480.38265991 200.6325531 0.90848911]	[503.48373413 198.13957214 0.88932854]	[462.43969727 215.98661804 0.927661 ]	[523.79925537 213.47676086 0.94880682]	[5.23864929e+02 7.95848511e+02 7.91501284e-01]	[544.34307861 790.809021 0.81402594]	[523.86706543 772.72003174 0.78244793]	[4.39231720e+02 7.93361084e+02 7.93170393e-01]	[421.26327515 790.74798584 0.8079682 ]	[4.44361481e+02 7.72783875e+02 7.48849511e-01]
[498.12631226 213.44493103 0.92233574]	[495.6100769 292.95935059 0.86990321]	[439.30117798 292.88751221 0.87259144]	[421.26519775 382.84298706 0.85979706]	[416.07373047 467.40164185 0.83939886]	[544.39477539 292.93069458 0.88564348]	[559.81311035 385.39080811 0.82161993]	[567.4942627 475.06973267 0.84552568]	[487.93948364 470.01693726 0.70318645]	[452.07473755 469.97042847 0.68080515]	[446.91137695 626.42871094 0.84540516]	[441.66616821 767.53668213 0.89061177]	[524.03216553 472.52441406 0.73508316]	[523.87115479 623.87554932 0.88777864]	[523.9901123 767.52502441 0.86327684]	[482.73364258 200.64433289 0.91063774]	[505.87145996 198.14981079 0.88163751]	[464.83428955 215.97348022 0.92151695]	[523.82922363 213.47088623 0.95207834]	[5.23857849e+02 7.95844299e+02 7.92476237e-01]	[544.34008789 790.80480957 0.81351745]	[523.86853027 772.70379639 0.78342909]	[439.22674561 793.35040283 0.79716688]	[421.25756836 790.7364502 0.81392604]	[4.44356110e+02 7.72771790e+02 7.51357257e-01]
[498.11312866 213.4642334 0.92290521]	[495.60232544 292.95773315 0.86984694]	[439.29443359 292.87896729 0.87207234]	[421.28045654 382.80761719 0.86252677]	[416.10641479 464.9548645 0.84746248]	[544.39074707 292.93865967 0.88668776]	[559.75512695 387.85357666 0.81419957]	[567.4465332 475.06747437 0.85292339]	[487.92904663 472.52850342 0.70166129]	[452.07012939 469.99868774 0.67922419]	[446.91659546 626.40216064 0.8450712 ]	[441.66677856 767.49713135 0.88461149]	[524.027771 472.56582642 0.73674679]	[523.8659668 623.88934326 0.88993621]	[523.99249268 767.52478027 0.86240876]	[482.72857666 200.66563416 0.91107547]	[505.868927 200.5851593 0.87879741]	[464.83065796 215.97915649 0.92002732]	[523.82305908 213.49963379 0.95392966]	[5.23871338e+02 7.95851013e+02 7.88697362e-01]	[544.35406494 790.80291748 0.8123858 ]	[523.8694458 772.70611572 0.78544003]	[439.22903442 793.33227539 0.80248106]	[421.2565918 790.71960449 0.81842083]	[4.44359009e+02 7.72725281e+02 7.58514822e-01]
[498.11264038 213.48440552 0.92486572]	[495.59020996 292.95361328 0.86709613]	[439.29534912 292.87612915 0.87018704]	[421.27307129 382.78088379 0.86129141]	[416.12017822 464.92810059 0.84695601]	[544.38623047 292.92752075 0.88571811]	[559.70727539 385.37905884 0.81049633]	[565.04949951 475.14309692 0.86651492]	[487.93209839 469.9954834 0.7040298 ]	[452.07827759 467.47650146 0.68131316]	[446.87365723 626.4173584 0.84438437]	[441.66830444 767.49353027 0.88304925]	[524.0123291 470.03067017 0.73630738]	[523.85266113 623.90472412 0.89257383]	[523.99304199 767.54827881 0.86516738]	[482.72653198 200.68812561 0.90931934]	[503.50537109 200.6254425 0.87511587]	[462.45928955 215.99671936 0.92062753]	[523.82122803 213.51493835 0.95922828]	[5.23891479e+02 7.95865356e+02 7.85146534e-01]	[544.36413574 790.8092041 0.81402546]	[523.86761475 772.72875977 0.78425735]	[439.2232666 793.3414917 0.7997756]	[421.25265503 790.72644043 0.81490254]	[4.44362366e+02 7.72723267e+02 7.58583069e-01]
[498.11645508 213.48704529 0.92577565]	[495.59906006 292.95043945 0.86747491]	[439.30075073 292.87371826 0.86979401]	[421.27328491 382.76269531 0.86297518]	[416.11209106 464.90917969 0.84817332]	[544.3873291 292.92416382 0.88493752]	[559.70819092 385.37734985 0.80954295]	[565.05065918 475.1343689 0.86534399]	[487.93463135 469.99255371 0.70245814]	[452.08007812 467.46765137 0.68049675]	[446.8739624 626.41601562 0.84346139]	[441.66772461 767.49725342 0.88269532]	[524.01489258 470.03118896 0.73505223]	[523.85046387 623.90673828 0.88985485]	[523.99310303 767.56329346 0.86630368]	[482.73248291 203.13989258 0.90928334]	[505.86645508 200.63122559 0.87451977]	[462.45452881 216.00413513 0.92168021]	[523.81738281 213.51766968 0.95840591]	[5.23883850e+02 7.95869873e+02 7.84070492e-01]	[544.35742188 790.81750488 0.81302613]	[523.86749268 772.74468994 0.77971506]	[439.22381592 793.35314941 0.79743266]	[421.25195312 790.73419189 0.81338722]	[4.44360718e+02 7.72725220e+02 7.56647110e-01]
[495.67736816 213.49440002 0.92239726]	[493.11303711 292.95977783 0.86576736]	[439.28225708 292.87179565 0.86954784]	[421.26867676 382.7638855 0.86185932]	[416.11013794 464.93963623 0.84308922]	[544.37860107 292.93048096 0.88482648]	[557.26611328 387.85995483 0.7977885 ]	[565.03814697 475.1473999 0.86787033]	[485.48651123 470.0194397 0.70709223]	[452.02511597 467.48028564 0.68014306]	[446.87561035 626.40893555 0.84232038]	[441.67025757 765.08770752 0.8796742 ]	[523.98608398 472.5411377 0.73951238]	[523.80444336 623.86791992 0.89216197]	[523.99108887 767.52307129 0.86074626]	[482.71383667 203.15075684 0.90686387]	[503.48635864 200.6537323 0.87670398]	[462.44268799 216.01409912 0.92015666]	[523.80291748 213.54283142 0.9567672 ]	[5.23875366e+02 7.95857483e+02 7.87482262e-01]	[544.35571289 790.80316162 0.81278217]	[523.86773682 772.69970703 0.78501737]	[439.23001099 793.33837891 0.80421972]	[421.25701904 790.72393799 0.81705165]	[4.44365814e+02 7.72709167e+02 7.55676806e-01]
[493.07049561 213.50663757 0.91025978]	[490.54675293 292.95571899 0.86439192]	[439.23233032 292.87207031 0.86624539]	[421.21221924 382.77493286 0.86496282]	[416.04022217 464.88174438 0.84517866]	[544.31604004 292.91833496 0.88239002]	[557.18029785 385.39038086 0.79393017]	[565.02099609 477.60116577 0.87423879]	[485.43533325 469.99856567 0.71049309]	[449.48477173 467.4793396 0.67960155]	[444.42492676 624.0055542 0.84250575]	[441.6663208 767.52520752 0.88523114]	[523.94714355 470.01428223 0.73618364]	[521.40545654 621.40179443 0.87859386]	[524.00628662 767.57006836 0.85995185]	[480.28762817 203.17045593 0.90097624]	[503.36450195 200.66430664 0.89910507]	[462.34750366 215.98472595 0.92519122]	[521.3973999 213.54400635 0.95191073]	[5.23885925e+02 7.95894409e+02 7.80943215e-01]	[544.36907959 793.21911621 0.80795342]	[523.88812256 772.75756836 0.77549237]	[439.20941162 793.35754395 0.7984395 ]	[421.24334717 790.73687744 0.81500387]	[4.44367065e+02 7.72755066e+02 7.47726381e-01]
[490.52789307 213.51708984 0.91217798]	[490.49075317 292.96084595 0.86649489]	[439.20593262 290.44314575 0.86248553]	[421.1842041 382.82522583 0.86444914]	[413.57925415 464.9095459 0.83887732]	[544.29577637 292.95376587 0.88507992]	[554.70037842 385.38153076 0.79292089]	[565.03820801 477.60253906 0.87346011]	[485.36993408 470.02005005 0.71662223]	[446.92205811 469.99081421 0.68591458]	[444.41708374 624.00262451 0.8488763 ]	[441.66555786 767.50823975 0.88254726]	[523.90319824 470.01852417 0.73935407]	[521.37518311 623.80700684 0.88684106]	[524.00830078 767.5737915 0.85935843]	[480.24069214 203.18516541 0.89370477]	[503.31039429 200.67372131 0.90264022]	[462.30514526 215.97903442 0.91648179]	[521.34960938 215.89196777 0.94658875]	[5.23882874e+02 7.95880981e+02 7.80182660e-01]	[544.36181641 790.82696533 0.80599505]	[523.88659668 772.76397705 0.77443004]	[439.20556641 793.34820557 0.80046028]	[421.23721313 790.72949219 0.81752336]	[4.44369110e+02 7.72734009e+02 7.52266705e-01]
[487.9909668 213.56134033 0.9149642 ]	[487.96435547 292.95022583 0.87416166]	[439.15875244 290.42599487 0.85512781]	[418.80453491 382.84585571 0.86379027]	[413.49194336 464.93151855 0.82945907]	[541.90625 292.93652344 0.88524723]	[554.63879395 385.39297485 0.79125971]	[565.04968262 477.621521 0.87721831]	[482.94494629 472.52557373 0.72370905]	[444.42575073 470.03707886 0.69395757]	[444.35018921 624.00732422 0.85973096]	[441.65808105 767.54364014 0.88490403]	[523.84796143 470.01852417 0.7403059 ]	[521.35510254 621.40826416 0.88278246]	[524.00488281 767.55926514 0.85716498]	[480.17700195 203.22618103 0.88379234]	[503.2517395 203.17234802 0.90074039]	[462.19250488 215.96005249 0.92198861]	[521.29290771 215.91493225 0.94017124]	[5.23883850e+02 7.95876953e+02 7.82056093e-01]	[544.36456299 790.81750488 0.80793148]	[523.88989258 772.75140381 0.77368933]	[439.20578003 793.34954834 0.79506958]	[421.23736572 790.73590088 0.81334841]	[4.44361633e+02 7.72784973e+02 7.43300974e-01]
[487.93057251 215.895401 0.92074728]	[485.49624634 292.94985962 0.88027197]	[439.12121582 290.43927002 0.85059696]	[418.79229736 382.81469727 0.86596584]	[408.42306519 464.92251587 0.82693958]	[541.85516357 292.91604614 0.88358545]	[552.15209961 387.86437988 0.78660548]	[565.02838135 477.6388855 0.88189095]	[482.90802002 472.5411377 0.72386163]	[444.38366699 470.03356934 0.69355005]	[444.2953186 624.00402832 0.86535174]	[441.66043091 767.52032471 0.880638 ]	[523.80010986 472.52093506 0.73479629]	[521.32580566 621.38885498 0.87565029]	[524.00646973 767.52282715 0.85242993]	[480.12536621 205.7313385 0.87835479]	[500.84542847 203.17626953 0.90236908]	[459.81524658 215.98405457 0.92126882]	[521.22644043 215.8946991 0.92312324]	[5.23877991e+02 7.95868408e+02 7.85438418e-01]	[544.36932373 790.80541992 0.80678207]	[523.8972168 772.71185303 0.77781153]	[439.20672607 793.3470459 0.80144978]	[421.23696899 790.73132324 0.81786704]	[4.44369263e+02 7.72754761e+02 7.45758653e-01]
[485.41201782 215.90763855 0.93204033]	[485.45968628 292.95645142 0.88690734]	[436.69500732 290.44488525 0.84087586]	[418.69821167 382.81509399 0.85955244]	[403.40368652 464.86486816 0.8485136 ]	[541.81610107 292.92617798 0.88348699]	[552.10424805 385.38247681 0.78950191]	[565.01971436 475.16647339 0.87125367]	[482.85281372 472.54452515 0.72708845]	[441.91769409 472.52813721 0.70297706]	[444.29394531 623.99926758 0.86529374]	[441.66955566 767.53637695 0.88799453]	[523.76086426 470.03027344 0.73964202]	[521.3338623 623.79486084 0.87757993]	[523.99609375 767.54168701 0.8583703 ]	[477.67630005 205.73590088 0.86883187]	[500.75057983 203.17402649 0.90003037]	[459.71627808 215.95080566 0.9156751 ]	[518.78442383 213.51870728 0.90461415]	[5.23892883e+02 7.95869019e+02 7.83265114e-01]	[544.36791992 790.80371094 0.80776131]	[523.88134766 772.73217773 0.77845937]	[439.20141602 793.33673096 0.79754204]	[421.24301147 790.72497559 0.81292665]	[4.44384094e+02 7.72751709e+02 7.50017285e-01]
[482.93960571 215.91746521 0.9410733 ]	[485.40118408 292.94903564 0.8955031 ]	[436.65093994 292.87564087 0.83536226]	[418.63803101 382.78201294 0.86726612]	[403.24850464 464.89541626 0.87867451]	[541.75067139 292.88882446 0.87051034]	[549.5769043 385.37402344 0.79458088]	[564.93865967 475.13586426 0.87332559]	[482.82608032 472.58392334 0.73072702]	[441.89575195 472.57556152 0.70753598]	[441.88989258 624.00213623 0.87192458]	[441.66943359 765.08135986 0.87900364]	[521.40539551 472.55685425 0.74013662]	[521.29956055 623.84716797 0.88466555]	[523.9866333 767.49645996 0.85307783]	[475.16046143 205.72517395 0.84925985]	[500.67575073 203.2019043 0.8935715 ]	[459.62512207 215.93548584 0.90389878]	[518.72369385 213.54981995 0.89950341]	[5.23885742e+02 7.95846252e+02 7.88563669e-01]	[544.36785889 790.77929688 0.80839276]	[523.878479 770.31890869 0.78893501]	[439.20806885 793.30352783 0.81095654]	[421.24761963 790.69549561 0.82279587]	[4.44383636e+02 7.70300049e+02 7.56504238e-01]
[482.93948364 215.91772461 0.9410004 ]	[485.40374756 292.94915771 0.89533567]	[436.65386963 292.87585449 0.83599257]	[418.63757324 382.78005981 0.86697102]	[403.24719238 464.89431763 0.87853408]	[541.74951172 292.89028931 0.87015444]	[549.57830811 385.36895752 0.79455405]	[564.9395752 475.13223267 0.87284565]	[482.82769775 472.58355713 0.73099941]	[441.89712524 472.57321167 0.70765734]	[441.88961792 624.00146484 0.87204707]	[441.66763306 765.08636475 0.87896961]	[521.40631104 472.55560303 0.74062997]	[521.29980469 623.84735107 0.88473678]	[523.98571777 767.50445557 0.85414994]	[475.16061401 205.72561646 0.84925842]	[500.67575073 203.20211792 0.89347875]	[459.62545776 215.93571472 0.90390688]	[518.72454834 213.54920959 0.89966947]	[5.23881897e+02 7.95848999e+02 7.86812127e-01]	[544.36572266 790.78302002 0.80764055]	[523.87554932 772.69421387 0.78661656]	[439.21063232 793.30358887 0.81052679]	[421.24862671 790.69659424 0.82216144]	[4.44381714e+02 7.70305176e+02 7.55588710e-01]
[482.93988037 215.91789246 0.94074368]	[485.40252686 292.95007324 0.89537251]	[436.65447998 292.87692261 0.83617252]	[418.64019775 382.7833252 0.86667836]	[403.24612427 464.88903809 0.87929618]	[541.74841309 292.89187622 0.87039387]	[549.57910156 385.37786865 0.79362303]	[564.9362793 475.13458252 0.87289798]	[482.81887817 475.07818604 0.73076648]	[441.88677979 472.59255981 0.70880121]	[441.88821411 624.00610352 0.8726033 ]	[441.66690063 765.08441162 0.87945378]	[521.40808105 472.57843018 0.74030727]	[521.2980957 623.81866455 0.88266945]	[523.98651123 765.08563232 0.84919673]	[475.15859985 205.72735596 0.84909534]	[500.67532349 203.20098877 0.89357638]	[459.6227417 215.94041443 0.90407026]	[518.72381592 213.54870605 0.89967036]	[5.23871948e+02 7.95835754e+02 7.88523972e-01]	[544.35467529 790.77301025 0.80491078]	[523.88220215 770.30926514 0.7885558 ]	[439.20935059 793.30413818 0.8103801 ]	[421.24697876 790.69726562 0.82172561]	[4.44379822e+02 7.70303894e+02 7.58370697e-01]
[480.3013916 216.13241577 0.94230795]	[482.73464966 292.97473145 0.93461037]	[431.49899292 292.94882202 0.81364173]	[411.01843262 382.76852417 0.81302953]	[400.63619995 467.43930054 0.8861562 ]	[534.171875 292.91320801 0.8208698 ]	[544.5267334 382.79116821 0.84497541]	[562.42559814 472.60070801 0.87022614]	[480.30950928 472.57940674 0.73716211]	[441.69650269 472.59005737 0.72779852]	[441.77200317 626.45849609 0.88117355]	[441.66271973 765.02453613 0.8683719 ]	[521.23522949 472.53588867 0.72221756]	[518.76702881 621.34960938 0.8450892 ]	[523.98712158 767.54614258 0.85485303]	[464.93701172 210.82995605 0.88143867]	[493.03927612 210.79754639 0.85079187]	[452.07479858 215.95333862 0.84349674]	[508.45477295 213.55744934 0.90555286]	[5.23867310e+02 7.95860901e+02 7.74799585e-01]	[544.35498047 790.79418945 0.79561323]	[523.88671875 772.73907471 0.78343779]	[439.20223999 793.28027344 0.81766039]	[421.24212646 790.67498779 0.82489651]	[4.44401306e+02 7.70235413e+02 7.62627780e-01]
[480.19030762 218.6267395 0.91009957]	[480.30880737 292.99084473 0.93787527]	[428.94290161 292.92340088 0.81491518]	[408.42980957 382.75247192 0.81497252]	[398.19577026 467.39849854 0.90063423]	[531.54327393 292.96484375 0.83099341]	[544.43328857 382.73022461 0.86468089]	[562.33050537 472.5241394 0.86276066]	[480.17211914 470.03326416 0.73105109]	[439.28567505 470.02005005 0.73811376]	[441.74493408 626.40563965 0.87703252]	[441.66534424 764.99047852 0.86076307]	[518.74505615 470.0206604 0.71171278]	[518.73187256 623.80419922 0.84692341]	[523.97894287 767.50408936 0.84870261]	[464.82467651 213.35798645 0.9207806 ]	[487.9559021 213.2933197 0.88116258]	[449.49414062 216.0153656 0.84602898]	[505.91369629 215.91470337 0.9258725 ]	[5.23848938e+02 7.95840698e+02 7.79740751e-01]	[544.33325195 790.77593994 0.79537934]	[523.88391113 772.69506836 0.78638899]	[439.19296265 793.28411865 0.81597346]	[421.23803711 790.67266846 0.82509494]	[4.44412231e+02 7.70203247e+02 7.62405932e-01]
[480.18887329 218.62695312 0.90992749]	[480.30947876 292.99008179 0.93755078]	[428.93896484 292.92626953 0.81536734]	[408.42745972 382.75692749 0.81411344]	[398.1960144 467.39575195 0.90081936]	[531.54772949 292.96392822 0.83100432]	[544.4319458 382.73590088 0.86458325]	[562.33551025 472.54257202 0.86456686]	[480.16848755 470.03231812 0.72933882]	[439.28155518 470.02471924 0.73736733]	[441.73733521 626.44366455 0.87353379]	[441.6635437 764.99060059 0.86086434]	[518.73986816 470.0118103 0.71065181]	[518.74066162 623.80877686 0.84959805]	[523.98449707 767.52386475 0.85097367]	[464.82354736 213.35694885 0.92070663]	[487.95547485 213.29338074 0.88139379]	[449.49191284 216.01008606 0.84584033]	[505.91241455 215.91256714 0.92571545]	[5.23860291e+02 7.95834900e+02 7.78334081e-01]	[544.34100342 790.77575684 0.79767406]	[523.88574219 772.71679688 0.78323746]	[439.19110107 793.28875732 0.81527394]	[421.23678589 790.67626953 0.8252269 ]	[4.44408417e+02 7.70202026e+02 7.61791229e-01]
[477.71777344 223.71759033 0.8698293 ]	[480.21347046 292.98791504 0.92769945]	[426.34301758 292.91226196 0.82885128]	[405.89700317 382.7276001 0.81764704]	[398.14855957 467.44085693 0.89263856]	[528.96661377 292.95202637 0.83825064]	[544.38879395 382.79818726 0.8697319 ]	[562.25109863 472.51931763 0.85686922]	[477.64675903 470.03036499 0.71240699]	[439.16400146 470.02166748 0.72913498]	[441.70272827 626.4263916 0.87228525]	[441.65582275 765.02124023 0.86688024]	[516.11431885 470.01818848 0.69367093]	[518.67034912 623.88623047 0.84765244]	[523.97436523 767.50463867 0.84958965]	[462.35559082 213.53453064 0.94544852]	[485.43084717 213.45735168 0.91177762]	[446.86706543 216.00749207 0.86422771]	[503.49325562 215.92150879 0.92235374]	[5.23844788e+02 7.95820862e+02 7.80079246e-01]	[544.32397461 790.76428223 0.79633236]	[523.88092041 772.69329834 0.77791554]	[439.1854248 793.29943848 0.81053108]	[421.2388916 790.68939209 0.82129365]	[444.39733887 770.22845459 0.77037549]
[469.96939087 233.93955994 0.89308703]	[477.66345215 292.99118042 0.89650011]	[421.29519653 292.94177246 0.87264937]	[403.27105713 382.77557373 0.83943719]	[395.64144897 467.47732544 0.85274386]	[523.98809814 292.93954468 0.86807078]	[541.93591309 382.8001709 0.8723101 ]	[559.70544434 472.55715942 0.82577336]	[475.06207275 470.03842163 0.70005292]	[436.68099976 472.52371216 0.71439064]	[439.32528687 626.5144043 0.86103994]	[439.33477783 765.0222168 0.86897641]	[508.5430603 470.01760864 0.69923407]	[513.64532471 623.82324219 0.82247096]	[523.95898438 767.53253174 0.85527974]	[459.72396851 218.63723755 0.89617378]	[482.72177124 216.15087891 0.92904431]	[441.88897705 216.15365601 0.72237319]	[503.25091553 215.91255188 0.92291015]	[5.23853760e+02 7.95848755e+02 7.78947711e-01]	[544.32250977 790.77923584 0.79732519]	[523.86175537 772.72241211 0.77718645]	[439.17993164 793.31677246 0.80549783]	[421.23516846 790.69952393 0.81998593]	[444.37631226 770.22229004 0.77282327]
[467.40509033 236.48851013 0.90820497]	[475.16433716 292.98886108 0.87861913]	[421.19442749 292.94464111 0.88288677]	[400.84552002 382.80181885 0.84645414]	[395.56655884 467.48919678 0.83980411]	[523.92626953 292.9654541 0.87296647]	[541.840271 382.73696899 0.87729239]	[557.17681885 472.53726196 0.81417108]	[470.05029297 469.96749878 0.70317477]	[436.59295654 469.97061157 0.70414048]	[439.30337524 626.50897217 0.85704476]	[439.33813477 765.04022217 0.8712703 ]	[506.01199341 467.46902466 0.71771497]	[513.56536865 623.83557129 0.828547 ]	[523.96136475 767.54968262 0.85845453]	[459.6479187 226.25262451 0.87986976]	[480.30227661 223.71530151 0.88360023]	[441.85324097 221.13514709 0.66013211]	[500.86178589 216.00282288 0.92445248]	[5.23853638e+02 7.95869568e+02 7.78979182e-01]	[544.32562256 790.79345703 0.79777735]	[523.87023926 772.73895264 0.78158689]	[439.17880249 793.32128906 0.80562496]	[421.23526001 790.7053833 0.82101482]	[4.44385986e+02 7.70235046e+02 7.69615173e-01]
[464.91744995 236.67877197 0.89310306]	[472.59451294 293.00216675 0.8709532 ]	[418.78500366 292.97116089 0.88883698]	[400.7543335 385.33587646 0.85433555]	[393.04064941 467.4223938 0.8336274 ]	[523.83868408 292.9541626 0.87593555]	[541.71600342 380.28713989 0.87149972]	[554.63165283 467.48654175 0.81526721]	[467.45352173 470.0168457 0.70990652]	[431.56021118 470.01644897 0.68193352]	[439.29040527 626.49578857 0.86445421]	[441.65301514 765.04040527 0.87229097]	[505.91937256 469.97390747 0.7312153 ]	[508.50448608 623.79516602 0.83832109]	[523.95410156 767.58105469 0.86488318]	[459.60806274 231.31835938 0.89176232]	[480.22402954 231.29898071 0.9003517 ]	[441.75579834 223.66775513 0.68942255]	[500.81152344 216.08840942 0.91417187]	[5.23853760e+02 7.95860962e+02 7.75702238e-01]	[544.31433105 790.7845459 0.79764843]	[523.86907959 772.77520752 0.77690059]	[439.1751709 793.3369751 0.80324394]	[421.23391724 790.71563721 0.81854749]	[444.39154053 770.23260498 0.77215511]
[462.37268066 239.18257141 0.89871031]	[469.98330688 292.98641968 0.87076437]	[418.69244385 292.97918701 0.88795513]	[400.67623901 385.35467529 0.85861623]	[387.85409546 467.43447876 0.82370776]	[521.41436768 292.90893555 0.8708396 ]	[539.17614746 380.32522583 0.84011161]	[552.05462646 470.04104614 0.81019413]	[467.39041138 467.44406128 0.71905255]	[431.47879028 467.45657349 0.6890704 ]	[439.22085571 626.45092773 0.86673331]	[439.3291626 765.04217529 0.87002593]	[503.47592163 464.94058228 0.74791521]	[506.00076294 621.33447266 0.83929026]	[523.95361328 767.57427979 0.8659597 ]	[457.08312988 233.85090637 0.89239013]	[477.67230225 231.43299866 0.90128297]	[439.29644775 226.27601624 0.6395064 ]	[500.68890381 216.08480835 0.89535713]	[5.23848511e+02 7.95862183e+02 7.80275702e-01]	[544.32092285 790.78063965 0.80073965]	[523.8795166 772.76586914 0.78436267]	[439.16854858 793.33984375 0.79979062]	[421.22412109 790.72149658 0.81783086]	[4.44375275e+02 7.70235535e+02 7.69479156e-01]
[462.19094849 241.71002197 0.90211231]	[467.40414429 292.98980713 0.88231677]	[418.57806396 293.01480103 0.87730926]	[398.27044678 385.32113647 0.86424184]	[385.33874512 467.39334106 0.83089274]	[521.33544922 292.89834595 0.8699466 ]	[536.67993164 382.80343628 0.81554604]	[547.04125977 472.59997559 0.83365476]	[464.86514282 469.97607422 0.73349023]	[426.40866089 467.48217773 0.69455206]	[439.21429443 626.42932129 0.8648954 ]	[439.31253052 765.02416992 0.8717823 ]	[503.38076782 467.47195435 0.75897825]	[505.93280029 623.81158447 0.84714532]	[523.93713379 767.58483887 0.86865312]	[449.47723389 233.92993164 0.88386047]	[472.58145142 233.87033081 0.89229393]	[439.10449219 231.29711914 0.57903194]	[498.13085938 216.13775635 0.85595 ]	[5.23848694e+02 7.95881958e+02 7.80416608e-01]	[544.31512451 790.79223633 0.80118376]	[523.85522461 772.78009033 0.78306383]	[439.18701172 793.33758545 0.79803646]	[421.24163818 790.72210693 0.81277418]	[444.33804321 770.21209717 0.77742249]
[459.77642822 244.21853638 0.90034699]	[464.91070557 292.98419189 0.89167488]	[416.11248779 295.40631104 0.86556798]	[398.19512939 385.35299683 0.85552299]	[382.728302 467.48580933 0.85209793]	[521.26324463 292.88812256 0.8639701 ]	[534.14501953 382.79598999 0.81072509]	[546.94842529 472.60531616 0.8501606 ]	[462.40737915 469.98046875 0.74133366]	[423.8480835 469.97970581 0.70165312]	[439.1902771 626.42047119 0.87080371]	[439.30505371 765.01165771 0.87073272]	[503.29367065 467.44668579 0.76294005]	[505.89752197 623.81896973 0.85637099]	[523.94598389 767.5970459 0.86909497]	[446.88287354 233.98121643 0.89368623]	[469.98745728 233.9025116 0.90084267]	[436.61633301 231.30297852 0.59464115]	[490.56896973 218.57099915 0.82894522]	[5.23862427e+02 7.95875366e+02 7.80957937e-01]	[544.31970215 790.78625488 0.80410278]	[523.87017822 772.79724121 0.78034508]	[439.19152832 793.32299805 0.80177182]	[421.24649048 790.71289062 0.81603426]	[444.32897949 770.19110107 0.78288203]
[459.7088623 246.74337769 0.89120066]	[464.82177734 292.99041748 0.90414035]	[413.60049438 295.42498779 0.85126477]	[398.11782837 385.31851196 0.85581934]	[380.24334717 469.96768188 0.86768806]	[521.20355225 292.87796021 0.85760605]	[531.60437012 382.83676147 0.79826337]	[544.51293945 477.59750366 0.87381947]	[462.37768555 467.47686768 0.74429375]	[423.80743408 467.47064209 0.70840842]	[439.14886475 626.41223145 0.87137371]	[439.31008911 765.02581787 0.87238389]	[503.26416016 467.43322754 0.76035333]	[503.47634888 621.40478516 0.8625173 ]	[523.95831299 767.64447021 0.869847 ]	[444.38253784 234.043396 0.90637082]	[467.449646 233.9601593 0.91302156]	[434.0317688 228.84107971 0.62664062]	[487.97109985 218.6071167 0.8313846 ]	[5.23866089e+02 7.95893372e+02 7.79617131e-01]	[544.32562256 790.80358887 0.80303425]	[523.88952637 772.84649658 0.77444601]	[439.19284058 793.33990479 0.80001396]	[421.24005127 790.72698975 0.81717587]	[444.33908081 770.19885254 0.77986127]
[454.64810181 249.29927063 0.83696645]	[459.85845947 293.01992798 0.94071054]	[408.43765259 295.4588623 0.83527935]	[393.056427 385.34860229 0.80982733]	[380.12414551 472.56765747 0.88520074]	[513.6217041 292.93835449 0.82272559]	[526.43914795 382.74441528 0.83695155]	[544.32415771 475.12145996 0.87399673]	[462.20199585 472.58004761 0.74120224]	[421.26605225 472.6048584 0.71965355]	[439.07373047 626.44195557 0.86173522]	[439.29605103 764.99743652 0.87515473]	[500.80776978 470.02416992 0.73632747]	[503.39901733 621.34332275 0.86825711]	[523.95166016 767.59393311 0.86542523]	[441.75540161 236.4354248 0.9255203 ]	[462.34017944 234.02578735 0.93913972]	[423.92675781 231.36613464 0.58176482]	[482.94442749 218.55917358 0.87678975]	[5.23880798e+02 7.95870911e+02 7.77129889e-01]	[544.32843018 790.77130127 0.80120879]	[523.88269043 772.79034424 0.7743609 ]	[439.2633667 793.27093506 0.81052566]	[421.3053894 790.69152832 0.81842476]	[444.31604004 770.18438721 0.78350616]
[457.17556763 249.35964966 0.82166421]	[459.74996948 295.38995361 0.93851799]	[405.85131836 295.46908569 0.8462975 ]	[390.45144653 385.31607056 0.79683512]	[377.71237183 472.52780151 0.88271308]	[511.01345825 292.90759277 0.82189333]	[523.97491455 380.30477905 0.86458981]	[541.95263672 472.59280396 0.87101412]	[459.815979 472.57562256 0.74322778]	[421.21191406 472.60568237 0.72872591]	[436.67492676 626.46112061 0.85292149]	[439.29879761 765.02880859 0.88158298]	[500.74301147 470.027771 0.72664917]	[503.35180664 621.34954834 0.87234867]	[523.94000244 767.54003906 0.85899037]	[441.87521362 236.48536682 0.87895131]	[462.3963623 234.06263733 0.89771837]	[426.37008667 233.91256714 0.81047457]	[482.85293579 218.64176941 0.87706894]	[5.23840881e+02 7.95837769e+02 7.84576356e-01]	[541.92706299 790.74475098 0.79982316]	[523.87799072 772.73150635 0.77646339]	[439.2673645 793.27661133 0.8149572 ]	[421.31494141 790.69262695 0.81971365]	[444.30548096 770.20593262 0.7888118 ]
[457.18408203 249.36280823 0.82309473]	[459.75201416 295.38946533 0.93875706]	[405.85284424 295.46774292 0.84608614]	[390.44683838 385.31524658 0.7969991 ]	[377.71240234 472.52420044 0.88281077]	[511.01669312 292.90737915 0.82195032]	[523.97546387 380.30612183 0.86413634]	[541.95532227 472.58477783 0.87074035]	[459.8203125 472.57681274 0.74306548]	[421.2164917 475.07885742 0.7285372 ]	[436.67810059 626.46142578 0.85222691]	[439.29672241 765.04071045 0.88372147]	[500.74935913 470.02804565 0.72720331]	[503.35903931 621.36450195 0.87535155]	[523.9395752 767.54187012 0.86052799]	[441.88232422 236.48840332 0.87753564]	[462.40383911 234.06547546 0.89669681]	[426.36587524 233.90724182 0.81311607]	[482.85198975 218.64305115 0.87702483]	[5.23834290e+02 7.95830078e+02 7.89085984e-01]	[541.92059326 790.74212646 0.8026129 ]	[523.87719727 772.72924805 0.78007317]	[439.24996948 793.27581787 0.81780887]	[421.30105591 790.68933105 0.82391292]	[444.30755615 770.2166748 0.79054213]
[449.47683716 249.38638306 0.81523144]	[459.6321106 295.415802 0.93067157]	[403.27618408 295.46270752 0.86755812]	[385.38208008 385.31344604 0.79970515]	[377.63290405 470.03408813 0.88074934]	[506.00753784 292.93310547 0.83458519]	[523.89880371 380.31900024 0.86847609]	[541.88061523 475.06759644 0.86657298]	[459.66802979 470.03359985 0.73421001]	[418.78585815 472.55279541 0.73732626]	[436.59634399 626.42407227 0.84919733]	[439.28842163 765.05157471 0.88634402]	[498.20950317 469.96902466 0.70780122]	[503.28662109 621.37304688 0.87656265]	[523.94384766 767.55456543 0.86061686]	[439.23956299 236.47052002 0.88624918]	[459.83151245 236.42393494 0.93323618]	[421.36663818 233.86772156 0.7251308 ]	[480.36581421 223.67913818 0.87181431]	[5.23845642e+02 7.95846313e+02 7.86016464e-01]	[541.92993164 790.75299072 0.80034488]	[523.88189697 772.74005127 0.77362537]	[439.27008057 793.27038574 0.81816024]	[421.31893921 790.69342041 0.81817198]	[441.9133606 770.21569824 0.79381627]
[444.42947388 251.90188599 0.85569406]	[457.16104126 295.42474365 0.91796845]	[400.74893188 295.48059082 0.88809067]	[385.3175354 385.29812622 0.81014007]	[377.58432007 470.03817749 0.87714082]	[505.91104126 292.94812012 0.84476161]	[523.83569336 380.29800415 0.87301642]	[541.7321167 470.03771973 0.85180557]	[459.57888794 470.02001953 0.72039449]	[418.72192383 472.53549194 0.73948169]	[434.09231567 624.02893066 0.83495164]	[439.2852478 765.05541992 0.8864398 ]	[498.12030029 469.97409058 0.69566405]	[503.26580811 621.33215332 0.87793517]	[523.92718506 767.51531982 0.86036795]	[439.08425903 236.55158997 0.88661993]	[459.72927856 236.48422241 0.94005799]	[421.23388672 233.85498047 0.64800239]	[480.33325195 223.72932434 0.86606419]	[5.23843750e+02 7.95813721e+02 7.90035188e-01]	[541.92999268 790.72454834 0.80598956]	[523.86804199 772.70782471 0.77400917]	[439.24868774 793.27520752 0.81703502]	[421.30227661 790.69342041 0.81906617]	[444.29718018 770.22320557 0.79261762]
[444.36413574 251.90031433 0.85982823]	[454.61273193 295.41378784 0.89334738]	[400.61663818 295.48065186 0.89876592]	[382.79785156 385.33843994 0.82335085]	[377.53964233 472.56665039 0.86745876]	[503.42327881 292.91513062 0.85316753]	[523.78582764 380.32006836 0.86361253]	[539.32196045 472.55160522 0.83998692]	[457.10446167 472.55349731 0.71611416]	[418.64422607 475.09378052 0.74071562]	[434.02941895 626.39837646 0.83381289]	[439.28945923 765.03796387 0.88812268]	[493.03988647 469.99597168 0.68998146]	[503.24313354 621.29803467 0.87427115]	[523.91192627 767.55157471 0.86749864]	[436.68624878 236.55941772 0.88179743]	[459.67532349 236.5098877 0.92651516]	[421.2137146 233.8575592 0.69476378]	[480.23971558 223.68838501 0.85824645]	[5.23849609e+02 7.95825195e+02 7.77730465e-01]	[541.91967773 790.74700928 0.80531549]	[5.23850159e+02 7.72759155e+02 7.66372859e-01]	[439.24346924 793.2755127 0.82205182]	[421.30300903 790.68896484 0.82154626]	[444.30404663 770.20880127 0.79720569]
[444.32833862 254.35189819 0.87922442]	[452.01104736 295.40222168 0.87713116]	[398.20751953 295.4694519 0.90142965]	[380.30334473 385.387146 0.84694928]	[375.06256104 472.5380249 0.84793365]	[503.30279541 292.89456177 0.86065048]	[521.34423828 380.31774902 0.86772293]	[539.2600708 472.5296936 0.83237505]	[454.56497192 470.03564453 0.70602149]	[418.53341675 472.56262207 0.7244941 ]	[431.46316528 626.42755127 0.81912488]	[439.29135132 765.02978516 0.88812155]	[490.48120117 467.48199463 0.69609314]	[503.23962402 621.33239746 0.88272917]	[523.90618896 767.48461914 0.86449754]	[436.64398193 236.65310669 0.86801273]	[459.62789917 236.59751892 0.91236639]	[421.15332031 233.87165833 0.66860712]	[480.14254761 223.66363525 0.84397006]	[5.23891541e+02 7.95812439e+02 7.93233693e-01]	[544.31323242 790.72387695 0.81449693]	[523.83312988 770.31170654 0.78359801]	[439.23574829 793.27587891 0.82086867]	[421.29901123 790.68951416 0.82258403]	[444.30667114 770.20440674 0.8001622 ]
[441.85656738 254.44946289 0.89833111]	[446.88800049 295.41339111 0.89288747]	[398.06570435 295.52804565 0.89421701]	[380.2074585 387.9225769 0.85688072]	[372.51394653 475.07275391 0.83043462]	[500.86968994 290.45092773 0.86029589]	[521.2053833 380.30706787 0.86282188]	[539.18621826 472.57147217 0.82506502]	[449.51043701 470.0017395 0.70711678]	[416.05105591 472.57550049 0.7125901 ]	[428.97131348 626.42529297 0.83073515]	[439.29257202 764.99450684 0.88330197]	[485.48788452 467.42300415 0.7184785 ]	[500.87738037 621.38305664 0.88529384]	[523.90826416 767.58392334 0.87930119]	[436.54568481 239.10340881 0.84497964]	[457.16836548 239.06602478 0.89445776]	[418.75317383 233.85954285 0.67822093]	[477.64041138 226.25517273 0.82543546]	[5.23990540e+02 7.95877319e+02 7.76178956e-01]	[544.38470459 790.74639893 0.81562227]	[523.80950928 772.77856445 0.77878839]	[439.2472229 793.27197266 0.82503694]	[421.30718994 790.68548584 0.8250891 ]	[444.31234741 770.16827393 0.79575229]
[441.74163818 254.47831726 0.92334986]	[444.41259766 295.42532349 0.90065777]	[395.621521 295.55123901 0.87768447]	[380.11099243 390.45324707 0.85854471]	[369.91607666 475.07907104 0.81524438]	[500.79370117 292.91033936 0.86554658]	[518.69830322 380.31732178 0.84909433]	[534.18225098 472.54602051 0.81105483]	[446.92178345 472.54632568 0.7135902 ]	[411.0256958 475.15771484 0.69847965]	[428.91140747 626.55499268 0.82385421]	[439.29299927 764.98834229 0.88020325]	[485.36593628 467.44689941 0.7337783 ]	[500.84429932 623.79516602 0.89238298]	[523.89099121 767.53717041 0.88091731]	[431.4984436 239.14726257 0.84007657]	[454.62564087 239.07540894 0.88508672]	[418.60906982 233.90866089 0.601771 ]	[472.60925293 226.23606873 0.79152405]	[5.23988220e+02 7.95885010e+02 7.78614759e-01]	[544.38598633 790.73242188 0.81704265]	[523.79724121 772.7131958 0.78567362]	[439.22488403 793.28967285 0.82219285]	[421.29000854 790.69458008 0.82551116]	[444.33029175 770.15637207 0.79202789]
[441.74221802 254.4773407 0.9233219 ]	[444.41403198 295.42385864 0.90019703]	[395.62307739 295.54818726 0.8774873 ]	[380.11013794 390.45669556 0.85802305]	[369.91506958 475.08200073 0.81545782]	[500.79199219 292.90893555 0.86535585]	[518.70324707 380.31021118 0.84978139]	[536.63562012 472.5463562 0.81107157]	[446.92059326 472.59048462 0.71651131]	[411.02655029 477.64199829 0.70361483]	[428.91012573 626.56286621 0.82336044]	[439.29290771 765.01025391 0.88473737]	[485.37078857 469.9708252 0.73220336]	[500.84759521 623.79840088 0.89339316]	[523.88269043 767.51733398 0.87906492]	[431.49966431 239.14555359 0.84029996]	[454.62631226 239.0743866 0.88517362]	[418.60827637 233.90419006 0.6020261 ]	[475.06152344 226.23316956 0.79213881]	[5.26399719e+02 7.95884521e+02 7.78919339e-01]	[544.39263916 790.72369385 0.81890225]	[523.78015137 772.70025635 0.78898972]	[439.2250061 793.30297852 0.81364989]	[421.28799438 790.70751953 0.81704205]	[444.32940674 770.17938232 0.78891379]
[439.19680786 254.57710266 0.88296521]	[444.32015991 295.45330811 0.91339916]	[395.5206604 295.56365967 0.86478233]	[377.68811035 390.45199585 0.85905552]	[362.20986938 472.57196045 0.84586525]	[500.68496704 292.96420288 0.86451602]	[516.11419678 385.31021118 0.79805911]	[529.01550293 475.16094971 0.83688277]	[444.30419922 472.53234863 0.72761613]	[405.8215332 475.10214233 0.69722176]	[423.90774536 626.53533936 0.8357715 ]	[439.32034302 764.95513916 0.87956053]	[482.82553101 467.44607544 0.75209475]	[500.79956055 623.81506348 0.88493168]	[523.76147461 765.02606201 0.86555582]	[426.35076904 241.64891052 0.81186152]	[449.50561523 241.64884949 0.83088809]	[416.1003418 234.02256775 0.55278832]	[467.46411133 228.84873962 0.80327201]	[5.23961548e+02 7.95856934e+02 7.84908116e-01]	[544.34338379 790.68383789 0.8327198 ]	[5.21294373e+02 7.70302368e+02 7.69417048e-01]	[439.22598267 793.31536865 0.82166851]	[421.30447388 790.71417236 0.82365495]	[444.38937378 770.11676025 0.78280467]
[439.31106567 254.5647583 0.85377878]	[441.89419556 295.48358154 0.92457414]	[393.04760742 295.62637329 0.8568176 ]	[377.62472534 390.50720215 0.86155981]	[359.75769043 472.59182739 0.8640821 ]	[498.26107788 292.99713135 0.86136615]	[513.6192627 385.38665771 0.78752226]	[526.480896 477.62869263 0.86201262]	[441.8822937 475.13500977 0.74359298]	[403.31890869 477.66000366 0.72305524]	[423.86779785 626.46154785 0.84713799]	[439.31808472 764.95483398 0.87192488]	[482.79876709 472.55691528 0.75501859]	[500.72412109 621.394104 0.87687719]	[521.34277344 762.42565918 0.83470196]	[426.44659424 241.63833618 0.78243685]	[452.0675354 241.62631226 0.8182112 ]	[416.03347778 236.4359436 0.67712915]	[467.41900635 228.81996155 0.78965247]	[523.93347168 795.77978516 0.80163884]	[544.31860352 790.61547852 0.85945988]	[5.18746094e+02 7.70220276e+02 7.23250508e-01]	[439.22753906 793.33422852 0.81260937]	[421.30435181 790.72235107 0.81321436]	[444.38519287 770.11248779 0.7770068 ]
[439.18771362 254.49610901 0.80742633]	[441.83859253 295.53851318 0.93643355]	[392.96273804 298.00869751 0.84543467]	[377.56973267 392.99487305 0.86075443]	[359.69369507 472.58374023 0.86809403]	[498.20904541 295.43539429 0.86281741]	[513.5612793 387.92004395 0.77869171]	[526.41253662 477.62783813 0.87205392]	[441.85638428 477.6282959 0.74593914]	[403.28973389 477.71130371 0.72625017]	[423.7855835 626.41271973 0.8605904 ]	[439.30477905 764.98449707 0.8803302 ]	[482.76000977 475.07528687 0.75446904]	[500.6305542 621.29675293 0.8539986 ]	[521.17266846 754.75738525 0.81850338]	[423.88317871 239.10704041 0.77194303]	[446.94989014 239.13111877 0.77554619]	[413.57962036 236.4591217 0.6343298 ]	[464.85211182 228.80883789 0.82996321]	[523.7923584 793.22058105 0.84927839]	[541.82983398 788.14215088 0.85775673]	[5.16185913e+02 7.67643433e+02 7.01844394e-01]	[439.21090698 793.3538208 0.80750775]	[421.28555298 790.73620605 0.81782973]	[444.36407471 770.12261963 0.79505336]
[441.80749512 257.14675903 0.81810319]	[441.7171936 295.56417847 0.93964696]	[387.95144653 298.04223633 0.84453613]	[375.06329346 390.50036621 0.83121359]	[359.57162476 475.12689209 0.88388079]	[495.66427612 295.4942627 0.85699123]	[511.00421143 390.46868896 0.78749388]	[526.39709473 477.73471069 0.88860613]	[441.765625 477.71444702 0.78093773]	[400.83139038 480.23052979 0.76371503]	[421.38607788 624.02105713 0.86751395]	[439.32550049 765.00976562 0.88046694]	[480.37426758 475.15710449 0.7694692 ]	[498.16452026 621.33233643 0.8345089 ]	[505.98672485 749.7744751 0.82492387]	[434.06216431 251.84486389 0.75528526]	[454.54318237 249.33387756 0.78303403]	[413.60101318 236.62091064 0.80305064]	[464.82611084 228.81520081 0.81800103]	[518.66400146 790.79888916 0.83195287]	[531.59832764 788.07073975 0.80646592]	[503.38531494 765.03009033 0.77118051]	[439.2199707 793.36895752 0.8117674 ]	[421.29165649 790.74963379 0.82441038]	[444.40475464 770.14099121 0.80401617]
[439.16549683 259.70446777 0.82791543]	[439.33120728 295.63934326 0.94113225]	[387.85784912 298.10281372 0.84452426]	[374.99353027 392.98724365 0.81717175]	[357.18914795 477.60336304 0.88749063]	[495.61257935 295.57443237 0.8577823 ]	[508.49588013 393.01766968 0.8007887 ]	[524.00970459 480.13769531 0.90280896]	[441.7507019 480.18032837 0.79563081]	[400.82858276 480.30032349 0.77524221]	[421.35241699 626.48864746 0.86834091]	[439.31307983 764.97821045 0.86922616]	[480.35510254 477.66540527 0.78360963]	[487.97357178 616.2456665 0.80058122]	[503.33529663 754.78857422 0.81891704]	[423.89971924 251.96656799 0.7881785 ]	[446.89126587 251.91828918 0.82891554]	[410.96810913 236.56233215 0.70769131]	[462.40042114 231.34495544 0.85916585]	[508.53967285 793.22790527 0.81396687]	[526.40704346 788.13684082 0.83810991]	[5.00742889e+02 7.67624878e+02 7.26671815e-01]	[439.24438477 793.28466797 0.83847374]	[421.32366943 790.69592285 0.83285362]	[444.38897705 770.13006592 0.80810648]
[439.15490723 259.70657349 0.82796484]	[439.3236084 295.63674927 0.94202602]	[385.39700317 298.09442139 0.84581196]	[374.98184204 392.996521 0.81408417]	[357.18963623 477.60357666 0.88733518]	[495.6081543 295.57644653 0.85673881]	[508.50183105 393.03320312 0.80267346]	[524.00872803 480.14044189 0.90338123]	[441.74084473 480.17990112 0.79779333]	[400.81939697 480.30331421 0.77812898]	[421.35266113 626.47924805 0.86944091]	[439.31546021 764.97894287 0.86988735]	[480.34664917 477.66079712 0.78166014]	[487.97109985 616.2411499 0.8009541 ]	[503.33126831 752.28344727 0.82727635]	[423.89016724 251.96102905 0.7898708 ]	[446.88256836 251.91893005 0.83110565]	[410.95910645 236.55044556 0.70230746]	[462.39935303 231.34313965 0.85876542]	[508.52017212 790.84185791 0.82290035]	[526.39477539 788.11175537 0.84167349]	[5.00748627e+02 7.67545837e+02 7.15287089e-01]	[439.2479248 793.27246094 0.83924627]	[421.32614136 790.68902588 0.83464301]	[444.38989258 770.12854004 0.80949205]
[439.16183472 262.15649414 0.83001935]	[439.28051758 298.02316284 0.94476897]	[385.34121704 298.13354492 0.84929544]	[372.5163269 393.02197266 0.81332988]	[357.13720703 477.64376831 0.89766216]	[493.08355713 295.62835693 0.85597873]	[508.43664551 393.0402832 0.80979979]	[523.98413086 480.14877319 0.90811092]	[441.75164795 480.22363281 0.80056113]	[400.81564331 480.34008789 0.780967 ]	[421.2984314 626.51531982 0.87384832]	[439.33633423 765.01403809 0.86960572]	[480.35101318 477.71643066 0.78815895]	[485.41271973 618.79138184 0.81478322]	[500.69180298 767.59179688 0.83730465]	[423.88717651 254.37635803 0.79214346]	[444.42834473 251.93521118 0.83955139]	[408.39923096 236.58320618 0.72191417]	[462.34698486 231.40026855 0.86835968]	[5.03420715e+02 7.95883911e+02 7.83339977e-01]	[521.3918457 790.6675415 0.84183961]	[4.90497131e+02 7.77873047e+02 6.92120731e-01]	[439.23861694 793.30786133 0.81864393]	[421.31335449 790.70233154 0.82357126]	[4.44442139e+02 7.70175476e+02 7.62566447e-01]
[439.15704346 262.21173096 0.8220759 ]	[439.22491455 298.1166687 0.9443146 ]	[382.86364746 298.22406006 0.84487194]	[369.95129395 395.55181885 0.81519383]	[357.12005615 480.15927124 0.91062748]	[490.52984619 298.05554199 0.85533071]	[505.99060059 395.52560425 0.82065624]	[523.9432373 480.15649414 0.90505493]	[441.74383545 480.2416687 0.80780256]	[400.82015991 480.34591675 0.77885425]	[421.29663086 626.42315674 0.89137173]	[441.65454102 765.00915527 0.86597276]	[480.32839966 480.16366577 0.79328144]	[482.94360352 618.83209229 0.84613478]	[498.15490723 770.22753906 0.82233107]	[423.86160278 254.41758728 0.80598259]	[444.40527344 254.3563385 0.84404099]	[403.40777588 236.64768982 0.74323052]	[462.28564453 233.91151428 0.84561205]	[5.00682465e+02 8.00960815e+02 7.47586370e-01]	[5.16191833e+02 7.93280029e+02 7.50184119e-01]	[4.87941559e+02 7.85546387e+02 7.22003698e-01]	[441.72189331 793.34777832 0.8015638 ]	[421.37792969 790.74493408 0.80509084]	[4.44430756e+02 7.70167175e+02 7.50579715e-01]
[439.16659546 262.21676636 0.82309818]	[439.22393799 298.11535645 0.94409603]	[382.86245728 298.22192383 0.84547472]	[369.94995117 395.55075073 0.81499791]	[357.1204834 480.15896606 0.9105705 ]	[490.53125 298.05499268 0.8554253 ]	[505.9932251 395.52612305 0.82043576]	[523.94433594 480.15774536 0.90451336]	[441.74334717 480.24407959 0.80764842]	[400.82003784 480.34738159 0.77838504]	[421.29464722 626.42279053 0.89152181]	[439.33605957 765.02410889 0.86716491]	[480.3270874 480.16629028 0.79356831]	[482.94281006 618.83630371 0.84660119]	[498.15643311 770.21643066 0.8230136 ]	[423.87216187 254.42134094 0.80542195]	[444.41479492 254.35954285 0.84328341]	[403.41043091 236.64971924 0.74708879]	[462.29101562 233.91409302 0.84463024]	[4.98262817e+02 8.00940247e+02 7.48898029e-01]	[5.16176453e+02 7.93263733e+02 7.49664783e-01]	[4.87947296e+02 7.85535461e+02 7.17037499e-01]	[441.72421265 793.34912109 0.80350471]	[423.77194214 790.75738525 0.80470181]	[4.44422821e+02 7.70178650e+02 7.49998033e-01]
[434.0458374 269.81655884 0.77879173]	[439.12371826 300.765625 0.91739422]	[382.76565552 303.22406006 0.83807993]	[367.40515137 398.17028809 0.84332174]	[357.09170532 482.73971558 0.94740504]	[487.95690918 300.69189453 0.85109109]	[505.93130493 398.13153076 0.86202669]	[523.94006348 480.32824707 0.90693176]	[439.27746582 482.77627563 0.82135749]	[400.71289062 482.83703613 0.79311591]	[421.18426514 626.61920166 0.88400495]	[439.32849121 765.0536499 0.86716342]	[480.18737793 480.33779907 0.79492545]	[482.87701416 623.87249756 0.88525724]	[485.41055298 770.20037842 0.8375023 ]	[421.1605835 254.58688354 0.83988261]	[441.7550354 254.52455139 0.87913722]	[400.89068604 241.71192932 0.64491165]	[459.84976196 236.47764587 0.91335386]	[480.33575439 808.58227539 0.86425549]	[500.73400879 806.03546143 0.81098115]	[4.82765045e+02 7.82969604e+02 6.91908836e-01]	[4.41747742e+02 7.98433472e+02 7.76921749e-01]	[4.23779175e+02 7.93242310e+02 7.71848381e-01]	[4.44434631e+02 7.70215759e+02 7.57504880e-01]
[434.09033203 269.86785889 0.74282122]	[439.07681274 308.34030151 0.88309848]	[380.33233643 310.88891602 0.83598846]	[367.34799194 400.70526123 0.84065276]	[357.07611084 482.95449829 0.93263334]	[485.45776367 303.25500488 0.8379606 ]	[503.49768066 398.20541382 0.87153924]	[523.93035889 482.83206177 0.9128235 ]	[439.24139404 482.88549805 0.79908979]	[400.67214966 482.93832397 0.78369576]	[421.14712524 629.1137085 0.874717 ]	[441.65597534 765.02294922 0.86275917]	[480.16677856 482.84811401 0.77497661]	[482.75741577 623.95922852 0.88179398]	[482.91333008 775.31335449 0.81787932]	[421.18670654 256.95666504 0.77608699]	[441.76611328 254.56417847 0.84866869]	[403.25177002 251.86216736 0.67182201]	[462.19012451 236.61453247 0.91509628]	[480.35314941 811.19067383 0.86781126]	[500.73175049 808.68005371 0.83949769]	[4.80212280e+02 7.88136963e+02 7.61453032e-01]	[4.41757690e+02 8.00930176e+02 7.71654606e-01]	[4.23797333e+02 7.93250732e+02 7.57038951e-01]	[4.44419373e+02 7.70206543e+02 7.23021388e-01]
[428.98171997 272.43154907 0.81066972]	[439.06359863 313.46890259 0.90368986]	[380.28540039 313.51281738 0.87275898]	[367.33163452 400.83605957 0.82296759]	[357.06451416 485.46325684 0.90304708]	[485.44775391 310.89016724 0.82660699]	[503.49087524 400.67773438 0.87438053]	[523.96679688 485.37387085 0.88756806]	[439.2250061 485.4211731 0.783198 ]	[400.66989136 485.44717407 0.77889496]	[418.78753662 631.66699219 0.86425 ]	[439.31530762 765.07580566 0.87061667]	[480.14331055 485.39593506 0.76346397]	[480.26794434 624.02148438 0.87304771]	[480.36911011 780.39642334 0.82660311]	[418.71020508 257.10421753 0.83836305]	[439.2961731 257.02325439 0.90576708]	[400.73803711 254.35444641 0.69874573]	[459.78970337 241.6771698 0.87059319]	[480.30984497 811.23876953 0.84502929]	[500.67529297 808.70324707 0.85283881]	[4.75135193e+02 7.90590698e+02 7.25339055e-01]	[4.41749084e+02 7.98432617e+02 7.69471824e-01]	[4.23820587e+02 7.93232361e+02 7.61906445e-01]	[4.44314514e+02 7.70265991e+02 6.84554040e-01]
[431.51190186 275.12072754 0.7658754 ]	[436.65142822 315.95462036 0.9068172 ]	[380.22290039 316.05004883 0.89239228]	[364.77352905 405.84838867 0.81339628]	[357.00689697 493.06866455 0.87143654]	[485.4112854 313.4755249 0.84754503]	[503.4442749 403.24890137 0.85991585]	[523.95928955 490.53567505 0.85971862]	[439.23239136 490.50888062 0.77177191]	[400.69641113 490.51815796 0.76716518]	[418.7572937 636.71801758 0.85478973]	[439.27636719 767.4876709 0.86719531]	[480.12857056 488.00338745 0.74354708]	[480.16220093 631.60241699 0.82460701]	[480.24420166 785.59326172 0.83037901]	[418.7605896 262.1713562 0.73340219]	[441.71502686 262.19378662 0.78988355]	[400.746521 254.5246582 0.79982769]	[459.7454834 251.85519409 0.8663851 ]	[4.80259674e+02 8.13814697e+02 7.61881888e-01]	[498.17861938 811.19793701 0.81503808]	[4.72561920e+02 7.93218567e+02 6.99606121e-01]	[4.41743347e+02 7.98395935e+02 7.36934662e-01]	[4.23783569e+02 7.90834351e+02 7.45243073e-01]	[4.41856964e+02 7.70274658e+02 6.54129207e-01]
[436.55560303 277.63140869 0.81907326]	[436.59182739 316.11016846 0.90683019]	[380.19094849 318.55041504 0.90266746]	[362.34967041 413.50726318 0.81479996]	[356.98550415 498.15039062 0.88105458]	[482.96237183 316.01705933 0.8808285 ]	[503.43026733 405.87231445 0.8382405 ]	[523.93084717 495.68203735 0.87430871]	[439.20935059 495.69134521 0.78509676]	[400.65240479 498.14758301 0.77516556]	[418.70736694 639.36535645 0.8591724 ]	[439.26025391 765.06341553 0.86046594]	[480.13540649 495.65396118 0.74395519]	[477.72476196 636.7255249 0.79893017]	[480.15390015 785.5378418 0.8104496 ]	[421.2684021 269.89300537 0.78859556]	[441.79577637 267.36080933 0.82510233]	[400.8053894 257.05847168 0.84926468]	[459.7600708 251.92605591 0.85584539]	[4.80197021e+02 8.18866577e+02 7.93075383e-01]	[495.65841675 811.34362793 0.82419598]	[4.69968842e+02 7.90796143e+02 6.88976467e-01]	[4.39260651e+02 7.98359009e+02 7.34591186e-01]	[4.21303253e+02 7.90775818e+02 7.66753554e-01]	[4.41866974e+02 7.70213440e+02 6.46799088e-01]
[421.38769531 282.69055176 0.71783948]	[434.08566284 318.69381714 0.89228278]	[380.12515259 321.14978027 0.89049852]	[362.30514526 416.13021851 0.84572405]	[356.99987793 500.77404785 0.91515195]	[482.94485474 318.64413452 0.88995683]	[503.40551758 413.49517822 0.83930993]	[523.94836426 498.23342896 0.88939273]	[439.21478271 500.66931152 0.79808295]	[400.67678833 500.69317627 0.78575295]	[418.65322876 641.89050293 0.85740578]	[439.24563599 762.46942139 0.84507203]	[477.72128296 498.26260376 0.75231969]	[472.56283569 641.90917969 0.7902559 ]	[477.67044067 788.22491455 0.8004427 ]	[416.1126709 272.46932983 0.6706953 ]	[439.09616089 272.49783325 0.74933046]	[400.63095093 259.6222229 0.53441739]	[459.70690918 254.44828796 0.89525437]	[4.80227173e+02 8.26520081e+02 7.94052482e-01]	[4.93088898e+02 8.16406738e+02 7.89699197e-01]	[4.64909119e+02 7.95868286e+02 6.54016793e-01]	[4.39169952e+02 7.95876038e+02 7.39408672e-01]	[4.21255768e+02 7.90749329e+02 7.75364935e-01]	[4.41866272e+02 7.67682861e+02 6.47187829e-01]
[428.99398804 290.45101929 0.73977786]	[434.10638428 333.95376587 0.86326253]	[380.11984253 334.01330566 0.88695633]	[362.209198 423.79330444 0.85529071]	[354.54888916 505.96862793 0.87587446]	[482.91241455 328.86895752 0.84569669]	[503.40338135 418.79266357 0.86596477]	[523.89105225 503.37365723 0.9012382 ]	[439.2383728 503.44265747 0.79789066]	[400.71374512 503.4286499 0.80115086]	[416.17199707 644.52832031 0.85957974]	[441.67175293 759.9208374 0.83917701]	[477.73355103 505.88012695 0.75266033]	[467.40402222 646.99230957 0.82308912]	[4.72546722e+02 7.93249207e+02 7.75986433e-01]	[418.72103882 277.61120605 0.77353722]	[439.24716187 277.49023438 0.83755517]	[400.67617798 274.93728638 0.85615015]	[457.21829224 259.70739746 0.84443772]	[467.46520996 831.65716553 0.85096622]	[482.93759155 829.17364502 0.88427019]	[4.64863495e+02 8.00988708e+02 6.61906123e-01]	[4.36581085e+02 8.03473206e+02 7.20757723e-01]	[4.21169525e+02 7.90817017e+02 7.53321767e-01]	[4.44442505e+02 7.67481079e+02 6.33174539e-01]
[428.90878296 295.63949585 0.70172673]	[431.53274536 336.47555542 0.87436318]	[377.73770142 336.60522461 0.90379423]	[359.8142395 431.47067261 0.84434259]	[354.50274658 513.60998535 0.85364014]	[482.85946655 333.9642334 0.86867428]	[503.39511108 421.38977051 0.85029572]	[523.88891602 508.50762939 0.86773181]	[439.29638672 508.44125366 0.78983033]	[400.74838257 505.99456787 0.78252202]	[418.58969116 647.00378418 0.8784067 ]	[441.66818237 762.43011475 0.86346817]	[480.18087769 508.46029663 0.75993645]	[464.89306641 649.62200928 0.82454747]	[4.69985260e+02 7.95842896e+02 7.75133252e-01]	[418.681427 285.28112793 0.69204581]	[439.21261597 282.74862671 0.72477329]	[400.64312744 277.47921753 0.83227122]	[457.18737793 269.85876465 0.80855405]	[4.67409271e+02 8.34363098e+02 8.16613019e-01]	[482.89309692 831.78924561 0.89157528]	[4.62369141e+02 8.06046448e+02 6.94841981e-01]	[4.34101990e+02 8.03534973e+02 7.60529816e-01]	[4.21172821e+02 7.93262817e+02 7.86262691e-01]	[4.44407227e+02 7.67535217e+02 6.83747649e-01]
[423.85458374 300.63311768 0.76737171]	[431.47653198 339.04376221 0.8830623 ]	[377.69439697 339.18939209 0.91057068]	[359.77981567 436.57571411 0.86844379]	[354.4407959 521.17462158 0.88253367]	[482.81829834 336.57635498 0.8957262 ]	[503.40304565 428.90606689 0.82663739]	[523.86700439 516.20397949 0.87129116]	[439.25076294 511.07427979 0.78730536]	[400.728302 511.05273438 0.77691728]	[418.63635254 646.97387695 0.87518257]	[441.69519043 759.94909668 0.86354923]	[480.11837769 511.08865356 0.73846251]	[464.8760376 654.68664551 0.81663501]	[4.67466675e+02 8.06085205e+02 7.87519813e-01]	[416.16995239 292.91720581 0.74748528]	[439.08651733 290.43572998 0.78286564]	[398.22512817 280.13467407 0.74448955]	[457.10540771 272.47747803 0.82318091]	[4.62349335e+02 8.39494507e+02 7.95999289e-01]	[4.82733002e+02 8.36860413e+02 8.11221004e-01]	[4.62385712e+02 8.11146484e+02 7.24059761e-01]	[4.34070526e+02 8.03500610e+02 7.13984311e-01]	[4.21209320e+02 7.93219849e+02 7.49801159e-01]	[4.44406616e+02 7.67559387e+02 6.45862222e-01]
[423.85501099 300.62731934 0.76428127]	[431.47570801 339.03744507 0.88215023]	[377.6980896 339.17443848 0.91196829]	[359.77645874 436.56845093 0.86776567]	[354.44436646 521.17407227 0.8834765 ]	[482.81253052 336.57675171 0.8958813 ]	[503.40548706 428.90792847 0.8255018 ]	[523.86401367 516.20159912 0.87101936]	[439.24633789 511.06936646 0.78813344]	[400.72296143 511.05282593 0.7782284 ]	[418.63800049 646.9800415 0.87420309]	[441.70318604 762.41705322 0.86327934]	[480.11483765 511.0803833 0.73905307]	[464.87365723 654.68890381 0.81655717]	[4.67468353e+02 8.06088745e+02 7.88293064e-01]	[416.17092896 292.91592407 0.74613351]	[439.08813477 290.43133545 0.7802459 ]	[398.22662354 280.13327026 0.74322206]	[457.10995483 272.46560669 0.82128888]	[4.62354431e+02 8.41962585e+02 7.96325088e-01]	[4.82731659e+02 8.36864014e+02 8.12428951e-01]	[4.62392395e+02 8.11151917e+02 7.24836528e-01]	[4.34060150e+02 8.03527527e+02 7.12089777e-01]	[4.21203430e+02 7.93241028e+02 7.44062543e-01]	[4.44414124e+02 7.67568604e+02 6.40064001e-01]
[421.32357788 308.37460327 0.80695099]	[431.49465942 341.6895752 0.87078613]	[377.73495483 341.82287598 0.8751052 ]	[359.77816772 439.17724609 0.88151485]	[354.45425415 521.41674805 0.89677882]	[482.80368042 339.24945068 0.90393257]	[503.40591431 436.56655884 0.84706402]	[523.95477295 521.23461914 0.88826537]	[439.27593994 518.77185059 0.8113814 ]	[400.73797607 518.74694824 0.78605849]	[418.64453125 647.0447998 0.87403792]	[441.72528076 757.37426758 0.84099525]	[480.13406372 521.21356201 0.75953799]	[464.85113525 664.90460205 0.84645909]	[462.40332031 811.16363525 0.81758904]	[413.58251953 295.58261108 0.7930432 ]	[436.65097046 295.5819397 0.85552168]	[398.26416016 287.81246948 0.63375783]	[457.08673096 277.60620117 0.83607447]	[4.59823181e+02 8.49661438e+02 8.07493865e-01]	[4.80238159e+02 8.47133179e+02 7.91477084e-01]	[4.59783875e+02 8.13838623e+02 7.06135035e-01]	[4.34070374e+02 8.00922729e+02 7.09229052e-01]	[4.21272949e+02 7.90765503e+02 7.44487703e-01]	[4.44444336e+02 7.67478333e+02 5.73604465e-01]
[421.37237549 308.39950562 0.8120141 ]	[434.03372192 349.44760132 0.84066844]	[377.75427246 351.97320557 0.87106591]	[359.79650879 441.79397583 0.87994248]	[351.99478149 523.98077393 0.87960202]	[482.82546997 344.34274292 0.86424482]	[503.4079895 439.28674316 0.88370776]	[523.92095947 523.87939453 0.90200633]	[439.22128296 521.2935791 0.82799208]	[400.71859741 521.2756958 0.81044018]	[418.67434692 652.16448975 0.83637667]	[441.83883667 759.8626709 0.82372606]	[477.66671753 521.36535645 0.76601589]	[464.81719971 667.47540283 0.856915 ]	[4.62289001e+02 8.24014404e+02 7.90105641e-01]	[413.59890747 295.62130737 0.8284958 ]	[436.67428589 295.5921936 0.87189209]	[398.2124939 293.02603149 0.79877388]	[457.08496094 280.18673706 0.84692782]	[4.59783142e+02 8.52209778e+02 7.87958026e-01]	[4.77726715e+02 8.49807861e+02 7.80297279e-01]	[4.59728180e+02 8.31666565e+02 6.71999276e-01]	[4.34064148e+02 8.00915588e+02 7.12382674e-01]	[4.21348846e+02 7.90763733e+02 7.37823486e-01]	[4.52005890e+02 7.65011108e+02 5.07715046e-01]
[426.38262939 316.16821289 0.78105748]	[434.03097534 354.57598877 0.86881912]	[380.09664917 357.02340698 0.89479446]	[359.78039551 444.41567993 0.85813636]	[352.02844238 528.96795654 0.85482156]	[482.85083008 352.01147461 0.85948199]	[503.39562988 441.86550903 0.87738097]	[523.94873047 526.52252197 0.88306612]	[439.21090698 523.90557861 0.8199926 ]	[400.70315552 523.88635254 0.81507665]	[418.65194702 659.88439941 0.81906319]	[441.82846069 759.87689209 0.8118602 ]	[477.67407227 523.96826172 0.76656246]	[462.4430542 670.07000732 0.84346002]	[4.62213135e+02 8.31768005e+02 8.19175482e-01]	[418.63464355 305.78793335 0.7494486 ]	[439.15869141 303.28509521 0.79676163]	[400.60653687 298.0151062 0.84329593]	[457.13143921 290.34909058 0.82312578]	[4.54563080e+02 8.62540955e+02 6.59684896e-01]	[4.67427948e+02 8.60007996e+02 6.56000018e-01]	[4.59803680e+02 8.41993896e+02 6.55307055e-01]	[4.34057556e+02 8.00987549e+02 7.14181781e-01]	[4.21339081e+02 7.90813843e+02 7.39152014e-01]	[4.52044708e+02 7.64986389e+02 4.95506316e-01]
[426.42950439 316.13409424 0.77030194]	[434.03396606 354.5798645 0.86995101]	[380.09936523 357.02670288 0.8947612 ]	[359.77893066 446.86801147 0.85177463]	[354.43942261 528.96661377 0.85497385]	[482.8454895 352.00894165 0.86002696]	[503.39306641 441.86694336 0.88028979]	[523.95013428 526.52734375 0.88198656]	[439.21688843 523.90014648 0.820584 ]	[400.7098999 523.88171387 0.81364095]	[418.65817261 659.89147949 0.81793678]	[441.79373169 759.86328125 0.81547856]	[477.68182373 523.96362305 0.76819515]	[462.44268799 667.67163086 0.84550959]	[4.62210052e+02 8.31768311e+02 8.20355475e-01]	[418.6762085 305.75924683 0.74366033]	[439.17697144 303.23727417 0.79127985]	[400.63525391 298.06463623 0.87174577]	[457.11776733 287.86868286 0.81711614]	[4.54561798e+02 8.62529175e+02 6.60781324e-01]	[4.67438599e+02 8.59998108e+02 6.55827403e-01]	[4.59796509e+02 8.41994873e+02 6.52550578e-01]	[4.34109741e+02 8.03477417e+02 7.19397247e-01]	[4.21363464e+02 7.93246521e+02 7.36276805e-01]	[4.49507111e+02 7.64985901e+02 4.98718292e-01]
[421.17544556 321.24804688 0.81767941]	[431.55187988 359.62402344 0.8909241 ]	[380.11447144 359.68023682 0.91600752]	[359.80563354 454.58215332 0.84743577]	[351.99075317 539.20709229 0.85923362]	[482.8057251 359.58865356 0.90384912]	[503.43969727 452.03652954 0.82864463]	[523.91021729 539.22351074 0.88242459]	[439.11203003 534.10131836 0.77586049]	[400.65063477 529.05780029 0.78444666]	[418.53204346 662.39349365 0.82897484]	[441.74111938 754.77844238 0.82845151]	[475.08074951 536.67071533 0.72389907]	[462.3991394 682.86193848 0.84295398]	[4.62182068e+02 8.36931335e+02 7.79855609e-01]	[408.46002197 313.43618774 0.73665583]	[434.09585571 313.42724609 0.78304672]	[398.10891724 303.26031494 0.50166893]	[457.1078186 295.49810791 0.8693608 ]	[4.57182770e+02 8.70219849e+02 7.17937410e-01]	[4.75095215e+02 8.70156494e+02 7.02828407e-01]	[4.59628418e+02 8.49729065e+02 6.45239413e-01]	[4.31549530e+02 7.95817322e+02 7.13106632e-01]	[4.21260956e+02 7.90622925e+02 7.54013062e-01]	[4.49485718e+02 7.59883057e+02 5.14898539e-01]
[421.1701355 328.884552 0.82874185]	[434.01504517 362.23547363 0.87390804]	[380.09631348 362.29748535 0.88483423]	[362.21240234 457.22076416 0.8616432 ]	[352.0171814 541.75183105 0.888924 ]	[482.85275269 359.81967163 0.89729917]	[503.46313477 457.12536621 0.84242952]	[523.89099121 541.80895996 0.89541888]	[439.06845093 536.69622803 0.77435243]	[400.63000488 534.10906982 0.78205609]	[416.16064453 662.41455078 0.83847654]	[441.82583618 754.82275391 0.81650645]	[470.04391479 539.26782227 0.72359818]	[462.38052368 685.48864746 0.86241978]	[4.59855042e+02 8.34286072e+02 8.09874713e-01]	[408.43850708 316.08334351 0.79870462]	[436.54989624 316.08105469 0.85012817]	[398.1776123 308.3772583 0.53201312]	[457.1434021 298.10025024 0.88660902]	[4.57121185e+02 8.70209351e+02 7.62351274e-01]	[4.72592499e+02 8.70117615e+02 7.34192371e-01]	[4.59661896e+02 8.47096802e+02 6.25562847e-01]	[4.26401001e+02 7.93361450e+02 7.14516938e-01]	[4.21211060e+02 7.88207947e+02 7.52581954e-01]	[4.52083740e+02 7.59931519e+02 5.06569982e-01]
[418.784729 328.8494873 0.85616159]	[434.08410645 364.85925293 0.85136604]	[380.14730835 367.35891724 0.86521709]	[362.23684692 459.72598267 0.86838317]	[352.02865601 541.84411621 0.90111303]	[482.86956787 364.77850342 0.86794037]	[503.47653198 459.74514771 0.85994244]	[523.84155273 544.35827637 0.89737302]	[439.05923462 539.24822998 0.77636427]	[398.27279663 536.71618652 0.78230888]	[416.15444946 664.8659668 0.84549057]	[441.80841064 754.82055664 0.81941712]	[472.51791382 541.77661133 0.72855586]	[462.3671875 688.00640869 0.84855431]	[4.62183105e+02 8.34334961e+02 8.04986656e-01]	[405.90527344 316.02340698 0.83520603]	[434.06829834 316.03622437 0.85423434]	[398.13796997 313.4543457 0.46889096]	[457.14297485 298.24249268 0.87136006]	[4.54628448e+02 8.70262024e+02 7.39202857e-01]	[4.70048798e+02 8.70189026e+02 7.25182295e-01]	[4.59683075e+02 8.47146606e+02 6.40570045e-01]	[4.26350586e+02 7.95801941e+02 7.09693968e-01]	[4.21170624e+02 7.88214905e+02 7.46034920e-01]	[4.52055756e+02 7.59908264e+02 5.10014057e-01]
[421.29330444 333.92367554 0.81498623]	[434.10610962 372.50906372 0.85412562]	[380.13314819 372.4888916 0.87144613]	[362.22396851 462.25088501 0.87145001]	[352.01623535 544.3190918 0.90525872]	[482.87506104 369.91418457 0.84525377]	[503.47128296 462.30160522 0.86971009]	[523.88391113 546.99530029 0.88569123]	[436.68670654 541.73736572 0.78511101]	[398.26339722 539.24468994 0.79404664]	[416.16003418 664.99798584 0.85730064]	[441.84616089 759.90283203 0.81270593]	[470.03744507 541.8659668 0.73900759]	[462.35415649 688.18414307 0.85306859]	[4.59832062e+02 8.42002991e+02 7.91293740e-01]	[413.5196228 318.59048462 0.79515362]	[436.61444092 318.58224487 0.83624893]	[398.21203613 315.96405029 0.72730601]	[457.1036377 303.22332764 0.84443408]	[4.57099640e+02 8.72834717e+02 7.43128181e-01]	[4.72580109e+02 8.72757324e+02 7.47870088e-01]	[4.59642792e+02 8.49798462e+02 6.58035159e-01]	[4.23868195e+02 7.98388611e+02 7.04441786e-01]	[4.18772552e+02 7.90683899e+02 7.49303699e-01]	[4.52066315e+02 7.62518066e+02 4.92416441e-01]
[423.9046936 339.10021973 0.71752185]	[434.04928589 375.12451172 0.87153596]	[380.10455322 377.51199341 0.89190984]	[362.20318604 464.86099243 0.85540557]	[351.97845459 544.51776123 0.88144553]	[482.86782837 375.0397644 0.86511058]	[503.42941284 462.42446899 0.85915828]	[523.8079834 554.61999512 0.86769533]	[439.06207275 544.32635498 0.80930388]	[400.60894775 541.85583496 0.81855071]	[416.1105957 667.49664307 0.84921998]	[441.86331177 762.51782227 0.81166387]	[472.53256226 544.45092773 0.74398237]	[462.32867432 693.21826172 0.84902942]	[4.59842560e+02 8.49701843e+02 8.02941024e-01]	[418.6026001 326.3710022 0.70119178]	[439.15335083 328.85998535 0.74791634]	[400.63186646 318.56704712 0.81513274]	[457.16375732 310.91525269 0.82828611]	[4.57095490e+02 8.85602478e+02 6.80293739e-01]	[4.72585785e+02 8.83025879e+02 6.89588487e-01]	[4.59679779e+02 8.54910645e+02 6.41603589e-01]	[4.23859436e+02 8.00948669e+02 6.84977651e-01]	[4.18755890e+02 7.90762695e+02 7.25325704e-01]	[4.54569122e+02 7.65050598e+02 4.78994459e-01]
[421.31872559 339.22262573 0.7929796 ]	[434.0128479 377.54144287 0.87885106]	[380.0977478 377.59899902 0.89872432]	[362.20166016 464.89727783 0.84569544]	[352.00650024 546.95080566 0.87488765]	[482.84048462 375.09494019 0.87155473]	[503.42791748 464.89501953 0.84943289]	[523.78411865 557.21917725 0.87353599]	[439.05944824 544.36987305 0.8040235 ]	[398.27929688 541.90759277 0.81801724]	[416.0682373 672.65429688 0.80384135]	[441.86212158 764.99328613 0.8132689 ]	[472.54553223 544.49499512 0.7410779 ]	[462.30764771 695.77172852 0.84585899]	[4.62188049e+02 8.52297546e+02 8.13595235e-01]	[416.0447998 331.41671753 0.73638278]	[436.65710449 331.46499634 0.79111481]	[398.230896 318.69787598 0.72972143]	[457.11413574 313.48544312 0.83822703]	[4.57199005e+02 8.90662292e+02 6.95287764e-01]	[4.75128571e+02 8.88127319e+02 7.01182723e-01]	[4.59654449e+02 8.62560364e+02 6.49209559e-01]	[4.23807861e+02 7.98448059e+02 6.78215504e-01]	[4.18736237e+02 7.90738953e+02 7.22232878e-01]	[4.54561157e+02 7.65058411e+02 4.83738154e-01]
[421.17559814 339.25878906 0.83459973]	[431.54483032 377.59637451 0.88445091]	[380.10290527 377.65460205 0.90469277]	[359.81964111 467.43228149 0.84619272]	[349.44866943 547.06384277 0.84565425]	[482.80212402 377.53948975 0.8824302 ]	[503.3711853 464.95831299 0.84263998]	[521.42541504 559.70166016 0.87419313]	[436.65402222 544.4498291 0.78906029]	[398.25134277 544.38232422 0.81628454]	[413.49850464 672.67346191 0.78803164]	[441.85531616 764.95489502 0.80801237]	[470.01651001 546.97583008 0.73059314]	[462.31356812 700.92382812 0.85428047]	[4.62241241e+02 8.52370422e+02 8.09724450e-01]	[408.44320679 328.91439819 0.76232803]	[436.54785156 331.45117188 0.81053674]	[398.11032104 318.76190186 0.53538412]	[454.64990234 313.52963257 0.84974575]	[4.59670074e+02 8.90714050e+02 7.40117192e-01]	[4.77647522e+02 8.88174133e+02 7.43728220e-01]	[4.59705688e+02 8.65121826e+02 6.76198423e-01]	[4.23825256e+02 8.00923889e+02 6.50467336e-01]	[4.18739594e+02 7.90738403e+02 6.91639841e-01]	[4.54560394e+02 7.65002686e+02 4.84109998e-01]
[421.35473633 339.16473389 0.81715983]	[431.52728271 377.68103027 0.88796937]	[380.08953857 377.73309326 0.91116828]	[359.7991333 469.9876709 0.84265721]	[349.40414429 549.56848145 0.8352102 ]	[482.78689575 377.63555908 0.89510691]	[503.4034729 467.49520874 0.83434707]	[521.39520264 559.83935547 0.89117151]	[436.63092041 546.95477295 0.77457756]	[398.24252319 544.47375488 0.81351912]	[410.97271729 672.73016357 0.78045231]	[441.83880615 759.95794678 0.80913574]	[469.98403931 549.51800537 0.72265321]	[462.30685425 703.42010498 0.86502892]	[4.62234985e+02 8.52311096e+02 8.03529680e-01]	[416.0295105 328.87133789 0.74310565]	[436.62191772 328.91616821 0.7916739 ]	[398.15478516 321.19476318 0.76722282]	[454.58065796 313.52197266 0.82489806]	[4.59702484e+02 8.90766968e+02 7.48149872e-01]	[4.77699219e+02 8.88176575e+02 7.46447504e-01]	[4.59727081e+02 8.62574280e+02 6.48045182e-01]	[4.23834778e+02 7.98441345e+02 6.48810267e-01]	[4.18765320e+02 7.90718750e+02 6.90259993e-01]	[4.54561127e+02 7.62448730e+02 4.98237729e-01]
[421.32843018 339.15020752 0.81654209]	[431.52636719 377.68191528 0.88761842]	[377.75030518 377.7364502 0.91042107]	[359.79821777 470.00213623 0.84447128]	[349.40917969 549.57342529 0.83556771]	[482.7928772 377.63409424 0.89505625]	[503.39926147 469.97097778 0.83627039]	[521.39074707 559.83880615 0.89204216]	[436.62814331 546.94482422 0.77644688]	[398.23999023 544.46191406 0.81360644]	[410.94485474 672.70959473 0.77981007]	[441.85424805 759.95349121 0.80823302]	[469.97406006 549.50848389 0.72485542]	[462.27890015 703.39373779 0.86014557]	[4.62226318e+02 8.52318909e+02 7.97460735e-01]	[413.56585693 326.36907959 0.73843068]	[436.60244751 328.89266968 0.78289235]	[398.14221191 321.18682861 0.75655657]	[454.5947876 313.50241089 0.82922804]	[4.59702423e+02 8.90773071e+02 7.39461720e-01]	[4.77695099e+02 8.88179382e+02 7.42509782e-01]	[4.59717163e+02 8.65054382e+02 6.42854929e-01]	[4.23782196e+02 7.98429688e+02 6.67646885e-01]	[4.18735748e+02 7.90701172e+02 7.01736987e-01]	[4.54590118e+02 7.62459534e+02 4.99942631e-01]
[421.21380615 341.78536987 0.83736086]	[431.5430603 380.14834595 0.89248914]	[377.73809814 380.16445923 0.9206171 ]	[359.80633545 470.00643921 0.84261894]	[346.90185547 552.05627441 0.83206946]	[482.82736206 380.15023804 0.90284568]	[503.40802002 472.52252197 0.83536351]	[521.36883545 562.24926758 0.89494169]	[436.62606812 549.51300049 0.7679078 ]	[398.23425293 546.97076416 0.80892491]	[413.48632812 682.87402344 0.77814531]	[441.87124634 762.48516846 0.79906791]	[469.9803772 552.12414551 0.71790367]	[462.25933838 703.48266602 0.88076282]	[4.62203400e+02 8.54856873e+02 7.78991640e-01]	[410.99969482 333.97363281 0.76619852]	[436.55532837 334.00521851 0.82102305]	[398.07324219 321.29464722 0.65313214]	[454.61004639 316.04052734 0.86495203]	[4.59660217e+02 8.90838684e+02 7.24336743e-01]	[4.77663727e+02 8.90636169e+02 7.39791632e-01]	[4.59714050e+02 8.67654724e+02 6.48609042e-01]	[4.21263855e+02 7.98388489e+02 6.97551012e-01]	[4.18667999e+02 7.90676270e+02 7.11048543e-01]	[4.54634674e+02 7.64970703e+02 4.96938854e-01]
[418.80065918 344.33187866 0.83197027]	[431.49182129 380.20996094 0.88699299]	[377.7208252 380.21051025 0.91692424]	[359.80093384 472.546875 0.84077424]	[346.8241272 554.64471436 0.82741189]	[482.80645752 380.21914673 0.90085232]	[503.40658569 475.11050415 0.8445242 ]	[521.3560791 562.37341309 0.90657151]	[436.60848999 549.57739258 0.75640261]	[398.22817993 547.03417969 0.79510498]	[411.00689697 682.91357422 0.78142464]	[441.87854004 764.95733643 0.80819017]	[467.49649048 554.65179443 0.71382028]	[462.26010132 705.93615723 0.88928241]	[4.62200897e+02 8.54920288e+02 7.73094058e-01]	[408.41696167 336.4619751 0.77029371]	[434.08190918 336.4727478 0.8185069 ]	[398.05078125 323.82080078 0.54507637]	[454.54934692 316.09490967 0.8483907 ]	[4.59655548e+02 8.93260681e+02 7.24087954e-01]	[4.77650024e+02 8.90697449e+02 7.44932353e-01]	[4.59700195e+02 8.70123840e+02 6.48716927e-01]	[4.21335266e+02 7.98428772e+02 6.80478394e-01]	[4.18721191e+02 7.90714844e+02 7.08102167e-01]	[4.54607361e+02 7.64996216e+02 5.03384113e-01]
[421.15066528 344.33847046 0.77211982]	[431.48568726 380.27584839 0.88006818]	[377.72592163 380.25210571 0.91503316]	[359.78335571 472.60150146 0.84830922]	[344.29064941 557.1998291 0.84294713]	[482.80181885 380.30770874 0.89778596]	[503.40423584 477.60662842 0.84999537]	[521.34741211 562.43121338 0.90828937]	[436.6111145 552.08203125 0.75774181]	[398.2322998 549.50030518 0.79210281]	[411.02209473 680.35345459 0.77660161]	[441.84783936 762.42205811 0.81233555]	[467.48916626 554.70196533 0.71356881]	[462.24868774 705.92926025 0.88864416]	[4.62223663e+02 8.54800354e+02 7.85975933e-01]	[408.45553589 334.06140137 0.70571119]	[434.08950806 336.49380493 0.76811945]	[398.09561157 326.29934692 0.56788206]	[454.55679321 318.54052734 0.85673136]	[4.59678619e+02 8.93255676e+02 7.44584680e-01]	[4.77691956e+02 8.90675842e+02 7.53564656e-01]	[4.59693848e+02 8.67585999e+02 6.47305846e-01]	[4.23875366e+02 7.98403564e+02 6.74457133e-01]	[4.18790253e+02 7.90687500e+02 7.17232049e-01]	[4.54554230e+02 7.62457520e+02 5.22230923e-01]
[421.17895508 351.96966553 0.86406672]	[431.49078369 380.35314941 0.87445724]	[377.69854736 380.3414917 0.90236336]	[359.77615356 475.09848022 0.85281676]	[344.25933838 557.21118164 0.8453331 ]	[482.82589722 382.75396729 0.89215958]	[503.41815186 477.73553467 0.86575049]	[521.3223877 564.90802002 0.9073503 ]	[436.62020874 552.10803223 0.75800657]	[398.24316406 549.52514648 0.78777814]	[411.0223999 675.21191406 0.78949916]	[441.81655884 762.5057373 0.80527186]	[467.47387695 557.18585205 0.71349227]	[462.26885986 706.06585693 0.89483613]	[4.62213806e+02 8.54912048e+02 7.77861118e-01]	[408.47503662 336.68606567 0.80990803]	[436.56567383 339.04196167 0.87663341]	[398.08023071 326.37530518 0.60559934]	[454.60668945 318.66003418 0.86538279]	[4.59724457e+02 8.93402954e+02 7.53123343e-01]	[4.77705597e+02 8.90789673e+02 7.75156617e-01]	[4.59667419e+02 8.70128296e+02 6.53631270e-01]	[4.28987122e+02 8.03522461e+02 5.66772997e-01]	[4.21240967e+02 7.93235657e+02 6.00128591e-01]	[4.52042206e+02 7.64955994e+02 4.95479316e-01]
[421.19320679 351.94171143 0.84554261]	[431.52694702 382.80072021 0.86846656]	[377.70834351 382.78686523 0.89550233]	[359.77548218 475.11242676 0.8562963 ]	[341.81948853 557.26501465 0.85651994]	[482.84088135 382.81854248 0.88548249]	[503.41952515 480.13363647 0.86811793]	[521.34655762 564.85803223 0.9151774 ]	[436.58581543 554.64831543 0.75267106]	[398.23059082 549.57543945 0.785115 ]	[413.5005188 675.21551514 0.79835272]	[441.81750488 762.47967529 0.8050729 ]	[467.40054321 559.71044922 0.72221529]	[462.24026489 706.12536621 0.89017677]	[4.62211548e+02 8.54853577e+02 7.83369124e-01]	[410.96429443 336.69284058 0.80864102]	[436.56164551 336.69177246 0.86185288]	[398.13781738 331.48510742 0.59863353]	[454.62966919 318.74609375 0.86499065]	[4.59720581e+02 8.93346558e+02 7.61334538e-01]	[4.77717438e+02 8.90729004e+02 7.67407775e-01]	[4.59670197e+02 8.67642151e+02 6.45213604e-01]	[4.28968262e+02 8.03557678e+02 5.80646873e-01]	[4.21244904e+02 7.93261169e+02 6.07180357e-01]	[4.52039154e+02 7.62514282e+02 4.94573116e-01]
[421.1824646 351.96102905 0.87284791]	[431.53753662 382.87005615 0.85898978]	[377.70870972 382.83917236 0.88921905]	[359.77151489 475.12432861 0.85557133]	[341.79858398 559.70751953 0.86353987]	[482.82962036 385.31079102 0.87361622]	[503.43093872 480.21810913 0.87470043]	[521.37805176 564.96160889 0.90974706]	[436.60125732 554.68322754 0.75499201]	[398.24310303 552.07568359 0.78305829]	[413.5168457 675.24493408 0.79621214]	[441.84103394 762.51568604 0.80277032]	[467.41296387 559.73675537 0.72238868]	[462.23043823 708.61029053 0.8793596 ]	[4.62226837e+02 8.54899109e+02 7.80422568e-01]	[410.94650269 339.05181885 0.82623863]	[434.11752319 336.69064331 0.87751508]	[398.11834717 333.91964722 0.59508812]	[454.61141968 318.76782227 0.85854352]	[4.59722443e+02 8.93411499e+02 7.74538875e-01]	[4.77695343e+02 8.90800659e+02 7.83604145e-01]	[4.59685028e+02 8.70127563e+02 6.57527030e-01]	[4.28973206e+02 8.03564148e+02 5.69929540e-01]	[4.21260254e+02 7.93264282e+02 5.94048023e-01]	[4.54556122e+02 7.64975037e+02 4.94479865e-01]
[421.19207764 352.00335693 0.86362958]	[434.01538086 385.359375 0.85250485]	[377.73123169 385.30691528 0.87985218]	[359.77246094 475.17355347 0.86146027]	[341.76757812 559.76544189 0.87517619]	[482.8397522 385.37609863 0.86339098]	[503.42831421 480.27682495 0.88201231]	[521.4095459 565.03948975 0.89992857]	[436.64517212 557.17974854 0.76534075]	[398.28271484 552.10845947 0.78504682]	[413.51135254 675.27355957 0.79358464]	[441.84967041 762.52142334 0.81163275]	[467.46289062 559.76721191 0.7239095 ]	[462.21310425 708.59771729 0.87780464]	[4.62239716e+02 8.60017456e+02 7.72494495e-01]	[408.48092651 339.0725708 0.81564283]	[436.5489502 339.06838989 0.86430949]	[398.13372803 334.03088379 0.60689509]	[454.64608765 321.21087646 0.85656953]	[4.59758759e+02 8.95890076e+02 7.58840561e-01]	[4.77687469e+02 8.93252563e+02 7.79140472e-01]	[4.59690094e+02 8.70286377e+02 6.66900516e-01]	[4.26372772e+02 8.03533630e+02 6.13447189e-01]	[4.21204590e+02 7.93235168e+02 6.40630782e-01]	[4.54571930e+02 7.64984436e+02 5.10625720e-01]
[421.28253174 354.45559692 0.80677789]	[434.07888794 390.50942993 0.84857225]	[380.11050415 387.92871094 0.86708641]	[359.77554321 477.70199585 0.87004822]	[341.72866821 562.2489624 0.89200461]	[482.85775757 390.49493408 0.84852237]	[503.42556763 482.7411499 0.87344301]	[521.38519287 567.50408936 0.89877832]	[436.65759277 559.76928711 0.77905571]	[400.6265564 557.1864624 0.78348875]	[413.54174805 680.41326904 0.78977454]	[441.88882446 765.0279541 0.7914573 ]	[467.45339966 562.33154297 0.7365725 ]	[462.23794556 711.16052246 0.86466092]	[4.62256073e+02 8.59933777e+02 7.92186379e-01]	[411.00982666 339.09320068 0.77770203]	[436.63046265 339.11148071 0.82902211]	[398.17385864 336.49560547 0.71359485]	[457.1340332 323.74261475 0.8520118 ]	[4.59627441e+02 8.95937500e+02 7.78719664e-01]	[4.75160889e+02 8.93307434e+02 7.85594523e-01]	[4.59783173e+02 8.70235107e+02 6.95958197e-01]	[4.28966217e+02 8.06040039e+02 5.45715094e-01]	[4.21289795e+02 7.93303040e+02 5.62328279e-01]	[4.54604980e+02 7.65067871e+02 4.82191086e-01]
[421.33929443 354.47332764 0.74159127]	[434.06140137 393.04403687 0.85276914]	[380.10961914 390.4803772 0.86795175]	[359.77386475 480.13516235 0.8780421 ]	[341.71069336 562.27111816 0.89326286]	[482.84060669 393.00830078 0.85033917]	[503.42327881 482.82659912 0.87333083]	[521.42993164 572.58410645 0.87033504]	[436.63729858 559.80633545 0.77635646]	[400.62078857 557.22888184 0.78211367]	[413.57339478 685.53149414 0.80629545]	[444.30108643 765.02441406 0.78756046]	[467.4357605 562.36102295 0.73552376]	[462.20843506 711.12805176 0.86678159]	[4.62230042e+02 8.57466736e+02 7.89932132e-01]	[413.53463745 339.12780762 0.73425764]	[436.6517334 339.14147949 0.77503246]	[398.17929077 336.58761597 0.78765273]	[457.12423706 323.82223511 0.83751762]	[4.57201965e+02 8.95853516e+02 7.75581360e-01]	[4.75114319e+02 8.93255127e+02 7.84033835e-01]	[4.59770966e+02 8.70230652e+02 6.82469606e-01]	[4.26349731e+02 8.03554932e+02 5.95864713e-01]	[4.21240814e+02 7.93259460e+02 6.14392519e-01]	[4.57105682e+02 7.65041199e+02 4.87252623e-01]
[421.3052063 356.98977661 0.72831619]	[434.05682373 393.06335449 0.85089421]	[380.10562134 390.50125122 0.8664403 ]	[359.78491211 480.12948608 0.87415814]	[341.71420288 562.30700684 0.89264202]	[482.84863281 393.05273438 0.85249758]	[503.41464233 482.90478516 0.8768487 ]	[521.42852783 575.19024658 0.86930567]	[436.63705444 559.81494141 0.77999038]	[400.61489868 557.23443604 0.78501928]	[413.53149414 685.47912598 0.80766761]	[444.31524658 765.00585938 0.78402036]	[467.43597412 562.37408447 0.73881304]	[459.8560791 711.12280273 0.85871834]	[4.62223724e+02 8.62507568e+02 7.79667974e-01]	[411.03320312 339.2086792 0.69415939]	[436.63391113 339.26983643 0.74390429]	[398.15762329 336.61303711 0.74793005]	[457.14642334 326.34063721 0.83648646]	[4.57181122e+02 8.95874268e+02 7.59147346e-01]	[4.75086487e+02 8.93286804e+02 7.68849194e-01]	[4.59786804e+02 8.70307556e+02 6.68377280e-01]	[4.23840057e+02 8.03514526e+02 6.14214480e-01]	[4.21206390e+02 7.93226562e+02 6.30979121e-01]	[4.57130188e+02 7.65054016e+02 4.85102326e-01]
[421.27639771 357.1673584 0.82001698]	[434.05712891 395.52938843 0.86386216]	[380.10424805 393.0072937 0.87312031]	[359.77429199 480.19314575 0.88014871]	[341.70834351 562.33007812 0.89763165]	[482.84423828 395.52420044 0.85764843]	[503.41494751 482.86175537 0.87897974]	[523.76593018 575.14898682 0.86997491]	[436.60525513 562.25421143 0.7787891 ]	[398.277771 557.26959229 0.78807282]	[413.52514648 685.45471191 0.80501699]	[444.30944824 765.04327393 0.78833163]	[464.96826172 562.40332031 0.74632514]	[462.18179321 711.11785889 0.86104774]	[4.62215698e+02 8.59980774e+02 7.80182660e-01]	[413.50817871 341.80993652 0.74493325]	[436.65130615 344.29571533 0.80127877]	[398.18548584 336.60958862 0.70331597]	[457.159729 328.88183594 0.83939523]	[4.57184784e+02 8.95884277e+02 7.54966021e-01]	[4.75089203e+02 8.93283020e+02 7.63986886e-01]	[4.59774323e+02 8.70260315e+02 6.64143562e-01]	[4.23814331e+02 8.03550659e+02 6.32181406e-01]	[4.21181000e+02 7.93254028e+02 6.41580522e-01]	[4.57140778e+02 7.67486633e+02 4.91710424e-01]
[421.37069702 357.20861816 0.76217085]	[434.05493164 395.55435181 0.86279792]	[380.09786987 393.04171753 0.87428522]	[359.77624512 480.27374268 0.88937962]	[341.71084595 562.35650635 0.90208983]	[482.86273193 395.57254028 0.86285114]	[503.41973877 485.36538696 0.87004548]	[523.75506592 577.70422363 0.87145746]	[436.6161499 562.27722168 0.78596592]	[400.61312866 559.73596191 0.79211438]	[413.53100586 685.41278076 0.80192339]	[441.91009521 765.07000732 0.79792273]	[467.39990234 562.42687988 0.74597991]	[462.20330811 711.18377686 0.85536391]	[4.62226166e+02 8.59987061e+02 7.82366395e-01]	[416.07705688 344.32449341 0.69958484]	[439.0874939 346.8296814 0.7612769]	[398.21279907 336.64321899 0.78393555]	[457.18637085 328.93609619 0.84303802]	[4.57194763e+02 8.95884583e+02 7.57616580e-01]	[4.75099457e+02 8.93283630e+02 7.67028809e-01]	[4.59779297e+02 8.70273499e+02 6.69566572e-01]	[4.23850464e+02 8.03547485e+02 6.32439375e-01]	[4.21193237e+02 7.93258301e+02 6.44076765e-01]	[4.54642120e+02 7.67515808e+02 4.94530916e-01]
[421.37857056 357.20172119 0.76088083]	[434.05267334 395.55175781 0.86172175]	[380.09466553 393.03933716 0.87419432]	[359.77157593 480.2961731 0.89310527]	[341.70675659 562.36083984 0.90379357]	[482.86096191 395.57192993 0.86304283]	[503.41397095 485.35992432 0.8715297 ]	[523.75512695 577.69940186 0.87046158]	[436.61560059 562.27764893 0.7855435 ]	[400.61114502 559.73815918 0.79259855]	[413.51977539 685.39605713 0.79998863]	[441.90817261 765.04675293 0.79354155]	[467.40258789 562.42553711 0.74521375]	[462.21340942 711.17462158 0.85741913]	[4.62229767e+02 8.59953857e+02 7.87384212e-01]	[416.08236694 344.31799316 0.6998316 ]	[439.09158325 346.81912231 0.76153469]	[398.21972656 336.64364624 0.78363192]	[457.1854248 328.92404175 0.84265733]	[4.57218628e+02 8.95867676e+02 7.57866323e-01]	[4.75126862e+02 8.93260620e+02 7.68117130e-01]	[4.59768860e+02 8.70246521e+02 6.72573686e-01]	[4.23879730e+02 8.03557678e+02 6.05300307e-01]	[4.21214142e+02 7.93271973e+02 6.18926466e-01]	[4.54641510e+02 7.67491455e+02 4.90607738e-01]
[423.78939819 357.17129517 0.75686836]	[434.06945801 395.55258179 0.86350781]	[380.10543823 393.03665161 0.87373173]	[359.77859497 480.29992676 0.89279342]	[341.71932983 562.3380127 0.90066147]	[482.86941528 395.57507324 0.862432 ]	[503.41668701 485.37686157 0.87005591]	[521.40527344 577.73309326 0.87504989]	[436.62390137 562.27893066 0.78615057]	[400.61694336 559.73876953 0.79286301]	[413.53762817 682.91943359 0.80017096]	[441.89245605 765.08392334 0.80062759]	[467.40667725 562.42840576 0.74440646]	[462.20367432 711.16485596 0.85970932]	[4.62236755e+02 8.59955139e+02 7.85776258e-01]	[416.10702515 344.2713623 0.70333564]	[439.10644531 344.31259155 0.7618103 ]	[398.24615479 336.64730835 0.79343104]	[457.19790649 328.93222046 0.84553814]	[4.57212158e+02 8.95841370e+02 7.56613851e-01]	[4.75124207e+02 8.93248962e+02 7.68669724e-01]	[4.59779388e+02 8.70239014e+02 6.74332380e-01]	[4.26369537e+02 8.06026550e+02 5.95150173e-01]	[4.21229645e+02 7.93297974e+02 6.07779205e-01]	[4.54618958e+02 7.67532288e+02 4.93175328e-01]
[423.89645386 357.1784668 0.72563297]	[434.07363892 395.53005981 0.85868895]	[380.12225342 393.00396729 0.87106258]	[359.7911377 480.26187134 0.88898635]	[341.71817017 562.30755615 0.89626765]	[482.86166382 395.5513916 0.86268783]	[503.40548706 485.35580444 0.87333369]	[521.39038086 577.73706055 0.87956858]	[436.60742188 562.24511719 0.77724499]	[398.27862549 557.26513672 0.78917867]	[413.534729 682.89050293 0.79802889]	[441.87399292 767.48431396 0.80770141]	[464.96075439 562.39715576 0.74570096]	[462.22866821 711.1449585 0.86483622]	[4.62236908e+02 8.59951843e+02 7.86466479e-01]	[418.57556152 344.29641724 0.69145834]	[439.17321777 344.33068848 0.74842954]	[400.60772705 336.68789673 0.82044065]	[457.21896362 328.92547607 0.84518546]	[4.57203156e+02 8.95902893e+02 7.55966783e-01]	[4.75123260e+02 8.93297974e+02 7.63762295e-01]	[4.59772888e+02 8.70237549e+02 6.76604867e-01]	[4.26377716e+02 8.06088257e+02 6.07070684e-01]	[4.21233826e+02 7.95802368e+02 6.07289314e-01]	[4.54579956e+02 7.67529785e+02 5.01109064e-01]
[421.38116455 357.12734985 0.72390723]	[434.09759521 395.50363159 0.85766065]	[380.13217163 390.5072937 0.86613488]	[359.79580688 480.23788452 0.89080453]	[341.7718811 562.28320312 0.89351273]	[482.88421631 395.52874756 0.85530221]	[503.41445923 482.94515991 0.87601316]	[521.38781738 577.71972656 0.8784554 ]	[436.62680054 559.82183838 0.77986318]	[400.63186646 557.24157715 0.78766644]	[413.58306885 682.8706665 0.79752809]	[441.89086914 765.07550049 0.800731 ]	[467.39620972 562.37689209 0.7451483 ]	[462.22845459 708.68878174 0.86573619]	[4.62269348e+02 8.57406128e+02 7.90812254e-01]	[416.06448364 341.77230835 0.68728167]	[439.09738159 344.25280762 0.73654634]	[398.27645874 336.64401245 0.74489081]	[457.20977783 328.93304443 0.84812319]	[4.59691772e+02 8.93438171e+02 7.79800653e-01]	[4.77671051e+02 8.93211060e+02 7.85638690e-01]	[4.59784302e+02 8.70190613e+02 6.82462811e-01]	[4.28910034e+02 8.06104370e+02 5.71177185e-01]	[4.21277679e+02 7.95808838e+02 5.75774372e-01]	[4.54609009e+02 7.67503113e+02 4.82054293e-01]
[426.38995361 354.54095459 0.65940863]	[434.08938599 392.99264526 0.84607875]	[380.1569519 387.9317627 0.86196089]	[359.80819702 480.12988281 0.88210809]	[341.77084351 559.81097412 0.87652022]	[482.87561035 393.0177002 0.85290873]	[503.40591431 482.86026001 0.88301247]	[521.35418701 572.6451416 0.86722404]	[436.6255188 559.7434082 0.77161741]	[398.275177 554.69030762 0.78361833]	[413.54779053 675.23919678 0.79815644]	[441.86071777 765.00811768 0.80136788]	[467.41644287 562.30371094 0.73558581]	[462.30499268 708.68255615 0.87410134]	[4.62279694e+02 8.57427429e+02 7.89754033e-01]	[418.6104126 339.23104858 0.67798376]	[439.18612671 339.21859741 0.74306995]	[400.65249634 336.59158325 0.81429684]	[459.58862305 326.33834839 0.8514744 ]	[4.59777496e+02 8.93410645e+02 7.96666861e-01]	[4.77742157e+02 8.90802734e+02 8.01844239e-01]	[4.59729004e+02 8.70211487e+02 6.88868821e-01]	[4.34091919e+02 8.06102295e+02 5.37314057e-01]	[4.21358673e+02 7.95817993e+02 5.40018618e-01]	[4.54559509e+02 7.65038269e+02 4.74280447e-01]
[423.82028198 339.24514771 0.80301237]	[434.07363892 387.92233276 0.84567219]	[380.13064575 385.35919189 0.87155277]	[359.79074097 477.68432617 0.87596917]	[344.25640869 559.7723999 0.86731011]	[482.87667847 390.44836426 0.85277385]	[503.40560913 480.36401367 0.88427967]	[521.3180542 567.44372559 0.89663434]	[436.58786011 557.19433594 0.7535764 ]	[398.24252319 552.11798096 0.77882272]	[413.58413696 672.70776367 0.80107296]	[4.44309052e+02 7.65067444e+02 7.62322307e-01]	[464.96231079 559.78686523 0.730995 ]	[462.3024292 708.50665283 0.8800559 ]	[4.62306580e+02 8.54825073e+02 7.86379337e-01]	[416.06863403 331.46905518 0.78185499]	[436.69363403 328.9203186 0.78900552]	[400.62127686 334.05117798 0.7940824 ]	[459.60125732 321.21234131 0.88535023]	[4.59793671e+02 8.93310059e+02 7.88189590e-01]	[4.80186676e+02 8.90702637e+02 7.84910440e-01]	[4.59780701e+02 8.67637024e+02 6.67458773e-01]	[4.36577454e+02 8.08583374e+02 4.71247137e-01]	[4.23863342e+02 7.98384460e+02 4.59732711e-01]	[4.54639587e+02 7.67500183e+02 4.33236450e-01]
[421.37802124 352.0274353 0.84201157]	[434.03543091 385.31878662 0.85993844]	[377.73294067 382.84457397 0.88413966]	[359.77075195 475.11566162 0.85915613]	[344.2913208 557.21624756 0.84143621]	[482.89086914 385.35424805 0.86467922]	[503.39093018 480.27084351 0.891635 ]	[521.26062012 564.95428467 0.91259688]	[434.11737061 552.12475586 0.73796594]	[398.20169067 549.52844238 0.77968949]	[416.01351929 672.66070557 0.80608982]	[4.44310333e+02 7.62503723e+02 7.59977996e-01]	[464.91583252 557.23455811 0.73147851]	[462.33074951 706.05334473 0.88965297]	[4.62324829e+02 8.52244873e+02 8.08679998e-01]	[416.09381104 339.08694458 0.83713019]	[439.10372925 339.1210022 0.89336115]	[400.65145874 331.40426636 0.66312194]	[459.63562012 321.22796631 0.88218004]	[4.59662231e+02 8.88231262e+02 7.71944344e-01]	[4.77729706e+02 8.85648499e+02 7.54535913e-01]	[4.59802643e+02 8.59993408e+02 6.78601921e-01]	[4.36611572e+02 8.03505920e+02 4.94345933e-01]	[4.23911713e+02 7.93262756e+02 5.06721258e-01]	[4.54643097e+02 7.64972656e+02 4.42411423e-01]
[421.38928223 346.83200073 0.80684066]	[431.53265381 377.72888184 0.88536078]	[377.74917603 377.72817993 0.91158491]	[359.77249146 464.91104126 0.86668926]	[346.8793335 546.96343994 0.85445011]	[482.83566284 377.73760986 0.90069938]	[503.38223267 472.59472656 0.85358012]	[521.28399658 562.26586914 0.90432918]	[436.56390381 544.36950684 0.78417742]	[398.21755981 541.89678955 0.81399554]	[416.11679077 664.99328613 0.85979956]	[441.77575684 754.77600098 0.81178641]	[464.97091675 544.5065918 0.74159724]	[462.40124512 690.71221924 0.82981265]	[4.62332886e+02 8.41980225e+02 7.88489878e-01]	[416.11264038 336.49810791 0.74951231]	[439.12329102 336.54837036 0.85999811]	[400.634552 318.73397827 0.60818303]	[459.68930054 316.05856323 0.8869406 ]	[4.62246338e+02 8.70325684e+02 7.54839301e-01]	[4.80230377e+02 8.70220764e+02 7.81859279e-01]	[4.59801453e+02 8.52197205e+02 6.82855070e-01]	[4.31483368e+02 7.95796997e+02 6.09296203e-01]	[4.21264404e+02 7.88195557e+02 6.58896446e-01]	[4.52005249e+02 7.57315430e+02 5.00917792e-01]
[426.41412354 339.23071289 0.76027185]	[434.01611328 377.50845337 0.8716768 ]	[377.74127197 377.52496338 0.89209712]	[359.75790405 462.29553223 0.88534075]	[349.42684937 544.38342285 0.88934439]	[482.86325073 375.09124756 0.88030142]	[503.37924194 464.83218384 0.86206359]	[521.31365967 554.62884521 0.86294562]	[436.5949707 541.78973389 0.78753763]	[398.24713135 539.29602051 0.80109811]	[416.13909912 662.43939209 0.84693241]	[441.70153809 752.29052734 0.83685839]	[464.96850586 541.8963623 0.75010824]	[462.44573975 688.02172852 0.86049324]	[4.64838684e+02 8.34267578e+02 7.89596796e-01]	[418.68606567 331.47225952 0.70621639]	[439.23928833 331.49359131 0.769997 ]	[400.68676758 318.53094482 0.81807667]	[459.6630249 313.42980957 0.85806978]	[4.62266388e+02 8.65136292e+02 7.39524841e-01]	[4.80276398e+02 8.62520569e+02 7.44945288e-01]	[4.62302979e+02 8.44580383e+02 6.41530454e-01]	[4.36637238e+02 7.93268860e+02 6.86433315e-01]	[4.21337921e+02 7.88198792e+02 7.19067156e-01]	[4.46973938e+02 7.54818298e+02 5.49802899e-01]
[423.77175903 318.69644165 0.79488546]	[434.0201416 369.95333862 0.83394128]	[377.71798706 369.90863037 0.85570401]	[359.76623535 459.62869263 0.88285631]	[349.41778564 541.76464844 0.88042438]	[482.83728027 369.89547729 0.85294342]	[503.39675903 462.23065186 0.88927174]	[521.3157959 544.47814941 0.90870887]	[436.58483887 536.70245361 0.75995898]	[398.21414185 534.17834473 0.78167266]	[418.5300293 662.38262939 0.83133292]	[441.73153687 757.30603027 0.82123047]	[467.39498901 539.20129395 0.73159921]	[464.86621094 680.38275146 0.81857222]	[4.64934174e+02 8.26651917e+02 7.90712714e-01]	[416.02713013 308.40869141 0.73032659]	[436.662323 305.79147339 0.74837065]	[398.27731323 313.42477417 0.69402516]	[459.65982056 300.68408203 0.88158393]	[4.64832062e+02 8.57360352e+02 7.36193299e-01]	[4.82795868e+02 8.54786560e+02 7.84573257e-01]	[4.62360992e+02 8.31774048e+02 6.95797384e-01]	[4.39129974e+02 7.95805603e+02 6.38505459e-01]	[4.21386841e+02 7.90704224e+02 6.58582926e-01]	[4.46948273e+02 7.62402588e+02 5.25851488e-01]
[421.30340576 323.80484009 0.75103736]	[431.49761963 362.22064209 0.86968923]	[377.66793823 362.2522583 0.88866186]	[359.73684692 454.55075073 0.85841227]	[351.94308472 539.16601562 0.84898877]	[482.82940674 362.21551514 0.89968354]	[503.41329956 459.59658813 0.8732121 ]	[521.37365723 541.82751465 0.92423737]	[436.55648804 529.02624512 0.75595295]	[398.18746948 528.97576904 0.792611 ]	[416.11810303 659.80749512 0.82369447]	[441.73034668 759.88378906 0.8310957 ]	[467.41845703 531.54138184 0.72929519]	[462.40582275 667.65991211 0.85061264]	[4.69962677e+02 8.21523743e+02 7.36178875e-01]	[413.58621216 315.95025635 0.682688 ]	[436.66983032 316.00979614 0.75724822]	[400.6305542 305.79483032 0.53743708]	[459.67315674 298.09832764 0.88851655]	[4.67390442e+02 8.52177673e+02 8.06133091e-01]	[4.82855225e+02 8.49752930e+02 8.22262645e-01]	[4.64867920e+02 8.29239746e+02 6.45398200e-01]	[4.39099579e+02 7.98366089e+02 6.66057289e-01]	[4.23777832e+02 7.90787170e+02 6.89703047e-01]	[4.46973083e+02 7.64973083e+02 5.67070246e-01]
[423.87731934 316.0609436 0.72069961]	[428.98922729 357.1355896 0.88355756]	[377.66790771 357.22900391 0.903 ]	[359.71777344 446.87805176 0.864079 ]	[351.99273682 526.53582764 0.84992778]	[482.78713989 357.07537842 0.90218413]	[503.36828613 449.45452881 0.86163515]	[523.75463867 539.19122314 0.8868522 ]	[436.58578491 523.93505859 0.78056699]	[398.19851685 523.90612793 0.8143965 ]	[416.13497925 654.75695801 0.82624435]	[441.79525757 762.43884277 0.84878135]	[467.49093628 523.97094727 0.73734593]	[462.40911865 664.9899292 0.87724042]	[4.70025696e+02 8.11170044e+02 7.67007887e-01]	[416.12915039 300.69924927 0.64857447]	[439.13134766 300.67044067 0.70203865]	[400.61221313 298.14038086 0.68436742]	[459.64178467 292.89822388 0.86100709]	[4.69977051e+02 8.47182678e+02 7.75486529e-01]	[4.85407623e+02 8.44549438e+02 7.71842420e-01]	[4.64859833e+02 8.13789185e+02 6.40437782e-01]	[4.34097717e+02 8.00911743e+02 6.71935916e-01]	[4.21250977e+02 7.90766663e+02 7.34783649e-01]	[4.51995819e+02 7.65074219e+02 5.98779321e-01]
[423.86392212 316.05429077 0.72027433]	[428.98989868 357.13470459 0.88349527]	[377.66934204 357.22842407 0.90288818]	[359.72027588 446.88052368 0.86327767]	[351.99700928 526.53265381 0.85115153]	[482.78604126 357.07528687 0.90180671]	[503.37585449 449.45791626 0.85999054]	[523.75518799 539.18328857 0.88585514]	[436.58685303 523.94018555 0.77940482]	[398.19851685 523.91259766 0.81362164]	[416.13980103 657.25689697 0.82716286]	[441.83428955 762.43536377 0.84517205]	[467.49371338 523.97515869 0.73683912]	[462.39907837 664.99224854 0.87977058]	[4.70020935e+02 8.11178284e+02 7.65564322e-01]	[416.11416626 300.69009399 0.6480661 ]	[439.12228394 300.65753174 0.7005015 ]	[400.60809326 298.13943481 0.67440444]	[459.64297485 292.89523315 0.8614912 ]	[4.69966187e+02 8.47182312e+02 7.71442652e-01]	[4.85398224e+02 8.44550659e+02 7.70172298e-01]	[4.64872772e+02 8.13799561e+02 6.31794870e-01]	[4.34053833e+02 7.98405090e+02 6.69985414e-01]	[4.21250671e+02 7.90731995e+02 7.37613678e-01]	[4.52064575e+02 7.65081726e+02 5.93013346e-01]
[423.89889526 310.93774414 0.67153728]	[428.95550537 354.54464722 0.85644603]	[377.61306763 354.5980835 0.87743628]	[359.71481323 441.77908325 0.89616048]	[351.99102783 523.87188721 0.88827986]	[482.78189087 351.96746826 0.85870582]	[503.3430481 441.77871704 0.89223605]	[523.76715088 526.41967773 0.90331846]	[436.60470581 521.27612305 0.78423429]	[398.22503662 521.22735596 0.80770618]	[416.13259888 649.62054443 0.82871908]	[441.72488403 762.4317627 0.84889108]	[467.47488403 521.34313965 0.7418251 ]	[462.44204712 662.35009766 0.83372891]	[4.75126465e+02 8.03561584e+02 7.73709118e-01]	[416.1640625 298.00631714 0.65346539]	[439.14422607 295.63931274 0.70635957]	[398.28457642 295.41171265 0.72805601]	[459.60098267 285.26098633 0.82733095]	[4.67461304e+02 8.34416504e+02 7.71406591e-01]	[4.85360443e+02 8.31889404e+02 8.24147820e-01]	[4.67475433e+02 8.08716370e+02 6.48206770e-01]	[4.36643646e+02 8.00943115e+02 7.07668483e-01]	[4.21260895e+02 7.90804749e+02 7.53638089e-01]	[4.46947662e+02 7.67468018e+02 6.19784534e-01]
[421.33584595 298.17825317 0.81939822]	[428.94110107 341.7980957 0.85224557]	[377.60220337 344.31936646 0.85489583]	[359.6836853 436.66134644 0.87704372]	[351.98956299 521.22418213 0.87577426]	[482.74191284 341.71984863 0.89750081]	[503.35522461 439.07849121 0.87433791]	[523.80560303 521.27545166 0.90180027]	[436.6187439 516.12756348 0.75796866]	[398.19656372 516.12963867 0.78074443]	[416.10943604 646.96087646 0.86331767]	[441.7019043 764.94903564 0.86893666]	[469.98651123 516.1270752 0.71640116]	[464.87393188 649.64349365 0.82247555]	[4.77603302e+02 7.95821106e+02 7.80015528e-01]	[413.53933716 287.83306885 0.70763922]	[436.6161499 285.31225586 0.74809879]	[398.19696045 285.25363159 0.57541436]	[459.59069824 277.52386475 0.87953126]	[4.72551666e+02 8.31831238e+02 8.30133677e-01]	[485.46279907 831.63586426 0.85124969]	[4.69977417e+02 8.06058289e+02 6.44313157e-01]	[4.36634064e+02 8.00939148e+02 7.11537123e-01]	[4.21181427e+02 7.90797974e+02 7.65964806e-01]	[4.46966309e+02 7.67592590e+02 6.67160094e-01]
[421.33828735 298.17282104 0.82025921]	[428.93521118 341.78967285 0.85366201]	[377.59796143 344.31985474 0.85524356]	[359.68508911 436.65499878 0.87741888]	[351.9871521 521.2208252 0.8748129]	[482.73757935 341.71008301 0.89756608]	[503.35708618 439.07595825 0.87316847]	[523.80505371 521.27380371 0.90160596]	[436.61352539 516.11883545 0.75697523]	[398.19363403 516.12042236 0.78052044]	[416.10061646 646.92675781 0.86478043]	[441.70584106 764.95233154 0.87176454]	[469.97958374 516.11993408 0.71637321]	[464.8699646 649.62841797 0.82556677]	[4.77601807e+02 7.95831604e+02 7.77942300e-01]	[413.53155518 287.82028198 0.70691568]	[436.6166687 285.29324341 0.74825829]	[398.18774414 285.25418091 0.5743196 ]	[459.58743286 277.51089478 0.87771326]	[4.72538330e+02 8.31825256e+02 8.29275429e-01]	[485.44992065 831.63427734 0.85069835]	[4.69981903e+02 8.06069092e+02 6.45759583e-01]	[4.36640747e+02 8.00950745e+02 7.11844981e-01]	[4.21188538e+02 7.90804321e+02 7.63952196e-01]	[4.46971893e+02 7.67596436e+02 6.69800043e-01]
[423.80975342 298.14102173 0.70493913]	[426.38369751 339.05456543 0.88855612]	[377.57015991 339.20239258 0.89154243]	[359.69256592 431.52719116 0.85186803]	[352.00949097 513.63909912 0.83009815]	[480.3260498 336.61300659 0.90446854]	[503.33532715 426.41854858 0.85338312]	[523.82049561 516.11779785 0.86749393]	[436.64282227 508.45376587 0.76292151]	[398.20446777 508.45782471 0.78808647]	[416.13809204 644.35571289 0.86154485]	[439.3117981 762.44549561 0.85656089]	[472.53921509 508.44842529 0.71884638]	[464.83041382 644.54711914 0.85006052]	[477.68759155 790.68499756 0.82672977]	[416.09863281 287.84432983 0.61076725]	[439.07208252 287.85305786 0.69446003]	[398.21444702 277.67733765 0.60986406]	[457.18725586 272.4473877 0.84199518]	[4.77600098e+02 8.29036255e+02 8.27665806e-01]	[4.87981384e+02 8.24010254e+02 7.99790263e-01]	[4.69970032e+02 7.98369080e+02 6.45669103e-01]	[4.36632141e+02 7.98359802e+02 7.06899524e-01]	[4.21154999e+02 7.90721497e+02 7.72121966e-01]	[4.44376709e+02 7.67563843e+02 6.62064075e-01]
[423.82321167 280.16812134 0.80280429]	[426.34490967 323.82183838 0.84608328]	[377.50778198 328.93365479 0.83478689]	[359.62115479 418.68682861 0.89974749]	[354.46621704 500.82675171 0.88943583]	[480.34268188 321.20452881 0.89282125]	[503.33056641 416.12191772 0.85714877]	[523.85766602 500.66445923 0.88806295]	[436.68652344 498.2623291 0.7775442 ]	[398.23867798 500.70489502 0.80440372]	[418.69668579 636.72625732 0.84185779]	[439.24069214 765.01849365 0.85748255]	[472.55349731 498.25250244 0.71976823]	[470.00024414 636.73638916 0.78909272]	[480.19940186 780.3961792 0.81631106]	[416.06906128 272.40933228 0.75251782]	[436.65234375 272.38143921 0.79110825]	[398.21511841 267.35430908 0.67256361]	[454.6031189 257.1206665 0.77688593]	[477.65939331 811.24523926 0.83481443]	[493.07766724 808.72192383 0.83438951]	[4.75085663e+02 7.88226624e+02 7.09201097e-01]	[4.41691772e+02 7.98379333e+02 7.20342934e-01]	[4.21343811e+02 7.90811340e+02 7.45886326e-01]	[4.41815155e+02 7.70171692e+02 6.73068583e-01]
[434.02352905 277.64855957 0.72761279]	[423.87084961 318.63919067 0.9040423 ]	[375.11016846 321.21966553 0.85527819]	[359.61306763 416.08831787 0.87150449]	[354.45422363 498.20910645 0.85874486]	[480.27761841 316.14312744 0.91103351]	[503.3057251 408.40890503 0.8530674 ]	[523.86517334 493.1199646 0.87164426]	[436.69503784 493.12518311 0.76435828]	[398.23513794 495.63400269 0.78121465]	[418.70904541 631.59967041 0.85380536]	[439.2649231 767.49023438 0.86520636]	[472.59915161 493.06280518 0.7149837 ]	[472.55667114 629.12792969 0.79106456]	[480.26168823 780.39978027 0.82038057]	[421.20046997 272.38653564 0.69439608]	[439.26702881 269.8637085 0.7185396 ]	[400.6947937 259.62243652 0.77573413]	[454.59390259 254.3994751 0.61562657]	[477.71032715 808.73925781 0.81400639]	[4.95607727e+02 8.08545715e+02 7.90158033e-01]	[4.75156616e+02 7.90619751e+02 7.20995367e-01]	[4.39272003e+02 7.98443604e+02 7.22622514e-01]	[4.21337036e+02 7.93239197e+02 7.41278708e-01]	[4.41866119e+02 7.70286438e+02 6.74310982e-01]
[434.08190918 259.68389893 0.7650075 ]	[423.90124512 310.91421509 0.84938389]	[377.49612427 313.5043335 0.855214 ]	[359.62307739 400.73104858 0.88964128]	[354.50512695 482.89447021 0.88041145]	[480.29690552 303.27978516 0.86364311]	[503.28253174 398.13214111 0.88169336]	[523.8302002 480.27334595 0.9000693 ]	[439.14932251 482.82192993 0.79941136]	[400.6237793 482.8840332 0.79415131]	[418.73587036 626.55505371 0.88694459]	[439.26589966 767.56219482 0.87567443]	[477.61270142 482.7585144 0.74402714]	[480.18847656 623.95556641 0.85781741]	[482.94662476 770.24279785 0.83794743]	[421.15872192 254.40698242 0.77911955]	[439.322052 251.91996765 0.76689178]	[400.61987305 251.94070435 0.82781678]	[4.54550446e+02 2.39116348e+02 4.03815210e-01]	[4.80234741e+02 8.06000854e+02 8.03349137e-01]	[4.98239410e+02 8.00919189e+02 7.60845304e-01]	[4.80326721e+02 7.85515442e+02 6.94216669e-01]	[4.39153870e+02 8.00923035e+02 7.10297108e-01]	[4.21203644e+02 7.93305115e+02 7.37465441e-01]	[4.44399139e+02 7.72811951e+02 7.53252208e-01]
[428.95812988 262.20535278 0.74857557]	[423.80523682 300.71459961 0.88818347]	[375.06481934 305.82489014 0.82452464]	[359.5635376 398.25543213 0.90578496]	[354.50973511 482.72171021 0.89235514]	[480.25033569 298.17382812 0.91619188]	[503.25582886 392.97702026 0.84815359]	[523.84680176 477.69152832 0.89461726]	[439.16418457 480.24807739 0.80944741]	[398.27355957 480.32064819 0.80263835]	[418.74719238 626.42016602 0.89282769]	[439.24465942 767.578125 0.8843472 ]	[477.65570068 480.18777466 0.74521738]	[480.29910278 623.81951904 0.86307669]	[485.46951294 770.20574951 0.82503128]	[418.68792725 254.50114441 0.77570158]	[439.16030884 254.41088867 0.82318091]	[398.24615479 246.80859375 0.76950407]	[449.48321533 236.53408813 0.61624062]	[4.82778015e+02 7.98391113e+02 7.88808882e-01]	[500.77606201 793.32019043 0.7940132 ]	[4.82893585e+02 7.85471802e+02 6.96884155e-01]	[4.39100647e+02 7.98375061e+02 7.10331917e-01]	[4.21166351e+02 7.93251953e+02 7.49489784e-01]	[4.44387512e+02 7.72830750e+02 7.57814050e-01]
[426.38522339 259.68527222 0.79840869]	[423.81021118 298.1265564 0.9112308 ]	[375.08001709 300.73397827 0.846147 ]	[359.57458496 395.60543823 0.88199699]	[354.51092529 480.12149048 0.87090659]	[480.20254517 295.60269165 0.90913433]	[500.90618896 385.38134766 0.85810804]	[523.81280518 475.11672974 0.86721647]	[439.2237854 480.16918945 0.79877949]	[400.65600586 480.26644897 0.79130888]	[418.79812622 626.45220947 0.88077611]	[439.23684692 767.57312012 0.887079 ]	[480.12023926 477.65386963 0.73714411]	[480.33853149 618.84014893 0.84866637]	[493.12695312 770.18096924 0.8072983 ]	[418.62521362 254.37371826 0.7986111 ]	[439.11566162 251.94052124 0.84115285]	[398.1647644 239.16264343 0.73744363]	[454.56622314 233.89057922 0.71177506]	[4.85389069e+02 7.98364197e+02 7.77254343e-01]	[5.03363525e+02 7.93291809e+02 7.91892231e-01]	[4.90489777e+02 7.85498962e+02 6.78037345e-01]	[4.36661194e+02 7.98377686e+02 7.12593794e-01]	[4.18783875e+02 7.93237854e+02 7.57780612e-01]	[4.44376617e+02 7.72820740e+02 7.57050216e-01]
[426.36276245 257.14257812 0.80888742]	[423.79376221 295.62484741 0.91219795]	[375.04504395 298.20846558 0.85754341]	[357.22290039 395.50750732 0.86434543]	[354.49685669 477.64071655 0.85428333]	[480.17684937 295.39486694 0.88243645]	[500.87023926 382.76159668 0.87633508]	[523.78411865 467.41369629 0.87522453]	[439.23831177 475.16421509 0.78068495]	[400.66177368 477.69970703 0.77545154]	[421.175354 623.96014404 0.89135945]	[439.27005005 767.50018311 0.89350665]	[480.15078735 472.56646729 0.73110068]	[482.79016113 618.79888916 0.86412108]	[498.21591187 767.65496826 0.84454751]	[418.58840942 251.83273315 0.76588106]	[439.12026978 249.32061768 0.80346483]	[398.16027832 236.59440613 0.73531806]	[454.63018799 231.31236267 0.7343691 ]	[490.50744629 793.2722168 0.80290961]	[503.49536133 790.71069336 0.81410682]	[4.95609161e+02 7.77923340e+02 6.85558617e-01]	[4.39142517e+02 7.95839905e+02 7.43292987e-01]	[4.21222687e+02 7.90815796e+02 7.88092375e-01]	[444.40115356 772.69915771 0.77786165]
[431.51358032 256.94558716 0.78661776]	[423.8052063 295.45733643 0.90394866]	[375.05899048 298.00924683 0.86660635]	[357.19232178 390.51119995 0.85121059]	[354.47451782 475.08004761 0.83207929]	[480.18365479 292.87158203 0.86121047]	[500.84954834 380.30175781 0.88055462]	[523.78338623 464.91772461 0.88210011]	[439.2772522 472.59536743 0.76629049]	[400.68478394 477.63485718 0.76148742]	[421.22909546 623.92352295 0.88500488]	[439.2789917 767.57012939 0.90291709]	[480.18457031 467.43893433 0.73971015]	[482.88589478 616.24133301 0.8421824 ]	[500.76223755 770.15411377 0.84627491]	[418.771698 246.75732422 0.74049127]	[439.27713013 241.69535828 0.78217822]	[398.20385742 234.08227539 0.84489286]	[454.58706665 228.78323364 0.55360818]	[5.00760010e+02 7.93313293e+02 7.49212742e-01]	[5.16166077e+02 7.90700439e+02 7.37659872e-01]	[4.95669373e+02 7.85543152e+02 7.09995985e-01]	[4.39108734e+02 7.95856934e+02 7.53750741e-01]	[421.18411255 790.82745361 0.80196095]	[4.44390656e+02 7.72782288e+02 7.69087434e-01]
[428.90774536 256.98446655 0.83769983]	[423.81750488 293.01651001 0.89409131]	[375.05493164 295.56048584 0.86853433]	[357.17227173 387.93081665 0.84768575]	[354.47897339 472.51687622 0.82741421]	[480.22338867 290.36514282 0.86006802]	[500.81484985 380.17276001 0.89590907]	[523.77862549 462.36264038 0.91468734]	[441.66665649 470.03445435 0.7592994 ]	[400.75402832 475.15481567 0.74990344]	[421.2749939 623.90771484 0.8852973 ]	[439.28231812 767.49932861 0.90315151]	[480.24954224 464.87341309 0.75760156]	[482.91769409 613.64813232 0.83256274]	[503.3979187 770.14349365 0.84599 ]	[418.63952637 244.24473572 0.78423446]	[439.21316528 244.18643188 0.85441309]	[398.16711426 233.91326904 0.80235183]	[454.58926392 226.28468323 0.63924873]	[5.03440857e+02 7.93333191e+02 7.77466178e-01]	[521.35559082 790.72064209 0.79506874]	[5.00823395e+02 7.82978821e+02 7.69114017e-01]	[4.39128601e+02 7.93361389e+02 7.90610909e-01]	[421.20550537 790.77709961 0.82589304]	[444.37390137 770.30541992 0.80315018]
[426.43215942 256.99453735 0.83985579]	[423.82168579 293.01968384 0.8940466 ]	[375.05444336 295.56628418 0.8690086 ]	[357.17306519 387.94186401 0.84742188]	[354.48013306 472.52389526 0.82762331]	[480.23355103 290.36785889 0.86247146]	[500.81082153 380.15887451 0.89813673]	[523.77459717 462.3487854 0.91454959]	[441.66955566 472.53894043 0.75966948]	[400.75897217 477.6192627 0.75041306]	[421.28509521 623.91687012 0.88211733]	[439.28320312 767.51147461 0.9042303 ]	[480.25823975 464.89428711 0.75544316]	[482.92144775 613.65649414 0.83125031]	[503.39923096 770.16278076 0.84506476]	[418.61642456 244.2509613 0.78402799]	[439.19644165 244.19940186 0.85692596]	[398.16149902 233.91429138 0.79257429]	[454.60427856 226.26745605 0.67224449]	[5.03457886e+02 7.93341125e+02 7.69945145e-01]	[521.36608887 790.72912598 0.79094404]	[5.00818878e+02 7.83011719e+02 7.73135006e-01]	[439.13067627 793.36309814 0.79816401]	[421.20779419 790.77685547 0.82978004]	[444.37106323 772.69049072 0.79951239]
[434.05926514 251.88664246 0.78989971]	[423.82568359 292.98620605 0.89151651]	[375.05584717 295.52468872 0.86542046]	[357.14816284 387.87698364 0.84792185]	[354.44308472 470.00448608 0.82001436]	[480.22805786 287.83413696 0.86070299]	[500.80282593 380.15737915 0.89615393]	[523.7800293 462.32681274 0.91769612]	[441.71893311 470.03860474 0.75090408]	[400.79495239 475.14544678 0.74273592]	[421.29119873 623.85797119 0.88195741]	[439.27957153 767.4776001 0.90365875]	[480.30612183 464.8760376 0.75801343]	[485.45162964 613.64703369 0.8138687 ]	[506.02285767 767.49401855 0.81739539]	[421.17327881 236.62947083 0.81120968]	[439.31271362 236.50498962 0.88001955]	[398.19592285 233.85543823 0.86468339]	[454.55859375 221.14974976 0.51411867]	[505.93444824 790.80072021 0.83397359]	[523.89050293 790.5927124 0.84083742]	[5.03450958e+02 7.72728760e+02 7.70043314e-01]	[439.15328979 793.2925415 0.81242573]	[421.23419189 790.72705078 0.83795893]	[444.3586731 770.28674316 0.81152683]
[436.65817261 246.79019165 0.8136571 ]	[423.81500244 292.95288086 0.88831598]	[375.05667114 295.48931885 0.86277688]	[357.14202881 385.3347168 0.8564195 ]	[351.98504639 469.95715332 0.81845504]	[480.2121582 285.32296753 0.85746086]	[500.79348755 380.13952637 0.89278388]	[521.43023682 462.2928772 0.91450441]	[441.70755005 467.46286011 0.75580353]	[400.78512573 472.6050415 0.73954129]	[421.29278564 623.82598877 0.88114911]	[439.25497437 767.52484131 0.90975428]	[480.27813721 462.3460083 0.76692581]	[490.50976562 606.0904541 0.82777458]	[513.58361816 754.81622314 0.7709626 ]	[421.31225586 236.45831299 0.85472924]	[441.7612915 234.00450134 0.89147151]	[398.25918579 233.817276 0.87185282]	[4.54562378e+02 2.21149979e+02 2.94528306e-01]	[508.45507812 790.72747803 0.87749952]	[526.40100098 788.128479 0.84122539]	[5.11049164e+02 7.67591736e+02 7.16216028e-01]	[4.36663086e+02 7.93358154e+02 7.77883530e-01]	[418.78121948 790.76849365 0.82099813]	[444.3453064 772.71826172 0.81944615]
[428.93023682 251.82983398 0.8001895 ]	[423.81619263 292.9147644 0.8835355 ]	[375.05691528 295.46258545 0.8656131 ]	[357.15365601 382.82702637 0.86727941]	[351.96316528 469.95675659 0.81742948]	[480.20056152 285.29821777 0.85636407]	[500.74945068 377.67175293 0.89056629]	[521.39672852 462.22189331 0.90754998]	[441.6678772 470.00408936 0.75345075]	[400.75521851 475.14413452 0.74823499]	[421.30578613 623.89593506 0.88715351]	[439.20898438 767.59875488 0.9142018 ]	[480.24996948 464.83352661 0.7547158 ]	[495.65402222 608.57171631 0.82410073]	[521.16876221 762.49182129 0.8329677 ]	[418.62271118 236.56808472 0.83347523]	[439.2147522 236.42495728 0.90610278]	[398.1829834 231.44577026 0.78872252]	[454.61584473 218.61593628 0.69414377]	[511.090271 790.77954102 0.82895005]	[526.53656006 788.21533203 0.82731891]	[5.18730286e+02 7.70202881e+02 7.52783000e-01]	[4.34096436e+02 7.95796448e+02 7.36493468e-01]	[418.6836853 790.77490234 0.79558802]	[444.30615234 772.81939697 0.81886566]
[434.08514404 249.30110168 0.80144477]	[423.81420898 292.88354492 0.87667924]	[375.07199097 295.44775391 0.86413217]	[357.14978027 382.80981445 0.87139034]	[351.95199585 469.97872925 0.81701887]	[480.20477295 285.23538208 0.86218596]	[500.73242188 377.60882568 0.8866266 ]	[521.37304688 459.79440308 0.90722215]	[441.68902588 469.9647522 0.75263309]	[400.77572632 475.11679077 0.74167258]	[421.32907104 623.88348389 0.88515401]	[439.21313477 767.609375 0.91460645]	[480.27319336 462.36871338 0.76225597]	[498.19555664 613.65924072 0.81046033]	[521.26806641 762.45648193 0.85238147]	[421.15393066 236.48652649 0.85604 ]	[441.68267822 234.01426697 0.91101998]	[398.23544312 231.38070679 0.84680676]	[457.162323 216.10031128 0.62877005]	[518.74169922 790.73742676 0.84498203]	[534.14013672 788.15643311 0.81272137]	[5.21188782e+02 7.70183228e+02 7.60248542e-01]	[4.34063904e+02 7.95837219e+02 7.36349225e-01]	[418.66705322 790.78588867 0.79842389]	[441.92544556 772.8293457 0.81758559]
[434.03598022 249.3843689 0.80220777]	[423.81103516 290.44607544 0.87192154]	[375.06393433 295.43093872 0.86117941]	[357.15628052 382.78948975 0.87270856]	[351.95901489 470.01184082 0.81824523]	[480.19723511 282.75421143 0.86483604]	[500.74087524 377.58099365 0.88709527]	[521.3604126 459.77429199 0.9100765 ]	[441.7069397 469.9850769 0.74779415]	[400.78588867 475.13909912 0.73762459]	[421.34719849 623.8416748 0.88141322]	[439.22293091 767.62109375 0.9118067 ]	[480.2897644 462.3727417 0.75918448]	[500.64321899 611.06542969 0.83961201]	[521.40240479 752.30474854 0.85497254]	[418.76177979 236.54733276 0.84166592]	[439.31521606 234.063797 0.91073942]	[398.24209595 231.37423706 0.82310981]	[457.18139648 216.05738831 0.71259749]	[521.36767578 790.71368408 0.85195774]	[541.72265625 788.05151367 0.80384409]	[5.21301880e+02 7.67548889e+02 7.50225961e-01]	[4.34085754e+02 7.95855530e+02 7.40094543e-01]	[418.6701355 790.79229736 0.79940951]	[444.31594849 775.26605225 0.81643122]
[434.09658813 249.40254211 0.8015753 ]	[423.83319092 290.43591309 0.86800927]	[375.09176636 295.42285156 0.86337078]	[357.18133545 385.30480957 0.85829812]	[351.96691895 470.02508545 0.81664473]	[480.21478271 282.73101807 0.87054825]	[500.7364502 377.55252075 0.88446218]	[521.38446045 459.74380493 0.9084754 ]	[441.77142334 470.01651001 0.73968887]	[400.83929443 475.15707397 0.72741455]	[421.38192749 623.85571289 0.87640369]	[439.24813843 767.51373291 0.90828323]	[480.35662842 464.83364868 0.74887002]	[500.74230957 611.13842773 0.85354877]	[526.42895508 759.89147949 0.8146317 ]	[421.17498779 236.5589447 0.84013546]	[441.69198608 234.07035828 0.90165573]	[398.26425171 231.35360718 0.82994419]	[457.18862915 216.01550293 0.68483835]	[523.93463135 790.70788574 0.85513681]	[541.9307251 788.11352539 0.81590033]	[524.00976562 767.69665527 0.80159211]	[4.36653717e+02 7.93340942e+02 7.68753469e-01]	[418.77536011 790.73864746 0.81193215]	[444.31378174 772.70916748 0.82296014]
[434.04147339 249.35346985 0.7916407 ]	[423.8722229 290.44091797 0.8624481 ]	[375.12332153 295.43435669 0.86645526]	[357.21038818 387.89474487 0.84201241]	[351.97149658 470.03829956 0.81529921]	[480.23980713 282.74050903 0.8684907 ]	[500.78826904 377.5567627 0.87979001]	[521.421875 459.78317261 0.89939529]	[441.78375244 470.02706909 0.74180847]	[400.8572998 475.16165161 0.72574311]	[421.35916138 623.88458252 0.8850311 ]	[439.27224731 767.50146484 0.9078958 ]	[480.36334229 464.85455322 0.74975306]	[500.79058838 611.1675415 0.85999566]	[526.47290039 754.80987549 0.81732661]	[418.76593018 236.52018738 0.84107077]	[439.32095337 234.03762817 0.90272427]	[398.24429321 231.36506653 0.81350708]	[457.1255188 216.06210327 0.65648967]	[523.98034668 790.69580078 0.8777827 ]	[544.35430908 788.10314941 0.82987887]	[526.45001221 767.5604248 0.80578399]	[4.39101685e+02 7.93348938e+02 7.79767096e-01]	[421.18771362 790.75726318 0.82048893]	[444.33398438 770.29547119 0.83344114]
[436.57293701 249.3992157 0.80861747]	[426.34552002 292.87072754 0.85396594]	[377.54748535 295.43313599 0.87547511]	[359.59390259 382.85540771 0.84992552]	[354.43811035 470.00369263 0.81922168]	[480.28033447 282.76702881 0.86735553]	[500.86001587 377.61679077 0.8834585 ]	[523.81378174 462.20495605 0.89990324]	[441.77209473 472.52883911 0.74176723]	[400.8609314 475.15875244 0.72523439]	[421.37762451 623.88726807 0.88377118]	[439.27005005 767.49658203 0.90755558]	[480.34753418 464.89358521 0.74483627]	[500.78811646 611.1628418 0.86508989]	[526.49731445 754.7869873 0.81866765]	[421.19750977 236.53315735 0.84340727]	[441.75881958 234.05882263 0.90060723]	[398.2689209 231.34529114 0.84229743]	[459.60296631 216.02215576 0.64922392]	[523.97229004 790.64788818 0.88975352]	[544.35552979 788.06738281 0.82823002]	[526.47076416 767.56134033 0.78267694]	[4.39105713e+02 7.93337585e+02 7.83160210e-01]	[421.18612671 790.74755859 0.82388735]	[444.32757568 770.29229736 0.83108461]
[436.5692749 251.83164978 0.81155217]	[426.41281128 292.87442017 0.8463757 ]	[377.58929443 295.43457031 0.87952888]	[359.63494873 382.7963562 0.85803628]	[354.47174072 469.97644043 0.82762927]	[480.34024048 282.77310181 0.8681553 ]	[503.23483276 377.6776123 0.88108706]	[523.88342285 462.24829102 0.90150952]	[441.77627563 470.00634766 0.74077702]	[400.86196899 475.10003662 0.7240929 ]	[421.37045288 623.87078857 0.87612635]	[439.26025391 765.08557129 0.90340018]	[480.35519409 464.85845947 0.74875861]	[500.79260254 611.1192627 0.86515951]	[526.484375 754.74169922 0.82277715]	[421.19934082 236.54370117 0.83873993]	[441.76721191 236.42022705 0.89409643]	[400.63339233 231.39291382 0.8260588 ]	[459.64697266 216.07675171 0.67474777]	[523.96966553 790.63623047 0.8893829 ]	[544.35296631 788.04974365 0.81811845]	[526.44030762 767.52734375 0.77771777]	[4.39113922e+02 7.93322449e+02 7.91686773e-01]	[421.19967651 790.73492432 0.83068246]	[444.31234741 770.25579834 0.83569467]
[439.17330933 246.84259033 0.8156001 ]	[428.91812134 292.86798096 0.83710092]	[377.63702393 295.43157959 0.8807019 ]	[359.65643311 385.29190063 0.8475334 ]	[354.48214722 469.98355103 0.82912159]	[480.36538696 282.7527771 0.87080449]	[503.3053894 377.7288208 0.87917578]	[523.93505859 462.31719971 0.90085256]	[441.83990479 470.02331543 0.73783511]	[403.30096436 475.10656738 0.71650505]	[421.40185547 623.88519287 0.87112808]	[439.26437378 767.47076416 0.90199733]	[482.73736572 464.90194702 0.74867737]	[500.79931641 611.1328125 0.86373591]	[526.48016357 752.31079102 0.82081121]	[423.85806274 236.48019409 0.80564833]	[444.33230591 234.03141785 0.85559636]	[400.73605347 231.35263062 0.82532007]	[4.59659241e+02 2.16149078e+02 3.05830210e-01]	[523.953125 790.62750244 0.88993979]	[544.31378174 788.04351807 0.82018715]	[5.26457581e+02 7.67495361e+02 7.51375437e-01]	[4.39124390e+02 7.93334900e+02 7.89688468e-01]	[421.20779419 790.74713135 0.82853663]	[444.31240845 770.27471924 0.83061385]
[441.86425781 249.29777527 0.81638813]	[428.97219849 292.92077637 0.8451634 ]	[377.67288208 295.45288086 0.8851167 ]	[359.74517822 385.29470825 0.84775674]	[354.58514404 467.47021484 0.85411566]	[482.75216675 285.24838257 0.86004591]	[503.35900879 377.70922852 0.87402093]	[524.01806641 462.33023071 0.88843679]	[441.93255615 470.03723145 0.73295796]	[405.86309814 475.14154053 0.70527375]	[421.36941528 624.01165771 0.8700285 ]	[439.27243042 765.04266357 0.89780921]	[482.7833252 464.91027832 0.76157027]	[500.7857666 613.6293335 0.86247063]	[526.46221924 754.80755615 0.81866658]	[436.58242798 236.47749329 0.8267203 ]	[452.0368042 234.02703857 0.81226164]	[400.8531189 231.35710144 0.8242299 ]	[4.59739410e+02 2.16115616e+02 7.79829025e-02]	[523.94610596 790.65087891 0.88160402]	[544.32177734 788.07714844 0.80980241]	[526.39599609 767.56951904 0.78125393]	[439.15246582 793.33209229 0.79523081]	[421.23721313 790.74664307 0.83171129]	[444.31665039 770.2210083 0.82509857]
[441.87762451 246.83624268 0.81317335]	[428.98947144 292.91763306 0.84392786]	[377.68093872 295.44491577 0.88486838]	[359.74395752 385.29177856 0.84801817]	[354.58312988 467.46487427 0.85428911]	[482.75796509 285.24569702 0.86019266]	[503.37130737 377.72024536 0.87038076]	[524.01953125 462.32342529 0.88662958]	[441.92980957 470.02536011 0.7347402 ]	[405.86123657 475.12954712 0.70559061]	[421.37854004 624.0199585 0.86916888]	[439.27084351 765.0526123 0.89969516]	[482.77511597 464.90112305 0.76353532]	[500.77813721 611.140625 0.86519217]	[526.46258545 754.78320312 0.82106584]	[436.60101318 236.46862793 0.83004862]	[452.0435791 234.01872253 0.80874395]	[400.86404419 231.35984802 0.82252073]	[4.59733521e+02 2.16108597e+02 7.59860650e-02]	[523.94732666 790.63653564 0.88403779]	[544.32141113 788.06396484 0.81114525]	[526.39819336 767.55072021 0.77690166]	[439.15322876 793.32421875 0.79786104]	[421.23779297 790.74194336 0.83477652]	[444.31298828 770.22875977 0.82466608]
[444.44876099 246.7638092 0.80418861]	[431.51504517 292.91317749 0.84704423]	[377.73373413 295.46710205 0.88303471]	[359.78433228 385.33468628 0.84292638]	[357.00683594 467.43829346 0.8718065 ]	[482.8006897 282.77539062 0.8618049 ]	[503.41342163 380.10067749 0.86735916]	[526.41638184 462.36514282 0.88045764]	[444.33370972 470.02337646 0.72679865]	[405.91946411 475.13061523 0.69797683]	[421.38034058 624.00042725 0.87116712]	[439.27545166 765.03326416 0.8976934 ]	[482.82022095 464.90771484 0.75984889]	[500.7817688 611.15008545 0.86328244]	[526.40692139 754.8392334 0.81571937]	[439.15042114 236.43263245 0.88658893]	[454.64471436 233.9278717 0.80567282]	[405.83969116 233.84191895 0.82007533]	[0. 0. 0.]	[523.91711426 790.66680908 0.88508636]	[541.91192627 788.08563232 0.81755078]	[523.9630127 767.6005249 0.79593915]	[4.39146606e+02 7.93320251e+02 7.91411519e-01]	[421.2326355 790.73675537 0.82939923]	[444.31912231 770.20855713 0.82718503]
[truncated: 27 more rows]
