# Supplementary material for: Evaluation of functional tests performance using a camera-based and machine learning approach
Source: PLoS One. 2023 Nov 3;18(11):e0288279. doi: 10.1371/journal.pone.0288279 (PMC10624324; doi:10.1371/journal.pone.0288279)
Supplement: S1 Data — This dataset includes all the extracted keypoints of movements and the associated features and statistics, which were used for the analyses presented in the main manuscript. (ZIP) [file pone.0288279.s001.zip › PLOS_data_28032023/original_movement_data/CSV/000050_PNJN_P_crop.csv]

[539.30603027 210.89682007 0.89804322]	[529.0625 277.70611572 0.86723506]	[462.42419434 277.66604614 0.86033612]	[439.26269531 395.5715332 0.87988842]	[421.35293579 503.37094116 0.89930159]	[600.85266113 277.70556641 0.85753322]	[623.91259766 390.49850464 0.84160078]	[644.34716797 500.71881104 0.88427663]	[526.45654297 521.25610352 0.69025058]	[480.37005615 518.75775146 0.6853112 ]	[482.79223633 688.02612305 0.87420386]	[482.88479614 849.70373535 0.86650229]	[577.69934082 521.2645874 0.66211069]	[577.76434326 685.56225586 0.84955919]	[5.82739807e+02 8.52231567e+02 8.31916034e-01]	[523.87683105 195.38801575 0.94994605]	[549.54089355 195.40884399 0.88393062]	[500.85598755 192.93185425 0.94813907]	[567.54620361 195.38719177 0.90084475]	[5.82803345e+02 8.98492859e+02 7.83218563e-01]	[6.00844421e+02 8.93280701e+02 8.23563218e-01]	[5.70045166e+02 8.65048706e+02 7.06906259e-01]	[4.93108063e+02 8.98495972e+02 7.75599957e-01]	[4.75089783e+02 8.93360718e+02 7.56194353e-01]	[4.87947693e+02 8.54902344e+02 6.90048337e-01]
[539.30255127 213.37019348 0.90916288]	[529.04742432 277.71447754 0.86578709]	[462.41845703 277.67657471 0.85924083]	[439.24853516 395.58596802 0.88038403]	[421.33798218 503.35165405 0.90469903]	[600.84100342 277.71166992 0.85468191]	[623.91479492 393.01382446 0.84767675]	[644.34442139 500.73648071 0.88608366]	[526.45611572 521.25036621 0.68775213]	[480.36450195 518.74981689 0.68349212]	[482.78201294 688.02752686 0.87680906]	[482.88531494 849.70324707 0.8658309 ]	[577.70739746 521.25646973 0.66050541]	[577.76574707 685.56958008 0.85030401]	[5.82752258e+02 8.52240051e+02 8.33525181e-01]	[523.84991455 195.49034119 0.93802387]	[549.55975342 195.51020813 0.87190253]	[500.83355713 192.94389343 0.94090825]	[567.56176758 195.40232849 0.88619417]	[5.82802673e+02 8.98494995e+02 7.82237172e-01]	[6.00845276e+02 8.93284302e+02 8.22861314e-01]	[5.70056702e+02 8.65063354e+02 7.02535987e-01]	[4.93106110e+02 8.98501770e+02 7.73850203e-01]	[4.75088226e+02 8.93363892e+02 7.53081441e-01]	[4.87945068e+02 8.54900024e+02 6.90735936e-01]
[539.24035645 213.47451782 0.90621376]	[528.99163818 277.7177124 0.87299168]	[462.37319946 277.69247437 0.86269438]	[439.22665405 395.60742188 0.88050675]	[421.33361816 503.34359741 0.90651023]	[600.81286621 277.71463013 0.85091096]	[623.87890625 390.42953491 0.83914471]	[644.34185791 500.68457031 0.87745923]	[526.4385376 521.27270508 0.69199556]	[480.34298706 518.76885986 0.683487 ]	[482.76916504 688.02587891 0.87847698]	[482.88833618 849.6986084 0.86636496]	[575.23181152 521.28155518 0.66167414]	[577.72180176 685.59075928 0.84812379]	[5.82753662e+02 8.52235779e+02 8.34395111e-01]	[523.78320312 195.61099243 0.9201948 ]	[549.50628662 195.60839844 0.85981518]	[500.79031372 193.02363586 0.93859863]	[567.51342773 195.42393494 0.89092213]	[5.82797852e+02 8.98491943e+02 7.81957567e-01]	[6.00844482e+02 8.93282654e+02 8.22663844e-01]	[5.70061584e+02 8.65059509e+02 7.03277946e-01]	[4.93099731e+02 8.98493835e+02 7.77034163e-01]	[4.75085754e+02 8.93359314e+02 7.56130338e-01]	[4.87955719e+02 8.54893250e+02 6.91966474e-01]
[536.71453857 213.55397034 0.90209568]	[526.54199219 280.09851074 0.87597907]	[462.31484985 277.69696045 0.87155116]	[439.18310547 395.6022644 0.87644386]	[421.3012085 503.41326904 0.90282321]	[600.78918457 280.10360718 0.84717453]	[623.87945557 392.96594238 0.84662092]	[644.32653809 500.72650146 0.88601553]	[524.01086426 521.23413086 0.69902277]	[480.30099487 518.73730469 0.68130469]	[482.78497314 688.00140381 0.87492174]	[482.89303589 849.70141602 0.86741924]	[575.16247559 521.24884033 0.66242939]	[575.2333374 685.59686279 0.84440321]	[5.82751953e+02 8.52236389e+02 8.35051000e-01]	[521.35369873 198.05841064 0.90658081]	[546.965271 198.03897095 0.86731386]	[500.72128296 195.36488342 0.92042482]	[567.44500732 195.4440918 0.90070051]	[5.82806274e+02 8.98495789e+02 7.83132195e-01]	[6.00852234e+02 8.93282532e+02 8.25112820e-01]	[5.70061279e+02 8.65060486e+02 7.02632785e-01]	[4.93103607e+02 8.98485474e+02 7.78878272e-01]	[4.75090576e+02 8.93352783e+02 7.58834422e-01]	[4.87947845e+02 8.54896057e+02 6.93235695e-01]
[534.11950684 216.0030365 0.88618851]	[526.47259521 280.12493896 0.88568991]	[462.23498535 277.70578003 0.87553692]	[439.17382812 395.57626343 0.87337846]	[421.25772095 503.33569336 0.91969937]	[600.76000977 280.1204834 0.84338933]	[623.86456299 393.021698 0.84865743]	[641.92749023 500.74298096 0.88392293]	[523.97229004 521.23077393 0.70925057]	[480.27194214 518.74560547 0.68771648]	[482.80892944 688.02252197 0.88228256]	[482.8963623 849.6831665 0.86659336]	[572.65093994 521.25158691 0.66511667]	[575.15002441 685.56170654 0.8452177 ]	[5.82756409e+02 8.52282043e+02 8.31875563e-01]	[521.27172852 200.5760498 0.891128 ]	[544.50933838 200.61515808 0.86154544]	[498.2706604 192.98031616 0.88697648]	[565.03399658 195.4724884 0.9059068 ]	[5.82810364e+02 8.98487793e+02 7.83259749e-01]	[6.00856323e+02 8.93283630e+02 8.25496614e-01]	[5.70061951e+02 8.65132202e+02 7.08789229e-01]	[4.93089600e+02 9.00976562e+02 7.74283528e-01]	[4.75082153e+02 8.93371338e+02 7.52866387e-01]	[4.87943909e+02 8.54878479e+02 6.90602720e-01]
[529.0645752 218.54971313 0.86593544]	[526.4276123 280.16403198 0.88850194]	[462.21240234 280.09667969 0.87117738]	[439.11294556 398.04858398 0.87947232]	[421.17984009 503.31427002 0.930704 ]	[598.27832031 280.15447998 0.83420658]	[623.80145264 390.48867798 0.82887238]	[641.88592529 500.75112915 0.8816914 ]	[523.9642334 521.27575684 0.72101653]	[480.27981567 521.2434082 0.70496339]	[482.83059692 688.03710938 0.88597673]	[482.87988281 849.65032959 0.8664279 ]	[572.6138916 521.28509521 0.67212582]	[572.5836792 685.60760498 0.84756899]	[5.82747803e+02 8.52303528e+02 8.29999745e-01]	[521.17132568 203.21656799 0.87216359]	[544.40960693 205.76013184 0.87437654]	[498.15634155 193.00892639 0.85772735]	[564.96063232 195.46037292 0.91802454]	[5.82812195e+02 8.98497131e+02 7.87441611e-01]	[6.00849915e+02 8.93289368e+02 8.29922915e-01]	[5.70058533e+02 8.67584656e+02 7.17738092e-01]	[4.93087036e+02 9.01014954e+02 7.70933747e-01]	[4.75078094e+02 8.93390503e+02 7.44321346e-01]	[4.87928253e+02 8.54839844e+02 6.93578780e-01]
[526.50579834 218.67144775 0.86816871]	[524.01489258 280.1706543 0.89813656]	[459.81970215 280.10720825 0.87053531]	[439.05960083 398.10626221 0.88365108]	[418.76004028 500.8862915 0.92116165]	[595.72344971 280.1579895 0.83126444]	[621.31463623 387.89053345 0.80837965]	[641.81176758 500.76187134 0.8627491 ]	[523.87805176 518.7520752 0.71546936]	[480.19924927 518.71704102 0.68306375]	[482.83303833 688.07055664 0.88635361]	[482.88790894 849.63677979 0.86457944]	[570.02661133 518.77203369 0.66498685]	[570.08776855 685.59869385 0.85160363]	[5.82742737e+02 8.52287231e+02 8.30231249e-01]	[518.7086792 208.32855225 0.87203503]	[541.95227051 210.79335022 0.89847583]	[495.61535645 195.45091248 0.82427943]	[564.90081787 195.52592468 0.9309867 ]	[5.82795471e+02 8.98494629e+02 7.90484309e-01]	[6.00833313e+02 8.93287720e+02 8.32565248e-01]	[5.70058899e+02 8.65135681e+02 7.14619219e-01]	[4.93091827e+02 9.01027100e+02 7.72585392e-01]	[4.75078857e+02 8.93390625e+02 7.43943512e-01]	[4.87934540e+02 8.54814026e+02 6.95238054e-01]
[526.40002441 223.67373657 0.86387706]	[523.94848633 280.17300415 0.91066772]	[459.7668457 280.12930298 0.86732197]	[434.06802368 398.06689453 0.84203058]	[418.67880249 500.87911987 0.91816092]	[593.10620117 280.13800049 0.83510953]	[618.84063721 387.90518188 0.79991835]	[639.33587646 500.79888916 0.85612547]	[523.84185791 518.75054932 0.71509171]	[480.15908813 518.70306396 0.67469168]	[482.84561157 688.04956055 0.88515168]	[482.8973999 849.59454346 0.86158466]	[567.5668335 518.77984619 0.66940987]	[567.58648682 685.57800293 0.86582875]	[5.82733337e+02 8.52290833e+02 8.33749354e-01]	[516.20159912 210.89743042 0.87919861]	[541.84490967 210.91340637 0.9157486 ]	[493.06747437 195.47903442 0.80413443]	[564.82049561 195.50794983 0.93253714]	[5.82781860e+02 8.98505188e+02 7.90306985e-01]	[6.00817139e+02 8.93294434e+02 8.34781706e-01]	[5.70055908e+02 8.65126465e+02 7.21954286e-01]	[4.93096375e+02 9.01003296e+02 7.77386844e-01]	[4.75089874e+02 8.93367188e+02 7.46147335e-01]	[4.87939423e+02 8.52376526e+02 6.95136964e-01]
[523.91473389 226.26072693 0.87820566]	[523.85076904 280.18832397 0.91551661]	[459.71578979 280.17080688 0.85699958]	[428.99108887 398.03170776 0.82727534]	[418.57711792 500.80697632 0.90316606]	[588.10931396 280.13192749 0.84707296]	[618.81915283 390.46664429 0.80006528]	[636.78765869 500.77362061 0.8441093 ]	[523.78308105 521.24481201 0.71883988]	[477.73373413 518.76037598 0.67565966]	[482.82824707 688.09942627 0.88227093]	[482.89486694 849.63873291 0.86724848]	[567.49523926 521.25549316 0.68620014]	[567.53948975 685.58825684 0.87082231]	[5.80371826e+02 8.52277710e+02 8.33519459e-01]	[513.60656738 213.35249329 0.88517106]	[541.70910645 213.36772156 0.91668439]	[488.00201416 195.51724243 0.79779273]	[562.36608887 195.56692505 0.91759497]	[5.82780579e+02 8.98507019e+02 7.95180440e-01]	[6.00810974e+02 8.93289795e+02 8.36470664e-01]	[5.70042969e+02 8.65102783e+02 7.26270676e-01]	[4.93086700e+02 9.01035645e+02 7.75433242e-01]	[4.75085785e+02 8.93393494e+02 7.49628603e-01]	[4.87948334e+02 8.54816223e+02 6.94324195e-01]
[523.79174805 228.79156494 0.89662743]	[521.42279053 280.17764282 0.91994631]	[459.62921143 280.17419434 0.84763664]	[426.36386108 395.53390503 0.81987298]	[416.1496582 500.82028198 0.89780271]	[587.96575928 280.11209106 0.86373758]	[616.23468018 387.92028809 0.7902137 ]	[636.76977539 500.74075317 0.84086239]	[521.37628174 521.28619385 0.72132456]	[477.61972046 521.23657227 0.66686672]	[482.77346802 688.13647461 0.87586874]	[482.89422607 849.69763184 0.86989892]	[567.44793701 521.2947998 0.69436407]	[567.50262451 687.98242188 0.87737679]	[5.80361816e+02 8.52318604e+02 8.29708576e-01]	[508.51870728 213.40234375 0.88829654]	[539.24584961 213.43658447 0.91420949]	[485.45263672 198.02180481 0.81747109]	[562.24645996 198.00935364 0.90219337]	[5.82802002e+02 9.00971313e+02 7.96104908e-01]	[6.00821960e+02 8.93293640e+02 8.36986125e-01]	[5.70035156e+02 8.67585754e+02 7.30128050e-01]	[4.93086121e+02 9.01048157e+02 7.76691079e-01]	[4.75082031e+02 8.93413757e+02 7.53345370e-01]	[4.87964172e+02 8.54875793e+02 6.86457098e-01]
[521.3168335 231.30859375 0.90650374]	[521.300354 280.17593384 0.92197055]	[457.13931274 280.17700195 0.83396012]	[423.80892944 395.51080322 0.84266049]	[416.04522705 503.26107788 0.87563133]	[585.44744873 280.10540771 0.8814069 ]	[613.63775635 387.94073486 0.78355092]	[634.19116211 500.73782349 0.83856368]	[521.26080322 521.21813965 0.70607734]	[472.58151245 518.72521973 0.64887249]	[480.34146118 688.16033936 0.85811895]	[482.88128662 849.77972412 0.86659932]	[564.99371338 521.24279785 0.69770914]	[567.44818115 685.59375 0.88687289]	[5.80365723e+02 8.52343994e+02 8.30436051e-01]	[505.91436768 213.49874878 0.92234701]	[536.65716553 213.52629089 0.88992751]	[482.96231079 198.13952637 0.7820009 ]	[559.73498535 198.05523682 0.86047155]	[5.82818970e+02 9.00981506e+02 7.97896266e-01]	[6.00834900e+02 8.93297485e+02 8.40468764e-01]	[5.70039429e+02 8.67618591e+02 7.37586379e-01]	[4.93091980e+02 9.01067932e+02 7.70280480e-01]	[4.72597443e+02 8.93429321e+02 7.42174566e-01]	[4.87999603e+02 8.54944214e+02 6.86463654e-01]
[521.16308594 231.37641907 0.90026128]	[518.78808594 280.20422363 0.8950029 ]	[452.0324707 280.18783569 0.80666828]	[421.3196106 395.58987427 0.87326074]	[408.40820312 503.24560547 0.86466312]	[582.99414062 280.14797974 0.88211077]	[608.57312012 387.89587402 0.80481803]	[631.65612793 500.66986084 0.83497798]	[518.75982666 521.23455811 0.69416666]	[467.45593262 518.72674561 0.65392655]	[480.26339722 690.66363525 0.84079212]	[482.87591553 849.76574707 0.86823833]	[564.88574219 521.27416992 0.71071851]	[565.03417969 685.590271 0.8941161 ]	[5.80359009e+02 8.52347412e+02 8.28238904e-01]	[503.34832764 215.92179871 0.9598617 ]	[531.53234863 215.90664673 0.89787763]	[482.76916504 198.09651184 0.76075733]	[557.16644287 200.57920837 0.82778895]	[5.82829712e+02 9.00987000e+02 7.98001230e-01]	[6.00842651e+02 8.93295288e+02 8.38643312e-01]	[5.70037598e+02 8.67634216e+02 7.35592961e-01]	[4.93107758e+02 9.03542786e+02 7.72261620e-01]	[4.75074310e+02 8.93435669e+02 7.41322696e-01]	[4.87972565e+02 8.54916626e+02 6.90055251e-01]
[516.20397949 231.40141296 0.87259626]	[516.21765137 280.19338989 0.86419529]	[446.92608643 280.23205566 0.80274689]	[421.17803955 398.02975464 0.89013755]	[403.30093384 500.88192749 0.90430856]	[582.85211182 280.11154175 0.87814587]	[606.08239746 385.38977051 0.81962442]	[629.17175293 498.18911743 0.8351326 ]	[516.2177124 521.28942871 0.67921352]	[464.88925171 521.23132324 0.6659981 ]	[480.17132568 693.19769287 0.82706594]	[482.88757324 852.20709229 0.86343896]	[564.81695557 521.30267334 0.70664555]	[564.97833252 687.96899414 0.90039295]	[5.82733215e+02 8.52366150e+02 8.26914012e-01]	[500.85266113 215.92393494 0.95775127]	[526.45806885 215.91065979 0.92135507]	[480.34243774 198.03192139 0.74591321]	[552.05749512 200.57145691 0.81595874]	[5.82822083e+02 9.00990051e+02 7.96523154e-01]	[6.00836731e+02 8.93303223e+02 8.30082417e-01]	[5.70078857e+02 8.67643799e+02 7.21655130e-01]	[4.93133240e+02 9.01049377e+02 7.75746047e-01]	[4.75103027e+02 8.93442505e+02 7.53211200e-01]	[4.87985992e+02 8.57422302e+02 6.82624400e-01]
[511.09194946 233.815979 0.86238778]	[511.0116272 280.16104126 0.85747868]	[441.91009521 280.25091553 0.83174616]	[418.7170105 395.61187744 0.88912708]	[400.79156494 503.29602051 0.91694266]	[580.35302734 277.67276001 0.87792027]	[605.949646 382.86785889 0.85056376]	[629.06658936 498.21572876 0.85604942]	[513.62988281 521.28015137 0.6711067 ]	[462.40914917 521.25750732 0.67698586]	[480.13284302 693.18487549 0.82565665]	[482.88769531 852.17816162 0.85899699]	[562.37524414 521.26635742 0.70276904]	[564.9175415 687.98297119 0.90744764]	[5.82734924e+02 8.52349243e+02 8.33676040e-01]	[500.71777344 215.984375 0.93444318]	[523.88549805 215.98187256 0.93669385]	[480.17462158 200.64337158 0.71563023]	[544.51428223 200.62750244 0.85861093]	[5.82824280e+02 9.01018616e+02 7.92147279e-01]	[6.00835449e+02 8.93313660e+02 8.23082626e-01]	[5.70088013e+02 8.67602600e+02 7.09928632e-01]	[4.95618286e+02 9.01055847e+02 7.75952399e-01]	[4.75123260e+02 8.93444214e+02 7.54986882e-01]	[4.87976776e+02 8.57385071e+02 6.80027723e-01]
[505.90933228 233.88291931 0.90713263]	[505.9201355 280.17889404 0.89137805]	[441.71313477 280.23989868 0.8532179 ]	[418.60992432 398.06329346 0.89587855]	[400.63330078 503.27062988 0.93389028]	[577.70953369 277.70266724 0.8531338 ]	[603.52563477 382.82452393 0.86396587]	[626.62017822 498.14724731 0.85492194]	[513.56091309 521.27581787 0.66414237]	[462.37463379 521.26342773 0.67804635]	[480.10482788 690.73358154 0.81945652]	[482.85751343 852.19128418 0.85940909]	[562.31915283 521.23675537 0.69367623]	[564.91918945 687.98974609 0.90821815]	[5.80369141e+02 8.52316162e+02 8.35286617e-01]	[498.14147949 216.07511902 0.90111333]	[521.31628418 216.04534912 0.93406147]	[477.68280029 208.24446106 0.69662035]	[541.94934082 203.18328857 0.86586982]	[5.82834106e+02 9.00992310e+02 7.87399590e-01]	[6.00859924e+02 8.93299622e+02 8.22446644e-01]	[5.70037292e+02 8.67586731e+02 7.23863363e-01]	[4.95622253e+02 9.01052979e+02 7.79795766e-01]	[4.75118744e+02 8.95842163e+02 7.56206632e-01]	[4.87941376e+02 8.57402100e+02 6.81770682e-01]
[503.3374939 233.94580078 0.94340515]	[503.44992065 280.18521118 0.91151148]	[439.24755859 280.23773193 0.85194081]	[416.03695679 398.13400269 0.87059748]	[398.17153931 503.38461304 0.92073113]	[570.1192627 277.71017456 0.84492189]	[603.43469238 385.32354736 0.8639074 ]	[626.52539062 495.59277344 0.85089725]	[511.01083374 521.27520752 0.67269951]	[462.33578491 521.27832031 0.68850273]	[477.71453857 690.72296143 0.81909257]	[482.84320068 849.78790283 0.86263704]	[562.23760986 521.22076416 0.68882257]	[564.94671631 685.55499268 0.91255581]	[5.82746704e+02 8.52236023e+02 8.44379485e-01]	[490.56390381 216.11538696 0.87617588]	[521.17224121 216.10876465 0.91160893]	[472.54229736 203.21615601 0.68282473]	[541.88537598 203.20617676 0.87141955]	[5.82815308e+02 9.00992737e+02 7.95778751e-01]	[6.00848877e+02 8.93301331e+02 8.26427877e-01]	[5.70066589e+02 8.65055664e+02 7.06484377e-01]	[4.95613159e+02 9.01042419e+02 7.80655563e-01]	[4.75094482e+02 8.93449707e+02 7.56686270e-01]	[4.87943756e+02 8.54939941e+02 6.83096528e-01]
[503.23291016 233.97692871 0.9400968 ]	[503.35070801 280.1817627 0.92535537]	[439.16400146 282.70071411 0.84000486]	[410.95056152 398.07415771 0.84709245]	[398.06103516 503.37866211 0.90802091]	[567.52832031 277.69329834 0.86770332]	[603.32269287 382.83566284 0.85562384]	[626.45465088 488.01138306 0.86262053]	[508.47717285 521.22436523 0.67781186]	[462.27859497 521.25317383 0.6915468 ]	[477.68182373 690.60009766 0.83472979]	[482.84255981 852.23083496 0.86246693]	[559.79754639 518.72424316 0.68500131]	[564.97961426 685.50939941 0.90082651]	[582.81030273 849.7767334 0.85383463]	[487.9659729 216.13745117 0.87348318]	[518.69390869 216.14654541 0.88538408]	[467.47320557 200.675354 0.72567612]	[541.73291016 203.2043457 0.85959494]	[5.82779724e+02 9.00987000e+02 7.80270517e-01]	[6.00824707e+02 8.93299988e+02 7.97264040e-01]	[5.72616028e+02 8.59978760e+02 6.72893405e-01]	[4.95606659e+02 9.01054871e+02 7.76773155e-01]	[4.75081512e+02 8.95861084e+02 7.55431235e-01]	[4.87927887e+02 8.57442810e+02 6.85246408e-01]
[500.79486084 233.97790527 0.93916756]	[500.86331177 280.12625122 0.94140708]	[436.69021606 280.25317383 0.83548748]	[403.36682129 398.03759766 0.8683942 ]	[395.61575317 503.4382019 0.88529146]	[564.98455811 277.66491699 0.9064104 ]	[600.80895996 382.74169922 0.8447212 ]	[626.40142822 487.92129517 0.87360847]	[505.96514893 518.76641846 0.69063586]	[462.21328735 521.26397705 0.69702172]	[477.63711548 688.14239502 0.83646947]	[482.85101318 852.2074585 0.86149812]	[559.71252441 518.67327881 0.66692871]	[567.49432373 685.54949951 0.87662685]	[582.84448242 849.76885986 0.85481977]	[485.36938477 216.14009094 0.90113252]	[516.12237549 216.13586426 0.87030971]	[462.4548645 203.20469666 0.72780514]	[539.1774292 203.20274353 0.82419485]	[5.82761169e+02 9.00972107e+02 7.73827374e-01]	[6.00802673e+02 8.93298035e+02 7.88450181e-01]	[5.75159058e+02 8.59963318e+02 6.61783040e-01]	[4.95607880e+02 9.00988892e+02 7.78388858e-01]	[4.75075195e+02 8.93434570e+02 7.64365911e-01]	[4.87944977e+02 8.57435120e+02 6.84191585e-01]
[500.68981934 234.01405334 0.93526793]	[500.72634888 280.09997559 0.93472612]	[436.54272461 280.24984741 0.81547993]	[400.87399292 398.03381348 0.8799538 ]	[395.50952148 503.39511108 0.86796623]	[564.81872559 277.61071777 0.91498506]	[598.26989746 380.3286438 0.83581382]	[624.00244141 487.9402771 0.87507737]	[505.89569092 518.77056885 0.70313919]	[459.82223511 521.27667236 0.69923401]	[477.60058594 688.08288574 0.83245766]	[482.86068726 852.2487793 0.8585552 ]	[557.21264648 518.67211914 0.66764665]	[567.54003906 685.53656006 0.8651498 ]	[5.82846802e+02 8.49688293e+02 8.43934536e-01]	[482.87689209 218.53785706 0.91238445]	[511.0697937 218.52566528 0.86634618]	[462.32220459 203.19483948 0.73363996]	[534.16589355 205.76426697 0.80909067]	[5.82818176e+02 9.00980103e+02 7.74510086e-01]	[6.00828979e+02 8.93286194e+02 7.78341591e-01]	[5.75145020e+02 8.57366821e+02 6.66914761e-01]	[4.95623810e+02 9.00993286e+02 7.83661544e-01]	[4.75094330e+02 8.93440613e+02 7.67211258e-01]	[4.87963257e+02 8.59957397e+02 6.86031997e-01]
[498.19256592 234.0322876 0.9129498 ]	[498.26062012 280.13110352 0.90768445]	[431.49609375 280.24633789 0.79646057]	[400.74581909 398.11456299 0.8987627 ]	[387.89093018 503.39883423 0.85999501]	[562.4017334 277.62521362 0.91093379]	[595.74987793 380.32098389 0.82746154]	[623.95330811 485.4906311 0.88228118]	[505.88458252 521.23425293 0.71028328]	[459.81109619 521.31494141 0.70595479]	[475.15811157 688.11853027 0.82485527]	[482.85690308 852.27148438 0.85601825]	[557.18981934 518.69946289 0.67326403]	[570.10418701 685.61724854 0.85205472]	[5.82838806e+02 8.47148926e+02 8.27830553e-01]	[482.75378418 218.54074097 0.91206485]	[508.49557495 218.55177307 0.87073433]	[462.23974609 205.70513916 0.69680697]	[531.61437988 210.78483582 0.8087337 ]	[5.82829956e+02 8.98419128e+02 7.92295337e-01]	[6.00847717e+02 8.90854980e+02 7.92418838e-01]	[5.75137756e+02 8.54795776e+02 6.98241353e-01]	[4.95599030e+02 9.01015808e+02 7.82899857e-01]	[4.75076111e+02 8.95837830e+02 7.63735533e-01]	[4.87967224e+02 8.59983154e+02 6.86327934e-01]
[495.64221191 234.03347778 0.89783674]	[495.70080566 280.15753174 0.86971182]	[426.42883301 282.7487793 0.7905677 ]	[400.62704468 398.13552856 0.90532899]	[382.8553772 503.39862061 0.88366812]	[562.30047607 277.5897522 0.88878882]	[593.18914795 380.32736206 0.82208198]	[623.88543701 485.43774414 0.88531345]	[505.87246704 521.27722168 0.72038281]	[459.81253052 521.37683105 0.71249998]	[475.12835693 688.18157959 0.81418264]	[482.87921143 852.28234863 0.85384685]	[554.69720459 518.72155762 0.67821842]	[575.18859863 687.9833374 0.8471629 ]	[5.82830627e+02 8.44609985e+02 8.04921269e-01]	[480.32196045 218.54216003 0.91390789]	[505.90567017 218.58361816 0.88424367]	[459.80752563 205.70120239 0.73713732]	[526.54522705 208.32980347 0.8162179 ]	[5.82842957e+02 8.95892395e+02 8.03187490e-01]	[6.00872986e+02 8.90744263e+02 7.76119053e-01]	[5.72604553e+02 8.52361572e+02 6.89458787e-01]	[4.93123413e+02 9.00975464e+02 7.85702229e-01]	[4.72605011e+02 8.93423218e+02 7.70984292e-01]	[4.88001404e+02 8.59994263e+02 6.80636942e-01]
[493.0486145 234.02723694 0.8874613 ]	[493.06674194 280.16146851 0.85519361]	[423.86795044 285.25552368 0.7995801 ]	[398.2116394 398.13372803 0.91381621]	[382.7762146 503.48944092 0.88701367]	[559.84155273 277.56643677 0.86911416]	[593.11682129 382.7293396 0.81982666]	[623.8314209 485.42758179 0.87913167]	[505.91320801 521.30456543 0.72172856]	[459.82696533 523.84381104 0.71624112]	[475.17242432 688.14117432 0.82167172]	[482.88919067 852.2767334 0.85283548]	[557.23944092 518.73883057 0.68939316]	[577.71331787 685.59747314 0.85657871]	[5.82801392e+02 8.39431396e+02 7.85657823e-01]	[480.21282959 218.54322815 0.90912634]	[503.38818359 218.56182861 0.90821803]	[459.72781372 208.25279236 0.74812686]	[523.98052979 205.75505066 0.85794032]	[5.82875061e+02 8.93400146e+02 7.84028411e-01]	[6.00852295e+02 8.88209839e+02 7.06717551e-01]	[5.70043396e+02 8.49762573e+02 6.83448017e-01]	[4.95615204e+02 9.01005066e+02 7.81404138e-01]	[4.75094757e+02 8.93435608e+02 7.59665430e-01]	[4.88006836e+02 8.59971008e+02 6.86741829e-01]
[493.04824829 234.02709961 0.88713145]	[493.06576538 280.16311646 0.85481161]	[423.86483765 285.25479126 0.79993135]	[398.21051025 398.13354492 0.91322851]	[382.77508545 503.4899292 0.88661337]	[559.84112549 277.56912231 0.86876208]	[593.12139893 382.7300415 0.82014751]	[623.83148193 485.42724609 0.87933904]	[505.91143799 521.29907227 0.72086585]	[459.82516479 523.83563232 0.71441877]	[475.175354 688.13012695 0.8233065 ]	[482.89126587 852.28509521 0.85309637]	[557.2401123 518.73425293 0.68860173]	[577.71044922 685.5993042 0.85691118]	[5.82800537e+02 8.39446899e+02 7.85021782e-01]	[480.21383667 218.54449463 0.90886128]	[503.38711548 218.56369019 0.90800101]	[459.72848511 208.25509644 0.74630725]	[523.98010254 205.75810242 0.85713398]	[5.82870789e+02 8.93393677e+02 7.81256318e-01]	[6.00845703e+02 8.88198975e+02 7.04706311e-01]	[5.70043396e+02 8.49776428e+02 6.81341171e-01]	[4.95619263e+02 9.01006653e+02 7.80851781e-01]	[4.75091949e+02 8.93437683e+02 7.59774327e-01]	[4.88004517e+02 8.59982239e+02 6.87712908e-01]
[488.00964355 234.06629944 0.89151382]	[488.02737427 280.14904785 0.86075884]	[421.38745117 285.24304199 0.81426495]	[398.13552856 398.13897705 0.90532839]	[380.35189819 505.94137573 0.8831833 ]	[559.78198242 277.54067993 0.86169827]	[590.57891846 382.72595215 0.82485908]	[623.78546143 485.46832275 0.86358941]	[505.90795898 521.30078125 0.72259617]	[459.81817627 523.84564209 0.71709085]	[475.16256714 688.11724854 0.82597792]	[482.88244629 852.1986084 0.85293198]	[557.23937988 518.730896 0.69091952]	[580.21264648 685.54260254 0.86242139]	[5.80339722e+02 8.29213989e+02 8.09183002e-01]	[480.12585449 218.59126282 0.89199805]	[503.28274536 218.59327698 0.91781378]	[459.64373779 208.27478027 0.73528552]	[523.87536621 205.71871948 0.86743438]	[5.82962341e+02 8.90714111e+02 7.31933534e-01]	[6.00875244e+02 8.77953613e+02 6.75681889e-01]	[5.65049377e+02 8.36883118e+02 7.16408968e-01]	[4.95600311e+02 9.01005859e+02 7.74218202e-01]	[4.75071960e+02 8.93421753e+02 7.54881799e-01]	[4.87994293e+02 8.57418518e+02 6.88453913e-01]
[485.47930908 234.05763245 0.90518296]	[487.95489502 280.14080811 0.87214833]	[421.33825684 282.76553345 0.825472 ]	[398.07492065 398.14935303 0.89918911]	[380.28527832 505.94845581 0.88947541]	[559.69903564 277.52859497 0.85112727]	[588.09490967 380.34735107 0.82914853]	[621.4130249 487.94418335 0.8481825 ]	[505.91906738 521.262146 0.71679211]	[459.83129883 523.80780029 0.71190429]	[475.14315796 688.11688232 0.82335275]	[482.88699341 849.75250244 0.85871553]	[557.25592041 518.68005371 0.68849719]	[580.25292969 685.49206543 0.85939419]	[5.80217834e+02 8.26557312e+02 7.89095044e-01]	[477.67935181 218.58255005 0.88498211]	[500.86264038 218.57679749 0.92088938]	[459.58807373 210.78521729 0.73432636]	[523.77185059 205.71864319 0.86367536]	[5.82828430e+02 8.88122986e+02 7.36925900e-01]	[5.98302124e+02 8.75377319e+02 6.74149573e-01]	[5.64988892e+02 8.31726135e+02 7.62304842e-01]	[4.95597900e+02 8.98509216e+02 7.78535485e-01]	[4.75076721e+02 8.93380920e+02 7.59629488e-01]	[4.87996277e+02 8.54904907e+02 6.95349634e-01]
[482.89602661 234.06118774 0.93614 ]	[485.4229126 280.14111328 0.89075673]	[421.20568848 282.76901245 0.83493286]	[398.00869751 398.12127686 0.88841975]	[377.7194519 503.34725952 0.93496877]	[554.69720459 277.52081299 0.84494448]	[585.51605225 380.14834595 0.87850308]	[621.31939697 485.48553467 0.83607346]	[505.9107666 518.74981689 0.70278937]	[459.82577515 521.32971191 0.70613861]	[475.13061523 688.16864014 0.81291616]	[482.90621948 849.71130371 0.85436195]	[559.7074585 513.64923096 0.68178701]	[580.3291626 685.44726562 0.87269586]	[567.52484131 803.54278564 0.81858444]	[472.57165527 218.55435181 0.86651802]	[500.71746826 218.56089783 0.91648614]	[454.6156311 205.76397705 0.68272686]	[521.34564209 205.76882935 0.87191796]	[5.75187622e+02 8.70206360e+02 7.42029369e-01]	[5.88086975e+02 8.59933350e+02 6.64418280e-01]	[5.62321716e+02 8.08621338e+02 7.71203279e-01]	[4.93127289e+02 8.98485107e+02 7.87315845e-01]	[4.75087830e+02 8.93357788e+02 7.65411556e-01]	[4.88015167e+02 8.54846436e+02 6.94336712e-01]
[482.86676025 234.07260132 0.93703139]	[485.39736938 280.14492798 0.89354891]	[421.17840576 282.75 0.83813876]	[395.53372192 398.14480591 0.87201327]	[377.65039062 503.40219116 0.92634028]	[554.65930176 277.54815674 0.84247404]	[585.51611328 380.26797485 0.87775213]	[621.27398682 485.4359436 0.83502388]	[505.86853027 518.72406006 0.70307624]	[459.80584717 521.28814697 0.70189345]	[475.12567139 688.08312988 0.81955689]	[482.91894531 849.69720459 0.8510825 ]	[557.22601318 513.63116455 0.67371905]	[580.26220703 685.44250488 0.8619535 ]	[564.8850708 790.73010254 0.88910192]	[472.53137207 218.563797 0.8621614 ]	[500.69937134 218.58158875 0.91242361]	[454.61529541 205.77629089 0.67860377]	[521.3046875 208.25706482 0.86701179]	[5.72671692e+02 8.62494080e+02 7.30636358e-01]	[5.88045227e+02 8.52232178e+02 6.88123882e-01]	[5.52149048e+02 7.93280334e+02 6.98660076e-01]	[4.93121552e+02 8.98444031e+02 7.83273041e-01]	[4.75089935e+02 8.93323547e+02 7.61391699e-01]	[4.90491882e+02 8.54792969e+02 7.01379478e-01]
[482.85263062 234.06459045 0.93947875]	[485.37573242 280.15917969 0.89600283]	[421.16052246 282.7489624 0.83808035]	[393.00387573 398.13769531 0.85674024]	[377.609375 503.40048218 0.92761981]	[554.63549805 277.57904053 0.84368932]	[585.4987793 380.33035278 0.87474376]	[618.81152344 485.42300415 0.82886535]	[503.46670532 518.76812744 0.7126261 ]	[459.78106689 521.33728027 0.70263672]	[475.12640381 688.11047363 0.81617582]	[4.82952881e+02 8.49709656e+02 8.45463157e-01]	[554.70196533 516.14978027 0.67052364]	[577.77893066 685.55786133 0.86157918]	[562.39111328 780.44976807 0.85741115]	[472.51599121 218.55888367 0.86149275]	[500.68896484 218.57794189 0.91109031]	[454.59381104 208.24557495 0.68521988]	[521.2980957 208.25636292 0.86513841]	[5.67441772e+02 8.49753845e+02 7.59428084e-01]	[5.85355286e+02 8.39445496e+02 6.70614362e-01]	[5.46972656e+02 7.82995911e+02 6.87614799e-01]	[4.95634216e+02 8.98449402e+02 7.80496478e-01]	[4.75125641e+02 8.93332336e+02 7.58489847e-01]	[4.90521973e+02 8.54827026e+02 6.94500566e-01]
[482.8614502 234.05967712 0.93852437]	[485.36422729 280.16305542 0.89720565]	[418.79483032 282.72375488 0.84107757]	[390.49295044 398.1210022 0.85387695]	[377.55609131 503.35302734 0.92248523]	[554.62561035 277.61065674 0.84292811]	[585.47918701 382.73724365 0.87573206]	[618.76086426 485.41635132 0.82436365]	[503.42663574 521.22857666 0.71925348]	[459.74649048 521.36706543 0.69964039]	[475.16714478 688.09942627 0.81510687]	[4.85344452e+02 8.52187683e+02 8.35671186e-01]	[554.62310791 516.17480469 0.67003614]	[575.18859863 685.6050415 0.84217966]	[559.75146484 767.57818604 0.84979832]	[472.525177 218.55534363 0.86089176]	[500.69329834 218.57015991 0.91112328]	[454.56057739 205.78079224 0.7029534 ]	[521.29589844 208.25819397 0.86529046]	[5.62379639e+02 8.36843811e+02 7.71662891e-01]	[5.80258606e+02 8.29159241e+02 6.77675962e-01]	[5.44362732e+02 7.67520691e+02 7.22638369e-01]	[4.95666168e+02 8.95972168e+02 7.73893058e-01]	[4.75166840e+02 8.93314575e+02 7.52181828e-01]	[4.90530487e+02 8.57383667e+02 6.97380066e-01]
[482.85955811 234.06202698 0.93835509]	[485.36334229 280.16213989 0.89822519]	[418.78039551 282.69146729 0.84447688]	[387.92718506 398.0914917 0.85232192]	[377.52316284 503.29806519 0.91577625]	[554.64660645 277.63571167 0.84761804]	[585.44287109 380.33413696 0.88182956]	[618.74237061 485.4039917 0.82637477]	[503.37902832 518.76043701 0.72056639]	[459.71908569 521.32867432 0.69349217]	[475.1762085 688.0980835 0.81892544]	[4.82978607e+02 8.49784058e+02 8.37923288e-01]	[552.07373047 516.1418457 0.6673798 ]	[572.58807373 688.02001953 0.84153628]	[549.55511475 757.33880615 0.82420397]	[472.5272522 218.55441284 0.86111391]	[500.69647217 218.57330322 0.91044939]	[454.57894897 205.77944946 0.70005333]	[521.31195068 208.26965332 0.86798108]	[5.57258423e+02 8.26638855e+02 7.72989988e-01]	[5.67592102e+02 8.13771118e+02 6.88072741e-01]	[5.41801086e+02 7.54736755e+02 7.26168573e-01]	[4.95617157e+02 8.98481140e+02 7.55793452e-01]	[4.75128357e+02 8.93366394e+02 7.44126081e-01]	[4.90537811e+02 8.54909485e+02 7.00627565e-01]
[482.8762207 234.05496216 0.93789244]	[485.37213135 280.16186523 0.89596248]	[418.78717041 280.24069214 0.84797895]	[385.3878479 395.59979248 0.83243382]	[375.11300659 503.30764771 0.90379757]	[554.65466309 277.66091919 0.83852017]	[585.42828369 380.31820679 0.87933058]	[616.25683594 485.41546631 0.81560349]	[503.29779053 518.68243408 0.71545291]	[459.65057373 521.23474121 0.67645544]	[475.07897949 688.07427979 0.80451262]	[4.82961182e+02 8.49741943e+02 8.46430957e-01]	[549.50341797 513.59893799 0.67112166]	[567.49707031 685.54827881 0.83407414]	[544.46954346 747.14141846 0.85829544]	[472.55838013 218.5450592 0.86468953]	[500.71029663 218.56991577 0.91213912]	[454.60598755 205.70869446 0.68194181]	[521.33563232 208.25007629 0.86678571]	[5.46966309e+02 8.13820435e+02 7.90338874e-01]	[5.64881287e+02 8.08566284e+02 7.26484001e-01]	[5.34160278e+02 7.44458984e+02 7.08010375e-01]	[4.93131378e+02 9.00977356e+02 7.51628280e-01]	[4.75090485e+02 8.93380310e+02 7.34835207e-01]	[4.90521423e+02 8.54876099e+02 7.11968303e-01]
[482.88708496 234.06221008 0.93664956]	[485.36553955 280.17092896 0.89622557]	[418.7890625 280.22488403 0.85080522]	[385.33691406 395.55697632 0.83328307]	[375.03875732 500.83169556 0.88899386]	[554.63690186 277.69055176 0.83450562]	[585.43432617 382.76278687 0.87465191]	[616.18994141 485.48013306 0.80512881]	[500.90542603 516.20404053 0.71425384]	[457.19378662 518.77520752 0.66510057]	[472.57373047 688.04980469 0.79783624]	[4.82966003e+02 8.49768860e+02 8.45587969e-01]	[547.00787354 513.57897949 0.68078256]	[565.0213623 685.4708252 0.84725356]	[541.8092041 731.74597168 0.85553199]	[472.5692749 218.5526886 0.86511183]	[500.72070312 218.57054138 0.91192192]	[454.58084106 203.22285461 0.67716354]	[521.38397217 205.77961731 0.87498593]	[544.30755615 806.1262207 0.83653921]	[5.59731140e+02 7.93260132e+02 7.18542457e-01]	[526.45257568 729.03704834 0.75714922]	[4.93122803e+02 9.01007141e+02 7.61696041e-01]	[4.75075195e+02 8.93406372e+02 7.42393136e-01]	[4.90555420e+02 8.54915588e+02 7.07613766e-01]
[482.91696167 234.05888367 0.93234468]	[485.36688232 280.17190552 0.89504629]	[418.78634644 280.2119751 0.85278505]	[385.31018066 395.52230835 0.83009386]	[372.53738403 500.72967529 0.87214345]	[554.63525391 277.70339966 0.83140779]	[585.41784668 382.78713989 0.87502825]	[613.65124512 487.97149658 0.80151951]	[500.81207275 516.1484375 0.70634007]	[457.11386108 518.7210083 0.65513498]	[472.54656982 688.15338135 0.79208773]	[4.82941986e+02 8.52193420e+02 8.45167279e-01]	[544.53106689 511.06176758 0.69123906]	[562.44177246 685.4644165 0.8404941 ]	[539.21789551 726.51086426 0.8524192 ]	[475.06564331 218.5579071 0.86699426]	[500.74490356 218.5763855 0.91393375]	[454.63046265 205.71934509 0.67399269]	[521.39910889 208.27856445 0.87632054]	[539.2565918 790.79956055 0.82573253]	[5.49539124e+02 7.85553711e+02 7.14659512e-01]	[523.9050293 713.77886963 0.74603677]	[4.93121552e+02 9.00981689e+02 7.69938946e-01]	[4.72604614e+02 8.93383850e+02 7.55752385e-01]	[4.90520111e+02 8.57387207e+02 7.06836641e-01]
[482.96591187 234.04808044 0.92402792]	[485.37164307 280.175354 0.89385444]	[418.79135132 280.18969727 0.85728556]	[382.85995483 393.01287842 0.8277539 ]	[369.94287109 498.26501465 0.84572208]	[554.6418457 280.09866333 0.83024681]	[585.38775635 382.76611328 0.87722504]	[613.62567139 490.4826355 0.79814762]	[500.75213623 516.14697266 0.70071405]	[454.62380981 518.71832275 0.6504994 ]	[467.49276733 688.14685059 0.7860772 ]	[4.82934021e+02 8.52190186e+02 8.48065495e-01]	[544.47412109 511.05255127 0.69936144]	[562.37036133 685.45428467 0.85509491]	[531.58331299 716.32733154 0.80046088]	[475.13354492 218.56417847 0.86972427]	[500.77194214 218.58139038 0.91405267]	[457.15356445 208.26901245 0.69143796]	[521.40386963 208.29124451 0.87473148]	[531.56970215 783.01702881 0.80310237]	[544.33477783 770.2756958 0.77616221]	[521.36572266 708.52227783 0.78451693]	[4.93094879e+02 9.01004272e+02 7.72308469e-01]	[4.72595276e+02 8.93389099e+02 7.56551504e-01]	[4.90514069e+02 8.57394897e+02 6.92484558e-01]
[485.35369873 234.04838562 0.9216466 ]	[485.36428833 280.19229126 0.8916418 ]	[418.78430176 280.17965698 0.85860598]	[382.81835938 392.99243164 0.83623445]	[364.88476562 498.19317627 0.84116 ]	[554.64135742 280.13446045 0.82716697]	[585.38128662 382.86196899 0.86855286]	[611.13677979 490.54440308 0.80577403]	[500.71920776 516.17779541 0.69775009]	[454.5921936 518.73498535 0.64812475]	[469.97659302 688.11853027 0.79509073]	[4.82957550e+02 8.52249878e+02 8.36148322e-01]	[544.43096924 513.57330322 0.7003842 ]	[562.32086182 685.4475708 0.87610215]	[524.01324463 706.13226318 0.8800782 ]	[475.15994263 218.55628967 0.87227362]	[500.79556274 218.58563232 0.91626817]	[457.1746521 208.25131226 0.6972326 ]	[523.76837158 208.28334045 0.87225854]	[524.00488281 772.74853516 0.82887876]	[539.28173828 767.60205078 0.76830554]	[521.20831299 698.33526611 0.73378813]	[4.93090698e+02 9.01054016e+02 7.74527431e-01]	[4.72587616e+02 8.93429565e+02 7.54845977e-01]	[4.90556915e+02 8.59929688e+02 6.78183734e-01]
[485.37442017 234.04519653 0.91957915]	[485.35321045 280.19845581 0.89306968]	[418.77297974 280.17550659 0.85989457]	[382.79711914 390.49417114 0.83644247]	[364.79724121 498.2494812 0.85999221]	[554.63293457 280.1539917 0.82452685]	[585.35217285 385.29858398 0.86553454]	[611.08551025 490.57333374 0.81205326]	[500.66943359 516.21038818 0.69236445]	[452.05114746 518.74902344 0.64401168]	[467.46508789 690.64477539 0.79434639]	[4.82934174e+02 8.52197510e+02 8.38240683e-01]	[544.39874268 513.62493896 0.7022081 ]	[562.28222656 685.46826172 0.87538564]	[523.8338623 705.89941406 0.90518785]	[477.59747314 218.54911804 0.87533456]	[500.81231689 218.58007812 0.91834521]	[457.18722534 208.24635315 0.70550978]	[523.78527832 208.26889038 0.86893141]	[523.95678711 767.59893799 0.85725814]	[5.36712585e+02 7.59910217e+02 7.22418129e-01]	[516.14959717 690.64080811 0.7066974 ]	[4.93128845e+02 9.01055664e+02 7.73302913e-01]	[4.75091278e+02 8.93440918e+02 7.48929203e-01]	[4.90527893e+02 8.57421753e+02 6.70937300e-01]
[485.37792969 234.03106689 0.91914934]	[482.9758606 280.18377686 0.89768827]	[418.77548218 280.13998413 0.86553776]	[382.79522705 390.41516113 0.83222938]	[362.33599854 498.24008179 0.86553979]	[552.13586426 280.15921021 0.82603419]	[583.00598145 385.30810547 0.86392903]	[608.60900879 493.09268188 0.82242239]	[498.24490356 518.69299316 0.68301982]	[449.49554443 518.76281738 0.638816 ]	[464.97335815 690.69287109 0.79792607]	[4.82951477e+02 8.52245300e+02 8.34599197e-01]	[544.33502197 516.12591553 0.70557892]	[559.8303833 685.47045898 0.87141299]	[523.78930664 703.42352295 0.8918978 ]	[477.60943604 218.5422821 0.87758613]	[500.81289673 218.57185364 0.92268962]	[457.19400024 205.78240967 0.71205431]	[523.76824951 208.27534485 0.86850423]	[523.82312012 764.95037842 0.83580273]	[5.34143860e+02 7.52233337e+02 7.32996464e-01]	[513.59729004 688.13519287 0.69034344]	[4.93125854e+02 9.01057800e+02 7.67747223e-01]	[4.75075409e+02 8.93447266e+02 7.46041298e-01]	[4.93050598e+02 8.59929077e+02 6.65994465e-01]
[485.35473633 234.02836609 0.9209919 ]	[482.97363281 280.16744995 0.90084547]	[418.77450562 280.11013794 0.86895865]	[382.79275513 387.91171265 0.83432746]	[362.31478882 498.21060181 0.86558998]	[552.11578369 280.16967773 0.82520163]	[582.98846436 385.32348633 0.85837638]	[608.56280518 495.60983276 0.83696902]	[498.20037842 518.73297119 0.68169302]	[446.97021484 521.22589111 0.64523673]	[464.86962891 690.64465332 0.82254434]	[4.82931641e+02 8.52232788e+02 8.40249717e-01]	[544.32397461 516.16485596 0.70999283]	[559.81176758 685.51062012 0.87711728]	[523.79486084 700.84979248 0.86804581]	[475.17047119 218.52775574 0.87712908]	[500.80734253 218.57281494 0.92427766]	[457.20220947 205.73187256 0.70646864]	[523.77624512 208.29176331 0.87172794]	[521.38427734 759.87591553 0.83102864]	[531.56872559 749.70275879 0.75972486]	[513.59979248 687.99731445 0.69817126]	[4.93110901e+02 9.01062805e+02 7.67187774e-01]	[4.72582275e+02 8.93451477e+02 7.45810211e-01]	[4.93047302e+02 8.59929077e+02 6.62585437e-01]
[482.95492554 234.01741028 0.92644024]	[482.96212769 280.16043091 0.90361458]	[418.75036621 280.11187744 0.8664152 ]	[382.76165771 387.87719727 0.83707839]	[362.2829895 498.25970459 0.87647176]	[552.09417725 280.15618896 0.82724226]	[582.96398926 385.31640625 0.86099851]	[608.51623535 495.64639282 0.84266067]	[498.17364502 518.7454834 0.68076718]	[446.91851807 521.23651123 0.65249056]	[464.8303833 688.18145752 0.82820433]	[4.82914368e+02 8.52276184e+02 8.36339712e-01]	[544.29907227 516.18310547 0.71038133]	[559.73388672 685.4564209 0.8649587 ]	[521.4375 698.32849121 0.85969871]	[475.14651489 216.16099548 0.87902516]	[500.7829895 218.56887817 0.9254303 ]	[457.21450806 205.70944214 0.70668602]	[521.42657471 208.30636597 0.8723622 ]	[521.35931396 754.83544922 0.82974327]	[531.53356934 749.59893799 0.76919919]	[508.54574585 685.58972168 0.70954597]	[4.93102173e+02 9.01036072e+02 7.60380983e-01]	[4.72595459e+02 8.93445618e+02 7.43687928e-01]	[4.90551727e+02 8.60014648e+02 6.54551804e-01]
[482.92929077 234.02308655 0.93271559]	[482.94528198 280.15322876 0.90817779]	[418.72839355 280.09851074 0.86824936]	[382.72061157 387.89041138 0.84360778]	[362.25927734 498.26669312 0.87746179]	[552.07470703 280.1569519 0.82796574]	[582.94555664 385.33947754 0.86308134]	[606.10388184 495.62188721 0.84320545]	[498.13864136 518.74841309 0.67682946]	[446.87997437 521.24871826 0.65221059]	[462.38619995 688.15478516 0.84208381]	[4.82865234e+02 8.52280151e+02 8.38151395e-01]	[541.92614746 516.17803955 0.71096212]	[559.75366211 685.47662354 0.86164796]	[521.38574219 693.26116943 0.83461255]	[475.10321045 216.16099548 0.87788564]	[500.76412964 218.55583191 0.92454726]	[457.16989136 205.71246338 0.70494199]	[521.40875244 208.30690002 0.87530172]	[521.31787109 754.7510376 0.835895 ]	[529.00610352 747.17382812 0.76386869]	[508.50723267 685.48083496 0.69399321]	[4.95605682e+02 9.01033447e+02 7.54234433e-01]	[4.75112244e+02 8.95866821e+02 7.39444911e-01]	[4.90491150e+02 8.62506775e+02 6.50569260e-01]
[482.90625 234.03321838 0.9341597 ]	[482.90548706 280.16479492 0.91509491]	[418.70178223 280.12271118 0.86259872]	[380.34286499 387.89227295 0.84242046]	[362.22167969 500.64468384 0.884179 ]	[549.54852295 280.16085815 0.83452934]	[582.93389893 385.35650635 0.86211985]	[606.07629395 495.68121338 0.85036623]	[495.65594482 521.22229004 0.66558325]	[444.37091064 521.28289795 0.65762538]	[462.3225708 688.13543701 0.84099233]	[4.82842224e+02 8.52325256e+02 8.43252540e-01]	[541.87481689 516.20965576 0.7035923 ]	[559.72503662 685.46948242 0.86725217]	[521.29455566 690.66851807 0.83085442]	[472.60791016 216.16621399 0.87121457]	[500.74301147 218.55551147 0.92175233]	[454.64306641 203.20959473 0.68315858]	[521.35845947 208.27996826 0.86313993]	[521.30554199 749.77087402 0.83302766]	[526.50524902 747.0324707 0.74907321]	[5.05979706e+02 6.82948059e+02 6.76133871e-01]	[4.93045013e+02 9.01042053e+02 7.61045218e-01]	[4.72537292e+02 8.95856079e+02 7.41524935e-01]	[4.90515594e+02 8.65045776e+02 6.63652420e-01]
[482.85952759 234.03994751 0.93825459]	[482.88467407 280.1706543 0.91776645]	[418.68341064 280.1362915 0.8604424 ]	[380.30426025 387.90890503 0.84495747]	[362.20193481 500.68667603 0.89276135]	[549.53399658 280.14984131 0.83631909]	[582.91442871 385.35449219 0.86179113]	[606.07202148 495.6647644 0.84610093]	[495.58740234 521.25537109 0.66313446]	[444.32183838 521.32098389 0.66035855]	[462.3034668 688.13848877 0.84192413]	[4.82830658e+02 8.52327209e+02 8.44967246e-01]	[541.80725098 518.68334961 0.69969249]	[559.70422363 685.47961426 0.86215365]	[521.30505371 688.20153809 0.84960145]	[472.54669189 216.16273499 0.86937803]	[500.71600342 218.56414795 0.9194929 ]	[454.59286499 203.21400452 0.6886844 ]	[521.33453369 208.28898621 0.86231387]	[521.28198242 749.6895752 0.83554029]	[5.26497559e+02 7.46973572e+02 7.35949278e-01]	[5.06004333e+02 6.82862183e+02 6.61219060e-01]	[4.93042847e+02 9.01048767e+02 7.64010131e-01]	[4.72549591e+02 8.95865234e+02 7.44294107e-01]	[4.88015839e+02 8.65047363e+02 6.66537225e-01]
[482.81500244 234.04647827 0.94113851]	[482.85177612 280.16534424 0.92129678]	[418.65533447 280.14477539 0.85667849]	[380.26257324 390.45834351 0.84607315]	[359.79779053 500.74398804 0.90792418]	[547.06091309 280.13763428 0.84359968]	[582.90515137 385.33892822 0.86223388]	[606.06097412 495.6227417 0.84190255]	[493.05499268 521.2545166 0.65739334]	[441.8901062 521.29882812 0.66285813]	[462.29995728 688.10101318 0.84391737]	[482.81304932 852.26324463 0.85309345]	[541.73712158 518.71380615 0.68720508]	[557.19720459 685.51519775 0.85583007]	[521.27807617 688.16455078 0.84705865]	[470.03637695 218.534729 0.86307389]	[500.66934204 218.58738708 0.90769172]	[454.58273315 205.71380615 0.6812312 ]	[521.29632568 208.31283569 0.85938019]	[521.26208496 749.54888916 0.84313452]	[5.26465332e+02 7.44440857e+02 7.29950547e-01]	[5.05990875e+02 6.80350342e+02 6.53704643e-01]	[4.93045288e+02 9.01026123e+02 7.74475157e-01]	[4.72557922e+02 8.95850830e+02 7.54537880e-01]	[4.87964661e+02 8.62497131e+02 6.65717959e-01]
[482.78912354 234.06097412 0.94166422]	[482.81973267 280.17446899 0.92293203]	[418.63220215 280.16329956 0.85256761]	[380.228302 390.48406982 0.8509773 ]	[359.77600098 500.7805481 0.9188422 ]	[547.02526855 280.13168335 0.85009068]	[582.89697266 385.33163452 0.86330056]	[606.07373047 495.63613892 0.84042025]	[490.53799438 521.24951172 0.66165274]	[441.85498047 521.30090332 0.67049736]	[462.30215454 688.07678223 0.84929252]	[482.79382324 852.26092529 0.85273248]	[541.70465088 518.71856689 0.67882937]	[554.67437744 685.57751465 0.85533774]	[521.32611084 688.01342773 0.83254898]	[469.98751831 218.54592896 0.86187494]	[500.64138794 218.5977478 0.89868289]	[452.06491089 205.69773865 0.70870686]	[521.25463867 208.28349304 0.85423303]	[521.29412842 747.02453613 0.82088971]	[5.26495422e+02 7.39353760e+02 6.78836107e-01]	[5.08483124e+02 6.75209839e+02 6.25747681e-01]	[4.93056580e+02 9.01005554e+02 7.76000500e-01]	[4.72556427e+02 8.95842773e+02 7.55060852e-01]	[4.87940521e+02 8.60019348e+02 6.58690453e-01]
[482.75296021 234.05485535 0.94044757]	[482.7749939 280.18164062 0.92350924]	[418.58972168 280.19793701 0.84358996]	[380.20178223 390.49346924 0.85412455]	[359.77032471 500.78936768 0.91943192]	[546.98071289 280.12823486 0.85477078]	[582.90228271 385.31826782 0.86395508]	[606.11242676 495.61953735 0.83376521]	[490.54611206 521.31390381 0.66859132]	[441.83816528 521.35144043 0.67340767]	[462.29290771 688.10839844 0.84765482]	[4.82788452e+02 8.52291077e+02 8.49335968e-01]	[541.72930908 521.23199463 0.68803775]	[549.55255127 685.59979248 0.85353827]	[523.77874756 688.05291748 0.79353666]	[467.49108887 218.55783081 0.85796535]	[498.22671509 218.61276245 0.88478804]	[452.0161438 200.66584778 0.71896982]	[521.19610596 208.27990723 0.84882081]	[523.77905273 746.9675293 0.79331654]	[5.29063538e+02 7.36847534e+02 6.43078387e-01]	[5.16162170e+02 6.80310913e+02 5.68073928e-01]	[4.93068604e+02 9.00977539e+02 7.74097681e-01]	[4.72564392e+02 8.93452271e+02 7.59445667e-01]	[4.87943054e+02 8.62552429e+02 6.55907691e-01]
[482.71554565 234.0713501 0.93564808]	[482.74981689 280.17947388 0.92349118]	[418.5723877 280.23034668 0.83623505]	[380.16958618 393.02694702 0.86703181]	[359.77203369 500.83377075 0.91982007]	[546.94244385 280.10321045 0.86007065]	[582.90270996 385.3074646 0.86378545]	[608.48876953 495.6048584 0.82747042]	[490.53512573 521.32006836 0.67331773]	[441.85409546 521.36712646 0.67734575]	[462.31289673 688.12591553 0.84263897]	[4.82784119e+02 8.52298828e+02 8.48705769e-01]	[541.69995117 521.22601318 0.68630266]	[547.07470703 685.54449463 0.83340639]	[523.90289307 688.00769043 0.76403981]	[467.41589355 218.57919312 0.86596775]	[498.17254639 218.61419678 0.8751387 ]	[449.45846558 205.69900513 0.73142052]	[518.75482178 208.28991699 0.8484081 ]	[523.90905762 746.95062256 0.77682555]	[5.34129089e+02 7.36830933e+02 6.24535620e-01]	[5.18755188e+02 6.80314697e+02 5.64339161e-01]	[4.93073792e+02 8.98498779e+02 7.77508914e-01]	[4.72576752e+02 8.93446838e+02 7.62501776e-01]	[4.87931732e+02 8.62577393e+02 6.54423654e-01]
[480.35070801 236.43104553 0.93418485]	[480.37573242 280.20263672 0.92187661]	[418.5451355 282.68600464 0.8279103 ]	[380.15771484 393.06814575 0.87550032]	[359.78274536 500.87081909 0.92367113]	[544.53179932 277.72409058 0.86646593]	[582.89556885 382.81393433 0.87339747]	[608.53869629 493.09817505 0.81890774]	[490.49835205 521.36474609 0.67364025]	[441.84881592 523.82684326 0.67815781]	[462.32510376 688.14813232 0.83821219]	[4.82779510e+02 8.52287659e+02 8.49930346e-01]	[539.29400635 521.26519775 0.68387967]	[546.99658203 685.57214355 0.77656609]	[5.26513977e+02 6.88093445e+02 6.75261736e-01]	[464.93560791 218.59255981 0.87325931]	[498.13085938 218.63394165 0.86386919]	[446.86578369 203.21090698 0.75132525]	[518.69934082 208.30563354 0.84549701]	[526.39715576 747.04699707 0.74904931]	[5.39177063e+02 7.39410095e+02 6.16876721e-01]	[5.23846191e+02 6.82866638e+02 5.26155293e-01]	[4.93058777e+02 8.98495667e+02 7.77558625e-01]	[4.72562958e+02 8.93444580e+02 7.64648020e-01]	[4.87931305e+02 8.62565186e+02 6.54344201e-01]
[480.29476929 236.4367218 0.93250996]	[480.35888672 280.20065308 0.92244047]	[416.15734863 282.70809937 0.82345474]	[380.13745117 395.55783081 0.88762295]	[359.7958374 503.26806641 0.91809469]	[544.50439453 277.71716309 0.86672425]	[582.90222168 382.809021 0.87389863]	[608.58728027 493.04699707 0.81658602]	[490.51898193 521.33538818 0.67513692]	[441.86761475 521.38525391 0.67957282]	[462.32369995 690.60430908 0.8300758 ]	[4.82783752e+02 8.52277039e+02 8.50733459e-01]	[539.29742432 521.23797607 0.68690699]	[544.53527832 685.39727783 0.73631096]	[5.36638062e+02 6.98364197e+02 6.81560457e-01]	[464.88241577 218.61462402 0.87562209]	[495.64315796 218.65400696 0.85141486]	[444.43347168 205.78071594 0.73463047]	[516.18212891 208.34855652 0.82458127]	[5.28979919e+02 7.49558655e+02 7.40422606e-01]	[5.41790344e+02 7.44469299e+02 6.86598659e-01]	[5.26416199e+02 6.88109924e+02 6.08894885e-01]	[4.90562469e+02 9.00979492e+02 7.77046680e-01]	[4.72541779e+02 8.93449890e+02 7.64833272e-01]	[4.87937531e+02 8.62523987e+02 6.55013025e-01]
[480.27377319 236.45942688 0.93362713]	[480.34719849 280.18188477 0.92568892]	[416.13595581 282.72460938 0.81941789]	[380.13308716 395.59112549 0.89139068]	[359.80786133 503.25558472 0.91639817]	[544.48583984 277.6809082 0.87522495]	[582.93719482 382.78292847 0.87936419]	[608.625 488.02416992 0.8120541 ]	[493.03366089 521.29602051 0.66819996]	[441.88656616 521.35662842 0.67237246]	[462.33401489 688.19165039 0.83465397]	[4.82792236e+02 8.52315308e+02 8.48232329e-01]	[541.71051025 518.74108887 0.68463677]	[544.46856689 682.85522461 0.74354994]	[536.75146484 703.45874023 0.75363195]	[464.84280396 218.66500854 0.87015176]	[495.58947754 218.67831421 0.84147698]	[444.35180664 208.31706238 0.7320593 ]	[513.64599609 210.77615356 0.81440181]	[531.54248047 749.62768555 0.78095919]	[5.41905396e+02 7.44548645e+02 7.35526919e-01]	[5.26485718e+02 6.93174805e+02 6.12562060e-01]	[4.90560242e+02 9.01014893e+02 7.74595380e-01]	[4.72541779e+02 8.95863281e+02 7.57434309e-01]	[4.87960999e+02 8.62566589e+02 6.57552958e-01]
[480.24545288 236.4793396 0.93484885]	[480.34017944 280.17163086 0.92768776]	[416.11340332 282.74554443 0.81310815]	[380.14245605 395.60778809 0.89262867]	[359.8286438 500.89096069 0.9095878 ]	[544.4821167 277.65100098 0.87961137]	[582.97473145 382.80593872 0.87780029]	[611.0927124 490.53103638 0.80803818]	[490.56723022 521.26837158 0.66950333]	[441.88131714 521.3460083 0.67490762]	[462.36465454 690.64825439 0.8292557 ]	[4.82799225e+02 8.52328369e+02 8.42547238e-01]	[541.70483398 518.72210693 0.68463016]	[544.46679688 677.84729004 0.74596757]	[539.24121094 705.93261719 0.79719722]	[462.43530273 221.10971069 0.87172943]	[493.08078003 221.10351562 0.84226608]	[444.30645752 210.79974365 0.70766801]	[513.60992432 210.80981445 0.820759 ]	[536.64959717 749.70550537 0.80434167]	[544.41705322 746.97967529 0.78089279]	[5.26531372e+02 6.95756775e+02 6.20101213e-01]	[4.93045837e+02 9.00997009e+02 7.63176858e-01]	[4.72540527e+02 8.95853271e+02 7.47792661e-01]	[4.87960449e+02 8.65057861e+02 6.52779400e-01]
[480.20773315 236.49624634 0.93378031]	[480.33120728 280.17053223 0.92897427]	[416.08938599 282.75067139 0.80854553]	[380.14712524 395.64147949 0.89795172]	[362.20257568 503.29180908 0.90951705]	[544.47479248 277.63903809 0.88068223]	[583.00628662 382.86447144 0.8722868 ]	[611.14331055 490.5397644 0.80333418]	[490.57015991 521.28259277 0.67248029]	[441.88378906 521.36242676 0.67704731]	[462.36965942 690.67120361 0.8243224 ]	[4.82809357e+02 8.52319153e+02 8.42959046e-01]	[541.70397949 518.72808838 0.6863569 ]	[544.48419189 677.76049805 0.74704844]	[541.68530273 705.94610596 0.82319367]	[462.38198853 221.1181488 0.87918836]	[490.57577515 221.11479187 0.84181839]	[441.91729736 210.81607056 0.69486862]	[513.58135986 210.81549072 0.82123607]	[539.2611084 749.73925781 0.8163926 ]	[544.53265381 747.00476074 0.77118909]	[5.29027161e+02 6.95796936e+02 6.30593359e-01]	[4.90550049e+02 9.01005798e+02 7.66303897e-01]	[4.72521393e+02 8.95846924e+02 7.50544548e-01]	[4.87977661e+02 8.62562378e+02 6.50846422e-01]
[480.20022583 236.51339722 0.93284214]	[480.32977295 280.17346191 0.92833287]	[416.08242798 282.77178955 0.80502206]	[380.14678955 398.04101562 0.90030897]	[362.22055054 503.32159424 0.9052909 ]	[544.47167969 277.62457275 0.88117355]	[585.34686279 382.81951904 0.87834096]	[611.16748047 490.50582886 0.79970235]	[493.06704712 521.30303955 0.67285997]	[441.91107178 521.36761475 0.6706146 ]	[462.37161255 690.6552124 0.82620329]	[4.82816284e+02 8.52284546e+02 8.46431971e-01]	[541.72418213 518.74731445 0.68932283]	[544.49694824 680.3258667 0.75467485]	[541.73931885 700.92089844 0.73520589]	[462.36468506 221.13439941 0.87929654]	[490.55502319 221.1293335 0.84077191]	[441.90002441 210.82344055 0.70167553]	[511.09533691 210.81111145 0.82161307]	[541.84570312 747.12316895 0.81284189]	[5.49495605e+02 7.41892395e+02 6.77868485e-01]	[5.31577454e+02 6.90653015e+02 5.90965867e-01]	[4.90565369e+02 9.01015869e+02 7.72390485e-01]	[4.72545197e+02 8.95840576e+02 7.56768703e-01]	[4.87966614e+02 8.62491333e+02 6.51693523e-01]
[480.18933105 236.53715515 0.93084365]	[480.33676147 280.18447876 0.92616326]	[416.09353638 282.76226807 0.80735433]	[380.15307617 398.05615234 0.90331936]	[362.23843384 503.33071899 0.90189129]	[544.48370361 277.64450073 0.87909192]	[585.37103271 382.84085083 0.87864411]	[611.16455078 490.53033447 0.80070049]	[493.03927612 521.3145752 0.67078066]	[441.87271118 523.80767822 0.67345172]	[462.38864136 690.64562988 0.82793289]	[4.82850189e+02 8.52340637e+02 8.42720807e-01]	[541.7286377 518.76086426 0.69007605]	[544.46044922 680.35180664 0.745031 ]	[541.81762695 695.81396484 0.71644861]	[462.33712769 221.1472168 0.8810308 ]	[490.5531311 221.14190674 0.84093601]	[441.90628052 210.82174683 0.65856987]	[513.58148193 210.80271912 0.8210845 ]	[541.88214111 744.5135498 0.80753875]	[5.49560913e+02 7.34247559e+02 6.85855150e-01]	[5.34164856e+02 6.88111084e+02 5.85128367e-01]	[4.90565765e+02 9.01012695e+02 7.72226274e-01]	[4.72544830e+02 8.95836914e+02 7.61207521e-01]	[4.88009644e+02 8.65050110e+02 6.54483080e-01]
[480.19555664 236.55583191 0.93085343]	[480.34640503 280.19094849 0.92376941]	[416.09698486 282.76168823 0.80724913]	[380.16986084 398.04708862 0.8995797 ]	[362.25030518 503.30178833 0.90547025]	[544.50579834 277.65005493 0.87686396]	[585.39044189 382.7822876 0.87891114]	[611.16326904 490.49160767 0.80113053]	[493.07122803 521.29589844 0.66822201]	[441.89578247 521.36724854 0.67030108]	[462.41555786 690.65032959 0.82735658]	[4.82876984e+02 8.52339417e+02 8.41508090e-01]	[541.74261475 518.73583984 0.69180447]	[544.49383545 680.38000488 0.75652975]	[541.88494873 693.22631836 0.70114344]	[462.33718872 221.17539978 0.87698865]	[490.55053711 221.16708374 0.83977395]	[441.8951416 210.83573914 0.66363555]	[513.5748291 210.79914856 0.82008123]	[541.91503906 739.40917969 0.73979175]	[5.49572144e+02 7.29234619e+02 6.79024220e-01]	[5.36699219e+02 6.88040710e+02 5.74938536e-01]	[4.90567017e+02 9.01033264e+02 7.74418473e-01]	[4.72553284e+02 8.95841064e+02 7.63480544e-01]	[4.90503815e+02 8.62575500e+02 6.52651966e-01]
[480.20587158 236.60227966 0.93050057]	[480.36035156 280.19503784 0.92347282]	[416.0994873 282.75982666 0.80859411]	[380.17718506 398.03634644 0.89786947]	[362.26104736 503.29434204 0.90801263]	[544.53820801 277.65249634 0.87347579]	[585.40606689 382.80700684 0.88004023]	[611.13897705 490.49383545 0.80453354]	[493.06582642 521.34570312 0.66657591]	[441.8944397 523.84155273 0.66979635]	[464.82446289 693.22613525 0.81573164]	[4.82911438e+02 8.52305298e+02 8.38560402e-01]	[541.74200439 518.77062988 0.69081378]	[544.5279541 682.89593506 0.71771765]	[5.41946533e+02 6.90661804e+02 6.69827580e-01]	[462.34750366 223.69010925 0.8715027 ]	[490.54421997 223.68580627 0.8392905 ]	[441.89956665 210.80560303 0.66740853]	[513.57073975 210.80119324 0.82476681]	[5.41855591e+02 7.29091858e+02 7.20164597e-01]	[5.47053406e+02 7.26469360e+02 6.53085113e-01]	[5.36734009e+02 6.85574890e+02 5.32802701e-01]	[4.93052002e+02 9.01001587e+02 7.77253389e-01]	[4.72585876e+02 8.93431580e+02 7.68267632e-01]	[4.90551544e+02 8.62534790e+02 6.54180408e-01]
[480.21987915 236.62745667 0.92886633]	[480.37228394 280.21841431 0.92516077]	[416.11157227 285.24960327 0.81437808]	[380.1625061 398.03738403 0.91604209]	[362.27319336 503.29507446 0.91505176]	[546.93878174 277.67971802 0.87898028]	[585.39953613 382.80984497 0.89654386]	[611.10375977 490.51565552 0.80541575]	[493.03775024 521.355896 0.65807199]	[441.8637085 523.84454346 0.67346013]	[464.82870483 695.77172852 0.80999315]	[4.82941620e+02 8.52296448e+02 8.33373725e-01]	[541.72888184 518.78399658 0.6885128 ]	[544.53857422 687.99169922 0.71955627]	[5.41928711e+02 6.90688904e+02 5.35916209e-01]	[462.37426758 223.7184906 0.86834502]	[490.56100464 223.72999573 0.83766901]	[441.91210938 208.3493042 0.68237525]	[513.56561279 210.80169678 0.82667565]	[5.41899841e+02 7.26450684e+02 5.32007515e-01]	[5.49565125e+02 7.21370544e+02 5.00753760e-01]	[5.36726746e+02 6.88021301e+02 4.40526873e-01]	[4.90564117e+02 9.00998352e+02 7.75865376e-01]	[4.72568695e+02 8.93412598e+02 7.67840505e-01]	[4.93075195e+02 8.62528076e+02 6.59762204e-01]
[480.23773193 236.64427185 0.91934121]	[482.70925903 280.22665405 0.9135161 ]	[416.10534668 285.2355957 0.80759943]	[380.15612793 398.03759766 0.9194845 ]	[362.27407837 503.26916504 0.91057646]	[546.95355225 277.68869019 0.87431496]	[585.40966797 382.84332275 0.88857406]	[608.62780762 490.48190308 0.80173075]	[493.05349731 521.35113525 0.66029167]	[441.85653687 523.84033203 0.66878921]	[464.85055542 698.34869385 0.81026036]	[4.82955048e+02 8.52295349e+02 8.31117332e-01]	[541.74188232 521.24682617 0.68094379]	[544.45135498 695.74530029 0.74743694]	[0. 0. 0.]	[462.40164185 223.74862671 0.85669029]	[490.56674194 226.24368286 0.83679801]	[444.31747437 208.32476807 0.68809891]	[513.59564209 210.8190155 0.83112967]	[0. 0. 0.]	[0. 0. 0.]	[0. 0. 0.]	[4.90541016e+02 9.00980530e+02 7.73164272e-01]	[4.72544067e+02 8.93390503e+02 7.67988026e-01]	[4.93090027e+02 8.62544861e+02 6.60566151e-01]
[480.24951172 236.67274475 0.91449648]	[482.73886108 280.24435425 0.90538812]	[416.13192749 285.2444458 0.80798793]	[380.15057373 398.05175781 0.91918027]	[362.28103638 503.25350952 0.90992993]	[546.9888916 277.70291138 0.86379504]	[585.40716553 382.86590576 0.88141519]	[608.60632324 490.55401611 0.80702782]	[493.0713501 523.81628418 0.66379797]	[441.85397339 523.87097168 0.66908365]	[464.84936523 698.32055664 0.8042776 ]	[4.82957550e+02 8.52290161e+02 8.33190441e-01]	[541.74542236 521.29937744 0.68641102]	[544.44140625 693.20825195 0.81431264]	[5.41780273e+02 6.70086792e+02 1.02255121e-01]	[462.41329956 226.23606873 0.85098845]	[493.04589844 226.26495361 0.83558857]	[444.33670044 208.33712769 0.67040908]	[513.63647461 210.8306427 0.82985169]	[5.41794983e+02 7.00851990e+02 1.63309023e-01]	[5.57238342e+02 7.00913269e+02 1.19600832e-01]	[0. 0. 0.]	[4.90559418e+02 9.00989014e+02 7.73440957e-01]	[4.72552582e+02 8.93395508e+02 7.65200913e-01]	[4.93088501e+02 8.62530945e+02 6.66062117e-01]
[480.26629639 239.05645752 0.91598725]	[482.73898315 282.67178345 0.9019475 ]	[416.14422607 285.25186157 0.80884838]	[380.14318848 398.04745483 0.92056948]	[362.2741394 503.26080322 0.91281289]	[546.9956665 277.71664429 0.85965699]	[585.42486572 385.32461548 0.87512749]	[608.56872559 493.10897827 0.81635481]	[493.0557251 523.81707764 0.66340625]	[441.84616089 523.86364746 0.67229235]	[464.85671997 695.81384277 0.79813617]	[4.82957458e+02 8.52288147e+02 8.34197819e-01]	[541.74291992 521.31835938 0.68683052]	[544.48345947 690.63616943 0.829934 ]	[5.41779297e+02 6.67468872e+02 7.49034211e-02]	[462.42675781 226.24609375 0.84712166]	[493.07940674 226.28678894 0.83771932]	[444.32723999 208.31311035 0.67545837]	[516.15948486 210.83665466 0.83709496]	[5.41839233e+02 6.88262512e+02 1.11243695e-01]	[5.62195251e+02 6.90591003e+02 8.09678063e-02]	[0. 0. 0.]	[4.90549591e+02 9.00990662e+02 7.71995127e-01]	[4.72538300e+02 8.93397461e+02 7.62839317e-01]	[4.93098389e+02 8.62517578e+02 6.63325131e-01]
[480.2878418 239.07475281 0.91369712]	[482.75924683 282.69900513 0.90115964]	[416.15444946 285.25280762 0.81170195]	[380.14022827 398.04031372 0.919743 ]	[362.26861572 503.28759766 0.91346467]	[547.03485107 280.12658691 0.85245067]	[585.43011475 385.34255981 0.87139708]	[608.56427002 495.65231323 0.82867646]	[493.08050537 523.81402588 0.66021657]	[441.85333252 523.84729004 0.67097092]	[464.86721802 698.31713867 0.79753876]	[4.82964600e+02 8.52297241e+02 8.34965944e-01]	[541.77142334 521.33374023 0.68773472]	[544.4921875 688.17260742 0.8393991 ]	[5.36697876e+02 6.65028259e+02 8.99565369e-02]	[462.44934082 226.26834106 0.84344047]	[493.11444092 226.3082428 0.83849901]	[444.3583374 210.79928589 0.67507219]	[516.19543457 210.82849121 0.84138989]	[5.41860596e+02 6.88197388e+02 1.11289352e-01]	[5.62252869e+02 6.88143799e+02 8.69234279e-02]	[0. 0. 0.]	[4.90568878e+02 9.00996399e+02 7.72477567e-01]	[4.72550232e+02 8.93401978e+02 7.63381720e-01]	[4.93101105e+02 8.62531555e+02 6.66918337e-01]
[480.32174683 239.11656189 0.90320122]	[482.76611328 282.73736572 0.8957963 ]	[416.1595459 285.28671265 0.80869877]	[380.13845825 398.0758667 0.92240047]	[362.26486206 503.31161499 0.90874922]	[547.05310059 280.15811157 0.84571254]	[585.4284668 385.38583374 0.86675256]	[608.53338623 495.66705322 0.83702344]	[493.07131958 523.81677246 0.66222817]	[441.8572998 523.84259033 0.67063993]	[464.88052368 698.36254883 0.79694867]	[4.82956421e+02 8.52314453e+02 8.35792065e-01]	[541.75518799 521.3338623 0.68592989]	[544.42816162 690.60821533 0.84230173]	[5.36699951e+02 6.64911499e+02 6.06562868e-02]	[464.85778809 226.31085205 0.83510804]	[495.62466431 228.79025269 0.84356737]	[444.38986206 210.79748535 0.69532937]	[518.68389893 210.8289032 0.85098135]	[5.41718201e+02 6.88160156e+02 9.09759104e-02]	[5.62130615e+02 6.88046082e+02 6.05762638e-02]	[0. 0. 0.]	[4.90562592e+02 9.00994141e+02 7.73751438e-01]	[4.72545074e+02 8.93404053e+02 7.63267279e-01]	[4.93076782e+02 8.62562378e+02 6.65602088e-01]
[480.34725952 239.13389587 0.898458 ]	[482.76739502 282.76998901 0.89067274]	[416.15182495 285.32333374 0.80577153]	[380.13037109 398.09246826 0.92423218]	[362.23974609 503.3102417 0.91175044]	[547.0579834 280.18432617 0.84270859]	[585.42486572 385.39672852 0.86643022]	[608.51550293 498.14163208 0.84832013]	[490.56967163 523.82104492 0.66561711]	[441.84640503 523.86816406 0.67694736]	[464.92904663 700.91522217 0.79729575]	[4.82948120e+02 8.52333862e+02 8.36212099e-01]	[541.70928955 521.32794189 0.68068039]	[544.37365723 690.67480469 0.83927679]	[5.36692505e+02 6.64916016e+02 5.81276864e-02]	[464.89746094 228.78886414 0.83174765]	[495.65246582 228.79463196 0.84583038]	[444.3822937 210.81144714 0.69230449]	[518.71881104 210.83300781 0.8546744 ]	[5.39314697e+02 6.88228455e+02 9.40119475e-02]	[5.59660522e+02 6.90598267e+02 5.79276942e-02]	[0. 0. 0.]	[4.93045441e+02 9.01014343e+02 7.69370675e-01]	[4.72548889e+02 8.93426880e+02 7.54551888e-01]	[4.93049316e+02 8.65048767e+02 6.67780161e-01]
[480.36080933 239.16937256 0.89823598]	[482.75564575 285.25048828 0.88928342]	[416.16226196 287.79421997 0.80552429]	[380.10238647 398.12960815 0.92978942]	[362.21679688 503.3583374 0.90449899]	[547.03320312 280.21206665 0.84526181]	[585.41888428 387.93395996 0.86596364]	[608.5279541 498.1725769 0.85392785]	[490.53634644 523.84783936 0.66597599]	[441.83569336 523.91204834 0.67732078]	[464.93222046 703.50640869 0.82488894]	[4.82942444e+02 8.52347717e+02 8.38190734e-01]	[539.30114746 521.33349609 0.67866892]	[544.31182861 693.1796875 0.83134598]	[5.39243408e+02 6.64994873e+02 9.19937938e-02]	[464.9230957 228.84150696 0.83537334]	[495.67041016 228.84315491 0.85157502]	[444.41085815 210.85879517 0.69136667]	[518.75195312 210.86820984 0.86225992]	[5.39306396e+02 6.90629700e+02 1.14860050e-01]	[5.57153076e+02 6.90648315e+02 7.81279579e-02]	[0. 0. 0.]	[4.93064545e+02 9.01019043e+02 7.76776075e-01]	[4.72564117e+02 8.93434753e+02 7.58814156e-01]	[4.90555695e+02 8.65056458e+02 6.74156427e-01]
[480.35961914 239.16995239 0.89787072]	[482.75357056 285.24850464 0.88976765]	[416.16165161 287.79412842 0.8055169 ]	[380.10443115 398.13119507 0.92954695]	[362.21691895 503.35623169 0.9049738 ]	[547.02941895 280.21008301 0.84654951]	[585.41619873 387.92068481 0.86650902]	[608.52886963 498.18054199 0.85506827]	[490.52856445 523.83502197 0.66632956]	[441.83444214 523.89904785 0.67845833]	[464.92590332 703.4977417 0.82378519]	[4.82933502e+02 8.52331848e+02 8.40436578e-01]	[539.29174805 521.32220459 0.67800707]	[544.31182861 693.17254639 0.82999569]	[5.39255798e+02 6.64996521e+02 9.36860815e-02]	[464.92474365 228.83859253 0.83435005]	[495.66732788 228.84321594 0.85118645]	[444.41952515 210.85458374 0.69131792]	[518.74450684 210.87724304 0.86426711]	[5.39311829e+02 6.90622559e+02 1.14038058e-01]	[5.57167480e+02 6.90646423e+02 7.79501572e-02]	[0. 0. 0.]	[4.93048065e+02 9.01017395e+02 7.78797746e-01]	[4.72556702e+02 8.93433167e+02 7.59264708e-01]	[4.90549988e+02 8.62572083e+02 6.69390440e-01]
[480.35186768 241.64924622 0.88754302]	[482.76028442 285.30731201 0.88818347]	[416.16345215 287.83950806 0.80730522]	[380.09011841 398.16043091 0.93535239]	[362.21179199 503.42901611 0.89402342]	[547.03167725 280.24081421 0.84259301]	[585.42810059 390.46368408 0.86513615]	[608.52752686 498.2227478 0.86122882]	[490.49050903 523.91040039 0.66388106]	[441.80535889 523.95825195 0.67233402]	[464.94067383 703.44189453 0.81703973]	[4.82921967e+02 8.52349304e+02 8.38799536e-01]	[539.24993896 523.83148193 0.67772496]	[541.95996094 698.32653809 0.81796777]	[5.39266418e+02 6.64981140e+02 8.78644139e-02]	[464.93307495 231.31523132 0.83773565]	[495.66918945 231.32382202 0.8565827 ]	[444.43600464 210.84213257 0.6846025 ]	[518.77478027 210.89982605 0.87057066]	[5.41690125e+02 7.00847412e+02 1.40934259e-01]	[5.52079102e+02 7.00894470e+02 1.12955041e-01]	[0. 0. 0.]	[4.93069946e+02 9.01044922e+02 7.81375587e-01]	[4.72576813e+02 8.95838684e+02 7.56061733e-01]	[4.90512817e+02 8.62579346e+02 6.69089794e-01]
[482.71487427 241.70733643 0.87523532]	[482.75134277 287.84606934 0.88830012]	[416.14605713 290.34976196 0.80678213]	[377.72842407 398.25210571 0.94626546]	[362.20285034 505.8868103 0.88422 ]	[547.0324707 282.70880127 0.83469504]	[585.45153809 393.01037598 0.8704769 ]	[608.53259277 500.64874268 0.86756212]	[490.48916626 526.41204834 0.65947419]	[441.80722046 526.46594238 0.66463345]	[464.95077515 705.94421387 0.83462733]	[4.82918671e+02 8.52345703e+02 8.41038465e-01]	[539.24945068 523.8972168 0.67582101]	[541.91827393 703.36486816 0.8287766 ]	[5.39218933e+02 6.67513733e+02 9.51448157e-02]	[467.41217041 231.3941803 0.84708989]	[498.12680054 231.39170837 0.86459094]	[446.91867065 210.86178589 0.69640934]	[518.75262451 210.92066956 0.8634057 ]	[5.39262512e+02 7.03447510e+02 1.65583491e-01]	[5.47032776e+02 7.03402832e+02 1.52935386e-01]	[0. 0. 0.]	[4.93082031e+02 9.03540283e+02 7.81355679e-01]	[4.72589874e+02 8.95858215e+02 7.53145754e-01]	[4.90514404e+02 8.62560608e+02 6.72004342e-01]
[482.74862671 249.33695984 0.89159155]	[482.74185181 292.88256836 0.90660262]	[416.115448 292.94363403 0.8277477 ]	[377.65423584 400.75036621 0.94246352]	[359.81256104 508.50830078 0.87742651]	[546.99951172 285.27590942 0.83118737]	[585.44744873 395.53585815 0.88008869]	[608.52966309 500.76199341 0.87338179]	[487.92727661 526.48376465 0.66042984]	[441.75842285 529.0368042 0.66536474]	[464.84991455 706.07971191 0.85030198]	[482.84851074 852.31488037 0.85236329]	[536.74151611 523.95916748 0.65489763]	[541.79534912 705.95471191 0.81948918]	[5.23937256e+02 6.85497681e+02 1.66597962e-01]	[467.43209839 233.92503357 0.87979388]	[498.22045898 233.94537354 0.91504163]	[446.92483521 213.42068481 0.72017479]	[521.18200684 213.47496033 0.88885427]	[5.28995544e+02 7.08681152e+02 2.39767104e-01]	[5.44295593e+02 7.08584473e+02 2.71751642e-01]	[0. 0. 0.]	[4.93132233e+02 9.01028198e+02 7.85827041e-01]	[4.75099457e+02 8.95852539e+02 7.57873774e-01]	[4.87931671e+02 8.62530701e+02 6.80258036e-01]
[482.74905396 249.33685303 0.89147246]	[482.73873901 292.88265991 0.90688372]	[416.11123657 292.94287109 0.82712108]	[377.65423584 400.75094604 0.94218946]	[359.81539917 508.50765991 0.87624025]	[546.99969482 285.27780151 0.8313486 ]	[585.44787598 395.534729 0.87929893]	[608.52886963 500.7590332 0.87307072]	[487.9256897 526.47680664 0.66068369]	[441.75854492 529.02905273 0.66526222]	[464.85317993 706.08007812 0.84932232]	[482.84738159 852.31213379 0.85241824]	[536.73724365 523.95306396 0.65473247]	[541.79498291 705.95526123 0.82085359]	[5.23930725e+02 6.85505432e+02 1.66338637e-01]	[467.43249512 233.92564392 0.87974775]	[498.22070312 233.94537354 0.91512799]	[446.92773438 213.42250061 0.71836227]	[521.18231201 213.47406006 0.88840646]	[5.28989319e+02 7.08683777e+02 2.38929570e-01]	[5.44290527e+02 7.08587708e+02 2.70431072e-01]	[0. 0. 0.]	[4.95594727e+02 9.01016296e+02 7.87306666e-01]	[4.75106384e+02 8.95847534e+02 7.58307576e-01]	[4.87925140e+02 8.62532593e+02 6.79604948e-01]
[480.38061523 251.9521637 0.92369699]	[482.73010254 293.00994873 0.92430055]	[416.08630371 295.41955566 0.83620095]	[377.60906982 400.80630493 0.9291364 ]	[359.80499268 511.08612061 0.87238002]	[546.98718262 287.88241577 0.82806444]	[585.42248535 395.55053711 0.88088197]	[608.52233887 500.79721069 0.87270176]	[485.47625732 528.99957275 0.66159642]	[441.73449707 531.56176758 0.66556931]	[462.44680786 706.11010742 0.85359704]	[4.82855682e+02 8.52354492e+02 8.46721649e-01]	[536.70123291 526.45166016 0.64669597]	[541.7699585 706.00598145 0.81877542]	[5.21375549e+02 6.88039978e+02 2.17270568e-01]	[467.40460205 236.43499756 0.89108038]	[498.18762207 236.45976257 0.91912794]	[449.45013428 213.44137573 0.70248759]	[521.19958496 215.94116211 0.89555246]	[5.26538513e+02 7.11152771e+02 2.85816044e-01]	[5.41918640e+02 7.08632690e+02 3.20920765e-01]	[0. 0. 0.]	[4.93127808e+02 9.01048096e+02 7.82151282e-01]	[4.75101837e+02 8.95866821e+02 7.56729782e-01]	[4.87960236e+02 8.65042053e+02 6.74683273e-01]
[480.37911987 254.40264893 0.92884731]	[482.74627686 295.4581604 0.9374584 ]	[416.09298706 295.50219727 0.84565848]	[377.6003418 400.84259033 0.92104232]	[359.79089355 513.61914062 0.87494707]	[546.97650146 292.92645264 0.84363246]	[585.40161133 395.63043213 0.88272995]	[608.53582764 500.86001587 0.87364459]	[485.44927979 529.01116943 0.66202062]	[441.73062134 531.56018066 0.65977526]	[464.87005615 706.11480713 0.85293531]	[4.82870361e+02 8.52347473e+02 8.48445594e-01]	[536.66125488 526.47436523 0.64186531]	[541.80267334 706.09783936 0.81279337]	[5.21351379e+02 6.88071960e+02 1.98294505e-01]	[467.42700195 236.53622437 0.88351339]	[498.16769409 236.55841064 0.91100955]	[449.46035767 215.91183472 0.72859353]	[521.18109131 216.02836609 0.87485379]	[5.26560120e+02 7.11265747e+02 2.36174762e-01]	[5.41960510e+02 7.11149719e+02 2.65994489e-01]	[0. 0. 0.]	[4.93093048e+02 9.03539551e+02 7.80323744e-01]	[4.72595215e+02 8.95870544e+02 7.51042962e-01]	[4.87987335e+02 8.62553101e+02 6.78272247e-01]
[482.71820068 254.53770447 0.93915081]	[482.74383545 295.61398315 0.94937432]	[416.09631348 295.63824463 0.85900486]	[377.56503296 400.86227417 0.91627508]	[359.74475098 516.11932373 0.88947994]	[546.94732666 295.50839233 0.88365591]	[585.36364746 398.17538452 0.90568793]	[608.52545166 503.43527222 0.85752869]	[485.41824341 531.61242676 0.6617865 ]	[441.71463013 534.17437744 0.66764659]	[464.90942383 708.64892578 0.83372432]	[4.82884430e+02 8.54892578e+02 8.28101635e-01]	[534.1652832 529.04632568 0.63799149]	[541.91333008 706.00384521 0.84255087]	[5.21364746e+02 6.85480469e+02 1.73331469e-01]	[467.42053223 239.05125427 0.868954 ]	[498.1803894 239.07221985 0.8918575 ]	[449.48596191 218.55604553 0.71527833]	[518.7298584 221.14680481 0.83038414]	[5.34134644e+02 7.11226990e+02 2.06731796e-01]	[5.44433105e+02 7.08665771e+02 2.29261816e-01]	[0. 0. 0.]	[4.90493408e+02 9.03559998e+02 7.69226372e-01]	[4.69974884e+02 8.95898071e+02 7.58688748e-01]	[4.90535126e+02 8.67643616e+02 6.84247673e-01]
[482.70953369 256.94842529 0.93220162]	[482.75042725 297.99810791 0.95102233]	[416.09594727 298.04058838 0.85842448]	[377.58779907 403.25866699 0.91865426]	[359.71102905 516.1932373 0.8999722 ]	[546.95428467 295.57348633 0.88728839]	[585.33978271 398.25610352 0.920766 ]	[606.12213135 505.89776611 0.85431862]	[485.44967651 534.15039062 0.65713179]	[441.75494385 536.69848633 0.66709816]	[464.91711426 708.71154785 0.82760739]	[4.82888062e+02 8.54870972e+02 8.29314709e-01]	[534.17480469 531.59564209 0.63432187]	[541.89801025 706.03509521 0.84700894]	[5.21313049e+02 6.85468933e+02 1.89982325e-01]	[467.39761353 239.08958435 0.87101412]	[498.19320679 239.16429138 0.88322896]	[449.52963257 218.64346313 0.72082806]	[518.73449707 226.27526855 0.83674341]	[5.34137146e+02 7.11274841e+02 2.08320290e-01]	[5.44420471e+02 7.11132996e+02 2.35725269e-01]	[0. 0. 0.]	[4.90498138e+02 9.03561951e+02 7.70300090e-01]	[4.69986420e+02 8.95896729e+02 7.58605659e-01]	[4.90523560e+02 8.67618347e+02 6.76252484e-01]
[482.74740601 257.02111816 0.93422687]	[482.75143433 298.06567383 0.94791287]	[416.09713745 298.10681152 0.85325396]	[377.56130981 403.25686646 0.91082281]	[359.69406128 518.72851562 0.91919458]	[546.94903564 295.64303589 0.88728052]	[582.98388672 400.68353271 0.920941 ]	[606.12487793 505.90686035 0.85298562]	[485.44418335 536.72967529 0.6604715 ]	[441.74343872 539.23632812 0.67069268]	[464.91998291 711.17205811 0.82023251]	[4.82883087e+02 8.54849121e+02 8.35736990e-01]	[534.16503906 536.67572021 0.63780093]	[541.87451172 706.1272583 0.83436608]	[5.21266602e+02 6.85467834e+02 2.09852993e-01]	[467.42181396 239.17243958 0.8585521 ]	[498.21908569 241.64677429 0.88021386]	[449.50674438 221.18806458 0.7278949 ]	[518.69830322 228.83361816 0.83746409]	[5.29057678e+02 7.18855957e+02 2.17057109e-01]	[5.44370972e+02 7.13739319e+02 2.41882011e-01]	[0. 0. 0.]	[4.90555573e+02 9.03540222e+02 7.76455581e-01]	[4.70043793e+02 8.95886047e+02 7.59612739e-01]	[4.88021759e+02 8.67596741e+02 6.70797408e-01]
[482.71066284 257.13131714 0.91717649]	[482.73742676 298.13656616 0.94481206]	[416.08389282 298.16906738 0.84419638]	[377.51727295 403.32019043 0.88319975]	[359.69519043 521.22265625 0.93570644]	[546.94604492 298.04244995 0.88680524]	[582.97509766 400.78579712 0.9137305 ]	[606.11151123 505.99658203 0.84075004]	[485.46243286 539.29315186 0.66875923]	[441.73220825 541.77056885 0.6779604 ]	[464.91116333 711.24658203 0.81505907]	[4.82862762e+02 8.54836609e+02 8.39642525e-01]	[536.66802979 539.22747803 0.64988995]	[541.82531738 708.597229 0.81746227]	[5.18716492e+02 6.82900085e+02 1.85101256e-01]	[464.9744873 241.70120239 0.8425743 ]	[498.1723938 244.26907349 0.86698323]	[449.50048828 223.69267273 0.70988297]	[518.71789551 228.84577942 0.84666359]	[5.31611572e+02 7.16274536e+02 1.84426308e-01]	[5.44442810e+02 7.13710815e+02 2.00404525e-01]	[0. 0. 0.]	[4.93062714e+02 9.01068604e+02 7.77925849e-01]	[4.72541626e+02 8.95902832e+02 7.57740557e-01]	[4.87988556e+02 8.67587402e+02 6.66085660e-01]
[482.71859741 259.60308838 0.90428996]	[480.35766602 298.24160767 0.93298882]	[416.0640564 300.6446228 0.83121163]	[375.12213135 405.85293579 0.85341048]	[359.65795898 521.24346924 0.94164443]	[544.53417969 298.13699341 0.87891692]	[582.94683838 400.79568481 0.91008389]	[606.09863281 508.52865601 0.83543813]	[485.44473267 539.27282715 0.67642903]	[441.73275757 541.75714111 0.68558961]	[464.91296387 711.19256592 0.82250232]	[4.82841156e+02 8.54830566e+02 8.41966271e-01]	[534.18182373 539.20605469 0.65100867]	[541.81488037 708.6494751 0.81804538]	[5.16145874e+02 6.82869141e+02 2.26753369e-01]	[467.38943481 246.7461853 0.83447856]	[498.17355347 246.83863831 0.87227857]	[449.48696899 226.30729675 0.7030679 ]	[518.71691895 231.30097961 0.84750992]	[5.26559387e+02 7.21413147e+02 1.89661503e-01]	[5.44368958e+02 7.16299500e+02 2.02044860e-01]	[5.03338593e+02 6.77830872e+02 1.15519755e-01]	[4.93064850e+02 9.01043030e+02 7.80890703e-01]	[4.72548889e+02 8.95893433e+02 7.59090781e-01]	[4.87952454e+02 8.67584106e+02 6.67386115e-01]
[482.72088623 259.70248413 0.89238399]	[480.33520508 300.73190308 0.92029548]	[413.59817505 303.230896 0.80281627]	[375.04708862 408.4432373 0.83766776]	[359.62112427 521.24530029 0.94404048]	[544.52166748 298.21682739 0.87192416]	[582.92877197 403.28170776 0.89345211]	[606.10192871 511.09725952 0.82916558]	[485.42269897 541.79711914 0.68462288]	[441.70202637 541.85369873 0.68943244]	[464.92062378 713.7578125 0.80843526]	[4.82825897e+02 8.54817078e+02 8.44959617e-01]	[534.15808105 539.29992676 0.65433466]	[541.8248291 708.66174316 0.8373757 ]	[5.16188538e+02 6.85420654e+02 1.90171123e-01]	[464.96588135 249.35005188 0.83457214]	[498.15936279 249.36222839 0.87022638]	[446.94961548 231.3530426 0.69722164]	[518.72473145 231.3792572 0.84858179]	[5.29015442e+02 7.18877075e+02 1.52498484e-01]	[5.44339905e+02 7.18865967e+02 1.67809770e-01]	[0. 0. 0.]	[4.93111389e+02 9.01014893e+02 7.83220470e-01]	[4.72591705e+02 8.95878540e+02 7.62922883e-01]	[4.85470459e+02 8.65126953e+02 6.66887879e-01]
[480.33718872 262.20895386 0.88956952]	[480.26608276 303.19436646 0.90831214]	[413.54244995 305.77835083 0.79254979]	[375.00744629 413.52984619 0.83913815]	[359.59301758 521.37341309 0.94769853]	[544.43359375 298.23690796 0.88664079]	[582.91308594 403.38302612 0.88135904]	[606.0960083 516.18035889 0.84314257]	[485.45910645 541.83612061 0.67751777]	[441.72784424 541.87567139 0.68630111]	[464.92123413 718.8427124 0.80266672]	[4.82829529e+02 8.54866821e+02 8.44679117e-01]	[536.65472412 541.77648926 0.65727139]	[541.84002686 711.11755371 0.81343776]	[5.21252319e+02 6.85498352e+02 2.21441656e-01]	[464.90234375 251.88134766 0.85421038]	[495.66183472 251.86631775 0.86455727]	[444.41125488 231.40029907 0.71812522]	[518.6762085 231.36364746 0.82945049]	[5.34147522e+02 7.16281250e+02 1.80198669e-01]	[5.44442810e+02 7.16298401e+02 1.97676346e-01]	[0. 0. 0.]	[4.93093475e+02 9.01019165e+02 7.85005093e-01]	[4.72572998e+02 8.95887817e+02 7.65565038e-01]	[4.87917450e+02 8.67619690e+02 6.82507277e-01]
[480.30957031 264.76361084 0.88298482]	[480.25543213 303.25546265 0.90036261]	[411.02545166 308.37496948 0.78657854]	[375.00350952 418.57473755 0.87102735]	[357.23034668 523.80993652 0.94628978]	[544.39544678 298.2467041 0.89615077]	[582.88848877 405.85855103 0.87409532]	[606.07702637 518.6461792 0.85233319]	[487.93612671 544.34985352 0.67327207]	[441.74682617 544.38092041 0.68639201]	[464.92260742 721.43200684 0.81635427]	[4.82830536e+02 8.54834045e+02 8.53248358e-01]	[539.17254639 541.88659668 0.67462456]	[541.87670898 711.19219971 0.82359093]	[5.13639954e+02 6.85404968e+02 1.98147133e-01]	[464.85925293 251.97299194 0.87224811]	[495.61026001 251.93301392 0.86437434]	[444.32403564 233.85324097 0.73583615]	[518.64282227 231.3694458 0.82355452]	[5.39185303e+02 7.13737671e+02 1.67811245e-01]	[5.46919189e+02 7.11223145e+02 1.63161904e-01]	[5.03387817e+02 6.82983643e+02 1.05157316e-01]	[4.93052948e+02 9.01023804e+02 7.84398913e-01]	[4.72543976e+02 8.95875061e+02 7.65244007e-01]	[4.87919769e+02 8.65135193e+02 6.80397689e-01]
[480.28811646 267.32125854 0.88684046]	[480.21334839 305.84118652 0.89040565]	[410.97702026 310.92996216 0.78880632]	[374.99224854 418.65652466 0.87900448]	[357.22967529 523.94140625 0.93304962]	[544.35003662 300.69210815 0.88397551]	[582.85852051 405.85562134 0.87514192]	[606.07507324 518.69091797 0.86460125]	[487.93634033 544.425354 0.67771429]	[441.7461853 544.4855957 0.68007243]	[464.94702148 723.89147949 0.82033271]	[4.82819672e+02 8.54885071e+02 8.47617567e-01]	[539.17712402 544.35601807 0.68088299]	[541.82556152 716.30908203 0.77208591]	[5.13642273e+02 6.88000977e+02 2.34304801e-01]	[464.84542847 254.42349243 0.89178222]	[493.11264038 254.39564514 0.88062757]	[444.30322266 234.00785828 0.74768984]	[516.16564941 233.84994507 0.82564712]	[5.29039856e+02 7.29083313e+02 1.93738624e-01]	[5.44374207e+02 7.26474426e+02 2.11781859e-01]	[5.03354858e+02 6.85537292e+02 1.28683209e-01]	[4.93043823e+02 9.01052124e+02 7.80464590e-01]	[4.72530640e+02 8.95899475e+02 7.64818311e-01]	[4.85474152e+02 8.67615173e+02 6.90055847e-01]
[480.22253418 269.83172607 0.89244431]	[480.17306519 310.90783691 0.89697111]	[408.45126343 313.45153809 0.80258834]	[374.97845459 418.75360107 0.8798784 ]	[357.19415283 526.40307617 0.92107278]	[544.33782959 303.22665405 0.86311227]	[582.87347412 405.9100647 0.87535405]	[606.08447266 518.73083496 0.87429219]	[487.95330811 544.47698975 0.67286974]	[441.77044678 546.96850586 0.68010175]	[467.4236145 723.99804688 0.82713616]	[4.82825531e+02 8.54859497e+02 8.50137651e-01]	[539.20233154 544.40893555 0.68909317]	[541.73388672 723.89892578 0.74366421]	[5.18760681e+02 6.93202393e+02 3.06489140e-01]	[462.36593628 254.47041321 0.92747509]	[493.05337524 254.43275452 0.88931698]	[441.79772949 234.00097656 0.77156401]	[513.64379883 233.93663025 0.83752906]	[5.26466064e+02 7.34247314e+02 3.02212775e-01]	[5.41888550e+02 7.29146667e+02 3.32349986e-01]	[5.03402771e+02 6.88115845e+02 1.70236006e-01]	[4.93083282e+02 9.01048706e+02 7.85844684e-01]	[4.72564117e+02 8.95896301e+02 7.65246153e-01]	[4.85465332e+02 8.65139526e+02 6.87119246e-01]
[480.13046265 269.91983032 0.88924658]	[480.14291382 313.42733765 0.90256029]	[408.39370728 315.94256592 0.808972 ]	[372.45611572 421.28961182 0.85956258]	[357.21347046 529.01025391 0.90100837]	[544.31414795 303.29086304 0.84792495]	[582.8862915 408.40945435 0.87139034]	[606.11682129 518.75714111 0.86344135]	[487.97512817 544.48339844 0.67028958]	[441.82470703 546.94818115 0.67619044]	[467.46032715 724.02435303 0.82245302]	[4.82825684e+02 8.54905579e+02 8.42448890e-01]	[539.19976807 544.42449951 0.68938583]	[541.78674316 723.99786377 0.75850958]	[5.21287109e+02 7.06053650e+02 3.34724665e-01]	[462.2571106 254.5292511 0.94341975]	[488.03164673 254.50909424 0.90368569]	[441.75204468 233.92655945 0.7306987 ]	[513.57434082 234.02233887 0.83035219]	[5.26421509e+02 7.41961975e+02 4.33353454e-01]	[5.41714539e+02 7.34265259e+02 4.40741777e-01]	[5.05954803e+02 6.95783997e+02 1.99153960e-01]	[4.90535889e+02 9.01043030e+02 7.81329811e-01]	[4.70012421e+02 8.95888672e+02 7.69656003e-01]	[4.85485168e+02 8.67621155e+02 6.85348511e-01]
[480.11453247 272.43063354 0.90613806]	[480.11203003 313.52072144 0.90578908]	[405.90466309 316.04006958 0.8140353 ]	[372.46853638 421.34274292 0.85704017]	[357.22055054 534.13146973 0.88692367]	[544.29663086 305.76278687 0.84457052]	[582.88983154 408.41918945 0.87352157]	[608.49462891 518.73394775 0.85295165]	[490.49880981 547.02655029 0.66029018]	[441.88034058 547.03747559 0.66292745]	[467.46133423 726.53149414 0.83461916]	[4.82815552e+02 8.57363464e+02 8.39112818e-01]	[539.2512207 546.95849609 0.68965936]	[541.80517578 724.00305176 0.77221489]	[5.21364563e+02 7.11195801e+02 3.00544947e-01]	[462.23397827 256.98098755 0.96204239]	[487.97039795 254.5917511 0.91756135]	[441.69317627 233.98916626 0.75111461]	[511.04367065 236.42237854 0.83222568]	[5.23983521e+02 7.47069458e+02 4.36520517e-01]	[5.39245972e+02 7.41940979e+02 4.20180857e-01]	[5.13624817e+02 7.06050903e+02 2.01037154e-01]	[4.90530701e+02 9.01028259e+02 7.83519208e-01]	[4.70001160e+02 8.95887085e+02 7.70210445e-01]	[4.85482819e+02 8.67659973e+02 6.86959147e-01]
[477.67370605 274.91873169 0.90832633]	[477.73922729 315.9670105 0.91583931]	[405.9140625 316.131073 0.81637549]	[372.50100708 423.78164673 0.84888476]	[357.19073486 536.71051025 0.89301378]	[541.92962646 305.85830688 0.83706552]	[582.88818359 408.45663452 0.87146008]	[608.52972412 518.72857666 0.84779972]	[490.55197144 552.07849121 0.64697236]	[441.90454102 552.10253906 0.65241921]	[467.46841431 726.53723145 0.83456063]	[4.82829926e+02 8.54925903e+02 8.39109302e-01]	[539.2868042 549.51904297 0.68464649]	[541.78845215 726.51531982 0.78126574]	[5.21405823e+02 7.16267578e+02 3.01877379e-01]	[459.8515625 257.06472778 0.95283198]	[485.48080444 257.02862549 0.9278422 ]	[441.66705322 236.48420715 0.80397856]	[508.53356934 236.55058289 0.84435236]	[5.23937012e+02 7.49609009e+02 4.42091376e-01]	[5.39223694e+02 7.44545959e+02 4.30364072e-01]	[5.13642578e+02 7.08617920e+02 2.08025977e-01]	[4.90537140e+02 9.01030273e+02 7.81305134e-01]	[4.70016235e+02 8.95877441e+02 7.68689811e-01]	[4.85485779e+02 8.67628113e+02 6.82463467e-01]
[477.59649658 275.00747681 0.90248257]	[477.7414856 316.01986694 0.92117059]	[405.90750122 318.53085327 0.81968445]	[372.46218872 423.88424683 0.83401638]	[357.20874023 539.28625488 0.90680516]	[541.91088867 308.3772583 0.84137076]	[582.90612793 410.9513855 0.86880797]	[608.59411621 518.78759766 0.84365481]	[490.57592773 552.08782959 0.65245658]	[444.31976318 554.62854004 0.65712756]	[469.9546814 726.60455322 0.83053154]	[4.82841675e+02 8.54903625e+02 8.40926111e-01]	[539.30041504 549.53179932 0.68839747]	[541.86578369 726.52453613 0.8050912 ]	[5.23785461e+02 7.13742188e+02 3.21870089e-01]	[459.7963562 257.1282959 0.95130444]	[485.41317749 257.1335144 0.92894053]	[439.30044556 236.60925293 0.79035944]	[508.46697998 239.04872131 0.84076142]	[5.23909302e+02 7.49703308e+02 4.48054940e-01]	[5.36741943e+02 7.47064575e+02 4.26938772e-01]	[5.18753967e+02 7.11174622e+02 2.15005502e-01]	[4.90558350e+02 9.01050598e+02 7.84205675e-01]	[4.70033722e+02 8.95887939e+02 7.68289804e-01]	[4.85474609e+02 8.67592712e+02 6.80129170e-01]
[475.12893677 275.0819397 0.90002906]	[477.66876221 316.09753418 0.9141804 ]	[405.85113525 318.62982178 0.83265299]	[369.96209717 428.95806885 0.8141011 ]	[359.58306885 541.86938477 0.94782954]	[541.86901855 310.92425537 0.84567964]	[582.95184326 411.03042603 0.87176007]	[611.08581543 521.18829346 0.84206855]	[490.53762817 552.07299805 0.6519621 ]	[441.88336182 552.09448242 0.66255277]	[470.00646973 726.6362915 0.82852054]	[4.82847137e+02 8.57373840e+02 8.34728718e-01]	[539.29077148 549.54138184 0.68431598]	[541.84515381 726.62774658 0.76913196]	[5.23871582e+02 7.13706360e+02 3.24462384e-01]	[459.74868774 259.59460449 0.92093915]	[482.9616394 257.206604 0.92939776]	[439.277771 241.72181702 0.70956075]	[505.95095825 239.14996338 0.86005837]	[5.23939331e+02 7.49716309e+02 4.47984338e-01]	[5.39265747e+02 7.47066895e+02 4.47829187e-01]	[5.16203674e+02 7.08607117e+02 2.13000089e-01]	[4.90551514e+02 9.01051025e+02 7.82473385e-01]	[4.70013123e+02 8.95893494e+02 7.76239336e-01]	[4.87921844e+02 8.67626343e+02 6.85659587e-01]
[475.13256836 277.52404785 0.89861417]	[477.63543701 316.17715454 0.90819609]	[405.82781982 318.73275757 0.83199471]	[369.91894531 434.11593628 0.82471007]	[359.58648682 541.8815918 0.95592844]	[541.85809326 313.43682861 0.85511875]	[585.33477783 416.05474854 0.88272756]	[611.1651001 521.33319092 0.84784544]	[490.54437256 552.08935547 0.65126908]	[441.90127563 552.11584473 0.66321933]	[472.55474854 726.64575195 0.83253944]	[4.82868561e+02 8.54930481e+02 8.32393527e-01]	[539.29718018 549.56604004 0.67995489]	[541.85717773 729.09991455 0.77694929]	[5.23913818e+02 7.18869019e+02 2.62911081e-01]	[459.73532104 259.71057129 0.89903772]	[485.34146118 259.67700195 0.90218222]	[439.23269653 244.21385193 0.66687667]	[505.93579102 241.68307495 0.84206605]	[5.23971313e+02 7.52232178e+02 3.88882607e-01]	[5.41705383e+02 7.47155701e+02 4.06139791e-01]	[0. 0. 0.]	[4.90563019e+02 9.01054932e+02 7.83556223e-01]	[4.70033142e+02 8.95892517e+02 7.79520035e-01]	[4.87930054e+02 8.67618896e+02 6.87252283e-01]
[475.09893799 277.64682007 0.88261002]	[477.65316772 318.62295532 0.91567963]	[403.38800049 321.25784302 0.81809789]	[369.95169067 436.64227295 0.84297884]	[359.59457397 541.93334961 0.95561016]	[541.87744141 315.9465332 0.87219548]	[585.37713623 416.12530518 0.88769305]	[613.6887207 521.35369873 0.84172714]	[490.57592773 552.0925293 0.65397853]	[444.31820679 552.10900879 0.66094798]	[475.11465454 729.04992676 0.84081066]	[4.82882690e+02 8.57392212e+02 8.29227567e-01]	[539.30517578 552.06152344 0.67716891]	[541.85418701 729.19030762 0.76123184]	[5.23967590e+02 7.21415771e+02 2.65609711e-01]	[459.69403076 262.23504639 0.88361734]	[482.97750854 262.22628784 0.88400066]	[439.18429565 244.24234009 0.63957739]	[505.90908813 246.77023315 0.8355583 ]	[5.23993774e+02 7.54756409e+02 3.93914640e-01]	[5.41728760e+02 7.49647034e+02 4.21338916e-01]	[0. 0. 0.]	[4.90530884e+02 9.03543091e+02 7.76861012e-01]	[4.70004486e+02 8.95900940e+02 7.78781831e-01]	[4.87946808e+02 8.67651672e+02 6.92476273e-01]
[475.09918213 280.19268799 0.85162932]	[477.68612671 318.72814941 0.9094826 ]	[403.384552 326.28823853 0.79698646]	[372.45172119 439.17080688 0.85719252]	[359.58850098 544.3694458 0.94141728]	[541.89282227 316.02578735 0.87268043]	[585.42932129 416.16369629 0.86761367]	[616.21472168 521.36743164 0.84564781]	[495.60287476 557.21148682 0.6663335 ]	[444.40649414 557.21032715 0.66258729]	[477.68319702 729.1048584 0.8568505 ]	[4.82927368e+02 8.54889832e+02 8.37077260e-01]	[541.73083496 554.67730713 0.69862384]	[541.82159424 729.20275879 0.74351323]	[5.23976135e+02 7.44470398e+02 3.61154765e-01]	[459.71353149 269.83163452 0.88412505]	[482.94985962 267.34915161 0.89078945]	[439.18936157 246.79530334 0.64090663]	[503.51330566 249.35090637 0.85902345]	[5.26410278e+02 7.59932495e+02 4.07243997e-01]	[5.41712769e+02 7.52267761e+02 4.42427129e-01]	[5.23929810e+02 7.34266113e+02 3.36243033e-01]	[4.90563477e+02 9.01068115e+02 7.79058278e-01]	[4.70042969e+02 8.95868774e+02 7.80887902e-01]	[4.87973511e+02 8.65126282e+02 6.96220279e-01]
[472.60501099 282.74957275 0.83320045]	[477.7210083 318.76791382 0.91402072]	[405.83267212 326.35845947 0.79103267]	[372.45870972 439.23526001 0.86838567]	[359.58679199 544.45068359 0.93556666]	[541.91546631 316.09771729 0.89508969]	[585.44836426 418.6137085 0.87357944]	[616.2409668 523.84698486 0.83764017]	[493.07800293 557.18322754 0.65444523]	[444.37838745 557.21466064 0.65650469]	[480.15722656 729.09466553 0.86092257]	[4.82931396e+02 8.54855347e+02 8.37373435e-01]	[539.27862549 554.63189697 0.67121822]	[541.78381348 731.67230225 0.74116206]	[5.23976746e+02 7.44534241e+02 3.09966028e-01]	[459.69216919 272.40795898 0.89848089]	[482.92520142 269.92333984 0.90175402]	[439.23803711 251.90888977 0.63960046]	[505.86990356 251.84550476 0.86550999]	[5.26493286e+02 7.59885132e+02 3.57967168e-01]	[5.41815186e+02 7.52190247e+02 4.17661697e-01]	[5.26483154e+02 7.39339233e+02 2.78929979e-01]	[4.90564606e+02 9.01067383e+02 7.80348957e-01]	[4.72537872e+02 8.95853516e+02 7.77273655e-01]	[4.87982880e+02 8.65092529e+02 6.84662402e-01]
[472.56359863 285.27581787 0.827802 ]	[477.72833252 321.22268677 0.90106416]	[405.86062622 328.93777466 0.78924417]	[372.45788574 441.67849731 0.86781722]	[359.58306885 544.515625 0.92373288]	[541.90960693 318.51907349 0.89919531]	[585.49261475 418.79312134 0.88907528]	[616.25585938 523.9597168 0.82847011]	[490.54891968 554.6519165 0.65543085]	[444.37539673 557.19891357 0.65856326]	[480.21426392 729.03009033 0.8577112 ]	[4.82939453e+02 8.54893677e+02 8.30635428e-01]	[539.22015381 552.08575439 0.66294181]	[5.41690857e+02 7.34246704e+02 7.23013341e-01]	[5.23976135e+02 7.47036316e+02 2.91410595e-01]	[459.68334961 272.4859314 0.90484667]	[482.88821411 272.42599487 0.91781688]	[439.2578125 254.35903931 0.65974557]	[503.50909424 251.96606445 0.87707442]	[5.26547241e+02 7.54831665e+02 3.22936386e-01]	[5.41902893e+02 7.49750366e+02 3.96243930e-01]	[5.26434509e+02 7.44434875e+02 2.56976992e-01]	[4.90513794e+02 9.03560608e+02 7.74456978e-01]	[4.70013824e+02 8.95873047e+02 7.73142457e-01]	[4.88011139e+02 8.65138794e+02 6.88993514e-01]
[475.06558228 287.82272339 0.82757831]	[477.72454834 323.73776245 0.88111055]	[405.82373047 333.93777466 0.80279911]	[372.46279907 441.7784729 0.86266917]	[359.57910156 547.01641846 0.90604508]	[541.91674805 318.57525635 0.90394831]	[585.48065186 421.15353394 0.89131355]	[618.75238037 526.42913818 0.81881076]	[490.54522705 554.65869141 0.65105569]	[444.35626221 554.69921875 0.65220207]	[480.23867798 729.11022949 0.86038542]	[4.82932007e+02 8.57365540e+02 8.27188015e-01]	[539.2043457 552.10070801 0.65713155]	[5.39270386e+02 7.41963928e+02 7.13272274e-01]	[5.23957764e+02 7.44513245e+02 2.71722049e-01]	[459.69665527 274.90356445 0.91307634]	[482.92770386 272.49142456 0.91657358]	[439.24984741 254.42112732 0.64537793]	[505.90042114 254.39526367 0.87241137]	[5.26525574e+02 7.54805054e+02 3.21850806e-01]	[5.41916626e+02 7.52194275e+02 3.89036089e-01]	[5.23959045e+02 7.44436584e+02 2.41379723e-01]	[4.90522888e+02 9.03560547e+02 7.73430228e-01]	[4.70029388e+02 8.95883179e+02 7.72763669e-01]	[4.87987091e+02 8.67632812e+02 6.95441544e-01]
[475.15344238 290.37734985 0.84287345]	[480.10668945 326.28872681 0.87387156]	[405.89215088 334.00570679 0.80265421]	[372.50192261 441.80392456 0.85656422]	[359.57736206 549.49737549 0.88984084]	[541.91711426 318.61953735 0.8985101 ]	[585.47546387 421.23095703 0.88901573]	[618.78515625 526.52191162 0.812154 ]	[490.55874634 557.2097168 0.65735555]	[444.36846924 557.24591064 0.65726447]	[480.24151611 729.081604 0.8595174 ]	[4.82935791e+02 8.57381775e+02 8.26407909e-01]	[539.21435547 554.64398193 0.6613881 ]	[5.39265198e+02 7.36816650e+02 7.03502059e-01]	[5.23979065e+02 7.47044983e+02 3.65783393e-01]	[459.71881104 275.00732422 0.92762947]	[482.98141479 274.94351196 0.92070132]	[439.24682617 254.44616699 0.68759084]	[505.92221069 254.43586731 0.85857314]	[5.26453247e+02 7.62487488e+02 3.46048892e-01]	[5.41842712e+02 7.54768005e+02 4.02852982e-01]	[5.23905579e+02 7.41897217e+02 3.12501013e-01]	[4.90512085e+02 9.03591064e+02 7.70098269e-01]	[4.70009674e+02 8.95909973e+02 7.67370880e-01]	[4.88003662e+02 8.67638611e+02 6.93727255e-01]
[475.16665649 292.90487671 0.85974371]	[480.15023804 328.88790894 0.87820065]	[408.39697266 334.07217407 0.80158103]	[374.9631958 441.82138062 0.85808659]	[359.57769775 549.57659912 0.88318902]	[544.29187012 318.69842529 0.88148439]	[585.48956299 421.23532104 0.88094419]	[618.80651855 528.9854126 0.80752194]	[493.06246948 559.8024292 0.67554688]	[444.41119385 559.81726074 0.66576332]	[480.23925781 729.15100098 0.8562116 ]	[4.82937683e+02 8.57426758e+02 8.23257446e-01]	[539.2388916 557.24188232 0.67916918]	[5.39207642e+02 7.34289124e+02 6.94618642e-01]	[5.23843933e+02 7.49651978e+02 3.95633280e-01]	[459.74841309 275.1192627 0.94046497]	[482.97305298 275.05578613 0.93594265]	[439.29052734 254.49145508 0.69079524]	[505.92651367 254.52772522 0.86928463]	[5.23927612e+02 7.67542664e+02 3.30886900e-01]	[5.41712402e+02 7.59910034e+02 3.48706692e-01]	[5.21340942e+02 7.41954529e+02 3.08981955e-01]	[4.90514496e+02 9.03583191e+02 7.69368887e-01]	[4.69997742e+02 8.95910278e+02 7.73116231e-01]	[4.87998596e+02 8.67669617e+02 6.97059512e-01]
[477.62835693 292.96484375 0.87718225]	[480.1685791 331.45648193 0.89153957]	[408.4168396 336.4928894 0.80588686]	[374.99957275 441.80953979 0.86694479]	[359.57592773 554.64068604 0.8789565 ]	[544.32232666 321.15402222 0.87453985]	[585.49914551 421.30773926 0.87665063]	[618.79608154 529.0279541 0.80214363]	[493.07159424 559.82513428 0.67815942]	[444.41592407 559.81573486 0.66373646]	[480.22836304 729.15441895 0.85555363]	[4.82925140e+02 8.57415527e+02 8.26649368e-01]	[539.24554443 559.73297119 0.68259907]	[5.36665771e+02 7.36838684e+02 6.62943065e-01]	[5.21389221e+02 7.47073730e+02 3.53996634e-01]	[459.79907227 277.49023438 0.93798447]	[485.38577271 275.10794067 0.93027043]	[441.66259766 254.54144287 0.71849501]	[505.99255371 254.5818634 0.8590942 ]	[5.23939514e+02 7.65081421e+02 3.27284455e-01]	[5.41754456e+02 7.57386719e+02 3.55052859e-01]	[5.18759033e+02 7.39354858e+02 2.63308138e-01]	[4.90543488e+02 9.03572327e+02 7.70880997e-01]	[4.70020874e+02 8.95911743e+02 7.72568107e-01]	[4.87971588e+02 8.67658081e+02 7.00164974e-01]
[477.65292358 293.00131226 0.88718539]	[480.19824219 331.48187256 0.89941454]	[408.45080566 336.49200439 0.80329549]	[375.03186035 441.79830933 0.87186372]	[359.58303833 554.65057373 0.88066673]	[544.34887695 321.18695068 0.87319672]	[585.50506592 421.33853149 0.87404233]	[618.80169678 531.53955078 0.80012125]	[493.04852295 562.30145264 0.68023074]	[444.40570068 562.29296875 0.66913694]	[480.20220947 729.21044922 0.85040218]	[4.82919922e+02 8.57429688e+02 8.27432454e-01]	[539.21478271 559.77947998 0.68126732]	[5.31627258e+02 7.41950500e+02 6.40984476e-01]	[5.21285706e+02 7.47049194e+02 3.29386532e-01]	[459.82415771 277.52078247 0.9378081 ]	[485.43505859 277.47351074 0.93121284]	[441.69360352 254.54606628 0.7186926 ]	[508.51028442 256.98684692 0.85153353]	[5.23802612e+02 7.67561829e+02 3.23561996e-01]	[5.39260620e+02 7.59955200e+02 3.25277865e-01]	[5.13619568e+02 7.34263794e+02 2.52239347e-01]	[4.90537201e+02 9.03569885e+02 7.70645797e-01]	[4.70015961e+02 8.95915283e+02 7.73924470e-01]	[4.87976135e+02 8.67666809e+02 7.05073178e-01]
[477.71185303 295.40200806 0.9036088 ]	[480.23687744 333.9190979 0.90713882]	[410.96014404 336.48754883 0.80263436]	[375.0428772 441.79312134 0.87478161]	[359.5954895 554.63275146 0.87445015]	[544.38702393 321.23480225 0.86479932]	[585.52001953 421.38772583 0.86738664]	[618.80487061 531.53527832 0.8002072 ]	[490.56387329 562.32598877 0.6811763 ]	[444.37744141 562.32299805 0.67365777]	[480.19003296 729.14642334 0.8573519 ]	[4.82914703e+02 8.57366150e+02 8.33450198e-01]	[539.18969727 559.8145752 0.67928809]	[5.34109070e+02 7.36844055e+02 6.61499143e-01]	[5.21385437e+02 7.49656799e+02 4.81866002e-01]	[462.21792603 277.56027222 0.93990219]	[487.92990112 277.50531006 0.91702253]	[441.72891235 256.96899414 0.72788578]	[511.02554321 257.00769043 0.84769458]	[5.21356750e+02 7.72709045e+02 3.68885964e-01]	[5.31600464e+02 7.70106873e+02 3.70630383e-01]	[5.16212830e+02 7.41936462e+02 3.63997340e-01]	[4.90531494e+02 9.03565552e+02 7.71120310e-01]	[4.70009949e+02 8.95908936e+02 7.71662712e-01]	[4.87962128e+02 8.67603271e+02 7.08561897e-01]
[480.1177063 295.41824341 0.91325158]	[480.23391724 333.93881226 0.91037476]	[410.96749878 336.48797607 0.80289334]	[375.05056763 441.77667236 0.87830216]	[359.60610962 554.62695312 0.8743791 ]	[544.38092041 321.26126099 0.85958052]	[585.51696777 421.36444092 0.86534035]	[618.8170166 531.60766602 0.80109125]	[490.57324219 562.36621094 0.68239379]	[444.38198853 562.36883545 0.67539251]	[480.18994141 731.64056396 0.8437674 ]	[4.82921448e+02 8.57401978e+02 8.30856979e-01]	[539.20550537 562.28540039 0.68606555]	[5.34131958e+02 7.31766968e+02 6.93940282e-01]	[5.21357178e+02 7.52227905e+02 5.53403616e-01]	[462.27664185 277.58938599 0.93942207]	[487.98440552 277.53543091 0.90842569]	[441.73126221 254.59077454 0.74153435]	[513.5657959 257.01257324 0.83891064]	[5.21284546e+02 7.77862000e+02 4.15367424e-01]	[5.26511230e+02 7.72731262e+02 4.35713440e-01]	[5.16178650e+02 7.44510559e+02 4.36457932e-01]	[4.90518860e+02 9.03591614e+02 7.65508413e-01]	[4.69991211e+02 8.95924500e+02 7.69308865e-01]	[4.87978577e+02 8.67634399e+02 7.16665149e-01]
[480.14041138 295.45898438 0.92231035]	[480.24685669 333.95916748 0.91481251]	[410.9850769 336.4894104 0.80203736]	[375.04925537 441.77020264 0.87675256]	[359.61157227 552.14044189 0.8737663 ]	[544.40484619 321.29724121 0.85101014]	[585.52514648 423.7744751 0.8583383 ]	[618.80963135 534.09643555 0.80270189]	[493.07443237 564.86676025 0.68672025]	[444.40429688 562.43139648 0.67418766]	[480.20785522 729.21130371 0.85611272]	[4.82916077e+02 8.57399780e+02 8.32673907e-01]	[539.22808838 562.37280273 0.69505382]	[5.34165344e+02 7.31675659e+02 7.25024343e-01]	[5.21357971e+02 7.54775757e+02 6.13951087e-01]	[462.31542969 277.61968994 0.93253011]	[488.03005981 277.58883667 0.90015876]	[441.75823975 256.98745728 0.74736977]	[513.63989258 257.05648804 0.84037739]	[5.21308960e+02 7.82963318e+02 4.23633218e-01]	[5.26517029e+02 7.75288086e+02 4.44133848e-01]	[5.16154602e+02 7.47065369e+02 4.72354591e-01]	[4.90520599e+02 9.03566345e+02 7.65708923e-01]	[4.69997192e+02 8.95905334e+02 7.71161318e-01]	[4.87966339e+02 8.67638611e+02 7.19612479e-01]
[480.22470093 295.49703979 0.94190371]	[480.25888062 333.99981689 0.92182696]	[411.00183105 336.50912476 0.80482471]	[375.04360962 441.76947021 0.87491339]	[359.60787964 552.1449585 0.87540156]	[544.4329834 323.76239014 0.84239024]	[585.52044678 423.80606079 0.85230476]	[618.82678223 536.68725586 0.80861759]	[493.05917358 564.92596436 0.68472558]	[444.40460205 564.9039917 0.67700779]	[480.19958496 729.22180176 0.85275942]	[4.82916840e+02 8.57397949e+02 8.32654774e-01]	[539.21569824 564.86328125 0.69687456]	[5.34126526e+02 7.31674927e+02 7.16366649e-01]	[5.21377625e+02 7.59877930e+02 6.54383123e-01]	[462.38174438 277.6706543 0.92539167]	[490.56634521 277.61175537 0.89300275]	[441.78991699 257.02819824 0.75251931]	[513.62438965 257.09365845 0.83728284]	[5.21381897e+02 7.85506409e+02 3.84264112e-01]	[5.29018799e+02 7.77905762e+02 3.99265170e-01]	[5.16177185e+02 7.49715576e+02 4.93383288e-01]	[4.90510681e+02 9.03568237e+02 7.66174793e-01]	[4.69985809e+02 8.95904541e+02 7.71443069e-01]	[4.87971588e+02 8.67635864e+02 7.21596599e-01]
[480.22219849 295.55355835 0.94438148]	[480.29174805 334.04364014 0.92819822]	[413.49273682 336.52426147 0.80849701]	[375.02151489 441.78955078 0.87060022]	[359.5786438 552.08465576 0.87472034]	[544.47839355 326.29150391 0.82814837]	[585.56121826 426.37072754 0.82561195]	[618.83428955 536.74145508 0.81550187]	[493.07443237 564.90130615 0.68332404]	[444.39227295 562.43725586 0.67343235]	[480.1835022 731.64129639 0.84096134]	[4.82923950e+02 8.57398926e+02 8.31322908e-01]	[539.22406006 564.85443115 0.69292086]	[5.31573853e+02 7.34237244e+02 6.91454291e-01]	[5.21344666e+02 7.59929565e+02 6.34178519e-01]	[462.39437866 277.70397949 0.91825646]	[493.07443237 277.69348145 0.88198721]	[441.83773804 257.04974365 0.75202423]	[516.13873291 257.19445801 0.82540256]	[5.21345886e+02 7.83028931e+02 3.61819327e-01]	[5.28965759e+02 7.77874084e+02 3.77849519e-01]	[5.16126648e+02 7.52195007e+02 4.77333069e-01]	[4.88005920e+02 9.03597107e+02 7.64892340e-01]	[4.67490143e+02 8.95912781e+02 7.68767595e-01]	[4.87986511e+02 8.67628418e+02 7.21418977e-01]
[480.22628784 295.59078979 0.9451896 ]	[480.32235718 336.44692993 0.93461776]	[413.53436279 336.53729248 0.8159498 ]	[374.99200439 441.75125122 0.86902958]	[357.23464966 552.09515381 0.88013744]	[544.50872803 328.85949707 0.82024527]	[585.57678223 426.42657471 0.8249597 ]	[618.81286621 539.24304199 0.82851422]	[490.53283691 564.91644287 0.67914999]	[444.35839844 564.89575195 0.67725801]	[480.16656494 734.28179932 0.81968099]	[4.82896637e+02 8.54907349e+02 8.44594300e-01]	[536.71063232 562.43115234 0.68011439]	[5.31549133e+02 7.39347656e+02 6.97389185e-01]	[5.21380249e+02 7.62495789e+02 6.17741406e-01]	[462.41314697 277.73168945 0.9075827 ]	[493.09902954 280.10952759 0.87558299]	[441.90109253 257.07778931 0.71951079]	[516.15783691 259.65188599 0.81167591]	[5.21286133e+02 7.85610657e+02 3.10941488e-01]	[5.26420166e+02 7.83020142e+02 3.34739923e-01]	[5.16208130e+02 7.52269470e+02 4.58368748e-01]	[4.93063354e+02 9.03546143e+02 7.80755401e-01]	[4.72552765e+02 8.95886230e+02 7.70067215e-01]	[4.85449829e+02 8.65117249e+02 7.12393939e-01]
[480.22671509 295.59075928 0.94540346]	[480.31945801 336.44573975 0.93436551]	[413.52877808 336.53973389 0.81520844]	[374.99636841 441.75079346 0.87004781]	[357.2331543 552.09735107 0.87998915]	[544.50653076 328.85317993 0.82076681]	[585.57470703 426.4213562 0.82527274]	[618.8059082 539.21893311 0.82229811]	[490.53808594 564.918396 0.67877835]	[444.3633728 564.89813232 0.67620862]	[480.16452026 734.28686523 0.82003433]	[4.82898376e+02 8.54914001e+02 8.43311191e-01]	[536.71234131 562.43170166 0.67966819]	[5.31541687e+02 7.39350769e+02 6.94226384e-01]	[5.21384338e+02 7.62477905e+02 6.08634114e-01]	[462.41326904 277.73236084 0.90777004]	[493.1000061 280.10934448 0.87600535]	[441.90093994 257.0814209 0.72108066]	[516.15222168 259.65438843 0.81105709]	[5.21294006e+02 7.85568665e+02 3.05420518e-01]	[5.26442627e+02 7.82974915e+02 3.27076286e-01]	[5.16213135e+02 7.52249634e+02 4.54113841e-01]	[4.93059052e+02 9.03549805e+02 7.80671120e-01]	[4.72549469e+02 8.95889893e+02 7.70297170e-01]	[4.85456726e+02 8.65126221e+02 7.13309228e-01]
[480.22637939 295.60354614 0.94012445]	[480.34539795 336.46057129 0.93568051]	[413.55078125 336.56262207 0.81970054]	[374.96279907 441.78250122 0.86213511]	[357.21484375 552.12731934 0.87937188]	[544.53076172 328.87756348 0.8184936 ]	[587.9864502 431.48886108 0.8146134 ]	[618.81707764 539.31658936 0.83612037]	[490.53689575 564.9317627 0.68386495]	[444.38079834 564.89691162 0.68005347]	[480.16461182 734.27404785 0.81915253]	[4.82893219e+02 8.54909912e+02 8.45000923e-01]	[536.70263672 564.88250732 0.68054897]	[5.29079285e+02 7.39378418e+02 6.97258830e-01]	[5.21368713e+02 7.62507507e+02 6.09886825e-01]	[462.42880249 277.7326355 0.89953363]	[493.12026978 280.13360596 0.87448281]	[444.36016846 257.11514282 0.69643378]	[516.20233154 259.70779419 0.80998141]	[5.21267944e+02 7.85607727e+02 3.03869545e-01]	[5.26403198e+02 7.83013123e+02 3.27862203e-01]	[5.16172302e+02 7.54750366e+02 4.59005356e-01]	[4.93057465e+02 9.03547119e+02 7.80382037e-01]	[4.72546143e+02 8.95889526e+02 7.70241678e-01]	[4.85447296e+02 8.65126282e+02 7.13781595e-01]
[480.26208496 295.60894775 0.94225204]	[480.37454224 336.47390747 0.93622875]	[413.59823608 336.58377075 0.82874006]	[372.54675293 441.79660034 0.86033607]	[357.20672607 554.66021729 0.88121313]	[546.9286499 328.91381836 0.81486177]	[587.99102783 431.5168457 0.81604445]	[618.8102417 541.70629883 0.83623338]	[490.53399658 564.97595215 0.68670863]	[444.35845947 564.9175415 0.68948185]	[480.1746521 736.79382324 0.81834847]	[4.82895996e+02 8.57383911e+02 8.41281652e-01]	[536.73217773 564.93255615 0.68915713]	[5.29039307e+02 7.44421082e+02 7.08562076e-01]	[5.21373291e+02 7.62486206e+02 5.77450752e-01]	[464.81759644 280.10668945 0.89724964]	[495.60708618 280.13363647 0.87570238]	[444.35098267 257.16845703 0.71333742]	[516.17498779 262.17462158 0.80446094]	[5.21319946e+02 7.85494812e+02 3.09023649e-01]	[5.26503296e+02 7.80443420e+02 3.21313590e-01]	[5.16181946e+02 7.52264709e+02 4.46129441e-01]	[4.93045502e+02 9.03543579e+02 7.81185508e-01]	[4.72544769e+02 8.95889282e+02 7.70859718e-01]	[4.85461884e+02 8.67607666e+02 7.18103111e-01]
[480.32110596 295.63818359 0.94280457]	[480.37496948 336.50991821 0.93773127]	[413.59429932 336.60549927 0.82761061]	[372.51098633 441.82827759 0.85134745]	[357.15426636 554.65856934 0.87566495]	[546.94073486 331.46438599 0.81708884]	[585.59436035 434.04122925 0.82350576]	[618.77996826 541.80383301 0.84002972]	[490.54504395 565.00738525 0.68202239]	[444.38674927 564.94110107 0.68231457]	[480.12875366 736.79052734 0.8096239 ]	[4.82884857e+02 8.54929016e+02 8.44879448e-01]	[536.71813965 564.97900391 0.68193555]	[5.28980408e+02 7.39419250e+02 7.03177154e-01]	[5.21400146e+02 7.62482056e+02 6.31322980e-01]	[464.88198853 280.13586426 0.8919735 ]	[495.68746948 280.18145752 0.87796485]	[446.88891602 257.18164062 0.71100587]	[518.64300537 262.20162964 0.81088322]	[5.21327637e+02 7.83046387e+02 3.25753331e-01]	[5.26528137e+02 7.80427734e+02 3.30413789e-01]	[5.16154968e+02 7.54745056e+02 4.89571035e-01]	[4.90550690e+02 9.03554199e+02 7.81649590e-01]	[4.72531525e+02 8.95890625e+02 7.74974585e-01]	[4.85471832e+02 8.65138428e+02 7.21055984e-01]
[480.3248291 295.63949585 0.94123888]	[482.72528076 336.5480957 0.93993396]	[416.02706909 336.62783813 0.83206165]	[372.48077393 441.88189697 0.83992457]	[357.14788818 554.70239258 0.87572128]	[546.97625732 333.96682739 0.82158619]	[585.57562256 434.10891724 0.83060646]	[618.73968506 541.86773682 0.83939677]	[490.47851562 565.01025391 0.68481427]	[444.33782959 564.95050049 0.68693101]	[477.72290039 736.79803467 0.81264699]	[4.82906189e+02 8.57401306e+02 8.41339171e-01]	[536.65667725 564.97943115 0.67570013]	[5.29011047e+02 7.36825195e+02 7.10343778e-01]	[5.23765869e+02 7.62483154e+02 6.69965863e-01]	[464.88818359 280.12683105 0.89631003]	[495.69927979 280.19558716 0.87700951]	[446.934021 257.18106079 0.71080023]	[518.6385498 262.23895264 0.81284213]	[5.21340637e+02 7.82978699e+02 3.34248722e-01]	[5.29007202e+02 7.77878906e+02 3.38263869e-01]	[5.18663330e+02 7.54758118e+02 5.11208773e-01]	[4.90559998e+02 9.03553101e+02 7.84400523e-01]	[4.72557526e+02 8.95896118e+02 7.79515803e-01]	[4.87941193e+02 8.67625916e+02 7.30376482e-01]
[480.31494141 295.6463623 0.94191015]	[482.72213745 336.57147217 0.94087386]	[416.02944946 336.64953613 0.83363837]	[372.47650146 441.90792847 0.83770245]	[357.14053345 557.18408203 0.87786549]	[546.96533203 333.99545288 0.82815778]	[585.58380127 436.56222534 0.83063853]	[616.26489258 541.88891602 0.84098184]	[490.49151611 567.47351074 0.68559474]	[444.34857178 564.97753906 0.6859681 ]	[477.7038269 736.79278564 0.80958867]	[4.82909454e+02 8.57393799e+02 8.39429677e-01]	[536.65484619 565.01226807 0.67588335]	[5.29030701e+02 7.34273926e+02 7.14574337e-01]	[5.23799438e+02 7.59949646e+02 6.97578132e-01]	[464.88278198 280.13345337 0.89642525]	[495.68911743 280.20935059 0.87483251]	[446.95980835 259.61203003 0.71194851]	[516.2232666 264.75958252 0.8163408 ]	[5.21334229e+02 7.82996887e+02 3.75293612e-01]	[5.28994568e+02 7.77891602e+02 3.75084251e-01]	[5.18688171e+02 7.52248779e+02 5.40392399e-01]	[4.90555206e+02 9.03553284e+02 7.81120002e-01]	[4.72544128e+02 8.95893066e+02 7.73300052e-01]	[4.87952484e+02 8.67616272e+02 7.26451397e-01]
[480.30627441 298.00582886 0.94286543]	[482.71936035 336.60189819 0.94134021]	[416.03125 336.67956543 0.83527458]	[372.47824097 441.91653442 0.83445734]	[357.14562988 557.22650146 0.8824451 ]	[546.96429443 334.03799438 0.83402556]	[585.56951904 436.55187988 0.82784724]	[616.24432373 541.89196777 0.83983099]	[487.99505615 567.47479248 0.68850845]	[444.32028198 564.99206543 0.68595135]	[477.70980835 736.80310059 0.81067151]	[4.82906921e+02 8.54919739e+02 8.43979418e-01]	[534.14862061 565.01403809 0.67052448]	[5.29007996e+02 7.36844238e+02 7.05767691e-01]	[5.23790833e+02 7.59912292e+02 6.65808082e-01]	[464.87713623 280.15307617 0.89536107]	[495.69372559 280.23336792 0.87176371]	[446.97711182 259.67041016 0.70588273]	[516.21588135 267.29406738 0.81493819]	[5.21311829e+02 7.82976868e+02 3.55778843e-01]	[5.28968994e+02 7.77859558e+02 3.57946396e-01]	[5.18671692e+02 7.52214111e+02 5.21965921e-01]	[4.90562866e+02 9.03557739e+02 7.81976044e-01]	[4.72557678e+02 8.95894836e+02 7.74835527e-01]	[4.87944458e+02 8.65124084e+02 7.23359108e-01]
[480.34362793 298.02301025 0.9446193 ]	[482.71350098 336.61627197 0.94128466]	[416.03848267 336.69213867 0.83684361]	[372.44628906 444.31289673 0.8289426 ]	[357.1456604 557.23730469 0.8828302 ]	[546.95043945 334.05661011 0.83825803]	[585.55407715 436.61398315 0.8410182 ]	[616.24005127 541.93511963 0.84057462]	[487.95559692 567.49255371 0.69077104]	[441.8989563 565.01373291 0.68569243]	[477.73419189 736.8414917 0.80805373]	[4.82897949e+02 8.54875244e+02 8.50257933e-01]	[534.11279297 567.45501709 0.66711456]	[5.28988831e+02 7.36860352e+02 7.00771332e-01]	[5.23801331e+02 7.62443359e+02 6.61425829e-01]	[464.91595459 280.17584229 0.88649338]	[498.15005493 280.25152588 0.87815702]	[449.47991943 259.70196533 0.70865047]	[518.66162109 267.32214355 0.82036895]	[5.21330872e+02 7.85495483e+02 3.21112514e-01]	[5.29030762e+02 7.80439270e+02 3.24966103e-01]	[5.18706421e+02 7.52273926e+02 5.11850834e-01]	[4.90566772e+02 9.03542786e+02 7.82965064e-01]	[4.72565674e+02 8.95882019e+02 7.72606909e-01]	[4.87922028e+02 8.65073425e+02 7.14306474e-01]
[480.36050415 298.05303955 0.94319659]	[480.3677063 336.63388062 0.94085139]	[416.02319336 339.05072021 0.83533138]	[372.44598389 444.32138062 0.82958144]	[357.14764404 557.25097656 0.88725972]	[546.94335938 336.45394897 0.8445366 ]	[585.54382324 436.60147095 0.84127283]	[616.234375 544.30993652 0.83885342]	[487.93960571 565.00939941 0.69331306]	[441.90692139 564.96716309 0.69042546]	[477.73718262 736.83422852 0.80720866]	[4.82898987e+02 8.54853088e+02 8.52482557e-01]	[531.61468506 564.97747803 0.66996568]	[5.28974304e+02 7.39379211e+02 7.01632917e-01]	[5.23791504e+02 7.62495239e+02 6.58195972e-01]	[464.93765259 280.20956421 0.87822199]	[498.16778564 282.69805908 0.87605679]	[449.50054932 262.15667725 0.70483166]	[518.65472412 269.82189941 0.82167536]	[5.21300049e+02 7.85585327e+02 2.86021292e-01]	[5.28996765e+02 7.83029419e+02 2.93666065e-01]	[5.18702209e+02 7.54781067e+02 5.04463315e-01]	[4.93046448e+02 9.01057129e+02 7.82083273e-01]	[4.72564178e+02 8.95871765e+02 7.71710157e-01]	[4.87921478e+02 8.65050049e+02 7.10769773e-01]
[480.36328125 298.05255127 0.94395518]	[480.37005615 336.64968872 0.94077981]	[416.02542114 339.05581665 0.83558381]	[372.43444824 444.33831787 0.82772034]	[357.15124512 557.25518799 0.88917863]	[546.94525146 336.48327637 0.84922504]	[585.53527832 436.61184692 0.84332436]	[616.22039795 541.90917969 0.84056318]	[487.9296875 565.00018311 0.69586343]	[441.89865112 564.96502686 0.69293606]	[477.71136475 736.80847168 0.8028357 ]	[4.82897583e+02 8.54883972e+02 8.49532127e-01]	[531.60040283 564.96911621 0.67142516]	[5.28986023e+02 7.39336670e+02 6.98163748e-01]	[5.23807312e+02 7.62512939e+02 6.51168585e-01]	[464.94189453 280.21124268 0.87758327]	[498.16445923 282.70437622 0.87367547]	[449.49868774 262.15322876 0.70360148]	[518.65002441 269.83123779 0.82247078]	[5.21324280e+02 7.85523254e+02 2.76037037e-01]	[5.29051880e+02 7.82965820e+02 2.82462567e-01]	[5.18726868e+02 7.54802917e+02 4.98133570e-01]	[4.93049896e+02 9.01062805e+02 7.79468119e-01]	[4.72566071e+02 8.95878845e+02 7.71572709e-01]	[4.85488953e+02 8.65086182e+02 7.15094209e-01]
[480.3550415 298.06427002 0.94132304]	[480.37380981 336.66088867 0.93979609]	[416.02362061 339.06741333 0.83522809]	[369.97079468 444.36764526 0.82559067]	[357.1758728 557.27233887 0.89409709]	[546.93505859 336.49795532 0.85153008]	[585.53503418 436.62667847 0.84904981]	[616.22351074 544.29516602 0.84132379]	[487.9307251 567.45513916 0.6937682 ]	[441.89059448 564.98571777 0.69263452]	[477.67105103 736.8616333 0.80020285]	[4.82901184e+02 8.54887634e+02 8.49715531e-01]	[531.6072998 564.98986816 0.67028534]	[5.28994446e+02 7.39370178e+02 6.98044240e-01]	[5.23820435e+02 7.62488464e+02 6.42095864e-01]	[464.93341064 280.2116394 0.8781864 ]	[498.16848755 282.71759033 0.87325144]	[449.50827026 262.15280151 0.69853818]	[518.65026855 269.85412598 0.82365018]	[5.21352051e+02 7.83008423e+02 2.79041380e-01]	[5.31560852e+02 7.80404724e+02 2.82367498e-01]	[5.18752136e+02 7.54785645e+02 4.94124413e-01]	[4.93050262e+02 9.01063171e+02 7.78461695e-01]	[4.72566528e+02 8.95881042e+02 7.73720026e-01]	[4.87921661e+02 8.65090576e+02 7.17114747e-01]
[480.34405518 298.05541992 0.94063091]	[480.34204102 336.64855957 0.94217563]	[413.58123779 339.07382202 0.82973498]	[372.43469238 444.32489014 0.82676125]	[357.18304443 559.74957275 0.9032824 ]	[544.52850342 336.45956421 0.84717739]	[585.48522949 434.07641602 0.83269429]	[616.206604 544.3114624 0.83904409]	[485.49685669 567.47540283 0.69566655]	[441.87228394 565.00524902 0.69334441]	[477.66455078 736.83178711 0.8004052 ]	[4.82886566e+02 8.54870850e+02 8.53058815e-01]	[531.58770752 565.01599121 0.66742313]	[5.29006653e+02 7.36862244e+02 7.02212870e-01]	[5.23819031e+02 7.62470703e+02 6.53693557e-01]	[464.91165161 280.21401978 0.87977779]	[498.1428833 282.7069397 0.87014055]	[446.96511841 259.71511841 0.71132344]	[516.18133545 269.84616089 0.81521642]	[5.21326843e+02 7.83012390e+02 2.78138101e-01]	[5.29046326e+02 7.80428589e+02 2.80917645e-01]	[5.18740723e+02 7.54755005e+02 5.08324564e-01]	[4.90559845e+02 9.03548279e+02 7.76275158e-01]	[4.72546906e+02 8.95888428e+02 7.70030200e-01]	[4.85482819e+02 8.65069458e+02 7.12497830e-01]
[480.33175659 298.04162598 0.94136596]	[480.32174683 336.64080811 0.94224942]	[413.56365967 339.06796265 0.8255294 ]	[369.96502686 444.33096313 0.82377928]	[357.18179321 559.73529053 0.90159667]	[544.49731445 336.45046997 0.8469398 ]	[585.47998047 434.07473755 0.83125591]	[613.72320557 544.3135376 0.84032971]	[485.49383545 567.4697876 0.69538659]	[441.87121582 565.00036621 0.69279176]	[477.65957642 736.83380127 0.80129284]	[4.82888031e+02 8.54885193e+02 8.50899756e-01]	[531.57983398 565.00866699 0.66763103]	[5.29020081e+02 7.36853394e+02 7.04936743e-01]	[5.23819580e+02 7.62423157e+02 6.56882584e-01]	[464.89413452 280.21514893 0.88355279]	[495.6918335 282.67709351 0.86495799]	[446.91287231 262.18908691 0.70577842]	[513.64196777 269.84875488 0.80191046]	[5.21351318e+02 7.82971313e+02 2.96808124e-01]	[5.31533936e+02 7.77865295e+02 3.00280035e-01]	[5.18746399e+02 7.52255920e+02 5.18765330e-01]	[4.90566040e+02 9.03547729e+02 7.74319708e-01]	[4.72550995e+02 8.95889343e+02 7.68817782e-01]	[4.87918976e+02 8.65087341e+02 7.15362370e-01]
[480.33206177 298.04159546 0.9417969 ]	[480.32440186 336.64080811 0.94250381]	[413.56225586 339.06924438 0.82564825]	[369.96252441 444.33575439 0.823174 ]	[357.18270874 559.74597168 0.90313137]	[544.50317383 336.44891357 0.84584105]	[585.4798584 434.07183838 0.83268911]	[613.72198486 544.30438232 0.84099835]	[485.48928833 565.01715088 0.69656634]	[441.87161255 564.98352051 0.69486815]	[477.6612854 736.81378174 0.80154037]	[4.82887512e+02 8.54881042e+02 8.51612568e-01]	[531.57836914 564.99316406 0.66885674]	[5.29019775e+02 7.36839600e+02 7.05618262e-01]	[5.23820618e+02 7.62423889e+02 6.59174919e-01]	[464.89352417 280.21463013 0.88333124]	[495.69235229 282.67776489 0.86478162]	[446.90542603 262.18453979 0.70560175]	[513.64825439 269.84350586 0.80243897]	[5.21348328e+02 7.82973877e+02 2.92859644e-01]	[5.31535645e+02 7.77873657e+02 2.96169460e-01]	[5.18746765e+02 7.52258362e+02 5.21185338e-01]	[4.90562622e+02 9.03547485e+02 7.74855196e-01]	[4.72547974e+02 8.95887573e+02 7.68955529e-01]	[4.87919525e+02 8.65081482e+02 7.15247154e-01]
[480.31814575 298.05459595 0.94082671]	[480.31289673 336.62197876 0.94247818]	[413.55508423 339.05206299 0.82410014]	[369.95141602 444.34432983 0.82076055]	[357.18527222 559.75152588 0.90472478]	[544.48809814 334.05337524 0.84435892]	[585.46929932 434.02026367 0.83015281]	[613.70684814 541.90899658 0.84188265]	[487.9201355 567.46008301 0.69321859]	[441.88269043 564.98675537 0.69231409]	[477.64419556 736.78393555 0.80196315]	[4.82887146e+02 8.54867126e+02 8.53986144e-01]	[531.58374023 564.99310303 0.66752023]	[5.29022949e+02 7.36863403e+02 7.00528443e-01]	[5.23816528e+02 7.62435242e+02 6.54817402e-01]	[464.88058472 280.22689819 0.88317156]	[495.67822266 282.69970703 0.86293274]	[446.9079895 262.20330811 0.70035845]	[513.63970947 269.87982178 0.80286455]	[5.23801208e+02 7.80467773e+02 2.97070026e-01]	[5.34106384e+02 7.75341431e+02 3.04931581e-01]	[5.18742065e+02 7.52258545e+02 5.15476644e-01]	[4.90550140e+02 9.03538818e+02 7.74850249e-01]	[4.72535736e+02 8.95874268e+02 7.69717276e-01]	[4.87929840e+02 8.65056152e+02 7.14228928e-01]
[480.27737427 298.02749634 0.94443244]	[480.27539062 336.58007812 0.93895161]	[411.02993774 336.67196655 0.81403756]	[369.94186401 444.33444214 0.82212102]	[357.22695923 559.76544189 0.90810382]	[544.46533203 333.96887207 0.83828247]	[585.46575928 431.49639893 0.83098871]	[613.71368408 541.88549805 0.84215701]	[487.91879272 565.01074219 0.69336063]	[441.88235474 564.97375488 0.69337457]	[477.59179688 734.30041504 0.79475689]	[4.82878784e+02 8.54889771e+02 8.51319969e-01]	[531.60192871 564.97613525 0.66486722]	[5.28983521e+02 7.44439392e+02 7.01028109e-01]	[5.23841797e+02 7.57335388e+02 5.76722085e-01]	[464.83059692 280.19122314 0.89723879]	[495.62704468 280.25067139 0.86247998]	[444.38549805 262.15560913 0.68953514]	[513.62713623 267.35321045 0.79259276]	[5.23826538e+02 7.72765869e+02 2.64483929e-01]	[5.36682556e+02 7.70158386e+02 2.75807083e-01]	[5.18710388e+02 7.49708252e+02 4.71913695e-01]	[4.90533051e+02 9.03554626e+02 7.78894842e-01]	[4.72517059e+02 8.95890564e+02 7.71571219e-01]	[4.87926178e+02 8.65081543e+02 7.12373316e-01]
[480.28109741 295.65304565 0.94813329]	[480.2366333 336.55535889 0.93361741]	[410.974823 336.64682007 0.81094611]	[369.92263794 444.35293579 0.82050127]	[359.56588745 559.74395752 0.90781677]	[544.42663574 331.47549438 0.83447719]	[585.46350098 431.51068115 0.83448792]	[613.71234131 541.8024292 0.83768433]	[487.91937256 564.97436523 0.69767296]	[441.865448 564.92687988 0.70263714]	[475.11819458 731.7520752 0.80404985]	[4.82865845e+02 8.54882446e+02 8.50924850e-01]	[534.09259033 564.93640137 0.66766763]	[5.28983459e+02 7.44436218e+02 6.92068875e-01]	[5.23890076e+02 7.54761353e+02 4.96047378e-01]	[464.81942749 280.15969849 0.90569437]	[495.61315918 280.19119263 0.86670768]	[444.34820557 259.6539917 0.70062757]	[513.62304688 264.7326355 0.78502262]	[5.23854492e+02 7.70114319e+02 2.57742226e-01]	[5.39276489e+02 7.65051758e+02 2.73054063e-01]	[5.21216553e+02 7.49664673e+02 4.22871500e-01]	[4.90523956e+02 9.03562683e+02 7.77554452e-01]	[4.70022736e+02 8.95904785e+02 7.70154059e-01]	[4.87925018e+02 8.65061829e+02 7.05718040e-01]
[480.25436401 295.62988281 0.94813424]	[480.20605469 336.51351929 0.92808998]	[408.47229004 336.62619019 0.80793858]	[369.89648438 444.36016846 0.8209281 ]	[359.5869751 559.73425293 0.90760565]	[544.39434814 328.91094971 0.83125913]	[585.43621826 426.43551636 0.84373695]	[613.68994141 541.72613525 0.82734507]	[487.91864014 564.92852783 0.69802564]	[441.85415649 564.88757324 0.70546997]	[475.09817505 731.66064453 0.80630207]	[4.82851929e+02 8.54886353e+02 8.52384984e-01]	[534.12908936 564.88061523 0.66764063]	[5.28986755e+02 7.44467590e+02 6.81003809e-01]	[5.23884216e+02 7.54754333e+02 4.76490080e-01]	[462.41818237 280.15341187 0.90720946]	[493.10998535 280.13949585 0.8703711 ]	[441.85083008 259.59780884 0.69005144]	[513.60491943 262.19326782 0.78324139]	[5.23900513e+02 7.67654663e+02 2.73207307e-01]	[5.39301453e+02 7.65017090e+02 2.94552624e-01]	[5.21215393e+02 7.49670227e+02 4.15548027e-01]	[4.90536316e+02 9.03572327e+02 7.78847218e-01]	[4.70027527e+02 8.95919678e+02 7.69523323e-01]	[4.85483215e+02 8.65057556e+02 7.05135524e-01]
[480.19177246 295.58932495 0.94165587]	[480.21292114 336.47924805 0.9282105 ]	[410.94488525 336.57723999 0.80647171]	[367.40087891 444.34893799 0.82047826]	[359.59869385 557.25946045 0.90548885]	[544.40039062 328.86740112 0.83072877]	[585.44036865 426.43658447 0.84119165]	[613.67572021 539.2913208 0.82614803]	[487.93725586 564.88659668 0.69542474]	[441.85064697 562.41424561 0.70312673]	[472.59173584 731.64337158 0.80058068]	[4.82848175e+02 8.54890076e+02 8.48481894e-01]	[534.16668701 562.42944336 0.66697574]	[5.29019958e+02 7.44507446e+02 6.90422297e-01]	[5.23877014e+02 7.49685181e+02 3.97259951e-01]	[462.36636353 277.7225647 0.91861755]	[493.05352783 280.09890747 0.87477094]	[441.84835815 257.11755371 0.71133739]	[516.10864258 259.65005493 0.81174129]	[5.23883667e+02 7.65072632e+02 2.30091646e-01]	[5.41789124e+02 7.59922180e+02 2.63716936e-01]	[5.21235352e+02 7.49600037e+02 3.51439178e-01]	[4.90566498e+02 9.03565002e+02 7.76165903e-01]	[4.72527039e+02 8.95916321e+02 7.66280890e-01]	[4.85472473e+02 8.65073669e+02 7.00520933e-01]
[480.17837524 295.48977661 0.92856002]	[480.17391968 334.05566406 0.91395628]	[408.42379761 336.55566406 0.80640084]	[369.89138794 441.90994263 0.82709092]	[359.61825562 554.70294189 0.8975631 ]	[544.38494873 323.81259155 0.83600545]	[585.42279053 423.89880371 0.85281777]	[613.72485352 539.21325684 0.81368017]	[487.92825317 562.37896729 0.68965411]	[441.85116577 562.35546875 0.69679749]	[472.55230713 729.17114258 0.81611162]	[4.82853729e+02 8.54917786e+02 8.41102421e-01]	[534.16125488 562.33032227 0.66043979]	[5.29019287e+02 7.44429993e+02 6.89496756e-01]	[5.23784851e+02 7.47113953e+02 3.22662562e-01]	[462.33914185 277.6282959 0.92545915]	[490.57568359 277.62213135 0.88777333]	[441.79104614 254.58483887 0.71991241]	[516.16986084 257.08596802 0.85081303]	[5.23851501e+02 7.59920471e+02 2.26481751e-01]	[5.41856018e+02 7.52309570e+02 2.58103102e-01]	[5.18772705e+02 7.47056580e+02 2.68990219e-01]	[4.90546967e+02 9.03571777e+02 7.78352201e-01]	[4.70032288e+02 8.95917053e+02 7.68645346e-01]	[4.85488312e+02 8.65126221e+02 6.97462857e-01]
[480.13070679 292.92092896 0.89658976]	[480.20697021 331.47927856 0.89773345]	[408.46035767 334.05526733 0.79712963]	[369.93728638 441.81704712 0.84049731]	[359.59194946 549.54510498 0.89629275]	[544.38330078 321.26138306 0.85951775]	[585.39697266 421.38262939 0.87636465]	[613.7166748 534.1305542 0.78901851]	[487.93356323 562.40466309 0.69137067]	[441.84741211 562.38928223 0.69839358]	[472.52157593 729.07788086 0.82440108]	[4.82864990e+02 8.57384521e+02 8.34220171e-01]	[534.18084717 562.36029053 0.66670889]	[5.29081055e+02 7.44452698e+02 7.06096053e-01]	[5.23841431e+02 7.23967651e+02 2.31959671e-01]	[462.26971436 275.09732056 0.93537551]	[490.49627686 275.08120728 0.8994832 ]	[441.76708984 254.42588806 0.68952262]	[513.66125488 254.53759766 0.83898264]	[5.23908142e+02 7.52187195e+02 2.49034002e-01]	[5.41910339e+02 7.49592957e+02 2.84266293e-01]	[0. 0. 0.]	[4.90554077e+02 9.03569885e+02 7.75374055e-01]	[4.70031311e+02 8.95920776e+02 7.64898717e-01]	[4.87932892e+02 8.67617615e+02 6.96410120e-01]
[480.13684082 290.38256836 0.87195933]	[480.19052124 326.32479858 0.89043278]	[408.46826172 331.48953247 0.78814721]	[372.48583984 439.3175354 0.86482954]	[359.63275146 547.05255127 0.90817738]	[544.34552002 318.72732544 0.87966377]	[585.39355469 421.26550293 0.8959825 ]	[613.7220459 531.53143311 0.78557491]	[485.48330688 559.78631592 0.67979062]	[441.8399353 559.78570557 0.6840027 ]	[470.0098877 729.07287598 0.82303923]	[4.82855103e+02 8.57369812e+02 8.35769296e-01]	[534.10662842 559.75335693 0.65023094]	[5.31548706e+02 7.39385681e+02 6.91547990e-01]	[5.23834351e+02 7.26540039e+02 2.29485884e-01]	[462.25143433 274.98809814 0.92784923]	[490.50033569 274.94195557 0.89020729]	[441.7996521 254.42256165 0.69054008]	[516.11743164 254.37332153 0.81777233]	[5.23872192e+02 7.49668884e+02 2.56308347e-01]	[5.41867615e+02 7.47134460e+02 2.87153393e-01]	[5.18728027e+02 7.29109009e+02 1.73112348e-01]	[4.90556213e+02 9.03568176e+02 7.79053509e-01]	[4.70028442e+02 8.95918335e+02 7.67650843e-01]	[4.87935974e+02 8.67616760e+02 7.00688958e-01]
[477.70477295 285.32141113 0.8545534 ]	[480.17990112 321.26727295 0.91122186]	[408.43255615 328.89025879 0.78121656]	[372.48455811 439.20755005 0.85509813]	[359.69650269 544.54040527 0.91670138]	[544.36395264 318.60092163 0.88768941]	[585.42889404 418.7784729 0.88395107]	[613.70831299 526.47949219 0.80317509]	[485.48233032 557.19500732 0.66749156]	[441.83050537 557.1965332 0.66969103]	[470.0227356 726.59820557 0.82897836]	[4.82846954e+02 8.54906982e+02 8.39085221e-01]	[534.10247803 554.69488525 0.63390493]	[5.28996704e+02 7.31736023e+02 6.98747396e-01]	[5.23857117e+02 7.31706787e+02 3.07712436e-01]	[462.2024231 274.87442017 0.90379781]	[487.947052 272.46453857 0.88624901]	[441.79373169 251.93478394 0.67898685]	[513.58068848 251.90083313 0.8150931 ]	[5.23886292e+02 7.52198364e+02 3.34453523e-01]	[5.41716492e+02 7.49605713e+02 3.59595269e-01]	[0. 0. 0.]	[4.90545227e+02 9.03565491e+02 7.80524135e-01]	[4.70016937e+02 8.95914246e+02 7.65665948e-01]	[4.85476654e+02 8.65127686e+02 6.91342771e-01]
[480.11712646 280.2484436 0.88068146]	[480.16452026 318.76104736 0.92408055]	[408.40185547 323.78649902 0.7879734 ]	[372.44198608 436.68582153 0.82148981]	[359.69683838 544.41668701 0.93966866]	[544.3729248 316.1237793 0.87900889]	[585.43664551 418.61343384 0.86258066]	[613.72167969 523.92236328 0.82877111]	[487.92401123 554.63867188 0.66006583]	[441.84863281 554.66271973 0.66935635]	[470.01852417 726.45996094 0.82861632]	[4.82849335e+02 8.57380493e+02 8.33972692e-01]	[534.16101074 552.09002686 0.63165247]	[5.31609863e+02 7.29062927e+02 6.84009135e-01]	[5.23783569e+02 7.41931702e+02 4.08068269e-01]	[462.22103882 269.92205811 0.87994111]	[487.99105835 269.87332153 0.86357987]	[441.78219604 249.40817261 0.68260765]	[511.09289551 251.84906006 0.81370175]	[5.23830627e+02 7.57378967e+02 3.20130289e-01]	[5.39202026e+02 7.52208008e+02 3.32436323e-01]	[5.18777954e+02 7.36801697e+02 3.07616621e-01]	[4.90536652e+02 9.03566895e+02 7.77303696e-01]	[4.70006561e+02 8.95919250e+02 7.65235424e-01]	[4.85475708e+02 8.67628967e+02 6.98306024e-01]
[477.7449646 277.52682495 0.92976356]	[477.74371338 316.11209106 0.91777718]	[405.91903687 318.60800171 0.82560968]	[372.45422363 426.42565918 0.8142361 ]	[359.76141357 541.85864258 0.95512819]	[544.32220459 310.97634888 0.83914804]	[585.43139648 411.01159668 0.86363578]	[616.2421875 521.34008789 0.83718276]	[485.49688721 549.58178711 0.65863031]	[441.8190918 552.12738037 0.66821551]	[467.39581299 721.39880371 0.81112802]	[4.82868591e+02 8.54889099e+02 8.40361178e-01]	[536.64849854 547.02734375 0.63997757]	[5.31536011e+02 7.29148621e+02 7.23984420e-01]	[5.23918213e+02 7.16315247e+02 3.21315408e-01]	[462.24795532 259.69473267 0.90887058]	[487.99713135 259.70294189 0.87091398]	[441.82568359 241.71618652 0.64673454]	[511.01815796 244.2335968 0.79672784]	[5.24029053e+02 7.39361572e+02 3.12675059e-01]	[5.41939575e+02 7.34278503e+02 3.73813659e-01]	[0. 0. 0.]	[4.93064117e+02 9.01049072e+02 7.78068423e-01]	[4.72530670e+02 8.95873413e+02 7.62669504e-01]	[4.87966888e+02 8.67603699e+02 7.02807546e-01]
[480.13757324 275.08123779 0.92439789]	[480.1232605 315.99203491 0.91777653]	[408.38568115 316.14883423 0.81454575]	[372.46737671 423.83605957 0.83881825]	[359.77935791 541.7611084 0.93812656]	[544.33837891 308.33773804 0.83395654]	[585.39605713 405.90255737 0.86876309]	[616.26593018 516.21063232 0.79841089]	[487.94360352 546.9786377 0.66718137]	[441.8482666 547.01904297 0.66568273]	[464.91012573 718.87341309 0.81498146]	[4.82872833e+02 8.54826477e+02 8.46606374e-01]	[536.63885498 544.45227051 0.64801824]	[534.09240723 729.07611084 0.73229474]	[5.23844543e+02 7.16261963e+02 2.73428977e-01]	[462.27774048 257.20465088 0.91891694]	[490.484375 257.21432495 0.87718427]	[441.73800659 236.59025574 0.7434957 ]	[513.55932617 239.09350586 0.81295735]	[5.23999512e+02 7.36864258e+02 2.72349387e-01]	[5.41933716e+02 7.34259338e+02 3.26115996e-01]	[0. 0. 0.]	[4.93077728e+02 9.01054626e+02 7.77271807e-01]	[4.72540375e+02 8.95866516e+02 7.59173691e-01]	[4.87974152e+02 8.65106689e+02 6.97356761e-01]
[480.137146 275.08013916 0.92439055]	[480.11868286 315.99081421 0.91514987]	[408.38470459 316.14428711 0.81348127]	[372.46777344 423.83529663 0.83806193]	[359.77993774 541.76165771 0.93813503]	[544.33660889 308.32962036 0.8317824 ]	[585.40020752 405.91220093 0.86605316]	[616.26580811 516.21466064 0.79878843]	[487.94039917 546.97216797 0.66892284]	[441.84881592 547.01116943 0.66697472]	[464.90872192 716.34356689 0.81179076]	[4.82870819e+02 8.54837769e+02 8.45050216e-01]	[534.17962646 544.44683838 0.64951974]	[534.09539795 729.07385254 0.73248649]	[5.23852539e+02 7.13748108e+02 2.65129477e-01]	[462.27758789 257.20297241 0.91940629]	[490.48358154 257.2131958 0.87723494]	[441.73721313 236.58998108 0.74298084]	[513.55877686 239.08807373 0.8133232 ]	[5.23999756e+02 7.36838196e+02 2.73320645e-01]	[5.41937561e+02 7.34240784e+02 3.27043563e-01]	[0. 0. 0.]	[4.93070190e+02 9.01054260e+02 7.76660919e-01]	[4.72536255e+02 8.95867859e+02 7.58745372e-01]	[4.87971863e+02 8.65122192e+02 6.97484612e-01]
[477.74188232 272.45721436 0.8914758 ]	[480.12463379 313.48217773 0.90258539]	[405.90335083 316.03115845 0.81380469]	[369.97311401 421.37469482 0.84682554]	[359.7913208 539.22528076 0.90424824]	[544.33300781 303.20800781 0.84858346]	[585.39794922 403.32485962 0.88823324]	[618.74273682 511.04840088 0.78609705]	[487.95739746 544.38775635 0.67628628]	[441.85266113 544.41345215 0.67566735]	[464.91137695 713.71813965 0.81666481]	[4.82858093e+02 8.54854980e+02 8.37483704e-01]	[536.6595459 541.88433838 0.64745629]	[534.16607666 726.50921631 0.740237 ]	[5.23910706e+02 7.06016541e+02 3.23022217e-01]	[462.23919678 256.98275757 0.92656386]	[487.96408081 254.61099243 0.90405548]	[441.72906494 233.90742493 0.6969797 ]	[513.57293701 234.00314331 0.84082067]	[5.23989136e+02 7.29262451e+02 3.10478985e-01]	[5.41880371e+02 7.29162048e+02 3.70897710e-01]	[5.21260864e+02 7.11148376e+02 2.27870166e-01]	[4.90559631e+02 9.01065308e+02 7.72247851e-01]	[4.70040192e+02 8.95871094e+02 7.54313946e-01]	[4.87972260e+02 8.67586487e+02 6.87072217e-01]
[477.7286377 267.34432983 0.85187083]	[477.74975586 308.36495972 0.86867142]	[405.85409546 313.51843262 0.80681568]	[372.46707153 421.26794434 0.86316979]	[359.81817627 536.64038086 0.88210368]	[544.31817627 298.21820068 0.87396497]	[585.44250488 400.79415894 0.90912515]	[618.76507568 508.51348877 0.79660654]	[487.93099976 541.89520264 0.66913527]	[441.8269043 544.34698486 0.67684615]	[464.91055298 711.17102051 0.82739258]	[4.82868591e+02 8.52390503e+02 8.40102434e-01]	[536.65002441 541.8147583 0.64005035]	[536.74194336 721.43041992 0.72557563]	[5.26426819e+02 7.05990967e+02 2.96249479e-01]	[462.19744873 254.42832947 0.91463 ]	[487.97460938 254.3625946 0.88346773]	[441.71731567 231.44412231 0.73243833]	[511.07290649 231.41575623 0.81703651]	[5.23997925e+02 7.26622986e+02 2.86048532e-01]	[5.41887817e+02 7.26543518e+02 3.33242476e-01]	[5.23838318e+02 7.08625916e+02 2.36484513e-01]	[4.93070496e+02 9.01046082e+02 7.79155612e-01]	[4.72562073e+02 8.95853638e+02 7.56083250e-01]	[4.87967651e+02 8.65063965e+02 6.73240304e-01]
[477.68209839 264.7512207 0.84520793]	[480.14550781 300.76257324 0.89832979]	[405.88519287 310.88607788 0.78734404]	[372.47097778 418.78640747 0.8637349 ]	[359.802948 531.53533936 0.88086271]	[544.34765625 298.05484009 0.88327801]	[585.48577881 400.67327881 0.91379011]	[618.76672363 505.88406372 0.8201791 ]	[487.99450684 541.80407715 0.67429197]	[441.85784912 541.80102539 0.68124342]	[464.912323 708.59387207 0.83612597]	[4.82886963e+02 8.52362427e+02 8.39652419e-01]	[536.71411133 539.30908203 0.648794 ]	[536.69116211 721.39855957 0.72531456]	[5.23834106e+02 7.03457947e+02 2.80578643e-01]	[459.81625366 251.92630005 0.88893008]	[487.9258728 251.88014221 0.87893486]	[441.72033691 228.87251282 0.71565336]	[511.04946899 231.32943726 0.82670593]	[5.23981567e+02 7.26550903e+02 2.41714120e-01]	[5.41929077e+02 7.26451782e+02 2.85713911e-01]	[5.18755615e+02 7.05961853e+02 2.01235697e-01]	[4.93074127e+02 9.03545654e+02 7.81750977e-01]	[4.72573608e+02 8.95862183e+02 7.58647323e-01]	[4.87969757e+02 8.62555664e+02 6.76261604e-01]
[480.11672974 259.6416626 0.88693917]	[480.13293457 298.25158691 0.91260517]	[405.87142944 305.81167603 0.78613621]	[372.49377441 418.65371704 0.86666328]	[359.81524658 526.45080566 0.89418048]	[544.34411621 295.57284546 0.88274503]	[585.50634766 398.20153809 0.91248202]	[618.76715088 503.42129517 0.8366757 ]	[487.97821045 539.26342773 0.66247964]	[441.85238647 539.27813721 0.66814232]	[464.91531372 708.49920654 0.8408066 ]	[4.82901703e+02 8.52341736e+02 8.36854339e-01]	[536.72045898 536.7300415 0.63668352]	[539.17565918 711.12030029 0.74130291]	[5.23893250e+02 7.00870972e+02 2.76146472e-01]	[462.21191406 246.82366943 0.8675136 ]	[487.98330688 246.7828064 0.85478628]	[441.75357056 226.28358459 0.71381116]	[511.03170776 228.77322388 0.81422591]	[5.26423828e+02 7.21457703e+02 2.49094874e-01]	[5.41939941e+02 7.18857483e+02 2.94905990e-01]	[5.21323853e+02 7.03471619e+02 2.02945307e-01]	[4.93062927e+02 9.03541321e+02 7.73161590e-01]	[4.72563995e+02 8.95841064e+02 7.54560113e-01]	[4.87991058e+02 8.62520996e+02 6.74583018e-01]
[480.10913086 257.09698486 0.91849375]	[480.11315918 298.11535645 0.93205202]	[405.89535522 300.70898438 0.81145865]	[372.45449829 416.06628418 0.82976353]	[359.79736328 523.97393799 0.91176414]	[544.35479736 295.47546387 0.88267052]	[585.51251221 398.06243896 0.90545249]	[618.78961182 500.84753418 0.84726417]	[487.92770386 536.68652344 0.65555578]	[441.84820557 536.72253418 0.66632777]	[464.90652466 706.00549316 0.8496154 ]	[4.82902893e+02 8.52299744e+02 8.35775733e-01]	[536.66717529 534.11401367 0.62592739]	[541.68115234 706.09063721 0.78885245]	[5.23952942e+02 7.00894470e+02 3.55551153e-01]	[462.23980713 241.66807556 0.89193809]	[488.02362061 241.69335938 0.85290873]	[441.79177856 223.70285034 0.69485617]	[511.06054688 226.3013916 0.80404115]	[5.26502991e+02 7.18876282e+02 3.23393226e-01]	[5.41889282e+02 7.13762390e+02 3.74021500e-01]	[5.23896118e+02 7.00910828e+02 2.77570367e-01]	[4.93071869e+02 9.01065369e+02 7.67568588e-01]	[4.72572021e+02 8.93444885e+02 7.49951839e-01]	[4.88013031e+02 8.60009766e+02 6.64875031e-01]
[480.13180542 256.95458984 0.92954969]	[477.73373413 295.64102173 0.92998695]	[405.8838501 298.15896606 0.83288413]	[372.52731323 408.42080688 0.81769222]	[359.79077148 523.80151367 0.9292112 ]	[544.315979 292.93661499 0.85948479]	[585.4921875 393.04736328 0.88496029]	[618.79589844 500.71389771 0.83785689]	[485.49371338 531.58203125 0.65489715]	[441.85375977 534.1307373 0.66057205]	[464.90530396 705.93945312 0.84335512]	[4.82918671e+02 8.52307007e+02 8.36682677e-01]	[536.659729 528.99749756 0.6318543 ]	[541.75964355 705.97442627 0.80464906]	[5.23918823e+02 7.00889526e+02 3.62200320e-01]	[462.26156616 239.11045837 0.91872346]	[490.48492432 239.10917664 0.87311089]	[441.70080566 218.60522461 0.71972847]	[511.07089233 221.13847351 0.79565334]	[5.26478516e+02 7.18831787e+02 2.98133612e-01]	[5.41883545e+02 7.11244080e+02 3.39413732e-01]	[5.26417297e+02 6.98356140e+02 2.79725134e-01]	[4.93066193e+02 9.03556152e+02 7.74114728e-01]	[4.72573395e+02 8.95838928e+02 7.52001226e-01]	[4.90502411e+02 8.60018677e+02 6.67358518e-01]
[480.16537476 254.50697327 0.934448 ]	[480.13128662 295.51577759 0.93543243]	[405.89453125 298.0411377 0.83726549]	[372.52163696 405.88742065 0.82164711]	[359.79034424 521.37109375 0.92363501]	[544.34570312 287.86367798 0.84263659]	[585.4810791 390.50662231 0.87721306]	[618.81591797 498.15258789 0.81281853]	[487.92544556 529.05554199 0.65490472]	[441.83883667 534.12695312 0.65707254]	[464.86734009 705.98706055 0.85225374]	[4.82901093e+02 8.52341003e+02 8.38544428e-01]	[536.72338867 526.46838379 0.64502436]	[541.79956055 703.46478271 0.79568011]	[5.26473022e+02 6.95751221e+02 3.09497625e-01]	[462.2946167 236.63264465 0.93677753]	[490.49841309 236.6109314 0.89217204]	[441.70071411 215.97250366 0.77844429]	[513.58575439 216.09054565 0.83977419]	[5.28992493e+02 7.13703979e+02 3.01962823e-01]	[5.41900574e+02 7.08678284e+02 3.66573095e-01]	[5.31565613e+02 6.95740234e+02 2.58585423e-01]	[4.93047485e+02 9.03589661e+02 7.81799138e-01]	[4.72552917e+02 8.95878418e+02 7.54228294e-01]	[4.90495361e+02 8.62540100e+02 6.67881250e-01]
[480.17962646 254.34379578 0.92368627]	[480.13235474 295.42156982 0.91612887]	[405.88955688 295.61938477 0.82246619]	[374.97119141 403.30023193 0.84353065]	[359.80084229 521.23242188 0.90865374]	[544.34741211 282.74923706 0.85197049]	[585.4463501 387.89657593 0.86796355]	[618.81884766 495.64141846 0.80483985]	[487.92666626 528.99597168 0.66056544]	[441.81515503 531.59515381 0.66115069]	[462.45071411 705.93945312 0.83998573]	[4.82905670e+02 8.52360840e+02 8.36764395e-01]	[536.70892334 526.40759277 0.65065944]	[541.86566162 703.37591553 0.79362005]	[5.34140564e+02 6.82913635e+02 2.37092793e-01]	[462.30322266 236.49375916 0.94767326]	[490.50772095 236.41537476 0.89983213]	[441.7286377 213.53926086 0.77330112]	[513.61785889 215.91720581 0.84275764]	[5.34088562e+02 7.08618713e+02 2.51577348e-01]	[5.44385498e+02 7.08529419e+02 2.98457801e-01]	[0. 0. 0.]	[4.90554413e+02 9.03596497e+02 7.85137057e-01]	[4.72533295e+02 8.95882019e+02 7.55959749e-01]	[4.90525665e+02 8.62572754e+02 6.72241807e-01]
[480.13961792 249.3843689 0.88673115]	[480.10794067 292.97253418 0.90141249]	[405.86779785 295.56829834 0.82206798]	[372.49914551 403.25805664 0.84540957]	[359.80377197 521.20080566 0.90594625]	[544.33453369 280.23632812 0.86719173]	[585.42034912 385.33776855 0.88059658]	[618.79693604 490.50979614 0.79434747]	[487.94055176 526.50634766 0.65910441]	[441.81442261 531.5725708 0.66112083]	[464.85946655 703.42834473 0.82727563]	[4.82902985e+02 8.52339600e+02 8.35389197e-01]	[539.17169189 523.94207764 0.64808202]	[541.88299561 700.87457275 0.77265638]	[5.29067200e+02 6.88042053e+02 2.39405528e-01]	[462.25488281 233.96551514 0.93433857]	[490.49740601 233.92178345 0.89210975]	[441.75482178 213.46212769 0.74964923]	[516.12036133 213.42268372 0.83790135]	[5.29031555e+02 7.11166626e+02 3.03617567e-01]	[5.44288818e+02 7.08642578e+02 3.40754777e-01]	[0. 0. 0.]	[4.90570404e+02 9.03586914e+02 7.85608590e-01]	[4.72543365e+02 8.95887695e+02 7.55325675e-01]	[4.90515533e+02 8.62579895e+02 6.62813544e-01]
[480.15307617 249.31996155 0.87601811]	[480.12197876 292.88851929 0.88922995]	[405.86685181 295.49862671 0.8182317 ]	[372.47415161 400.82492065 0.85117471]	[359.82281494 518.69451904 0.88445669]	[544.34143066 280.17584229 0.87969416]	[585.44805908 382.8638916 0.88217324]	[618.82147217 490.53149414 0.79465324]	[487.92858887 526.45111084 0.66386217]	[441.80130005 529.03039551 0.66199541]	[464.86468506 700.86016846 0.80898815]	[4.82882721e+02 8.52302551e+02 8.33272517e-01]	[536.71868896 523.89227295 0.64546537]	[544.35015869 693.25775146 0.77431643]	[5.36672607e+02 6.75242493e+02 2.50968397e-01]	[462.26867676 233.91577148 0.92388248]	[490.51504517 233.85533142 0.88164312]	[441.75012207 213.40039062 0.74188977]	[516.13214111 213.33666992 0.82985717]	[5.31571533e+02 7.08626892e+02 2.48025432e-01]	[5.44370239e+02 7.08528015e+02 2.65541106e-01]	[0. 0. 0.]	[4.93047394e+02 9.03559875e+02 7.84763098e-01]	[4.72548431e+02 8.95880920e+02 7.54448414e-01]	[4.90493011e+02 8.62538086e+02 6.48620903e-01]
[480.14736938 246.83235168 0.87022364]	[480.11358643 290.40133667 0.88010931]	[405.86584473 295.45019531 0.81666958]	[372.46682739 400.76705933 0.86077911]	[359.82672119 516.21331787 0.87333858]	[544.33288574 280.13510132 0.88756245]	[585.43688965 382.80630493 0.89215326]	[618.82556152 488.0112915 0.7982989 ]	[487.92572021 523.95343018 0.66509825]	[441.78262329 526.50030518 0.66760212]	[462.44033813 698.33642578 0.81279707]	[4.82880341e+02 8.52318604e+02 8.36228967e-01]	[536.74230957 523.8460083 0.64655882]	[544.44104004 690.67608643 0.79512972]	[5.36708008e+02 6.72726074e+02 2.73309320e-01]	[462.25338745 233.8886261 0.91537118]	[490.50537109 233.81602478 0.87367672]	[441.73968506 213.3576355 0.74216008]	[513.61694336 210.87220764 0.81452751]	[5.39198975e+02 7.03471863e+02 2.38632202e-01]	[5.47021362e+02 7.03451477e+02 2.41380081e-01]	[0. 0. 0.]	[4.90560272e+02 9.03549133e+02 7.85537899e-01]	[4.72538666e+02 8.95869080e+02 7.60068238e-01]	[4.90496338e+02 8.62569763e+02 6.55749857e-01]
[480.14373779 246.76864624 0.86826944]	[480.11749268 287.87884521 0.87815255]	[405.88677979 295.40405273 0.81140846]	[372.46148682 400.73406982 0.86636978]	[359.82342529 516.17315674 0.87270969]	[544.33465576 280.10153198 0.89222848]	[585.43841553 382.79693604 0.89839888]	[618.82086182 488.00836182 0.79904521]	[487.93899536 523.90643311 0.66301501]	[441.7817688 526.44470215 0.66810393]	[462.42062378 698.2880249 0.8122977 ]	[4.82882416e+02 8.52322937e+02 8.35758090e-01]	[539.19262695 521.36535645 0.6446594 ]	[544.48736572 690.68896484 0.78280526]	[5.34100708e+02 6.75256104e+02 2.66133249e-01]	[462.23931885 233.8369751 0.90880805]	[490.49868774 231.38392639 0.87238151]	[441.7182312 213.33235168 0.75761175]	[513.64715576 210.8417511 0.81729019]	[5.34189758e+02 7.06047607e+02 2.57415384e-01]	[5.44501160e+02 7.03481995e+02 2.58046508e-01]	[0. 0. 0.]	[4.90545990e+02 9.03557556e+02 7.83406436e-01]	[4.72524811e+02 8.95872742e+02 7.60243475e-01]	[4.90518799e+02 8.62581848e+02 6.54031634e-01]
[480.1444397 246.76928711 0.86869305]	[480.11914062 287.8765564 0.87896574]	[405.88494873 295.40377808 0.81193352]	[372.45922852 400.73501587 0.86799532]	[359.82714844 516.17315674 0.87242556]	[544.33831787 280.10336304 0.89171571]	[585.43218994 382.77441406 0.90093821]	[618.82495117 488.00701904 0.79976058]	[487.93914795 523.89324951 0.66200316]	[441.77053833 526.42840576 0.66745335]	[462.4197998 695.81170654 0.81061703]	[4.82873169e+02 8.52309387e+02 8.38466525e-01]	[539.21087646 521.35046387 0.64703679]	[544.48974609 690.69934082 0.77753723]	[5.31584473e+02 6.77777222e+02 2.77844131e-01]	[462.2406311 233.83761597 0.90923685]	[490.4984436 231.38529968 0.87283826]	[441.7192688 213.33222961 0.75832665]	[513.64239502 210.8518219 0.81750757]	[5.34132446e+02 7.08537781e+02 2.84909785e-01]	[5.44432373e+02 7.05948425e+02 2.89633393e-01]	[0. 0. 0.]	[4.90544617e+02 9.03558044e+02 7.81519115e-01]	[4.70041565e+02 8.95871582e+02 7.60546863e-01]	[4.90502716e+02 8.62565308e+02 6.52057230e-01]
[480.14486694 244.20207214 0.86333644]	[477.69293213 282.76498413 0.86424911]	[403.37982178 292.94784546 0.81129682]	[372.43850708 400.73010254 0.85996252]	[359.8374939 516.12261963 0.86980456]	[541.94732666 277.58740234 0.90381855]	[585.42791748 382.7286377 0.90025479]	[618.79199219 487.95675659 0.80056638]	[487.99441528 523.91070557 0.66327214]	[441.790802 526.45648193 0.67004037]	[462.38613892 695.77252197 0.81326383]	[4.82843811e+02 8.52267822e+02 8.41140628e-01]	[539.27185059 521.37219238 0.66016567]	[544.5335083 688.1897583 0.82108819]	[5.34109619e+02 6.75276184e+02 2.41573825e-01]	[462.20666504 231.38386536 0.88995671]	[488.01870728 231.30090332 0.85884565]	[441.69186401 210.83937073 0.76494205]	[511.00949097 210.81513977 0.81930196]	[5.39261536e+02 6.95839355e+02 2.29079261e-01]	[5.47023804e+02 6.98309326e+02 2.07154766e-01]	[0. 0. 0.]	[4.90536285e+02 9.03559448e+02 7.78132856e-01]	[4.70032196e+02 8.95879333e+02 7.54836679e-01]	[4.88017120e+02 8.62508972e+02 6.44227087e-01]
[480.13201904 241.66461182 0.87043881]	[477.7013855 282.69403076 0.87541795]	[403.36587524 292.91040039 0.81092131]	[369.98547363 400.71011353 0.86471957]	[362.19342041 513.61627197 0.86803406]	[541.9463501 277.53692627 0.90539706]	[585.40893555 380.2600708 0.90989268]	[618.76373291 485.46383667 0.80450308]	[488.01763916 523.88122559 0.66006279]	[441.81503296 526.41662598 0.67025298]	[462.3571167 693.19152832 0.82106024]	[4.82823883e+02 8.52292358e+02 8.40885758e-01]	[539.29376221 521.34851074 0.6593172 ]	[546.92089844 688.15393066 0.82251567]	[5.31611694e+02 6.75261841e+02 2.51760155e-01]	[462.20318604 231.31573486 0.8834281 ]	[487.99633789 228.83721924 0.85939032]	[441.70370483 210.80451965 0.78093421]	[508.54922485 210.87342834 0.82698512]	[5.39293396e+02 6.95808655e+02 2.38895997e-01]	[5.49554199e+02 6.93242798e+02 2.21285149e-01]	[0. 0. 0.]	[4.90553589e+02 9.03548889e+02 7.78082252e-01]	[4.70040955e+02 8.95887451e+02 7.52743483e-01]	[4.87986389e+02 8.62561829e+02 6.49015307e-01]
[477.73068237 239.18676758 0.8689326 ]	[477.67651367 280.24832153 0.87477577]	[403.35534668 292.88293457 0.80924541]	[369.97055054 400.70578003 0.86123818]	[362.20782471 513.59857178 0.86573291]	[541.93103027 277.50170898 0.90458518]	[585.39508057 380.23962402 0.91452384]	[618.74090576 485.43972778 0.80786437]	[490.5274353 523.87664795 0.65653747]	[441.84164429 526.41497803 0.6680156 ]	[462.37771606 690.64117432 0.83945078]	[4.82799774e+02 8.52255554e+02 8.40954721e-01]	[541.71936035 521.33355713 0.66129857]	[546.94915771 688.11804199 0.8251738 ]	[5.34167114e+02 6.75259033e+02 2.61120945e-01]	[459.84326172 228.82472229 0.87615514]	[487.96520996 228.79386902 0.85964477]	[441.70663452 208.27046204 0.77629316]	[511.01675415 210.80931091 0.8193472 ]	[5.41739502e+02 6.93286011e+02 2.45535776e-01]	[5.54639832e+02 6.90715881e+02 2.29712814e-01]	[0. 0. 0.]	[4.90544800e+02 9.03535767e+02 7.79374599e-01]	[4.70034668e+02 8.95879211e+02 7.51506031e-01]	[4.87962830e+02 8.62510681e+02 6.40040398e-01]
[477.70758057 239.13626099 0.87289542]	[477.67376709 280.21780396 0.87571019]	[403.35528564 290.45172119 0.80557179]	[369.98532104 400.69934082 0.85801983]	[362.19546509 511.08959961 0.86307883]	[541.92523193 277.47341919 0.89834172]	[585.38653564 380.22897339 0.91512299]	[616.27160645 485.40820312 0.80994254]	[493.04226685 523.82183838 0.66081673]	[441.86413574 523.91442871 0.67046899]	[462.34326172 688.17224121 0.85143727]	[4.82795624e+02 8.52241272e+02 8.41891170e-01]	[541.74609375 521.28027344 0.66811895]	[546.9699707 688.08496094 0.83274084]	[5.39235535e+02 6.75223389e+02 2.50986934e-01]	[459.81848145 228.77098083 0.8696245 ]	[487.94549561 226.28416443 0.85514385]	[441.68612671 208.27816772 0.75830621]	[511.01528931 208.31602478 0.80671507]	[5.41783691e+02 6.93217468e+02 2.21931294e-01]	[5.59679321e+02 6.90687622e+02 1.92663461e-01]	[0. 0. 0.]	[4.90550873e+02 9.01042114e+02 7.72945166e-01]	[4.70022217e+02 8.95858582e+02 7.48914361e-01]	[4.87971008e+02 8.62512634e+02 6.38114393e-01]
[477.67819214 239.0920105 0.87454575]	[477.6541748 280.18746948 0.87576532]	[403.35284424 290.44058228 0.80465633]	[372.43649292 400.7003479 0.85651022]	[359.83563232 511.09637451 0.86419737]	[541.91094971 275.09970093 0.89706683]	[585.38128662 380.23532104 0.91991961]	[616.23687744 482.95547485 0.8198154 ]	[493.08987427 523.80957031 0.6619758 ]	[441.89797974 523.9050293 0.66691923]	[462.35449219 688.16418457 0.85471183]	[4.82790924e+02 8.52236694e+02 8.44498217e-01]	[541.78210449 521.26519775 0.67150909]	[546.99804688 688.08374023 0.83836365]	[5.39304199e+02 6.72694397e+02 2.38604739e-01]	[459.79589844 226.28488159 0.87098867]	[485.49880981 226.24778748 0.85562563]	[439.31323242 205.7862854 0.73991179]	[508.52981567 208.2835083 0.81115359]	[5.41793518e+02 6.93238647e+02 1.97443396e-01]	[5.59717896e+02 6.90670166e+02 1.67163059e-01]	[0. 0. 0.]	[4.90560089e+02 9.01047180e+02 7.75649667e-01]	[4.70031097e+02 8.95865784e+02 7.49355793e-01]	[4.87964874e+02 8.62502930e+02 6.39732540e-01]
[477.68011475 239.0934906 0.87487131]	[477.65859985 280.19024658 0.87638736]	[403.35601807 290.44265747 0.80362564]	[372.4380188 400.70214844 0.85689563]	[359.83657837 511.08889771 0.86398262]	[541.91479492 275.09680176 0.89696902]	[585.38085938 380.23300171 0.92129081]	[616.24090576 482.95675659 0.81925517]	[493.08807373 521.37982178 0.66252244]	[441.90689087 523.90240479 0.66533095]	[462.36752319 688.175354 0.85254306]	[4.82791565e+02 8.52236023e+02 8.41390729e-01]	[541.78143311 521.26251221 0.67074776]	[546.99963379 688.08081055 0.8392778 ]	[5.39310425e+02 6.72694214e+02 2.41236433e-01]	[459.79794312 226.28730774 0.87147546]	[485.49865723 226.24861145 0.85590613]	[439.32250977 208.25680542 0.73351479]	[508.53179932 208.28668213 0.81069481]	[5.41793030e+02 6.93245544e+02 1.98945582e-01]	[5.59718933e+02 6.90677002e+02 1.69068694e-01]	[0. 0. 0.]	[4.90538818e+02 9.01040710e+02 7.72451818e-01]	[4.70010590e+02 8.95858826e+02 7.48546779e-01]	[4.87975189e+02 8.62511902e+02 6.37830496e-01]
[477.6355896 239.09790039 0.86591601]	[477.65176392 280.19223022 0.87480128]	[403.34463501 292.88278198 0.80618352]	[372.48617554 400.71762085 0.86335713]	[362.20513916 511.04162598 0.86244994]	[541.91204834 275.09326172 0.89756835]	[585.39044189 380.24215698 0.92106187]	[616.24627686 482.95178223 0.81972283]	[493.12796021 521.37194824 0.66442996]	[444.33843994 523.8949585 0.66249114]	[462.37478638 688.1204834 0.8624512 ]	[4.82792999e+02 8.52206543e+02 8.43029439e-01]	[541.80297852 521.26727295 0.67504233]	[547.03051758 688.05755615 0.84039837]	[5.39301697e+02 6.72675293e+02 2.53302723e-01]	[459.76901245 226.26568604 0.87536114]	[485.46588135 226.23710632 0.86031371]	[439.28936768 205.78674316 0.71198153]	[508.46783447 205.78794861 0.81561524]	[5.41808228e+02 6.93265259e+02 2.21918464e-01]	[5.59742493e+02 6.90672424e+02 1.96767911e-01]	[0. 0. 0.]	[4.93051392e+02 9.01031616e+02 7.75067449e-01]	[4.72535919e+02 8.95865173e+02 7.49698341e-01]	[4.87944275e+02 8.60004456e+02 6.38428807e-01]
[477.59686279 239.07479858 0.86124146]	[477.64309692 280.16677856 0.87581891]	[403.3515625 292.88198853 0.80379152]	[374.98562622 400.70407104 0.87379456]	[362.21389771 511.056427 0.85677195]	[541.8916626 275.06219482 0.89588916]	[585.3918457 380.21939087 0.92328584]	[616.24822998 482.92630005 0.82351637]	[495.6300354 521.35498047 0.66849959]	[444.39492798 523.8815918 0.65556246]	[462.36022949 688.07421875 0.8589108 ]	[4.82796753e+02 8.52237000e+02 8.51490557e-01]	[541.82879639 521.23724365 0.67460912]	[547.04455566 688.08856201 0.83102065]	[5.41736206e+02 6.75212219e+02 2.73608923e-01]	[459.74371338 226.24290466 0.8750754 ]	[485.41937256 226.2182312 0.86380416]	[439.27035522 205.7184906 0.6940068 ]	[506.0168457 205.7832489 0.81943244]	[5.41797913e+02 6.95836365e+02 2.34242857e-01]	[5.59782288e+02 6.90744751e+02 2.16827527e-01]	[0. 0. 0.]	[4.93080902e+02 9.01042297e+02 7.81386375e-01]	[4.72555634e+02 8.95872986e+02 7.52248883e-01]	[4.85475952e+02 8.62496338e+02 6.53900743e-01]
[475.09103394 236.65020752 0.86078721]	[477.63476562 280.19509888 0.87116879]	[403.33209229 292.94940186 0.81547254]	[375.09118652 400.671875 0.89667207]	[362.33877563 511.02755737 0.83249998]	[541.8772583 275.05859375 0.89461392]	[585.43981934 380.14398193 0.92658603]	[616.28033447 482.84280396 0.83459991]	[498.21691895 523.81652832 0.6799652 ]	[449.4458313 523.93157959 0.63418525]	[464.83908081 690.66162109 0.82117003]	[4.82835205e+02 8.52307129e+02 8.50072682e-01]	[544.30877686 521.26165771 0.67825526]	[552.07330322 690.59619141 0.77021927]	[5.41920349e+02 6.82973206e+02 3.63541991e-01]	[459.69473267 223.73254395 0.87990642]	[482.9510498 223.7230072 0.87333167]	[439.15432739 205.74597168 0.72295958]	[503.49380493 208.24282837 0.84488046]	[5.41924622e+02 7.08667847e+02 3.02492291e-01]	[5.59750488e+02 7.03523621e+02 3.04366291e-01]	[5.41754822e+02 6.85491638e+02 3.00826252e-01]	[4.93072052e+02 9.01023743e+02 7.84422815e-01]	[4.72550140e+02 8.95864319e+02 7.58095980e-01]	[4.87967407e+02 8.65054504e+02 6.60683990e-01]
[475.08312988 236.62922668 0.86415327]	[477.65209961 280.19885254 0.87487239]	[403.36297607 292.96539307 0.81298506]	[377.48825073 400.69088745 0.90315688]	[364.78665161 511.04946899 0.82500255]	[541.88238525 275.05340576 0.89505029]	[585.4609375 380.1177063 0.92714977]	[618.75860596 482.79251099 0.83948225]	[498.24691772 521.37646484 0.68573338]	[449.49731445 523.91503906 0.6331386 ]	[464.88986206 688.15490723 0.82894421]	[4.82863495e+02 8.52284180e+02 8.47991288e-01]	[544.33483887 521.25756836 0.67782789]	[552.14520264 690.68988037 0.73913783]	[5.4430603e+02 6.8555365e+02 4.0921995e-01]	[459.68557739 223.73350525 0.88016486]	[482.92294312 223.69342041 0.87991238]	[439.14349365 208.24697876 0.71652508]	[503.46664429 205.75064087 0.85495055]	[5.41898621e+02 7.16281616e+02 3.21282297e-01]	[5.57248413e+02 7.08621765e+02 3.20786327e-01]	[5.39294983e+02 6.85485168e+02 3.31934452e-01]	[4.93043060e+02 9.01026855e+02 7.85498738e-01]	[4.72531525e+02 8.95843689e+02 7.62053847e-01]	[4.88009186e+02 8.62530640e+02 6.59307003e-01]
[472.59985352 236.61334229 0.87176323]	[477.67987061 280.19857788 0.89113766]	[403.39807129 292.97705078 0.81905866]	[377.54360962 400.67153931 0.91692102]	[364.82620239 508.54852295 0.82555705]	[541.88848877 275.0536499 0.89546144]	[585.480896 377.74972534 0.93753016]	[618.77825928 482.7364502 0.84333843]	[498.26809692 523.83990479 0.68642133]	[449.51754761 523.95715332 0.62503374]	[464.94268799 690.60180664 0.81822282]	[4.82899872e+02 8.52252747e+02 8.44019711e-01]	[544.35687256 521.26452637 0.67244059]	[554.66357422 688.19354248 0.73486865]	[5.44394897e+02 6.90688904e+02 5.38534462e-01]	[459.67144775 223.68452454 0.88147861]	[482.91973877 221.19815063 0.88217211]	[439.1423645 208.27586365 0.71818513]	[503.4604187 205.75733948 0.8556084 ]	[5.41833618e+02 7.23982605e+02 4.30244893e-01]	[5.47018188e+02 7.21428650e+02 4.04960811e-01]	[5.41761719e+02 6.85549744e+02 4.37915623e-01]	[4.93060364e+02 9.01032349e+02 7.89501131e-01]	[4.72565369e+02 8.93449219e+02 7.68310070e-01]	[4.90503571e+02 8.59985657e+02 6.53637767e-01]
[475.08892822 236.5975647 0.87562531]	[477.7137146 280.20684814 0.88867235]	[405.84356689 292.98123169 0.81084001]	[377.5949707 400.70220947 0.92796558]	[367.3380127 508.50741577 0.81764132]	[541.89953613 275.04501343 0.89526522]	[585.50158691 377.72698975 0.92598963]	[618.84558105 482.82330322 0.84779185]	[500.68093872 523.8739624 0.69448763]	[452.06256104 526.42926025 0.62719786]	[464.95858765 690.68353271 0.80994856]	[4.82917450e+02 8.52177063e+02 8.43135953e-01]	[544.39483643 521.32318115 0.67620409]	[557.215271 690.70758057 0.731318 ]	[5.44439575e+02 6.93232544e+02 4.82575566e-01]	[459.68338013 223.66970825 0.88383436]	[482.93856812 221.18505859 0.88100672]	[439.13049316 208.29304504 0.72258508]	[503.47695923 205.76322937 0.84656066]	[5.41901428e+02 7.23933289e+02 4.29908097e-01]	[5.49596069e+02 7.18869873e+02 3.95727724e-01]	[5.41819580e+02 6.88059021e+02 4.16279227e-01]	[4.93088409e+02 9.00985718e+02 7.93414772e-01]	[4.72604828e+02 8.93399963e+02 7.74913371e-01]	[4.90518158e+02 8.57422668e+02 6.55815244e-01]
[475.09194946 236.59590149 0.87678635]	[477.72033691 280.20071411 0.89148706]	[405.85510254 292.97018433 0.81032646]	[377.59289551 400.70193481 0.92729396]	[367.33807373 508.5071106 0.81772256]	[541.89880371 275.04034424 0.89491254]	[585.50201416 377.72592163 0.926085 ]	[618.84954834 482.83508301 0.8479768 ]	[500.67590332 523.87347412 0.69478506]	[452.05007935 526.43273926 0.62890911]	[464.96783447 690.71844482 0.80286884]	[4.82924591e+02 8.52206970e+02 8.42230260e-01]	[544.39599609 521.31878662 0.67663532]	[557.21881104 690.71221924 0.73160827]	[5.44436401e+02 6.95733459e+02 4.86356407e-01]	[459.68548584 223.67033386 0.88398695]	[482.94018555 221.1824646 0.88103783]	[439.12854004 208.2901001 0.72275352]	[503.47384644 205.7518158 0.84589511]	[5.41908203e+02 7.23931396e+02 4.27894801e-01]	[5.52072998e+02 7.18818298e+02 3.93647432e-01]	[5.41816589e+02 6.88078857e+02 4.17111188e-01]	[4.93062256e+02 9.00991638e+02 7.94068754e-01]	[4.72585785e+02 8.93404358e+02 7.77756929e-01]	[4.90536285e+02 8.57464111e+02 6.53351843e-01]
[475.08999634 236.581604 0.88446963]	[477.74798584 280.21792603 0.89427179]	[405.90252686 292.9682312 0.80619931]	[377.62704468 400.69430542 0.92718023]	[367.40847778 508.50680542 0.81826109]	[541.91888428 275.02648926 0.87707371]	[585.51861572 377.69265747 0.9264189 ]	[621.29760742 482.80181885 0.86092579]	[500.71270752 523.93902588 0.69688684]	[454.57009888 526.4977417 0.63014328]	[467.42074585 690.72412109 0.80259037]	[4.82931641e+02 8.52176636e+02 8.40361118e-01]	[544.43701172 521.37359619 0.67933708]	[557.24725342 690.64215088 0.73203391]	[5.46920227e+02 6.95777893e+02 5.64830363e-01]	[459.69992065 221.18603516 0.88790148]	[482.97171021 221.17788696 0.87950736]	[439.16201782 208.25804138 0.70986676]	[505.87435913 208.26052856 0.83095884]	[5.41933960e+02 7.26513611e+02 5.37837148e-01]	[5.49567871e+02 7.23968689e+02 4.85861123e-01]	[5.41831482e+02 6.88084839e+02 4.84339535e-01]	[4.93057770e+02 9.01020691e+02 7.90403247e-01]	[4.72594330e+02 8.93418396e+02 7.73280442e-01]	[4.90539215e+02 8.57419678e+02 6.53038204e-01]
[475.12756348 236.57542419 0.89020228]	[480.1421814 280.22027588 0.90515751]	[405.92935181 292.97045898 0.80530131]	[377.63165283 400.73529053 0.92769814]	[369.96102905 511.02749634 0.81431991]	[544.31756592 275.03155518 0.88371372]	[585.53308105 377.66403198 0.91939783]	[621.33447266 482.80548096 0.86553025]	[500.74865723 523.96191406 0.70178211]	[454.64361572 528.97772217 0.63376689]	[467.42712402 690.66485596 0.80276328]	[4.82940735e+02 8.52176331e+02 8.38129461e-01]	[544.46679688 523.81988525 0.68072647]	[557.23040771 688.16864014 0.74317217]	[5.46975464e+02 6.95804138e+02 5.50957918e-01]	[459.72155762 221.17532349 0.89026725]	[485.37478638 221.15400696 0.87769896]	[439.18463135 205.77363586 0.70703423]	[505.94177246 205.76826477 0.82437682]	[5.44372925e+02 7.29123535e+02 5.33715725e-01]	[5.54677246e+02 7.26526550e+02 4.96745527e-01]	[5.41846924e+02 6.88083069e+02 4.71018165e-01]	[4.93046173e+02 9.01017395e+02 7.90164828e-01]	[4.72581787e+02 8.93411865e+02 7.71924257e-01]	[4.90543976e+02 8.57413086e+02 6.50678694e-01]
[475.16827393 236.57217407 0.89631897]	[480.16546631 280.19232178 0.91000825]	[408.42230225 292.9230957 0.78985846]	[377.67758179 400.74850464 0.91699427]	[372.50997925 508.54376221 0.81610852]	[544.3336792 275.01394653 0.88314927]	[585.54241943 377.63098145 0.88098025]	[621.40283203 482.75146484 0.88379979]	[500.76928711 523.90667725 0.71611828]	[457.08517456 526.48724365 0.64961231]	[467.40286255 690.67456055 0.80455643]	[4.82942474e+02 8.49800415e+02 8.43695045e-01]	[544.47607422 521.33172607 0.68479347]	[557.25933838 685.50610352 0.78010297]	[5.49490417e+02 7.00848267e+02 6.56455219e-01]	[459.74465942 221.17628479 0.89283705]	[485.40951538 221.13179016 0.87672746]	[439.21896362 205.75154114 0.6907109 ]	[505.96929932 205.7149353 0.81716299]	[5.46929565e+02 7.41895264e+02 7.01926112e-01]	[5.59800415e+02 7.31707886e+02 6.68321073e-01]	[5.44387512e+02 6.88142578e+02 5.71803570e-01]	[4.93055267e+02 9.01021240e+02 7.91440487e-01]	[4.72598114e+02 8.93416626e+02 7.70100057e-01]	[4.90539795e+02 8.57401123e+02 6.54953659e-01]
[477.63476562 236.56918335 0.90446258]	[480.23043823 280.18048096 0.92027873]	[408.46578979 292.89553833 0.78624845]	[377.70251465 400.72286987 0.92144483]	[374.97686768 508.52908325 0.82157791]	[544.39337158 275.0249939 0.88343918]	[585.59460449 377.70928955 0.87933302]	[623.78753662 482.73483276 0.88945943]	[500.777771 523.847229 0.72227961]	[457.09957886 526.42193604 0.65645707]	[467.38839722 690.62799072 0.80862534]	[4.82930695e+02 8.49783081e+02 8.45735371e-01]	[544.47064209 521.28356934 0.68723214]	[559.73522949 685.50756836 0.78256285]	[549.56915283 706.00939941 0.74325776]	[459.78375244 221.19398499 0.89354086]	[485.46112061 221.11184692 0.86975688]	[439.26394653 208.26486206 0.69901019]	[506.01394653 203.18974304 0.81152737]	[5.47043945e+02 7.49709595e+02 7.46859789e-01]	[5.62311646e+02 7.47042175e+02 7.36996889e-01]	[5.44427429e+02 6.95773071e+02 6.19732022e-01]	[4.93058197e+02 9.01005371e+02 7.90558517e-01]	[4.72600006e+02 8.93407593e+02 7.69772053e-01]	[4.90527344e+02 8.57381042e+02 6.58011198e-01]
[477.69467163 236.5581665 0.91601771]	[480.2605896 280.16448975 0.9279049 ]	[410.96356201 290.42800903 0.78436351]	[377.73312378 400.7048645 0.9237178 ]	[375.01733398 508.54000854 0.82849324]	[544.42810059 275.0184021 0.88250732]	[585.60516357 377.70336914 0.87628961]	[623.8190918 482.76437378 0.89031917]	[500.80773926 521.34625244 0.73020601]	[457.14541626 523.92456055 0.66847056]	[467.40042114 690.60931396 0.80617678]	[4.82930542e+02 8.49788513e+02 8.47865582e-01]	[544.49346924 518.76611328 0.68289262]	[562.34649658 688.02282715 0.80783755]	[546.99981689 706.05780029 0.70657969]	[459.83499146 221.16809082 0.89452213]	[487.95147705 221.0995636 0.86459327]	[439.31265259 203.23361206 0.70832813]	[508.48080444 205.70617676 0.8022604 ]	[559.71313477 767.4831543 0.80192655]	[5.64956238e+02 7.52277283e+02 6.95400178e-01]	[5.44361633e+02 6.93201111e+02 6.03693366e-01]	[4.93044098e+02 9.01011108e+02 7.89208233e-01]	[4.72590485e+02 8.93407471e+02 7.72379696e-01]	[4.90549255e+02 8.57370361e+02 6.61461174e-01]
[480.13113403 236.5333252 0.93123686]	[480.28265381 280.15930176 0.9304226 ]	[411.00921631 290.39480591 0.78396034]	[377.7510376 400.7401123 0.92322034]	[375.06945801 511.01803589 0.83389419]	[544.4609375 275.03225708 0.88063192]	[585.59466553 377.61056519 0.86633968]	[623.82641602 480.36050415 0.88854915]	[500.80233765 521.33148193 0.72994351]	[457.14239502 523.90722656 0.66890287]	[467.38998413 690.62445068 0.80662626]	[482.9128418 849.75256348 0.85520744]	[544.48797607 518.76379395 0.6852808 ]	[562.35552979 688.08782959 0.85355908]	[549.52026367 713.77624512 0.76982957]	[462.21588135 221.15132141 0.89597827]	[488.02584839 218.65914917 0.8640852 ]	[441.68106079 205.71824646 0.70606184]	[511.00762939 205.69291687 0.79433286]	[562.28479004 777.8727417 0.82429475]	[5.70025391e+02 7.67673523e+02 7.28498936e-01]	[544.33966064 705.98455811 0.75808144]	[4.93061218e+02 8.98515320e+02 7.95139611e-01]	[4.75076355e+02 8.93392212e+02 7.79360950e-01]	[4.90546295e+02 8.54904785e+02 6.73054636e-01]
[480.152771 236.50349426 0.935974 ]	[480.3052063 280.14050293 0.93452549]	[413.51925659 287.89007568 0.78252357]	[380.12905884 400.65252686 0.92867231]	[375.07269287 508.4826355 0.84020746]	[544.48406982 275.0352478 0.88234138]	[587.99450684 377.62606812 0.86954463]	[623.85882568 482.72320557 0.89399076]	[500.78744507 521.25671387 0.7205894 ]	[457.11032104 523.82794189 0.65793651]	[464.94876099 690.63061523 0.80434012]	[482.90444946 849.7857666 0.85785091]	[544.47210693 518.6862793 0.68252808]	[564.84307861 688.1583252 0.86509961]	[549.53826904 726.47821045 0.84700322]	[462.25933838 221.11631775 0.89786804]	[490.49035645 218.6321106 0.86432356]	[441.7472229 208.31813049 0.70910978]	[511.01287842 205.74026489 0.79770982]	[564.83325195 790.83026123 0.8525244 ]	[5.77751282e+02 7.85507812e+02 7.06910551e-01]	[541.88348389 716.32415771 0.80366385]	[4.90556549e+02 8.98518250e+02 7.89421737e-01]	[4.72583405e+02 8.93399719e+02 7.76742160e-01]	[4.90555603e+02 8.57387207e+02 6.81021571e-01]
[480.24057007 236.47257996 0.94094568]	[480.3522644 280.11642456 0.93247312]	[413.58004761 287.82125854 0.78558612]	[380.16433716 398.25927734 0.92658079]	[377.52035522 508.4515686 0.86211967]	[544.51849365 275.04699707 0.87824845]	[588.00134277 377.64990234 0.86797762]	[623.86480713 482.72033691 0.89768958]	[500.80041504 521.27435303 0.72413594]	[457.12454224 523.84649658 0.66379976]	[464.97216797 690.71496582 0.79839689]	[482.94439697 849.78900146 0.85669839]	[544.48504639 518.7086792 0.68387866]	[565.05169678 687.98748779 0.83605534]	[562.40093994 767.62365723 0.88313782]	[462.36590576 218.67478943 0.89400667]	[493.0541687 218.60359192 0.85858834]	[441.81201172 208.33650208 0.72454345]	[511.06619263 205.70866394 0.79458863]	[5.70105042e+02 8.31728699e+02 7.75601208e-01]	[5.85522705e+02 8.23996277e+02 7.00347781e-01]	[5.49498535e+02 7.67603088e+02 6.74292922e-01]	[4.93048462e+02 8.98498230e+02 7.90756822e-01]	[4.72603088e+02 8.93388123e+02 7.82905340e-01]	[4.93063995e+02 8.57364624e+02 6.85666800e-01]
[480.28289795 236.43708801 0.93844134]	[482.7194519 280.11029053 0.93288398]	[416.04748535 287.80099487 0.79005075]	[380.18414307 398.20974731 0.92243958]	[377.54806519 505.94885254 0.88224745]	[546.92492676 275.04971313 0.87649673]	[588.0201416 377.65438843 0.86852169]	[623.86401367 482.72711182 0.89849746]	[500.78491211 521.27484131 0.7255646 ]	[457.09194946 523.85882568 0.66509062]	[464.94219971 690.68353271 0.8101303 ]	[482.92562866 849.75585938 0.86397278]	[544.48596191 518.69360352 0.68617815]	[567.50054932 685.57495117 0.86023736]	[564.96105957 788.12664795 0.88443869]	[462.44171143 218.63798523 0.88467944]	[493.13098145 218.59103394 0.85687262]	[441.88815308 205.79458618 0.73204941]	[513.6015625 203.22912598 0.79708755]	[5.82765686e+02 8.49728943e+02 8.08476567e-01]	[5.95672485e+02 8.36886719e+02 7.06561983e-01]	[5.57260498e+02 7.90658264e+02 7.30516255e-01]	[4.93070343e+02 8.98487976e+02 7.92678654e-01]	[4.75077972e+02 8.93377258e+02 7.85607338e-01]	[4.90558472e+02 8.54893738e+02 6.91685498e-01]
[480.33050537 236.4236145 0.9372533 ]	[482.73110962 280.10906982 0.93132836]	[416.06808472 285.31713867 0.7938326 ]	[380.20227051 398.18145752 0.91999924]	[377.58929443 505.94412231 0.89089215]	[546.95239258 275.06201172 0.8739785 ]	[588.01971436 377.65960693 0.86442411]	[623.86187744 482.74023438 0.89966714]	[500.77694702 521.27532959 0.72105068]	[454.64880371 523.85443115 0.66010183]	[464.92599487 690.72912598 0.80732089]	[482.921875 849.74731445 0.86304057]	[544.49633789 518.69299316 0.68357092]	[567.49182129 687.97009277 0.87382168]	[575.21099854 808.5479126 0.81514072]	[464.86978149 218.62809753 0.87825906]	[495.63949585 218.576828 0.86377442]	[444.38342285 208.2699585 0.72967017]	[513.64355469 205.69592285 0.7982381 ]	[5.85357178e+02 8.62535583e+02 8.23001742e-01]	[6.03371643e+02 8.52248047e+02 7.94683933e-01]	[5.64909424e+02 8.11192932e+02 7.53721297e-01]	[4.93106628e+02 8.98481995e+02 7.96278596e-01]	[4.75088928e+02 8.93375244e+02 7.84348547e-01]	[4.90511169e+02 8.54888855e+02 6.95704639e-01]
[480.36828613 236.45448303 0.93426216]	[482.76296997 280.11105347 0.93161309]	[416.11404419 285.32507324 0.80154902]	[380.21856689 398.16485596 0.91426396]	[377.63183594 505.94976807 0.89284229]	[546.99481201 275.06582642 0.87081373]	[588.05987549 377.70626831 0.86271179]	[623.86022949 482.75531006 0.90178174]	[500.81964111 521.31591797 0.72993219]	[457.11056519 523.91052246 0.67012995]	[464.93930054 690.68713379 0.81152517]	[482.89996338 849.76275635 0.86135089]	[544.5402832 518.73980713 0.68283391]	[567.48468018 685.5614624 0.86956692]	[582.74371338 813.80957031 0.82733911]	[464.92053223 218.65550232 0.86505246]	[495.69430542 218.62007141 0.86604649]	[446.88949585 205.74598694 0.73703659]	[516.15582275 205.7026825 0.809596 ]	[5.90561829e+02 8.70246460e+02 7.67785430e-01]	[6.05997681e+02 8.59928711e+02 7.27478623e-01]	[5.65039001e+02 8.26561157e+02 7.19651163e-01]	[4.93107788e+02 8.98514648e+02 7.99107671e-01]	[4.75086823e+02 8.93400146e+02 7.76029766e-01]	[4.90485352e+02 8.54909424e+02 6.85103476e-01]
[480.36245728 236.45388794 0.93495303]	[482.76419067 280.11419678 0.93135387]	[416.11953735 285.32888794 0.80202585]	[380.21514893 398.15643311 0.91424048]	[377.63415527 505.94885254 0.89456052]	[546.99572754 275.07006836 0.87042642]	[588.06182861 377.71185303 0.86235929]	[623.85839844 482.74993896 0.90180022]	[500.82449341 521.31958008 0.7311359 ]	[457.11968994 523.91607666 0.6719327 ]	[464.94628906 690.67907715 0.81130546]	[482.90231323 849.76068115 0.86138403]	[546.9185791 518.7467041 0.68387878]	[567.47625732 685.55279541 0.87082648]	[582.74554443 813.81152344 0.8274498 ]	[464.91662598 218.65307617 0.866364 ]	[495.69125366 218.62307739 0.86552322]	[446.89599609 205.76318359 0.7363072 ]	[516.15594482 205.71351624 0.81012338]	[5.90565002e+02 8.70243774e+02 7.68555045e-01]	[6.06000305e+02 8.59925110e+02 7.28232563e-01]	[5.65042297e+02 8.26564148e+02 7.18914032e-01]	[4.93104248e+02 8.98512390e+02 7.98766255e-01]	[4.75086365e+02 8.93396301e+02 7.75853753e-01]	[4.90485687e+02 8.54905151e+02 6.86296582e-01]
[482.76345825 236.47396851 0.93773872]	[482.78384399 280.12506104 0.93007272]	[416.14413452 287.80187988 0.8050881 ]	[380.23187256 398.150177 0.9101311 ]	[377.67251587 505.95907593 0.89527398]	[547.02319336 275.07940674 0.86625195]	[588.11682129 380.09912109 0.85353309]	[623.85931396 482.76931763 0.90328962]	[500.80407715 521.28369141 0.73448259]	[457.07873535 523.88531494 0.67186522]	[467.39111328 690.59289551 0.80770123]	[482.9263916 849.78570557 0.85385633]	[544.53265381 518.69360352 0.68565059]	[565.04077148 685.38342285 0.86694908]	[585.32849121 829.1161499 0.84629977]	[467.40924072 218.65524292 0.8588779 ]	[498.19845581 218.63813782 0.88420582]	[449.47424316 203.19798279 0.73500365]	[518.65527344 205.76591492 0.82537329]	[5.93107910e+02 8.72920410e+02 7.97915339e-01]	[6.08562012e+02 8.70135437e+02 8.05435896e-01]	[5.77740906e+02 8.34374084e+02 7.18002975e-01]	[4.93092407e+02 9.00984741e+02 7.98635364e-01]	[4.75078827e+02 8.93399597e+02 7.78014600e-01]	[4.90530396e+02 8.54930664e+02 6.81433976e-01]
[482.85440063 236.50447083 0.92953449]	[482.84295654 280.10900879 0.9288075 ]	[418.57775879 285.27502441 0.81821495]	[380.26062012 398.09344482 0.90335524]	[377.70141602 505.97805786 0.89096779]	[549.49676514 275.07098389 0.85557622]	[590.57220459 380.14370728 0.85324401]	[623.86273193 482.78729248 0.90185881]	[500.84542847 521.2479248 0.72939366]	[457.11621094 523.84991455 0.6742487 ]	[467.4382019 688.13098145 0.80583942]	[4.82928894e+02 8.49795715e+02 8.48345041e-01]	[546.94439697 516.19732666 0.67546093]	[564.98565674 682.88470459 0.86745369]	[5.85524292e+02 8.29256104e+02 8.23645830e-01]	[469.95977783 221.11351013 0.84248769]	[500.63955688 218.66555786 0.89230502]	[449.52780151 205.73110962 0.73419255]	[518.71234131 205.764328 0.82825565]	[5.93104919e+02 8.75421204e+02 7.82677650e-01]	[6.08615051e+02 8.70283447e+02 8.08489084e-01]	[5.82830200e+02 8.39439148e+02 7.26578712e-01]	[4.93131561e+02 9.01027100e+02 7.90216386e-01]	[4.75091400e+02 8.93431030e+02 7.66601264e-01]	[4.90528625e+02 8.57369141e+02 6.74160957e-01]
[482.91696167 236.49099731 0.92972463]	[482.90539551 277.72177124 0.92673886]	[418.63717651 282.77050781 0.83082479]	[380.29443359 398.08309937 0.89864606]	[377.73736572 505.9553833 0.88994342]	[549.59405518 275.04968262 0.84309316]	[590.58666992 380.10061646 0.85117179]	[623.86785889 482.77416992 0.90741533]	[500.89486694 521.26879883 0.73348439]	[457.17495728 523.87567139 0.68243617]	[467.46090698 688.09020996 0.80976081]	[4.82934723e+02 8.49802185e+02 8.46981168e-01]	[546.98864746 516.21350098 0.67273468]	[565.04467773 682.956604 0.86940092]	[5.88052673e+02 8.34332764e+02 7.97879100e-01]	[472.53582764 218.68591309 0.84426844]	[500.71847534 218.66044617 0.91349155]	[454.60543823 203.21321106 0.73675275]	[521.16882324 205.78770447 0.84519178]	[5.95693726e+02 8.83014221e+02 7.67676711e-01]	[6.11113525e+02 8.72890381e+02 7.81673908e-01]	[5.85368652e+02 8.49609680e+02 7.66458690e-01]	[4.93122467e+02 9.01017639e+02 7.96037436e-01]	[4.75085052e+02 8.93421082e+02 7.71149755e-01]	[4.90555481e+02 8.57371826e+02 6.71771348e-01]
[485.38342285 236.48794556 0.9158631 ]	[482.95343018 277.70236206 0.91897857]	[418.66287231 282.75704956 0.83511889]	[380.3302002 398.05603027 0.89271402]	[380.12487793 505.94650269 0.88757455]	[554.64422607 275.03735352 0.83937174]	[590.63348389 380.14697266 0.84888005]	[623.87854004 482.77069092 0.90788412]	[503.26571655 521.27532959 0.72904849]	[457.20675659 523.87432861 0.68001235]	[467.46261597 688.07733154 0.81130767]	[4.82933502e+02 8.52179871e+02 8.49100709e-01]	[547.03186035 516.21142578 0.66249168]	[567.44940186 685.38201904 0.86716408]	[5.90603760e+02 8.39461853e+02 7.70581841e-01]	[475.08700562 218.68202209 0.84985375]	[500.80276489 218.62306213 0.92804849]	[457.06802368 205.7277832 0.74385697]	[521.23852539 205.73223877 0.85394901]	[6.00769043e+02 8.90750244e+02 8.32836330e-01]	[6.13712891e+02 8.83012024e+02 7.54909694e-01]	[5.85426392e+02 8.49768250e+02 7.75449991e-01]	[4.93130768e+02 9.01029114e+02 7.90118814e-01]	[4.75097565e+02 8.93435120e+02 7.66627133e-01]	[4.90558319e+02 8.57399963e+02 6.80915713e-01]
[485.45724487 236.46772766 0.91018105]	[482.97119141 277.69497681 0.91463679]	[418.68380737 282.74899292 0.83757466]	[382.74603271 398.05554199 0.88789988]	[380.22067261 505.90652466 0.89117455]	[557.17889404 275.01791382 0.84129393]	[593.13446045 380.16653442 0.84599721]	[623.90881348 482.80908203 0.90656179]	[503.2980957 521.27655029 0.72646248]	[459.61328125 523.87304688 0.68280232]	[467.48971558 688.07342529 0.81273741]	[482.9281311 849.78771973 0.85007846]	[549.49133301 518.67736816 0.65637654]	[567.5269165 685.39312744 0.85151231]	[5.93137390e+02 8.42033203e+02 7.70980477e-01]	[475.14819336 218.65737915 0.85859627]	[500.86108398 218.60317993 0.92948866]	[457.06884766 203.20161438 0.74624658]	[521.29138184 205.75860596 0.85618734]	[5.98281921e+02 8.93299988e+02 8.25241685e-01]	[6.16192871e+02 8.88151855e+02 7.71429420e-01]	[5.85514771e+02 8.52223328e+02 7.71940947e-01]	[4.95597656e+02 9.01006897e+02 7.90297031e-01]	[4.75099457e+02 8.93422119e+02 7.63469279e-01]	[4.93045593e+02 8.57375305e+02 6.78325653e-01]
[487.96554565 236.45396423 0.89516336]	[485.36270142 277.68884277 0.91074753]	[418.72753906 282.75598145 0.83695543]	[382.81158447 398.08444214 0.8817749 ]	[380.2822876 505.91949463 0.89558792]	[557.22528076 275.00198364 0.84390795]	[595.67266846 380.18005371 0.83975732]	[623.94775391 482.83200073 0.90969747]	[503.3449707 521.31256104 0.72620279]	[459.65457153 523.90014648 0.69541812]	[469.9703064 688.02252197 0.81462276]	[4.82935730e+02 8.52189026e+02 8.46931696e-01]	[549.55847168 518.72808838 0.65721536]	[567.53143311 685.40106201 0.84993631]	[5.95696472e+02 8.47093872e+02 7.77078331e-01]	[477.66326904 218.65925598 0.86735219]	[503.23880005 218.59698486 0.9290514 ]	[457.15136719 208.25233459 0.76068544]	[521.34490967 203.22991943 0.84648675]	[5.98298340e+02 8.93290222e+02 8.08911502e-01]	[6.16227661e+02 8.88152771e+02 7.59109974e-01]	[5.85563354e+02 8.52376221e+02 7.49716163e-01]	[4.95598083e+02 9.01010986e+02 7.83604741e-01]	[4.75088776e+02 8.93430603e+02 7.59107113e-01]	[4.93053619e+02 8.57428955e+02 6.80984974e-01]
[490.53579712 236.44790649 0.88772595]	[485.40603638 277.69622803 0.90398973]	[418.76690674 282.75808716 0.83675188]	[382.84439087 398.12759399 0.87264156]	[380.33551025 505.97280884 0.87835479]	[559.72387695 275.0071106 0.8509534 ]	[595.7401123 380.19467163 0.83909428]	[623.99908447 482.84793091 0.90910035]	[503.38748169 521.34973145 0.72708589]	[459.70700073 523.93475342 0.70019656]	[470.02127075 688.07055664 0.81801707]	[4.82957550e+02 8.52242981e+02 8.43256950e-01]	[552.05938721 518.76855469 0.6594243 ]	[567.58410645 685.44763184 0.84748828]	[5.95744263e+02 8.49676758e+02 7.83899903e-01]	[477.7444458 218.6436615 0.87973589]	[503.34213257 218.59765625 0.92062819]	[457.19113159 205.77947998 0.75247329]	[523.76251221 203.21934509 0.84655488]	[6.00787720e+02 8.93427307e+02 7.74284005e-01]	[6.18751404e+02 8.90664001e+02 7.62396216e-01]	[5.85557434e+02 8.57387573e+02 7.09471166e-01]	[4.93110718e+02 9.01006042e+02 7.85193682e-01]	[4.75072510e+02 8.93433105e+02 7.63046682e-01]	[4.93094299e+02 8.59969849e+02 6.79362118e-01]
[498.13220215 234.07507324 0.91000134]	[493.09069824 277.67556763 0.87530905]	[423.78482056 282.70010376 0.82143176]	[390.45925903 398.03833008 0.82382411]	[382.74603271 503.45755005 0.8934989 ]	[562.28405762 275.03695679 0.88018429]	[600.77941895 377.724823 0.85319412]	[626.43927002 482.77236938 0.91044962]	[503.45355225 521.26794434 0.72099519]	[459.75595093 523.83026123 0.71018177]	[470.03787231 688.09423828 0.81814653]	[4.82958252e+02 8.52254395e+02 8.40111196e-01]	[554.621521 518.72949219 0.65287817]	[570.01208496 685.49359131 0.85528564]	[5.98239258e+02 8.49750793e+02 7.88627744e-01]	[480.31698608 218.59687805 0.91263193]	[505.92544556 218.56503296 0.89520752]	[459.7270813 203.15693665 0.76078475]	[526.40197754 203.15400696 0.82655966]	[5.98310669e+02 8.95963196e+02 7.60275304e-01]	[6.16263550e+02 8.90796997e+02 7.58987069e-01]	[5.88038391e+02 8.57464478e+02 6.85354948e-01]	[4.93071198e+02 9.01005493e+02 7.74857163e-01]	[4.72565857e+02 8.93439758e+02 7.55108833e-01]	[4.95607147e+02 8.60014099e+02 6.79412305e-01]
[498.22814941 236.43687439 0.92572415]	[495.65783691 277.67935181 0.88678795]	[423.87469482 282.72024536 0.80649 ]	[393.07296753 395.60284424 0.83190829]	[382.78549194 503.34298706 0.90215904]	[562.32623291 275.05499268 0.88627946]	[603.27557373 380.09643555 0.87510437]	[626.53210449 482.7762146 0.90307939]	[503.49465942 521.24664307 0.71017426]	[459.79537964 521.37481689 0.70409125]	[472.51638794 688.04083252 0.82287067]	[4.82975250e+02 8.52263672e+02 8.37768912e-01]	[554.66699219 518.72271729 0.65118498]	[570.05114746 685.49835205 0.85509187]	[5.98216003e+02 8.49671936e+02 7.84794509e-01]	[482.72842407 218.60443115 0.91510314]	[508.50161743 218.58665466 0.87859362]	[459.84310913 203.19914246 0.74421597]	[528.98455811 205.72299194 0.7919457 ]	[5.98287720e+02 8.95980408e+02 7.37489164e-01]	[6.16225464e+02 8.90798828e+02 7.36310720e-01]	[5.88005554e+02 8.57371460e+02 6.97222292e-01]	[4.93057678e+02 9.01014587e+02 7.72240639e-01]	[4.72563354e+02 8.93438110e+02 7.56634951e-01]	[4.95625183e+02 8.60009094e+02 6.81800425e-01]
[498.22814941 236.43658447 0.92567033]	[495.65783691 277.67938232 0.8867501 ]	[423.87597656 282.72134399 0.80626667]	[393.06991577 395.60467529 0.83216643]	[382.78570557 503.33917236 0.90259862]	[562.32611084 275.05484009 0.88606 ]	[603.27331543 380.09484863 0.87389988]	[626.52832031 482.76324463 0.90271652]	[505.86401367 521.24212646 0.70798993]	[459.80184937 521.36834717 0.7047745 ]	[472.51657104 688.05230713 0.82289881]	[4.82972229e+02 8.52258728e+02 8.37868869e-01]	[554.68054199 518.71539307 0.65063542]	[570.05029297 685.50244141 0.85536975]	[5.98206970e+02 8.49672852e+02 7.83478856e-01]	[482.72885132 218.60499573 0.91547263]	[508.50061035 218.58656311 0.87867492]	[459.84356689 203.20799255 0.74229401]	[528.98364258 205.72575378 0.79191417]	[5.98301453e+02 8.95972412e+02 7.35444963e-01]	[6.16227661e+02 8.90787231e+02 7.31797040e-01]	[5.87993591e+02 8.57368469e+02 6.96987391e-01]	[4.93054779e+02 9.01013000e+02 7.73591459e-01]	[4.72563751e+02 8.93437927e+02 7.57988393e-01]	[4.95623566e+02 8.60003418e+02 6.81022644e-01]
[500.68719482 236.43276978 0.93802309]	[498.18276978 277.68963623 0.90225101]	[426.38671875 282.74179077 0.79183996]	[395.6439209 395.56768799 0.85486346]	[385.32589722 503.2925415 0.87818933]	[562.40283203 275.06185913 0.88373423]	[603.39044189 380.14105225 0.90064734]	[626.64202881 482.77703857 0.88810813]	[505.91952515 521.2833252 0.70129353]	[459.84188843 523.82043457 0.7003262 ]	[472.53353882 688.09912109 0.81723154]	[4.82970032e+02 8.52256042e+02 8.38868499e-01]	[557.18939209 518.76263428 0.6524117 ]	[570.09741211 685.54431152 0.85042334]	[5.95743408e+02 8.52177185e+02 7.98841655e-01]	[482.82449341 218.61549377 0.90744525]	[511.06381226 218.5854187 0.86857486]	[462.26339722 205.72640991 0.73621595]	[529.0682373 205.74856567 0.78691888]	[5.98291443e+02 9.00990906e+02 7.50812173e-01]	[6.16226318e+02 8.93275085e+02 7.65845418e-01]	[5.88030457e+02 8.59978455e+02 7.00257480e-01]	[4.93075745e+02 9.01006165e+02 7.74477720e-01]	[4.72571655e+02 8.93431335e+02 7.56389856e-01]	[4.95611725e+02 8.60008728e+02 6.74618542e-01]
[500.77658081 234.0819397 0.94495809]	[500.66772461 277.69271851 0.92077988]	[431.46868896 282.71405029 0.78436226]	[398.10253906 395.50958252 0.86310798]	[387.92495728 500.89691162 0.86191106]	[564.84558105 275.09585571 0.88200378]	[603.51849365 380.19647217 0.90032619]	[629.13793945 482.81539917 0.86183476]	[505.95535278 518.77270508 0.68936282]	[462.20898438 521.32891846 0.69646478]	[472.59750366 688.11901855 0.81911594]	[4.82962830e+02 8.52199341e+02 8.39807987e-01]	[557.24316406 518.68768311 0.64909714]	[570.10626221 685.5178833 0.85055894]	[5.95695435e+02 8.52186279e+02 7.98429668e-01]	[482.93096924 218.62075806 0.89985192]	[513.61456299 218.57417297 0.8655178 ]	[462.36557007 208.26930237 0.7577951 ]	[531.57922363 205.74327087 0.79044563]	[5.98216675e+02 9.00995239e+02 7.46396482e-01]	[6.13706116e+02 8.93286194e+02 7.69676149e-01]	[5.88012207e+02 8.59982910e+02 7.08032131e-01]	[4.93080505e+02 9.01011169e+02 7.73488045e-01]	[4.72581329e+02 8.93424683e+02 7.55308747e-01]	[4.93121918e+02 8.57470276e+02 6.70691848e-01]
[500.77676392 234.08195496 0.94492698]	[500.66860962 277.69134521 0.92117423]	[431.46920776 282.71109009 0.78462154]	[398.10336304 395.50964355 0.86345071]	[387.92077637 500.89654541 0.86293602]	[564.84686279 275.09439087 0.88213861]	[603.51953125 380.19921875 0.90046132]	[629.13745117 482.81573486 0.86154014]	[505.95657349 518.77618408 0.68977666]	[462.20965576 521.331604 0.69721019]	[472.59585571 688.12860107 0.81790507]	[4.82961700e+02 8.52195068e+02 8.40017736e-01]	[557.24511719 518.69091797 0.64974952]	[570.10864258 685.52307129 0.85020089]	[5.95691956e+02 8.52180176e+02 7.98822284e-01]	[482.93167114 218.62043762 0.89976966]	[513.6149292 218.57351685 0.86574823]	[462.36749268 208.27366638 0.75758612]	[531.57965088 205.7444458 0.79031008]	[5.95718384e+02 8.98518250e+02 7.47609437e-01]	[6.13693115e+02 8.93281250e+02 7.71276116e-01]	[5.88029053e+02 8.59972107e+02 7.06290126e-01]	[4.93076996e+02 9.01005005e+02 7.72275209e-01]	[4.72579071e+02 8.93419922e+02 7.54525840e-01]	[4.93120331e+02 8.57465271e+02 6.71413064e-01]
[503.2807312 234.04815674 0.93728995]	[503.30587769 277.71343994 0.93629956]	[439.07043457 280.24914551 0.82927579]	[400.63656616 395.57867432 0.89629453]	[395.52099609 500.84747314 0.88049686]	[567.52032471 277.49172974 0.87326217]	[606.05914307 380.24700928 0.87108207]	[636.78399658 485.44259644 0.81297261]	[508.47558594 518.75097656 0.67589521]	[462.27001953 521.26849365 0.68761224]	[475.15875244 688.12011719 0.82379532]	[4.82929932e+02 8.49776672e+02 8.44592452e-01]	[559.79199219 518.69018555 0.66493732]	[572.5970459 688.03234863 0.84325784]	[5.95670166e+02 8.52375977e+02 7.80118287e-01]	[487.96221924 218.57003784 0.86592793]	[518.7220459 218.55407715 0.89501458]	[467.49285889 203.17520142 0.74821377]	[539.21038818 203.173172 0.81783766]	[6.00770081e+02 9.06122314e+02 7.44296908e-01]	[6.16252197e+02 8.93407410e+02 7.60837197e-01]	[5.87990906e+02 8.67612366e+02 7.13090003e-01]	[4.93089478e+02 9.00982483e+02 7.72010326e-01]	[4.72586365e+02 8.93396057e+02 7.53966749e-01]	[4.93071472e+02 8.57406311e+02 6.69725716e-01]
[503.40966797 234.06085205 0.94234139]	[503.41345215 277.73110962 0.9264617 ]	[439.16964722 282.68145752 0.83969063]	[400.79455566 393.02017212 0.87557715]	[395.57333374 500.70480347 0.87967849]	[570.11102295 277.49621582 0.8489728 ]	[608.59521484 380.27270508 0.84077567]	[639.30792236 485.37869263 0.82070392]	[511.01571655 518.72796631 0.65934062]	[462.3097229 521.23614502 0.68192291]	[477.62875366 688.14935303 0.82623726]	[4.82930542e+02 8.49797729e+02 8.42147470e-01]	[562.27124023 516.18981934 0.66609013]	[572.64764404 687.99273682 0.83791101]	[5.95705322e+02 8.52376160e+02 7.84900248e-01]	[493.04855347 218.57321167 0.86268216]	[521.22937012 218.53721619 0.92551607]	[472.59616089 203.22770691 0.74112338]	[541.71948242 203.19189453 0.83645189]	[6.00829590e+02 9.06174072e+02 7.62534142e-01]	[6.18760437e+02 8.93454285e+02 7.63989866e-01]	[5.88003296e+02 8.67611511e+02 7.11757243e-01]	[4.93077301e+02 9.00976868e+02 7.71015525e-01]	[4.72580261e+02 8.93394043e+02 7.55382776e-01]	[4.93086029e+02 8.57435669e+02 6.73889220e-01]
[505.93539429 234.06555176 0.91775036]	[505.88372803 280.10580444 0.90125704]	[439.26202393 282.67111206 0.84628081]	[403.25909424 395.52835083 0.87215078]	[395.62915039 500.7432251 0.89015996]	[577.74822998 277.5067749 0.84556472]	[613.67382812 380.33047485 0.8113277 ]	[641.80133057 485.45437622 0.83615422]	[513.64080811 518.70788574 0.65194547]	[462.40539551 518.75830078 0.66852897]	[477.67410278 688.05548096 0.84566456]	[4.82914673e+02 8.49790588e+02 8.42817187e-01]	[562.38751221 516.17559814 0.67746818]	[575.23217773 688.01416016 0.84357494]	[5.95740112e+02 8.52325317e+02 7.90283203e-01]	[495.69177246 218.58552551 0.87039566]	[521.3404541 218.53875732 0.93626809]	[477.6060791 205.75332642 0.74534422]	[541.83483887 203.20195007 0.86280805]	[6.00843262e+02 9.06162231e+02 7.62988985e-01]	[6.18793213e+02 8.93449829e+02 7.75378466e-01]	[5.88036438e+02 8.65139099e+02 6.91065669e-01]	[4.93111877e+02 9.01003601e+02 7.74235964e-01]	[4.75073273e+02 8.93414551e+02 7.54719317e-01]	[4.90560150e+02 8.57414185e+02 6.65055454e-01]
[511.07977295 234.05731201 0.88672793]	[508.51434326 277.7310791 0.87120152]	[441.79818726 282.68051147 0.84116793]	[405.85296631 395.57794189 0.83949101]	[398.109375 500.77142334 0.90096641]	[580.36444092 277.4887085 0.86348796]	[618.76824951 382.73867798 0.81193215]	[641.88873291 487.9197998 0.84235227]	[516.21069336 518.74359131 0.66311812]	[464.88412476 518.7802124 0.66384614]	[477.68933105 688.04962158 0.83985567]	[4.82885956e+02 8.49752380e+02 8.47247005e-01]	[564.83465576 518.69683838 0.6819675 ]	[580.26403809 687.96435547 0.86211056]	[5.98224060e+02 8.52318787e+02 7.93140948e-01]	[500.68432617 218.57060242 0.89901406]	[523.87402344 218.53912354 0.9228521 ]	[480.12414551 205.71173096 0.74907231]	[544.34509277 200.68157959 0.85641122]	[6.00878784e+02 9.06142578e+02 7.63620555e-01]	[6.18843445e+02 8.93442078e+02 7.87487388e-01]	[5.88039185e+02 8.65139343e+02 6.88242912e-01]	[4.93117950e+02 9.01002502e+02 7.76128769e-01]	[4.75089264e+02 8.93410217e+02 7.60253727e-01]	[4.90505157e+02 8.54926453e+02 6.64338231e-01]
[518.67163086 234.06069946 0.9127152 ]	[516.15350342 277.72583008 0.86993772]	[444.36993408 282.67526245 0.81632358]	[413.54995728 395.5350647 0.82059312]	[398.26242065 500.76947021 0.92060423]	[582.87823486 277.51370239 0.88340205]	[621.31439209 380.30874634 0.84162402]	[644.37957764 487.99441528 0.84627193]	[518.78509521 521.21850586 0.69104862]	[467.48696899 521.23120117 0.65262091]	[480.13848877 687.98565674 0.8568278 ]	[4.82892639e+02 8.49732544e+02 8.49369347e-01]	[564.95684814 518.76104736 0.68874168]	[582.76702881 685.59735107 0.88377845]	[5.98218018e+02 8.52310486e+02 7.94383168e-01]	[500.88119507 218.56538391 0.91583836]	[526.51196289 218.55815125 0.88506591]	[480.32449341 203.22906494 0.77253747]	[547.01379395 205.78161621 0.80535209]	[6.00884399e+02 9.06138062e+02 7.63289809e-01]	[6.21286804e+02 8.93446838e+02 7.89196372e-01]	[5.88006287e+02 8.65118896e+02 6.82951748e-01]	[4.93130981e+02 8.98500122e+02 7.80045688e-01]	[4.75094879e+02 8.93378662e+02 7.66005516e-01]	[4.90514465e+02 8.54914490e+02 6.71466887e-01]
[521.20587158 236.42022705 0.93682921]	[518.77722168 280.11477661 0.90230465]	[449.44567871 280.24639893 0.79165041]	[418.60848999 393.02856445 0.85493731]	[400.75897217 500.86831665 0.92333996]	[585.36834717 277.55783081 0.88549805]	[623.86480713 382.74249268 0.87099403]	[644.47729492 490.55386353 0.84723997]	[521.2321167 521.23297119 0.70262098]	[470.0322876 521.23608398 0.64971745]	[480.22277832 685.56445312 0.85828298]	[4.82887848e+02 8.49680603e+02 8.45231235e-01]	[565.03405762 518.78192139 0.67935228]	[582.85076904 685.57763672 0.89242601]	[5.98218689e+02 8.52262573e+02 8.00729752e-01]	[503.35992432 218.62089539 0.90256643]	[531.56835938 218.58589172 0.86574042]	[482.80413818 205.7805481 0.73385572]	[552.07397461 208.25984192 0.79588139]	[6.00874329e+02 9.06132019e+02 7.71524370e-01]	[6.21276611e+02 8.93436523e+02 7.92409360e-01]	[5.88019287e+02 8.65042603e+02 6.71851397e-01]	[4.93108612e+02 8.98508179e+02 7.73037016e-01]	[4.75072418e+02 8.93372742e+02 7.56788969e-01]	[4.90530609e+02 8.54862427e+02 6.72469318e-01]
[521.36883545 234.06576538 0.94182068]	[521.32342529 280.12619019 0.93148738]	[454.63644409 280.21740723 0.81221294]	[418.7394104 395.55465698 0.87853193]	[403.26184082 500.83453369 0.91085047]	[585.52624512 277.62265015 0.87201446]	[624.0090332 382.75241089 0.87696093]	[646.92303467 490.56695557 0.84582031]	[521.36016846 518.74035645 0.70810097]	[475.1227417 518.72546387 0.64979339]	[480.26611328 685.49060059 0.86462545]	[4.82901886e+02 8.49639526e+02 8.37576866e-01]	[567.50952148 518.74462891 0.66348773]	[582.95233154 685.59680176 0.89783204]	[5.98252380e+02 8.52248047e+02 8.02975178e-01]	[505.92297363 218.58702087 0.88380629]	[536.71179199 218.58352661 0.86885524]	[485.34484863 203.21554565 0.7605682 ]	[554.6763916 205.78733826 0.79282367]	[6.00884705e+02 9.06102356e+02 7.75594771e-01]	[6.21284241e+02 8.93425415e+02 7.99926102e-01]	[5.88004883e+02 8.65060974e+02 6.88380003e-01]	[4.93103363e+02 8.98500366e+02 7.68871427e-01]	[4.75077454e+02 8.93358765e+02 7.52081037e-01]	[4.90522369e+02 8.54820068e+02 6.71221912e-01]
[526.43237305 236.45552063 0.92190033]	[523.96826172 280.13061523 0.91843754]	[459.70523071 280.18948364 0.85504591]	[423.8475647 393.02368164 0.84724545]	[413.57128906 500.78533936 0.87468207]	[593.17199707 277.63162231 0.83762056]	[626.57312012 385.2946167 0.83451653]	[647.11999512 498.19775391 0.86673188]	[526.40930176 518.69915771 0.69224596]	[480.29840088 518.71929932 0.68525773]	[482.74484253 685.47729492 0.87048423]	[4.82897675e+02 8.47178223e+02 8.32555592e-01]	[577.69787598 518.69244385 0.64658242]	[585.35559082 685.53808594 0.90383387]	[5.98315125e+02 8.52295593e+02 7.99067378e-01]	[516.18572998 218.62796021 0.86525929]	[541.88354492 218.64826965 0.91963071]	[495.67727661 208.2661438 0.75085735]	[562.3324585 208.35417175 0.86251557]	[6.00877502e+02 9.06126221e+02 7.69412637e-01]	[6.21287170e+02 8.93438538e+02 7.86984026e-01]	[5.88048096e+02 8.67569031e+02 6.75229311e-01]	[4.93116425e+02 8.98488892e+02 7.66058087e-01]	[4.75080475e+02 8.93345459e+02 7.47919858e-01]	[4.90490265e+02 8.52393433e+02 6.70183778e-01]
[531.5625 236.46722412 0.88935596]	[526.42480469 280.10498047 0.90125632]	[459.78085327 280.13583374 0.87060589]	[431.46893311 395.51647949 0.82316399]	[416.16760254 500.8494873 0.90057552]	[600.75128174 277.61730957 0.84790057]	[629.06414795 385.36398315 0.80591041]	[647.17364502 498.26019287 0.86180764]	[526.44146729 516.18444824 0.67977738]	[480.35528564 518.68505859 0.68008727]	[482.82220459 685.41821289 0.86490816]	[4.82894043e+02 8.47142029e+02 8.33066106e-01]	[577.72192383 516.16070557 0.63770467]	[585.38317871 685.49798584 0.90479028]	[6.00788513e+02 8.52304565e+02 8.08017969e-01]	[521.18927002 218.62376404 0.89016169]	[544.42047119 218.68972778 0.89589322]	[498.24157715 208.27325439 0.76083958]	[564.83337402 208.32006836 0.84532684]	[6.03275574e+02 9.06158997e+02 7.70204425e-01]	[6.21301697e+02 8.93454712e+02 7.82134116e-01]	[5.88095459e+02 8.67578430e+02 6.50379181e-01]	[4.93124878e+02 8.98505981e+02 7.60071278e-01]	[4.75090607e+02 8.93349182e+02 7.38649368e-01]	[4.87984314e+02 8.52359375e+02 6.78926051e-01]
[536.75244141 236.48117065 0.90069938]	[529.07305908 277.71844482 0.87305176]	[462.34320068 277.72592163 0.86566895]	[439.05883789 393.02883911 0.85009062]	[418.62649536 500.80560303 0.91414404]	[603.29400635 277.65411377 0.86894393]	[631.6416626 385.35635376 0.7803663 ]	[649.64434814 498.15756226 0.82911116]	[529.04840088 516.18768311 0.64977139]	[482.78302002 518.69140625 0.6773839 ]	[482.86566162 685.5057373 0.87600839]	[4.82907440e+02 8.47146423e+02 8.32675874e-01]	[582.75860596 516.16973877 0.65704107]	[585.38555908 685.50775146 0.90454525]	[6.00826538e+02 8.52303711e+02 8.14860880e-01]	[521.39581299 218.62588501 0.90499961]	[547.05041504 221.10920715 0.86638021]	[500.77792358 203.21586609 0.76967871]	[567.54003906 210.79179382 0.79582423]	[6.00871643e+02 9.06123535e+02 7.66082227e-01]	[6.21289612e+02 8.93447083e+02 7.80804276e-01]	[5.90610352e+02 8.67579529e+02 6.50574565e-01]	[4.93128021e+02 8.98477173e+02 7.68046916e-01]	[4.75098267e+02 8.93323730e+02 7.45054543e-01]	[4.87991669e+02 8.52358398e+02 6.85795605e-01]
[541.72113037 236.49165344 0.93349093]	[536.72680664 277.7003479 0.88572615]	[464.91671753 277.68865967 0.84464699]	[439.23669434 393.02890015 0.87212825]	[421.15057373 500.8269043 0.92828292]	[603.45098877 277.65789795 0.88357079]	[634.23272705 382.86715698 0.77723974]	[652.18231201 498.17858887 0.81285506]	[534.14819336 516.16394043 0.64986223]	[482.91668701 516.1776123 0.66565633]	[482.92001343 685.46057129 0.86689579]	[4.82911072e+02 8.47156128e+02 8.33314300e-01]	[582.90637207 516.18048096 0.6737619 ]	[585.43890381 685.54388428 0.90524203]	[6.00828308e+02 8.52290405e+02 8.15815866e-01]	[523.86791992 218.66333008 0.89678043]	[552.08343506 221.09642029 0.85037351]	[503.26144409 205.71353149 0.74678266]	[570.08605957 210.83372498 0.81594312]	[6.00857910e+02 9.06123108e+02 7.63610601e-01]	[6.21278381e+02 8.93448853e+02 7.79390574e-01]	[5.90605957e+02 8.67568787e+02 6.50519609e-01]	[4.93133698e+02 8.98488831e+02 7.69299388e-01]	[4.75096588e+02 8.93334045e+02 7.46517360e-01]	[4.87993866e+02 8.52379456e+02 6.81081593e-01]
[541.70343018 236.49424744 0.92928439]	[536.70666504 277.70193481 0.88689041]	[464.91110229 277.69271851 0.84743237]	[439.23455811 393.01177979 0.86855179]	[421.14047241 500.79077148 0.9278692 ]	[603.43457031 277.66934204 0.89056778]	[634.24780273 385.37503052 0.775249 ]	[652.19421387 498.20123291 0.8175711 ]	[536.66052246 516.18615723 0.65391743]	[485.37039185 516.18359375 0.65761191]	[482.91964722 685.40856934 0.86071533]	[4.82913391e+02 8.47142212e+02 8.33370924e-01]	[582.9395752 516.19848633 0.67696697]	[585.48480225 687.99945068 0.89716548]	[6.00834473e+02 8.52358704e+02 8.12925100e-01]	[523.85266113 218.65257263 0.89887404]	[552.07208252 221.09683228 0.85135633]	[503.24673462 203.2336731 0.73567545]	[570.10003662 210.85456848 0.81759346]	[6.00824890e+02 9.06082336e+02 7.56020486e-01]	[6.18836243e+02 8.93433655e+02 7.84071267e-01]	[5.93113892e+02 8.67672607e+02 6.78350449e-01]	[4.93089294e+02 9.00982239e+02 7.62244284e-01]	[4.72595367e+02 8.93342651e+02 7.40533531e-01]	[4.87991577e+02 8.52343018e+02 6.83382630e-01]
[541.86468506 236.48075867 0.94182599]	[539.28863525 277.73220825 0.90277326]	[470.01956177 277.70727539 0.81820756]	[441.70288086 393.07281494 0.86685252]	[421.33105469 500.85009766 0.92051923]	[605.8638916 277.68490601 0.88178658]	[636.79211426 385.39865112 0.77387071]	[654.72644043 498.24682617 0.81924039]	[536.6852417 518.69537354 0.65479571]	[485.3951416 518.68182373 0.65485054]	[485.34631348 682.96582031 0.8434782 ]	[4.82926880e+02 8.47079102e+02 8.20657015e-01]	[582.96276855 518.70269775 0.67689586]	[585.5322876 685.59991455 0.89105135]	[6.00846924e+02 8.52318115e+02 8.20176959e-01]	[526.40252686 218.6585083 0.88057816]	[557.18609619 221.09751892 0.85354424]	[503.48419189 208.2671814 0.78502393]	[572.65429688 210.79205322 0.80586553]	[6.00818665e+02 9.03619995e+02 7.60220766e-01]	[6.18837769e+02 8.93422363e+02 7.85092413e-01]	[5.90630066e+02 8.67625366e+02 6.75926685e-01]	[4.93080933e+02 9.00978760e+02 7.54489064e-01]	[4.72586151e+02 8.93334045e+02 7.31645703e-01]	[4.88008789e+02 8.52302856e+02 6.82668447e-01]
[544.28607178 236.50415039 0.93136942]	[541.78149414 277.72805786 0.92461759]	[475.10794067 277.68548584 0.82726616]	[441.88082886 390.47796631 0.85022163]	[423.83041382 500.75985718 0.90007836]	[606.00921631 277.69869995 0.8770473 ]	[639.31866455 385.34091187 0.78436273]	[654.71929932 500.72058105 0.83284581]	[539.19067383 518.68817139 0.66072047]	[485.47927856 516.20697021 0.64774108]	[485.36837769 682.95001221 0.8387568 ]	[4.82925751e+02 8.47071289e+02 8.23613524e-01]	[585.40155029 518.71429443 0.67064631]	[585.56811523 685.5760498 0.89103353]	[6.00849670e+02 8.52337158e+02 8.15214038e-01]	[528.97918701 218.66796875 0.84857959]	[559.75695801 221.14398193 0.8700726 ]	[508.53359985 205.70236206 0.75966078]	[577.78808594 210.84664917 0.82681596]	[6.00816650e+02 9.03606201e+02 7.60739803e-01]	[6.18843994e+02 8.93424072e+02 7.89280236e-01]	[5.90628357e+02 8.67653748e+02 6.83696687e-01]	[4.93095245e+02 9.00996216e+02 7.59719312e-01]	[4.75072968e+02 8.93352051e+02 7.35679090e-01]	[4.87999268e+02 8.52262756e+02 6.82935238e-01]
[544.46057129 236.53846741 0.92486268]	[541.89031982 280.11431885 0.9359448 ]	[477.67657471 277.66595459 0.85077697]	[444.34307861 392.9871521 0.84380537]	[426.34918213 500.77774048 0.88906491]	[606.11889648 280.11953735 0.85393876]	[641.86279297 387.88879395 0.80336869]	[654.76971436 500.7789917 0.83513969]	[539.28527832 516.20587158 0.67523485]	[490.48193359 516.15844727 0.640854 ]	[485.37243652 685.4083252 0.84270418]	[4.82937347e+02 8.47076111e+02 8.23212087e-01]	[585.44934082 518.70599365 0.67664772]	[587.9821167 685.56616211 0.88360643]	[6.00855957e+02 8.52365479e+02 8.11500132e-01]	[534.08880615 218.68612671 0.84196651]	[562.29351807 221.17108154 0.89558351]	[513.59680176 205.70707703 0.74335772]	[580.33679199 210.85928345 0.84592146]	[6.00832153e+02 9.03601868e+02 7.61382699e-01]	[6.21281189e+02 8.93435852e+02 7.88692117e-01]	[5.90617432e+02 8.67689514e+02 6.98650837e-01]	[4.93103180e+02 8.98508545e+02 7.62146831e-01]	[4.75078888e+02 8.93333740e+02 7.40241587e-01]	[4.90486786e+02 8.52270996e+02 6.81866646e-01]
[546.96240234 236.52149963 0.91649413]	[544.33898926 280.13522339 0.93037111]	[480.1333313 277.67205811 0.86197436]	[446.9597168 390.49206543 0.81017411]	[431.54602051 500.73754883 0.86608493]	[611.07434082 280.15856934 0.83335608]	[644.35192871 390.42718506 0.82317221]	[657.30511475 500.86990356 0.83199775]	[539.30285645 518.68719482 0.67655468]	[490.47998047 516.17468262 0.6468035 ]	[485.41186523 685.42950439 0.8382625 ]	[4.82955658e+02 8.47137268e+02 8.28823686e-01]	[585.46124268 518.73254395 0.67470831]	[588.03717041 685.57769775 0.87094247]	[6.00881470e+02 8.54792969e+02 8.08698595e-01]	[536.71264648 218.68696594 0.85194361]	[562.42266846 221.14880371 0.90815955]	[516.16925049 205.76379395 0.74012828]	[582.84344482 210.84088135 0.86186212]	[6.00834045e+02 9.03600647e+02 7.57421732e-01]	[6.21288818e+02 8.93441101e+02 7.85481572e-01]	[5.90640320e+02 8.70103210e+02 6.96247876e-01]	[4.93084808e+02 9.00979248e+02 7.67958701e-01]	[4.75069092e+02 8.93342590e+02 7.50059903e-01]	[4.90503937e+02 8.52320068e+02 6.81435823e-01]
[549.53271484 236.52081299 0.89339375]	[544.4430542 280.14227295 0.92274624]	[480.19482422 277.66534424 0.87384546]	[449.5319519 392.9776001 0.8063904]	[436.6229248 500.84918213 0.89441061]	[613.66009521 280.16885376 0.82305402]	[644.43560791 390.44866943 0.83710396]	[659.85601807 503.36178589 0.84491539]	[541.72521973 516.21630859 0.68168485]	[490.50930786 516.15844727 0.6438902 ]	[485.46777344 685.39520264 0.82198155]	[4.82954926e+02 8.47137695e+02 8.27906907e-01]	[585.53387451 518.72979736 0.67057335]	[588.10015869 685.6138916 0.85350496]	[6.00882812e+02 8.52385376e+02 8.10845077e-01]	[539.27203369 218.67245483 0.87366676]	[564.87438965 221.16358948 0.89857483]	[518.70788574 205.78384399 0.75775039]	[582.95947266 210.79663086 0.84941983]	[6.00841553e+02 9.03611694e+02 7.60725439e-01]	[6.21290833e+02 8.93446106e+02 7.85272360e-01]	[5.90625854e+02 8.67702576e+02 6.93002820e-01]	[4.93060791e+02 9.01004272e+02 7.64668703e-01]	[4.72588531e+02 8.93350769e+02 7.44488597e-01]	[4.90507996e+02 8.52314880e+02 6.77299321e-01]
[552.12768555 236.4961853 0.88597029]	[546.95037842 277.73208618 0.90144843]	[480.28662109 277.61581421 0.88642734]	[457.11419678 390.51272583 0.82090098]	[439.08926392 500.7958374 0.90601891]	[621.27539062 280.15600586 0.83173895]	[644.57958984 393.02246094 0.84349412]	[662.38684082 503.38555908 0.86962575]	[541.84057617 518.71240234 0.68837351]	[493.118927 516.17980957 0.63634247]	[487.92803955 685.41680908 0.81937492]	[4.82966034e+02 8.49655457e+02 8.36249530e-01]	[587.98913574 518.7756958 0.65734011]	[590.60388184 688.03491211 0.83523148]	[6.00890198e+02 8.54793579e+02 8.08090687e-01]	[541.75317383 218.63793945 0.8874768 ]	[564.99157715 221.1539917 0.88572878]	[521.20281982 205.77429199 0.75770146]	[585.4822998 210.78445435 0.8590036 ]	[6.00854614e+02 9.03613953e+02 7.57864892e-01]	[6.21305847e+02 8.93449280e+02 7.82163501e-01]	[5.90611328e+02 8.67712158e+02 6.96976066e-01]	[4.93097473e+02 8.98519531e+02 7.72058904e-01]	[4.75070160e+02 8.93352234e+02 7.54951596e-01]	[4.90493378e+02 8.54838440e+02 6.73216343e-01]
[554.64428711 236.48808289 0.88866609]	[547.01599121 277.72549438 0.89300853]	[480.34533691 277.5894165 0.89039546]	[457.15447998 390.51248169 0.82526749]	[439.09973145 500.74664307 0.90144503]	[621.34973145 280.16796875 0.83944786]	[646.93212891 392.99642944 0.84093338]	[664.88256836 503.29397583 0.88662434]	[541.90222168 516.18731689 0.69150734]	[495.66436768 513.62542725 0.64281821]	[487.96389771 682.96258545 0.80795807]	[4.82979492e+02 8.49644348e+02 8.33162308e-01]	[588.0413208 518.71557617 0.64941478]	[590.58990479 687.99920654 0.83539397]	[6.00896973e+02 8.52390747e+02 8.08262467e-01]	[541.79406738 218.60403442 0.89689225]	[565.06854248 221.15943909 0.87643862]	[521.23126221 203.19264221 0.75598902]	[585.58758545 210.84158325 0.83092022]	[6.00854370e+02 9.03618591e+02 7.58174360e-01]	[6.21311584e+02 8.93449707e+02 7.80771255e-01]	[5.90617493e+02 8.67711060e+02 6.92765117e-01]	[4.93082947e+02 8.98510193e+02 7.74244666e-01]	[4.72597504e+02 8.93335449e+02 7.56081164e-01]	[4.90512085e+02 8.54811584e+02 6.78758621e-01]
[557.17480469 236.47491455 0.8937723 ]	[547.0625 277.71588135 0.88716555]	[482.74118042 277.56704712 0.88901699]	[457.21020508 387.95211792 0.82767814]	[439.09881592 500.73022461 0.89921349]	[621.38140869 280.17828369 0.84075749]	[646.95581055 392.98861694 0.8425318 ]	[664.93908691 503.3588562 0.89551395]	[541.92132568 516.1652832 0.69394654]	[498.13446045 513.60339355 0.64701331]	[487.97814941 682.94940186 0.8087672 ]	[4.82967529e+02 8.49639099e+02 8.35102558e-01]	[588.02819824 518.6885376 0.65293008]	[590.5692749 688.01361084 0.84030139]	[6.00891724e+02 8.54796204e+02 8.08643579e-01]	[541.8460083 218.61225891 0.90250075]	[567.46765137 221.14024353 0.87436122]	[521.2645874 203.15760803 0.76218992]	[585.60559082 210.823349 0.82395709]	[6.00853271e+02 9.03620911e+02 7.57735133e-01]	[6.21307983e+02 8.93452271e+02 7.80052066e-01]	[5.90604431e+02 8.67712036e+02 6.97037339e-01]	[4.93077728e+02 8.98503418e+02 7.72745132e-01]	[4.72590576e+02 8.93333313e+02 7.53253877e-01]	[4.90494385e+02 8.54812256e+02 6.78941131e-01]
[557.23620605 236.4772644 0.90081364]	[549.52008057 277.71746826 0.88063377]	[482.77819824 277.56164551 0.88774431]	[457.22091675 387.92541504 0.83034402]	[439.10247803 500.71401978 0.89741367]	[621.41400146 280.19592285 0.84122723]	[646.96484375 392.99523926 0.84174681]	[664.98693848 503.41702271 0.89289272]	[541.91546631 516.18908691 0.69984496]	[498.13180542 513.62890625 0.64992851]	[487.98803711 682.98815918 0.81010967]	[4.82962830e+02 8.49644592e+02 8.37424040e-01]	[588.00842285 518.71234131 0.6610657 ]	[590.56719971 688.01367188 0.83749026]	[6.00891663e+02 8.54793762e+02 8.09517503e-01]	[541.88439941 218.6290741 0.90488309]	[567.51470947 221.13247681 0.87034297]	[521.30023193 203.16485596 0.76871002]	[587.99627686 210.82537842 0.81925535]	[6.00859985e+02 9.03619995e+02 7.59484291e-01]	[6.21309082e+02 8.93453064e+02 7.80427039e-01]	[5.90601624e+02 8.67707458e+02 6.97199762e-01]	[4.93079285e+02 8.98507874e+02 7.71639228e-01]	[4.72592529e+02 8.93339600e+02 7.53133237e-01]	[4.90487213e+02 8.54822327e+02 6.78327560e-01]
[557.27459717 236.47998047 0.90584344]	[549.52716064 277.70913696 0.88049918]	[482.79025269 277.55923462 0.88701689]	[457.22360229 387.94009399 0.82960463]	[439.09988403 500.71188354 0.89555734]	[623.80432129 280.16726685 0.84670222]	[646.96179199 393.00134277 0.84126961]	[665.03851318 503.34185791 0.89685339]	[541.925354 516.19042969 0.70166248]	[498.13519287 513.63098145 0.65141201]	[487.99798584 685.37341309 0.81130546]	[4.82964050e+02 8.49629272e+02 8.36070001e-01]	[588.02703857 518.71850586 0.66064239]	[590.59942627 688.0189209 0.83706725]	[6.00889465e+02 8.54827820e+02 8.04382741e-01]	[541.90576172 218.62820435 0.90654635]	[567.55505371 221.13795471 0.86675483]	[521.28601074 200.61557007 0.77949768]	[588.04626465 210.81903076 0.81271154]	[6.00853394e+02 9.03619141e+02 7.57059455e-01]	[6.21309326e+02 8.93455017e+02 7.80897498e-01]	[5.90595825e+02 8.70114868e+02 6.98955774e-01]	[4.93074158e+02 9.00977783e+02 7.72705853e-01]	[4.72599243e+02 8.93344482e+02 7.54188120e-01]	[4.88012817e+02 8.52404480e+02 6.74497247e-01]
[559.70367432 236.49154663 0.90757614]	[549.5612793 277.71600342 0.87550139]	[482.80776978 277.55914307 0.88433921]	[459.58120728 387.93313599 0.83045787]	[439.10470581 500.70330811 0.89519829]	[623.82757568 280.18652344 0.84733498]	[646.98248291 393.04702759 0.84269106]	[667.44989014 503.33084106 0.89254779]	[541.9420166 516.20758057 0.7065298 ]	[498.14123535 513.64428711 0.65401196]	[488.02862549 685.38189697 0.80736291]	[4.82969208e+02 8.49610535e+02 8.33357692e-01]	[588.05987549 518.73962402 0.65986717]	[590.5826416 688.00775146 0.83866066]	[6.00892639e+02 8.54818420e+02 8.04717064e-01]	[541.91394043 218.63696289 0.90664858]	[567.57543945 221.14437866 0.86408174]	[521.29803467 200.59938049 0.76743436]	[588.08978271 210.81552124 0.80918008]	[6.00848938e+02 9.03615662e+02 7.54971743e-01]	[6.21307861e+02 8.93453430e+02 7.80179679e-01]	[5.90599854e+02 8.70108826e+02 6.96661890e-01]	[4.93080017e+02 9.00977051e+02 7.74424493e-01]	[4.75070648e+02 8.93343201e+02 7.54931629e-01]	[4.90485474e+02 8.52382874e+02 6.76990569e-01]
[559.71398926 236.49577332 0.90910947]	[549.55883789 277.7144165 0.8761211 ]	[482.80999756 277.55831909 0.88462728]	[457.21920776 387.9309082 0.82968068]	[439.10818481 500.69387817 0.8946681 ]	[623.82727051 280.1836853 0.84781253]	[646.98913574 393.01361084 0.84133005]	[667.47454834 503.2482605 0.89211351]	[541.93762207 516.18719482 0.70350111]	[498.13049316 513.62139893 0.65108579]	[488.00271606 685.39959717 0.81216449]	[4.82960876e+02 8.49618835e+02 8.36271286e-01]	[588.06567383 518.72839355 0.65648419]	[590.58099365 688.01104736 0.83941406]	[6.00885376e+02 8.54822144e+02 8.03760886e-01]	[541.92803955 218.64031982 0.90575421]	[567.58630371 221.15428162 0.86177355]	[521.30004883 198.11724854 0.77524275]	[588.08300781 210.81057739 0.80731642]	[6.00856262e+02 9.03621521e+02 7.52370000e-01]	[6.21309387e+02 8.93453735e+02 7.75777280e-01]	[5.90582336e+02 8.70108032e+02 6.97975516e-01]	[4.93079376e+02 9.00983398e+02 7.74700820e-01]	[4.72604828e+02 8.93349609e+02 7.56542623e-01]	[4.88013123e+02 8.52393311e+02 6.75064147e-01]
[559.73760986 236.51306152 0.912296 ]	[549.55871582 277.71676636 0.87571108]	[482.80679321 277.55825806 0.88481396]	[457.20837402 390.42788696 0.82803446]	[439.10101318 500.66906738 0.89166009]	[623.82623291 280.19076538 0.84642231]	[646.99169922 393.00839233 0.83995515]	[667.49707031 500.86837769 0.89051878]	[541.92987061 516.19171143 0.69974941]	[498.12213135 513.62817383 0.6485793 ]	[488.00875854 685.39715576 0.81051803]	[4.82962158e+02 8.47180420e+02 8.29906762e-01]	[588.05871582 518.7300415 0.65412807]	[590.56231689 688.0177002 0.84054464]	[6.00886353e+02 8.54825989e+02 8.02288890e-01]	[541.94702148 218.65951538 0.90381199]	[570.0168457 221.16902161 0.85938644]	[521.31591797 198.10321045 0.78191561]	[588.09100342 210.80171204 0.80430794]	[6.00851013e+02 9.03611145e+02 7.52782166e-01]	[6.21306763e+02 8.93446960e+02 7.77953923e-01]	[5.90590332e+02 8.70117188e+02 7.00088561e-01]	[4.93071808e+02 9.00982239e+02 7.73571908e-01]	[4.72602386e+02 8.93342163e+02 7.51578629e-01]	[4.90484558e+02 8.52349487e+02 6.77460194e-01]
[559.73370361 236.51138306 0.91083729]	[549.55078125 277.71731567 0.8767513 ]	[482.80050659 277.56195068 0.88569611]	[457.19668579 390.45288086 0.82821941]	[439.09780884 500.66943359 0.89224708]	[623.82019043 280.18823242 0.84478503]	[646.98883057 393.00650024 0.83989137]	[667.49304199 500.89083862 0.89193809]	[541.93249512 516.19488525 0.70027268]	[498.12756348 513.6305542 0.64838189]	[488.01391602 682.98675537 0.80714566]	[4.82971130e+02 8.49609131e+02 8.31559956e-01]	[588.05761719 518.73291016 0.65499932]	[590.56866455 688.01495361 0.84112555]	[6.00879211e+02 8.54818665e+02 8.03727210e-01]	[541.94342041 218.6534729 0.90345311]	[570.01403809 221.16499329 0.85854346]	[521.30560303 198.09863281 0.78343874]	[588.08056641 210.80899048 0.8026154 ]	[6.00850220e+02 9.03609009e+02 7.55164683e-01]	[6.21303711e+02 8.93448303e+02 7.79391170e-01]	[5.90579590e+02 8.70108459e+02 7.04051971e-01]	[4.93080536e+02 9.01012573e+02 7.73148656e-01]	[4.75070923e+02 8.93365234e+02 7.49836147e-01]	[4.90489380e+02 8.52382629e+02 6.75516367e-01]
[559.72039795 236.50717163 0.90904415]	[549.55517578 277.71817017 0.8750391 ]	[482.80084229 277.5579834 0.88646126]	[457.17773438 390.49057007 0.82616973]	[439.10144043 500.68502808 0.89454627]	[623.82281494 280.19317627 0.84381545]	[647.00177002 393.01330566 0.84095883]	[667.50079346 503.25985718 0.89546907]	[541.91809082 516.21380615 0.69863665]	[495.68994141 516.12884521 0.6457662 ]	[487.99423218 685.39160156 0.8107512 ]	[4.82968140e+02 8.49604675e+02 8.31051350e-01]	[588.03436279 518.74743652 0.65845656]	[590.54522705 687.99841309 0.84403312]	[6.00869446e+02 8.54847839e+02 8.00598621e-01]	[541.93493652 218.65129089 0.90250826]	[567.59283447 221.16456604 0.85950291]	[521.28997803 198.10032654 0.78007007]	[588.08654785 210.80178833 0.79896843]	[6.00858704e+02 9.03615112e+02 7.58297145e-01]	[6.21305237e+02 8.93452209e+02 7.82195926e-01]	[5.90564392e+02 8.70139954e+02 7.13418484e-01]	[4.93074341e+02 9.01040466e+02 7.69673526e-01]	[4.72598450e+02 8.93378357e+02 7.43672371e-01]	[4.90488831e+02 8.52387756e+02 6.75833941e-01]
[559.70013428 236.5010376 0.90580499]	[549.52349854 277.71630859 0.87889767]	[482.77578735 277.56298828 0.88756049]	[457.11453247 392.97299194 0.81916314]	[439.10421753 500.6824646 0.89548379]	[623.79663086 280.17913818 0.84131068]	[646.996521 392.99530029 0.84229505]	[667.50726318 500.79763794 0.89316499]	[541.92156982 516.20263672 0.69735277]	[495.69607544 513.63677979 0.64595598]	[487.9677124 685.38592529 0.81309199]	[4.82968475e+02 8.47185120e+02 8.25362861e-01]	[588.04241943 518.73913574 0.65605175]	[588.11694336 688.00250244 0.84609383]	[6.00868164e+02 8.54832886e+02 8.03351283e-01]	[541.9196167 218.6484375 0.90221947]	[567.57067871 221.16407776 0.86173797]	[521.27185059 198.1343689 0.76967192]	[588.07214355 210.81532288 0.80234486]	[6.00853210e+02 9.03615234e+02 7.59973466e-01]	[6.21299438e+02 8.93451782e+02 7.84444690e-01]	[5.90570374e+02 8.70125549e+02 7.10705280e-01]	[4.93074951e+02 9.01033691e+02 7.66955495e-01]	[4.72603638e+02 8.93370911e+02 7.39214659e-01]	[4.90498016e+02 8.52370850e+02 6.77931607e-01]
[559.69335938 236.50238037 0.90442365]	[549.48571777 277.71801758 0.88314825]	[482.75546265 277.57330322 0.88791591]	[457.08950806 390.45361328 0.81385201]	[439.10018921 500.671875 0.89277494]	[621.39746094 280.17160034 0.83989424]	[646.99542236 392.98141479 0.84225631]	[667.50817871 500.73913574 0.89131403]	[541.90234375 516.203125 0.69700265]	[495.67254639 513.63513184 0.64504981]	[487.96832275 685.39886475 0.81422758]	[4.82967560e+02 8.49594971e+02 8.27283144e-01]	[588.01489258 518.73956299 0.65998298]	[588.09899902 687.99401855 0.85202551]	[6.00868530e+02 8.54849182e+02 8.04802954e-01]	[541.91687012 218.6496582 0.90235013]	[567.55682373 221.16181946 0.8633703 ]	[521.29882812 200.57833862 0.76992524]	[588.05157471 210.79623413 0.80484521]	[6.00865723e+02 9.06081360e+02 7.61318624e-01]	[6.21295837e+02 8.95832825e+02 7.82626987e-01]	[5.90586975e+02 8.70132874e+02 7.11894035e-01]	[4.93068695e+02 9.01030762e+02 7.66598403e-01]	[4.72597778e+02 8.93370056e+02 7.39423811e-01]	[4.90498566e+02 8.52378113e+02 6.79085135e-01]
[554.69549561 236.47845459 0.88943189]	[546.9987793 277.71813965 0.89769673]	[480.34515381 277.58636475 0.88972652]	[454.58590698 390.48468018 0.80708098]	[439.08181763 498.26358032 0.88693726]	[621.35131836 280.15289307 0.84163767]	[646.97412109 390.49041748 0.84501046]	[667.45965576 500.70687866 0.89110327]	[541.83197021 516.20025635 0.68883091]	[493.11154175 513.64074707 0.63747978]	[487.92874146 685.42877197 0.82144368]	[4.82963074e+02 8.49638550e+02 8.36017013e-01]	[585.56756592 518.73242188 0.66496795]	[588.05639648 685.59228516 0.86425304]	[6.00858826e+02 8.54804871e+02 8.06309462e-01]	[541.83837891 218.62089539 0.89771265]	[565.07513428 221.15696716 0.86816192]	[521.28253174 203.21118164 0.76236057]	[585.58227539 210.82659912 0.83319062]	[6.00848511e+02 9.03618042e+02 7.60390103e-01]	[6.21292419e+02 8.93447510e+02 7.84096003e-01]	[5.90571350e+02 8.70097168e+02 7.11053133e-01]	[4.93078461e+02 9.00998840e+02 7.71933198e-01]	[4.72594879e+02 8.93361084e+02 7.46705174e-01]	[4.90493042e+02 8.54818481e+02 6.78512335e-01]
[554.61346436 236.48417664 0.88556111]	[546.96032715 277.70578003 0.90350592]	[480.30264282 277.587677 0.88740337]	[452.07473755 392.97094727 0.804344 ]	[439.08538818 498.25961304 0.88685977]	[621.30493164 280.1234436 0.83942544]	[646.9385376 390.4440918 0.84828395]	[665.08972168 500.737854 0.90025151]	[541.78491211 516.20550537 0.68509275]	[493.04022217 513.6416626 0.63741875]	[485.49172974 685.44500732 0.82388747]	[4.82963074e+02 8.49669739e+02 8.37272644e-01]	[585.53167725 518.73693848 0.66781533]	[588.02429199 685.59564209 0.87063169]	[6.00851807e+02 8.52373657e+02 8.12052488e-01]	[541.78094482 218.60705566 0.89382213]	[565.03594971 221.14584351 0.87622988]	[521.23486328 203.20079041 0.75790423]	[585.52947998 210.79185486 0.83188486]	[6.00837891e+02 9.03615784e+02 7.59268939e-01]	[6.21285889e+02 8.93443787e+02 7.84031510e-01]	[5.90576599e+02 8.67678650e+02 7.07769871e-01]	[4.93104706e+02 9.00980713e+02 7.74811447e-01]	[4.75079773e+02 8.93364990e+02 7.53541052e-01]	[4.90489868e+02 8.54868042e+02 6.76688612e-01]
[552.1305542 236.47912598 0.88577747]	[546.92156982 277.70993042 0.90693998]	[480.27481079 277.59243774 0.88494796]	[452.02557373 392.99768066 0.80700129]	[439.06948853 498.26385498 0.88322753]	[618.81964111 280.13336182 0.8316403 ]	[646.9119873 387.93270874 0.85275054]	[665.05053711 500.69955444 0.89077157]	[541.75024414 516.19482422 0.6829502 ]	[490.54034424 513.63952637 0.6408779 ]	[485.46392822 685.43322754 0.83034229]	[4.82960510e+02 8.49667297e+02 8.39178324e-01]	[585.50073242 518.72357178 0.67208862]	[588.00811768 685.5904541 0.87503743]	[6.00845947e+02 8.52370300e+02 8.10396135e-01]	[541.76446533 218.61164856 0.89258415]	[564.99853516 221.13302612 0.88553137]	[521.21948242 205.70339966 0.75815505]	[585.44836426 208.33273315 0.83289105]	[6.00827759e+02 9.03612061e+02 7.57385075e-01]	[6.21279785e+02 8.93443176e+02 7.84115136e-01]	[5.90579773e+02 8.67681030e+02 7.06522763e-01]	[4.93111237e+02 9.00980591e+02 7.73249149e-01]	[4.75081360e+02 8.93363159e+02 7.53866434e-01]	[4.90490814e+02 8.54865479e+02 6.81676149e-01]
[552.06237793 236.47750854 0.88903117]	[544.51977539 277.72064209 0.91371125]	[480.24319458 277.59280396 0.88274348]	[449.51907349 390.47033691 0.80431092]	[436.69418335 498.22790527 0.87751877]	[616.27593994 280.14501953 0.82405502]	[646.9050293 390.41473389 0.85371584]	[664.98913574 498.2515564 0.88034493]	[541.746521 516.18890381 0.68255037]	[490.53396606 513.63452148 0.64040601]	[485.4446106 685.46899414 0.83930671]	[4.82959747e+02 8.49667297e+02 8.39106321e-01]	[585.51220703 518.7197876 0.67100626]	[588.00732422 685.59301758 0.87591803]	[6.00842163e+02 8.52370911e+02 8.10249865e-01]	[541.71716309 218.61766052 0.88757426]	[564.93707275 221.11994934 0.89506048]	[521.16571045 205.76303101 0.76012248]	[585.39807129 208.34335327 0.85396898]	[6.00821899e+02 9.03614868e+02 7.56524742e-01]	[6.18839172e+02 8.93436462e+02 7.82329559e-01]	[5.90578125e+02 8.67679871e+02 7.08899260e-01]	[4.93117340e+02 8.98515930e+02 7.74421751e-01]	[4.75082855e+02 8.93359436e+02 7.55375028e-01]	[4.90494476e+02 8.54869324e+02 6.83569789e-01]
[552.06396484 236.47998047 0.88872713]	[544.51916504 277.72418213 0.91323251]	[480.24008179 277.59521484 0.88220918]	[449.519104 390.46716309 0.80425155]	[436.69726562 498.23602295 0.87824929]	[616.27966309 280.14904785 0.82291842]	[646.90380859 387.94961548 0.85354048]	[664.9876709 498.25396729 0.8810395 ]	[541.74438477 516.20336914 0.68521577]	[490.53616333 516.13116455 0.64199507]	[485.4670105 685.43823242 0.83336568]	[4.82955658e+02 8.49666260e+02 8.40529680e-01]	[585.5043335 518.7321167 0.67377567]	[588.00524902 685.60656738 0.87595379]	[6.00838196e+02 8.52366516e+02 8.10031533e-01]	[541.71783447 218.61549377 0.88766658]	[564.94390869 221.12528992 0.89304459]	[518.79498291 205.72850037 0.76052028]	[585.40673828 208.33448792 0.85366464]	[6.00828918e+02 9.03616760e+02 7.59028077e-01]	[6.2127887e+02 8.9344458e+02 7.8486532e-01]	[5.90571594e+02 8.67673828e+02 7.09067702e-01]	[4.93105377e+02 8.98516724e+02 7.74054646e-01]	[4.75072327e+02 8.93358887e+02 7.55758643e-01]	[4.90486267e+02 8.54865173e+02 6.81565642e-01]
[549.51470947 236.4733429 0.89894295]	[544.4788208 280.10848999 0.91846341]	[480.20907593 277.61669922 0.87746972]	[449.46643066 390.49060059 0.80729735]	[436.69885254 498.24664307 0.87828124]	[616.19805908 280.16470337 0.81984192]	[644.54302979 387.93978882 0.85453951]	[664.92962646 498.16989136 0.87091631]	[541.73059082 516.19488525 0.68374401]	[490.54946899 513.64996338 0.64260161]	[485.45730591 685.4317627 0.83373618]	[4.82966034e+02 8.49656738e+02 8.38029802e-01]	[585.487854 518.71813965 0.67300481]	[587.9675293 685.61334229 0.87972701]	[6.00836792e+02 8.52362549e+02 8.11888218e-01]	[539.26379395 218.61309814 0.88189256]	[564.85986328 221.10601807 0.90297598]	[518.69696045 203.21116638 0.75764549]	[585.33453369 208.3547821 0.8620792 ]	[6.00827087e+02 9.03615051e+02 7.61033356e-01]	[6.21278381e+02 8.93442688e+02 7.87252665e-01]	[5.90582153e+02 8.67665710e+02 7.06645846e-01]	[4.93073608e+02 9.00977112e+02 7.71230102e-01]	[4.72590210e+02 8.93352600e+02 7.54148364e-01]	[4.90511261e+02 8.54845886e+02 6.85799122e-01]
[546.99023438 236.46989441 0.91372132]	[544.4432373 280.10540771 0.92433387]	[480.16967773 277.62042236 0.87384027]	[446.94204712 390.49780273 0.81205809]	[436.67684937 500.6789856 0.88556802]	[613.70031738 280.14068604 0.82191151]	[644.47937012 387.91772461 0.85645002]	[664.87750244 495.68026733 0.85443276]	[541.71728516 516.20758057 0.68149871]	[490.50006104 516.14654541 0.64467126]	[485.44760132 685.45965576 0.84236693]	[4.82968567e+02 8.49663574e+02 8.39175761e-01]	[585.5012207 518.72930908 0.67080021]	[587.97210693 687.98065186 0.88093781]	[6.00836731e+02 8.52380676e+02 8.10206890e-01]	[539.17352295 218.60275269 0.87200081]	[562.45092773 221.10375977 0.90716982]	[516.18798828 200.67567444 0.7598232 ]	[582.94390869 208.35319519 0.86045957]	[6.00829895e+02 9.03619934e+02 7.63327181e-01]	[6.21282776e+02 8.93446289e+02 7.89358914e-01]	[5.90586426e+02 8.67687073e+02 7.09163010e-01]	[4.93068695e+02 8.98517395e+02 7.73905277e-01]	[4.72585175e+02 8.93351135e+02 7.57926702e-01]	[4.90518494e+02 8.54851990e+02 6.86362624e-01]
[544.46990967 236.47259521 0.93171763]	[544.32861328 280.09872437 0.93236047]	[480.12203979 277.63180542 0.86063296]	[444.38909912 390.50363159 0.83006942]	[436.64404297 500.76449585 0.8977204 ]	[608.63659668 280.12020874 0.83522773]	[644.41461182 387.94299316 0.84219664]	[662.41387939 500.64953613 0.86283028]	[539.27142334 518.72961426 0.68172562]	[487.98001099 518.67388916 0.65007591]	[485.44485474 685.47723389 0.84463 ]	[4.82978363e+02 8.49661804e+02 8.36347461e-01]	[585.43304443 518.78509521 0.68383038]	[585.5579834 687.98547363 0.88528615]	[6.00835022e+02 8.52364868e+02 8.15086246e-01]	[534.1519165 218.61549377 0.85754138]	[562.31365967 221.11952209 0.90145826]	[516.13537598 203.16586304 0.74954712]	[582.81066895 210.79974365 0.86444211]	[6.00830994e+02 9.06081787e+02 7.63461471e-01]	[6.18838623e+02 8.93440979e+02 7.86953032e-01]	[5.90599609e+02 8.67662476e+02 7.03785956e-01]	[4.93053345e+02 9.00978760e+02 7.73541927e-01]	[4.72580414e+02 8.93353943e+02 7.58493662e-01]	[4.90548340e+02 8.54857239e+02 6.89450264e-01]
[544.41430664 236.52151489 0.93115014]	[541.93157959 277.73394775 0.93548059]	[477.70028687 277.62472534 0.85726202]	[444.2975769 393.00442505 0.85025334]	[434.11141968 500.74252319 0.87475872]	[608.578125 280.10671997 0.84335905]	[644.34643555 387.92053223 0.83100724]	[662.3704834 500.71817017 0.86656356]	[539.22076416 518.70184326 0.67440534]	[487.93066406 516.19470215 0.65276927]	[485.41802979 685.46911621 0.84855795]	[4.82979828e+02 8.49637634e+02 8.37555885e-01]	[585.41656494 518.74829102 0.68490642]	[585.55987549 687.99981689 0.88517678]	[6.00826294e+02 8.54796570e+02 8.06795299e-01]	[531.57623291 218.65063477 0.84752518]	[562.2678833 221.15449524 0.89486521]	[511.04415894 200.66471863 0.77451175]	[582.74389648 210.78315735 0.85047174]	[6.00848267e+02 9.06096252e+02 7.64851570e-01]	[6.21284180e+02 8.93456421e+02 7.86208987e-01]	[5.90592529e+02 8.67705566e+02 7.02228248e-01]	[4.93059143e+02 8.98511597e+02 7.76024401e-01]	[4.72583374e+02 8.93339905e+02 7.61293828e-01]	[4.90559418e+02 8.54827637e+02 6.92100048e-01]
[544.4130249 236.52046204 0.9318108 ]	[541.93414307 277.72897339 0.93632394]	[477.70159912 277.62210083 0.85759509]	[444.29803467 393.00494385 0.85003388]	[434.11199951 500.74359131 0.87457609]	[608.58056641 280.09970093 0.84339595]	[644.34997559 387.94796753 0.83186102]	[662.37023926 500.72186279 0.86707997]	[539.21740723 518.69116211 0.67310107]	[487.92630005 516.18322754 0.65244454]	[485.41525269 685.48034668 0.85026681]	[4.82982788e+02 8.49647888e+02 8.37358296e-01]	[585.41571045 518.73883057 0.68452549]	[585.55804443 688.00787354 0.88405895]	[6.00828979e+02 8.54812073e+02 8.05401146e-01]	[531.57836914 218.65359497 0.84687221]	[562.26586914 221.15592957 0.89426059]	[511.06079102 200.65814209 0.7679984 ]	[582.7432251 210.78239441 0.85013682]	[6.00850830e+02 9.06092529e+02 7.63527453e-01]	[6.21285889e+02 8.93453064e+02 7.85562456e-01]	[5.90593201e+02 8.70104370e+02 7.05079794e-01]	[4.93063293e+02 8.98516235e+02 7.75804639e-01]	[4.72584015e+02 8.93345459e+02 7.61450171e-01]	[4.90566040e+02 8.54838989e+02 6.90603912e-01]
[544.33947754 236.51165771 0.93180668]	[541.86663818 277.72711182 0.93454307]	[477.59887695 277.65078735 0.83876032]	[441.90475464 390.50024414 0.85191303]	[428.96734619 500.65356445 0.85280359]	[606.12145996 277.71899414 0.85398954]	[641.93682861 387.9397583 0.82243764]	[662.34643555 500.72418213 0.86017156]	[539.17950439 518.68933105 0.66897976]	[485.45272827 516.19335938 0.65902245]	[485.4072876 685.46838379 0.84978867]	[4.82977600e+02 8.49589844e+02 8.30861568e-01]	[585.3984375 518.73602295 0.68607479]	[585.54882812 688.01251221 0.88579077]	[6.00822815e+02 8.54809204e+02 8.05812359e-01]	[529.02911377 218.66888428 0.84654623]	[559.82006836 221.15348816 0.87886143]	[511.05053711 203.21525574 0.7560721 ]	[580.28063965 210.82432556 0.84461451]	[6.00855652e+02 9.06089355e+02 7.64063239e-01]	[6.21286316e+02 8.93450806e+02 7.86361396e-01]	[5.90590027e+02 8.70096130e+02 7.03646004e-01]	[4.93068176e+02 8.98517944e+02 7.72558987e-01]	[4.72591827e+02 8.93336609e+02 7.53855288e-01]	[4.90536621e+02 8.52387817e+02 6.93105578e-01]
[541.95166016 236.51689148 0.93349665]	[541.80682373 277.71554565 0.93140793]	[475.09838867 277.65548706 0.83056575]	[441.85534668 392.98153687 0.85568762]	[426.39117432 500.71694946 0.87324584]	[606.07855225 277.69122314 0.86359358]	[641.84313965 387.86416626 0.80581427]	[659.84552002 498.26986694 0.83528447]	[536.69915771 516.21533203 0.65719783]	[485.35800171 516.17773438 0.66247493]	[485.35681152 685.42755127 0.85395724]	[4.82970703e+02 8.49603821e+02 8.30587924e-01]	[585.35858154 518.71246338 0.68506253]	[585.51086426 688.02996826 0.89190215]	[6.00825317e+02 8.54791565e+02 8.09330285e-01]	[526.51379395 218.67990112 0.85767484]	[559.73419189 221.13909912 0.86632633]	[506.01818848 205.75994873 0.77105361]	[577.75097656 208.3487854 0.81217718]	[6.00846741e+02 9.06094421e+02 7.63785362e-01]	[6.21278931e+02 8.93449463e+02 7.84809530e-01]	[5.90606506e+02 8.67694153e+02 6.92973256e-01]	[4.93097382e+02 8.98495667e+02 7.74154067e-01]	[4.75077728e+02 8.93331604e+02 7.55419075e-01]	[4.90520508e+02 8.54790466e+02 6.98300242e-01]
[541.86334229 236.50288391 0.94023782]	[541.73724365 277.70309448 0.92317271]	[472.5380249 277.67254639 0.81988418]	[441.77520752 393.06600952 0.86861098]	[423.85418701 500.77914429 0.90506542]	[605.99438477 277.65994263 0.88335067]	[639.35314941 385.38165283 0.79448211]	[657.33294678 498.25198364 0.82430983]	[536.72283936 516.21453857 0.66349041]	[485.36193848 516.18395996 0.66585237]	[485.36218262 685.4909668 0.85721874]	[4.82944061e+02 8.49641602e+02 8.44475746e-01]	[585.37585449 518.71484375 0.69028991]	[585.48583984 688.01049805 0.89479035]	[6.00811768e+02 8.54828186e+02 8.04184854e-01]	[526.394104 218.67796326 0.87880337]	[557.19213867 221.12518311 0.84967101]	[503.47164917 208.25257874 0.76862258]	[575.14642334 210.78164673 0.80805868]	[6.03271484e+02 9.06102905e+02 7.72721171e-01]	[6.21308289e+02 8.93450867e+02 7.94003725e-01]	[5.90556152e+02 8.70115295e+02 7.08876908e-01]	[4.93054993e+02 8.98493774e+02 7.76833594e-01]	[4.72576263e+02 8.93341309e+02 7.59304583e-01]	[4.90531219e+02 8.54865051e+02 6.91654384e-01]
[539.2868042 236.53686523 0.91881973]	[539.20922852 277.70965576 0.89653111]	[467.40414429 277.67459106 0.83502364]	[439.2989502 395.57723999 0.88552862]	[421.37744141 500.83380127 0.91800058]	[603.50488281 277.66595459 0.88302696]	[636.75292969 390.41986084 0.77968019]	[654.70172119 500.68954468 0.83168966]	[534.09661865 518.72662354 0.65925938]	[482.868927 518.70013428 0.68075734]	[482.94717407 685.5703125 0.87098974]	[4.82935852e+02 8.47163757e+02 8.39187920e-01]	[582.8762207 518.77087402 0.69080776]	[585.43212891 688.06158447 0.88951421]	[6.00802368e+02 8.54828979e+02 8.04214239e-01]	[523.80236816 221.10514832 0.89354646]	[549.55914307 221.15621948 0.85104269]	[503.2673645 203.21697998 0.69591218]	[570.11010742 210.87321472 0.8319751 ]	[6.03277527e+02 9.06107239e+02 7.74762452e-01]	[6.21312439e+02 8.93452759e+02 7.92514503e-01]	[5.88103149e+02 8.70110840e+02 7.07273901e-01]	[4.93072571e+02 8.98481812e+02 7.81020999e-01]	[4.72591553e+02 8.93322144e+02 7.62393892e-01]	[4.90517883e+02 8.52383362e+02 6.96922421e-01]
[536.74450684 236.54989624 0.89840353]	[536.68615723 277.69940186 0.88067919]	[464.85891724 277.68338013 0.85059375]	[439.22155762 395.57623291 0.88590562]	[421.31933594 500.85305786 0.92481357]	[603.45806885 277.64859009 0.88030231]	[636.74267578 390.49157715 0.78728896]	[652.19561768 500.71777344 0.83975577]	[531.56890869 518.75286865 0.65991229]	[482.83044434 518.72375488 0.68711138]	[482.93267822 685.58135986 0.87486172]	[4.82929901e+02 8.49596863e+02 8.43003988e-01]	[582.82897949 518.78399658 0.68507838]	[585.41625977 688.03985596 0.88896531]	[6.00797913e+02 8.54807190e+02 8.05794954e-01]	[521.36889648 218.67089844 0.89799917]	[547.04925537 221.18763733 0.86036193]	[500.84414673 203.15498352 0.73681736]	[567.60168457 210.82218933 0.82662213]	[6.03278931e+02 9.06110657e+02 7.79202044e-01]	[6.21313538e+02 8.93450989e+02 7.97380984e-01]	[5.88096313e+02 8.67701233e+02 7.09479690e-01]	[4.93083344e+02 8.98481812e+02 7.81114638e-01]	[4.72591949e+02 8.93333130e+02 7.64210284e-01]	[4.90505280e+02 8.54810303e+02 6.93923414e-01]
[534.13659668 236.52426147 0.88780791]	[531.5892334 277.68927002 0.87347293]	[462.36004639 277.67495728 0.87276322]	[439.1651001 395.53759766 0.87394857]	[421.20071411 500.85345459 0.93379122]	[603.35198975 277.62640381 0.87308675]	[631.70092773 390.45013428 0.78217041]	[652.12591553 500.70202637 0.84664416]	[529.02069092 521.22766113 0.66910303]	[482.74545288 518.77410889 0.69943643]	[482.93490601 685.5345459 0.87063634]	[4.82921539e+02 8.49624329e+02 8.46955180e-01]	[582.78302002 521.22998047 0.68083942]	[585.40270996 688.0803833 0.88794929]	[6.00791870e+02 8.54811462e+02 8.03536773e-01]	[521.25506592 218.66973877 0.88878673]	[544.51525879 221.15869141 0.88365299]	[500.70993042 203.22434998 0.7118265 ]	[565.04046631 208.30410767 0.85840082]	[6.03272888e+02 9.06110413e+02 7.73283243e-01]	[6.21309875e+02 8.93450623e+02 7.94151008e-01]	[5.88093384e+02 8.67706116e+02 7.06378818e-01]	[4.93069122e+02 8.98509827e+02 7.80664921e-01]	[4.72579010e+02 8.93350586e+02 7.61981249e-01]	[4.90504913e+02 8.54831970e+02 6.92034602e-01]
[529.0748291 236.51507568 0.8880741 ]	[529.03570557 277.6987915 0.87933517]	[462.26464844 277.68566895 0.87920648]	[439.11456299 395.51483154 0.86291254]	[418.77581787 500.77374268 0.92218125]	[603.28741455 277.63528442 0.86031991]	[629.14569092 387.94256592 0.78917271]	[649.66265869 500.66824341 0.84473222]	[528.98095703 518.75109863 0.66657746]	[480.36343384 518.7409668 0.69468737]	[482.93264771 685.5211792 0.87117386]	[482.8999939 849.63989258 0.84994602]	[580.36407471 518.762146 0.66903627]	[585.38745117 688.14953613 0.88066608]	[6.00783081e+02 8.54803467e+02 8.02458405e-01]	[521.16882324 218.68495178 0.87700129]	[544.38995361 221.17170715 0.8956269 ]	[500.65093994 208.25288391 0.72297871]	[564.87329102 208.3354187 0.8777613 ]	[6.00873413e+02 9.06085754e+02 7.71124840e-01]	[6.21303162e+02 8.93444580e+02 7.96596944e-01]	[5.88095154e+02 8.67690979e+02 7.05465078e-01]	[4.93083435e+02 8.98491882e+02 7.80315757e-01]	[4.72582153e+02 8.93346252e+02 7.63185918e-01]	[4.90490204e+02 8.54851440e+02 6.83747292e-01]
[526.47027588 236.54269409 0.90925556]	[526.49371338 277.71154785 0.89503247]	[459.81906128 277.71609497 0.87829751]	[436.64154053 395.57531738 0.85771525]	[418.72689819 500.84310913 0.92168069]	[600.81225586 277.62698364 0.85075766]	[626.63751221 387.88327026 0.81302482]	[649.60717773 500.68499756 0.86272883]	[526.46893311 518.70251465 0.68014848]	[480.33068848 518.70440674 0.68922657]	[482.89489746 685.54705811 0.88201064]	[482.89651489 849.64550781 0.85287809]	[580.22607422 518.72088623 0.65588003]	[585.37927246 688.19549561 0.87208027]	[6.00775208e+02 8.54817078e+02 7.98146188e-01]	[518.65557861 221.10049438 0.85629511]	[541.94073486 223.66517639 0.89550006]	[498.16741943 205.78192139 0.70668006]	[562.43139648 210.82807922 0.90262836]	[6.00876465e+02 9.06096619e+02 7.68140614e-01]	[6.21305664e+02 8.93448853e+02 7.93704987e-01]	[5.88084534e+02 8.67710327e+02 7.05889285e-01]	[4.93094879e+02 8.98471985e+02 7.84552395e-01]	[4.72604004e+02 8.93335632e+02 7.68168867e-01]	[4.88012695e+02 8.54847961e+02 6.85897529e-01]
[523.95898438 236.55897522 0.92400634]	[524.02526855 280.12435913 0.9079448 ]	[459.73916626 280.15100098 0.86996096]	[434.02914429 398.03192139 0.848988 ]	[418.6473999 500.84237671 0.92155826]	[598.23120117 277.64248657 0.83684307]	[626.53588867 387.88400269 0.83760411]	[647.17242432 500.72720337 0.88356018]	[526.41265869 518.74389648 0.69700378]	[480.2996521 518.74481201 0.69188553]	[482.89276123 685.52752686 0.88165641]	[482.89309692 849.64227295 0.8525542 ]	[577.70489502 518.7590332 0.65705478]	[582.99963379 688.17346191 0.87548631]	[6.00761169e+02 8.54806885e+02 7.96525955e-01]	[513.63354492 221.12442017 0.84047168]	[541.80749512 223.70310974 0.8913644 ]	[495.65872192 205.7747345 0.72802031]	[562.29974365 210.85160828 0.89174497]	[6.00871338e+02 9.06097656e+02 7.70711839e-01]	[6.21303345e+02 8.93446533e+02 7.96333015e-01]	[5.88069763e+02 8.67692810e+02 7.07307339e-01]	[4.93092407e+02 8.98460510e+02 7.86237001e-01]	[4.72604309e+02 8.93327637e+02 7.69856095e-01]	[4.88009216e+02 8.54851990e+02 6.87218249e-01]
[523.84460449 236.56925964 0.9301309 ]	[523.93139648 280.15151978 0.92205447]	[459.68515015 280.206604 0.85300016]	[428.96414185 395.62518311 0.84092927]	[418.59963989 503.24514771 0.91216284]	[593.12762451 277.65783691 0.8360287 ]	[626.43579102 385.3765564 0.85223323]	[647.08831787 500.65249634 0.88285613]	[523.98620605 518.77655029 0.70630443]	[480.2322998 518.78179932 0.68719548]	[482.81439209 685.56195068 0.87919939]	[482.89324951 849.6685791 0.85150278]	[575.14282227 518.78491211 0.65976226]	[582.98309326 688.18212891 0.87305295]	[6.00745605e+02 8.52372498e+02 7.97106326e-01]	[508.5390625 221.12921143 0.84342074]	[541.69146729 223.68450928 0.88049322]	[493.09725952 205.76759338 0.70432734]	[559.83233643 210.8059845 0.86380738]	[6.03278137e+02 9.06110657e+02 7.70929396e-01]	[6.21325378e+02 8.93439514e+02 7.99449027e-01]	[5.88028076e+02 8.67659058e+02 7.08699942e-01]	[4.93066772e+02 8.98485168e+02 7.83004582e-01]	[4.72575134e+02 8.93348633e+02 7.68278778e-01]	[4.90495117e+02 8.54870300e+02 6.79111838e-01]
[521.39691162 236.52752686 0.93157971]	[523.7956543 280.13424683 0.93010467]	[457.19952393 280.20617676 0.83887887]	[423.92233276 395.63873291 0.85907567]	[416.14666748 503.28530884 0.90410388]	[588.07397461 277.65060425 0.85132921]	[626.37780762 385.39047241 0.85320032]	[646.9498291 498.2142334 0.87807608]	[523.82971191 518.78088379 0.71958083]	[477.67160034 518.77282715 0.66807103]	[482.73580933 685.58843994 0.8744486 ]	[482.89532471 849.68560791 0.8537401 ]	[570.08007812 521.22076416 0.6550734 ]	[582.96838379 690.59545898 0.86491394]	[5.98322754e+02 8.54810120e+02 7.91048527e-01]	[505.95532227 221.10360718 0.86340672]	[539.17578125 221.17295837 0.85536724]	[487.92990112 208.2540741 0.74064934]	[557.22088623 210.7931366 0.8331207 ]	[6.00882568e+02 9.06114441e+02 7.71865368e-01]	[6.21310547e+02 8.93445312e+02 8.00589442e-01]	[5.88025757e+02 8.67691040e+02 7.12420821e-01]	[4.93067383e+02 8.98498962e+02 7.81638205e-01]	[4.72570862e+02 8.93360046e+02 7.69247353e-01]	[4.90493866e+02 8.54877869e+02 6.78479433e-01]
[521.24816895 236.53570557 0.93679476]	[521.32531738 280.12219238 0.93483049]	[454.63589478 280.17657471 0.81881189]	[423.78125 398.03872681 0.88229918]	[413.55630493 503.28869629 0.87345159]	[585.54052734 277.63961792 0.87381399]	[623.94177246 385.30755615 0.85681069]	[644.52081299 495.60647583 0.85096675]	[521.31280518 518.78393555 0.70741916]	[472.59030151 518.7467041 0.64724052]	[480.3303833 685.58843994 0.87321126]	[4.82904114e+02 8.49688904e+02 8.49603415e-01]	[567.47119141 521.23101807 0.66956168]	[582.92681885 690.65612793 0.86499554]	[5.98313354e+02 8.54815308e+02 7.91579187e-01]	[503.40744019 221.14608765 0.88767481]	[531.6050415 221.17163086 0.84076995]	[482.88534546 205.760849 0.7104795 ]	[552.09265137 210.79859924 0.8188929 ]	[6.00866577e+02 9.06118591e+02 7.71390796e-01]	[6.21297668e+02 8.93450012e+02 7.98551619e-01]	[5.88046265e+02 8.67692017e+02 7.05968857e-01]	[4.93069397e+02 8.98502075e+02 7.80011356e-01]	[4.72574982e+02 8.93363098e+02 7.68296301e-01]	[4.90522247e+02 8.54885742e+02 6.76098526e-01]
[521.25012207 236.53681946 0.93705177]	[521.32635498 280.12387085 0.93518776]	[454.63482666 280.1776123 0.81882763]	[423.78106689 398.03890991 0.88162428]	[413.55740356 503.2883606 0.87321788]	[585.54418945 277.64007568 0.87396002]	[623.94146729 385.30758667 0.85713911]	[644.52087402 495.60733032 0.85089743]	[521.3104248 518.78710938 0.70766008]	[472.58270264 518.74816895 0.64723587]	[480.28179932 687.9800415 0.8666383 ]	[482.90777588 849.72174072 0.85022545]	[567.4732666 521.23461914 0.66988754]	[582.92565918 690.62512207 0.86676526]	[5.98309509e+02 8.54813416e+02 7.91406453e-01]	[503.40982056 221.14761353 0.88730156]	[531.60540771 221.17379761 0.84036851]	[482.88873291 205.75920105 0.71100891]	[552.08618164 210.79748535 0.81956947]	[6.00866638e+02 9.06116821e+02 7.72351146e-01]	[6.21298035e+02 8.93449524e+02 7.99924612e-01]	[5.88046326e+02 8.67693176e+02 7.07892179e-01]	[4.93068542e+02 8.98513733e+02 7.79059827e-01]	[4.72573975e+02 8.93374512e+02 7.67337501e-01]	[4.90525909e+02 8.54918701e+02 6.73628032e-01]
[518.75665283 236.59846497 0.91060603]	[521.16558838 280.1385498 0.9100275 ]	[449.47113037 280.22839355 0.80106974]	[421.29031372 398.07302856 0.8949374 ]	[405.87258911 500.88546753 0.87603867]	[585.41186523 277.61785889 0.88374591]	[623.81274414 382.83459473 0.8409856 ]	[644.42645264 495.64212036 0.84731078]	[521.18701172 518.7855835 0.69368219]	[470.00137329 518.77270508 0.64938956]	[480.24472046 688.04211426 0.86313421]	[4.82912994e+02 8.49696167e+02 8.46449733e-01]	[564.98876953 518.78009033 0.67888606]	[582.88226318 688.18695068 0.87030208]	[5.98300171e+02 8.54794128e+02 7.90123224e-01]	[503.25378418 221.20413208 0.88585746]	[529.00756836 223.66722107 0.84944981]	[482.77908325 205.75263977 0.67486399]	[549.56213379 210.85058594 0.82987589]	[6.00850769e+02 9.06108276e+02 7.69881845e-01]	[6.21287842e+02 8.93446106e+02 8.00892115e-01]	[5.88053040e+02 8.67678467e+02 7.01067328e-01]	[4.93064545e+02 9.00989136e+02 7.72537231e-01]	[4.72575470e+02 8.93375549e+02 7.59278357e-01]	[4.90517120e+02 8.54872131e+02 6.74692929e-01]
[516.1817627 236.64265442 0.88071215]	[516.22521973 280.14804077 0.87288952]	[444.39715576 282.6859436 0.81553507]	[421.14834595 398.08883667 0.90829873]	[403.31478882 503.32336426 0.90211982]	[582.94830322 277.61883545 0.88175166]	[621.27905273 382.84313965 0.80957127]	[644.30450439 493.10733032 0.83170271]	[518.72491455 521.24694824 0.67951274]	[467.44314575 521.25152588 0.65521944]	[480.24319458 688.05010986 0.87449646]	[482.89712524 849.74584961 0.85199392]	[564.90075684 521.22460938 0.68408471]	[582.86865234 690.6496582 0.86476934]	[5.98297363e+02 8.54841492e+02 7.90169060e-01]	[500.79211426 221.20166016 0.88283479]	[526.46813965 223.72810364 0.86595714]	[480.28427124 205.73214722 0.70289159]	[547.01062012 208.35197449 0.83295739]	[6.00835388e+02 9.06123474e+02 7.70509601e-01]	[6.18823914e+02 8.93452637e+02 7.92334676e-01]	[5.88071045e+02 8.70107178e+02 7.08609760e-01]	[4.93103088e+02 8.98509216e+02 7.74857223e-01]	[4.72600739e+02 8.93377563e+02 7.62449622e-01]	[4.90489807e+02 8.54925781e+02 6.76183164e-01]
[505.93869019 236.65522766 0.888098 ]	[505.96047974 280.16622925 0.8844763 ]	[439.30426025 282.70541382 0.84784567]	[418.59536743 398.17428589 0.91059756]	[400.69668579 503.35620117 0.92959696]	[580.29058838 277.61398315 0.8517592 ]	[613.6449585 382.85891724 0.78623861]	[639.34191895 490.50170898 0.81424022]	[513.59490967 518.74572754 0.65443474]	[462.37838745 518.78161621 0.67724884]	[477.70877075 688.0770874 0.85046512]	[4.82882782e+02 8.49783508e+02 8.47689271e-01]	[562.36779785 518.69647217 0.67961138]	[580.36804199 690.66113281 0.83847857]	[5.98298950e+02 8.52380249e+02 7.96280801e-01]	[498.12203979 223.70509338 0.83747435]	[521.38348389 226.25817871 0.89047748]	[477.62759399 205.78186035 0.69593519]	[541.89312744 210.83125305 0.90732241]	[6.00825134e+02 9.06141174e+02 7.73918986e-01]	[6.18821472e+02 8.95835510e+02 7.92431772e-01]	[5.88086975e+02 8.67655762e+02 6.86416626e-01]	[4.93117493e+02 8.98502686e+02 7.73665667e-01]	[4.75069427e+02 8.93388123e+02 7.62848437e-01]	[4.90490387e+02 8.57392944e+02 6.75078928e-01]
[503.334198 236.64295959 0.92507702]	[503.4654541 280.20489502 0.90312582]	[439.18432617 282.74533081 0.83956313]	[416.03152466 398.17913818 0.8777349 ]	[398.21652222 503.355896 0.93385297]	[575.18621826 277.64144897 0.83343196]	[608.57440186 382.78582764 0.81298512]	[636.71923828 493.05252075 0.79669654]	[508.54501343 518.71337891 0.66069043]	[462.28915405 518.76135254 0.68865979]	[477.68850708 688.07781982 0.84139669]	[4.82882812e+02 8.52218140e+02 8.48237932e-01]	[562.25415039 516.20068359 0.67017746]	[580.28137207 690.62304688 0.83186692]	[5.98292725e+02 8.52347046e+02 7.98998654e-01]	[490.52093506 223.66291809 0.8256014 ]	[521.20526123 226.28979492 0.88711512]	[475.07650757 205.71939087 0.67143095]	[541.74969482 210.84979248 0.87298894]	[6.00825623e+02 9.06133972e+02 7.70000041e-01]	[6.18812317e+02 8.93450928e+02 7.89838850e-01]	[5.88098755e+02 8.67615417e+02 6.79674745e-01]	[4.93122833e+02 8.98494873e+02 7.75015652e-01]	[4.75073883e+02 8.93394775e+02 7.66156495e-01]	[4.88017609e+02 8.59929443e+02 6.71251833e-01]
[500.8861084 236.59184265 0.92486101]	[503.33807373 280.20236206 0.91768742]	[439.08581543 282.76797485 0.82182729]	[408.40478516 398.13949585 0.86757463]	[398.12155151 503.41314697 0.91814154]	[570.05389404 277.63528442 0.84428388]	[605.98699951 382.77267456 0.85903913]	[631.62365723 493.04489136 0.80297625]	[508.46664429 518.76654053 0.66942519]	[462.26391602 521.24835205 0.68808472]	[477.631073 688.1038208 0.82875782]	[4.82867615e+02 8.52207642e+02 8.48683774e-01]	[559.78381348 518.69873047 0.66345888]	[577.76043701 688.18682861 0.82931852]	[5.98274597e+02 8.52280945e+02 8.07498932e-01]	[485.46661377 221.18225098 0.84791738]	[518.68249512 223.72686768 0.86219478]	[467.48431396 205.72119141 0.70933688]	[539.21838379 210.83888245 0.85706317]	[6.00877991e+02 9.06148926e+02 7.79196203e-01]	[6.21289429e+02 8.95839661e+02 7.93921828e-01]	[5.88082336e+02 8.65104370e+02 6.73896372e-01]	[4.93120270e+02 8.98496582e+02 7.74495721e-01]	[4.75071350e+02 8.93397705e+02 7.62841582e-01]	[4.88009338e+02 8.57461182e+02 6.72871411e-01]
[500.74838257 236.5663147 0.93447244]	[500.84451294 280.15466309 0.93380368]	[436.56195068 282.72702026 0.80804265]	[403.34030151 398.11309814 0.88325107]	[395.650177 503.4168396 0.89727771]	[565.0100708 277.60351562 0.88197875]	[605.89147949 382.75775146 0.87459123]	[629.01525879 490.47952271 0.82832158]	[506.00021362 518.76397705 0.67409223]	[462.21688843 521.25738525 0.68485981]	[475.15548706 688.1015625 0.82407516]	[4.82877411e+02 8.52227661e+02 8.47396910e-01]	[559.76251221 518.71362305 0.65980721]	[577.68408203 688.13067627 0.83416218]	[5.98270508e+02 8.52236389e+02 8.14224839e-01]	[482.92364502 221.19458008 0.87717348]	[513.57537842 223.67427063 0.83645612]	[462.43539429 208.29302979 0.70906043]	[531.57904053 210.82661438 0.81886554]	[6.00876770e+02 9.06188538e+02 7.82729745e-01]	[6.18844299e+02 8.95851685e+02 7.87832916e-01]	[5.88087708e+02 8.62539978e+02 6.67918324e-01]	[4.93106781e+02 8.98489624e+02 7.79976368e-01]	[4.72602478e+02 8.93392456e+02 7.65770197e-01]	[4.90504089e+02 8.59935486e+02 6.74524605e-01]
[498.27581787 236.5456543 0.92746723]	[500.66796875 280.1288147 0.91505486]	[428.99084473 282.71878052 0.78974754]	[400.82821655 398.13815308 0.90360653]	[393.07525635 503.3644104 0.8678925 ]	[564.86199951 277.56671143 0.88528001]	[603.36694336 380.31173706 0.87560648]	[626.51177979 485.44970703 0.87085891]	[505.89376831 518.77856445 0.69315678]	[459.78521729 521.29632568 0.69337809]	[475.10794067 688.152771 0.82010388]	[4.82876282e+02 8.52254944e+02 8.49405885e-01]	[557.21972656 518.71020508 0.64969516]	[575.19744873 688.04718018 0.83968079]	[5.98285583e+02 8.52250671e+02 8.12992752e-01]	[482.77050781 221.16696167 0.88829231]	[508.51541138 221.17196655 0.85029137]	[462.26574707 205.79515076 0.68420422]	[531.53979492 210.83432007 0.82620674]	[6.00821533e+02 9.06182007e+02 7.62896359e-01]	[6.18779663e+02 8.93454956e+02 7.62674868e-01]	[5.88103760e+02 8.62559937e+02 6.57619059e-01]	[4.93083130e+02 8.98459778e+02 7.86612689e-01]	[4.72570709e+02 8.93381348e+02 7.72807062e-01]	[4.90506836e+02 8.59966858e+02 6.74963057e-01]
[498.13269043 236.55834961 0.90425271]	[498.15344238 280.12890625 0.88462001]	[423.91403198 282.75982666 0.79886472]	[400.68173218 398.18399048 0.91322762]	[385.39712524 503.39151001 0.8633523 ]	[562.41149902 277.54260254 0.88615793]	[600.88452148 380.28240967 0.86033201]	[626.40917969 485.48922729 0.87138963]	[503.43743896 521.23962402 0.71243262]	[459.70397949 521.32171631 0.69651347]	[472.59017944 688.06323242 0.82195371]	[4.82876465e+02 8.52229248e+02 8.47808242e-01]	[554.62371826 518.73980713 0.65151966]	[575.15704346 685.6050415 0.84062201]	[6.00743774e+02 8.52212646e+02 8.11548352e-01]	[480.3293457 221.14457703 0.89501488]	[506.00628662 221.19523621 0.8609615 ]	[459.83657837 205.76652527 0.70847142]	[529.00921631 210.82493591 0.81897348]	[6.00768921e+02 9.03607544e+02 7.14168549e-01]	[6.16268311e+02 8.93380005e+02 7.31701672e-01]	[5.90564819e+02 8.62532776e+02 6.34980679e-01]	[4.93104797e+02 8.98466125e+02 7.80347824e-01]	[4.72591553e+02 8.93379089e+02 7.64236748e-01]	[4.90493805e+02 8.59940186e+02 6.70133293e-01]
[493.12353516 236.5234375 0.88953036]	[495.59857178 280.11154175 0.86510473]	[423.80419922 282.75018311 0.81544107]	[398.24047852 398.13327026 0.91237468]	[382.81854248 503.43591309 0.88230157]	[562.33679199 277.51123047 0.88275647]	[598.30462646 380.27728271 0.83279127]	[623.97454834 485.48098755 0.8708322 ]	[503.3706665 521.27874756 0.72075057]	[459.62796021 521.36859131 0.68484384]	[472.53643799 688.10437012 0.81681329]	[4.82872803e+02 8.52204895e+02 8.49882543e-01]	[552.0769043 518.76116943 0.65404093]	[572.66644287 685.59869385 0.84302974]	[6.00786926e+02 8.49715393e+02 8.23927760e-01]	[480.21740723 221.09185791 0.8889702 ]	[503.48770142 221.15419006 0.87511152]	[459.68029785 205.75270081 0.71885276]	[524.02758789 208.34872437 0.84406185]	[5.95682739e+02 8.98467407e+02 6.95868969e-01]	[6.13659790e+02 8.93267700e+02 7.27785587e-01]	[5.93164917e+02 8.57378052e+02 6.35530174e-01]	[4.93110199e+02 8.98479858e+02 7.79398859e-01]	[4.72586884e+02 8.93383301e+02 7.62555361e-01]	[4.90494385e+02 8.57447083e+02 6.80061340e-01]
[490.50238037 236.51631165 0.88626719]	[488.02703857 280.1166687 0.86570948]	[421.28875732 282.72280884 0.8401168 ]	[398.14123535 398.09686279 0.90194774]	[382.71887207 505.88928223 0.88519007]	[562.22070312 277.51300049 0.86901289]	[598.23431396 380.3298645 0.81511176]	[623.85467529 485.47375488 0.86470872]	[503.33001709 521.30041504 0.71654004]	[457.21881104 523.81646729 0.67272788]	[472.5274353 688.0814209 0.81812847]	[4.82868256e+02 8.52209717e+02 8.50019991e-01]	[549.56439209 518.75793457 0.65068775]	[572.62585449 688.03961182 0.84443605]	[6.00754272e+02 8.49661987e+02 8.14295650e-01]	[480.14413452 221.09468079 0.88253659]	[503.35708618 221.18632507 0.88622415]	[459.63485718 208.25352478 0.72271037]	[523.86474609 208.33938599 0.8735916 ]	[5.98216187e+02 8.98466125e+02 7.18927622e-01]	[6.13679626e+02 8.93249084e+02 7.40940094e-01]	[5.93143860e+02 8.54865173e+02 6.48115158e-01]	[4.93092804e+02 8.98493591e+02 7.81222701e-01]	[4.72570221e+02 8.93391907e+02 7.61751175e-01]	[4.90501190e+02 8.57449890e+02 6.78510487e-01]
[485.47879028 236.51831055 0.9075774 ]	[485.45092773 280.10461426 0.88742411]	[421.15762329 282.71206665 0.84506196]	[398.03948975 398.15615845 0.89974523]	[380.27349854 503.49169922 0.90058035]	[559.74353027 277.5118103 0.85499418]	[595.68566895 382.73660278 0.8065303 ]	[621.41656494 487.96444702 0.84801024]	[503.26220703 521.34008789 0.72384882]	[457.14587402 523.86083984 0.673347 ]	[470.0111084 688.05566406 0.81896305]	[4.82872467e+02 8.52229431e+02 8.48727703e-01]	[549.49847412 521.22009277 0.66641772]	[572.59442139 688.027771 0.84215307]	[5.98250610e+02 8.47132080e+02 7.95326829e-01]	[477.64630127 221.11509705 0.8645364 ]	[503.23919678 221.15870667 0.90185541]	[457.12942505 208.32614136 0.72337794]	[521.40002441 210.798172 0.88573885]	[5.93132385e+02 8.93384766e+02 7.92888701e-01]	[6.11129089e+02 8.90672180e+02 7.74022639e-01]	[5.90580688e+02 8.52347046e+02 6.98187053e-01]	[4.95598083e+02 8.98478333e+02 7.78089821e-01]	[4.72603119e+02 8.93388611e+02 7.59040415e-01]	[4.90487427e+02 8.59937805e+02 6.80800200e-01]
[482.94793701 236.51243591 0.92688555]	[485.36581421 280.13250732 0.90144229]	[418.73779297 282.70480347 0.84804773]	[395.60366821 398.118927 0.88006568]	[380.12005615 503.36813354 0.93273675]	[557.19348145 277.55749512 0.84230977]	[590.63885498 382.74133301 0.81056041]	[621.3480835 490.47967529 0.83039564]	[500.85195923 521.26721191 0.71844566]	[454.64569092 521.37506104 0.66056991]	[467.44052124 688.05853271 0.82788253]	[482.88088989 852.21362305 0.85421014]	[546.97753906 518.69335938 0.66709745]	[570.03570557 688.04241943 0.8517707 ]	[5.95663696e+02 8.44554688e+02 7.74866164e-01]	[475.07345581 221.09779358 0.84555918]	[500.7718811 221.16188049 0.89815044]	[457.08822632 208.28323364 0.72527957]	[521.28845215 210.82427979 0.89004087]	[5.93149963e+02 8.93385254e+02 7.91455686e-01]	[6.11103027e+02 8.90630615e+02 7.60566056e-01]	[5.87973267e+02 8.52174133e+02 7.24051118e-01]	[4.95603638e+02 8.98486145e+02 7.80258119e-01]	[4.72604309e+02 8.93385803e+02 7.61168718e-01]	[4.90510468e+02 8.57453735e+02 6.87996507e-01]
[482.95202637 236.51272583 0.92649293]	[485.36624146 280.13363647 0.90135199]	[418.73724365 282.70596313 0.8480714 ]	[395.60171509 398.12158203 0.8802247 ]	[380.11959839 503.36813354 0.93292797]	[557.19354248 277.55758667 0.84215045]	[590.65393066 382.76412964 0.80859089]	[621.34759521 490.49142456 0.83115399]	[500.85446167 521.26879883 0.71917266]	[457.07861328 523.80529785 0.66116142]	[467.43353271 688.05688477 0.82933211]	[482.87741089 852.2130127 0.85434508]	[546.98205566 518.69781494 0.66795272]	[570.03503418 688.04467773 0.85212171]	[5.95673218e+02 8.44571289e+02 7.77864039e-01]	[475.07827759 221.09924316 0.84588605]	[500.77493286 221.16098022 0.89815259]	[457.09094238 208.2862854 0.72527808]	[521.28857422 210.82426453 0.88986945]	[5.93147766e+02 8.93395691e+02 7.93382406e-01]	[6.11098022e+02 8.90644043e+02 7.64361620e-01]	[5.87981567e+02 8.52188416e+02 7.24886596e-01]	[4.95598175e+02 8.98481689e+02 7.81848192e-01]	[4.72600433e+02 8.93384460e+02 7.62675643e-01]	[4.90507385e+02 8.57452942e+02 6.87730193e-01]
[482.87591553 236.52786255 0.93359894]	[482.94760132 280.14511108 0.91031432]	[418.67782593 282.73138428 0.84329265]	[392.97341919 398.17272949 0.85832334]	[377.66851807 503.40325928 0.92414892]	[554.62854004 277.55804443 0.838781 ]	[588.10418701 380.28811646 0.8262502 ]	[621.2824707 487.99160767 0.8219434 ]	[500.7461853 521.26696777 0.71111214]	[452.07363892 521.36694336 0.65078241]	[464.96966553 688.11804199 0.83165383]	[482.87231445 852.22216797 0.85611773]	[544.50341797 518.68597412 0.67680854]	[567.5760498 688.00396729 0.85122138]	[5.88115173e+02 8.39480225e+02 7.80310810e-01]	[472.52590942 218.68743896 0.84428525]	[500.71362305 221.17399597 0.89423048]	[454.57980347 205.75030518 0.7105453 ]	[521.2286377 210.81021118 0.87142938]	[5.90540344e+02 8.93225220e+02 8.06625485e-01]	[6.08560242e+02 8.88121460e+02 7.67988384e-01]	[5.85414307e+02 8.49742676e+02 7.59102702e-01]	[4.95616791e+02 8.98516541e+02 7.86497593e-01]	[4.72598389e+02 8.93405823e+02 7.57727981e-01]	[4.90505585e+02 8.57462463e+02 6.83743358e-01]
[482.76394653 236.50640869 0.92750019]	[482.83404541 280.14279175 0.92993736]	[418.57788086 282.73547363 0.83107507]	[382.86978149 398.10714722 0.8742193 ]	[377.51287842 503.37417603 0.90770268]	[549.5078125 277.55761719 0.86621255]	[585.51599121 380.25106812 0.87408578]	[618.75042725 487.92114258 0.81340581]	[498.21044922 518.68988037 0.67629486]	[446.94104004 521.2321167 0.64821517]	[464.88244629 688.13677979 0.8479448 ]	[4.82846405e+02 8.52294800e+02 8.48432958e-01]	[544.35412598 513.61413574 0.68251026]	[565.02935791 685.55059814 0.88189626]	[585.48144531 829.2265625 0.83211815]	[467.44720459 218.67422485 0.85033894]	[498.21618652 221.11923218 0.87680781]	[449.48431396 208.28689575 0.74767804]	[518.7086792 210.78315735 0.8511228 ]	[5.85547852e+02 8.80520203e+02 7.61408329e-01]	[6.05995483e+02 8.72822449e+02 7.64923036e-01]	[5.82840576e+02 8.36858826e+02 6.79482937e-01]	[4.95670471e+02 9.01017639e+02 7.89480805e-01]	[4.75089447e+02 8.95847656e+02 7.57522345e-01]	[4.87993195e+02 8.62505127e+02 6.72113657e-01]
[480.3699646 236.50392151 0.92476404]	[482.75421143 280.11709595 0.93707001]	[416.14144897 282.7265625 0.82406658]	[382.79324341 398.12832642 0.88620448]	[375.09667969 503.42126465 0.88855654]	[546.96337891 277.54187012 0.89142853]	[585.46276855 380.29193115 0.8774178 ]	[616.22698975 485.46224976 0.81315309]	[498.14349365 518.69927979 0.67173344]	[444.43209839 521.24523926 0.65704983]	[464.82452393 688.17675781 0.84709138]	[482.81060791 852.26489258 0.85772586]	[544.32989502 513.62127686 0.68245918]	[564.99145508 685.56243896 0.88967848]	[585.37768555 829.08483887 0.83077717]	[464.94750977 218.66169739 0.85926026]	[498.14959717 221.10476685 0.86546326]	[446.93707275 208.28161621 0.7607432 ]	[516.20874023 210.79177856 0.83549392]	[5.85436646e+02 8.75318054e+02 8.06466103e-01]	[6.05913635e+02 8.70213501e+02 7.70930231e-01]	[5.80362061e+02 8.34303528e+02 6.44382179e-01]	[4.95650513e+02 9.01034119e+02 7.90680110e-01]	[4.72602081e+02 8.95858093e+02 7.50415087e-01]	[4.87939423e+02 8.60000061e+02 6.75916731e-01]
[480.34429932 236.47026062 0.92906332]	[480.37478638 280.09844971 0.93844616]	[416.07366943 282.72537231 0.81453973]	[380.35830688 398.16906738 0.90187585]	[375.0602417 503.45614624 0.88031423]	[544.51324463 277.53216553 0.90347654]	[585.40856934 380.28408813 0.87815773]	[613.64593506 487.92999268 0.80858231]	[495.69851685 516.17724609 0.6675663 ]	[444.38870239 518.76397705 0.66315675]	[462.42007446 688.09381104 0.86045039]	[482.76333618 852.21466064 0.86553276]	[544.32452393 513.57556152 0.68314916]	[564.91772461 685.51293945 0.90053165]	[582.9362793 813.83428955 0.83498031]	[464.90692139 218.65296936 0.86736637]	[495.67007446 218.65550232 0.85998768]	[444.447052 208.34365845 0.75827622]	[513.64562988 208.34111023 0.81223619]	[5.85403137e+02 8.70286621e+02 8.11099768e-01]	[6.03420410e+02 8.62562256e+02 7.23184824e-01]	[5.77704651e+02 8.26559631e+02 6.06458545e-01]	[4.95631531e+02 9.00982788e+02 7.86228299e-01]	[4.72579163e+02 8.93447754e+02 7.47290432e-01]	[4.85442627e+02 8.57468079e+02 6.88481569e-01]
[480.27572632 236.47546387 0.93454874]	[480.3102417 277.73284912 0.93817556]	[413.56945801 282.72631836 0.8012045 ]	[380.32046509 398.16140747 0.9071933 ]	[374.97192383 503.44616699 0.86105698]	[544.45379639 277.53030396 0.89728767]	[585.3527832 380.25033569 0.88168621]	[611.0927124 487.93374634 0.81536782]	[495.59326172 518.68280029 0.66016722]	[441.89291382 521.24084473 0.67927575]	[462.38848877 688.1461792 0.8607713 ]	[482.73986816 852.19030762 0.87045681]	[541.91638184 513.60748291 0.68075681]	[564.93048096 685.56219482 0.89766955]	[582.82342529 808.57244873 0.8425684 ]	[464.82037354 218.65844727 0.87962902]	[495.58935547 218.65760803 0.84991252]	[444.31118774 208.33502197 0.7449435 ]	[513.61090088 208.33326721 0.80962813]	[5.82957031e+02 8.67569946e+02 7.92429149e-01]	[6.03346313e+02 8.54799988e+02 7.38543153e-01]	[5.70115479e+02 8.11237549e+02 6.22938275e-01]	[4.95614899e+02 9.00981812e+02 7.87013948e-01]	[4.72568756e+02 8.93447815e+02 7.52860427e-01]	[4.85408264e+02 8.57431885e+02 6.93746865e-01]
[480.23458862 236.46905518 0.94247115]	[480.25460815 277.70773315 0.94797724]	[413.49499512 282.70837402 0.79722494]	[380.27978516 398.06948853 0.90071601]	[374.99902344 505.87796021 0.86107993]	[544.40234375 277.50973511 0.91570729]	[585.34649658 380.32244873 0.8867957 ]	[608.59637451 485.39199829 0.84626907]	[493.06735229 516.17633057 0.65220672]	[441.83499146 518.7855835 0.6783576 ]	[462.41732788 690.66680908 0.84101945]	[482.76309204 852.21722412 0.86470544]	[541.87438965 511.08190918 0.67361456]	[565.05834961 688.04748535 0.87268823]	[580.34393311 803.46502686 0.80560595]	[462.39361572 218.68170166 0.88945878]	[493.0501709 218.65338135 0.84956288]	[441.86871338 210.7883606 0.75637382]	[511.03204346 208.3547821 0.81664377]	[5.82944275e+02 8.62528992e+02 7.85594821e-01]	[6.03302063e+02 8.52287598e+02 7.36558914e-01]	[5.67525330e+02 8.08576965e+02 6.50948167e-01]	[4.93123413e+02 8.98473022e+02 7.90807664e-01]	[4.72562042e+02 8.93432007e+02 7.73443699e-01]	[4.85456787e+02 8.59961548e+02 6.77337289e-01]
[480.16467285 236.46627808 0.9384793 ]	[480.18087769 277.71664429 0.93582684]	[410.95349121 282.76727295 0.78471947]	[380.24679565 398.16223145 0.91281092]	[372.49157715 503.45349121 0.8582561 ]	[544.33618164 277.47888184 0.91285449]	[582.91113281 380.25958252 0.88874948]	[608.49945068 482.9630127 0.87125868]	[490.54370117 516.20166016 0.65844059]	[441.77130127 521.23779297 0.69099367]	[462.4145813 693.16149902 0.83927745]	[482.76898193 852.29864502 0.85876912]	[541.85736084 513.61218262 0.67770839]	[567.4956665 688.11987305 0.85576552]	[580.21636963 790.67352295 0.83144283]	[462.32608032 218.67311096 0.89749074]	[490.51657104 218.66174316 0.85187662]	[441.80801392 208.34906006 0.7580893 ]	[508.54983521 210.83192444 0.81996161]	[5.82858093e+02 8.52205872e+02 8.32008541e-01]	[6.00824341e+02 8.42028076e+02 6.97541177e-01]	[5.65043518e+02 7.90794189e+02 6.94680333e-01]	[4.93129517e+02 8.98466125e+02 7.91127503e-01]	[4.72585052e+02 8.93444336e+02 7.69356906e-01]	[4.85459076e+02 8.62547180e+02 6.75631464e-01]
[480.13653564 236.4730072 0.93729186]	[480.11608887 277.72735596 0.91300315]	[408.41247559 285.23504639 0.78290093]	[380.19668579 398.14151001 0.90727025]	[369.97348022 503.45349121 0.85085517]	[541.93389893 275.11141968 0.88571548]	[582.86834717 380.2180481 0.89310426]	[606.09069824 485.37850952 0.87132043]	[490.49005127 516.18951416 0.66189754]	[441.72348022 521.23443604 0.69901329]	[462.41207886 693.1675415 0.8382653 ]	[482.75708008 852.28289795 0.86259705]	[541.83221436 513.59466553 0.67919028]	[570.06018066 688.1651001 0.81912982]	[575.15710449 772.74707031 0.80226517]	[462.28259277 218.66609192 0.90165895]	[490.50946045 218.6546936 0.85954791]	[441.7527771 208.32453918 0.73525363]	[511.05093384 210.80786133 0.80928802]	[5.82806763e+02 8.42032043e+02 7.88509130e-01]	[5.98284729e+02 8.31745300e+02 7.14413643e-01]	[5.64909912e+02 7.72767212e+02 7.36767530e-01]	[4.95604950e+02 8.98481995e+02 7.85257638e-01]	[4.72601593e+02 8.95842957e+02 7.66106784e-01]	[4.85440582e+02 8.62506897e+02 6.76876307e-01]
[477.71490479 236.46653748 0.92918229]	[477.69812012 277.72042847 0.9017601 ]	[405.88632202 285.24279785 0.78715461]	[380.16662598 398.15686035 0.90951604]	[369.89941406 503.43469238 0.8504684 ]	[541.89007568 275.09298706 0.88633275]	[582.81317139 380.17926025 0.8908363 ]	[606.04852295 482.96130371 0.88366956]	[490.47958374 516.20593262 0.66387558]	[441.72033691 521.25500488 0.70466948]	[462.39474487 690.73498535 0.83952653]	[482.75942993 852.29486084 0.863473 ]	[541.82330322 513.60064697 0.68143272]	[575.18078613 690.64282227 0.79060942]	[570.02270508 765.0088501 0.81384414]	[462.23031616 218.63557434 0.90859163]	[488.00378418 218.6524353 0.86556423]	[441.68832397 208.27493286 0.74756151]	[511.01068115 210.81051636 0.80764478]	[5.82790894e+02 8.26648682e+02 8.17950010e-01]	[5.95757812e+02 8.13794128e+02 7.05452561e-01]	[5.62426697e+02 7.64964905e+02 7.18990088e-01]	[4.95612701e+02 8.98498474e+02 7.79709935e-01]	[4.75078094e+02 8.95862244e+02 7.58151770e-01]	[4.85447723e+02 8.62520691e+02 6.78061903e-01]
[477.64871216 236.4813385 0.91926789]	[477.65856934 277.7171936 0.89686114]	[405.85562134 285.25741577 0.78987426]	[380.12240601 398.1390686 0.91138035]	[367.3968811 503.44165039 0.84710139]	[541.85083008 275.08111572 0.88605016]	[582.76580811 380.17788696 0.8854512 ]	[606.03167725 482.96154785 0.88441205]	[488.02288818 516.18847656 0.66547459]	[441.7203064 521.25793457 0.70648223]	[462.39584351 693.18890381 0.83673304]	[482.77520752 852.32629395 0.85964441]	[541.80792236 513.57922363 0.67952478]	[575.17431641 690.6864624 0.78938675]	[565.05499268 747.0534668 0.87244833]	[459.84408569 218.64416504 0.9066987 ]	[487.934021 218.67648315 0.86915439]	[439.3230896 208.25358582 0.76102746]	[508.47634888 208.34892273 0.80588353]	[5.80269531e+02 8.08750854e+02 8.05458784e-01]	[5.90622437e+02 7.98405945e+02 6.71847582e-01]	[559.80218506 741.96191406 0.75961858]	[4.93104828e+02 9.00982666e+02 7.72376537e-01]	[4.72568634e+02 8.95867432e+02 7.49369204e-01]	[4.87925537e+02 8.62555176e+02 6.83299661e-01]
[475.15481567 236.48718262 0.90507162]	[475.17803955 277.71972656 0.88490659]	[403.37475586 285.28915405 0.79601014]	[380.10342407 398.16873169 0.91627789]	[367.36074829 503.44802856 0.84695208]	[541.81915283 275.06539917 0.88463551]	[582.75506592 380.15612793 0.88123536]	[606.00836182 482.95510864 0.8912037 ]	[490.49172974 518.6739502 0.66823292]	[441.73486328 521.26965332 0.70848429]	[462.36590576 690.71582031 0.84127057]	[482.79187012 852.37115479 0.85617208]	[541.80535889 513.6015625 0.683258 ]	[572.66259766 688.14752197 0.82249242]	[564.86541748 726.5098877 0.8625592 ]	[459.7696228 218.6451416 0.90416348]	[485.43930054 218.68006897 0.87596887]	[439.22909546 205.77697754 0.75764787]	[506.01034546 208.2971344 0.81150043]	[5.75181946e+02 7.93237610e+02 7.67266691e-01]	[5.88003540e+02 7.85583801e+02 6.80241227e-01]	[5.52102478e+02 7.16328735e+02 7.03644753e-01]	[4.93105164e+02 9.00981506e+02 7.78861582e-01]	[4.72578949e+02 8.95871338e+02 7.59201407e-01]	[4.87950470e+02 8.65075256e+02 6.80995405e-01]
[475.09719849 236.48974609 0.89739543]	[475.11761475 277.72323608 0.88156021]	[403.32296753 285.29760742 0.80360019]	[377.75115967 398.20016479 0.91820645]	[364.86422729 503.43087769 0.85180634]	[541.79815674 275.05831909 0.88378954]	[582.74346924 380.12994385 0.87946415]	[605.98486328 482.94281006 0.89780319]	[488.0005188 516.20648193 0.67421335]	[441.72460938 521.27801514 0.71231008]	[462.35021973 690.71508789 0.84221393]	[482.80117798 852.35150146 0.855968 ]	[541.77294922 513.57983398 0.67939365]	[572.62158203 685.52709961 0.8267048 ]	[562.4798584 711.1673584 0.83584821]	[459.73425293 218.65843201 0.89807153]	[485.36260986 221.09642029 0.8793605 ]	[439.19766235 208.25784302 0.72868359]	[505.92001343 208.28257751 0.82958722]	[567.55004883 772.81072998 0.79645115]	[5.85355042e+02 7.67567932e+02 7.52101898e-01]	[5.54672058e+02 7.05976440e+02 6.88931704e-01]	[4.93061401e+02 9.01018311e+02 7.79958844e-01]	[4.72528320e+02 8.95871338e+02 7.56541729e-01]	[4.87977081e+02 8.65049500e+02 6.63026810e-01]
[472.58105469 236.47808838 0.88978988]	[475.07955933 277.72314453 0.87633753]	[403.28942871 285.29669189 0.8082732 ]	[377.7376709 398.20291138 0.91854042]	[364.82556152 503.45410156 0.85424131]	[541.78405762 275.04803467 0.88291097]	[582.73687744 380.13259888 0.87754905]	[605.96984863 482.91021729 0.90383333]	[487.9776001 516.17352295 0.67523676]	[441.71136475 521.24993896 0.70861483]	[462.33010864 690.6729126 0.84664828]	[4.82789917e+02 8.54792480e+02 8.47838402e-01]	[541.74591064 511.05804443 0.67537326]	[570.11053467 682.94274902 0.78828013]	[562.35339355 705.99212646 0.80112523]	[459.68737793 218.64608765 0.89231473]	[482.94720459 218.67752075 0.88650948]	[439.16098022 208.25721741 0.73175502]	[503.50167847 208.25706482 0.83473933]	[564.97845459 759.93927002 0.8013041 ]	[580.33111572 749.66253662 0.75829953]	[5.52126343e+02 6.95771973e+02 5.89262486e-01]	[4.90551392e+02 9.00997559e+02 7.74990916e-01]	[4.70020813e+02 8.95865234e+02 7.54881442e-01]	[4.87960083e+02 8.67597168e+02 6.64704144e-01]
[472.54870605 236.48092651 0.88669848]	[475.06619263 277.72058105 0.87680215]	[403.26904297 285.2946167 0.81293297]	[377.72521973 398.21289062 0.92199069]	[364.80761719 503.45709229 0.85866326]	[541.77679443 275.05154419 0.88387585]	[580.34411621 380.13632202 0.87923396]	[605.94848633 482.87353516 0.90758377]	[487.97293091 516.21051025 0.67684776]	[441.70755005 521.27130127 0.70850748]	[462.31945801 690.67431641 0.84682071]	[4.8281250e+02 8.5482843e+02 8.3945930e-01]	[541.75537109 513.57861328 0.67538702]	[572.6472168 682.93133545 0.79092646]	[562.44439697 695.76037598 0.69750375]	[459.66110229 218.65100098 0.88913566]	[482.91702271 218.68339539 0.88982719]	[439.11401367 208.26147461 0.72798544]	[503.45068359 208.26821899 0.84552836]	[564.87493896 744.51580811 0.77970421]	[5.80231445e+02 7.34236145e+02 6.55933619e-01]	[5.57221558e+02 6.88047180e+02 5.65054059e-01]	[4.90528320e+02 9.01020752e+02 7.72951186e-01]	[4.70002655e+02 8.95877930e+02 7.53602147e-01]	[4.87997162e+02 8.67631409e+02 6.69299424e-01]
[472.51794434 236.47415161 0.883232 ]	[472.60263062 277.70831299 0.88465846]	[403.24417114 285.30593872 0.82407498]	[377.71765137 398.19134521 0.93493325]	[364.80316162 503.46270752 0.86398178]	[541.7701416 275.06039429 0.90073264]	[580.35083008 380.13482666 0.89730877]	[605.94372559 482.87747192 0.91282487]	[487.95477295 518.70391846 0.67612779]	[441.67877197 521.31103516 0.70582855]	[462.30368042 690.64691162 0.85111219]	[4.82799469e+02 8.52356506e+02 8.50705087e-01]	[541.74285889 513.61224365 0.67308897]	[575.13201904 685.38269043 0.76997745]	[5.65011108e+02 6.88060425e+02 6.21732414e-01]	[459.6484375 218.65792847 0.88803697]	[482.87005615 218.67910767 0.8955456 ]	[439.10043335 208.26745605 0.73290169]	[503.38345337 208.26870728 0.85951453]	[5.62337463e+02 7.26629761e+02 6.38418317e-01]	[5.70089172e+02 7.23958252e+02 5.53571105e-01]	[5.62397400e+02 6.85416321e+02 4.92165625e-01]	[4.93050049e+02 9.01000061e+02 7.76334107e-01]	[4.72523773e+02 8.95860779e+02 7.52173364e-01]	[4.87984985e+02 8.65088684e+02 6.62927330e-01]
[470.03970337 236.46673584 0.88390201]	[472.59353638 277.71722412 0.88151407]	[400.86013794 285.31060791 0.82752997]	[377.70916748 398.20361328 0.94290149]	[364.80911255 503.47692871 0.8614794 ]	[541.77130127 275.05633545 0.89715701]	[580.30267334 380.17510986 0.90154767]	[605.92553711 482.85928345 0.90918171]	[487.96298218 518.73535156 0.67628294]	[441.67852783 521.34020996 0.70878917]	[462.31240845 690.67718506 0.84765768]	[4.82788513e+02 8.52361145e+02 8.50722790e-01]	[541.76379395 516.13647461 0.66786164]	[570.02191162 688.02612305 0.79466331]	[5.64960083e+02 6.88024719e+02 3.60195309e-01]	[459.62475586 218.64784241 0.88618988]	[482.84637451 218.66352844 0.9009788 ]	[436.68353271 205.77796936 0.72382367]	[503.36703491 205.77970886 0.86396366]	[5.62407166e+02 7.11190613e+02 3.44164670e-01]	[5.80236938e+02 7.08533264e+02 3.20503056e-01]	[5.62393188e+02 6.88068054e+02 3.33133668e-01]	[4.90568268e+02 9.00990784e+02 7.78883219e-01]	[4.70027313e+02 8.95845520e+02 7.53777385e-01]	[4.87981506e+02 8.65107361e+02 6.69860482e-01]
[470.02328491 236.43533325 0.88159442]	[472.58203125 277.71865845 0.86822158]	[400.85171509 285.32284546 0.82143211]	[377.69769287 398.22009277 0.94028962]	[364.80831909 505.90844727 0.8492642 ]	[541.76861572 275.04925537 0.89202487]	[580.29931641 380.17153931 0.89375615]	[605.92071533 482.94680786 0.90011424]	[487.95523071 518.74609375 0.68391824]	[439.31777954 521.34136963 0.71363276]	[462.31445312 690.68518066 0.84584415]	[4.82791138e+02 8.52366455e+02 8.47867310e-01]	[541.73626709 516.15612793 0.66595143]	[567.55737305 687.9888916 0.83651829]	[5.62351440e+02 6.67601440e+02 1.28634438e-01]	[459.61401367 218.64982605 0.88091534]	[482.81039429 218.66119385 0.90443206]	[436.69491577 208.26593018 0.72990555]	[503.33154297 208.25178528 0.862674 ]	[5.64786926e+02 6.90595703e+02 1.36922151e-01]	[5.82814697e+02 6.88162842e+02 1.19238093e-01]	[0. 0. 0.]	[4.90553528e+02 9.01008240e+02 7.83170998e-01]	[4.70023987e+02 8.95851624e+02 7.54923940e-01]	[4.87997467e+02 8.65109497e+02 6.64861381e-01]
[469.98614502 236.42695618 0.88480425]	[472.57037354 277.71740723 0.86856681]	[400.83609009 285.31497192 0.82468939]	[377.69683838 398.22793579 0.94155401]	[364.78768921 505.91009521 0.85059667]	[541.76922607 275.05172729 0.8909502 ]	[580.28149414 380.19534302 0.88572657]	[605.90136719 482.93353271 0.90228409]	[487.96380615 518.76916504 0.68431467]	[439.32009888 521.35766602 0.71378213]	[462.30239868 690.65197754 0.85015798]	[4.82782623e+02 8.52376770e+02 8.45611632e-01]	[541.74804688 516.17260742 0.67101502]	[565.0848999 685.5802002 0.85719752]	[5.62288208e+02 6.62420654e+02 1.04578719e-01]	[457.22106934 218.62908936 0.88085371]	[482.79260254 218.65298462 0.90770203]	[436.66299438 205.78302002 0.72324616]	[503.32516479 208.25144958 0.86133873]	[5.62467102e+02 6.88003296e+02 1.16715036e-01]	[5.80342468e+02 6.85565186e+02 8.81124362e-02]	[0. 0. 0.]	[4.90548370e+02 9.01011902e+02 7.81477273e-01]	[4.70023468e+02 8.95859558e+02 7.53250599e-01]	[4.87984741e+02 8.65129333e+02 6.59662008e-01]
[469.96273804 236.43002319 0.88428652]	[472.56817627 277.71759033 0.86705536]	[400.82885742 285.31832886 0.82374692]	[377.6914978 398.23205566 0.94109905]	[364.78036499 505.90893555 0.85266352]	[541.77502441 275.04977417 0.89131141]	[580.29077148 380.18188477 0.88755697]	[605.89404297 482.9677124 0.89655274]	[487.94195557 518.76495361 0.68144798]	[439.31478882 521.36035156 0.71194971]	[462.29742432 690.62139893 0.85169697]	[4.82753479e+02 8.52341919e+02 8.51754665e-01]	[541.72888184 516.15869141 0.66304916]	[565.00695801 685.60308838 0.86215782]	[5.62343628e+02 6.54764709e+02 9.59969983e-02]	[457.21087646 218.62431335 0.87972695]	[482.77844238 218.64915466 0.91009313]	[436.67166138 208.27096558 0.72829765]	[503.3130188 208.2625885 0.8603614]	[5.62312500e+02 6.85688721e+02 7.38386065e-02]	[5.82790161e+02 6.72708252e+02 5.01900204e-02]	[0. 0. 0.]	[4.90562500e+02 8.98502441e+02 7.80691028e-01]	[4.70007538e+02 8.93458130e+02 7.56942213e-01]	[4.87956726e+02 8.65102844e+02 6.57260597e-01]
[467.50201416 236.43041992 0.88494343]	[472.55368042 277.71969604 0.86705834]	[400.82073975 285.32415771 0.82535177]	[377.67617798 398.24804688 0.93998682]	[364.78353882 505.9369812 0.84934229]	[541.77496338 275.05175781 0.89200675]	[580.27990723 380.16616821 0.88876009]	[605.89611816 485.34225464 0.89558911]	[487.94219971 518.77319336 0.68190545]	[439.3170166 521.37017822 0.7123574 ]	[462.287323 690.59484863 0.85237813]	[482.74041748 852.32458496 0.85563368]	[541.72320557 516.17944336 0.65997678]	[564.92156982 685.55285645 0.86505747]	[5.62330200e+02 6.52160034e+02 1.03967346e-01]	[457.20037842 218.62754822 0.87896687]	[482.7734375 218.64175415 0.9126901 ]	[436.66659546 208.29789734 0.72946674]	[503.30966187 208.26765442 0.86099494]	[5.62281799e+02 6.85667175e+02 7.90317953e-02]	[5.80312622e+02 6.80342041e+02 5.93281500e-02]	[0. 0. 0.]	[4.93048218e+02 8.98481689e+02 7.85477161e-01]	[4.70020996e+02 8.93448730e+02 7.66154706e-01]	[4.87946899e+02 8.65076782e+02 6.58120394e-01]
[467.48803711 236.43510437 0.88629037]	[472.53662109 277.72705078 0.8644821 ]	[400.81289673 285.33047485 0.8268615 ]	[377.66867065 398.26651001 0.94382858]	[362.35409546 505.93722534 0.85240465]	[541.77655029 275.05938721 0.89276421]	[580.2901001 380.18447876 0.88796747]	[605.89874268 485.34588623 0.89380765]	[487.93444824 518.78509521 0.68204671]	[439.32128906 521.37835693 0.71235216]	[462.27926636 688.17218018 0.85443121]	[482.74768066 852.32727051 0.85485375]	[541.70941162 516.19421387 0.65807515]	[564.82788086 685.53833008 0.86465192]	[5.62381653e+02 6.47047668e+02 1.11503437e-01]	[457.18823242 218.63346863 0.87682211]	[482.76141357 218.64453125 0.91281724]	[436.64764404 208.30981445 0.74151909]	[503.29681396 208.2537384 0.86113918]	[5.62211853e+02 6.85600342e+02 6.59436584e-02]	[5.80293823e+02 6.77803284e+02 5.59069030e-02]	[0. 0. 0.]	[4.93068390e+02 8.98481262e+02 7.83837140e-01]	[4.70031036e+02 8.93448914e+02 7.64160156e-01]	[4.87951660e+02 8.65079956e+02 6.59055233e-01]
[467.4828186 236.44447327 0.88612372]	[470.04867554 277.73339844 0.86375046]	[400.79470825 287.81329346 0.8288132 ]	[377.66101074 400.61734009 0.94623226]	[362.35632324 505.9468689 0.85117549]	[541.76959229 275.06210327 0.89220971]	[580.29437256 380.18234253 0.89093703]	[605.89697266 482.93692017 0.89676625]	[487.92709351 518.78405762 0.68157852]	[441.68023682 521.38421631 0.71203291]	[462.31896973 688.15533447 0.85833281]	[4.82777985e+02 8.52316040e+02 8.49387050e-01]	[539.30645752 516.17926025 0.65484267]	[562.32287598 685.49383545 0.85510284]	[5.62320984e+02 6.46974548e+02 1.17910989e-01]	[457.18457031 218.64097595 0.87569833]	[482.76165771 218.64273071 0.9135074 ]	[436.64810181 208.32957458 0.74245477]	[503.30169678 205.787323 0.86197501]	[5.59810181e+02 6.85658569e+02 1.06969163e-01]	[5.75213440e+02 6.82927795e+02 1.00207821e-01]	[0. 0. 0.]	[4.93068451e+02 8.98499634e+02 7.82592237e-01]	[4.72519958e+02 8.93455811e+02 7.61310160e-01]	[4.87955444e+02 8.65056274e+02 6.60410881e-01]
[467.49090576 236.46160889 0.88525945]	[470.05310059 280.09713745 0.86432278]	[400.78616333 287.8550415 0.83076036]	[377.6701355 400.61642456 0.9519794 ]	[362.33657837 505.99838257 0.84988207]	[541.76965332 275.05661011 0.89310515]	[580.32147217 380.19338989 0.90085602]	[605.91687012 482.96591187 0.88974196]	[487.94873047 521.2668457 0.68367916]	[441.71331787 523.84454346 0.71036839]	[462.32290649 688.1385498 0.86166257]	[4.82782745e+02 8.52192932e+02 8.51044893e-01]	[539.30255127 518.69061279 0.65911031]	[559.7076416 685.43365479 0.81752086]	[5.57229248e+02 6.46975647e+02 1.51646405e-01]	[457.19134521 218.65461731 0.87649781]	[482.771698 218.65127563 0.91082114]	[436.66409302 210.78578186 0.74584353]	[503.2953186 208.25794983 0.86296058]	[5.49586304e+02 6.85533875e+02 9.92855579e-02]	[5.67479858e+02 6.82963135e+02 1.19488575e-01]	[0. 0. 0.]	[4.93078857e+02 8.98497375e+02 7.82588065e-01]	[4.72526245e+02 8.93429749e+02 7.65266836e-01]	[4.87953827e+02 8.59941650e+02 6.45697713e-01]
[469.96398926 236.47395325 0.88312411]	[472.52267456 280.10101318 0.86432087]	[400.79766846 287.87149048 0.82838726]	[377.6789856 400.63995361 0.95250887]	[362.33520508 508.44882202 0.84489709]	[541.77087402 275.04959106 0.89508712]	[580.30065918 380.15591431 0.89255351]	[605.9354248 485.35153198 0.88825554]	[487.9928894 521.29992676 0.68038225]	[441.73269653 523.87042236 0.70693868]	[462.32757568 688.09973145 0.86096197]	[4.82817719e+02 8.52196472e+02 8.47011328e-01]	[541.71234131 518.73693848 0.66844559]	[552.13336182 685.44616699 0.79043806]	[5.49572876e+02 6.47103638e+02 1.59467250e-01]	[457.20639038 218.67988586 0.87350976]	[482.7795105 218.66384888 0.90972668]	[436.67248535 210.80236816 0.74581945]	[503.28826904 208.25289917 0.86414784]	[5.44610596e+02 6.85548035e+02 9.80695635e-02]	[5.65031372e+02 6.85436218e+02 1.21086627e-01]	[0. 0. 0.]	[4.93086273e+02 8.98509949e+02 7.82162547e-01]	[4.72543701e+02 8.93428101e+02 7.65227258e-01]	[4.87997803e+02 8.59932129e+02 6.39591873e-01]
[469.96466064 236.49064636 0.88243973]	[472.54455566 280.10839844 0.86550367]	[400.81329346 287.87680054 0.82317913]	[377.68508911 400.66860962 0.95394146]	[362.35577393 508.48062134 0.83666945]	[541.78167725 275.06091309 0.89644814]	[580.32769775 380.15444946 0.89935684]	[605.95361328 485.35269165 0.88985461]	[487.99673462 521.33728027 0.67865974]	[441.72451782 523.89263916 0.70488882]	[462.31887817 688.09051514 0.86098063]	[4.82801422e+02 8.52174072e+02 8.50778997e-01]	[541.72973633 518.7789917 0.67427415]	[549.56622314 685.42407227 0.78292274]	[5.47033752e+02 6.49576904e+02 1.98129743e-01]	[457.21856689 221.09341431 0.8753432 ]	[482.78735352 218.68348694 0.90441215]	[436.681427 210.78587341 0.73498756]	[503.30938721 208.27078247 0.87060452]	[5.44565247e+02 6.85601257e+02 1.25863835e-01]	[5.64953003e+02 6.85534729e+02 1.59170091e-01]	[0. 0. 0.]	[4.93071045e+02 8.98509338e+02 7.83170164e-01]	[4.72526276e+02 8.93425720e+02 7.63321638e-01]	[4.87981079e+02 8.57455566e+02 6.39897108e-01]
[470.00094604 236.52789307 0.88175905]	[472.58691406 280.12069702 0.86846536]	[400.83898926 290.35302734 0.82085711]	[377.68511963 400.69598389 0.95333499]	[364.80661011 508.5168457 0.82702088]	[541.79107666 275.0753479 0.89780068]	[582.77154541 380.22970581 0.91102839]	[605.99493408 485.36151123 0.882388 ]	[488.00628662 521.37329102 0.67412329]	[441.74105835 523.9239502 0.69664073]	[462.31793213 688.09576416 0.85938656]	[4.82798218e+02 8.52201111e+02 8.51314545e-01]	[541.7376709 521.2510376 0.67403203]	[549.49230957 685.45635986 0.78581738]	[5.47020691e+02 6.47059326e+02 1.87762827e-01]	[459.6020813 221.12127686 0.87923825]	[482.83688354 221.12539673 0.89890313]	[436.68408203 210.79837036 0.7172572 ]	[503.34988403 208.32392883 0.86668158]	[5.44477417e+02 6.85620178e+02 1.23132631e-01]	[5.64904846e+02 6.85534058e+02 1.44954205e-01]	[0. 0. 0.]	[4.93068390e+02 9.00990356e+02 7.84857750e-01]	[4.72534302e+02 8.93444031e+02 7.61558771e-01]	[4.87978455e+02 8.59936401e+02 6.43780231e-01]
[470.03927612 236.52861023 0.87672102]	[472.61151123 280.15039062 0.8593958 ]	[400.84976196 290.37539673 0.81618726]	[377.71069336 400.72311401 0.94946718]	[364.85305786 511.01611328 0.81848437]	[541.8092041 275.08782959 0.89677012]	[582.81201172 380.23397827 0.90916437]	[606.05224609 485.37921143 0.87446409]	[487.97851562 521.3536377 0.68064821]	[441.73641968 523.89257812 0.70373446]	[462.30743408 688.09521484 0.85861331]	[4.82773407e+02 8.52250366e+02 8.49589348e-01]	[539.30407715 521.2421875 0.66983068]	[546.99560547 685.45025635 0.79617405]	[5.46973938e+02 6.49565613e+02 1.38957441e-01]	[459.61880493 221.14428711 0.87772143]	[482.86035156 221.16720581 0.88904279]	[436.67684937 208.30899048 0.70925885]	[503.3868103 208.34106445 0.86673248]	[5.44365967e+02 6.85616760e+02 9.33542997e-02]	[5.64893738e+02 6.85563782e+02 1.00898854e-01]	[0. 0. 0.]	[4.93094879e+02 8.98512695e+02 7.77833939e-01]	[4.72536774e+02 8.93441162e+02 7.57233560e-01]	[4.87937592e+02 8.60016174e+02 6.41364276e-01]
[472.55325317 236.56591797 0.87273014]	[475.0765686 280.15646362 0.85993618]	[400.86148071 290.39425659 0.81502974]	[377.70410156 400.77328491 0.94219649]	[364.88168335 511.05056763 0.8145535 ]	[541.81561279 275.087677 0.89593709]	[582.85180664 380.22964478 0.91819763]	[606.10021973 485.36083984 0.86608845]	[487.98452759 521.32611084 0.6811114 ]	[441.73501587 523.87097168 0.70736498]	[462.30169678 688.14343262 0.85586536]	[4.82762756e+02 8.52309814e+02 8.47211778e-01]	[539.30963135 518.77532959 0.66853487]	[546.97460938 685.47106934 0.80717731]	[5.49516968e+02 6.47051147e+02 1.34360999e-01]	[459.63537598 221.18574524 0.8763082 ]	[482.90161133 221.20263672 0.88220555]	[436.68710327 208.27319336 0.71110094]	[503.42504883 210.78114319 0.86166078]	[5.44378662e+02 6.85561279e+02 8.57694969e-02]	[5.64918335e+02 6.85508850e+02 9.22240019e-02]	[0. 0. 0.]	[4.93112061e+02 9.00998169e+02 7.77109146e-01]	[4.72572205e+02 8.95860413e+02 7.52730489e-01]	[4.85479553e+02 8.62572388e+02 6.43861890e-01]
[472.54620361 236.64205933 0.85904515]	[475.10668945 280.15823364 0.86395741]	[403.25161743 290.38244629 0.8108784 ]	[377.73034668 400.77514648 0.9403677 ]	[367.37945557 511.03875732 0.81534404]	[541.82843018 275.09118652 0.89574915]	[582.87652588 380.22244263 0.9192031 ]	[608.5390625 482.95898438 0.8560704 ]	[487.97390747 521.30670166 0.67692995]	[441.72348022 523.84973145 0.7019251 ]	[462.31158447 688.12664795 0.85510451]	[4.82760254e+02 8.52298645e+02 8.45284760e-01]	[539.29620361 518.75726318 0.66291481]	[546.95062256 685.49816895 0.80857712]	[5.46978699e+02 6.49644958e+02 1.31836340e-01]	[459.64468384 223.69296265 0.87474424]	[482.92199707 223.74452209 0.87612081]	[439.08084106 205.75428772 0.70410669]	[503.47952271 210.79690552 0.85099077]	[5.44294250e+02 6.85548706e+02 8.71611908e-02]	[5.64880188e+02 6.85479492e+02 8.88846219e-02]	[0. 0. 0.]	[4.93115051e+02 9.00987549e+02 7.76920557e-01]	[4.72576630e+02 8.95850830e+02 7.53796279e-01]	[4.85476624e+02 8.62555054e+02 6.38810694e-01]
[472.54528809 236.64160156 0.85913557]	[475.10928345 280.15612793 0.86436939]	[403.26055908 290.37731934 0.80956459]	[377.7331543 400.76721191 0.94171286]	[367.38442993 511.03396606 0.81478697]	[541.82751465 275.0949707 0.89566243]	[582.87927246 380.21716309 0.92013508]	[608.5390625 482.95880127 0.85604501]	[487.96994019 521.29656982 0.6759795 ]	[441.72103882 523.84136963 0.70168227]	[462.30422974 688.12823486 0.85524905]	[4.82751282e+02 8.52253052e+02 8.43679786e-01]	[539.29302979 518.74707031 0.66089475]	[546.95635986 685.50073242 0.80859911]	[5.46993652e+02 6.49631226e+02 1.35214701e-01]	[459.64614868 223.69233704 0.87469268]	[482.92141724 223.74401855 0.87642515]	[439.08761597 205.75767517 0.70347881]	[503.48126221 210.79075623 0.84956628]	[5.44302307e+02 6.85553833e+02 8.70439261e-02]	[5.64889465e+02 6.85482544e+02 8.98494348e-02]	[0. 0. 0.]	[4.93111511e+02 8.98513184e+02 7.76544869e-01]	[4.72563385e+02 8.93452515e+02 7.56091356e-01]	[4.85473236e+02 8.62498901e+02 6.30977869e-01]
[472.59350586 236.66958618 0.85515982]	[475.12493896 280.16107178 0.86550099]	[403.27514648 290.36312866 0.80759877]	[377.75170898 400.7399292 0.94275904]	[369.90286255 511.04354858 0.81322289]	[541.8392334 275.10443115 0.89603043]	[582.91223145 380.20736694 0.92408192]	[608.62335205 482.95547485 0.84253788]	[487.96707153 521.33746338 0.6794045 ]	[441.73086548 523.87371826 0.69868141]	[462.33462524 688.18286133 0.84550875]	[4.82755219e+02 8.52261841e+02 8.47940028e-01]	[539.2779541 521.22406006 0.66360551]	[546.94268799 685.45788574 0.8088944 ]	[5.46937683e+02 6.54722717e+02 1.26710922e-01]	[459.68069458 223.72772217 0.87786388]	[482.94812012 226.24530029 0.87435311]	[439.13265991 203.19073486 0.72961473]	[505.88842773 208.3414917 0.84156919]	[5.44334351e+02 6.85514404e+02 9.10039991e-02]	[5.64858032e+02 6.85542175e+02 9.61396769e-02]	[0. 0. 0.]	[4.93121216e+02 9.00983398e+02 7.76497006e-01]	[4.72578705e+02 8.95840515e+02 7.58049667e-01]	[4.85453308e+02 8.62515076e+02 6.37641072e-01]
[472.61340332 236.67982483 0.85233182]	[475.16366577 280.17233276 0.8672235 ]	[403.30157471 290.35479736 0.80449539]	[377.75039673 400.77288818 0.93852848]	[369.95535278 511.04141235 0.8134976 ]	[541.85290527 277.47476196 0.89572102]	[582.95117188 380.25772095 0.9151774 ]	[611.10211182 485.45877075 0.81670284]	[487.99676514 521.3359375 0.67802227]	[441.74160767 523.87713623 0.69775498]	[462.34640503 690.59320068 0.84463638]	[4.82762207e+02 8.52225464e+02 8.47779691e-01]	[539.29992676 518.77307129 0.66798365]	[546.94824219 685.43023682 0.81218708]	[5.44456726e+02 6.52194214e+02 1.01828203e-01]	[459.69244385 223.72471619 0.87693924]	[482.96972656 226.25593567 0.87142062]	[439.16928101 203.16136169 0.74314982]	[505.91851807 208.32553101 0.83837032]	[5.44351135e+02 6.85445923e+02 8.23021531e-02]	[5.64841003e+02 6.85463257e+02 8.72406363e-02]	[0. 0. 0.]	[4.93105103e+02 9.00999939e+02 7.76325762e-01]	[4.72559692e+02 8.95837280e+02 7.58628726e-01]	[4.85463959e+02 8.59988098e+02 6.35121763e-01]
[475.13546753 239.05291748 0.86077619]	[477.60180664 280.18453979 0.86994374]	[403.33856201 290.35586548 0.79864836]	[380.08578491 400.75003052 0.94137478]	[372.48022461 511.02978516 0.81658852]	[541.87872314 277.49298096 0.89860588]	[582.9810791 380.29998779 0.91208875]	[611.15765381 485.40997314 0.81748664]	[488.00842285 521.29821777 0.67464733]	[441.74371338 523.8482666 0.69896185]	[462.35638428 690.64300537 0.83872956]	[4.82764923e+02 8.52245117e+02 8.48442793e-01]	[539.30645752 518.73443604 0.66601551]	[546.97906494 682.92480469 0.79811311]	[5.44485352e+02 6.52130798e+02 1.05074570e-01]	[459.73220825 223.74058533 0.87762237]	[485.40029907 226.24507141 0.86514658]	[439.22402954 205.75930786 0.70981288]	[506.00848389 210.77519226 0.8245635 ]	[5.44416443e+02 6.82877197e+02 6.71858713e-02]	[5.64901855e+02 6.82963318e+02 7.65627921e-02]	[0. 0. 0.]	[4.93086487e+02 9.01017944e+02 7.78741062e-01]	[4.72547974e+02 8.95858826e+02 7.56755233e-01]	[4.85474335e+02 8.60014954e+02 6.34240091e-01]
[475.14819336 239.05200195 0.86257166]	[477.60144043 280.18341064 0.87006593]	[403.34329224 290.34320068 0.79692072]	[377.75430298 400.76815796 0.93922478]	[372.49880981 511.06848145 0.81648004]	[541.87817383 277.49557495 0.89877588]	[582.97973633 380.29196167 0.91285324]	[611.15393066 485.41812134 0.81589121]	[490.4859314 521.29956055 0.67197937]	[441.76321411 523.84918213 0.69759697]	[462.3742981 690.63879395 0.83729142]	[4.82770935e+02 8.52268188e+02 8.49170268e-01]	[541.70172119 518.72827148 0.66811109]	[546.97747803 682.91668701 0.79621041]	[5.44449707e+02 6.52135925e+02 9.83095989e-02]	[459.73983765 223.74459839 0.87679446]	[485.41369629 226.24723816 0.86530536]	[439.24526978 205.78227234 0.71006978]	[506.01928711 210.7828064 0.82401276]	[5.44404175e+02 6.82859863e+02 6.44402355e-02]	[5.64914917e+02 6.82973389e+02 7.40540996e-02]	[0. 0. 0.]	[4.93080811e+02 9.01039429e+02 7.78981864e-01]	[4.72541870e+02 8.95875671e+02 7.57707238e-01]	[4.87936798e+02 8.62510681e+02 6.38903618e-01]
[475.15124512 239.05352783 0.8624385 ]	[477.61608887 280.18453979 0.87244737]	[403.34927368 290.34140015 0.79607934]	[377.75778198 400.76535034 0.93862092]	[372.50170898 511.07830811 0.816625 ]	[541.88812256 277.49945068 0.89913094]	[582.9822998 380.31414795 0.91085362]	[611.14465332 485.39227295 0.82082736]	[490.48812866 521.30340576 0.67291993]	[441.76385498 523.84655762 0.69764948]	[462.365448 690.6217041 0.8380366]	[4.82765961e+02 8.52265381e+02 8.49462807e-01]	[541.70465088 518.73815918 0.66975015]	[546.97814941 682.88439941 0.79123491]	[5.44470764e+02 6.49668762e+02 1.02761254e-01]	[459.74468994 223.74830627 0.87672472]	[485.41397095 226.24961853 0.86593288]	[439.26025391 208.26004028 0.70991898]	[506.01828003 210.78773499 0.82415235]	[5.44344543e+02 6.80426086e+02 6.23237304e-02]	[5.64910522e+02 6.82966797e+02 7.11433440e-02]	[0. 0. 0.]	[4.93074768e+02 9.01041260e+02 7.76466608e-01]	[4.72535889e+02 8.95880188e+02 7.55304098e-01]	[4.87936707e+02 8.62509094e+02 6.38220251e-01]
[477.60089111 239.04826355 0.86894155]	[477.61297607 280.18069458 0.87193811]	[403.34185791 290.34802246 0.79652774]	[377.75619507 400.76254272 0.93986011]	[372.49917603 513.56591797 0.8165319 ]	[541.89532471 277.49835205 0.8981685 ]	[582.98681641 380.31469727 0.90970647]	[611.14782715 485.40673828 0.81777769]	[490.48825073 521.31561279 0.67481679]	[441.77658081 523.86523438 0.70000851]	[462.38269043 690.64117432 0.83536941]	[4.82778717e+02 8.52278748e+02 8.50404620e-01]	[541.69750977 518.74835205 0.66863167]	[546.97259521 682.85229492 0.78140056]	[5.44454529e+02 6.49644409e+02 1.10597767e-01]	[459.7661438 223.74302673 0.87626624]	[485.45236206 226.23550415 0.86338598]	[439.27932739 208.2525177 0.71405756]	[508.46252441 210.77938843 0.81599891]	[5.44358459e+02 6.80373901e+02 7.17622563e-02]	[5.64875732e+02 6.82914124e+02 8.25558156e-02]	[0. 0. 0.]	[4.93080627e+02 9.01052429e+02 7.78068662e-01]	[4.72539001e+02 8.95883423e+02 7.56208777e-01]	[4.87955658e+02 8.62522705e+02 6.43733084e-01]
[477.61972046 236.66574097 0.87706608]	[477.6022644 280.18554688 0.86942583]	[403.34313965 290.34402466 0.79700148]	[380.08428955 400.80795288 0.93497205]	[372.46444702 511.09899902 0.81390303]	[541.89904785 277.51187134 0.89931375]	[582.98034668 380.33129883 0.90718949]	[611.13110352 485.4526062 0.81339699]	[490.48272705 521.36383057 0.67669904]	[441.78115845 523.91064453 0.69608438]	[462.41894531 690.64160156 0.83529979]	[482.83108521 852.28759766 0.85411102]	[541.70440674 521.2232666 0.6733638 ]	[546.97772217 680.40081787 0.77941871]	[5.44421570e+02 6.47123657e+02 1.09804645e-01]	[459.77832031 223.741745 0.87618542]	[485.47027588 223.75836182 0.85994232]	[439.31063843 208.30351257 0.7368322 ]	[508.5055542 208.35227966 0.81455594]	[5.44327759e+02 6.77766602e+02 7.84351975e-02]	[5.64832703e+02 6.80323364e+02 8.58189091e-02]	[0. 0. 0.]	[4.93073456e+02 9.01006470e+02 7.84681678e-01]	[4.72553558e+02 8.95838989e+02 7.74121165e-01]	[4.88008057e+02 8.62521179e+02 6.51561797e-01]
[477.65634155 236.66525269 0.88387489]	[477.64596558 280.19393921 0.87579578]	[403.34942627 290.34536743 0.79733318]	[380.09024048 400.83966064 0.93097734]	[372.490448 511.09921265 0.81772602]	[541.9309082 277.52566528 0.89853412]	[585.33459473 382.72512817 0.90308261]	[611.11437988 485.45751953 0.81598657]	[490.48672485 521.35742188 0.6738652 ]	[441.77722168 523.90228271 0.69360256]	[464.84875488 690.68847656 0.82411635]	[4.82877441e+02 8.52260376e+02 8.48368645e-01]	[541.70623779 521.21990967 0.67253667]	[546.97247314 680.37640381 0.77437335]	[5.44473083e+02 6.47114136e+02 1.18064247e-01]	[459.80459595 226.22393799 0.87416536]	[485.48861694 226.2194519 0.85544789]	[439.31988525 208.2795105 0.72911751]	[508.51318359 210.82746887 0.822285 ]	[5.44284973e+02 6.75312317e+02 8.39576423e-02]	[5.64817261e+02 6.80361389e+02 9.16885138e-02]	[0. 0. 0.]	[4.93064728e+02 9.01016663e+02 7.88784683e-01]	[4.72557281e+02 8.93454041e+02 7.73515642e-01]	[4.90525757e+02 8.60002625e+02 6.50043130e-01]
[477.67218018 236.66680908 0.88478857]	[477.67990112 280.20437622 0.87946534]	[403.35327148 290.36306763 0.79905736]	[380.08615112 400.81716919 0.93494254]	[372.49169922 511.07577515 0.81722015]	[544.29711914 277.52783203 0.89908314]	[585.34729004 382.74493408 0.90233421]	[611.09375 485.44522095 0.81702876]	[490.50741577 521.35437012 0.67060429]	[441.77319336 523.90557861 0.69191486]	[464.86260986 690.70471191 0.81934947]	[4.82878021e+02 8.52269043e+02 8.46620977e-01]	[541.71820068 518.77880859 0.67306006]	[546.99212646 677.84667969 0.76476336]	[5.44496948e+02 6.47101746e+02 1.12942748e-01]	[459.81903076 226.223526 0.8746956 ]	[485.49581909 226.2240448 0.85477221]	[441.67120361 208.29518127 0.71995938]	[508.546875 210.82029724 0.82226026]	[5.44289124e+02 6.72741394e+02 9.01559666e-02]	[5.64821472e+02 6.77824036e+02 9.67757031e-02]	[0. 0. 0.]	[4.93078796e+02 9.01015808e+02 7.94216216e-01]	[4.72579498e+02 8.95838623e+02 7.76586115e-01]	[4.90514648e+02 8.60020447e+02 6.47202313e-01]
[477.69204712 236.6673584 0.88714927]	[477.69155884 280.20556641 0.88100183]	[403.37817383 290.34350586 0.79400736]	[380.08432007 400.80761719 0.93629164]	[372.49700928 511.07516479 0.81825626]	[544.300354 277.53924561 0.89981425]	[585.34539795 380.33914185 0.9034642 ]	[611.08776855 485.45614624 0.81563246]	[490.50421143 521.35943604 0.66945285]	[441.77224731 523.91662598 0.68889427]	[464.86480713 693.16943359 0.81555116]	[4.82878113e+02 8.52258423e+02 8.46264541e-01]	[541.71270752 521.21948242 0.67223823]	[547.0012207 680.31195068 0.76624012]	[5.44474487e+02 6.47116882e+02 1.15342803e-01]	[459.83337402 226.22659302 0.87454587]	[487.9302063 226.2202301 0.85267383]	[441.67907715 208.29820251 0.72549224]	[511.01046753 210.82130432 0.82240462]	[5.44306519e+02 6.72761719e+02 9.58679542e-02]	[5.64813782e+02 6.77804688e+02 1.03417821e-01]	[0. 0. 0.]	[4.93083527e+02 9.01016724e+02 7.92682886e-01]	[4.72581512e+02 8.95838562e+02 7.74476945e-01]	[4.90513916e+02 8.60003906e+02 6.46523058e-01]
[477.73083496 236.66023254 0.89504284]	[477.71310425 280.21203613 0.88285506]	[403.39172363 290.3531189 0.79182553]	[377.76098633 400.800354 0.93834841]	[372.49465942 511.09667969 0.81812072]	[544.31066895 277.53985596 0.9011634 ]	[585.36035156 382.73602295 0.90161377]	[611.07855225 485.46783447 0.81415462]	[490.5083313 521.34979248 0.66946203]	[441.76812744 523.91235352 0.6886124 ]	[464.85995483 693.19348145 0.81382638]	[4.82874695e+02 8.52256042e+02 8.47956419e-01]	[541.71636963 518.77185059 0.67155075]	[546.98693848 675.27728271 0.76398498]	[5.44472778e+02 6.47037354e+02 1.22026742e-01]	[462.18664551 226.22267151 0.87540221]	[487.95410156 223.75054932 0.8502754 ]	[441.7069397 208.31529236 0.74632406]	[511.00570679 210.81208801 0.82387662]	[5.44264099e+02 6.70238892e+02 1.03465863e-01]	[5.64784973e+02 6.75200073e+02 1.07010938e-01]	[0. 0. 0.]	[4.93091003e+02 9.00998901e+02 7.92068660e-01]	[4.72587708e+02 8.93445007e+02 7.75743723e-01]	[4.90503357e+02 8.60004578e+02 6.48067832e-01]
[480.11550903 236.67854309 0.89719665]	[477.73635864 280.22525024 0.88323247]	[405.82275391 290.35366821 0.78923744]	[377.75939941 400.8102417 0.93791729]	[372.49584961 513.57495117 0.81849647]	[544.3270874 277.55450439 0.90251708]	[585.3614502 382.7479248 0.89905441]	[608.64990234 485.46078491 0.81521153]	[490.50418091 521.371521 0.66989875]	[441.77682495 523.9331665 0.68642205]	[464.86303711 693.21563721 0.81040365]	[4.82882721e+02 8.52253296e+02 8.48058760e-01]	[541.70465088 521.22766113 0.6709258 ]	[546.98382568 677.76635742 0.76981199]	[5.44390442e+02 6.47049316e+02 1.13260038e-01]	[462.20617676 226.2565155 0.87405896]	[487.97698975 226.22758484 0.8460173 ]	[441.71160889 208.33146667 0.74409533]	[508.54956055 210.82479858 0.82289994]	[5.44263428e+02 6.70249268e+02 1.03873871e-01]	[5.62507019e+02 6.75195984e+02 1.06847756e-01]	[0. 0. 0.]	[4.93088226e+02 9.01001953e+02 7.91861713e-01]	[4.72586273e+02 8.93442383e+02 7.75589287e-01]	[4.90509155e+02 8.59994141e+02 6.51197493e-01]
[480.14254761 239.08726501 0.89595217]	[480.11663818 280.23898315 0.8851586 ]	[405.84747314 290.34283447 0.78586853]	[380.08901978 400.80090332 0.93895334]	[372.49438477 513.59698486 0.8203851 ]	[544.34558105 277.57220459 0.90448046]	[585.37475586 382.74008179 0.89907289]	[611.10040283 487.93136597 0.80633652]	[490.47634888 521.35931396 0.66995353]	[441.77346802 523.91955566 0.687657 ]	[464.84851074 693.20788574 0.81131011]	[4.82878998e+02 8.52242981e+02 8.46661985e-01]	[539.29302979 518.77630615 0.66574579]	[546.96270752 675.29193115 0.77740926]	[5.44342224e+02 6.47046082e+02 1.17640041e-01]	[462.2272644 226.30610657 0.87169266]	[487.99523926 226.27055359 0.84691697]	[441.71899414 210.80130005 0.76838464]	[508.55654907 210.83224487 0.82258207]	[5.44285400e+02 6.72658508e+02 1.09296836e-01]	[5.62490784e+02 6.75221191e+02 1.13256708e-01]	[0. 0. 0.]	[4.93086731e+02 9.01002197e+02 7.91217446e-01]	[4.72593781e+02 8.93438721e+02 7.77424455e-01]	[4.90498444e+02 8.59966797e+02 6.50222540e-01]
[480.15100098 239.12130737 0.89218748]	[480.14099121 280.24038696 0.89078248]	[405.8770752 290.34344482 0.78233117]	[380.09347534 400.79425049 0.93859446]	[372.49645996 513.58392334 0.81922734]	[544.35150146 277.56741333 0.90539902]	[585.37890625 382.74713135 0.8970806 ]	[611.09234619 487.92471313 0.80734873]	[488.01599121 521.36297607 0.6723665 ]	[441.76965332 523.93322754 0.68803769]	[464.84686279 693.22076416 0.81005168]	[4.82881744e+02 8.52262207e+02 8.46970379e-01]	[539.28051758 521.22161865 0.66566354]	[546.9375 675.26678467 0.78468049]	[5.41904419e+02 6.47032288e+02 1.06645539e-01]	[462.23974609 228.81329346 0.87575024]	[487.98883057 226.304245 0.8494308 ]	[441.72952271 210.86117554 0.77244735]	[508.54797363 210.84951782 0.82873672]	[5.41968689e+02 6.70181091e+02 1.01471901e-01]	[5.62478455e+02 6.75180176e+02 1.00022078e-01]	[0. 0. 0.]	[4.93073883e+02 9.01011414e+02 7.92041600e-01]	[4.72580048e+02 8.93445435e+02 7.77205348e-01]	[4.90510956e+02 8.59989563e+02 6.52643859e-01]
[480.16781616 239.15341187 0.88982993]	[480.14651489 280.23913574 0.8925299 ]	[405.87640381 290.34963989 0.78288728]	[380.09152222 400.80221558 0.93679845]	[372.49383545 513.59960938 0.8199203 ]	[544.3503418 277.56491089 0.9057067 ]	[585.37414551 380.30072021 0.8972286 ]	[611.11962891 487.95559692 0.80177999]	[488.00958252 521.3616333 0.67386013]	[441.76821899 523.93322754 0.68928248]	[464.84072876 693.21234131 0.81164169]	[4.82872742e+02 8.52257446e+02 8.47229004e-01]	[539.27386475 521.21966553 0.66614956]	[546.94488525 675.22393799 0.78254116]	[5.44380798e+02 6.47031128e+02 1.13399863e-01]	[462.2543335 228.85574341 0.87958086]	[488.01126099 228.78179932 0.849572 ]	[441.73736572 210.85874939 0.78842241]	[508.5536499 210.88131714 0.83141518]	[5.41970459e+02 6.70144531e+02 1.04252324e-01]	[5.62469177e+02 6.72695618e+02 1.01527922e-01]	[0. 0. 0.]	[4.93081696e+02 9.01005005e+02 7.91242123e-01]	[4.72583527e+02 8.93446167e+02 7.76213765e-01]	[4.90500854e+02 8.59995728e+02 6.51891053e-01]
[480.19216919 239.19094849 0.88440078]	[480.15881348 280.25119019 0.89167434]	[405.89654541 290.36782837 0.7824623 ]	[380.08447266 400.80355835 0.93658543]	[372.48681641 513.64099121 0.82051146]	[544.35522461 277.57080078 0.90338391]	[585.41217041 382.73852539 0.88785821]	[611.13226318 487.98654175 0.79825151]	[488.00930786 521.38439941 0.67672801]	[441.76715088 523.96002197 0.69011676]	[464.84365845 693.23120117 0.81063229]	[4.82867706e+02 8.52265930e+02 8.49697411e-01]	[539.28204346 521.23803711 0.6722582 ]	[546.94873047 675.23547363 0.78213447]	[5.44376648e+02 6.47019531e+02 1.09001406e-01]	[462.28915405 231.29795837 0.87627155]	[490.49710083 228.82417297 0.84833026]	[441.75332642 210.80715942 0.80796915]	[511.03622437 210.87184143 0.83380425]	[5.41969727e+02 6.70147827e+02 1.05299018e-01]	[5.62453674e+02 6.72681030e+02 1.01444632e-01]	[0. 0. 0.]	[4.93079498e+02 9.01000061e+02 7.90897846e-01]	[4.72577972e+02 8.93446411e+02 7.75810957e-01]	[4.90504089e+02 8.60015015e+02 6.53907359e-01]
[480.22814941 241.65704346 0.88350922]	[480.17062378 280.25448608 0.89295679]	[405.91967773 290.36679077 0.78182513]	[377.74554443 400.82528687 0.93154293]	[372.47384644 513.62994385 0.81708962]	[544.35864258 277.57818604 0.90516937]	[585.4173584 382.77175903 0.88228691]	[611.13598633 487.94259644 0.80052769]	[488.01113892 521.35668945 0.67764962]	[441.76495361 523.93200684 0.69368291]	[464.82077026 690.72808838 0.81889111]	[4.82825348e+02 8.52236633e+02 8.51842463e-01]	[539.28930664 518.77667236 0.67102832]	[546.94415283 675.20068359 0.78271574]	[5.44401611e+02 6.46992676e+02 1.29710346e-01]	[462.31689453 231.34513855 0.88084561]	[490.54644775 228.85397339 0.84601372]	[441.75204468 210.82661438 0.80713463]	[511.09332275 210.85702515 0.82872403]	[5.41975037e+02 6.70194275e+02 1.17459968e-01]	[5.62451111e+02 6.72706299e+02 1.18129052e-01]	[0. 0. 0.]	[4.93078522e+02 9.00976501e+02 7.90613830e-01]	[4.72566956e+02 8.93439636e+02 7.78560519e-01]	[4.87985291e+02 8.59993713e+02 6.48352623e-01]
[480.23675537 241.69497681 0.87994343]	[480.17733765 282.68264771 0.89089179]	[405.91955566 290.3744812 0.78253525]	[377.74520874 400.81521606 0.93078005]	[372.46636963 513.62005615 0.81473237]	[544.36730957 277.59088135 0.90490568]	[585.43457031 382.74697876 0.88448429]	[611.12921143 485.48620605 0.80503577]	[488.01538086 521.35070801 0.67622679]	[441.7772522 523.93121338 0.69193482]	[462.44335938 693.17883301 0.8181861 ]	[4.82817810e+02 8.52234497e+02 8.52124214e-01]	[539.2868042 518.76794434 0.66849554]	[546.93695068 675.21398926 0.78581738]	[5.44401001e+02 6.46993469e+02 1.29682973e-01]	[462.34060669 231.37683105 0.879372 ]	[490.57235718 231.30464172 0.84896737]	[441.76974487 210.87350464 0.81167132]	[513.6317749 210.83581543 0.82016367]	[5.41968811e+02 6.70207764e+02 1.17676482e-01]	[5.62441223e+02 6.72714539e+02 1.18348673e-01]	[0. 0. 0.]	[4.93104431e+02 9.00977051e+02 7.91068614e-01]	[4.72587891e+02 8.93440735e+02 7.77217090e-01]	[4.87961273e+02 8.59987793e+02 6.49756789e-01]
[480.27264404 244.21875 0.87697428]	[480.18173218 282.69827271 0.88777184]	[408.38729858 290.36425781 0.7807126 ]	[377.74969482 400.80783081 0.93013448]	[372.46139526 513.62591553 0.81464672]	[544.37072754 277.60690308 0.90388495]	[585.44152832 382.73962402 0.88425744]	[611.12908936 485.47119141 0.80647826]	[488.00668335 521.35559082 0.67814857]	[441.76791382 523.93914795 0.69415879]	[462.43667603 690.71362305 0.82275236]	[482.82202148 852.24847412 0.85369045]	[539.28363037 518.77526855 0.66958249]	[546.91973877 675.25482178 0.79040319]	[5.44414551e+02 6.47035706e+02 1.36256486e-01]	[462.39047241 231.43937683 0.8770597 ]	[493.07565308 231.35470581 0.85761994]	[441.77032471 210.86543274 0.81053698]	[513.63165283 210.77552795 0.79652631]	[5.41947327e+02 6.70241882e+02 1.14933498e-01]	[5.62442078e+02 6.75214783e+02 1.13963537e-01]	[0. 0. 0.]	[4.93090302e+02 9.00977966e+02 7.91535139e-01]	[4.72582275e+02 8.93444519e+02 7.78313279e-01]	[4.87976379e+02 8.60007507e+02 6.51872873e-01]
[480.27734375 244.24459839 0.87717563]	[480.19769287 282.72528076 0.88651252]	[408.41470337 290.36676025 0.77913558]	[377.74810791 400.79724121 0.9325071 ]	[372.46844482 513.63299561 0.81561905]	[544.38775635 277.63452148 0.90031612]	[585.43731689 382.72744751 0.8877275 ]	[611.12976074 485.46820068 0.8069551 ]	[488.0065918 521.37426758 0.67625815]	[441.75643921 523.95440674 0.69178939]	[462.44744873 690.71160889 0.82272929]	[4.82853851e+02 8.52230469e+02 8.48988771e-01]	[539.30047607 521.22833252 0.66999221]	[546.92132568 675.28369141 0.78906345]	[5.44424377e+02 6.47002625e+02 1.41448513e-01]	[462.39630127 233.83399963 0.88127136]	[493.09884644 231.37373352 0.86027777]	[441.76589966 210.92181396 0.81340414]	[513.62664795 210.80592346 0.78927392]	[5.41970520e+02 6.72653137e+02 1.13564149e-01]	[5.62435852e+02 6.75242126e+02 1.13665611e-01]	[0. 0. 0.]	[4.93110565e+02 9.00987000e+02 7.89615154e-01]	[4.72600800e+02 8.93438660e+02 7.75492966e-01]	[4.88014099e+02 8.59972107e+02 6.49170756e-01]
[480.27828979 244.25576782 0.87780416]	[480.20147705 282.71273804 0.8890534 ]	[408.43933105 290.34683228 0.77751666]	[377.74700928 400.77783203 0.9338116 ]	[372.46673584 513.62261963 0.81411487]	[544.38293457 277.63143921 0.90119863]	[585.44042969 382.73092651 0.88604623]	[611.14666748 487.91931152 0.80036831]	[488.01843262 521.37762451 0.67298138]	[441.76473999 523.96563721 0.68810773]	[462.44265747 690.71594238 0.82367414]	[4.82863068e+02 8.52253479e+02 8.49218071e-01]	[539.3157959 521.22949219 0.6700837 ]	[544.53540039 677.84838867 0.80354345]	[5.44406128e+02 6.47086975e+02 1.38585761e-01]	[462.42477417 233.84118652 0.88080901]	[493.09695435 231.41300964 0.8647933 ]	[441.7980957 210.89585876 0.80149186]	[513.61663818 210.83824158 0.78604412]	[5.41981812e+02 6.75239380e+02 1.01613075e-01]	[5.62450928e+02 6.80309387e+02 1.03661045e-01]	[0. 0. 0.]	[4.93079742e+02 9.00993164e+02 7.91913390e-01]	[4.72581207e+02 8.93443054e+02 7.79514849e-01]	[4.90502563e+02 8.59995361e+02 6.48489356e-01]
[480.26602173 246.74946594 0.87449682]	[480.21398926 282.70223999 0.89376515]	[408.45071411 287.88381958 0.7780056 ]	[377.74603271 400.76754761 0.93527824]	[372.47497559 513.61022949 0.81348097]	[544.3961792 277.62161255 0.90164411]	[585.44287109 382.73556519 0.88478374]	[611.15435791 488.00479126 0.79292703]	[490.49230957 523.83319092 0.67107803]	[441.78179932 526.41516113 0.68425429]	[462.43179321 690.69445801 0.82953447]	[4.82857941e+02 8.52243286e+02 8.49971771e-01]	[541.7020874 521.26342773 0.67421281]	[544.50604248 680.36804199 0.81653041]	[5.44394531e+02 6.47084717e+02 1.44136414e-01]	[462.43127441 233.86958313 0.88524628]	[493.07339478 231.45002747 0.86579454]	[441.83895874 213.32537842 0.79268932]	[513.609375 210.82823181 0.79162347]	[5.41973694e+02 6.77749207e+02 9.73111838e-02]	[5.62416992e+02 6.80334839e+02 9.72369164e-02]	[0. 0. 0.]	[4.93076508e+02 9.00987549e+02 7.92361438e-01]	[4.72579651e+02 8.93437805e+02 7.78679967e-01]	[4.90494507e+02 8.59980469e+02 6.48495436e-01]
[480.271698 246.76754761 0.87597924]	[480.2381897 282.71560669 0.89393526]	[408.4732666 287.88821411 0.77638483]	[377.74789429 400.76898193 0.93558711]	[372.47250366 513.60845947 0.81269842]	[544.41546631 277.63525391 0.89844722]	[585.45336914 382.76065063 0.88134724]	[611.16168213 488.01974487 0.79121149]	[490.47946167 523.82904053 0.67328584]	[441.76748657 523.96972656 0.68770808]	[462.42047119 690.68817139 0.83370048]	[482.83441162 852.23492432 0.85409302]	[539.31225586 521.26885986 0.67578936]	[544.47424316 680.41815186 0.83018368]	[5.44393982e+02 6.47067383e+02 1.28453031e-01]	[462.4418335 233.88389587 0.88748395]	[493.08175659 233.83094788 0.86922294]	[441.84753418 213.34532166 0.79290998]	[513.65142822 210.88172913 0.79531664]	[5.41951111e+02 6.77790405e+02 9.03461203e-02]	[5.62363953e+02 6.80359497e+02 8.73241127e-02]	[0. 0. 0.]	[4.93053619e+02 9.00976685e+02 7.93045700e-01]	[4.72559418e+02 8.93434814e+02 7.79448092e-01]	[4.88009308e+02 8.59964783e+02 6.50766015e-01]
[480.26959229 246.78965759 0.87650919]	[480.24435425 282.7204895 0.89352697]	[410.95767212 287.88162231 0.77636874]	[377.74780273 400.78787231 0.93416011]	[372.47039795 513.60888672 0.81301498]	[544.4151001 277.64437866 0.89633024]	[585.45465088 382.76867676 0.87937331]	[611.16931152 490.50695801 0.79071897]	[490.49713135 523.82446289 0.67432177]	[441.77090454 523.96343994 0.68915647]	[462.41583252 690.70611572 0.83031976]	[482.83685303 852.21661377 0.85468453]	[541.70129395 521.26806641 0.67851198]	[544.46490479 682.86834717 0.83760393]	[5.44389099e+02 6.47076416e+02 1.16973177e-01]	[462.44308472 233.88952637 0.89152014]	[493.09014893 233.84625244 0.87238312]	[441.85784912 213.36289978 0.79309022]	[516.12249756 210.90150452 0.79841721]	[0. 0. 0.]	[0. 0. 0.]	[0. 0. 0.]	[4.93082703e+02 9.00990112e+02 7.92561054e-01]	[4.72571320e+02 8.93439087e+02 7.74859965e-01]	[4.87996429e+02 8.59934448e+02 6.55137479e-01]
[480.27389526 246.78134155 0.87711871]	[480.25213623 282.72128296 0.89441907]	[410.96221924 287.87869263 0.77688622]	[377.75338745 400.76245117 0.9367606 ]	[372.4581604 511.09555054 0.80923831]	[544.43096924 277.6463623 0.89521432]	[585.45275879 382.76937866 0.88063622]	[611.16253662 490.48059082 0.7917046 ]	[490.48471069 521.38031006 0.67254162]	[441.7789917 523.94543457 0.68911326]	[462.41775513 690.68707275 0.83293784]	[482.84695435 852.23272705 0.85308856]	[539.30755615 521.24017334 0.67300081]	[544.43035889 682.89178467 0.84880722]	[5.41874756e+02 6.49555664e+02 1.12991981e-01]	[462.45056152 233.88804626 0.89035368]	[493.09783936 233.84446716 0.87209129]	[441.87155151 213.35900879 0.78768677]	[516.13360596 210.89125061 0.796031 ]	[5.41913269e+02 6.80386108e+02 7.62207210e-02]	[5.62242920e+02 6.82863586e+02 6.68189749e-02]	[0. 0. 0.]	[4.93065216e+02 9.00992004e+02 7.92812228e-01]	[4.72566467e+02 8.93438965e+02 7.77158856e-01]	[4.90489136e+02 8.59948242e+02 6.53959095e-01]
[480.27426147 246.76048279 0.87620282]	[480.27191162 282.72732544 0.89491093]	[410.99353027 290.34732056 0.77905154]	[377.75827026 400.78237915 0.93592274]	[372.45770264 511.09277344 0.80926067]	[544.45306396 277.64562988 0.89390045]	[585.45349121 382.771698 0.88100553]	[611.16601562 488.01330566 0.79277635]	[490.51361084 523.83300781 0.67156875]	[441.79412842 523.96948242 0.68441105]	[462.41983032 690.69018555 0.83128011]	[482.84381104 852.22772217 0.85395044]	[541.6998291 521.27008057 0.67706585]	[544.39752197 682.89538574 0.84939617]	[5.41836609e+02 6.47097351e+02 1.19990692e-01]	[464.81958008 233.88000488 0.88629103]	[493.09735107 233.8331604 0.86869812]	[441.87063599 213.34391785 0.77982724]	[516.1416626 210.88572693 0.79507911]	[0. 0. 0.]	[0. 0. 0.]	[0. 0. 0.]	[4.93069519e+02 9.00988098e+02 7.93317199e-01]	[4.72568329e+02 8.93436279e+02 7.77929187e-01]	[4.88013641e+02 8.59939758e+02 6.55028939e-01]
[480.28616333 246.74732971 0.8785373 ]	[480.2857666 282.73233032 0.89468861]	[411.02075195 287.88458252 0.77959561]	[380.08319092 400.78018188 0.93839675]	[372.46789551 511.0730896 0.81052738]	[544.47143555 277.65435791 0.88877332]	[585.47045898 382.76251221 0.8805443 ]	[613.62634277 488.00784302 0.79136097]	[490.51055908 523.83416748 0.67229962]	[441.80038452 526.40863037 0.68504083]	[462.42178345 690.69207764 0.83092141]	[482.84158325 852.2265625 0.85485089]	[539.31939697 521.26763916 0.67773712]	[544.37902832 682.92303467 0.85927767]	[5.41830383e+02 6.47029724e+02 1.17016479e-01]	[464.82870483 233.86851501 0.88246614]	[493.12063599 233.81925964 0.86243677]	[441.87554932 213.33209229 0.77623141]	[516.15649414 210.84494019 0.79379487]	[5.41889648e+02 6.82767761e+02 7.26237893e-02]	[5.62125427e+02 6.80302307e+02 6.12194203e-02]	[0. 0. 0.]	[4.93066742e+02 9.00990662e+02 7.93185890e-01]	[4.72562958e+02 8.93438660e+02 7.76979923e-01]	[4.88015015e+02 8.59940063e+02 6.54814541e-01]
[480.30133057 244.26263428 0.87875301]	[480.29394531 282.73626709 0.89443266]	[411.03720093 287.88806152 0.78013355]	[380.08544922 400.80831909 0.93505836]	[372.47109985 511.07342529 0.81113887]	[544.48419189 277.65505981 0.88698083]	[585.47387695 382.75521851 0.8825317 ]	[613.62768555 487.98562622 0.79330951]	[490.50598145 523.84008789 0.67254996]	[441.79495239 526.41247559 0.68506128]	[462.4178772 690.70550537 0.82951558]	[482.83950806 852.21746826 0.85487229]	[539.31573486 521.27301025 0.67781836]	[544.37023926 682.91552734 0.86070859]	[5.41834290e+02 6.47023315e+02 1.15903229e-01]	[464.84356689 233.85063171 0.87691987]	[495.59820557 231.43222046 0.85921085]	[441.881073 210.91870117 0.77115953]	[516.15905762 210.82688904 0.78819275]	[5.41823853e+02 6.80376770e+02 7.19771311e-02]	[5.59829102e+02 6.80257080e+02 6.05257489e-02]	[0. 0. 0.]	[4.93072571e+02 9.01001587e+02 7.91745722e-01]	[4.72558533e+02 8.93444275e+02 7.73972094e-01]	[4.88014587e+02 8.59930847e+02 6.54699445e-01]
[480.30264282 244.25973511 0.87823743]	[480.30041504 282.72952271 0.89680558]	[413.49291992 287.88485718 0.7806403 ]	[380.08605957 400.78961182 0.93539053]	[372.47265625 511.072052 0.81113905]	[544.4989624 277.64709473 0.8877036 ]	[585.46740723 382.76403809 0.88319647]	[613.62860107 487.97891235 0.79329109]	[490.50308228 523.84533691 0.67349505]	[441.79638672 526.41864014 0.68565834]	[462.42077637 690.71191406 0.82801342]	[4.82848328e+02 8.52256287e+02 8.51827621e-01]	[539.31213379 521.2789917 0.67881358]	[544.36981201 682.91143799 0.85908175]	[5.41818604e+02 6.47020203e+02 1.12502649e-01]	[464.84457397 233.85159302 0.8777194 ]	[495.59695435 231.43293762 0.86138713]	[441.87368774 210.91584778 0.77369702]	[516.14923096 210.81776428 0.78511739]	[5.41791077e+02 6.80350586e+02 6.94741234e-02]	[5.59795044e+02 6.77770813e+02 5.76291420e-02]	[0. 0. 0.]	[4.93061005e+02 9.00993958e+02 7.92087436e-01]	[4.72558197e+02 8.93444519e+02 7.74997056e-01]	[4.90498505e+02 8.59995117e+02 6.52289391e-01]
[480.29922485 244.25300598 0.87633806]	[480.29946899 282.74215698 0.89541513]	[411.03616333 290.3482666 0.78147548]	[380.08486938 400.78982544 0.93530518]	[372.46005249 511.03894043 0.81047249]	[544.49713135 277.65460205 0.88755828]	[585.47418213 382.75744629 0.88252449]	[613.64074707 487.94943237 0.79418057]	[490.50500488 523.82891846 0.67299759]	[441.78652954 523.96575928 0.68761194]	[462.42709351 690.71496582 0.82624936]	[4.82860443e+02 8.52270874e+02 8.48340988e-01]	[541.69500732 521.26312256 0.67805582]	[544.36828613 682.91223145 0.85749763]	[5.41841003e+02 6.47001282e+02 1.15755320e-01]	[464.84460449 233.84153748 0.87582248]	[495.59457397 231.4251709 0.86144817]	[441.87692261 210.88130188 0.77850014]	[516.14880371 210.79954529 0.78835291]	[5.41787354e+02 6.80378601e+02 7.36886263e-02]	[5.59802124e+02 6.77796631e+02 6.12561554e-02]	[0. 0. 0.]	[4.93058929e+02 9.00993652e+02 7.92345047e-01]	[4.72558746e+02 8.93443359e+02 7.75651753e-01]	[4.90511047e+02 8.60010681e+02 6.51129186e-01]
[480.3132019 244.25268555 0.87758034]	[480.29187012 282.77182007 0.8909533 ]	[411.03585815 290.37863159 0.78381276]	[377.75460815 400.80258179 0.9371171 ]	[372.45068359 511.04650879 0.81022322]	[544.50793457 277.66958618 0.88398474]	[585.47753906 380.33630371 0.88487494]	[613.66400146 487.98513794 0.79192948]	[488.02032471 523.82006836 0.67288417]	[441.77655029 523.95709229 0.68803871]	[464.83200073 690.690979 0.82398361]	[4.82868988e+02 8.52286987e+02 8.47890973e-01]	[539.27636719 521.26806641 0.67413247]	[544.34216309 682.93933105 0.86146915]	[5.41772583e+02 6.47026855e+02 1.11833595e-01]	[464.8571167 233.83755493 0.87339491]	[495.61410522 231.41465759 0.85999084]	[441.87658691 210.8901825 0.7862705 ]	[516.13769531 210.79437256 0.78332365]	[5.41817505e+02 6.82792358e+02 7.57411420e-02]	[5.59776917e+02 6.77803589e+02 6.21803254e-02]	[0. 0. 0.]	[4.93074371e+02 9.00984497e+02 7.91925251e-01]	[4.72568634e+02 8.93438171e+02 7.76525676e-01]	[4.90499237e+02 8.62501099e+02 6.52221203e-01]
[480.33026123 246.77946472 0.87950253]	[480.30767822 287.81622314 0.8875643 ]	[413.52667236 292.88665771 0.79342234]	[377.74139404 400.77423096 0.93596542]	[369.95809937 511.07687378 0.80812103]	[544.53582764 280.13818359 0.86820096]	[585.51641846 382.80291748 0.87335175]	[616.18682861 493.09060669 0.7890805 ]	[487.98266602 521.37683105 0.67763692]	[441.76074219 523.94073486 0.69280249]	[464.90161133 693.20794678 0.80721372]	[4.82884491e+02 8.52286133e+02 8.48055840e-01]	[539.24108887 521.25610352 0.67088765]	[544.3012085 685.40142822 0.87288976]	[5.41765198e+02 6.47048462e+02 1.18114911e-01]	[464.87844849 233.87802124 0.87962061]	[495.65206909 233.82740784 0.86112559]	[441.9178772 213.35960388 0.77730787]	[516.19628906 210.85992432 0.7999711 ]	[5.41726440e+02 6.82947266e+02 8.07701349e-02]	[5.59679810e+02 6.80256470e+02 6.71426877e-02]	[0. 0. 0.]	[4.93063293e+02 9.00991699e+02 7.87696719e-01]	[4.72558899e+02 8.93428772e+02 7.71443546e-01]	[4.90519318e+02 8.60017700e+02 6.54519439e-01]
[480.35568237 246.83959961 0.87584698]	[480.3109436 290.37008667 0.8929286 ]	[413.5151062 292.95678711 0.79988194]	[377.73779297 400.76672363 0.9352597 ]	[369.89974976 513.58648682 0.81014663]	[544.54602051 280.19815063 0.85860193]	[585.49407959 382.79638672 0.87114811]	[616.21514893 495.60894775 0.79208195]	[487.98471069 523.85168457 0.6791507 ]	[441.80175781 526.4364624 0.68244028]	[464.89233398 695.74804688 0.80306315]	[4.82891296e+02 8.52316589e+02 8.47432077e-01]	[539.19732666 521.30792236 0.66732842]	[541.94134521 685.47723389 0.87442446]	[5.36719055e+02 6.49611267e+02 9.55364630e-02]	[464.92660522 233.89254761 0.87787843]	[498.13421631 233.89358521 0.88382798]	[444.33587646 213.36366272 0.77553242]	[518.70544434 213.37416077 0.84153962]	[0. 0. 0.]	[0. 0. 0.]	[0. 0. 0.]	[4.93082672e+02 9.00998657e+02 7.85154104e-01]	[4.72563049e+02 8.93440430e+02 7.66672254e-01]	[4.90534821e+02 8.62536926e+02 6.53439343e-01]
[480.36270142 249.37164307 0.88615572]	[480.34890747 290.3961792 0.89317715]	[413.57019043 292.9680481 0.80702245]	[377.72192383 400.82861328 0.9334479 ]	[367.39019775 513.62792969 0.8158288 ]	[546.94976807 280.23754883 0.84763896]	[585.48620605 382.78707886 0.87131733]	[616.22515869 495.67935181 0.79869455]	[488.00997925 523.87597656 0.67558622]	[441.8260498 526.45025635 0.68045354]	[464.88378906 695.76245117 0.80334431]	[4.82886139e+02 8.52286133e+02 8.51768196e-01]	[539.20666504 521.34405518 0.6691916 ]	[541.9173584 685.61010742 0.87408209]	[5.36720886e+02 6.49607178e+02 7.85593614e-02]	[464.95739746 233.93908691 0.88223219]	[498.15692139 233.97238159 0.90047312]	[444.41702271 213.40408325 0.76264513]	[518.73126221 213.43370056 0.85384721]	[0. 0. 0.]	[0. 0. 0.]	[0. 0. 0.]	[4.93103180e+02 9.00994934e+02 7.91013479e-01]	[4.72579437e+02 8.93431458e+02 7.70527542e-01]	[4.90513794e+02 8.60014709e+02 6.50125802e-01]
[480.35678101 251.89538574 0.90509576]	[482.72290039 292.90802002 0.90487403]	[416.02850342 295.42221069 0.81888992]	[377.71762085 400.85949707 0.92243516]	[367.3833313 516.12438965 0.81906509]	[547.00164795 282.71768188 0.83040315]	[585.58575439 385.39865112 0.83692479]	[616.24145508 498.19250488 0.81391323]	[487.99539185 523.90362549 0.67561406]	[441.84298706 526.45611572 0.67506033]	[464.89834595 695.81060791 0.79885614]	[4.82888092e+02 8.52328247e+02 8.48989785e-01]	[536.74383545 521.38330078 0.6633718 ]	[541.85180664 687.99542236 0.85871202]	[5.31555969e+02 6.49646118e+02 7.17042759e-02]	[464.97125244 234.06309509 0.88315415]	[498.13360596 234.08798218 0.90515703]	[446.8789978 213.46205139 0.76953155]	[518.77642822 215.91192627 0.86879581]	[0. 0. 0.]	[0. 0. 0.]	[0. 0. 0.]	[4.93105011e+02 9.01028992e+02 7.87525833e-01]	[4.72591888e+02 8.95838074e+02 7.64045477e-01]	[4.90502655e+02 8.62533875e+02 6.59199774e-01]
[480.36080933 254.3921814 0.92145634]	[482.77191162 295.38726807 0.93112081]	[416.03442383 295.51382446 0.83399659]	[377.7208252 403.30245972 0.91931915]	[367.36148071 516.18383789 0.82597357]	[549.50286865 287.79525757 0.81302303]	[588.03753662 392.9803772 0.83707756]	[616.25512695 498.21636963 0.82033074]	[487.98880005 526.42407227 0.66423023]	[441.83615112 529.01202393 0.66433591]	[464.92947388 703.37939453 0.81048065]	[4.82880280e+02 8.52333984e+02 8.49514365e-01]	[539.18859863 523.88250732 0.66242051]	[541.79522705 688.0579834 0.85569793]	[5.26412598e+02 6.49616272e+02 8.54115114e-02]	[467.40036011 236.49824524 0.89088595]	[498.15133667 236.53097534 0.91292179]	[449.44033813 213.47216797 0.76318491]	[518.79321289 216.00540161 0.88303488]	[0. 0. 0.]	[0. 0. 0.]	[0. 0. 0.]	[4.93106750e+02 9.01046448e+02 7.87760019e-01]	[4.72586365e+02 8.95849487e+02 7.62001812e-01]	[4.88019287e+02 8.62531799e+02 6.67848051e-01]
[482.72650146 254.47291565 0.93008661]	[482.77182007 295.43341064 0.94148123]	[416.06719971 295.57131958 0.84741116]	[377.71743774 403.365448 0.90908706]	[364.86080933 518.71533203 0.84483808]	[547.05621338 287.88818359 0.82008398]	[588.10211182 395.52606201 0.84054518]	[618.73712158 498.2645874 0.82216704]	[487.99911499 526.48803711 0.6587953 ]	[441.85293579 531.57751465 0.65731174]	[464.91070557 705.91711426 0.84772658]	[4.82901062e+02 8.52343689e+02 8.49479556e-01]	[539.19226074 523.94915771 0.65919894]	[541.77807617 690.60766602 0.83954674]	[5.26430115e+02 6.52187012e+02 8.40469748e-02]	[467.47528076 236.61164856 0.87489134]	[498.20077515 236.66111755 0.91099775]	[449.52401733 215.94125366 0.76715952]	[518.75769043 218.52897644 0.84958029]	[0. 0. 0.]	[0. 0. 0.]	[0. 0. 0.]	[4.93088745e+02 9.01041260e+02 7.90488720e-01]	[4.72581238e+02 8.95837158e+02 7.67896473e-01]	[4.90512939e+02 8.62540833e+02 6.69630051e-01]
[482.75341797 254.54785156 0.92961955]	[482.79898071 295.51013184 0.94563448]	[416.08728027 295.64715576 0.84980959]	[377.70046997 405.91046143 0.89169693]	[364.86752319 518.78637695 0.85643959]	[547.06451416 292.90612793 0.83012617]	[588.11706543 395.5914917 0.85289884]	[618.7355957 500.75015259 0.83568788]	[487.99020386 529.00939941 0.6512903 ]	[441.83831787 534.13140869 0.65746486]	[464.91314697 706.0993042 0.85435927]	[4.82903687e+02 8.52314148e+02 8.47974002e-01]	[539.19647217 526.43450928 0.65777385]	[541.75878906 690.72369385 0.81223929]	[5.26464783e+02 6.59833740e+02 1.11892775e-01]	[467.50039673 239.05770874 0.85897535]	[498.21685791 239.09938049 0.9050355 ]	[452.08389282 216.1260376 0.7644794 ]	[518.72192383 221.17054749 0.82120556]	[5.36682556e+02 6.88089966e+02 1.17717326e-01]	[5.49512451e+02 6.85533386e+02 1.10362694e-01]	[0. 0. 0.]	[4.93091248e+02 9.01040405e+02 7.85320640e-01]	[4.72585907e+02 8.93447510e+02 7.62765884e-01]	[4.90510742e+02 8.60022827e+02 6.60399616e-01]
[482.80209351 256.96676636 0.92705792]	[482.82165527 295.58581543 0.94394475]	[416.09594727 298.04577637 0.85386157]	[377.69338989 408.45974731 0.88431036]	[364.86038208 521.23468018 0.86808336]	[549.50744629 295.40655518 0.83803082]	[588.08575439 398.06878662 0.87120652]	[618.75097656 500.89053345 0.8416481 ]	[487.96035767 531.55670166 0.65173852]	[441.82403564 534.17205811 0.65890849]	[464.92245483 708.55584717 0.85331571]	[4.82907898e+02 8.52333557e+02 8.47837389e-01]	[536.73498535 526.51055908 0.64696991]	[541.7286377 700.83966064 0.79506868]	[5.36660767e+02 6.62435791e+02 1.48184210e-01]	[469.98956299 239.12940979 0.85118461]	[500.64239502 241.62095642 0.89548308]	[454.56491089 218.64823914 0.76497483]	[518.72229004 228.78895569 0.82399148]	[5.36765137e+02 6.90598999e+02 1.29267901e-01]	[5.49509521e+02 6.88141479e+02 1.39486268e-01]	[0. 0. 0.]	[4.93069580e+02 9.01049316e+02 7.87189126e-01]	[4.72556671e+02 8.93454468e+02 7.63878942e-01]	[4.90530121e+02 8.62510803e+02 6.61963582e-01]
[482.87487793 257.03210449 0.9274326 ]	[482.834198 295.65093994 0.94068432]	[416.11773682 298.08560181 0.85444206]	[377.6696167 413.51751709 0.89170635]	[364.83843994 521.36004639 0.88192332]	[549.53405762 295.48959351 0.85231262]	[588.04406738 398.1187439 0.8826403 ]	[618.75158691 503.25390625 0.83955038]	[487.97143555 534.1138916 0.65164852]	[441.84533691 536.70166016 0.66295844]	[464.9319458 708.61761475 0.84382641]	[4.82890869e+02 8.52342773e+02 8.49040449e-01]	[536.73492432 529.04656982 0.64130712]	[541.75335693 703.36932373 0.82718396]	[5.34156067e+02 6.64913513e+02 1.39360175e-01]	[472.5440979 239.18591309 0.8446852 ]	[500.73376465 241.72639465 0.89713877]	[454.60144043 221.13934326 0.77133578]	[518.77740479 231.31489563 0.84528303]	[5.39225159e+02 6.93178894e+02 1.19386323e-01]	[5.49582275e+02 6.90592407e+02 1.34393930e-01]	[0. 0. 0.]	[4.90553345e+02 9.01020691e+02 7.89056540e-01]	[4.70045197e+02 8.93429871e+02 7.70261467e-01]	[4.90510406e+02 8.62527893e+02 6.57931685e-01]
[482.86700439 257.15966797 0.90906453]	[482.85107422 298.08255005 0.94295985]	[416.1350708 298.17422485 0.84806848]	[377.66867065 416.04370117 0.9059301 ]	[364.85946655 523.8659668 0.8788057 ]	[549.55932617 295.56350708 0.85547376]	[588.04644775 398.19903564 0.88207161]	[618.77825928 503.34747314 0.84387589]	[487.99359131 534.1619873 0.6565209 ]	[441.89245605 539.20300293 0.66923916]	[464.94827271 708.71881104 0.82943749]	[4.82879608e+02 8.52376526e+02 8.44461918e-01]	[536.71936035 531.56134033 0.64439768]	[541.75549316 703.49401855 0.84239686]	[5.34133362e+02 6.64965088e+02 1.28545374e-01]	[470.04385376 241.71809387 0.82568896]	[500.75958252 246.79994202 0.89760017]	[454.587677 221.09855652 0.75395751]	[521.24176025 231.34983826 0.87074053]	[5.41647400e+02 7.00847351e+02 9.96889994e-02]	[0. 0. 0.]	[0. 0. 0.]	[4.90531952e+02 9.01025024e+02 7.86727369e-01]	[4.70022400e+02 8.93444824e+02 7.68581986e-01]	[4.90495392e+02 8.65044067e+02 6.58770561e-01]
[482.88766479 259.64605713 0.88142407]	[482.84985352 298.16275024 0.93591714]	[416.15115356 298.24871826 0.842058 ]	[377.67828369 416.1713562 0.92488539]	[364.85342407 523.93682861 0.86919063]	[549.57122803 295.62728882 0.85643631]	[588.07244873 400.64050293 0.87800747]	[618.81243896 503.43032837 0.83901834]	[490.50366211 539.23291016 0.66235161]	[444.29580688 539.30438232 0.67104018]	[464.9289856 711.25262451 0.82365811]	[4.82868927e+02 8.52372559e+02 8.41430485e-01]	[539.18005371 536.66351318 0.65121484]	[541.72741699 705.94818115 0.85373539]	[5.31558899e+02 6.64990540e+02 1.06972232e-01]	[472.53085327 246.81047058 0.81631237]	[500.76495361 249.37905884 0.90114278]	[454.63516235 221.20388794 0.74921215]	[521.26190186 231.38566589 0.87080348]	[5.41620544e+02 7.03463013e+02 8.92008841e-02]	[0. 0. 0.]	[0. 0. 0.]	[4.90517487e+02 9.01005371e+02 7.87720859e-01]	[4.70013916e+02 8.93437256e+02 7.68274248e-01]	[4.88007812e+02 8.62578247e+02 6.50595546e-01]
[482.91946411 262.16345215 0.86356819]	[482.83239746 298.25497437 0.92762446]	[418.54330444 300.7505188 0.83318079]	[377.67437744 418.58496094 0.92755926]	[364.85632324 523.98944092 0.85902458]	[549.56921387 298.03619385 0.86362737]	[588.11645508 400.74298096 0.87005574]	[618.81646729 505.93460083 0.82351035]	[490.54742432 539.29632568 0.66603893]	[444.33602905 541.76464844 0.66749704]	[464.90527344 713.74023438 0.82087821]	[4.82869110e+02 8.52354309e+02 8.46755028e-01]	[539.21325684 539.22143555 0.66109186]	[541.67749023 706.01049805 0.83953619]	[5.34129395e+02 6.65008789e+02 1.12034053e-01]	[472.56951904 251.83203125 0.82784998]	[500.76269531 251.88485718 0.91158092]	[454.650177 226.29481506 0.75797862]	[521.28747559 231.43798828 0.87156367]	[5.39291382e+02 7.05777100e+02 1.00092337e-01]	[0. 0. 0.]	[0. 0. 0.]	[4.90517670e+02 9.01010254e+02 7.86904216e-01]	[4.70009094e+02 8.93436523e+02 7.69540429e-01]	[4.88020660e+02 8.62552612e+02 6.62178934e-01]
[482.93637085 264.73983765 0.84938037]	[482.83441162 300.70962524 0.91551054]	[418.55197144 303.27572632 0.82300228]	[377.70251465 418.66714478 0.93875426]	[364.85617065 526.43933105 0.84601718]	[549.59075928 298.11172485 0.85908985]	[588.1171875 400.7850647 0.86002213]	[618.80566406 505.97094727 0.81477314]	[490.56536865 541.80773926 0.67607391]	[444.31796265 541.84539795 0.67845595]	[467.39416504 713.73529053 0.81398064]	[4.82899170e+02 8.52363647e+02 8.37625325e-01]	[539.22943115 539.28845215 0.67222905]	[539.26953125 706.06689453 0.83715051]	[5.31558044e+02 6.64960327e+02 1.12490147e-01]	[472.60717773 251.94075012 0.84619737]	[500.7668457 254.34165955 0.91918135]	[457.06268311 231.31967163 0.76427937]	[521.2779541 233.8618927 0.87465543]	[5.39257812e+02 7.05839355e+02 1.02476925e-01]	[0. 0. 0.]	[0. 0. 0.]	[4.90505981e+02 9.01014587e+02 7.80642390e-01]	[4.69981689e+02 8.93433167e+02 7.68515408e-01]	[4.90517090e+02 8.62550476e+02 6.57268167e-01]
[482.96243286 267.27194214 0.84223676]	[482.81539917 303.21408081 0.898911 ]	[416.17181396 308.33496094 0.81148505]	[377.71572876 418.75180054 0.94534451]	[364.83450317 526.49267578 0.84064418]	[549.56872559 298.17416382 0.8525573 ]	[588.12109375 400.81170654 0.85668081]	[618.8081665 508.4894104 0.800726 ]	[490.56695557 541.78405762 0.67257315]	[444.33401489 541.82440186 0.67607021]	[470.00439453 713.7668457 0.80407369]	[4.82910919e+02 8.52364258e+02 8.39904487e-01]	[539.222229 539.26879883 0.66486257]	[539.24194336 706.1383667 0.8295157 ]	[5.28977112e+02 6.65043762e+02 1.27147675e-01]	[475.09667969 254.36712646 0.86139119]	[500.77813721 254.3830719 0.92437363]	[454.59671021 231.35684204 0.75349194]	[521.29656982 233.85983276 0.87016988]	[0. 0. 0.]	[0. 0. 0.]	[0. 0. 0.]	[4.93066925e+02 9.01048950e+02 7.81674147e-01]	[4.72546143e+02 8.95842957e+02 7.54516661e-01]	[4.88022308e+02 8.62537598e+02 6.73437774e-01]
[482.97406006 269.85702515 0.84813565]	[482.8430481 305.83828735 0.88581276]	[418.54605103 310.89715576 0.82064682]	[377.70172119 421.17645264 0.94481796]	[364.8059082 529.01605225 0.83302057]	[552.10113525 300.68463135 0.83351278]	[590.57202148 403.28915405 0.83586282]	[618.83624268 511.07672119 0.79697198]	[490.57208252 541.88708496 0.6732865 ]	[444.33035278 544.34521484 0.67346764]	[475.06582642 716.25701904 0.80639434]	[4.82914612e+02 8.52344299e+02 8.43628824e-01]	[539.22381592 541.81262207 0.66961253]	[539.20617676 708.55352783 0.84152955]	[5.18729492e+02 6.67600220e+02 1.51871920e-01]	[475.07827759 254.42111206 0.86919481]	[500.82601929 254.45677185 0.93773305]	[454.58151245 231.38240051 0.75023413]	[521.3583374 233.94433594 0.87912023]	[0. 0. 0.]	[0. 0. 0.]	[0. 0. 0.]	[4.93045990e+02 9.01032959e+02 7.86132753e-01]	[4.72523773e+02 8.93445251e+02 7.60366142e-01]	[4.90488831e+02 8.62505737e+02 6.66647017e-01]
[485.34988403 272.35324097 0.86626673]	[482.87591553 310.92816162 0.8881191 ]	[418.55603027 313.42608643 0.83367258]	[377.69177246 421.21124268 0.94837761]	[364.78909302 531.57263184 0.83155805]	[552.13513184 303.23394775 0.81548029]	[590.59857178 405.82150269 0.82399952]	[618.83215332 513.61499023 0.79735059]	[490.52703857 541.83654785 0.6774776 ]	[444.30929565 541.85321045 0.6795215 ]	[475.162323 721.40075684 0.82232565]	[4.82917297e+02 8.52360718e+02 8.42680156e-01]	[536.73120117 541.78112793 0.65905994]	[536.72412109 708.63928223 0.82531369]	[5.11017181e+02 6.72648621e+02 1.57683149e-01]	[475.10473633 254.49874878 0.8824904 ]	[500.82006836 254.52954102 0.93801028]	[454.65057373 233.88833618 0.77480191]	[521.36968994 234.04093933 0.89405179]	[0. 0. 0.]	[0. 0. 0.]	[0. 0. 0.]	[4.93065125e+02 9.01032654e+02 7.86203086e-01]	[4.72547089e+02 8.93441528e+02 7.65077055e-01]	[4.87993713e+02 8.62526733e+02 6.69524193e-01]
[485.39840698 274.86190796 0.89171386]	[482.89953613 313.45880127 0.90935719]	[418.58111572 313.53326416 0.85545498]	[377.66815186 421.2635498 0.94328123]	[362.31881714 534.1114502 0.84229589]	[552.14398193 305.83065796 0.80334592]	[590.62591553 408.44665527 0.81134456]	[621.27606201 518.65081787 0.81568736]	[490.5369873 541.90136719 0.67829537]	[444.32885742 541.90936279 0.67694926]	[477.63146973 723.97235107 0.84565079]	[4.82916077e+02 8.52364746e+02 8.44587922e-01]	[536.71551514 541.84100342 0.66504955]	[536.74359131 711.19677734 0.79196692]	[5.05912811e+02 6.77777527e+02 1.65703937e-01]	[475.09765625 256.98226929 0.88594484]	[500.83892822 256.93954468 0.94509029]	[454.60995483 234.04679871 0.72068274]	[521.37921143 236.43611145 0.89222711]	[0. 0. 0.]	[0. 0. 0.]	[5.03271484e+02 6.80342285e+02 7.73678347e-02]	[4.93065002e+02 9.01036255e+02 7.85717547e-01]	[4.72538544e+02 8.93444885e+02 7.65441835e-01]	[4.87987488e+02 8.62529907e+02 6.71409130e-01]
[485.44369507 274.94668579 0.8995558 ]	[482.92492676 315.91552734 0.91711807]	[418.60696411 316.0017395 0.8657161 ]	[377.66687012 421.26672363 0.93323284]	[362.25366211 531.62664795 0.85231656]	[554.66064453 308.41366577 0.79965329]	[590.63104248 411.01083374 0.80769777]	[618.84790039 521.19470215 0.83405977]	[490.5632019 544.40667725 0.67903537]	[444.32559204 544.39764404 0.68248427]	[477.64041138 724.03729248 0.85418427]	[4.82922699e+02 8.52372620e+02 8.46205235e-01]	[539.19903564 544.36340332 0.67448193]	[534.1451416 716.33660889 0.75396127]	[5.08475555e+02 6.77812134e+02 1.66143268e-01]	[475.165802 257.09686279 0.89269161]	[500.84643555 257.0960083 0.94566888]	[457.11584473 236.51765442 0.76621199]	[521.34832764 236.60682678 0.87029982]	[0. 0. 0.]	[0. 0. 0.]	[0. 0. 0.]	[4.90569031e+02 9.01064209e+02 7.84094930e-01]	[4.72523193e+02 8.95844482e+02 7.69057512e-01]	[4.88010681e+02 8.62527771e+02 6.80619240e-01]
[485.49310303 275.07507324 0.90424168]	[482.94204712 315.9864502 0.92466199]	[418.63580322 316.08929443 0.87593853]	[377.62832642 421.32199097 0.92577994]	[359.83221436 536.66540527 0.87392074]	[554.67773438 310.94851685 0.80643916]	[593.11761475 416.07525635 0.82961321]	[621.27282715 521.34155273 0.85048527]	[493.0413208 547.00463867 0.66665512]	[444.35403442 546.96173096 0.66985601]	[477.65298462 726.53729248 0.86959028]	[4.82913666e+02 8.52366394e+02 8.50081801e-01]	[539.20965576 546.96203613 0.66650599]	[534.10046387 718.88464355 0.76125598]	[5.08477478e+02 6.80351013e+02 1.82668000e-01]	[477.65621948 259.57369995 0.88994205]	[500.89434814 259.58459473 0.9440676 ]	[457.19528198 239.07922363 0.77279907]	[521.36987305 239.17297363 0.83356529]	[0. 0. 0.]	[0. 0. 0.]	[5.03296661e+02 6.82900940e+02 8.03784281e-02]	[4.93056213e+02 9.01044250e+02 7.85972059e-01]	[4.72545441e+02 8.95837524e+02 7.68956900e-01]	[4.87985413e+02 8.62513733e+02 6.80822313e-01]
[487.99664307 277.4682312 0.89784956]	[482.97021484 316.04440308 0.9195931 ]	[418.64294434 316.12997437 0.87700725]	[377.60925293 421.34814453 0.92096037]	[359.8001709 539.2020874 0.89316356]	[557.22155762 313.4666748 0.81868362]	[593.11315918 418.57559204 0.8554548 ]	[621.28265381 521.37896729 0.85174787]	[493.04708862 549.51556396 0.65800476]	[444.35125732 547.01446533 0.65918946]	[477.63360596 726.57495117 0.86657727]	[4.82909454e+02 8.52394165e+02 8.48457098e-01]	[539.23223877 547.01501465 0.666017 ]	[529.07104492 721.39007568 0.76617587]	[5.13588257e+02 6.80410034e+02 1.77571267e-01]	[477.71673584 259.63327026 0.88893986]	[503.32019043 259.66369629 0.92819411]	[457.22463989 239.15441895 0.74003774]	[523.78826904 241.70875549 0.82923609]	[0. 0. 0.]	[0. 0. 0.]	[0. 0. 0.]	[4.93047363e+02 9.01039795e+02 7.83870101e-01]	[4.72539764e+02 8.93451721e+02 7.71672845e-01]	[4.87981812e+02 8.62555908e+02 6.83622837e-01]
[490.52709961 277.55047607 0.89244437]	[485.36257935 316.13583374 0.92132306]	[418.66720581 316.1781311 0.88208461]	[377.58532715 423.80255127 0.90328604]	[359.73571777 539.30072021 0.91340661]	[557.26477051 315.95016479 0.83544058]	[590.63775635 418.66955566 0.86205208]	[621.27288818 523.90679932 0.85362709]	[490.53567505 549.56213379 0.65691453]	[444.31109619 549.50769043 0.6581015 ]	[477.64675903 726.60638428 0.86771715]	[482.89413452 852.38787842 0.85307068]	[539.19543457 549.53625488 0.65636343]	[529.07440186 721.4677124 0.77642465]	[5.11052765e+02 6.82935547e+02 1.78259820e-01]	[480.1368103 259.71365356 0.88121808]	[503.39904785 262.16970825 0.90331948]	[459.61541748 241.70518494 0.75226825]	[523.80834961 246.81307983 0.84380001]	[0. 0. 0.]	[0. 0. 0.]	[0. 0. 0.]	[4.93079529e+02 9.01018860e+02 7.89430380e-01]	[4.72575256e+02 8.95837769e+02 7.73879826e-01]	[4.87939453e+02 8.62541382e+02 6.86265111e-01]
[490.56222534 277.62039185 0.88395202]	[485.39376831 318.54727173 0.91552281]	[418.68417358 318.56707764 0.88266152]	[377.58761597 423.84927368 0.89578766]	[359.7048645 541.74212646 0.92945296]	[559.72912598 316.03482056 0.84771669]	[590.64526367 418.73641968 0.86005509]	[621.2946167 524.00158691 0.84460962]	[490.51290894 552.0760498 0.65654081]	[444.31408691 549.57086182 0.65646607]	[477.62954712 726.65002441 0.86338496]	[4.82897644e+02 8.54799255e+02 8.48978996e-01]	[536.72039795 549.54827881 0.65143621]	[528.98919678 723.95880127 0.78821564]	[5.11024231e+02 6.85392944e+02 1.79303914e-01]	[480.16448975 262.17837524 0.87843502]	[503.44979858 264.73153687 0.88521761]	[459.66809082 246.77470398 0.75653815]	[523.90032959 249.38391113 0.84253001]	[0. 0. 0.]	[0. 0. 0.]	[0. 0. 0.]	[4.93070648e+02 9.01033142e+02 7.88959324e-01]	[4.72561401e+02 8.95852112e+02 7.75162697e-01]	[4.87960846e+02 8.65045654e+02 6.85866714e-01]
[493.0796814 280.10568237 0.85803676]	[485.41217041 318.63867188 0.9150812 ]	[418.71975708 318.6552124 0.89093763]	[377.57254028 426.37252808 0.87372977]	[359.64535522 541.79058838 0.94266486]	[559.74395752 316.1477356 0.87309027]	[593.12335205 421.18005371 0.85376376]	[621.27813721 526.50964355 0.82101077]	[490.49990845 552.065979 0.6562472 ]	[444.33123779 549.55078125 0.65408921]	[477.63101196 729.10144043 0.86014074]	[4.82895416e+02 8.54835327e+02 8.47202897e-01]	[536.66772461 549.53424072 0.64315033]	[528.9866333 726.42687988 0.79786867]	[5.05978851e+02 6.85539490e+02 1.78555116e-01]	[480.18954468 264.77416992 0.87324929]	[503.49234009 267.32910156 0.88057935]	[459.69247437 246.77061462 0.74623799]	[523.9887085 251.88554382 0.84734237]	[0. 0. 0.]	[0. 0. 0.]	[5.03314026e+02 6.88064636e+02 7.88880214e-02]	[4.93043640e+02 9.01006592e+02 7.92886436e-01]	[4.72533447e+02 8.93452759e+02 7.84170985e-01]	[4.87964813e+02 8.65092163e+02 6.88568413e-01]
[495.59655762 282.69869995 0.8360042 ]	[485.42614746 318.734375 0.90273738]	[418.7326355 321.15542603 0.87724769]	[377.56176758 428.93798828 0.85893148]	[359.6182251 541.88848877 0.94747305]	[559.76470947 318.56756592 0.88453579]	[590.64770508 421.23016357 0.83555299]	[621.26965332 529.00976562 0.81397516]	[490.51473999 554.6416626 0.66360921]	[444.34698486 552.09356689 0.65419543]	[477.71536255 729.0489502 0.87157553]	[4.82904175e+02 8.54870117e+02 8.41797292e-01]	[536.68139648 552.13134766 0.65033954]	[528.96362305 726.53009033 0.81152582]	[5.05890961e+02 6.85496765e+02 1.42605633e-01]	[480.20785522 269.90045166 0.8778218 ]	[505.88650513 269.89300537 0.88999218]	[459.76858521 249.33021545 0.74822831]	[526.40039062 251.88616943 0.85353678]	[0. 0. 0.]	[0. 0. 0.]	[0. 0. 0.]	[4.90551941e+02 9.01000061e+02 7.94791400e-01]	[4.72528778e+02 8.93447876e+02 7.90006816e-01]	[4.87982666e+02 8.65135620e+02 6.90240145e-01]
[493.07592773 285.24188232 0.82766682]	[485.41452026 321.20843506 0.88433379]	[418.73382568 321.25674438 0.85914838]	[377.5614624 434.05575562 0.86886621]	[359.58459473 541.90527344 0.94675338]	[559.77197266 318.68807983 0.87003917]	[593.11029053 421.32836914 0.82549679]	[621.30194092 531.58551025 0.81748635]	[490.55160522 554.67272949 0.66282898]	[444.38134766 552.1227417 0.65031081]	[480.14691162 729.0168457 0.87794513]	[4.82917847e+02 8.54893005e+02 8.38163197e-01]	[536.70831299 554.64581299 0.65945601]	[529.04003906 726.59155273 0.80979896]	[5.03366241e+02 6.85450073e+02 1.50384724e-01]	[480.20166016 272.39675903 0.88938296]	[503.48721313 272.41918945 0.90506482]	[459.76168823 251.87159729 0.75714034]	[526.41162109 254.39834595 0.86342621]	[0. 0. 0.]	[0. 0. 0.]	[5.00729462e+02 6.90614075e+02 5.28903790e-02]	[4.90548767e+02 9.01003967e+02 7.94370055e-01]	[4.72529816e+02 8.93449219e+02 7.89927661e-01]	[4.87982452e+02 8.67605042e+02 6.96097255e-01]
[493.05288696 287.8164978 0.82805371]	[485.40124512 323.72738647 0.87072796]	[418.73895264 323.76641846 0.84368283]	[377.56326294 436.61578369 0.88724989]	[359.57931519 544.32543945 0.9427461 ]	[559.73620605 321.1680603 0.84765625]	[590.63867188 421.34643555 0.82078463]	[621.29302979 534.16070557 0.81465292]	[493.06817627 557.25952148 0.66757429]	[444.4135437 557.1875 0.64894903]	[480.19473267 726.57122803 0.8854841 ]	[4.82916016e+02 8.54901550e+02 8.37424576e-01]	[539.17730713 557.23223877 0.66715086]	[529.03265381 729.03826904 0.82138753]	[5.03333099e+02 6.85508850e+02 1.56015962e-01]	[480.20108032 272.48696899 0.90393043]	[503.48458862 274.88067627 0.91395533]	[459.77304077 251.89753723 0.72703701]	[526.40637207 254.43765259 0.85942429]	[0. 0. 0.]	[0. 0. 0.]	[5.00717468e+02 6.90612854e+02 5.84267788e-02]	[4.93063080e+02 9.01040649e+02 7.95113564e-01]	[4.72568024e+02 8.95866028e+02 7.85431981e-01]	[4.87942444e+02 8.67609985e+02 6.97455645e-01]
[493.12200928 290.38092041 0.8370195 ]	[485.44009399 326.29849243 0.84727764]	[418.75030518 326.32766724 0.83182877]	[377.59353638 439.1038208 0.91330767]	[359.56951904 544.33886719 0.94147074]	[559.76794434 321.26025391 0.83924192]	[593.16589355 426.37106323 0.78787071]	[621.27398682 534.1383667 0.81240433]	[493.10345459 562.27374268 0.6769467 ]	[446.87078857 559.80285645 0.65656173]	[480.21389771 729.02929688 0.88504124]	[4.82924683e+02 8.57413635e+02 8.31298590e-01]	[539.19921875 559.81616211 0.677751 ]	[531.53039551 729.11218262 0.81246632]	[5.00795990e+02 6.88009277e+02 1.47457361e-01]	[480.23440552 274.94735718 0.92139494]	[505.88650513 274.97024536 0.91607022]	[459.77999878 254.3762207 0.75261438]	[526.43286133 254.45263672 0.85823977]	[0. 0. 0.]	[0. 0. 0.]	[0. 0. 0.]	[4.90568054e+02 9.01058350e+02 7.90283263e-01]	[4.72536255e+02 8.95877197e+02 7.86971152e-01]	[4.87963806e+02 8.67697815e+02 7.16092408e-01]
[495.61407471 292.93005371 0.85697263]	[485.44958496 328.89984131 0.84082329]	[418.74917603 328.91088867 0.83364463]	[377.61383057 439.22888184 0.93551171]	[359.56826782 544.44195557 0.93206859]	[559.79559326 323.7383728 0.83620769]	[593.15649414 426.36941528 0.78631616]	[621.29174805 539.20318604 0.82885832]	[493.09442139 562.32397461 0.68306774]	[446.88824463 562.27838135 0.65933031]	[480.2428894 729.16345215 0.87543434]	[4.82919495e+02 8.57361572e+02 8.35299134e-01]	[536.74127197 562.30114746 0.68054658]	[529.05224609 729.22894287 0.8006056 ]	[4.98257690e+02 6.88107483e+02 1.39835835e-01]	[480.23068237 275.06643677 0.93267608]	[505.9085083 275.0680542 0.92302895]	[459.7114563 251.95779419 0.74983013]	[526.48352051 254.51223755 0.85904998]	[0. 0. 0.]	[0. 0. 0.]	[0. 0. 0.]	[4.93047638e+02 9.03537842e+02 7.91278362e-01]	[4.72557953e+02 8.95885071e+02 7.85077929e-01]	[4.87969299e+02 8.67633972e+02 7.10162759e-01]
[495.60385132 295.42218018 0.88211918]	[485.47747803 331.49911499 0.85092282]	[418.77957153 333.92388916 0.84218049]	[377.62359619 439.30603027 0.93569326]	[359.58624268 544.53857422 0.9187302 ]	[559.79602051 323.80557251 0.83119631]	[595.73046875 434.0375061 0.78987557]	[621.27868652 541.76922607 0.85564959]	[493.0324707 562.347229 0.6788637]	[444.41229248 562.2946167 0.66393167]	[480.25488281 729.11462402 0.87864655]	[4.82938202e+02 8.57366760e+02 8.32151413e-01]	[536.68475342 562.33123779 0.67433619]	[529.00518799 729.25891113 0.80305904]	[5.00716522e+02 6.88147949e+02 1.39169067e-01]	[480.25366211 277.53192139 0.94340932]	[503.50119019 277.5534668 0.94303894]	[459.75189209 254.55610657 0.78076792]	[526.45849609 257.06756592 0.87517303]	[0. 0. 0.]	[0. 0. 0.]	[0. 0. 0.]	[4.90551727e+02 9.03575500e+02 7.90592670e-01]	[4.72539337e+02 8.95899292e+02 7.81631410e-01]	[4.87994202e+02 8.67639465e+02 7.08771527e-01]
[495.63186646 295.51416016 0.89646763]	[485.45840454 333.99407959 0.86956167]	[418.7940979 334.01663208 0.85490799]	[377.63299561 441.71066284 0.93865395]	[359.6517334 549.5045166 0.90053469]	[559.76647949 326.31774902 0.82228601]	[595.72436523 434.06863403 0.79143822]	[618.84924316 541.77496338 0.84943891]	[490.55740356 562.41143799 0.68018115]	[444.38671875 562.36456299 0.67199993]	[480.25891113 729.17718506 0.8770237 ]	[4.82934143e+02 8.57380798e+02 8.35747480e-01]	[536.68273926 562.39959717 0.67536843]	[526.49688721 731.7512207 0.79843724]	[4.98236542e+02 6.90582581e+02 1.35287523e-01]	[480.26672363 277.58953857 0.93867952]	[505.92889404 277.65045166 0.92785245]	[459.76889038 254.58276367 0.80525267]	[528.96551514 257.18664551 0.83664048]	[0. 0. 0.]	[0. 0. 0.]	[0. 0. 0.]	[4.90546967e+02 9.03581848e+02 7.95378566e-01]	[4.72530762e+02 8.95902222e+02 7.86116421e-01]	[4.87984467e+02 8.67636841e+02 7.14710891e-01]
[495.65036011 295.57141113 0.90493536]	[485.4803772 334.05819702 0.8727048 ]	[421.15930176 334.06512451 0.85641921]	[377.65310669 441.73303223 0.93787694]	[359.69613647 549.59088135 0.88977849]	[559.77404785 328.88043213 0.8144908 ]	[595.70550537 434.11682129 0.79305136]	[618.84942627 541.83166504 0.85720813]	[493.03591919 564.89959717 0.67824811]	[444.37939453 562.4251709 0.67192101]	[480.26171875 729.18078613 0.8787415 ]	[4.82931580e+02 8.57361938e+02 8.38678777e-01]	[536.69360352 564.87683105 0.67704493]	[524.02630615 731.75006104 0.81465292]	[4.93105011e+02 6.88163147e+02 1.33997008e-01]	[480.31472778 277.64862061 0.93367845]	[505.96630859 280.11294556 0.90150487]	[459.81832886 257.04431152 0.81881541]	[526.50537109 262.19644165 0.79670793]	[0. 0. 0.]	[0. 0. 0.]	[0. 0. 0.]	[4.90548523e+02 9.03577148e+02 7.95525253e-01]	[4.72534363e+02 8.95898071e+02 7.86738396e-01]	[4.87979950e+02 8.67620056e+02 7.12049246e-01]
[495.63787842 295.62759399 0.90318936]	[485.48413086 336.47943115 0.88112855]	[421.15496826 336.50418091 0.86045957]	[377.66500854 441.76382446 0.9357698 ]	[359.72619629 554.62451172 0.8867659 ]	[559.77874756 331.42144775 0.81279874]	[595.66381836 434.08630371 0.77874488]	[621.26855469 541.91369629 0.86386061]	[490.55810547 564.92462158 0.67654777]	[444.38647461 564.85778809 0.67153925]	[480.25393677 731.64111328 0.87072843]	[4.82927429e+02 8.57392395e+02 8.37035716e-01]	[536.66259766 564.90618896 0.67404538]	[523.95666504 734.21917725 0.82841617]	[4.87970215e+02 6.90656372e+02 1.22245394e-01]	[480.315979 277.68948364 0.92467779]	[505.98883057 280.19448853 0.89010769]	[459.8248291 257.03039551 0.8166436 ]	[526.53363037 264.74874878 0.78071398]	[0. 0. 0.]	[0. 0. 0.]	[0. 0. 0.]	[4.90533295e+02 9.03582947e+02 7.94702768e-01]	[4.72518799e+02 8.95906128e+02 7.87061334e-01]	[4.87983063e+02 8.67645020e+02 7.13257849e-01]
[495.70114136 295.65444946 0.91095328]	[487.92004395 336.52575684 0.88321501]	[421.15734863 336.53344727 0.86366117]	[377.67874146 441.79147339 0.9322077 ]	[359.76208496 554.71051025 0.88416946]	[559.80755615 333.93707275 0.82233274]	[595.67730713 436.56484985 0.78608346]	[621.26519775 544.29968262 0.86735672]	[490.52908325 564.96832275 0.67853761]	[444.38751221 564.87786865 0.67922354]	[480.23718262 731.69262695 0.8686161 ]	[4.82927643e+02 8.57406677e+02 8.37775528e-01]	[534.16235352 564.97009277 0.66994858]	[523.90197754 734.27679443 0.84044337]	[4.87952576e+02 6.90666016e+02 1.20844983e-01]	[480.34777832 277.72930908 0.92223656]	[508.46347046 280.1991272 0.88340652]	[459.83398438 257.07849121 0.79719007]	[529.01702881 264.76480103 0.77291775]	[0. 0. 0.]	[0. 0. 0.]	[0. 0. 0.]	[4.90538727e+02 9.03596008e+02 7.95614541e-01]	[4.72518768e+02 8.95919006e+02 7.86151469e-01]	[4.87977234e+02 8.67662964e+02 7.17758656e-01]
[498.1555481 297.99435425 0.91907656]	[487.94927979 336.55371094 0.88361728]	[421.18145752 336.54519653 0.86535752]	[377.70751953 441.79760742 0.92851061]	[359.77978516 557.2121582 0.88601452]	[559.828125 333.97927856 0.83179092]	[593.17962646 434.10018921 0.78231418]	[621.27441406 544.31945801 0.86749345]	[490.51873779 564.99102783 0.67888546]	[444.38018799 564.90466309 0.6805436 ]	[480.23690796 731.71746826 0.86400831]	[4.82921967e+02 8.57418152e+02 8.35632086e-01]	[534.15093994 564.98382568 0.66571736]	[523.88275146 736.78991699 0.83673304]	[4.90500519e+02 6.90722290e+02 1.03525110e-01]	[482.71630859 280.112854 0.92066264]	[508.49536133 280.21469116 0.88018423]	[459.85943604 257.14321899 0.78645587]	[529.03973389 264.78140259 0.77314752]	[0. 0. 0.]	[0. 0. 0.]	[0. 0. 0.]	[4.90547302e+02 9.03567749e+02 7.95996726e-01]	[4.70044952e+02 8.95906799e+02 7.90767133e-01]	[4.87970032e+02 8.67673706e+02 7.13364005e-01]
[498.14364624 298.01327515 0.91512626]	[487.94189453 336.58532715 0.8899895 ]	[421.15829468 336.56951904 0.86745036]	[377.71664429 441.83139038 0.92139781]	[359.784729 557.22961426 0.88518989]	[559.83081055 334.01708984 0.83656216]	[593.15039062 436.55755615 0.78691125]	[621.27996826 544.32696533 0.86772496]	[490.48123169 564.98358154 0.68514949]	[444.35449219 564.90435791 0.68877161]	[480.22665405 731.69030762 0.86558688]	[4.82920929e+02 8.57437439e+02 8.34496558e-01]	[534.1126709 564.96868896 0.66601998]	[523.87579346 736.78790283 0.83492154]	[4.87982758e+02 6.90696533e+02 9.74704772e-02]	[480.37426758 280.12387085 0.91984791]	[508.48864746 280.24176025 0.87643176]	[462.19302368 257.14645386 0.77491838]	[529.0300293 267.29559326 0.77436972]	[0. 0. 0.]	[0. 0. 0.]	[0. 0. 0.]	[4.90560699e+02 9.03576294e+02 7.92298675e-01]	[4.70044342e+02 8.95913147e+02 7.86876678e-01]	[4.87957245e+02 8.67692139e+02 7.14439988e-01]
[498.13626099 298.03125 0.91224319]	[487.96356201 336.6116333 0.88813329]	[421.1652832 336.59848022 0.86914629]	[377.70922852 441.90390015 0.915151 ]	[359.78424072 559.7454834 0.89781618]	[559.83959961 334.03146362 0.83808869]	[593.18182373 436.69226074 0.81534648]	[621.27893066 544.39404297 0.86694753]	[490.51571655 564.9887085 0.68675029]	[444.3807373 564.91571045 0.68485951]	[480.23617554 731.66351318 0.86863476]	[4.82912415e+02 8.57365967e+02 8.36768448e-01]	[534.14746094 564.97668457 0.67093384]	[523.85198975 739.37536621 0.83424604]	[4.82873657e+02 6.93182129e+02 1.16332345e-01]	[482.71905518 280.13671875 0.9181115 ]	[508.48703003 282.68121338 0.87238503]	[462.22470093 257.15353394 0.78078336]	[529.03039551 267.32632446 0.78513408]	[0. 0. 0.]	[0. 0. 0.]	[0. 0. 0.]	[4.93061005e+02 9.03558533e+02 7.87279606e-01]	[4.72544098e+02 8.95899780e+02 7.80604482e-01]	[4.87941956e+02 8.67615540e+02 7.02744067e-01]
[498.15365601 298.04446411 0.9153704 ]	[487.97076416 336.63519287 0.88889903]	[421.1585083 336.63128662 0.87213218]	[377.71405029 441.89318848 0.91542971]	[359.78756714 559.74926758 0.89598626]	[562.22338867 336.45016479 0.84208059]	[595.66168213 439.07843018 0.81639475]	[621.29705811 544.37792969 0.87109703]	[490.50762939 564.93426514 0.68703777]	[444.37078857 564.85668945 0.68540037]	[480.22637939 731.70758057 0.86492497]	[4.82915924e+02 8.57374512e+02 8.36038172e-01]	[534.1350708 564.9286499 0.67072058]	[523.85668945 739.40136719 0.8382625 ]	[4.82870941e+02 6.93244019e+02 1.08059473e-01]	[482.72390747 280.15905762 0.91299993]	[508.49716187 282.6890564 0.86975187]	[462.24047852 259.58947754 0.76419759]	[529.04699707 267.34509277 0.7873975 ]	[0. 0. 0.]	[0. 0. 0.]	[0. 0. 0.]	[4.93061920e+02 9.03562378e+02 7.87550330e-01]	[4.72546753e+02 8.95904480e+02 7.80720890e-01]	[4.87941193e+02 8.67621643e+02 7.04473376e-01]
[498.15740967 298.05303955 0.91500616]	[487.97076416 336.64398193 0.88794774]	[421.1578064 336.63317871 0.87314439]	[377.70602417 444.29272461 0.90838236]	[359.78286743 559.83544922 0.90734178]	[562.22070312 336.47930908 0.84483528]	[593.17047119 436.67419434 0.80949545]	[621.34246826 544.3291626 0.88200313]	[490.51031494 564.93896484 0.68525958]	[444.38076782 564.86755371 0.68069714]	[480.25256348 731.76147461 0.85425723]	[4.82917297e+02 8.57377441e+02 8.35444689e-01]	[534.12426758 564.93280029 0.66857606]	[523.86578369 741.89227295 0.83916855]	[4.82840790e+02 6.93204041e+02 1.03677846e-01]	[482.7258606 280.18414307 0.91127235]	[508.48535156 282.70541382 0.86890876]	[462.23580933 259.59979248 0.76826769]	[529.01715088 269.85180664 0.79386836]	[0. 0. 0.]	[0. 0. 0.]	[0. 0. 0.]	[4.93053314e+02 9.03568054e+02 7.86320567e-01]	[4.72523773e+02 8.95902893e+02 7.81918943e-01]	[4.87936768e+02 8.67621521e+02 7.03746259e-01]
[498.20587158 298.06484985 0.92569351]	[487.97171021 336.65759277 0.88698041]	[421.17422485 336.64578247 0.87485421]	[377.70269775 444.32772827 0.90253258]	[359.75778198 562.25775146 0.91786444]	[559.83520508 336.48867798 0.84681475]	[593.18389893 439.07669067 0.8141892 ]	[621.38653564 544.3414917 0.8875615 ]	[490.49234009 564.96282959 0.68157393]	[444.35424805 564.89538574 0.67921245]	[480.27029419 734.22796631 0.84977943]	[4.82928192e+02 8.57436218e+02 8.29033911e-01]	[534.12487793 564.95355225 0.66524792]	[523.89099121 741.92449951 0.83482873]	[4.90511597e+02 6.95786743e+02 9.59054753e-02]	[482.7572937 280.22418213 0.90893966]	[508.49517822 282.72280884 0.86527741]	[462.24053955 259.67150879 0.76345176]	[529.0020752 269.87515259 0.80383587]	[0. 0. 0.]	[0. 0. 0.]	[0. 0. 0.]	[4.90562073e+02 9.03593140e+02 7.83886611e-01]	[4.70031921e+02 8.95921631e+02 7.82292306e-01]	[4.87958984e+02 8.67687256e+02 7.05738008e-01]
[498.20199585 298.07098389 0.92507845]	[487.95993042 336.68051147 0.88915229]	[421.16763306 336.66226196 0.87611091]	[377.69500732 444.36801147 0.89762992]	[359.76025391 562.30865479 0.92934585]	[559.82843018 336.50927734 0.85084558]	[593.18908691 439.14105225 0.82972109]	[623.78424072 544.36450195 0.89218462]	[490.48419189 564.99255371 0.67962098]	[444.33428955 564.92907715 0.67883301]	[480.27905273 734.25494385 0.84885347]	[4.82931732e+02 8.57363403e+02 8.34032834e-01]	[534.14276123 564.97650146 0.66387516]	[523.9197998 741.95611572 0.83270991]	[4.95628052e+02 6.98343384e+02 9.23052877e-02]	[482.75601196 280.23779297 0.90696836]	[508.48858643 282.74346924 0.86456835]	[462.22186279 259.68115234 0.76164836]	[529.01135254 269.92703247 0.80396086]	[0. 0. 0.]	[0. 0. 0.]	[0. 0. 0.]	[4.90562592e+02 9.03585510e+02 7.83610821e-01]	[4.70026489e+02 8.95906555e+02 7.82621086e-01]	[4.87967133e+02 8.67612000e+02 6.97273791e-01]
[498.19494629 298.09204102 0.92115116]	[487.96182251 336.70474243 0.88790762]	[421.16784668 336.68511963 0.87532425]	[377.69766235 444.38745117 0.89512712]	[359.75192261 562.32568359 0.93278885]	[559.82562256 336.53787231 0.85347438]	[593.17559814 439.11730957 0.81897026]	[623.83349609 544.38006592 0.90137494]	[490.4928894 565.01519775 0.67664337]	[444.33789062 564.95172119 0.6767807 ]	[480.29327393 734.23974609 0.8514691 ]	[4.82938873e+02 8.57378906e+02 8.31810057e-01]	[534.15460205 564.99743652 0.66341436]	[523.91595459 744.4241333 0.83911353]	[4.93061646e+02 6.95812134e+02 9.48909596e-02]	[482.74740601 280.25698853 0.90036666]	[508.47885132 282.77456665 0.86196721]	[462.21627808 259.70605469 0.76082528]	[529.00396729 272.39129639 0.81207144]	[0. 0. 0.]	[0. 0. 0.]	[0. 0. 0.]	[4.90556671e+02 9.03596497e+02 7.84600675e-01]	[4.70028595e+02 8.95915100e+02 7.82469630e-01]	[4.87978607e+02 8.67625122e+02 6.97529078e-01]
[498.17788696 298.13098145 0.91321748]	[487.93414307 339.04867554 0.89210868]	[418.79403687 339.0458374 0.87608331]	[377.69671631 444.40475464 0.8919276 ]	[359.74002075 562.35778809 0.93713093]	[559.81890869 336.54632568 0.85443836]	[593.18151855 439.12817383 0.82000208]	[623.8581543 544.41967773 0.90322149]	[488.00384521 567.46875 0.67696166]	[444.30047607 564.97814941 0.6786949 ]	[480.2741394 734.25030518 0.84676963]	[4.82931915e+02 8.54923035e+02 8.35947931e-01]	[534.11987305 567.45739746 0.65950131]	[523.91455078 744.45477295 0.84757578]	[4.98143982e+02 7.00849304e+02 9.02443379e-02]	[482.71716309 282.6897583 0.89584506]	[508.47143555 285.25045776 0.86448413]	[459.84155273 259.67550659 0.76727396]	[528.99615479 272.37167358 0.80458045]	[0. 0. 0.]	[0. 0. 0.]	[0. 0. 0.]	[4.90558746e+02 9.03586914e+02 7.86087930e-01]	[4.70023743e+02 8.95904968e+02 7.85395861e-01]	[4.87986115e+02 8.67588501e+02 6.94871306e-01]
[498.1545105 298.16699219 0.90357089]	[487.91503906 339.05966187 0.89363217]	[418.77874756 339.06048584 0.87869889]	[377.67556763 446.96923828 0.87313741]	[359.72674561 562.40789795 0.94123656]	[559.81091309 336.55044556 0.85413837]	[593.1942749 439.13525391 0.81528741]	[623.89971924 544.40740967 0.90812337]	[487.9725647 567.49121094 0.67936903]	[441.89035034 564.99328613 0.6808908 ]	[480.26211548 734.2598877 0.84496099]	[4.82932678e+02 8.54906128e+02 8.39272439e-01]	[534.10369873 567.4798584 0.6576035 ]	[523.87939453 744.46948242 0.85917312]	[4.85389923e+02 6.93285034e+02 8.49517137e-02]	[480.35684204 282.7076416 0.88853157]	[508.45599365 285.29196167 0.86543792]	[459.84509277 259.71032715 0.75683606]	[528.98950195 272.3659668 0.80089945]	[0. 0. 0.]	[0. 0. 0.]	[0. 0. 0.]	[4.90554199e+02 9.03581787e+02 7.87142873e-01]	[4.70021484e+02 8.95896729e+02 7.85262585e-01]	[4.87987000e+02 8.65133484e+02 6.95000291e-01]
[498.14666748 298.19702148 0.89658409]	[487.91726685 339.08435059 0.89490443]	[418.77383423 339.08157349 0.87882286]	[377.66809082 449.43447876 0.87199795]	[359.72439575 562.4128418 0.94212139]	[559.80548096 336.57659912 0.854559 ]	[593.19824219 439.14318848 0.81649411]	[623.9019165 544.40454102 0.90955281]	[487.97375488 567.527771 0.67574877]	[441.89212036 565.01879883 0.67641658]	[480.25942993 734.27441406 0.84565109]	[4.82934296e+02 8.54891785e+02 8.42014372e-01]	[534.10211182 567.52392578 0.65451634]	[523.87347412 744.48388672 0.86169219]	[0. 0. 0.]	[480.33816528 282.7387085 0.88453907]	[508.44656372 285.31506348 0.86549944]	[459.82980347 262.168396 0.74412388]	[528.99597168 269.92062378 0.7988711 ]	[0. 0. 0.]	[0. 0. 0.]	[0. 0. 0.]	[4.90551544e+02 9.03574829e+02 7.87573040e-01]	[4.70023041e+02 8.95893066e+02 7.86367357e-01]	[4.87987732e+02 8.65119995e+02 6.96027100e-01]
[498.12185669 298.20645142 0.88947946]	[485.49435425 339.09448242 0.89622045]	[418.76559448 339.09393311 0.87995052]	[377.66723633 449.45700073 0.87066919]	[359.72314453 562.41107178 0.94233334]	[559.80249023 336.58251953 0.85369444]	[595.66210938 439.16134644 0.81854767]	[623.89868164 544.40179443 0.90862554]	[487.97039795 567.53356934 0.67629832]	[441.89880371 567.46008301 0.675547 ]	[480.25067139 734.28515625 0.84424704]	[4.82934082e+02 8.54893738e+02 8.41178238e-01]	[534.10321045 567.52294922 0.65502954]	[523.86804199 744.49499512 0.86346298]	[4.87936401e+02 6.95774597e+02 8.54055062e-02]	[480.31799316 282.74777222 0.88193178]	[506.01159668 285.33026123 0.86812341]	[459.81433105 262.17773438 0.74030149]	[528.98681641 269.92184448 0.80202532]	[0. 0. 0.]	[0. 0. 0.]	[0. 0. 0.]	[4.90549316e+02 9.03569275e+02 7.87891507e-01]	[4.70024078e+02 8.95888489e+02 7.85217524e-01]	[4.87991730e+02 8.65121033e+02 6.94763184e-01]
[498.11947632 298.20462036 0.88917595]	[487.91342163 339.09750366 0.8948943 ]	[418.76345825 339.10540771 0.88045597]	[377.67138672 449.45907593 0.87155163]	[359.71948242 562.41827393 0.94266617]	[559.80810547 336.5871582 0.85529268]	[593.18560791 439.12908936 0.81150705]	[623.90313721 544.41833496 0.90708494]	[487.97711182 567.49523926 0.68192339]	[441.90310669 564.99743652 0.68063521]	[480.24822998 731.7399292 0.85143781]	[4.82914795e+02 8.54895874e+02 8.42301667e-01]	[534.09844971 567.48016357 0.65829074]	[523.86053467 744.47460938 0.85553116]	[4.93078522e+02 6.98343262e+02 7.78111815e-02]	[480.31204224 282.73919678 0.88221097]	[506.01309204 285.32461548 0.86845344]	[459.81097412 262.18695068 0.73515242]	[528.99316406 269.9256897 0.79785621]	[0. 0. 0.]	[0. 0. 0.]	[0. 0. 0.]	[4.90558289e+02 9.03551331e+02 7.88938105e-01]	[4.70026337e+02 8.95883179e+02 7.87771940e-01]	[4.87969513e+02 8.65120728e+02 6.90425873e-01]
[495.68753052 298.20410156 0.88797182]	[487.91494751 339.07843018 0.89492393]	[418.76147461 339.08486938 0.88082224]	[377.69366455 446.93276978 0.87872231]	[359.73696899 562.3972168 0.94044554]	[559.81933594 336.57571411 0.85573739]	[593.19622803 439.18450928 0.8255496 ]	[623.8717041 544.48974609 0.89655316]	[487.9821167 567.48425293 0.68416691]	[441.90844727 564.98583984 0.68340117]	[480.23101807 731.73901367 0.85329998]	[4.82911346e+02 8.57365906e+02 8.35748732e-01]	[534.09783936 567.47485352 0.65832317]	[523.8460083 744.42663574 0.8510595 ]	[4.98134766e+02 7.00913513e+02 8.69768336e-02]	[480.29718018 282.74029541 0.88362712]	[506.00430298 285.31280518 0.8689099 ]	[459.81054688 264.74169922 0.71824342]	[528.97296143 272.35021973 0.79573613]	[0. 0. 0.]	[0. 0. 0.]	[0. 0. 0.]	[4.90559265e+02 9.03568787e+02 7.85295367e-01]	[4.70025665e+02 8.95899170e+02 7.82178223e-01]	[4.87956726e+02 8.67597717e+02 6.92017138e-01]
[498.11773682 298.13748169 0.90085775]	[485.47540283 339.03890991 0.89995968]	[418.74954224 339.06112671 0.88104671]	[377.68588257 446.90802002 0.8793025 ]	[359.76101685 562.36425781 0.93648702]	[559.7913208 336.5206604 0.84786445]	[593.18231201 439.16329956 0.82302415]	[623.86633301 544.45349121 0.90067124]	[487.95547485 565.02331543 0.6917122 ]	[441.90164185 564.96350098 0.69151253]	[480.19787598 734.23828125 0.84643942]	[4.82901917e+02 8.54909912e+02 8.40469480e-01]	[531.60723877 565.01477051 0.66188031]	[523.8480835 744.41723633 0.85000265]	[4.98225830e+02 7.03433777e+02 9.50907171e-02]	[480.32293701 282.69570923 0.89320081]	[506.00064087 285.23736572 0.87134898]	[459.81661987 262.23937988 0.74015713]	[526.52154541 269.85656738 0.79458517]	[0. 0. 0.]	[0. 0. 0.]	[0. 0. 0.]	[4.90546997e+02 9.03550537e+02 7.85593510e-01]	[4.70015350e+02 8.95883423e+02 7.82355309e-01]	[4.87957703e+02 8.65131104e+02 6.89749479e-01]
[495.63092041 298.10061646 0.89534348]	[485.47528076 336.68563843 0.90050638]	[418.75921631 336.68988037 0.87992597]	[377.6914978 444.41955566 0.89025062]	[359.77090454 562.33422852 0.93307197]	[559.78509521 336.50823975 0.84137821]	[593.16442871 439.17007446 0.82581455]	[623.8157959 544.36621094 0.8946774 ]	[487.95510864 567.46960449 0.68674946]	[441.88937378 564.96917725 0.68848473]	[480.18408203 734.22949219 0.84747809]	[4.82898468e+02 8.54894897e+02 8.43588114e-01]	[531.60546875 567.4675293 0.65882218]	[523.83502197 741.93237305 0.84616971]	[4.98125031e+02 7.03436646e+02 9.92204845e-02]	[480.27993774 280.20852661 0.89957303]	[505.97250366 282.74133301 0.878699 ]	[459.81637573 262.19491577 0.73600477]	[526.5178833 269.82305908 0.80015087]	[0. 0. 0.]	[0. 0. 0.]	[0. 0. 0.]	[4.90552216e+02 9.03535767e+02 7.86530614e-01]	[4.70021942e+02 8.95872009e+02 7.84029067e-01]	[4.87939545e+02 8.65119568e+02 6.91474319e-01]
[493.13308716 298.07156372 0.89259666]	[485.46115112 336.63870239 0.90250158]	[418.74539185 336.64752197 0.87524962]	[377.69921875 444.34838867 0.90523469]	[359.79553223 562.23950195 0.91081393]	[559.77209473 334.05960083 0.83153355]	[593.12658691 439.08724976 0.81582767]	[621.42059326 544.31292725 0.89055204]	[487.95480347 565.01452637 0.69045192]	[441.90316772 564.95202637 0.69069874]	[480.16104126 734.26226807 0.84623033]	[4.82904144e+02 8.57375427e+02 8.36973667e-01]	[531.5949707 565.00701904 0.6636318 ]	[523.82202148 741.90655518 0.84866273]	[4.98178925e+02 7.03416748e+02 8.76744688e-02]	[480.25930786 280.14431763 0.91022676]	[505.94610596 282.71786499 0.88401902]	[459.78659058 259.62423706 0.7535423 ]	[526.47564697 269.82394409 0.80740762]	[0. 0. 0.]	[0. 0. 0.]	[0. 0. 0.]	[4.90535217e+02 9.03539185e+02 7.85598934e-01]	[4.70014069e+02 8.95878845e+02 7.86614001e-01]	[4.87938904e+02 8.67620605e+02 7.01355934e-01]
[495.62496948 295.65060425 0.89793509]	[485.42327881 336.58822632 0.90275419]	[418.71325684 336.62582397 0.87018561]	[377.68997192 444.32345581 0.91128033]	[359.82183838 559.81097412 0.90107012]	[559.72680664 334.00335693 0.81861544]	[593.13006592 436.6446228 0.80320406]	[621.39508057 544.30822754 0.88574475]	[487.91781616 564.98284912 0.69629216]	[441.88452148 564.92315674 0.6956889 ]	[480.1449585 731.77044678 0.8498807 ]	[4.82900085e+02 8.54920410e+02 8.41074109e-01]	[531.55322266 564.96563721 0.66545957]	[523.82452393 739.3671875 0.8402558 ]	[4.95630585e+02 6.95810547e+02 8.52255225e-02]	[480.26473999 277.73895264 0.91080976]	[505.9276123 280.18643188 0.89809602]	[459.76901245 259.60113525 0.76173955]	[526.48266602 262.17730713 0.81533861]	[0. 0. 0.]	[0. 0. 0.]	[0. 0. 0.]	[4.90559265e+02 9.03549377e+02 7.90726304e-01]	[4.72518036e+02 8.95883545e+02 7.87412763e-01]	[4.87927490e+02 8.67587646e+02 7.00755239e-01]
[495.62432861 295.64883423 0.89771003]	[485.42471313 336.58868408 0.90236962]	[418.71292114 336.62588501 0.87013638]	[377.69216919 444.32467651 0.91148794]	[359.82211304 559.80645752 0.90003181]	[559.72845459 334.00057983 0.81843615]	[593.11962891 436.59423828 0.7928468 ]	[621.39300537 544.29693604 0.88419545]	[487.91259766 564.97509766 0.6979453 ]	[441.88119507 564.91552734 0.69701624]	[480.1439209 731.76959229 0.85005033]	[4.82899261e+02 8.54933350e+02 8.38396788e-01]	[531.54785156 564.95916748 0.66597027]	[523.82537842 739.36651611 0.84053522]	[4.95628479e+02 6.95803284e+02 8.56913403e-02]	[480.26376343 277.73751831 0.91043371]	[505.92776489 280.18487549 0.89787459]	[459.76547241 259.59921265 0.76262945]	[526.48071289 262.17230225 0.81485176]	[0. 0. 0.]	[0. 0. 0.]	[0. 0. 0.]	[4.90558594e+02 9.03549805e+02 7.88406909e-01]	[4.70039246e+02 8.95889465e+02 7.86115587e-01]	[4.87929596e+02 8.67601990e+02 7.00159669e-01]
[493.13250732 295.5418396 0.8922255 ]	[485.39764404 336.49957275 0.89808714]	[418.70471191 336.54888916 0.86385024]	[377.70220947 441.84976196 0.9238171 ]	[359.8314209 557.24682617 0.87672889]	[559.70428467 331.48150635 0.80496389]	[593.15411377 436.58892822 0.79647195]	[621.34210205 541.85479736 0.87188578]	[485.46615601 564.87426758 0.69786066]	[441.8425293 562.40686035 0.69746602]	[477.72180176 729.25085449 0.85690433]	[4.82901703e+02 8.54869873e+02 8.47656250e-01]	[529.06689453 564.86541748 0.66744256]	[523.8236084 736.77947998 0.83826298]	[4.95608704e+02 6.93243591e+02 1.05168104e-01]	[480.22735596 277.63162231 0.92803621]	[505.86993408 277.7019043 0.92092317]	[459.72998047 257.08346558 0.80404902]	[526.41088867 259.58135986 0.84262341]	[0. 0. 0.]	[0. 0. 0.]	[0. 0. 0.]	[4.90559875e+02 9.03555603e+02 7.85704970e-01]	[4.72522766e+02 8.95883667e+02 7.77963400e-01]	[4.87936005e+02 8.65078918e+02 6.97728336e-01]
[493.11346436 293.02279663 0.87004495]	[485.39855957 334.03564453 0.88531256]	[418.70730591 334.0541687 0.85112816]	[377.7048645 441.78811646 0.93163627]	[362.21484375 552.14978027 0.85888964]	[559.71282959 328.88922119 0.80016738]	[593.11816406 434.01556396 0.7794593 ]	[621.30102539 539.23150635 0.83854347]	[485.47473145 562.37359619 0.69472933]	[441.84811401 562.32775879 0.69312435]	[477.64544678 729.21630859 0.85228759]	[4.82880341e+02 8.54854675e+02 8.52132916e-01]	[531.54284668 562.36218262 0.6658631 ]	[523.84228516 734.26715088 0.83658361]	[5.00776611e+02 6.93232300e+02 9.48161483e-02]	[480.20465088 277.5010376 0.93893725]	[503.45996094 277.51934814 0.93932545]	[459.66223145 254.57684326 0.80274272]	[524.01013184 256.98516846 0.87978405]	[0. 0. 0.]	[0. 0. 0.]	[0. 0. 0.]	[4.93046387e+02 9.03552979e+02 7.89412379e-01]	[4.72524170e+02 8.95895142e+02 7.80171514e-01]	[4.85472900e+02 8.65060669e+02 6.95658863e-01]
[490.57479858 285.31820679 0.82173443]	[485.35598755 326.37930298 0.85522944]	[418.68862915 328.90301514 0.82304716]	[377.69519043 439.22186279 0.93361223]	[362.22747803 546.92956543 0.88889122]	[557.21173096 321.27661133 0.81719345]	[588.11627197 421.35620117 0.83678788]	[621.36169434 531.54400635 0.8256079 ]	[487.98492432 562.32458496 0.67628646]	[444.30395508 562.29144287 0.67288053]	[475.13903809 729.1104126 0.85158479]	[4.82876984e+02 8.54863281e+02 8.49953771e-01]	[534.09082031 562.2869873 0.65700692]	[523.89050293 729.18353271 0.86755407]	[5.00802216e+02 6.88078430e+02 1.42673865e-01]	[480.17391968 272.45819092 0.89735806]	[503.43856812 272.48672485 0.90742481]	[459.65447998 251.90609741 0.77022916]	[523.96459961 254.38134766 0.87578177]	[0. 0. 0.]	[0. 0. 0.]	[0. 0. 0.]	[4.93052551e+02 9.01054260e+02 7.91293085e-01]	[4.70039948e+02 8.95876221e+02 7.81528354e-01]	[4.87920044e+02 8.65093567e+02 6.99239016e-01]
[493.0508728 282.68624878 0.83092028]	[482.95620728 321.30276489 0.88576269]	[418.68530273 323.81262207 0.83575135]	[377.67330933 439.12893677 0.9227497 ]	[362.20339966 544.48419189 0.90564573]	[554.69549561 318.70840454 0.83436257]	[588.10266113 421.22491455 0.8556425 ]	[621.35040283 526.44482422 0.85466379]	[487.98120117 559.73046875 0.66301769]	[444.31759644 557.24902344 0.65728962]	[475.09765625 729.08331299 0.8493768 ]	[4.82877655e+02 8.54856079e+02 8.51154685e-01]	[531.60229492 557.24163818 0.6457985 ]	[523.90551758 729.08721924 0.88288891]	[4.98230591e+02 6.88062378e+02 1.23891518e-01]	[480.17434692 269.85864258 0.87322521]	[503.46490479 269.92819214 0.88489157]	[459.70120239 249.32458496 0.76607972]	[523.9029541 251.94721985 0.87584794]	[0. 0. 0.]	[0. 0. 0.]	[0. 0. 0.]	[4.90564972e+02 9.01060730e+02 7.85117626e-01]	[4.70029816e+02 8.95876465e+02 7.79284894e-01]	[4.87925171e+02 8.65094421e+02 7.01289535e-01]
[493.05181885 282.68618774 0.8308053 ]	[482.95587158 321.30249023 0.88571995]	[418.68453979 323.81265259 0.83569425]	[377.6723938 439.12341309 0.92227626]	[362.20352173 544.48364258 0.90546548]	[554.69482422 318.70733643 0.83437955]	[588.11212158 421.23794556 0.85395628]	[621.35174561 526.46453857 0.85151845]	[487.97476196 557.26434326 0.66236955]	[444.31707764 557.24468994 0.65687066]	[475.09835815 729.08288574 0.85007858]	[4.82876770e+02 8.54838989e+02 8.52293789e-01]	[531.60076904 557.2355957 0.64499313]	[523.90936279 729.07659912 0.8837176 ]	[4.98220123e+02 6.88059265e+02 1.23000190e-01]	[480.17486572 269.85891724 0.87320596]	[503.46508789 269.92877197 0.88482857]	[459.70401001 249.32539368 0.76670319]	[523.90264893 251.94877625 0.87594235]	[0. 0. 0.]	[0. 0. 0.]	[0. 0. 0.]	[4.90559998e+02 9.01061401e+02 7.86769986e-01]	[4.70031555e+02 8.95874512e+02 7.78456271e-01]	[4.87927979e+02 8.65074707e+02 6.97057843e-01]
[490.50909424 277.65896606 0.87506813]	[482.96813965 318.75112915 0.91289246]	[418.65396118 321.21505737 0.85476124]	[377.67230225 436.59033203 0.88990802]	[362.21191406 544.33093262 0.92414862]	[554.70483398 318.54669189 0.84382641]	[588.12426758 421.16799927 0.84842855]	[621.39648438 526.42358398 0.86805367]	[487.92346191 552.13098145 0.66424316]	[441.875 552.11431885 0.66269308]	[475.10015869 726.5769043 0.85595334]	[4.82881317e+02 8.54864624e+02 8.45184982e-01]	[531.62200928 552.10241699 0.63412505]	[523.92480469 726.64007568 0.88051617]	[5.05904205e+02 6.85532349e+02 1.63570374e-01]	[480.13803101 262.23962402 0.86774665]	[503.39239502 264.80514526 0.88314009]	[459.62908936 246.83660889 0.76293504]	[523.8303833 251.91192627 0.8796339 ]	[0. 0. 0.]	[0. 0. 0.]	[0. 0. 0.]	[4.90549805e+02 9.01065857e+02 7.82116354e-01]	[4.70020294e+02 8.95873474e+02 7.75294542e-01]	[4.87945282e+02 8.65123718e+02 6.98815465e-01]
[488.00811768 277.47747803 0.89069158]	[482.94610596 318.60122681 0.92594808]	[418.60726929 318.65731812 0.86970294]	[377.72140503 428.99212646 0.87916768]	[362.20977783 541.87084961 0.92485595]	[554.68719482 316.06991577 0.83792257]	[590.53997803 418.64822388 0.85362607]	[623.78753662 523.85498047 0.88986444]	[487.94454956 552.10375977 0.66208756]	[441.86334229 552.1350708 0.66172767]	[472.59292603 724.03179932 0.84167647]	[4.82891357e+02 8.54907104e+02 8.38074803e-01]	[534.159729 549.55151367 0.63767457]	[523.99584961 726.49359131 0.83934879]	[5.11012207e+02 6.85398865e+02 1.96406603e-01]	[477.72918701 259.64611816 0.88649321]	[503.31411743 259.6835022 0.9196887 ]	[457.19805908 241.68545532 0.76753151]	[521.41809082 246.78617859 0.83171415]	[0. 0. 0.]	[0. 0. 0.]	[0. 0. 0.]	[4.90555969e+02 9.01058167e+02 7.76787341e-01]	[4.70020996e+02 8.95862732e+02 7.69586921e-01]	[4.87977936e+02 8.67604797e+02 7.04674006e-01]
[487.99136353 272.36968994 0.85063779]	[482.88891602 315.97158813 0.92653984]	[418.58135986 316.0826416 0.86055553]	[377.70596313 423.78186035 0.92199653]	[362.2406311 536.70153809 0.86875129]	[552.10211182 310.93478394 0.80553102]	[588.08221436 408.42105103 0.81968617]	[621.41241455 518.66003418 0.83722401]	[487.94805908 546.94390869 0.67585582]	[441.86557007 547.00311279 0.67219067]	[469.98718262 721.38751221 0.80121219]	[4.82914337e+02 8.57367310e+02 8.28276813e-01]	[534.15393066 544.40991211 0.65097553]	[528.98669434 721.41986084 0.75752461]	[5.18687500e+02 6.82946594e+02 2.02016383e-01]	[477.69165039 254.52960205 0.91573966]	[503.29840088 254.54013062 0.94111329]	[457.09738159 233.97486877 0.7909494 ]	[521.40570068 234.03375244 0.88042051]	[5.24063965e+02 7.11294678e+02 1.43322334e-01]	[5.44405273e+02 7.11253967e+02 2.05367088e-01]	[0. 0. 0.]	[4.90536652e+02 9.03559631e+02 7.69050777e-01]	[4.69998291e+02 8.95886780e+02 7.59544969e-01]	[4.88011993e+02 8.67651123e+02 7.00315714e-01]
[485.48092651 267.27694702 0.83552456]	[482.88421631 313.43557739 0.89421439]	[418.57473755 313.52264404 0.83998746]	[377.69995117 421.33303833 0.92441356]	[362.28216553 531.58410645 0.85276037]	[552.11651611 305.75759888 0.79725266]	[588.0916748 403.39709473 0.82127708]	[623.80529785 513.62792969 0.83804375]	[487.95346069 544.36920166 0.67715794]	[441.86096191 544.42163086 0.6802851 ]	[469.98858643 716.2958374 0.79621643]	[4.82916412e+02 8.54871094e+02 8.36437464e-01]	[534.16235352 541.84619141 0.65203744]	[528.98602295 718.85748291 0.7527023 ]	[5.13624451e+02 6.80387207e+02 1.74976423e-01]	[477.64401245 254.34469604 0.87768996]	[503.25442505 254.37904358 0.92284381]	[454.63034058 231.40551758 0.77773279]	[523.76159668 233.93878174 0.89963531]	[5.24063049e+02 7.11183167e+02 1.32122770e-01]	[5.44422424e+02 7.11186768e+02 1.87502161e-01]	[0. 0. 0.]	[4.90529358e+02 9.03570923e+02 7.71289468e-01]	[4.69997345e+02 8.95874390e+02 7.61064887e-01]	[4.88014832e+02 8.65138550e+02 6.97565973e-01]
[485.46655273 259.68710327 0.85882014]	[482.87927246 308.33639526 0.88137281]	[418.5819397 308.41052246 0.81687319]	[377.70724487 421.1842041 0.94888222]	[362.34674072 529.01544189 0.8386693 ]	[552.11291504 300.75674438 0.81515473]	[588.06481934 400.85946655 0.85533518]	[623.81713867 508.46090698 0.84667808]	[487.96969604 541.82647705 0.67302638]	[441.86239624 541.85253906 0.67759573]	[467.48434448 708.60546875 0.81311148]	[4.82917175e+02 8.54833496e+02 8.36094141e-01]	[534.17242432 541.76226807 0.63986397]	[529.02459717 713.71740723 0.75286841]	[5.18777283e+02 6.82948181e+02 1.80112705e-01]	[477.6541748 246.83135986 0.84674585]	[503.24752808 249.39561462 0.89550173]	[457.11679077 228.84114075 0.76961887]	[521.41192627 231.44464111 0.89292967]	[5.24038330e+02 7.11177429e+02 1.59720674e-01]	[5.44370605e+02 7.11169312e+02 2.11977616e-01]	[0. 0. 0.]	[4.90529236e+02 9.03541992e+02 7.78057575e-01]	[4.70031616e+02 8.95847473e+02 7.63368607e-01]	[4.90483307e+02 8.65106079e+02 6.92917943e-01]
[485.44839478 257.09524536 0.89617783]	[482.88092041 300.76531982 0.90091759]	[418.58291626 305.77981567 0.81963944]	[377.66912842 418.67077637 0.92878371]	[362.34881592 526.42980957 0.86359841]	[552.06781006 298.17489624 0.84147376]	[588.03735352 400.67608643 0.87160957]	[623.84429932 505.87854004 0.87806571]	[487.95849609 541.75592041 0.67096257]	[441.8420105 541.79663086 0.677302 ]	[467.44320679 708.57250977 0.82552993]	[4.82939819e+02 8.54813110e+02 8.35131943e-01]	[534.17443848 539.24584961 0.6366744 ]	[534.10101318 708.73205566 0.78197527]	[5.16127197e+02 6.85445435e+02 1.66640401e-01]	[477.63226318 241.67552185 0.85533464]	[503.24087524 244.24359131 0.89069331]	[457.11346436 228.81672668 0.75680995]	[521.34912109 231.44010925 0.87687999]	[5.26474792e+02 7.08713318e+02 1.48622021e-01]	[5.44443054e+02 7.08627686e+02 1.83163419e-01]	[0. 0. 0.]	[4.93062653e+02 9.01062561e+02 7.85655618e-01]	[4.72577545e+02 8.95846069e+02 7.72314966e-01]	[4.90513367e+02 8.65074036e+02 6.92954779e-01]
[485.34817505 256.96490479 0.91419101]	[482.86312866 298.24255371 0.92336869]	[418.5552063 300.7494812 0.8304686]	[377.63381958 416.14645386 0.91682696]	[362.33511353 523.9642334 0.88323355]	[552.05517578 298.02807617 0.84543222]	[588.01843262 398.23458862 0.87700176]	[623.84399414 503.36413574 0.89236552]	[487.99407959 539.27435303 0.66851324]	[441.87481689 541.78948975 0.67365372]	[464.93649292 708.61206055 0.82644331]	[4.82941986e+02 8.52374023e+02 8.36922944e-01]	[536.67712402 536.72021484 0.63495117]	[536.63543701 708.65893555 0.77684116]	[5.18778015e+02 6.82976746e+02 1.63168862e-01]	[475.10806274 239.125 0.8604266 ]	[500.80389404 239.17405701 0.91699839]	[454.62478638 223.71060181 0.7442416 ]	[521.26947021 228.84744263 0.84749681]	[5.28967651e+02 7.08562622e+02 1.53792098e-01]	[5.44461548e+02 7.08547363e+02 1.78645551e-01]	[0. 0. 0.]	[4.93050476e+02 9.01052856e+02 7.80739307e-01]	[4.72573029e+02 8.93442078e+02 7.63501644e-01]	[4.90558044e+02 8.62560547e+02 6.84340477e-01]
[482.93670654 254.48834229 0.93102133]	[482.83889771 298.08932495 0.93612254]	[416.16363525 298.18197632 0.84721857]	[377.65148926 413.59735107 0.8916449 ]	[362.30950928 523.77301025 0.91222906]	[549.52893066 295.56005859 0.84897429]	[585.58898926 395.64456177 0.86975169]	[623.8505249 500.88699341 0.89220548]	[487.959198 539.20721436 0.66101521]	[441.83706665 539.29937744 0.66954947]	[464.91882324 706.12475586 0.83707392]	[4.82926941e+02 8.52394714e+02 8.32585990e-01]	[536.68054199 534.16088867 0.62730455]	[539.20007324 708.5223999 0.80009645]	[5.21300354e+02 6.80398499e+02 1.60276636e-01]	[475.10171509 236.62275696 0.88431454]	[500.76541138 236.65489197 0.94737464]	[454.65374756 218.63948059 0.75067097]	[521.26586914 218.66522217 0.84202248]	[5.31545105e+02 7.08453857e+02 1.41632825e-01]	[5.44506042e+02 7.06032349e+02 1.65630281e-01]	[0. 0. 0.]	[4.93077881e+02 9.03577637e+02 7.84042597e-01]	[4.75071747e+02 8.95882690e+02 7.57589102e-01]	[4.90529785e+02 8.65051208e+02 6.84397578e-01]
[482.95330811 254.36277771 0.90841949]	[482.82388306 295.62463379 0.94377136]	[416.15875244 298.06079102 0.85849661]	[377.67230225 408.43579102 0.8783924 ]	[362.29180908 521.2845459 0.90539658]	[547.02319336 295.440979 0.85270661]	[585.59649658 395.61590576 0.87108517]	[623.82244873 500.69671631 0.87641495]	[487.93121338 539.20812988 0.65570295]	[441.82525635 539.30224609 0.6685617 ]	[464.8656311 705.98736572 0.84990168]	[4.82903778e+02 8.52358765e+02 8.39437127e-01]	[534.16998291 534.16882324 0.6222232 ]	[539.17803955 706.0871582 0.82125413]	[5.21211182e+02 6.90604858e+02 2.35776246e-01]	[472.59735107 236.44514465 0.8821432 ]	[500.78912354 236.45057678 0.95105273]	[454.57382202 215.97384644 0.74704045]	[521.30700684 215.98666382 0.88057059]	[5.26436707e+02 7.08597778e+02 1.88253716e-01]	[5.44288452e+02 7.08500000e+02 2.26605400e-01]	[5.16192139e+02 6.90607971e+02 1.72757953e-01]	[4.93098389e+02 9.03559448e+02 7.85055816e-01]	[4.75076324e+02 8.95876282e+02 7.63180196e-01]	[4.88014618e+02 8.62553528e+02 6.73995554e-01]
[482.97299194 249.38659668 0.86487842]	[482.80718994 295.51062012 0.93842518]	[416.12860107 298.00515747 0.84937841]	[377.65975952 405.85287476 0.8947655 ]	[362.31192017 521.17822266 0.87827557]	[547.02514648 292.90426636 0.83211231]	[587.96948242 393.04559326 0.85297072]	[623.78668213 498.18359375 0.84809947]	[487.92932129 534.15789795 0.65629333]	[441.86218262 539.21209717 0.66733682]	[462.431427 703.4453125 0.84218085]	[4.82892487e+02 8.52385071e+02 8.36003065e-01]	[534.18084717 531.55371094 0.62260443]	[539.22918701 705.95037842 0.79444182]	[5.23927307e+02 6.90624023e+02 2.65959918e-01]	[475.08123779 233.93656921 0.8840102 ]	[500.8074646 233.95874023 0.93856394]	[452.04803467 213.43106079 0.75704467]	[521.30957031 213.52229309 0.88341004]	[5.26512451e+02 7.08564819e+02 2.38349408e-01]	[5.44290405e+02 7.06088562e+02 2.95367897e-01]	[5.21348694e+02 6.90658264e+02 2.15640396e-01]	[4.93058167e+02 9.03592102e+02 7.85245419e-01]	[4.72557251e+02 8.95902283e+02 7.56838500e-01]	[4.90500641e+02 8.65059570e+02 6.73188210e-01]
[482.92825317 244.22866821 0.85316724]	[482.74856567 295.39190674 0.91994852]	[416.09197998 295.56387329 0.83997679]	[377.65557861 403.29013062 0.92013729]	[362.32675171 518.66552734 0.85213006]	[546.98126221 287.80258179 0.81617916]	[585.57122803 390.44784546 0.84751171]	[623.79309082 495.67459106 0.83701825]	[487.94702148 529.04528809 0.6585654 ]	[441.85577393 534.15472412 0.65934372]	[462.40301514 703.37573242 0.83468413]	[4.82880798e+02 8.52326965e+02 8.40192735e-01]	[536.67150879 526.46392822 0.6399399 ]	[541.73822021 705.90216064 0.81108367]	[5.26490906e+02 6.88069336e+02 2.10422263e-01]	[472.58551025 231.43721008 0.852777 ]	[500.73855591 231.44789124 0.91316682]	[449.49176025 213.31837463 0.75163358]	[521.28515625 213.39677429 0.88477474]	[5.31515381e+02 7.06083008e+02 1.93586901e-01]	[5.44374695e+02 7.05983215e+02 2.29506016e-01]	[5.26458191e+02 6.90688965e+02 1.71402961e-01]	[4.93062439e+02 9.03588013e+02 7.84610391e-01]	[4.72554871e+02 8.95895935e+02 7.55015492e-01]	[4.90489807e+02 8.62515320e+02 6.62718296e-01]
[482.92834473 244.22901917 0.85296953]	[482.74588013 295.39276123 0.91958416]	[416.09014893 295.56600952 0.83981645]	[377.65200806 403.29995728 0.91598803]	[362.32620239 518.67407227 0.85393846]	[546.97637939 287.80407715 0.81626093]	[585.57067871 390.43908691 0.84699905]	[623.79992676 495.66903687 0.83880037]	[487.95245361 529.04382324 0.65834993]	[441.86209106 534.15270996 0.65866482]	[462.40875244 700.94372559 0.83338416]	[4.82875732e+02 8.52324890e+02 8.40985417e-01]	[536.67724609 526.46234131 0.64130557]	[541.7322998 705.90185547 0.81174421]	[5.26491272e+02 6.88061462e+02 2.10712343e-01]	[472.58474731 231.43675232 0.85242879]	[500.7383728 231.44766235 0.91294128]	[449.4894104 213.31741333 0.75168836]	[521.28546143 213.39730835 0.88491905]	[5.29070679e+02 7.06071533e+02 1.93027467e-01]	[5.44370117e+02 7.05981812e+02 2.29237050e-01]	[5.26457458e+02 6.90684326e+02 1.71797082e-01]	[4.93059113e+02 9.03591187e+02 7.84774244e-01]	[4.72552704e+02 8.95897827e+02 7.55513608e-01]	[4.90485901e+02 8.62511719e+02 6.61301613e-01]
[482.92263794 239.18356323 0.87368637]	[482.72824097 292.89456177 0.89900947]	[416.07302856 295.42355347 0.82461965]	[377.65267944 400.86804199 0.91828263]	[364.77328491 516.15539551 0.83297294]	[546.96362305 282.7276001 0.83515775]	[585.53051758 385.39715576 0.84964865]	[621.39306641 493.07299805 0.8186366 ]	[487.97399902 526.48522949 0.66692746]	[441.86724854 531.59228516 0.66015577]	[462.40374756 698.37249756 0.81613857]	[4.82882660e+02 8.52293091e+02 8.43564272e-01]	[536.69543457 523.92773438 0.65134168]	[541.88946533 700.87030029 0.82146525]	[5.29043762e+02 6.80345093e+02 1.52748987e-01]	[472.56207275 228.83822632 0.82694393]	[500.740448 231.29852295 0.89663661]	[451.99664307 210.83917236 0.76125956]	[521.27905273 213.32667542 0.88493377]	[5.39158813e+02 7.03467712e+02 1.61187470e-01]	[5.44487854e+02 7.03470703e+02 1.69541687e-01]	[0. 0. 0.]	[4.93086182e+02 9.03577576e+02 7.92909384e-01]	[4.72584503e+02 8.95890198e+02 7.60234237e-01]	[4.88011810e+02 8.60001709e+02 6.61054373e-01]
[482.9072876 239.06199646 0.90150905]	[480.38031006 290.34280396 0.88763916]	[416.06097412 292.93438721 0.8116594 ]	[377.64700317 400.80395508 0.93069154]	[364.78952026 513.59936523 0.82371032]	[546.93200684 280.25152588 0.84879273]	[585.45123291 382.78335571 0.87738115]	[621.38580322 488.00558472 0.82485652]	[487.98373413 523.96160889 0.67327863]	[441.86758423 528.984375 0.66477531]	[462.41088867 693.26800537 0.81370831]	[4.82883362e+02 8.52288696e+02 8.41609657e-01]	[536.71746826 523.86761475 0.65694225]	[544.32061768 693.24139404 0.81218517]	[5.31543274e+02 6.72650696e+02 1.25748768e-01]	[472.54794312 223.74655151 0.81934375]	[500.74151611 226.29711914 0.89143956]	[452.01147461 210.80729675 0.76120603]	[521.24078369 210.92381287 0.87674904]	[5.41688721e+02 6.95834595e+02 1.60215169e-01]	[5.49562683e+02 7.00833862e+02 1.38361722e-01]	[0. 0. 0.]	[4.93075775e+02 9.03571533e+02 7.88443208e-01]	[4.72573273e+02 8.95885193e+02 7.58378148e-01]	[4.88014587e+02 8.60004028e+02 6.58878684e-01]
[482.84625244 236.58270264 0.92088616]	[480.35440063 282.76708984 0.9041599 ]	[416.0536499 290.39874268 0.80699426]	[377.64056396 400.67657471 0.94057196]	[364.80422974 508.50091553 0.83437663]	[544.49731445 277.7298584 0.89305317]	[585.44024658 380.24493408 0.9144488 ]	[621.35241699 485.44497681 0.839674 ]	[487.99520874 521.35974121 0.66790986]	[441.83538818 523.89282227 0.67335325]	[462.38476562 690.68151855 0.81936604]	[4.82879730e+02 8.52273376e+02 8.43713999e-01]	[539.2008667 521.24401855 0.65105581]	[544.56072998 690.65557861 0.78547853]	[5.26453430e+02 6.80351318e+02 2.41168797e-01]	[470.01266479 221.15505981 0.83659011]	[500.67956543 221.19468689 0.8867653 ]	[449.52474976 210.79130554 0.77201033]	[518.7835083 210.86593628 0.86146879]	[5.39265991e+02 7.00910400e+02 2.22190246e-01]	[5.49540039e+02 6.95810059e+02 2.04456553e-01]	[0. 0. 0.]	[4.93052612e+02 9.03556152e+02 7.88080573e-01]	[4.72555023e+02 8.95875793e+02 7.65649259e-01]	[4.90506531e+02 8.60002441e+02 6.53061688e-01]
[482.83410645 236.53198242 0.92482436]	[480.34265137 282.71444702 0.90938401]	[416.03457642 290.37405396 0.80091047]	[377.63220215 400.67221069 0.9433645 ]	[364.80633545 508.47827148 0.83478934]	[544.48852539 277.67605591 0.90514159]	[585.42254639 380.22232056 0.91451228]	[621.33239746 482.96810913 0.85162163]	[488.00411987 521.34411621 0.66854113]	[441.84036255 523.87988281 0.67451179]	[462.36825562 690.64245605 0.82453758]	[4.82867859e+02 8.52267883e+02 8.40788960e-01]	[539.20465088 521.23016357 0.64782476]	[546.91455078 690.6973877 0.77437824]	[5.26487122e+02 6.80381958e+02 2.56614208e-01]	[469.9887085 221.10699463 0.84114176]	[500.65563965 221.12280273 0.88948697]	[449.50408936 208.34695435 0.77469289]	[518.72436523 210.84004211 0.84712899]	[5.31549194e+02 7.06079529e+02 2.48322830e-01]	[5.44394897e+02 7.03483154e+02 2.33893126e-01]	[0. 0. 0.]	[4.93064972e+02 9.03555481e+02 7.86119580e-01]	[4.72566498e+02 8.95882935e+02 7.62344182e-01]	[4.90488159e+02 8.60000061e+02 6.50073230e-01]
[482.8112793 236.44723511 0.92594445]	[480.30792236 280.24630737 0.91046792]	[413.55123901 287.8793335 0.78528577]	[377.62612915 400.62728882 0.94456828]	[364.78186035 508.44885254 0.83876193]	[544.45220947 277.61416626 0.90837306]	[585.41668701 380.20700073 0.91276371]	[621.32580566 482.96289062 0.84966159]	[490.49136353 521.37982178 0.66842145]	[441.85064697 523.91223145 0.67546165]	[462.33700562 690.61138916 0.8337695 ]	[4.82848328e+02 8.52256592e+02 8.43683720e-01]	[539.2600708 521.27655029 0.65625572]	[547.04437256 688.19885254 0.80336094]	[5.31603394e+02 6.75264282e+02 2.28034213e-01]	[469.9800415 218.62083435 0.84918475]	[498.26296997 218.61878967 0.89630949]	[449.5072937 205.77323914 0.77179384]	[518.70605469 210.77670288 0.83521616]	[5.39264038e+02 6.98367126e+02 1.89575821e-01]	[5.54654297e+02 6.95763184e+02 1.60250276e-01]	[0. 0. 0.]	[4.93071442e+02 9.01062500e+02 7.83849061e-01]	[4.72558807e+02 8.95872986e+02 7.59954989e-01]	[4.88005707e+02 8.59993103e+02 6.47119284e-01]
[482.79867554 236.44032288 0.92651308]	[480.29266357 280.22692871 0.91680205]	[413.5279541 287.85913086 0.78734577]	[377.62539673 398.27380371 0.9442898 ]	[364.79782104 508.46035767 0.83782548]	[544.43560791 277.59585571 0.911524 ]	[585.4196167 380.1914978 0.91618788]	[621.29925537 482.93945312 0.84985149]	[490.51095581 523.8626709 0.67181844]	[441.84698486 526.40899658 0.67598236]	[462.35449219 688.1932373 0.84219152]	[4.82838501e+02 8.52240845e+02 8.42791438e-01]	[539.30383301 521.32745361 0.66881114]	[549.51269531 688.20251465 0.79858232]	[5.34120911e+02 6.77811035e+02 2.65396297e-01]	[467.49151611 218.61653137 0.85157865]	[498.23950195 218.58830261 0.89859724]	[449.44946289 205.74012756 0.77453315]	[518.69750977 208.25872803 0.83006066]	[5.39264160e+02 7.00927734e+02 2.38304168e-01]	[5.54673035e+02 6.95779053e+02 2.19509766e-01]	[0. 0. 0.]	[4.93079376e+02 9.01044678e+02 7.82437325e-01]	[4.72571869e+02 8.95860291e+02 7.59457707e-01]	[4.87997803e+02 8.59986572e+02 6.46489620e-01]
[482.77389526 234.0763092 0.93139315]	[480.27194214 280.18188477 0.92751038]	[413.51062012 287.82522583 0.78900683]	[377.62017822 398.26596069 0.94183874]	[364.79754639 506.01654053 0.83981919]	[544.40911865 277.55349731 0.91027749]	[585.4229126 380.21530151 0.92014176]	[621.27941895 482.94577026 0.84857208]	[490.48416138 521.38311768 0.67668796]	[441.82983398 523.92797852 0.68509507]	[462.33190918 688.19226074 0.84824294]	[4.82838562e+02 8.52254822e+02 8.42754543e-01]	[539.29901123 521.26037598 0.66744828]	[549.5446167 688.18743896 0.79473388]	[5.39259644e+02 6.77837524e+02 2.74473011e-01]	[467.45767212 218.60534668 0.85654753]	[498.20275879 218.56089783 0.89453959]	[446.95718384 205.71824646 0.77552074]	[518.67926025 205.7159729 0.82346761]	[5.39304626e+02 7.05998718e+02 2.52069205e-01]	[5.59710510e+02 6.95798645e+02 2.33069554e-01]	[0. 0. 0.]	[4.93057739e+02 9.01048218e+02 7.82316148e-01]	[4.72548645e+02 8.95860229e+02 7.60933340e-01]	[4.88015381e+02 8.60000427e+02 6.46381795e-01]
[482.75671387 234.06018066 0.93112016]	[480.26269531 280.17559814 0.92348039]	[411.03320312 287.83135986 0.78352392]	[377.62210083 398.25610352 0.94196117]	[364.80395508 506.00964355 0.83737022]	[544.40930176 277.54013062 0.90877515]	[585.43292236 380.26248169 0.91660661]	[618.83886719 482.95281982 0.84210896]	[490.51815796 521.37664795 0.67469203]	[441.84002686 523.93212891 0.68635845]	[462.32922363 688.18786621 0.85006535]	[4.82838409e+02 8.52218140e+02 8.44836295e-01]	[541.71759033 521.25561523 0.66941118]	[549.55450439 688.16662598 0.80003452]	[5.41767212e+02 6.75225037e+02 2.23508552e-01]	[467.43505859 218.5929718 0.85740888]	[498.17819214 218.5537262 0.88937438]	[446.92160034 205.70700073 0.78100514]	[518.64483643 205.70211792 0.81222969]	[5.44328796e+02 7.00929565e+02 1.99175358e-01]	[5.62366699e+02 6.95770996e+02 2.13092729e-01]	[0. 0. 0.]	[4.93052795e+02 9.01052429e+02 7.82299161e-01]	[4.72547089e+02 8.95858765e+02 7.57388890e-01]	[4.87998230e+02 8.59954041e+02 6.50043905e-01]
[482.72976685 234.06707764 0.93591595]	[480.25543213 280.14752197 0.93216622]	[411.02224731 287.80895996 0.79048258]	[377.62545776 398.25305176 0.93474638]	[362.35635376 505.96826172 0.85144424]	[544.40393066 277.52572632 0.91526276]	[585.4161377 380.20437622 0.92155719]	[618.82525635 482.88424683 0.85124677]	[490.57180786 521.37677002 0.66861105]	[441.86099243 523.92596436 0.67997903]	[462.36550903 688.14294434 0.85190666]	[4.82867371e+02 8.52254150e+02 8.41167033e-01]	[541.76751709 521.23077393 0.68560964]	[552.06048584 688.10662842 0.80177343]	[5.39276367e+02 6.80392456e+02 3.44451785e-01]	[467.39318848 218.58399963 0.86685169]	[498.17294312 218.5562439 0.89057046]	[444.44598389 203.18922424 0.77844441]	[518.6661377 203.20497131 0.81282943]	[5.41883423e+02 7.36836243e+02 4.00608540e-01]	[5.46960571e+02 7.29111084e+02 3.82143110e-01]	[5.39206787e+02 6.80366089e+02 2.48172849e-01]	[4.93056763e+02 9.01060730e+02 7.82303154e-01]	[4.72560120e+02 8.95855469e+02 7.68127739e-01]	[4.88010315e+02 8.59992126e+02 6.45661891e-01]
[482.71160889 234.08042908 0.93480968]	[480.25820923 280.14263916 0.92894822]	[411.02868652 285.33190918 0.78515887]	[377.64028931 398.23391724 0.92724824]	[364.77740479 505.96697998 0.84501636]	[544.40081787 277.50994873 0.91368484]	[585.42340088 380.20172119 0.8983959 ]	[618.84674072 482.88314819 0.85347837]	[493.10717773 523.80578613 0.67734528]	[444.32254028 523.93035889 0.67580432]	[462.41662598 688.1159668 0.84075177]	[4.82884155e+02 8.52218994e+02 8.37331474e-01]	[541.78826904 521.22766113 0.69087303]	[552.11279297 688.05505371 0.82137531]	[5.34123413e+02 6.85539246e+02 5.04406214e-01]	[464.9480896 218.59750366 0.87105513]	[498.1541748 218.57226562 0.88542885]	[444.39035034 203.22895813 0.77371496]	[516.22369385 203.22550964 0.80528152]	[5.44318665e+02 7.44507507e+02 6.78770185e-01]	[5.47049988e+02 7.31746521e+02 5.86416483e-01]	[5.26465515e+02 6.77820068e+02 4.17364448e-01]	[4.93056854e+02 9.01047180e+02 7.77383626e-01]	[4.72574524e+02 8.93451111e+02 7.64298558e-01]	[4.90485779e+02 8.59952332e+02 6.46723807e-01]
[480.37826538 236.42344666 0.93440521]	[480.26846313 280.15652466 0.92592239]	[413.49707031 285.32629395 0.78449988]	[377.64422607 398.22091675 0.92594385]	[364.81896973 505.96533203 0.84008735]	[544.40252686 277.51708984 0.89904869]	[585.42718506 380.2015686 0.9001444 ]	[618.84002686 482.87591553 0.85268044]	[493.11816406 523.82067871 0.67900085]	[444.32952881 523.94512939 0.67599773]	[462.42572021 688.171875 0.83783239]	[4.82885437e+02 8.52220398e+02 8.38474512e-01]	[541.79864502 521.24859619 0.69415694]	[552.07495117 688.08502197 0.80688536]	[5.39268921e+02 6.98322632e+02 5.23102582e-01]	[464.93032837 218.60401917 0.87240469]	[498.14147949 218.56852722 0.88294792]	[444.38739014 205.75915527 0.77052653]	[516.19665527 205.70333862 0.804842 ]	[5.44369568e+02 7.52191162e+02 7.15166628e-01]	[5.49524475e+02 7.47055176e+02 6.39062762e-01]	[5.31548584e+02 6.85485413e+02 5.03451347e-01]	[4.90552490e+02 9.01066711e+02 7.70334840e-01]	[4.72540619e+02 8.95843262e+02 7.55186915e-01]	[4.90521667e+02 8.57474365e+02 6.38716400e-01]
[480.37457275 236.43145752 0.93455988]	[480.26922607 280.16833496 0.9230814 ]	[413.49743652 287.80801392 0.78259754]	[377.64962769 398.22369385 0.92040271]	[364.8581543 505.9564209 0.83291119]	[544.40130615 277.50946045 0.893139 ]	[585.43017578 380.22302246 0.89933419]	[618.83166504 482.88919067 0.8534196 ]	[495.587677 523.80578613 0.6785816 ]	[444.36038208 523.92822266 0.67626828]	[462.43447876 688.16070557 0.83664429]	[4.82903870e+02 8.52229370e+02 8.36964607e-01]	[541.80560303 521.22485352 0.69586241]	[552.08666992 688.06243896 0.80730635]	[541.78430176 706.09936523 0.76493829]	[464.93078613 218.61376953 0.87020677]	[498.13842773 218.5818634 0.88103437]	[444.37512207 205.77658081 0.77985847]	[516.17633057 205.74238586 0.80000067]	[544.53125 762.45355225 0.79561144]	[5.57261658e+02 7.49703674e+02 7.41372764e-01]	[5.29060303e+02 6.93194702e+02 6.31909788e-01]	[4.90550140e+02 9.01057800e+02 7.72522569e-01]	[4.72530396e+02 8.93446289e+02 7.57072330e-01]	[4.90551849e+02 8.57463440e+02 6.45180762e-01]
[480.37011719 236.43589783 0.93562454]	[480.28048706 280.16595459 0.92480826]	[413.50869751 287.80548096 0.78441292]	[377.66976929 398.21081543 0.92282808]	[367.33569336 505.97375488 0.82559729]	[544.40917969 277.50842285 0.89247328]	[585.43707275 380.21960449 0.90063936]	[621.26751709 482.90924072 0.85540372]	[495.64468384 521.35723877 0.67880052]	[444.4246521 523.89349365 0.66362303]	[464.81973267 690.60070801 0.82246846]	[4.82916016e+02 8.52222534e+02 8.33883405e-01]	[541.83294678 518.75958252 0.69589734]	[552.15179443 688.05255127 0.80781138]	[541.79431152 706.10620117 0.77770233]	[464.92132568 218.61653137 0.87386286]	[498.12991333 218.58778381 0.87929392]	[444.38656616 205.77760315 0.77645242]	[516.14849854 205.74003601 0.79455739]	[547.01141357 765.08612061 0.82018423]	[5.62259888e+02 7.52237366e+02 7.32511997e-01]	[5.29046631e+02 6.93218689e+02 6.56985819e-01]	[4.93056549e+02 9.01053101e+02 7.69984305e-01]	[4.72557281e+02 8.93439636e+02 7.53444672e-01]	[4.90536743e+02 8.57448975e+02 6.50581121e-01]
[480.37164307 236.4360199 0.93551368]	[480.29141235 280.16940308 0.92480743]	[413.52087402 287.81588745 0.78521031]	[377.67849731 398.20248413 0.9202199 ]	[367.37713623 505.95687866 0.82707673]	[544.4173584 277.51034546 0.89147335]	[585.45922852 380.20199585 0.89710325]	[621.28649902 482.92825317 0.8549071 ]	[498.1350708 521.36572266 0.68511105]	[446.91397095 523.89898682 0.65602541]	[464.84277344 690.62634277 0.8234601 ]	[4.82903015e+02 8.49780212e+02 8.38826060e-01]	[541.89379883 518.76428223 0.69961321]	[552.10809326 688.034729 0.80476999]	[541.84991455 708.52294922 0.80753309]	[464.92227173 218.61987305 0.87372983]	[498.12652588 218.59207153 0.87786347]	[444.39865112 205.78355408 0.77416366]	[516.12481689 205.7514801 0.79068577]	[549.55926514 767.71252441 0.837874 ]	[5.62390564e+02 7.59904114e+02 7.36568332e-01]	[5.31564819e+02 6.98281860e+02 6.72272503e-01]	[4.90549438e+02 9.01050110e+02 7.67623723e-01]	[4.72535889e+02 8.93420410e+02 7.49071777e-01]	[4.90534363e+02 8.54926880e+02 6.62998855e-01]
[480.36981201 236.43443298 0.93541664]	[480.29464722 280.16497803 0.92572796]	[413.53289795 287.81100464 0.78610641]	[377.69247437 398.1968689 0.92237657]	[367.42233276 505.9303894 0.82764536]	[544.42773438 277.50241089 0.89159983]	[585.44781494 380.15597534 0.89449823]	[621.29998779 482.93463135 0.85716259]	[498.13058472 521.34716797 0.68332511]	[446.91894531 523.87567139 0.65520114]	[464.82763672 690.62365723 0.81832951]	[4.82911346e+02 8.52186523e+02 8.36677492e-01]	[541.87872314 518.74719238 0.69940627]	[552.11743164 688.13220215 0.79343575]	[544.30981445 708.66168213 0.78834081]	[464.92251587 218.61773682 0.87337232]	[498.12210083 218.59144592 0.87630415]	[444.40890503 205.76815796 0.77457881]	[516.11749268 205.74487305 0.79036236]	[557.17767334 770.26745605 0.80402988]	[5.64926147e+02 7.64992249e+02 7.32273281e-01]	[5.34155945e+02 7.00887268e+02 6.71537399e-01]	[4.90561279e+02 9.01043030e+02 7.66643524e-01]	[4.72544495e+02 8.93420959e+02 7.49935389e-01]	[4.90548279e+02 8.57380920e+02 6.60647154e-01]
[480.37088013 236.43182373 0.93619978]	[480.29824829 280.16503906 0.92586738]	[413.55386353 287.80584717 0.78750527]	[377.7015686 398.20956421 0.92511386]	[369.92245483 505.92663574 0.82902861]	[544.41369629 277.50390625 0.89148211]	[585.45526123 380.12704468 0.89007288]	[621.3192749 482.86154175 0.86830813]	[498.15496826 521.32214355 0.68652719]	[446.93063354 523.84942627 0.65500414]	[464.83447266 690.60375977 0.82346636]	[4.82913086e+02 8.49792725e+02 8.39084864e-01]	[541.9074707 518.72497559 0.69810867]	[552.14379883 688.16052246 0.80722958]	[544.44403076 713.73925781 0.79965246]	[464.91809082 218.61924744 0.87414324]	[498.12020874 218.58413696 0.87762463]	[444.38806152 205.77714539 0.77386045]	[516.11987305 205.72149658 0.78752095]	[562.32550049 777.84649658 0.83666915]	[5.70096680e+02 7.67608337e+02 7.33168602e-01]	[539.21630859 706.00012207 0.712147 ]	[4.93049500e+02 9.01021790e+02 7.67095983e-01]	[4.72561035e+02 8.93404114e+02 7.52734482e-01]	[4.90564545e+02 8.54937988e+02 6.68836534e-01]
[480.3659668 234.08026123 0.93859011]	[480.287323 280.15237427 0.9266305 ]	[413.53448486 287.79821777 0.78593916]	[377.7076416 398.17166138 0.92123377]	[372.44256592 505.94012451 0.82908791]	[544.40777588 277.4881897 0.89031535]	[585.44445801 377.71136475 0.88951278]	[621.34771729 482.82971191 0.87614101]	[498.17324829 521.3112793 0.68731582]	[446.93917847 523.84576416 0.65397888]	[462.43728638 690.67785645 0.81613451]	[4.82885895e+02 8.49758667e+02 8.47117305e-01]	[541.9430542 518.70898438 0.6964159 ]	[557.16186523 688.17889404 0.80405104]	[546.94769287 721.37475586 0.78458178]	[464.91339111 218.61068726 0.87614977]	[495.69802856 218.56802368 0.87730008]	[444.37631226 205.75804138 0.76256001]	[516.15539551 203.21284485 0.79454458]	[562.38775635 785.48052979 0.84088731]	[5.72598206e+02 7.70193848e+02 7.13041008e-01]	[5.41780518e+02 7.08576111e+02 6.94261968e-01]	[4.90566223e+02 9.01015442e+02 7.64993072e-01]	[4.72556122e+02 8.93402710e+02 7.51211464e-01]	[4.90532410e+02 8.54907227e+02 6.75795794e-01]
[480.37200928 234.07211304 0.94139183]	[480.28234863 280.13748169 0.92812395]	[413.52197266 285.32687378 0.78485453]	[377.70846558 398.16156006 0.91989899]	[372.4876709 505.94464111 0.83318049]	[544.40222168 277.47375488 0.89003217]	[585.44787598 377.7097168 0.88912225]	[621.36834717 482.79751587 0.88263863]	[498.1869812 521.33563232 0.68834829]	[446.96646118 523.86987305 0.64968383]	[462.44909668 690.69250488 0.81329882]	[4.82886047e+02 8.52194824e+02 8.47865701e-01]	[544.29638672 518.74047852 0.69532055]	[559.74615479 690.68188477 0.82626659]	[547.02325439 726.46868896 0.8314172 ]	[464.90957642 218.59953308 0.88017064]	[498.11856079 218.55314636 0.87974644]	[444.34603882 205.73040771 0.75919199]	[516.17633057 203.15756226 0.7982325 ]	[564.87310791 790.70428467 0.85698777]	[5.77769958e+02 7.80457153e+02 6.89058363e-01]	[541.85418701 716.29779053 0.72105551]	[4.93046539e+02 9.01028992e+02 7.65564859e-01]	[4.72550079e+02 8.93431152e+02 7.48672366e-01]	[4.90531616e+02 8.57411499e+02 6.86502039e-01]
[482.70974731 234.06263733 0.94247955]	[480.28567505 280.12200928 0.92925733]	[413.52581787 285.31021118 0.78560317]	[377.70819092 398.16000366 0.91898251]	[372.53723145 505.9571228 0.83510876]	[544.40252686 275.11102295 0.89083469]	[585.44750977 377.68920898 0.88830543]	[621.41723633 482.84423828 0.88891029]	[498.19348145 521.3024292 0.68479252]	[449.43920898 523.84863281 0.6444611 ]	[464.83700562 693.16339111 0.81057942]	[4.82888123e+02 8.49789551e+02 8.46891403e-01]	[544.29858398 518.69598389 0.69184023]	[562.31622314 693.26312256 0.81135213]	[552.05603027 731.69915771 0.7974993 ]	[464.92382812 218.5970459 0.87964481]	[498.11895752 218.5460968 0.87862617]	[444.32299805 203.23272705 0.76476407]	[516.16662598 200.66912842 0.79546314]	[5.65024475e+02 8.03461365e+02 7.81343520e-01]	[5.82829895e+02 7.90627930e+02 7.32923687e-01]	[544.34020996 726.5715332 0.77658617]	[4.93052399e+02 9.01002502e+02 7.70834565e-01]	[4.72568604e+02 8.93409973e+02 7.56351054e-01]	[4.90530548e+02 8.57378601e+02 6.86727941e-01]
[truncated: 288 more rows]
