# Supplementary material for: Evaluation of functional tests performance using a camera-based and machine learning approach
Source: PLoS One. 2023 Nov 3;18(11):e0288279. doi: 10.1371/journal.pone.0288279 (PMC10624324; doi:10.1371/journal.pone.0288279)
Supplement: S1 Data — This dataset includes all the extracted keypoints of movements and the associated features and statistics, which were used for the analyses presented in the main manuscript. (ZIP) [file pone.0288279.s001.zip › PLOS_data_28032023/original_movement_data/CSV/000050_SDT_P_crop.csv]

[462.23675537 172.24575806 0.9320541 ]	[472.56246948 213.38290405 0.88336849]	[408.40899658 213.37901306 0.82527888]	[380.12210083 316.12368774 0.92897296]	[359.67059326 418.5791626 0.90533733]	[539.18939209 210.90893555 0.81990182]	[567.53613281 313.45773315 0.82724679]	[587.97570801 416.06069946 0.85483086]	[470.00268555 436.61029053 0.67697847]	[423.8288269 436.59893799 0.68153119]	[434.08248901 600.83197021 0.79882503]	[436.63018799 749.59735107 0.79742992]	[518.67584229 436.59469604 0.68148726]	[523.79187012 593.11035156 0.84802639]	[531.61767578 749.64916992 0.81866103]	[449.50039673 154.43385315 0.88874787]	[477.66870117 154.4538269 0.9071362 ]	[434.11447144 136.45222473 0.5751828 ]	[500.73077393 134.03947449 0.8807444 ]	[531.60754395 790.83154297 0.81509352]	[549.58117676 788.17504883 0.82228976]	[5.23975586e+02 7.57391968e+02 7.43326604e-01]	[4.31506012e+02 7.98392151e+02 6.57335937e-01]	[4.13515869e+02 7.90690247e+02 6.92056894e-01]	[4.41766479e+02 7.54811707e+02 7.25720346e-01]
[459.74432373 169.83992004 0.92922437]	[464.93545532 213.39535522 0.90531516]	[400.84399414 213.42184448 0.87624317]	[377.67300415 316.14080811 0.93303937]	[357.08721924 418.58273315 0.89604878]	[531.56640625 210.90100098 0.8144151 ]	[564.92388916 308.39877319 0.84829235]	[585.38623047 416.0269165 0.86734927]	[467.46496582 436.59466553 0.68351734]	[423.78131104 436.61767578 0.69033504]	[431.50289917 595.68707275 0.76510727]	[436.5975647 749.60003662 0.79316896]	[513.63299561 434.10574341 0.66321343]	[521.38244629 590.60894775 0.85219455]	[531.59448242 749.63293457 0.82077217]	[444.36621094 154.43121338 0.91731411]	[470.04553223 154.37693787 0.8959139 ]	[426.41741943 136.45228577 0.50996614]	[498.12301636 134.04353333 0.84230483]	[531.58880615 790.84051514 0.8159591 ]	[549.56359863 788.17694092 0.82414967]	[5.23972168e+02 7.57352112e+02 7.43968844e-01]	[4.28990967e+02 7.95875854e+02 6.70758247e-01]	[4.11015228e+02 7.90655457e+02 7.00459957e-01]	[4.41797974e+02 7.54809448e+02 7.34773695e-01]
[459.74676514 169.84181213 0.92981005]	[464.93640137 213.39646912 0.90499234]	[400.84490967 213.4213562 0.87586117]	[377.67282104 316.14102173 0.93338239]	[357.087677 418.58190918 0.89598739]	[531.56750488 210.90367126 0.81449056]	[564.92297363 308.39398193 0.84875089]	[585.38482666 416.02337646 0.86727786]	[467.47116089 436.59448242 0.68204743]	[423.78427124 436.61642456 0.6891799 ]	[431.50900269 595.70031738 0.76670551]	[436.57250977 749.60803223 0.78766418]	[513.64196777 434.10641479 0.66279465]	[521.38275146 590.63781738 0.85025436]	[531.57495117 749.62976074 0.82098329]	[444.36776733 154.43417358 0.917068 ]	[470.0473938 154.37796021 0.8955664 ]	[426.41702271 136.46333313 0.51112503]	[498.12426758 134.04223633 0.84251553]	[531.56445312 790.83544922 0.81690711]	[549.54205322 788.17114258 0.82572508]	[5.23968567e+02 7.57345886e+02 7.47607946e-01]	[4.28978241e+02 7.95871277e+02 6.68345273e-01]	[4.10999725e+02 7.90657715e+02 6.98377132e-01]	[4.41791534e+02 7.54815430e+02 7.33517587e-01]
[459.61343384 169.79959106 0.91096717]	[462.3616333 213.39627075 0.93748546]	[400.66156006 213.47688293 0.89646018]	[377.53201294 316.17437744 0.9119997 ]	[356.98104858 418.66265869 0.8982268 ]	[526.42694092 210.90803528 0.8449828 ]	[562.47058105 310.89208984 0.8632682 ]	[582.89874268 413.53613281 0.85944021]	[464.91021729 436.6255188 0.69968975]	[421.27224731 436.66055298 0.70848745]	[426.43399048 595.71490479 0.77363068]	[436.54040527 747.13909912 0.78526074]	[511.02090454 436.57723999 0.6670382 ]	[521.34747314 590.57110596 0.85742831]	[531.55419922 749.64691162 0.81956083]	[441.8001709 154.4055481 0.95297015]	[467.40127563 154.32279968 0.92195582]	[421.396698 139.0657959 0.61753786]	[490.51223755 136.44662476 0.81514436]	[531.55743408 790.82244873 0.8123548 ]	[549.53613281 788.16186523 0.81862521]	[5.23955383e+02 7.57376160e+02 7.43191183e-01]	[4.28969818e+02 7.95843811e+02 6.73021019e-01]	[4.10982147e+02 7.90641663e+02 7.00466812e-01]	[4.41801636e+02 7.52289368e+02 7.37890959e-01]
[454.56115723 169.78895569 0.8608979 ]	[462.20050049 213.38407898 0.94949341]	[398.19915771 213.51463318 0.89390373]	[374.98480225 318.57470703 0.8804124 ]	[354.50332642 418.64187622 0.8786068 ]	[523.84393311 210.82418823 0.85273558]	[562.35009766 310.95199585 0.84966874]	[580.35693359 410.97912598 0.83127713]	[464.82015991 436.63467407 0.7057122 ]	[421.19171143 436.67205811 0.7095381 ]	[423.8972168 593.11035156 0.80393744]	[436.5569458 749.61346436 0.78731483]	[508.48880005 436.58013916 0.66974044]	[521.315979 590.61383057 0.8542788 ]	[531.55169678 749.62872314 0.81738412]	[439.23901367 154.36958313 0.95365679]	[462.34902954 154.31959534 0.95143342]	[421.21472168 139.05435181 0.59961188]	[485.38226318 134.03684998 0.85923111]	[531.54949951 790.83660889 0.81458098]	[549.53295898 788.17419434 0.82046467]	[5.23976501e+02 7.57333008e+02 7.36761093e-01]	[4.28988770e+02 7.93345642e+02 6.87734187e-01]	[4.11008728e+02 7.90613159e+02 7.10954249e-01]	[4.41819305e+02 7.54836365e+02 7.30965376e-01]
[441.90374756 169.72651672 0.87949854]	[459.60684204 213.4355011 0.93538022]	[395.584198 215.91241455 0.86244458]	[364.80862427 318.64578247 0.87080896]	[344.34332275 418.71658325 0.8690232 ]	[521.20855713 210.83068848 0.84238243]	[557.17388916 308.39105225 0.79744601]	[577.69146729 410.94604492 0.80111915]	[462.29241943 434.09310913 0.7277019 ]	[418.73208618 436.5760498 0.70541692]	[421.39810181 587.99468994 0.83735424]	[436.57385254 749.58996582 0.7907871 ]	[505.91079712 434.03262329 0.67712671]	[521.22174072 590.62854004 0.84352642]	[531.57098389 749.64862061 0.8144843 ]	[434.08395386 154.33836365 0.90077299]	[459.65484619 151.96708679 0.9317708 ]	[416.14157104 136.50375366 0.49133968]	[480.36846924 133.9614563 0.91248822]	[531.56665039 790.84051514 0.81816268]	[549.55352783 788.18139648 0.82218117]	[5.24003052e+02 7.57379883e+02 7.32525826e-01]	[4.28982208e+02 7.93321350e+02 6.91846132e-01]	[4.11009705e+02 7.88206604e+02 7.09097683e-01]	[4.41846283e+02 7.54810120e+02 7.36097872e-01]
[441.72766113 167.29109192 0.90780085]	[457.09918213 213.43196106 0.90545058]	[392.98895264 215.93078613 0.83953959]	[362.23413086 318.62356567 0.89997751]	[341.77526855 418.68286133 0.88620317]	[518.7366333 210.79830933 0.81703717]	[552.10430908 313.40475464 0.81477714]	[572.62817383 408.45889282 0.80210632]	[462.20046997 436.64035034 0.74100822]	[418.63900757 436.67254639 0.71683776]	[421.35079956 588.081604 0.84138799]	[436.581604 749.59716797 0.79166698]	[503.46334839 436.5723877 0.69482332]	[521.21826172 590.63195801 0.84327286]	[531.57763672 749.66027832 0.81363219]	[428.95480347 151.97779846 0.89262265]	[457.12442017 151.92333984 0.90717274]	[416.02627563 136.52125549 0.45108473]	[480.18545532 133.96084595 0.91601902]	[531.56488037 790.82159424 0.82330531]	[549.55334473 788.17559814 0.82212257]	[5.24003479e+02 7.59877563e+02 7.36020386e-01]	[4.28989990e+02 7.93322571e+02 6.87857747e-01]	[4.11009247e+02 7.88214172e+02 7.09440947e-01]	[4.41842316e+02 7.54821411e+02 7.31081367e-01]
[439.30938721 169.72572327 0.91481584]	[452.02325439 213.45094299 0.88335407]	[387.87167358 215.94511414 0.83623677]	[359.74267578 318.65426636 0.90626353]	[341.70648193 418.73327637 0.90203667]	[516.16864014 210.82765198 0.80459064]	[549.53302002 313.41665649 0.81588274]	[567.57659912 408.44061279 0.8148067 ]	[459.79815674 436.6262207 0.74015123]	[418.56112671 436.66403198 0.7075271 ]	[421.32955933 588.02789307 0.84714371]	[436.56585693 749.57519531 0.78852433]	[503.40139771 434.09994507 0.70874935]	[521.20068359 593.11499023 0.83786613]	[531.59576416 749.6895752 0.81163365]	[423.92227173 154.33166504 0.90793258]	[454.5512085 151.91471863 0.89729881]	[408.39053345 139.02008057 0.53659105]	[477.64379883 133.97540283 0.8738066 ]	[531.57006836 790.80957031 0.82862014]	[549.56335449 788.17431641 0.82424718]	[5.26414551e+02 7.59933167e+02 7.36938715e-01]	[4.31498535e+02 7.93315796e+02 6.86701953e-01]	[4.13495728e+02 7.88216003e+02 7.06867814e-01]	[4.41816437e+02 7.54789368e+02 7.27869570e-01]
[439.17681885 167.25871277 0.89738905]	[446.9130249 213.46087646 0.89380676]	[382.84564209 215.97741699 0.85602701]	[359.6612854 318.71621704 0.89904594]	[339.27307129 421.14480591 0.91189158]	[511.08517456 210.8347168 0.80225617]	[544.53619385 310.92202759 0.82390642]	[565.04943848 408.47207642 0.84003901]	[459.72793579 436.64587402 0.73256284]	[416.11679077 436.67626953 0.69580877]	[421.3175354 588.05444336 0.84189868]	[436.5652771 749.57196045 0.78662872]	[503.34262085 436.58148193 0.71077347]	[521.20788574 593.15130615 0.83684802]	[531.62841797 749.6930542 0.80743897]	[421.38345337 151.97251892 0.93690705]	[446.98156738 151.87463379 0.90564889]	[403.37442017 139.11006165 0.56858885]	[475.07382202 133.9654541 0.85819787]	[531.61309814 790.80065918 0.81514537]	[552.06225586 788.17230225 0.81107962]	[5.26416809e+02 7.59954224e+02 7.34258831e-01]	[4.31534851e+02 7.93335327e+02 6.83392823e-01]	[4.13518799e+02 7.90622437e+02 7.07830489e-01]	[4.41811523e+02 7.54780945e+02 7.18576729e-01]
[436.69033813 167.23623657 0.87220132]	[444.31933594 213.42956543 0.91600931]	[380.28848267 215.96328735 0.88431364]	[359.60165405 318.71484375 0.90777647]	[339.18701172 421.16744995 0.91857195]	[508.45141602 210.81407166 0.81558537]	[544.40087891 308.33514404 0.84241188]	[564.90606689 410.99301147 0.85812986]	[459.65026855 436.65283203 0.72674239]	[416.05465698 439.11541748 0.69300163]	[421.2828064 588.01623535 0.84539908]	[436.54455566 747.13201904 0.78058976]	[503.25262451 436.59082031 0.71479917]	[518.78668213 593.13049316 0.82687324]	[534.11413574 749.68902588 0.80977821]	[421.2199707 151.93392944 0.95697409]	[446.8739624 151.84016418 0.9147613 ]	[400.85852051 139.05856323 0.60601902]	[470.04345703 133.95233154 0.84240186]	[534.12487793 790.83880615 0.80358446]	[552.09570312 788.19494629 0.8058067 ]	[5.26434937e+02 7.59929993e+02 7.33849049e-01]	[4.31532593e+02 7.93350159e+02 6.82796419e-01]	[4.13508789e+02 7.90631287e+02 7.03676343e-01]	[4.41801300e+02 7.52283875e+02 7.12397456e-01]
[436.55099487 167.25141907 0.85611516]	[441.84188843 213.41438293 0.93301618]	[380.1892395 215.94139099 0.90013444]	[357.2199707 318.71166992 0.91183364]	[339.05267334 421.18545532 0.92709976]	[505.87002563 210.80883789 0.833049 ]	[544.3125 305.8477478 0.85392267]	[564.84729004 410.9440918 0.84990114]	[459.61605835 439.13238525 0.72609866]	[413.57058716 439.17041016 0.69089514]	[421.23101807 587.99127197 0.84361708]	[436.58111572 747.13250732 0.79080331]	[500.87988281 436.62631226 0.72095382]	[518.75933838 590.5871582 0.82624954]	[534.12591553 749.7244873 0.80617344]	[418.75723267 151.96363831 0.96492803]	[441.92047119 151.84036255 0.93934071]	[400.83126831 141.64523315 0.47486627]	[464.97515869 133.92588806 0.86248487]	[534.09851074 790.83660889 0.79450363]	[552.06829834 788.18304443 0.80791879]	[5.26436279e+02 7.59946533e+02 7.38110900e-01]	[4.31500397e+02 7.93288086e+02 7.02883065e-01]	[4.13510040e+02 7.88189026e+02 7.14174926e-01]	[4.41823425e+02 7.52299866e+02 7.20421016e-01]
[431.50491333 164.73843384 0.83669186]	[441.75912476 213.41459656 0.9449805 ]	[380.09500122 216.02366638 0.89903581]	[357.15124512 318.7484436 0.91205126]	[336.6312561 421.17324829 0.9271844 ]	[503.36956787 208.25978088 0.83865845]	[541.92364502 308.35531616 0.86539143]	[562.47344971 408.46548462 0.85638827]	[457.21173096 436.66851807 0.71702635]	[413.53738403 439.14682007 0.68867362]	[421.23077393 588.00842285 0.84238493]	[436.58450317 747.14251709 0.79097444]	[500.83752441 436.581604 0.720137 ]	[518.70355225 588.09912109 0.82635701]	[534.1083374 749.69439697 0.80640411]	[418.65985107 151.91937256 0.95860171]	[441.77490234 151.81938171 0.95782381]	[400.71636963 139.09368896 0.46733832]	[462.45428467 133.95098877 0.89105183]	[534.09509277 790.83630371 0.7934854 ]	[552.07049561 788.17919922 0.8055414 ]	[5.26415649e+02 7.59911194e+02 7.39439487e-01]	[4.28992920e+02 7.93294861e+02 7.04912245e-01]	[4.11017700e+02 7.88184875e+02 7.14538097e-01]	[4.41841461e+02 7.54751831e+02 7.22305894e-01]
[426.44567871 167.19169617 0.83716261]	[441.6836853 213.4463501 0.94778252]	[377.67446899 216.06030273 0.89328742]	[357.08114624 321.14932251 0.90264374]	[336.57714844 421.21652222 0.92685491]	[503.28213501 208.26852417 0.84567386]	[541.85754395 308.31967163 0.86043102]	[562.4317627 408.45718384 0.8587597 ]	[457.14709473 436.67492676 0.7070235 ]	[411.00634766 439.15170288 0.68349522]	[421.2328186 587.97802734 0.84729171]	[436.60955811 747.13995361 0.79568702]	[500.79574585 436.58279419 0.71502805]	[518.70178223 588.09362793 0.82882404]	[534.09832764 749.68347168 0.8051613 ]	[418.57144165 151.92224121 0.94620383]	[441.67712402 151.82536316 0.95882231]	[398.23297119 139.08543396 0.45795459]	[462.35250854 133.95379639 0.92045963]	[534.12969971 790.824646 0.79406041]	[552.08215332 788.16778564 0.80407411]	[5.23996399e+02 7.59895264e+02 7.39961743e-01]	[4.28999298e+02 7.93337646e+02 6.93842292e-01]	[4.11025726e+02 7.88207153e+02 7.11999059e-01]	[4.41849609e+02 7.52296143e+02 7.17654049e-01]
[423.89352417 167.19578552 0.84833932]	[439.27685547 213.47254944 0.94643712]	[377.60919189 216.08547974 0.88423419]	[357.00570679 318.75860596 0.89237988]	[336.5352478 421.20181274 0.92011195]	[500.86968994 208.30371094 0.84647053]	[541.84033203 310.92202759 0.85956717]	[562.36547852 408.42868042 0.8615731 ]	[457.08892822 439.14007568 0.70108527]	[408.45523071 439.18008423 0.68749249]	[421.19671631 587.99511719 0.84928441]	[436.6267395 747.13104248 0.80353618]	[500.76370239 436.61804199 0.71418244]	[518.6696167 588.02868652 0.82369578]	[531.61779785 749.66333008 0.80440271]	[416.11306763 151.917099 0.93310463]	[439.26669312 151.83508301 0.9591254 ]	[398.13540649 141.57998657 0.49642071]	[462.28222656 133.95697021 0.92578655]	[5.34141052e+02 7.90820190e+02 7.89945185e-01]	[552.07897949 788.16033936 0.79645896]	[5.23959778e+02 7.57389221e+02 7.39101171e-01]	[4.31477448e+02 7.93267090e+02 7.02871025e-01]	[4.13501495e+02 7.88163391e+02 7.12150931e-01]	[4.41863586e+02 7.52277466e+02 7.23124862e-01]
[421.3977356 164.73374939 0.86124986]	[439.18225098 213.47981262 0.94473237]	[377.53695679 216.0769043 0.87441444]	[354.51333618 321.16448975 0.86189121]	[336.49838257 421.27294922 0.91158307]	[500.77081299 208.31871033 0.8443327 ]	[541.74829102 308.37844849 0.84039307]	[562.29711914 405.8626709 0.86854565]	[454.63354492 439.14251709 0.69466877]	[408.39685059 439.19512939 0.68583441]	[421.18463135 588.03063965 0.84911042]	[436.61016846 747.14428711 0.80390036]	[500.72711182 436.61779785 0.71008307]	[516.18615723 588.05230713 0.81551409]	[531.61444092 749.6171875 0.80276769]	[413.56149292 151.90759277 0.91031748]	[439.16400146 151.83413696 0.94591522]	[395.65032959 139.03488159 0.46838656]	[462.19680786 133.93968201 0.91937727]	[5.34156921e+02 7.93247070e+02 7.79714048e-01]	[5.52077148e+02 7.88194824e+02 7.87931800e-01]	[5.23956116e+02 7.54831177e+02 7.28594899e-01]	[4.28984161e+02 7.93294983e+02 7.00719953e-01]	[4.11021729e+02 7.88181763e+02 7.12254763e-01]	[4.41860535e+02 7.52293091e+02 7.18803406e-01]
[421.31060791 164.72137451 0.88029838]	[439.13314819 213.4697113 0.93918049]	[375.11883545 216.06396484 0.8664577 ]	[351.99868774 321.17700195 0.84561068]	[336.47817993 421.29745483 0.9026714 ]	[500.70895386 208.32217407 0.83583546]	[539.29949951 305.79095459 0.82139927]	[562.26452637 403.38446045 0.87455529]	[454.58300781 439.15637207 0.69337833]	[405.88864136 439.19668579 0.68805814]	[421.15634155 588.0604248 0.84004337]	[436.60964966 747.10693359 0.80632031]	[500.70101929 436.63619995 0.70978945]	[516.15344238 588.06341553 0.81472206]	[534.11627197 749.61456299 0.80931652]	[411.01730347 151.9079895 0.89844817]	[439.06637573 151.83338928 0.92548019]	[395.60592651 139.05874634 0.4217034 ]	[459.78466797 133.911026 0.91038501]	[5.31605591e+02 7.93232910e+02 7.88329840e-01]	[549.54205322 788.19342041 0.80496502]	[5.26413147e+02 7.54801453e+02 7.26574957e-01]	[4.28997223e+02 7.93262817e+02 7.11388528e-01]	[4.13503113e+02 7.88161560e+02 7.20119119e-01]	[4.41840515e+02 7.52243774e+02 7.28184938e-01]
[421.25518799 164.70565796 0.89031744]	[439.06112671 213.47724915 0.92384017]	[375.05151367 216.08950806 0.85486847]	[349.38357544 321.1859436 0.8376227 ]	[334.06259155 421.29470825 0.89412791]	[498.26043701 208.31356812 0.8236649 ]	[539.23095703 305.78430176 0.81640542]	[562.23150635 403.33807373 0.879094 ]	[452.05361938 439.17022705 0.69143021]	[403.38928223 439.21688843 0.69379485]	[421.14627075 588.01776123 0.84349757]	[436.61294556 747.09893799 0.81013 ]	[498.2699585 436.63549805 0.70018238]	[516.14880371 587.97845459 0.83328575]	[531.59454346 749.58361816 0.80859476]	[408.47146606 151.9005127 0.89123929]	[436.63745117 151.82420349 0.91495216]	[395.51455688 141.56509399 0.45439848]	[459.70205688 133.92858887 0.91497511]	[5.31555908e+02 7.93278870e+02 7.67160416e-01]	[5.49512390e+02 7.88224121e+02 7.77873397e-01]	[5.23961426e+02 7.54741211e+02 7.51089752e-01]	[4.31519653e+02 7.90808472e+02 7.13386774e-01]	[4.13526367e+02 7.88130554e+02 7.21775711e-01]	[4.41840363e+02 7.52219116e+02 7.31024683e-01]
[421.17837524 164.65307617 0.89603961]	[436.60253906 213.46559143 0.9089846 ]	[372.53320312 216.0962677 0.83767378]	[344.32229614 321.234375 0.84117621]	[333.99725342 421.27337646 0.89031082]	[498.18804932 208.28181458 0.81111258]	[539.1673584 305.76318359 0.80663568]	[559.80627441 403.34469604 0.87028408]	[451.99786377 439.1656189 0.69200861]	[403.3369751 439.21548462 0.70261943]	[421.13537598 588.01049805 0.84409446]	[436.60986328 747.09649658 0.8095389 ]	[498.2364502 436.62109375 0.700342 ]	[513.6394043 585.59375 0.83732283]	[531.58087158 747.13128662 0.80165267]	[408.38162231 151.86247253 0.89197862]	[434.12020874 151.79705811 0.89304513]	[393.02294922 139.07327271 0.47135237]	[459.60427856 133.91986084 0.89960164]	[5.29060181e+02 7.93268738e+02 7.56231725e-01]	[5.47060547e+02 7.88211914e+02 7.69409835e-01]	[5.23974670e+02 7.52217651e+02 7.38778114e-01]	[4.31523193e+02 7.90781616e+02 7.15943813e-01]	[4.13530334e+02 7.88113953e+02 7.22328603e-01]	[4.41830017e+02 7.52210266e+02 7.26085424e-01]
[421.13302612 164.66932678 0.89302933]	[434.050354 213.47579956 0.89035237]	[369.95230103 216.12910461 0.82285494]	[344.24078369 321.26205444 0.845209 ]	[333.95724487 421.29678345 0.88001603]	[495.66842651 208.26931763 0.79833812]	[536.6651001 303.27365112 0.8016687 ]	[559.73352051 403.29745483 0.85824198]	[446.97589111 436.61740112 0.682477 ]	[400.86502075 439.13986206 0.70452178]	[418.76519775 588.05267334 0.83208483]	[436.60339355 747.11889648 0.80778253]	[498.17324829 434.03128052 0.67933494]	[518.66064453 588.02960205 0.84703785]	[528.99554443 741.96307373 0.77721065]	[405.83966064 151.87458801 0.89703453]	[434.03521729 151.77328491 0.88408345]	[390.41586304 144.15777588 0.5659619 ]	[457.14907837 133.96025085 0.88646919]	[5.26471863e+02 7.90622620e+02 7.58071840e-01]	[5.46930481e+02 7.85574524e+02 7.21579194e-01]	[523.87036133 749.543396 0.77587819]	[4.34030273e+02 7.90809998e+02 7.18351960e-01]	[4.13555511e+02 7.88146667e+02 7.31198788e-01]	[4.41827606e+02 7.52223450e+02 7.31027603e-01]
[418.78610229 164.65536499 0.89356095]	[431.46511841 213.47422791 0.88044024]	[367.39575195 216.12797546 0.82427591]	[341.76675415 321.26403809 0.85546076]	[331.43804932 421.29000854 0.86825103]	[493.07476807 208.28573608 0.7957108 ]	[534.13879395 305.80917358 0.79537344]	[557.27172852 403.30065918 0.8468312 ]	[446.92626953 436.57595825 0.68494517]	[400.83303833 436.67245483 0.70887607]	[418.75894165 587.97674561 0.8358413 ]	[436.60476685 747.11676025 0.80741918]	[498.13284302 431.50982666 0.67653501]	[518.73760986 588.03356934 0.85693645]	[526.46136475 736.81817627 0.78631604]	[403.38131714 151.88528442 0.90790892]	[431.52627563 151.75904846 0.87939405]	[387.86816406 146.70507812 0.63327456]	[454.62512207 133.96195984 0.86462665]	[5.34093506e+02 7.90756714e+02 7.36672878e-01]	[5.49550232e+02 7.85613220e+02 6.92937970e-01]	[521.30877686 747.02276611 0.7560389 ]	[4.31554596e+02 7.93256653e+02 7.16808259e-01]	[4.13567230e+02 7.88173767e+02 7.34595358e-01]	[4.41846436e+02 7.52226074e+02 7.39874840e-01]
[418.73977661 164.65354919 0.89202845]	[428.90249634 213.48648071 0.88679892]	[364.85198975 216.13644409 0.8312971 ]	[341.68344116 321.21826172 0.87349975]	[328.8493042 421.26119995 0.86114758]	[490.54058838 208.30737305 0.79944599]	[531.57281494 305.85122681 0.79257071]	[557.16522217 403.3079834 0.82995331]	[446.86526489 434.04580688 0.6845277 ]	[400.79592896 436.63482666 0.71287715]	[418.77459717 588.00958252 0.83971632]	[436.60491943 747.10980225 0.8054868 ]	[495.64556885 426.42947388 0.67084354]	[518.67163086 587.99816895 0.85268968]	[523.85644531 734.28137207 0.80867881]	[403.31433105 151.88902283 0.9178623 ]	[428.99197388 151.75404358 0.88078743]	[385.31033325 146.69474792 0.67548275]	[452.07055664 133.9471283 0.86708486]	[5.39182373e+02 7.90645386e+02 7.07349241e-01]	[5.49567139e+02 7.82956299e+02 6.60231113e-01]	[5.18718689e+02 7.47003479e+02 6.93470657e-01]	[4.31540680e+02 7.93231934e+02 7.07402050e-01]	[4.13539734e+02 7.88158997e+02 7.19926655e-01]	[4.41839813e+02 7.52231689e+02 7.34386027e-01]
[418.70635986 162.17980957 0.8886165 ]	[426.38018799 213.5020752 0.89511359]	[364.77581787 216.1381073 0.83909106]	[339.28259277 321.21655273 0.88281286]	[323.81503296 421.29660034 0.86569089]	[488.01501465 208.33457947 0.80435216]	[529.02429199 305.85147095 0.80171001]	[554.64752197 403.31500244 0.82384354]	[444.44851685 434.06677246 0.6875717 ]	[400.79013062 436.66577148 0.71804601]	[418.80505371 588.01470947 0.83927596]	[436.64736938 747.07324219 0.81355178]	[495.6574707 428.92703247 0.67215449]	[518.68103027 585.50598145 0.86843807]	[521.32495117 729.19995117 0.83782846]	[403.27471924 151.87808228 0.92274016]	[428.94274902 151.75427246 0.88510716]	[382.84927368 144.14918518 0.66922235]	[452.0118103 133.93087769 0.86480337]	[5.39256897e+02 7.88192749e+02 6.94140434e-01]	[5.47042969e+02 7.77830872e+02 6.46847129e-01]	[5.08494629e+02 7.41945984e+02 6.88269556e-01]	[4.34035156e+02 7.90797607e+02 7.20061839e-01]	[4.13579987e+02 7.88124695e+02 7.22562313e-01]	[441.87182617 749.76605225 0.75634927]
[418.69290161 162.13859558 0.88978952]	[423.91183472 213.49375916 0.89982927]	[362.31298828 216.11787415 0.84941274]	[339.22116089 321.23007202 0.88803226]	[321.2947998 421.31008911 0.87887096]	[487.9708252 208.34713745 0.80921483]	[528.96911621 308.3197937 0.80465317]	[552.07305908 405.8460083 0.81327564]	[444.39706421 431.50375366 0.6979934 ]	[400.77227783 436.62741089 0.7227515 ]	[421.16207886 588.03057861 0.84554029]	[436.652771 747.05517578 0.81758958]	[493.09161377 423.86752319 0.67980772]	[516.21362305 582.99621582 0.87518501]	[518.78637695 729.07775879 0.81011349]	[403.25384521 151.85295105 0.92419899]	[428.92120361 151.72869873 0.88350034]	[382.83865356 144.16453552 0.67580235]	[449.52624512 133.93423462 0.86473578]	[5.39225281e+02 7.82994507e+02 6.82195246e-01]	[5.46946960e+02 7.70193726e+02 7.14801133e-01]	[503.40933228 736.85974121 0.74596906]	[4.34039581e+02 7.93225159e+02 7.24107087e-01]	[4.13589722e+02 7.88139648e+02 7.22061038e-01]	[441.86941528 749.75079346 0.75056934]
[418.65228271 162.09924316 0.88662535]	[423.85714722 213.47605896 0.90668809]	[362.28518677 216.09463501 0.85750771]	[339.18286133 321.21200562 0.89389408]	[321.21792603 421.21582031 0.90404046]	[485.47686768 208.32614136 0.81511277]	[526.47808838 305.82159424 0.81548488]	[549.54602051 403.36071777 0.82665604]	[444.41763306 431.50540161 0.69707894]	[400.775177 436.64187622 0.72451824]	[421.15927124 588.09222412 0.84214449]	[436.64904785 747.02984619 0.81735682]	[495.61154175 423.86816406 0.68478096]	[516.13787842 582.90356445 0.88203788]	[516.13690186 723.95733643 0.78652769]	[400.84646606 151.8263092 0.93023396]	[426.44421387 151.71376038 0.88457197]	[382.79379272 141.64323425 0.65829688]	[449.5272522 133.9201355 0.85365087]	[5.29039429e+02 7.75287292e+02 7.15188622e-01]	[5.44338562e+02 7.67620728e+02 7.43829846e-01]	[503.3505249 729.13214111 0.81129259]	[4.34040985e+02 7.93220825e+02 7.25141168e-01]	[4.16034668e+02 7.88132385e+02 7.22729027e-01]	[4.41855255e+02 7.49701904e+02 7.48691618e-01]
[418.63397217 159.62713623 0.88328755]	[423.81768799 213.4646759 0.91031045]	[362.24020386 216.07226562 0.86449677]	[339.1456604 321.17868042 0.89301169]	[321.17886353 421.21575928 0.90614504]	[485.45117188 208.33349609 0.81717503]	[526.40234375 305.76937866 0.82638454]	[547.03833008 403.26385498 0.85149354]	[444.42492676 431.48699951 0.69229925]	[400.80029297 436.62924194 0.71841592]	[421.15252686 588.04663086 0.84498322]	[436.6612854 747.02783203 0.81877017]	[495.60552979 423.84109497 0.68798637]	[513.63427734 582.85852051 0.87787414]	[508.47601318 721.42907715 0.80141687]	[400.82885742 151.80404663 0.92877305]	[426.42010498 149.34147644 0.88157201]	[382.77786255 141.59396362 0.67962295]	[449.51480103 133.88990784 0.8586871 ]	[5.26511353e+02 7.72810303e+02 7.41640925e-01]	[5.41850281e+02 7.67546448e+02 7.62744486e-01]	[500.81869507 729.03125 0.83327699]	[4.34059631e+02 7.93283630e+02 7.16648161e-01]	[4.16053284e+02 7.88172485e+02 7.23037302e-01]	[4.41843689e+02 7.49684448e+02 7.49392331e-01]
[418.64517212 159.61755371 0.88769752]	[423.78277588 213.44448853 0.91262549]	[362.19714355 216.04646301 0.87065095]	[339.09902954 321.17584229 0.89851397]	[321.14419556 421.18838501 0.90828425]	[485.41400146 208.32357788 0.82016057]	[523.96246338 303.27072144 0.84748393]	[546.99212646 403.29067993 0.8567512 ]	[444.39102173 431.48919678 0.69828969]	[400.79388428 436.65377808 0.7232281 ]	[421.146698 590.60858154 0.83581942]	[436.65328979 746.98828125 0.81339276]	[493.07894897 423.80966187 0.68818277]	[508.48675537 582.7578125 0.87662339]	[505.86437988 721.41784668 0.83455968]	[400.83633423 151.79693604 0.92666018]	[426.43154907 149.32092285 0.87553191]	[382.76553345 141.57281494 0.71123827]	[449.48904419 133.87278748 0.86340338]	[523.89239502 772.74517822 0.8143549 ]	[539.29156494 767.50787354 0.77973235]	[500.66467285 729.01934814 0.77964967]	[4.34036072e+02 7.93300476e+02 7.00783491e-01]	[4.13590973e+02 7.88162964e+02 7.09513962e-01]	[441.83413696 749.637146 0.75678086]
[418.64840698 159.58695984 0.88918108]	[421.38870239 213.42329407 0.91576803]	[359.77508545 216.0194397 0.88108176]	[339.07119751 318.73278809 0.90451646]	[318.76379395 418.77642822 0.91253257]	[485.38671875 208.32092285 0.82356584]	[523.88897705 303.29370117 0.85965675]	[544.53741455 403.30499268 0.87356269]	[444.33886719 431.53988647 0.70604461]	[400.77218628 436.68685913 0.72646677]	[418.78085327 590.60003662 0.82813704]	[436.65426636 747.00946045 0.81172419]	[490.52557373 423.84899902 0.68295771]	[505.90643311 580.3526001 0.89041197]	[503.38171387 726.45318604 0.85527319]	[400.83343506 151.75346375 0.91941857]	[426.44519043 149.27394104 0.86618078]	[382.73806763 136.56828308 0.71805418]	[449.49777222 133.84133911 0.86763972]	[521.39019775 772.77606201 0.80246723]	[536.73327637 767.56799316 0.78263974]	[495.65872192 731.67285156 0.73504061]	[4.34049072e+02 7.90812866e+02 7.20541835e-01]	[4.16043945e+02 7.88113281e+02 7.20944762e-01]	[441.85128784 749.68487549 0.76288688]
[418.63327026 159.5581665 0.89025527]	[421.37826538 213.40478516 0.91703129]	[359.76696777 215.98878479 0.88395739]	[336.70922852 318.67861938 0.91061288]	[318.73223877 418.78012085 0.91448724]	[485.36459351 208.3200531 0.82610589]	[523.85015869 303.25054932 0.8662743 ]	[544.4888916 403.28186035 0.88572186]	[441.90808105 431.55050659 0.7177 ]	[400.7265625 439.14562988 0.73624265]	[418.75704956 593.17565918 0.83066434]	[436.67337036 747.02093506 0.81262076]	[487.94525146 423.83651733 0.69038612]	[503.378479 580.22857666 0.89108646]	[503.32235718 729.04327393 0.86021405]	[400.82373047 151.72015381 0.9127441 ]	[426.44400024 149.25502014 0.86554229]	[382.74359131 136.51945496 0.70812243]	[451.99716187 133.83917236 0.86829096]	[521.33905029 772.83630371 0.78956527]	[534.18078613 767.62194824 0.77795666]	[4.93087830e+02 7.39354858e+02 6.91360712e-01]	[4.34097260e+02 7.90737305e+02 7.37705052e-01]	[4.16103149e+02 7.88062073e+02 7.23497629e-01]	[441.83242798 749.73144531 0.76054704]
[418.62014771 159.54205322 0.890441 ]	[421.35531616 213.39179993 0.92129433]	[359.75198364 215.9616394 0.88598555]	[336.67111206 318.65823364 0.91344172]	[318.68914795 418.73403931 0.92081344]	[482.95935059 208.34020996 0.82999879]	[523.80847168 303.28341675 0.86563343]	[544.43835449 403.32183838 0.88998944]	[441.86593628 434.05703735 0.72725058]	[400.69946289 439.17727661 0.74132907]	[418.70953369 595.67193604 0.82890165]	[436.65206909 747.09130859 0.7976135 ]	[485.45831299 423.84286499 0.69624257]	[503.31399536 577.78533936 0.88308322]	[500.86328125 729.19915771 0.86196738]	[400.81674194 149.33891296 0.90985632]	[426.43600464 149.24913025 0.86562937]	[382.74810791 136.45150757 0.71050799]	[451.98983765 133.83937073 0.86469626]	[523.7833252 777.85974121 0.78911942]	[534.18444824 770.08227539 0.78746158]	[4.85412994e+02 7.44501892e+02 7.41710186e-01]	[4.34082428e+02 7.90748352e+02 7.21229732e-01]	[4.16088898e+02 7.88091980e+02 7.13798225e-01]	[441.84594727 752.20758057 0.75681841]
[418.63275146 159.52915955 0.89323252]	[421.3338623 213.38969421 0.92638171]	[359.71463013 215.96031189 0.89167696]	[336.63598633 318.66744995 0.91625839]	[318.62237549 418.71188354 0.92762643]	[482.94610596 208.33300781 0.83098459]	[523.76397705 303.26733398 0.86800539]	[544.37939453 403.32821655 0.89347059]	[441.80953979 436.60183716 0.74327701]	[400.66641235 439.23727417 0.74915075]	[418.70114136 595.715271 0.82965219]	[436.63186646 747.10998535 0.79080516]	[485.37020874 426.4234314 0.69962281]	[503.26425171 580.24505615 0.88904691]	[500.74206543 731.68585205 0.84748238]	[400.83139038 149.32846069 0.90678442]	[426.44876099 149.24099731 0.86208099]	[382.75396729 136.45117188 0.7255072 ]	[449.52349854 133.84263611 0.86606872]	[523.80157471 777.88208008 0.78399211]	[534.18768311 770.10516357 0.78962171]	[482.9006958 747.08013916 0.820467 ]	[4.34121490e+02 7.90621948e+02 7.43631244e-01]	[4.16144745e+02 7.85571960e+02 7.03507304e-01]	[4.41805634e+02 7.52265137e+02 7.46149302e-01]
[418.63171387 157.09274292 0.89571792]	[421.32608032 213.38578796 0.92746627]	[359.69259644 215.94859314 0.89414871]	[336.60858154 318.65881348 0.91639048]	[318.56951904 418.72503662 0.93040776]	[482.9468689 208.33880615 0.83264744]	[521.40643311 303.28363037 0.87344611]	[544.35534668 403.28417969 0.90036011]	[441.77532959 434.11038208 0.74488646]	[400.64053345 439.21817017 0.74804217]	[418.68161011 595.7355957 0.83227581]	[436.66412354 747.10064697 0.79273188]	[482.94967651 426.3614502 0.7085911 ]	[500.88452148 577.71362305 0.87588841]	[498.2673645 731.70727539 0.83003598]	[400.83407593 149.30302429 0.90053415]	[426.45251465 149.21916199 0.85679168]	[382.74542236 136.42999268 0.74288613]	[449.51617432 133.83509827 0.86609173]	[5.21280029e+02 7.80388062e+02 7.78868020e-01]	[529.050354 770.1541748 0.77846527]	[482.8286438 747.10876465 0.82748544]	[4.31537872e+02 7.90760986e+02 7.23590314e-01]	[4.16058624e+02 7.88076843e+02 6.99595213e-01]	[441.84008789 752.26416016 0.76448524]
[418.63146973 157.0914917 0.89573234]	[421.32443237 213.38609314 0.92773092]	[359.68994141 215.94697571 0.89420259]	[336.60803223 318.65795898 0.91630608]	[318.56842041 418.72723389 0.93013543]	[482.94515991 208.34352112 0.83297527]	[521.40808105 303.28442383 0.87342781]	[544.35601807 403.28933716 0.90034276]	[441.77035522 434.1071167 0.7442987 ]	[400.63684082 439.21502686 0.74643546]	[418.68676758 598.21551514 0.83282387]	[436.65740967 747.09570312 0.79390758]	[482.94512939 426.36013794 0.70855904]	[500.88485718 577.71655273 0.87539148]	[498.26571655 731.71063232 0.82954866]	[400.83444214 149.30235291 0.89968771]	[426.4520874 149.21864319 0.85657454]	[382.74215698 134.05162048 0.74114025]	[449.51507568 133.83145142 0.86548811]	[521.30212402 780.39971924 0.78119057]	[529.06518555 770.1595459 0.77592593]	[482.82376099 747.1114502 0.82685733]	[4.31540985e+02 7.90742859e+02 7.25322723e-01]	[4.16065643e+02 7.88063049e+02 6.99519396e-01]	[441.82757568 752.25622559 0.76327425]
[418.62844849 157.05744934 0.90279764]	[421.30813599 213.37638855 0.92902303]	[359.67541504 215.91462708 0.89521217]	[336.58389282 318.65512085 0.91830933]	[318.52029419 418.73629761 0.92994094]	[482.92822266 210.77474976 0.83653051]	[521.37731934 303.29412842 0.87312591]	[544.33978271 403.31018066 0.89819771]	[441.75738525 436.59765625 0.75326169]	[400.64331055 439.24755859 0.75272554]	[418.65963745 595.73468018 0.83570385]	[436.6421814 747.08990479 0.78554881]	[482.91192627 426.40087891 0.71723449]	[500.79937744 572.59173584 0.86759973]	[498.22033691 736.78771973 0.79264832]	[400.83248901 149.27174377 0.89375949]	[426.45056152 149.19873047 0.8535561 ]	[380.37036133 133.99668884 0.75400823]	[449.51782227 133.81092834 0.86457318]	[5.18680237e+02 7.77831787e+02 7.42347836e-01]	[526.42553711 770.14801025 0.80153322]	[482.85943604 749.62298584 0.78423721]	[4.34059448e+02 7.90807312e+02 7.23947585e-01]	[4.16086731e+02 7.88120850e+02 7.07052171e-01]	[441.82226562 752.28344727 0.7587744 ]
[418.63433838 157.04141235 0.90530735]	[421.29763794 213.36726379 0.92966902]	[359.66296387 213.55685425 0.89567727]	[336.55847168 318.64178467 0.91956842]	[316.14532471 418.73059082 0.93067932]	[482.91000366 210.77713013 0.8401503 ]	[521.38287354 305.82470703 0.87361372]	[544.32800293 403.32006836 0.89668429]	[441.69116211 436.6105957 0.75693679]	[398.2322998 439.2550354 0.75534993]	[418.62680054 598.22088623 0.8347863 ]	[436.6295166 747.08081055 0.77788991]	[482.84368896 426.39868164 0.72885686]	[500.76705933 570.02813721 0.86806637]	[498.20892334 744.46936035 0.80927265]	[400.84179688 149.25067139 0.88861978]	[426.45883179 146.76332092 0.85026455]	[382.7487793 133.96452332 0.74517751]	[449.52288818 131.45932007 0.86377418]	[5.16166931e+02 7.75327148e+02 7.26113081e-01]	[524.00927734 770.1362915 0.79558885]	[482.85739136 752.28869629 0.78697968]	[4.34062927e+02 7.93219299e+02 7.27010727e-01]	[4.16076233e+02 7.88142700e+02 6.99775338e-01]	[4.41807251e+02 7.52309753e+02 7.43870378e-01]
[418.61413574 157.02462769 0.90298635]	[421.25888062 213.37304688 0.93279523]	[359.59140015 215.92192078 0.89881814]	[336.49777222 318.67608643 0.90446949]	[316.09906006 418.73928833 0.93356156]	[482.88790894 208.33996582 0.84146315]	[521.33709717 305.84384155 0.870354 ]	[541.9387207 403.29229736 0.89828384]	[439.31820679 434.05062866 0.74304926]	[398.19873047 439.18554688 0.75056529]	[418.5843811 598.30419922 0.84187126]	[436.61569214 747.1463623 0.7769227 ]	[482.77825928 423.81106567 0.7408095 ]	[500.64971924 564.89929199 0.88640648]	[500.78674316 747.01580811 0.84004515]	[400.81912231 149.23997498 0.88763267]	[426.42730713 146.75015259 0.84829068]	[380.35568237 133.94567871 0.7767536 ]	[449.46524048 133.79457092 0.86473578]	[5.13570801e+02 7.75260498e+02 7.19445050e-01]	[526.40606689 770.14550781 0.79678988]	[4.87956573e+02 7.57392883e+02 6.93530560e-01]	[4.31557556e+02 7.93247314e+02 7.18395948e-01]	[4.16044678e+02 7.88182312e+02 7.10927188e-01]	[4.41863464e+02 7.54820618e+02 7.17572987e-01]
[418.58535767 157.02716064 0.89827055]	[421.24203491 213.36364746 0.9329586 ]	[357.22592163 215.91590881 0.89583164]	[336.47216797 318.64987183 0.90355116]	[316.07653809 418.7723999 0.93198037]	[482.86016846 208.33084106 0.84458816]	[521.32269287 308.32546997 0.87074929]	[541.91418457 403.28500366 0.89789867]	[439.29824829 431.54415894 0.73869252]	[398.18716431 439.16833496 0.74666286]	[418.56573486 600.75646973 0.84321022]	[436.58673096 747.09094238 0.77163082]	[482.7550354 421.33883667 0.73830539]	[498.23043823 564.8739624 0.87807029]	[503.33633423 744.45043945 0.82593095]	[400.80023193 149.23526001 0.88882953]	[426.3939209 146.76097107 0.8523674 ]	[380.35137939 133.91407776 0.77458024]	[449.44961548 133.80175781 0.86587995]	[508.49386597 770.31335449 0.7814858 ]	[523.99523926 767.67156982 0.81035244]	[4.98200684e+02 7.52175171e+02 7.21163154e-01]	[4.28993042e+02 7.93310974e+02 7.02270448e-01]	[4.13539551e+02 7.88211670e+02 6.98148787e-01]	[4.41874268e+02 7.52277283e+02 7.28320777e-01]
[418.55889893 157.04801941 0.89229941]	[421.20309448 213.36064148 0.93607485]	[357.1925354 215.91958618 0.89508682]	[336.45077515 318.62109375 0.90330082]	[316.05856323 418.77645874 0.92904317]	[482.81652832 208.30059814 0.85012341]	[521.30297852 305.85140991 0.87046689]	[541.90307617 403.27163696 0.89835727]	[439.29443359 434.03674316 0.74112862]	[398.18655396 439.19158936 0.7507543 ]	[418.57571411 600.74682617 0.84190959]	[436.56225586 747.10809326 0.76695162]	[482.74914551 423.79229736 0.73712176]	[498.21957397 564.94812012 0.86852151]	[503.45367432 739.34246826 0.81484497]	[400.76220703 149.25779724 0.89926642]	[426.37084961 146.77146912 0.85555381]	[380.30706787 133.9727478 0.78931183]	[449.43157959 133.82254028 0.86505139]	[505.98840332 770.14080811 0.81491339]	[523.99279785 767.53448486 0.79438472]	[500.74108887 749.64508057 0.77845645]	[4.26427948e+02 7.95797058e+02 7.00091660e-01]	[4.11014374e+02 7.90624084e+02 6.94809914e-01]	[4.41861786e+02 7.52299866e+02 7.26512432e-01]
[418.54205322 157.06134033 0.88895869]	[421.18933105 213.36164856 0.93553549]	[357.17874146 215.94033813 0.89513558]	[334.05844116 318.66363525 0.8968417 ]	[316.03503418 421.15042114 0.92877281]	[482.80200195 208.27047729 0.84791493]	[521.28753662 305.79598999 0.86963683]	[541.89135742 403.26351929 0.90123749]	[439.2857666 434.03936768 0.73943627]	[398.17605591 439.19754028 0.74903399]	[418.56570435 600.77313232 0.84761393]	[436.58154297 747.13879395 0.77787292]	[482.74630737 423.79013062 0.73600578]	[498.15264893 564.96362305 0.85592371]	[505.91714478 734.300354 0.80147237]	[400.73156738 149.27650452 0.90929395]	[426.34579468 146.77893066 0.85819149]	[380.27288818 134.01971436 0.79550892]	[446.94998169 133.83354187 0.86476368]	[505.8805542 770.26104736 0.81243008]	[523.92816162 767.63568115 0.80340123]	[503.31243896 747.17126465 0.76356518]	[4.26392731e+02 7.95862000e+02 6.96785390e-01]	[4.11001617e+02 7.90664185e+02 6.93261981e-01]	[4.41872070e+02 7.54744202e+02 7.33507276e-01]
[416.13043213 157.06892395 0.88406301]	[421.15994263 213.37319946 0.93484706]	[357.14645386 215.96408081 0.89365244]	[334.02825928 318.68222046 0.89105695]	[316.02868652 421.14501953 0.93037027]	[482.76956177 208.25852966 0.84868234]	[521.2746582 305.83605957 0.86502248]	[541.88439941 403.27157593 0.90153003]	[439.26797485 431.54382324 0.73530948]	[398.16818237 439.19406128 0.74616396]	[418.56002808 598.28717041 0.84120905]	[434.11898804 747.13214111 0.7690711 ]	[482.72332764 421.32086182 0.73484242]	[498.1696167 564.92877197 0.86024606]	[508.48464966 734.21960449 0.79079396]	[400.67071533 149.2837677 0.91564655]	[423.89059448 146.77758789 0.86391163]	[380.23068237 134.03199768 0.77259684]	[446.94168091 133.82260132 0.86023611]	[505.89373779 770.13867188 0.78906125]	[523.91204834 767.56164551 0.77585518]	[5.05890778e+02 7.47099854e+02 7.35525370e-01]	[4.26387665e+02 7.98358276e+02 6.79260492e-01]	[4.11007233e+02 7.90693970e+02 6.81280553e-01]	[4.41812225e+02 7.54760498e+02 7.29482293e-01]
[416.0539856 157.07295227 0.8760314 ]	[421.13562012 213.37153625 0.93430173]	[357.12533569 215.97224426 0.89182848]	[334.01864624 318.67614746 0.88964707]	[316.01727295 418.79898071 0.93021232]	[482.75189209 205.78675842 0.84674764]	[521.23217773 305.77127075 0.85560751]	[541.87841797 403.2494812 0.90322506]	[439.24688721 431.49978638 0.72987574]	[398.15365601 439.15878296 0.73767281]	[418.54699707 598.26812744 0.8362565 ]	[436.56588745 747.15527344 0.77403128]	[480.37304688 421.28289795 0.73595166]	[498.16531372 564.97637939 0.85093087]	[511.04714966 729.15808105 0.79873639]	[400.61206055 149.28485107 0.91702861]	[423.81921387 146.78170776 0.87312138]	[380.2137146 134.03311157 0.7368862 ]	[446.89901733 133.8465271 0.86153042]	[5.05959076e+02 7.67481812e+02 7.14428902e-01]	[5.26409607e+02 7.59906677e+02 6.96401775e-01]	[5.05964569e+02 7.41963135e+02 6.04522288e-01]	[4.28952576e+02 7.93333069e+02 6.65477753e-01]	[4.13576019e+02 7.90630188e+02 6.81325734e-01]	[4.41837616e+02 7.54760864e+02 7.32247114e-01]
[416.01965332 157.08174133 0.8685863 ]	[418.76123047 213.36038208 0.93485701]	[357.09780884 215.96551514 0.88841367]	[333.9949646 318.6852417 0.88302422]	[316.02270508 421.15026855 0.93154383]	[480.36584473 205.75546265 0.84774387]	[521.19592285 305.78250122 0.84313107]	[541.8572998 400.86148071 0.90527678]	[439.25146484 428.98403931 0.73841619]	[398.16525269 439.1451416 0.74209177]	[418.54803467 593.11962891 0.82956648]	[434.12014771 749.56359863 0.76935524]	[482.71948242 421.23831177 0.74728578]	[498.14706421 564.85235596 0.86293972]	[516.18139648 726.61431885 0.8160851 ]	[398.2640686 149.30328369 0.91709971]	[423.77700806 149.21115112 0.87977123]	[380.18789673 134.02674866 0.7549324 ]	[444.42324829 133.89637756 0.87201893]	[5.08492126e+02 7.64984436e+02 6.91462100e-01]	[5.29005493e+02 7.54806702e+02 6.80767775e-01]	[5.11036133e+02 7.39348328e+02 6.05412841e-01]	[4.26391022e+02 7.93276062e+02 6.49359882e-01]	[4.11017792e+02 7.88194153e+02 6.58148527e-01]	[4.41817627e+02 7.54797363e+02 7.25058615e-01]
[413.55606079 157.07780457 0.86481357]	[418.73043823 213.35652161 0.93509686]	[357.05923462 215.96148682 0.88220191]	[333.97125244 318.68481445 0.87943572]	[316.02386475 418.79025269 0.93080294]	[480.34683228 205.73200989 0.84809935]	[521.16186523 303.28857422 0.83842695]	[541.85601807 400.84857178 0.909639 ]	[439.24978638 428.9861145 0.74304289]	[398.16433716 439.15710449 0.74904573]	[418.55911255 593.11279297 0.82674336]	[434.08840942 749.56317139 0.76761085]	[480.37332153 421.22219849 0.75445831]	[498.16131592 562.42266846 0.86692882]	[518.67663574 726.51507568 0.8245725 ]	[398.23294067 149.29089355 0.91723621]	[421.38531494 149.21496582 0.88343376]	[380.15737915 134.01042175 0.75219887]	[444.37954712 133.91401672 0.87871373]	[5.08520294e+02 7.67484009e+02 6.71981931e-01]	[5.29008728e+02 7.57359253e+02 6.53253078e-01]	[5.13587219e+02 7.34265991e+02 5.84122300e-01]	[4.28989075e+02 7.90812012e+02 6.58074498e-01]	[4.13539459e+02 7.88175110e+02 6.75624371e-01]	[4.41772522e+02 7.54754211e+02 7.28703916e-01]
[413.53268433 157.06924438 0.86372179]	[418.71316528 213.35830688 0.93353701]	[357.04620361 215.95928955 0.87939668]	[333.95227051 318.70132446 0.87443554]	[316.03485107 421.1473999 0.93110943]	[480.32293701 205.7290802 0.8488698 ]	[518.77435303 303.2979126 0.83047664]	[541.85266113 400.8170166 0.91322267]	[439.25384521 428.96234131 0.74389827]	[398.16674805 439.13659668 0.74679446]	[418.55932617 593.10632324 0.82889009]	[434.11877441 749.58728027 0.76919526]	[482.72085571 421.20675659 0.75563961]	[498.21127319 562.434021 0.87336838]	[518.71154785 726.44970703 0.81810838]	[398.22949219 149.28253174 0.91488123]	[421.36026001 149.22718811 0.88773477]	[380.15942383 133.98707581 0.77460998]	[444.3236084 133.92730713 0.88610661]	[5.11067719e+02 7.62488159e+02 6.57613337e-01]	[5.29032898e+02 7.54751038e+02 6.61010265e-01]	[5.13605530e+02 7.31781616e+02 5.87715685e-01]	[4.28993317e+02 7.90770264e+02 6.55105233e-01]	[4.13572418e+02 7.88136353e+02 6.65102780e-01]	[4.41795959e+02 7.54803101e+02 7.31185317e-01]
[413.51473999 157.09414673 0.85813987]	[418.69604492 213.36941528 0.93653041]	[357.02655029 215.96208191 0.87827557]	[333.93783569 318.71237183 0.86829084]	[316.04241943 421.16082764 0.9323113 ]	[480.30102539 205.73622131 0.84713429]	[518.76391602 305.76754761 0.82864058]	[541.8482666 400.81018066 0.91457218]	[439.26446533 428.9395752 0.74874008]	[398.18276978 439.12509155 0.75174534]	[418.56710815 590.58544922 0.83629906]	[434.11099243 749.58544922 0.76987433]	[482.72210693 421.18405151 0.76068074]	[498.26651001 562.41229248 0.88310802]	[518.79498291 723.97503662 0.81410849]	[398.20565796 149.30160522 0.92163837]	[421.33761597 149.23136902 0.89446884]	[380.11846924 133.99298096 0.77982891]	[441.91567993 133.9118042 0.89446199]	[5.16122498e+02 7.59901978e+02 6.37132883e-01]	[5.34115234e+02 7.52191956e+02 6.39059305e-01]	[5.13594543e+02 7.31761292e+02 5.71651995e-01]	[4.31502594e+02 7.90729675e+02 6.58935130e-01]	[4.16033112e+02 7.88116943e+02 6.60615087e-01]	[4.41777466e+02 7.54812744e+02 7.28196442e-01]
[411.02929688 157.10298157 0.85113955]	[418.68157959 213.384552 0.93739426]	[357.01754761 215.97160339 0.87687206]	[333.93835449 318.7230835 0.86358356]	[316.04211426 421.16992188 0.93399066]	[480.28161621 205.74812317 0.84527838]	[518.75482178 305.76852417 0.82760125]	[541.8560791 400.81570435 0.91249382]	[439.26223755 428.94042969 0.74944574]	[398.19360352 439.13674927 0.75251055]	[418.5718689 595.67260742 0.83419496]	[434.12271118 749.57281494 0.76806551]	[480.3694458 421.17547607 0.76045406]	[498.25231934 562.37091064 0.88259596]	[518.79119873 723.9609375 0.8041684 ]	[398.18466187 149.30780029 0.92133564]	[421.3059082 149.24099731 0.89669752]	[380.10391235 133.97044373 0.76818168]	[441.87817383 133.88920593 0.90571034]	[5.16136841e+02 7.59866211e+02 6.30689025e-01]	[5.36641113e+02 7.49702209e+02 6.40476823e-01]	[5.13589478e+02 7.31747375e+02 5.67380369e-01]	[4.28982361e+02 7.90779968e+02 6.68838799e-01]	[4.13562744e+02 7.88139648e+02 6.71715260e-01]	[4.41785706e+02 7.54803955e+02 7.32204556e-01]
[410.99572754 159.51992798 0.848647 ]	[418.67269897 213.4022522 0.93942535]	[357.00918579 215.99388123 0.87536395]	[333.95565796 318.72525024 0.86802834]	[316.04162598 421.17642212 0.93308216]	[480.2678833 205.76728821 0.84485203]	[518.73406982 303.2930603 0.82719499]	[541.85528564 400.81283569 0.91133678]	[439.25994873 428.96466064 0.74814886]	[398.19512939 439.15527344 0.75475156]	[418.58798218 595.68725586 0.83895159]	[436.54586792 749.58129883 0.76846957]	[480.36837769 421.19265747 0.75970244]	[498.26657104 562.38574219 0.88370019]	[518.76721191 723.9642334 0.80226469]	[398.16415405 149.31019592 0.9222793 ]	[421.2845459 149.24050903 0.90048182]	[377.75820923 133.99661255 0.76501793]	[441.86181641 133.89840698 0.91050553]	[5.16192139e+02 7.57327942e+02 6.28209352e-01]	[5.36651978e+02 7.49665466e+02 6.45890117e-01]	[5.11047424e+02 7.31758545e+02 5.69298267e-01]	[4.28955994e+02 7.93220520e+02 6.64770007e-01]	[4.13542572e+02 7.88164246e+02 6.70704365e-01]	[4.41790497e+02 7.54806946e+02 7.28382528e-01]
[410.97409058 159.52394104 0.84610569]	[418.65753174 213.4135437 0.93923903]	[357.00448608 216.01766968 0.87389034]	[333.97134399 318.7388916 0.86794353]	[316.02871704 421.17849731 0.9325456 ]	[480.24200439 205.77023315 0.84154677]	[518.73168945 303.28613281 0.82838726]	[541.85302734 400.81408691 0.91165531]	[439.25701904 428.9473877 0.74799377]	[398.19381714 439.14389038 0.75311613]	[418.58660889 595.68273926 0.8369683 ]	[434.12640381 749.57611084 0.76440251]	[480.36334229 421.17785645 0.7613703 ]	[498.25460815 562.40612793 0.88079631]	[518.68859863 724.03167725 0.79808557]	[398.15032959 149.31034851 0.92164183]	[421.26809692 149.2429657 0.90250021]	[377.71166992 134.00047302 0.77534676]	[441.8371582 133.86941528 0.91081411]	[5.13633545e+02 7.59888916e+02 6.16774142e-01]	[5.31573730e+02 7.52179749e+02 6.30466580e-01]	[5.08542633e+02 7.34277954e+02 5.58432281e-01]	[4.28929657e+02 7.93242615e+02 6.59151852e-01]	[4.13529144e+02 7.88179016e+02 6.66421354e-01]	[4.41792328e+02 7.54815918e+02 7.25776076e-01]
[410.9541626 159.5393219 0.84358829]	[418.65505981 213.42211914 0.94233471]	[357.00622559 216.02754211 0.87345451]	[333.97390747 318.7437439 0.86740208]	[316.02301025 421.1852417 0.93124086]	[480.23370361 205.78224182 0.8407703 ]	[518.72869873 303.290802 0.82744157]	[541.85003662 400.81344604 0.91185987]	[439.25231934 428.92980957 0.74668717]	[398.1880188 439.12747192 0.74847734]	[418.57611084 595.6807251 0.83584309]	[436.56082153 749.5670166 0.76913351]	[480.36181641 418.75976562 0.76020873]	[498.24249268 562.43908691 0.87530822]	[518.65692139 723.96948242 0.79968995]	[398.13775635 149.32388306 0.92376381]	[421.25418091 149.2509613 0.90716672]	[377.67544556 134.00195312 0.77474397]	[441.81262207 133.8724823 0.91557235]	[5.16120972e+02 7.57348145e+02 6.23592019e-01]	[5.34092407e+02 7.49699707e+02 6.49222970e-01]	[5.08520264e+02 7.31746094e+02 5.94158590e-01]	[4.28932129e+02 7.93298462e+02 6.57094896e-01]	[4.13538483e+02 7.90619202e+02 6.69033825e-01]	[4.41828827e+02 7.54786438e+02 7.30651557e-01]
[410.94989014 159.53642273 0.8440429 ]	[418.64440918 213.43751526 0.9425028 ]	[357.00680542 216.0453186 0.87246978]	[333.97946167 318.74026489 0.86919487]	[316.01898193 421.18859863 0.9308908 ]	[480.22351074 208.24710083 0.83994049]	[518.7366333 303.29718018 0.82533228]	[541.86791992 400.84561157 0.9075436 ]	[439.25289917 428.97625732 0.74459499]	[398.19134521 439.14877319 0.75064886]	[418.57583618 593.1574707 0.83648002]	[436.55819702 747.1348877 0.77452391]	[480.36715698 421.22006226 0.75619513]	[498.19009399 562.4286499 0.8691318 ]	[516.2142334 724.00256348 0.80592048]	[398.13232422 149.32618713 0.92430121]	[421.24707031 149.24787903 0.90597779]	[377.65515137 133.99752808 0.78241903]	[441.79785156 133.8666687 0.92211211]	[5.16158630e+02 7.54772522e+02 6.38351202e-01]	[5.34127014e+02 7.49630310e+02 6.84782207e-01]	[5.08485321e+02 7.34227966e+02 6.18703306e-01]	[4.28921631e+02 7.93299561e+02 6.60708725e-01]	[4.13523499e+02 7.90610718e+02 6.69829369e-01]	[4.41822388e+02 7.52302551e+02 7.33053744e-01]
[410.94638062 159.5353241 0.84341335]	[418.65087891 213.44345093 0.94414508]	[357.01400757 216.05134583 0.87432319]	[333.99874878 318.75021362 0.87183762]	[316.01861572 421.19552612 0.93083251]	[480.22476196 208.25486755 0.84159678]	[518.76062012 305.75930786 0.82854611]	[541.88043213 400.8381958 0.9062748 ]	[439.2409668 428.98956299 0.74265546]	[398.17852783 439.14569092 0.74846959]	[418.5526123 590.62310791 0.83343339]	[436.56500244 747.12365723 0.77613556]	[480.35629272 421.25137329 0.75619262]	[498.15249634 564.81988525 0.8630628 ]	[516.15435791 726.4675293 0.8108514 ]	[398.12902832 149.32278442 0.92376763]	[421.24459839 149.24438477 0.90559328]	[377.64855957 133.98306274 0.7799173 ]	[441.79251099 133.85952759 0.92495209]	[5.11022339e+02 7.59903931e+02 6.58634841e-01]	[5.29001221e+02 7.52214966e+02 6.85364783e-01]	[5.08522339e+02 7.34229980e+02 6.32157743e-01]	[4.28927460e+02 7.93299988e+02 6.58033669e-01]	[4.13536102e+02 7.88212524e+02 6.66935682e-01]	[4.41821777e+02 7.52293823e+02 7.29429483e-01]
[410.95126343 159.53903198 0.84321624]	[418.668396 213.44793701 0.94367254]	[357.03543091 216.06472778 0.8771379 ]	[334.01031494 318.76300049 0.8721419 ]	[316.02075195 421.19436646 0.93095207]	[480.23190308 208.260849 0.84321773]	[518.75292969 303.29238892 0.82843721]	[541.87890625 400.84112549 0.90668947]	[439.23413086 431.48764038 0.7404874 ]	[398.17034912 439.16229248 0.74872547]	[418.540802 590.62316895 0.82933605]	[436.54205322 747.09698486 0.76453543]	[480.34075928 421.26867676 0.75369859]	[498.11630249 564.859375 0.85718364]	[513.56585693 726.56628418 0.80431783]	[398.13278198 149.3216095 0.92445499]	[421.25186157 149.24493408 0.90566868]	[377.65823364 133.99475098 0.77855092]	[441.81063843 133.86703491 0.91862196]	[5.08497009e+02 7.59900085e+02 6.71597302e-01]	[5.26504700e+02 7.52235291e+02 6.93474650e-01]	[5.06000061e+02 7.34302429e+02 6.46675885e-01]	[4.23892120e+02 7.95804260e+02 6.48012996e-01]	[4.11016205e+02 7.90642456e+02 6.53259158e-01]	[4.41823517e+02 7.52271118e+02 7.23929226e-01]
[410.95687866 159.53971863 0.8434419 ]	[418.68362427 213.45178223 0.94344532]	[357.04367065 216.07275391 0.87781572]	[334.01751709 318.76257324 0.87437713]	[316.01934814 421.20742798 0.92998952]	[480.2505188 208.26545715 0.84666848]	[518.77178955 303.29248047 0.83159596]	[541.88537598 400.84555054 0.90769279]	[439.21676636 431.47930908 0.73678654]	[398.1517334 439.14840698 0.74215019]	[418.55465698 590.59277344 0.83088571]	[436.54650879 747.08013916 0.76681393]	[480.32907104 421.26809692 0.75105757]	[495.67553711 562.46551514 0.85808885]	[511.08557129 726.51489258 0.80206585]	[398.13638306 149.31790161 0.92416137]	[421.25961304 149.2440033 0.9044596 ]	[377.69396973 133.99971008 0.77233696]	[441.81808472 133.87062073 0.91709644]	[5.05974609e+02 7.62463867e+02 7.06039131e-01]	[5.26455811e+02 7.54741882e+02 7.07048595e-01]	[5.05990753e+02 7.34227295e+02 6.86936915e-01]	[4.23876495e+02 7.98393127e+02 6.44316256e-01]	[4.11019043e+02 7.90720886e+02 6.53029799e-01]	[4.41829254e+02 7.52251343e+02 7.32574642e-01]
[410.98236084 159.53349304 0.84722751]	[418.70111084 213.45928955 0.94390726]	[357.04931641 216.07600403 0.88029289]	[334.01986694 318.7477417 0.87681556]	[316.01803589 421.20458984 0.93060374]	[480.28549194 208.2947998 0.85148585]	[518.79699707 303.29226685 0.83484542]	[541.89471436 400.85009766 0.90622306]	[439.20648193 431.50314331 0.73783642]	[398.14364624 439.16149902 0.74425286]	[418.5559082 593.13677979 0.83223218]	[436.56015015 747.06848145 0.77419853]	[480.31884766 421.296875 0.74946117]	[495.60046387 564.85858154 0.84778571]	[508.53091431 726.54864502 0.81152761]	[398.14572144 149.31567383 0.92549539]	[421.27618408 149.2334137 0.9001987 ]	[377.7119751 134.02433777 0.77419305]	[441.85525513 133.88735962 0.91661119]	[5.11010315e+02 7.52293396e+02 7.24425495e-01]	[526.49151611 749.68640137 0.75266081]	[5.03468170e+02 7.34298157e+02 6.82970762e-01]	[4.23889404e+02 7.95876587e+02 6.60786688e-01]	[4.13503326e+02 7.90691895e+02 6.66843534e-01]	[4.41837067e+02 7.52231018e+02 7.44411409e-01]
[411.00079346 159.52687073 0.85004699]	[418.70785522 213.45465088 0.94265515]	[357.0675354 216.07269287 0.88105524]	[334.02279663 318.73635864 0.87834805]	[316.01226807 421.19610596 0.93034154]	[480.28146362 208.2961731 0.85215878]	[521.1661377 303.29711914 0.83817798]	[541.90820312 400.83804321 0.90650815]	[439.1867981 431.50463867 0.73440117]	[398.11950684 439.16314697 0.73931915]	[418.55038452 593.17114258 0.83090228]	[436.55548096 747.04309082 0.77159035]	[480.30575562 421.29721069 0.74705237]	[493.06820679 564.88909912 0.84071571]	[508.4675293 726.56195068 0.82207608]	[398.15997314 149.30769348 0.92474425]	[421.29211426 149.22309875 0.89578766]	[380.09204102 134.02818298 0.77287102]	[441.88049316 133.90579224 0.91781795]	[508.46420288 749.76782227 0.76345789]	[526.42797852 749.59185791 0.77541453]	[5.03437714e+02 7.34327820e+02 6.72739387e-01]	[4.26378296e+02 7.95858582e+02 6.61219835e-01]	[4.13533081e+02 7.90688232e+02 6.67146921e-01]	[4.41830658e+02 7.52216370e+02 7.37750590e-01]
[411.02056885 159.51968384 0.85088021]	[418.72781372 213.45196533 0.93867993]	[357.08258057 216.06942749 0.88140827]	[334.0138855 318.73492432 0.87765872]	[316.00796509 421.1897583 0.93055069]	[480.29864502 208.31365967 0.85295951]	[521.20251465 305.8147583 0.84224367]	[541.921875 403.24746704 0.90165973]	[439.18890381 431.54748535 0.73857838]	[398.11340332 439.19662476 0.74276644]	[418.54925537 598.2208252 0.83689356]	[436.58740234 747.04821777 0.78034794]	[480.30700684 421.33590698 0.74711835]	[490.51538086 564.94567871 0.83457989]	[505.92407227 726.61578369 0.83030498]	[398.18475342 149.29632568 0.92223656]	[421.31225586 149.22872925 0.89569187]	[380.13284302 134.05053711 0.75515956]	[441.92132568 133.9276123 0.90446347]	[5.05994232e+02 7.52290100e+02 7.24136055e-01]	[523.99365234 749.68933105 0.75207126]	[5.03252136e+02 7.39353577e+02 6.88049316e-01]	[4.26400208e+02 7.95821960e+02 6.72809243e-01]	[4.13528748e+02 7.90660034e+02 6.76391721e-01]	[4.41861145e+02 7.52217712e+02 7.48889267e-01]
[413.52789307 157.09364319 0.86071992]	[418.73654175 213.46060181 0.93810844]	[357.07647705 216.0769043 0.87877429]	[333.99145508 318.73300171 0.87304199]	[316.00598145 421.17633057 0.92911756]	[480.31848145 208.33213806 0.85323381]	[521.20507812 305.80389404 0.84271157]	[541.93341064 403.25445557 0.90332973]	[439.17312622 434.0380249 0.73738396]	[398.09588623 439.19989014 0.73715091]	[418.55172729 595.72680664 0.83576143]	[436.56878662 747.07373047 0.77364254]	[480.28463745 423.79415894 0.7478255 ]	[487.98937988 564.9888916 0.83041257]	[503.49554443 726.61535645 0.83658665]	[398.21911621 149.29167175 0.92226744]	[421.35998535 149.20892334 0.88562113]	[380.16390991 136.43389893 0.76609504]	[444.32910156 133.92987061 0.89157957]	[5.05916565e+02 7.54747803e+02 7.37349153e-01]	[523.92810059 749.68206787 0.77540654]	[5.00878418e+02 7.36860107e+02 6.98931515e-01]	[4.26433990e+02 7.95816589e+02 6.88911736e-01]	[4.13539856e+02 7.90660278e+02 6.91907525e-01]	[441.85043335 752.234375 0.75395447]
[413.56210327 157.08280945 0.8671 ]	[418.73983765 213.46836853 0.93800795]	[357.08401489 216.0745697 0.87962228]	[333.95639038 318.7517395 0.8655594 ]	[316.00180054 421.19552612 0.93012846]	[480.32000732 208.34919739 0.85433918]	[521.21673584 305.82128906 0.84301543]	[541.9364624 403.25662231 0.90374124]	[439.15710449 431.54159546 0.73479462]	[398.08209229 439.17660522 0.73318785]	[416.15054321 598.21844482 0.83379948]	[434.08990479 747.04522705 0.76121223]	[480.2706604 423.77984619 0.74669063]	[485.49227905 565.00805664 0.83502376]	[503.4342041 726.62390137 0.84572142]	[398.24179077 149.2752533 0.91820276]	[421.39907837 149.19750977 0.87647069]	[380.18179321 134.05075073 0.77421707]	[444.37512207 133.92692566 0.88351852]	[5.03464569e+02 7.54818420e+02 7.22156882e-01]	[523.88745117 749.73236084 0.76773798]	[5.00815826e+02 7.39383484e+02 7.05124855e-01]	[4.28942932e+02 7.93298096e+02 6.84267581e-01]	[4.13536560e+02 7.90607361e+02 6.89563751e-01]	[4.41807678e+02 7.52229614e+02 7.31213152e-01]
[413.59436035 157.08851624 0.86639005]	[418.75482178 213.47245789 0.93758857]	[357.07977295 216.08203125 0.87771976]	[333.93087769 318.76403809 0.85756576]	[316.00119019 421.20922852 0.92925519]	[480.33578491 208.3561554 0.85353601]	[521.23553467 308.32989502 0.84738541]	[541.93859863 403.27584839 0.90299302]	[439.15374756 434.05020142 0.73796719]	[398.06973267 439.2019043 0.73526156]	[416.08496094 598.26898193 0.82864422]	[434.05218506 747.15148926 0.76157248]	[480.26373291 423.82196045 0.74545455]	[485.49740601 565.05621338 0.83207655]	[503.40179443 729.02722168 0.8470782 ]	[398.26412964 149.28269958 0.91594064]	[423.77352905 149.20794678 0.87543023]	[380.20690918 134.0355835 0.77784181]	[444.40005493 133.91514587 0.88333791]	[5.03452118e+02 7.57311218e+02 7.02819109e-01]	[523.89093018 749.76019287 0.75313067]	[5.00792267e+02 7.39421143e+02 6.89833641e-01]	[4.31511017e+02 7.90758545e+02 6.97465956e-01]	[4.16032776e+02 7.88162842e+02 7.06675768e-01]	[4.41792572e+02 7.54805176e+02 7.06774116e-01]
[416.03039551 157.08973694 0.87023497]	[418.76712036 213.47848511 0.93576038]	[357.08956909 216.07858276 0.87825847]	[333.92352295 318.7649231 0.85677284]	[315.99945068 421.18380737 0.92843091]	[480.35198975 210.78964233 0.85535991]	[521.2522583 308.39102173 0.85160232]	[541.92480469 403.28268433 0.89976686]	[439.1499939 434.0383606 0.7352072]	[398.0585022 439.19546509 0.73397404]	[416.06845093 598.25421143 0.82817101]	[431.53314209 747.15985107 0.75789535]	[480.25698853 423.80905151 0.74498165]	[487.93460083 565.04193115 0.82859826]	[503.37454224 729.13873291 0.85090518]	[400.60949707 149.28294373 0.91564751]	[423.80267334 149.20666504 0.87361306]	[380.22375488 134.05253601 0.7830264 ]	[444.42480469 133.92173767 0.87396228]	[5.05870300e+02 7.57315247e+02 6.92270994e-01]	[5.23882996e+02 7.49772156e+02 7.45810628e-01]	[5.00760986e+02 7.44492615e+02 7.07475483e-01]	[4.28933777e+02 7.93291687e+02 6.95577860e-01]	[4.10993011e+02 7.90632080e+02 7.08801806e-01]	[4.41747833e+02 7.54808472e+02 7.06233382e-01]
[416.02264404 159.52423096 0.86599529]	[418.76281738 213.49153137 0.93542063]	[357.08529663 216.09890747 0.8770057 ]	[331.49740601 318.76757812 0.85596603]	[315.98120117 421.15307617 0.92414635]	[480.34664917 210.79417419 0.85634577]	[521.24737549 308.38058472 0.85147774]	[541.91424561 403.31036377 0.89764774]	[439.15350342 434.08566284 0.7402246 ]	[398.04986572 439.22549438 0.73275816]	[416.05157471 598.30621338 0.8321563 ]	[434.03085327 747.14001465 0.76142573]	[480.25976562 423.86206055 0.74394274]	[485.49771118 565.05279541 0.83185816]	[503.34002686 729.16650391 0.85533422]	[398.27590942 149.30831909 0.91907501]	[423.78448486 149.22463989 0.87841702]	[380.21707153 134.04582214 0.78324622]	[444.41293335 133.93232727 0.87768257]	[5.05905273e+02 7.54842468e+02 7.10414171e-01]	[523.90783691 749.76293945 0.77000964]	[5.00716431e+02 7.44539551e+02 6.97585940e-01]	[4.28916229e+02 7.93290527e+02 7.00210690e-01]	[4.10995148e+02 7.90624023e+02 7.06187189e-01]	[4.41788910e+02 7.54775208e+02 7.09126949e-01]
[413.58834839 159.54371643 0.86214912]	[418.7472229 213.51557922 0.93729675]	[357.08462524 216.12333679 0.87571889]	[331.49188232 318.77008057 0.85659099]	[315.98370361 421.18133545 0.92493582]	[480.32873535 210.82115173 0.86021155]	[521.24078369 308.37536621 0.84968138]	[541.91027832 403.32116699 0.89422029]	[439.13726807 436.57318115 0.74222779]	[398.02529907 439.27017212 0.73543829]	[416.10321045 598.27722168 0.83116359]	[434.09100342 747.11779785 0.76771581]	[480.24755859 423.8822937 0.73940396]	[485.4649353 567.46130371 0.84307522]	[503.34158325 731.64459229 0.85091019]	[398.25234985 149.32855225 0.92614877]	[421.39880371 149.23425293 0.88289577]	[380.20013428 136.44844055 0.76836103]	[444.37985229 133.94261169 0.88566381]	[5.03472626e+02 7.64992249e+02 7.39659429e-01]	[523.90155029 754.80712891 0.76016921]	[500.7479248 747.03796387 0.75279582]	[4.28921509e+02 7.93272217e+02 7.04297423e-01]	[4.13501190e+02 7.88218018e+02 7.10692883e-01]	[4.41829987e+02 7.54756165e+02 7.06490397e-01]
[413.56506348 159.56361389 0.8581897 ]	[418.74624634 213.52560425 0.93872344]	[357.09692383 216.13371277 0.87720877]	[331.47927856 321.16775513 0.85303831]	[315.95849609 421.21231079 0.91973108]	[480.31539917 210.82946777 0.86248398]	[521.26959229 310.90222168 0.85820669]	[541.91638184 403.35958862 0.88785994]	[439.12390137 436.62289429 0.74656594]	[395.63357544 441.70803833 0.7313807 ]	[416.08630371 598.30505371 0.82659757]	[434.11697388 747.12023926 0.76731157]	[480.2409668 426.38269043 0.73586804]	[485.45028687 567.58477783 0.83004814]	[503.27859497 731.7822876 0.84179598]	[398.23638916 149.34747314 0.93152636]	[421.37606812 149.24203491 0.88918561]	[380.18380737 136.49937439 0.75760591]	[444.36181641 133.94367981 0.89213109]	[5.03394684e+02 7.67536133e+02 7.62728751e-01]	[5.23820618e+02 7.59911072e+02 7.49723256e-01]	[5.00718994e+02 7.47165405e+02 7.45283127e-01]	[4.28969910e+02 7.93279419e+02 6.91702962e-01]	[4.13551453e+02 7.90604675e+02 7.10096180e-01]	[4.41837708e+02 7.54759338e+02 7.00257778e-01]
[413.54498291 159.60765076 0.85295129]	[418.75958252 215.90602112 0.93741727]	[357.09069824 218.54205322 0.87294716]	[331.50015259 321.17337036 0.85364711]	[315.94082642 421.16815186 0.9141925 ]	[480.3213501 210.88461304 0.8675456 ]	[521.28509521 310.93414307 0.86336756]	[541.91583252 403.37744141 0.88232565]	[439.13186646 436.65011597 0.75058466]	[395.63076782 441.71807861 0.73003972]	[416.07138062 600.76403809 0.83796346]	[434.1086731 747.12475586 0.76566637]	[480.25942993 426.41949463 0.73575395]	[485.46768188 572.6451416 0.81605607]	[503.28219604 734.26361084 0.83816969]	[398.22137451 151.72999573 0.93968385]	[421.35922241 149.262146 0.89717245]	[380.1585083 136.52456665 0.75895411]	[444.33551025 133.94271851 0.89140439]	[503.36804199 767.60644531 0.79052126]	[523.78918457 762.46295166 0.76601112]	[5.00712097e+02 7.49580627e+02 7.46693194e-01]	[4.28949890e+02 7.93345703e+02 6.82140410e-01]	[4.13523621e+02 7.90650269e+02 7.01837301e-01]	[4.41811462e+02 7.54759766e+02 7.05815315e-01]
[413.54470825 162.11477661 0.84773761]	[418.76052856 215.96336365 0.94077116]	[357.08493042 218.59593201 0.86903787]	[331.48001099 321.20724487 0.8493644 ]	[315.92871094 421.17150879 0.91452515]	[480.32595825 213.32254028 0.87539744]	[521.30773926 313.40698242 0.87259042]	[541.92443848 405.82781982 0.8745153 ]	[439.16152954 436.68475342 0.75681537]	[398.02709961 441.75405884 0.73074985]	[416.07559204 600.75750732 0.83484071]	[434.11486816 747.13824463 0.77011406]	[480.28250122 428.95071411 0.7341854 ]	[485.45083618 577.69274902 0.82040632]	[500.90332031 736.80548096 0.83059657]	[398.22122192 151.77478027 0.95012248]	[421.34713745 149.31561279 0.90878302]	[380.14041138 136.54397583 0.78524369]	[441.93252563 133.98997498 0.89640182]	[503.30169678 770.13763428 0.777282 ]	[521.37640381 765.07067871 0.77987617]	[5.00660034e+02 7.49617981e+02 7.36459970e-01]	[4.28946838e+02 7.93237610e+02 6.93556070e-01]	[4.13531555e+02 7.88192200e+02 6.99077010e-01]	[4.41826508e+02 7.54769165e+02 7.08628237e-01]
[413.50228882 162.1734314 0.84030288]	[418.73989868 216.02383423 0.94018984]	[357.07458496 218.67655945 0.85741937]	[331.4850769 321.23001099 0.84617054]	[313.55187988 421.20941162 0.91160488]	[480.30700684 213.37173462 0.8839848 ]	[521.32128906 313.43518066 0.87731016]	[541.92797852 405.86737061 0.87117881]	[439.15414429 439.13186646 0.75670451]	[395.64215088 441.76098633 0.72552395]	[416.09814453 600.83685303 0.84544748]	[434.1227417 749.581604 0.77561384]	[480.27993774 431.47647095 0.73064667]	[485.45739746 582.78436279 0.85430682]	[500.86553955 741.91369629 0.83412683]	[398.21261597 151.80841064 0.95372593]	[421.31088257 151.74159241 0.92396367]	[380.13479614 136.539505 0.78224826]	[441.90060425 134.03765869 0.89532667]	[500.82980347 772.71112061 0.78664213]	[521.28338623 767.64331055 0.79758382]	[5.00676910e+02 7.49732605e+02 7.21973896e-01]	[4.28972748e+02 7.93229614e+02 6.92818880e-01]	[4.13541931e+02 7.88189392e+02 6.91407740e-01]	[4.41810699e+02 7.54824951e+02 7.16935277e-01]
[413.48623657 164.6764679 0.84393907]	[418.73931885 216.07821655 0.93825716]	[357.06356812 221.16339111 0.84921843]	[331.42953491 323.72042847 0.83408457]	[315.93695068 421.22079468 0.91677946]	[480.30258179 213.42364502 0.89073724]	[521.33056641 313.45941162 0.88068247]	[544.2845459 408.39031982 0.86273271]	[439.14904785 439.18405151 0.7609489 ]	[395.61291504 441.8132019 0.71976596]	[416.10577393 603.26843262 0.85427439]	[436.55093384 749.58935547 0.782673 ]	[480.29302979 431.52557373 0.73279643]	[485.41775513 582.77954102 0.86128974]	[500.83074951 744.55975342 0.83980024]	[398.19277954 151.83395386 0.95856547]	[421.31692505 151.76898193 0.93209803]	[380.10662842 139.01367188 0.76712793]	[441.9258728 136.50622559 0.86679053]	[5.00780182e+02 7.75313477e+02 7.48551965e-01]	[5.21241089e+02 7.70200806e+02 7.60010839e-01]	[4.98237000e+02 7.54755432e+02 6.60194993e-01]	[4.31475037e+02 7.93227600e+02 6.93048358e-01]	[4.13568390e+02 7.88188110e+02 6.82479799e-01]	[4.41763916e+02 7.54816956e+02 7.20393717e-01]
[413.48638916 164.67752075 0.844055 ]	[418.73840332 216.07725525 0.93840802]	[357.06069946 221.16349792 0.84911978]	[331.43807983 321.30108643 0.83438754]	[315.93652344 421.21646118 0.91759574]	[480.30444336 213.42185974 0.89089561]	[521.32977295 313.45730591 0.88056952]	[544.28936768 408.41418457 0.86225742]	[439.15060425 439.18380737 0.7601856 ]	[395.6178894 441.81311035 0.71957433]	[416.11352539 603.30651855 0.86420143]	[436.54776001 749.57910156 0.78085202]	[480.29248047 431.52505493 0.73210758]	[485.41171265 582.78088379 0.86117446]	[500.83288574 744.55426025 0.8402797 ]	[398.19143677 151.83448792 0.95849288]	[421.31658936 151.76789856 0.93200403]	[380.10339355 139.02122498 0.76754856]	[441.92355347 136.50476074 0.86728066]	[5.00778564e+02 7.75313354e+02 7.50162661e-01]	[5.21239624e+02 7.70200806e+02 7.59909928e-01]	[4.98251465e+02 7.52322083e+02 6.62061512e-01]	[4.28983185e+02 7.93276306e+02 6.87603831e-01]	[4.13551086e+02 7.90606750e+02 6.79720163e-01]	[4.41758911e+02 7.54798706e+02 7.20103323e-01]
[413.53430176 167.21472168 0.85050339]	[418.71255493 216.13456726 0.9339751 ]	[357.06106567 223.68986511 0.84188634]	[328.92999268 323.82333374 0.82108837]	[315.91970825 421.29760742 0.90506411]	[480.26901245 213.48202515 0.89380419]	[521.33117676 313.4906311 0.88345683]	[544.32098389 410.97628784 0.85915667]	[439.13046265 439.23718262 0.75754255]	[395.60806274 441.86044312 0.71465033]	[416.10684204 603.42492676 0.87794536]	[436.56726074 749.58978271 0.78099793]	[480.27078247 434.07250977 0.73290658]	[485.35791016 582.86224365 0.87512785]	[500.81259155 747.05145264 0.84560102]	[398.21279907 151.90600586 0.96212268]	[421.34457397 151.84223938 0.93868446]	[380.11935425 141.62261963 0.77074367]	[441.91067505 139.02560425 0.8569234 ]	[5.00711792e+02 7.82957703e+02 7.75965631e-01]	[521.20562744 772.75396729 0.78643113]	[4.98261169e+02 7.57344238e+02 6.51432991e-01]	[4.31544159e+02 7.93216553e+02 6.86072171e-01]	[4.16050781e+02 7.88196228e+02 6.92055941e-01]	[4.41787048e+02 7.54803345e+02 7.09927857e-01]
[413.54220581 169.72669983 0.8631255 ]	[418.73751831 218.56465149 0.93216431]	[357.0874939 226.22502136 0.84134847]	[331.42422485 326.33847046 0.82379729]	[313.54818726 421.33987427 0.89950627]	[480.27761841 215.89915466 0.89601338]	[521.36364746 315.9710083 0.89796329]	[544.32299805 413.52682495 0.86244655]	[439.14584351 439.28225708 0.75714928]	[398.02966309 444.32019043 0.71331424]	[416.0947876 603.46478271 0.87800306]	[436.55935669 749.67712402 0.77870768]	[480.27236938 436.5892334 0.73753798]	[482.95272827 582.93444824 0.88299441]	[500.7638855 749.58709717 0.84838724]	[398.20724487 151.9908905 0.95965511]	[421.3536377 151.91094971 0.94542718]	[380.13265991 146.70655823 0.76034981]	[444.29119873 141.57514954 0.84721524]	[5.00751740e+02 7.85520447e+02 7.79475927e-01]	[521.2288208 775.28259277 0.78377557]	[4.95674164e+02 7.62516357e+02 6.52513981e-01]	[4.31536835e+02 7.93269653e+02 6.88001812e-01]	[4.13565216e+02 7.90620972e+02 6.99980438e-01]	[4.41814301e+02 7.57377014e+02 7.04162657e-01]
[416.034729 172.29327393 0.90068048]	[418.75814819 221.14479065 0.91132593]	[357.09744263 231.30183411 0.85364616]	[328.89944458 333.99801636 0.84346932]	[313.53259277 426.43640137 0.86080801]	[480.32330322 216.03848267 0.89737672]	[521.40917969 316.15020752 0.91677642]	[544.3527832 416.15124512 0.8903414 ]	[439.18890381 441.8132019 0.75822794]	[398.08877563 446.87380981 0.7119559 ]	[413.59326172 603.49127197 0.85873139]	[436.5451355 749.6696167 0.78763264]	[480.30725098 439.17630005 0.74593592]	[482.92727661 585.37213135 0.88731384]	[500.65090942 749.70758057 0.83323169]	[400.61251831 154.52827454 0.93895608]	[423.78469849 154.43516541 0.91611689]	[380.12536621 151.75827026 0.84533894]	[444.29672241 149.22750854 0.8631773 ]	[500.66699219 790.60595703 0.81880993]	[518.73358154 785.54351807 0.79780912]	[4.90566376e+02 7.65051392e+02 6.50938749e-01]	[4.34064606e+02 7.93313538e+02 6.96683466e-01]	[4.13569244e+02 7.90681335e+02 7.07434535e-01]	[4.41780640e+02 7.57362244e+02 7.26943791e-01]
[413.59063721 172.43554688 0.90520203]	[418.75418091 226.21670532 0.89649487]	[357.10342407 231.40223694 0.86550212]	[328.93511963 336.46353149 0.85154486]	[313.54846191 428.96194458 0.85645729]	[480.34747314 216.11238098 0.89147973]	[523.800354 318.54281616 0.91374904]	[544.38311768 418.62030029 0.901932 ]	[439.18530273 444.38192749 0.74829221]	[398.07705688 452.01022339 0.70746696]	[413.54086304 606.003479 0.85083163]	[434.1072998 749.69128418 0.77467048]	[480.33190918 441.70315552 0.75001925]	[482.887146 588.01568604 0.87102211]	[498.24401855 752.25848389 0.80536318]	[398.26379395 157.01390076 0.90765828]	[421.39846802 156.95324707 0.87452352]	[380.10641479 151.82507324 0.84116518]	[444.29693604 149.33320618 0.88037449]	[4.95657013e+02 7.90696472e+02 7.69471705e-01]	[5.16136047e+02 7.88109497e+02 7.53529429e-01]	[4.90532166e+02 7.67661255e+02 6.45486057e-01]	[4.36587189e+02 7.90804504e+02 7.33428419e-01]	[4.16083466e+02 7.90610107e+02 7.15966821e-01]	[4.41775299e+02 7.59888977e+02 6.98616385e-01]
[413.56341553 174.89746094 0.90401584]	[418.74981689 228.83357239 0.9021275 ]	[357.10116577 233.88627625 0.87539637]	[331.39212036 336.58187866 0.87165034]	[313.52767944 434.02957153 0.85989428]	[480.37142944 218.56134033 0.88180602]	[523.83880615 318.69888306 0.90913314]	[544.38787842 418.69723511 0.91063356]	[439.18334961 446.88864136 0.74431318]	[398.08843994 452.06900024 0.71103227]	[413.57904053 606.01055908 0.85064119]	[434.09274292 749.65203857 0.78506827]	[480.31707764 441.76074219 0.75726289]	[482.87033081 590.56439209 0.86202812]	[498.2701416 757.31646729 0.79272181]	[398.23928833 159.55213928 0.88917851]	[421.40457153 159.53036499 0.85408992]	[380.12194824 151.88955688 0.80119133]	[444.32974243 151.82984924 0.89388096]	[4.95655273e+02 7.93246826e+02 7.53853381e-01]	[5.16162354e+02 7.90653992e+02 7.57213473e-01]	[4.90524567e+02 7.70164185e+02 6.56046569e-01]	[4.36622192e+02 7.90755310e+02 7.47108579e-01]	[4.16128754e+02 7.88210571e+02 7.22073138e-01]	[4.41722717e+02 7.57366333e+02 6.91251159e-01]
[413.58349609 175.00424194 0.9033407 ]	[418.77661133 231.35696411 0.91444719]	[357.14089966 233.97457886 0.88439912]	[328.92129517 336.66351318 0.87143433]	[313.53430176 436.56555176 0.869578 ]	[482.72961426 221.09947205 0.86044359]	[523.83880615 318.73840332 0.8960225 ]	[544.35528564 421.14831543 0.91439629]	[439.18463135 446.92684937 0.73863989]	[398.09136963 454.55944824 0.71081883]	[416.03375244 605.99298096 0.85875523]	[436.55587769 749.65319824 0.79783237]	[480.3137207 441.80160522 0.75175905]	[482.88058472 595.66992188 0.8500675 ]	[498.22943115 762.43084717 0.78895193]	[398.23278809 162.17494202 0.88600457]	[423.80505371 162.11045837 0.85441524]	[380.11923218 154.36616516 0.74663436]	[444.4465332 151.96560669 0.8743636 ]	[4.95600525e+02 7.93348022e+02 7.43881226e-01]	[5.13651917e+02 7.90735779e+02 7.63063788e-01]	[4.90478577e+02 7.70267944e+02 6.42861843e-01]	[4.34088470e+02 7.93273743e+02 7.10052133e-01]	[4.16075256e+02 7.90647583e+02 7.11202502e-01]	[4.41761688e+02 7.57368958e+02 7.06686854e-01]
[413.59616089 177.51365662 0.88319355]	[418.79644775 233.8346405 0.92943949]	[357.13748169 236.45304871 0.88918048]	[328.93014526 339.12670898 0.86697942]	[313.54281616 436.6210022 0.88020188]	[482.75091553 223.67053223 0.84595191]	[523.84863281 321.29171753 0.87754923]	[544.31433105 421.24060059 0.90834051]	[439.18029785 449.51223755 0.7303921 ]	[398.08557129 457.09960938 0.71389109]	[416.06124878 606.08410645 0.8578918 ]	[436.58984375 749.6395874 0.80755037]	[480.31106567 444.35687256 0.73194885]	[482.86950684 600.82055664 0.87557352]	[498.18804932 762.50866699 0.7956236 ]	[398.25024414 167.30285645 0.90401345]	[423.78497314 167.21714783 0.86853832]	[380.13931274 154.48902893 0.76820052]	[444.44546509 154.37297058 0.87225759]	[4.93103149e+02 7.98391785e+02 7.59091139e-01]	[5.13627014e+02 7.93242310e+02 7.72763073e-01]	[4.87976227e+02 7.70286255e+02 6.59124136e-01]	[4.36565247e+02 7.93252808e+02 7.16378272e-01]	[4.16124115e+02 7.90625977e+02 7.13234186e-01]	[4.41788116e+02 7.57344360e+02 7.16779172e-01]
[416.02865601 180.14099121 0.85597062]	[421.14758301 233.96195984 0.94145572]	[357.13235474 236.60430908 0.88615263]	[328.92831421 339.19961548 0.86035019]	[313.52651978 439.13482666 0.89428061]	[482.75448608 226.30226135 0.84499294]	[523.84100342 323.79782104 0.86492968]	[544.29638672 421.35784912 0.89873296]	[439.20626831 452.02850342 0.73668474]	[398.11526489 457.1300354 0.72579265]	[416.05535889 606.10107422 0.853342 ]	[436.59143066 749.60498047 0.81538486]	[480.33578491 444.39736938 0.7279585 ]	[482.85580444 600.86254883 0.88427562]	[498.1456604 767.48699951 0.80113769]	[398.26647949 172.27392578 0.94007695]	[423.77166748 169.80227661 0.88834178]	[380.19009399 157.04174805 0.77449286]	[444.42077637 154.43034363 0.88007236]	[4.93081635e+02 8.05995483e+02 7.66050935e-01]	[5.13611694e+02 7.95866577e+02 7.54483640e-01]	[4.85459076e+02 7.72779846e+02 6.58759773e-01]	[4.34104248e+02 7.90820068e+02 7.51002729e-01]	[4.16106995e+02 7.88182007e+02 7.34601736e-01]	[4.41787994e+02 7.54828796e+02 7.31926501e-01]
[416.05133057 185.23272705 0.8537755 ]	[421.19012451 236.46809387 0.94387221]	[357.13046265 239.10552979 0.87166393]	[331.39385986 339.29092407 0.84541255]	[313.54071045 439.28625488 0.90452302]	[482.79495239 231.4233551 0.86481082]	[523.86303711 328.93344116 0.85526693]	[544.32580566 423.88122559 0.88346481]	[439.21676636 454.63815308 0.74339998]	[398.11956787 459.65805054 0.73830312]	[416.03720093 611.12408447 0.8288514 ]	[436.60375977 749.57446289 0.81977081]	[480.33773804 449.4909668 0.72125769]	[482.81225586 603.37017822 0.90555888]	[495.65319824 767.53417969 0.79931158]	[400.6192627 172.39558411 0.96003807]	[423.82192993 172.32417297 0.91575944]	[380.22381592 159.54832458 0.75129467]	[446.91195679 156.97843933 0.83722049]	[4.85426666e+02 8.08543762e+02 7.97903836e-01]	[5.05968719e+02 8.03517212e+02 7.47606277e-01]	[4.85440247e+02 7.72757629e+02 6.66088939e-01]	[4.34056061e+02 7.90802490e+02 7.41916418e-01]	[4.16067230e+02 7.88153381e+02 7.32519567e-01]	[4.41838654e+02 7.54756287e+02 7.48995364e-01]
[416.12872314 187.82844543 0.88711751]	[421.19754028 236.61354065 0.9414624 ]	[357.17877197 241.68597412 0.85062224]	[331.40380859 341.73410034 0.83936477]	[315.92156982 441.78909302 0.90355545]	[482.77233887 233.93473816 0.88178194]	[523.87567139 331.44061279 0.85819566]	[544.35760498 428.93106079 0.85815167]	[439.23242188 457.20333862 0.76203042]	[398.12969971 459.77416992 0.75081509]	[416.05786133 616.2512207 0.82909507]	[436.58596802 749.63287354 0.81832898]	[480.35012817 454.57644653 0.72913295]	[482.79605103 603.46002197 0.9048723 ]	[493.12765503 767.68847656 0.79044163]	[400.67098999 174.86056519 0.9674567 ]	[423.8835144 172.43814087 0.91942906]	[380.27703857 167.20436096 0.74125695]	[446.89581299 159.62705994 0.81387651]	[485.41339111 808.69647217 0.80921465]	[5.05980530e+02 8.06091858e+02 7.77564645e-01]	[4.85407593e+02 7.77883545e+02 6.39758706e-01]	[4.34049805e+02 7.90797913e+02 7.37291515e-01]	[4.16079590e+02 7.88170349e+02 7.33146667e-01]	[4.41795410e+02 7.54834534e+02 7.43781745e-01]
[416.16513062 190.40048218 0.91388726]	[421.18371582 239.05360413 0.93526638]	[357.17736816 244.22044373 0.84437275]	[328.90063477 344.29312134 0.82232159]	[315.92077637 441.83621216 0.89791471]	[482.75238037 234.03562927 0.888327 ]	[523.85943604 333.9548645 0.86848915]	[544.36376953 431.53482056 0.85718513]	[439.19680786 459.72409058 0.77419001]	[398.08322144 462.25717163 0.74758863]	[416.06530762 616.26733398 0.82925999]	[436.5932312 749.59472656 0.82406509]	[480.33538818 457.14846802 0.74615598]	[482.76635742 605.97418213 0.90260172]	[493.06723022 770.10101318 0.79328722]	[400.71694946 175.01359558 0.94730222]	[423.91555786 174.90756226 0.9053207 ]	[380.24691772 169.83428955 0.79362631]	[444.45278931 164.73551941 0.81761265]	[485.3684082 808.71490479 0.82194978]	[505.94009399 806.12207031 0.81094521]	[4.85381805e+02 7.80441284e+02 6.51937127e-01]	[4.34097748e+02 7.90682678e+02 7.73830652e-01]	[4.16152618e+02 7.88089233e+02 7.48568296e-01]	[4.41764923e+02 7.54824646e+02 7.40316927e-01]
[418.54830933 192.88722229 0.92274451]	[421.21789551 239.15545654 0.9230082 ]	[359.5774231 246.82562256 0.84225303]	[326.37817383 349.42807007 0.81470656]	[315.9251709 444.30422974 0.88514644]	[482.79022217 236.48556519 0.90036172]	[523.88763428 336.48147583 0.88147861]	[544.37982178 436.56735229 0.87016225]	[439.17245483 459.79702759 0.76920611]	[398.06454468 462.30587769 0.7402966 ]	[416.0579834 616.24487305 0.82694989]	[436.59545898 749.63311768 0.82305163]	[480.31347656 459.66220093 0.74621004]	[482.76339722 608.49212646 0.88745195]	[493.06692505 770.19067383 0.79728246]	[400.74996948 177.47814941 0.91607177]	[426.37658691 175.03489685 0.87384999]	[380.27420044 172.35614014 0.82618904]	[444.44955444 169.76686096 0.84270227]	[485.41415405 811.28106689 0.83340645]	[505.98394775 808.68756104 0.82146257]	[4.85360016e+02 7.83004761e+02 6.80271089e-01]	[4.31551758e+02 7.90726807e+02 7.58917987e-01]	[4.16092590e+02 7.88113037e+02 7.39045918e-01]	[4.41799652e+02 7.57321777e+02 7.50634193e-01]
[418.55587769 192.9694519 0.92259037]	[421.19711304 241.6652832 0.90913057]	[357.2104187 251.82290649 0.8530798 ]	[326.35507202 354.44769287 0.82952511]	[315.92355347 444.34091187 0.88318324]	[482.79730225 236.55010986 0.90274739]	[523.92034912 336.57858276 0.89199924]	[544.39685059 436.68215942 0.88999844]	[439.18997192 462.29882812 0.76629269]	[398.08013916 462.4067688 0.73207486]	[416.08483887 616.26965332 0.83218396]	[436.59729004 749.59967041 0.82882619]	[480.34005737 459.75726318 0.75113726]	[482.76269531 608.61242676 0.87874818]	[493.04736328 770.22814941 0.79410493]	[400.77056885 177.55885315 0.89421606]	[426.39880371 177.50242615 0.84952325]	[380.29373169 172.38546753 0.82735288]	[444.45492554 172.27755737 0.86141127]	[485.37203979 811.31768799 0.84386063]	[505.95108032 808.72467041 0.82875896]	[4.85373291e+02 7.85484924e+02 6.82099283e-01]	[4.31512573e+02 7.90740845e+02 7.51335740e-01]	[4.16058380e+02 7.88124329e+02 7.35327899e-01]	[4.41787048e+02 7.54837280e+02 7.51853108e-01]
[418.58148193 193.02937317 0.92512321]	[421.20275879 246.74830627 0.89449179]	[357.21170044 251.93199158 0.86808294]	[326.35702515 354.57058716 0.84563506]	[315.92529297 444.41802979 0.87029392]	[482.84976196 236.66593933 0.88663477]	[523.98248291 339.06762695 0.88572931]	[544.42114258 439.23062134 0.9016242 ]	[439.13482666 462.35754395 0.74816579]	[398.03713989 464.86105347 0.72199029]	[416.11575317 618.79974365 0.84243566]	[436.62286377 749.64093018 0.83282286]	[480.28451538 462.23678589 0.73982263]	[482.72140503 613.68554688 0.86683339]	[490.54370117 772.72900391 0.78768855]	[400.79949951 180.04530334 0.87764096]	[426.41925049 177.57902527 0.83891314]	[380.32962036 172.41517639 0.82589567]	[446.91265869 172.29507446 0.85633349]	[4.82934174e+02 8.13767212e+02 8.09800208e-01]	[505.91326904 811.13360596 0.81735873]	[4.85358856e+02 7.85580750e+02 6.86397195e-01]	[4.31547821e+02 7.90811768e+02 7.39577830e-01]	[4.16075989e+02 7.88182251e+02 7.34234810e-01]	[4.41805359e+02 7.57343506e+02 7.46506929e-01]
[418.58981323 195.45333862 0.92960525]	[421.24472046 249.29968262 0.89509344]	[359.59179688 251.97496033 0.87594336]	[326.34786987 356.99920654 0.8553105 ]	[315.91467285 446.96755981 0.85309166]	[482.91867065 239.11277771 0.86755627]	[524.00805664 339.19659424 0.87875694]	[544.44256592 441.6673584 0.90487194]	[439.16879272 464.8505249 0.74797148]	[398.06393433 464.91290283 0.72647065]	[416.15512085 621.27410889 0.85341954]	[436.63491821 749.62652588 0.83393264]	[480.30847168 462.31976318 0.74115509]	[480.38098145 616.22070312 0.86782432]	[4.88030396e+02 7.75324524e+02 7.69378185e-01]	[400.79516602 180.16009521 0.87290716]	[428.912323 180.09173584 0.83346206]	[380.33526611 172.48274231 0.79765487]	[449.4848938 172.37619019 0.86469936]	[4.85447418e+02 8.13881836e+02 7.82856584e-01]	[506.0057373 811.22290039 0.81687915]	[4.82833588e+02 7.88105652e+02 7.22317338e-01]	[4.31545410e+02 7.90830750e+02 7.42905676e-01]	[4.16077911e+02 7.88191895e+02 7.34131217e-01]	[4.41802856e+02 7.57322205e+02 7.49365985e-01]
[418.61938477 195.59883118 0.91722548]	[421.28573608 249.37269592 0.89863724]	[359.63040161 254.38485718 0.88201845]	[326.37139893 357.059021 0.86483324]	[313.53097534 449.5166626 0.84477139]	[482.94528198 239.18695068 0.84824193]	[524.02020264 339.26861572 0.87057984]	[544.45251465 441.72357178 0.90360767]	[439.16619873 464.87203979 0.74800473]	[398.05245972 464.94277954 0.72162998]	[416.13000488 621.33789062 0.85663527]	[436.64846802 749.59625244 0.83991879]	[480.32327271 462.33911133 0.74111176]	[482.7074585 618.81329346 0.87626147]	[4.88003387e+02 7.77876160e+02 7.70869195e-01]	[400.82998657 187.73501587 0.87177259]	[426.45373535 185.21080017 0.83187562]	[380.35601807 174.89932251 0.81600583]	[449.46636963 172.43011475 0.86692983]	[4.85427124e+02 8.16390137e+02 7.42811322e-01]	[5.05965973e+02 8.11289062e+02 7.68692672e-01]	[4.82820557e+02 7.88131104e+02 7.30431914e-01]	[4.31551605e+02 7.93239075e+02 7.47684896e-01]	[4.16080109e+02 7.88203430e+02 7.36924291e-01]	[4.41801300e+02 7.54835999e+02 7.53397763e-01]
[418.69958496 198.07815552 0.91441852]	[421.32196045 251.90452576 0.90970832]	[359.67736816 254.46351624 0.88754416]	[328.84191895 357.10177612 0.86876804]	[313.51028442 452.07189941 0.84527034]	[482.97003174 241.71925354 0.82956278]	[526.41809082 341.78411865 0.84324032]	[544.48376465 441.80108643 0.90109026]	[439.1673584 464.90203857 0.74822009]	[398.05892944 467.42022705 0.72126037]	[416.09423828 621.40478516 0.86473715]	[436.65042114 749.61071777 0.84174258]	[480.3196106 462.37033081 0.74485141]	[480.37792969 621.28894043 0.88277054]	[4.87998077e+02 7.80431213e+02 7.77004123e-01]	[403.25567627 190.30752563 0.88418835]	[428.97671509 187.79499817 0.84821045]	[382.75656128 175.01341248 0.80338025]	[452.01397705 172.49131775 0.86910987]	[4.85353363e+02 8.21480896e+02 7.76628077e-01]	[5.05882111e+02 8.13823120e+02 7.62791932e-01]	[4.82852631e+02 7.88184570e+02 7.44559944e-01]	[4.31518372e+02 7.93251160e+02 7.34872997e-01]	[4.16072693e+02 7.88213257e+02 7.26630807e-01]	[441.8059082 754.83807373 0.75875926]
[418.73602295 200.59671021 0.89827156]	[421.35214233 254.38519287 0.92080653]	[359.68569946 254.57202148 0.88963234]	[323.82739258 357.20199585 0.87500596]	[313.50604248 454.58227539 0.8486619 ]	[485.40924072 246.84292603 0.81663859]	[526.43011475 344.27661133 0.83087122]	[546.9319458 441.85369873 0.8786428 ]	[439.14920044 467.41845703 0.74361873]	[398.04272461 467.46813965 0.71742105]	[416.12811279 621.35247803 0.8580119 ]	[436.68588257 749.61553955 0.84567541]	[480.29449463 464.88943481 0.74447912]	[482.70883179 623.84753418 0.90545952]	[4.87995880e+02 7.82992004e+02 7.82518029e-01]	[403.31549072 190.38464355 0.89192444]	[431.48904419 190.31567383 0.86272568]	[382.82714844 177.48553467 0.77972925]	[452.04754639 174.92982483 0.86710036]	[4.82888397e+02 8.24090576e+02 7.92126536e-01]	[5.03449371e+02 8.18877197e+02 7.54767239e-01]	[4.82867920e+02 7.90603210e+02 7.47278214e-01]	[4.28992737e+02 7.93345337e+02 7.19568789e-01]	[4.13581665e+02 7.90616455e+02 7.18026876e-01]	[4.41852386e+02 7.57311218e+02 7.51726389e-01]
[418.73629761 200.59855652 0.89837384]	[421.3538208 254.38710022 0.92043722]	[359.68493652 254.57284546 0.88977754]	[323.82827759 357.20294189 0.87471467]	[313.51083374 454.56509399 0.84676582]	[485.41882324 249.29898071 0.81642616]	[526.4375 344.309021 0.82727194]	[546.93322754 441.87844849 0.87277514]	[439.15814209 467.42709351 0.74499512]	[398.04696655 467.47283936 0.71768814]	[416.13162231 621.35314941 0.85830164]	[436.68737793 749.61413574 0.84572083]	[480.30737305 464.90213013 0.74318784]	[482.71554565 623.8449707 0.90575457]	[4.87992920e+02 7.82994629e+02 7.82967865e-01]	[403.31384277 190.38421631 0.89230227]	[431.49005127 190.3143158 0.8628723 ]	[382.82836914 177.48269653 0.78133237]	[452.04464722 174.92355347 0.86977279]	[4.82880646e+02 8.24088440e+02 7.93343306e-01]	[5.03443665e+02 8.18878174e+02 7.55854845e-01]	[4.82867188e+02 7.90605652e+02 7.47201324e-01]	[4.28990814e+02 7.93337952e+02 7.22628355e-01]	[4.13582336e+02 7.90609680e+02 7.19263732e-01]	[4.41858765e+02 7.57304871e+02 7.51672804e-01]
[418.76437378 203.18289185 0.88631725]	[421.39086914 254.49261475 0.91871679]	[359.70709229 256.97415161 0.88549393]	[326.29190063 359.60623169 0.87182522]	[313.48947144 454.61416626 0.85146898]	[485.47683716 251.91996765 0.82861876]	[526.49261475 346.88186646 0.81549644]	[546.96228027 444.30725098 0.86143333]	[439.14660645 467.46749878 0.73842955]	[398.0614624 469.98922729 0.7169382 ]	[416.13137817 623.83459473 0.87109572]	[439.06838989 749.58850098 0.85263485]	[480.277771 467.41046143 0.73213369]	[480.32989502 623.96942139 0.91046894]	[487.9602356 788.05297852 0.80396712]	[403.36941528 192.81515503 0.89545071]	[431.55377197 192.7653656 0.87428677]	[382.86450195 180.11485291 0.7760185 ]	[454.60635376 175.06005859 0.85342216]	[4.82849030e+02 8.29124634e+02 8.08718681e-01]	[5.03413788e+02 8.24087036e+02 7.66753554e-01]	[4.82889069e+02 7.90774292e+02 7.14422345e-01]	[4.31516815e+02 7.95821045e+02 7.27928758e-01]	[4.16058624e+02 7.90647888e+02 7.27213085e-01]	[4.41846771e+02 7.54778748e+02 7.51420081e-01]
[421.13726807 205.76869202 0.8927303 ]	[423.76766968 254.59634399 0.92004907]	[359.75720215 257.08499146 0.87989718]	[323.79421997 359.73937988 0.86465466]	[313.45321655 457.0916748 0.85478425]	[485.472229 254.36665344 0.84185052]	[526.54425049 351.95910645 0.81660414]	[547.00891113 444.35180664 0.84625179]	[439.13259888 470.01046753 0.73472303]	[398.06274414 472.52017212 0.71357673]	[416.14660645 623.9810791 0.88736653]	[439.08270264 749.6239624 0.85673058]	[480.24560547 467.47756958 0.72632694]	[480.30914307 626.45544434 0.91386896]	[487.91833496 788.10742188 0.81118304]	[405.85009766 192.90171814 0.90068537]	[434.06430054 192.86222839 0.89838946]	[385.34695435 182.67816162 0.75702161]	[454.62762451 177.5276947 0.83712286]	[4.82791199e+02 8.29272156e+02 8.00532818e-01]	[5.03359802e+02 8.29059937e+02 7.77848542e-01]	[4.82871704e+02 7.93249329e+02 7.23349154e-01]	[4.31514130e+02 7.95845215e+02 7.33329654e-01]	[4.16067841e+02 7.90662964e+02 7.32518554e-01]	[4.41865051e+02 7.54810608e+02 7.42038965e-01]
[421.20166016 210.87280273 0.92826849]	[423.79473877 257.14556885 0.91252553]	[359.77319336 259.69235229 0.85225797]	[323.7789917 359.81140137 0.85512733]	[313.3949585 457.10671997 0.85002977]	[487.96813965 254.54853821 0.85761905]	[529.04095459 357.03421021 0.86696029]	[549.48760986 454.59918213 0.82420456]	[439.10900879 477.66992188 0.74776232]	[398.0397644 477.67910767 0.72652686]	[418.58111572 626.41986084 0.890755 ]	[439.11019897 749.63574219 0.859339 ]	[480.20690918 477.64456177 0.72831857]	[480.31881714 629.08477783 0.88534909]	[487.99429321 790.77038574 0.79648691]	[408.41577148 195.42332458 0.89277357]	[436.62203979 195.40802002 0.92188919]	[387.90890503 185.2624054 0.74168211]	[457.10281372 182.61987305 0.82318544]	[4.82877380e+02 8.36864258e+02 7.69438565e-01]	[5.03428345e+02 8.31785828e+02 7.98983991e-01]	[4.85383484e+02 8.03525940e+02 6.78474545e-01]	[4.28919586e+02 7.93337097e+02 7.18746305e-01]	[4.13568329e+02 7.90602417e+02 7.17621744e-01]	[4.41903503e+02 7.57328796e+02 7.31755078e-01]
[421.19012451 213.3336792 0.93496215]	[423.82473755 259.58148193 0.89915192]	[359.80938721 262.17599487 0.83714557]	[323.72134399 362.22842407 0.85873049]	[310.9571228 454.65213013 0.84235549]	[488.00820923 256.98556519 0.85213387]	[529.05853271 357.20297241 0.86954421]	[547.06915283 457.13619995 0.83850074]	[439.07543945 477.71017456 0.74741447]	[395.61907959 477.70877075 0.72340173]	[418.621521 626.46331787 0.89498609]	[439.13232422 749.62902832 0.86720955]	[480.18518066 477.69589233 0.72568488]	[480.31530762 631.66827393 0.87012619]	[4.87954620e+02 7.95842529e+02 7.83136368e-01]	[408.38677979 195.52674866 0.88564378]	[436.62051392 195.48554993 0.91112322]	[387.93527222 187.81848145 0.73545444]	[457.17150879 185.25093079 0.84028846]	[4.82825256e+02 8.39398132e+02 7.55441546e-01]	[5.03382355e+02 8.31869019e+02 7.84173250e-01]	[4.85365082e+02 8.08579346e+02 7.15364337e-01]	[4.26439636e+02 7.93332397e+02 7.14115560e-01]	[4.13570068e+02 7.88230713e+02 7.16506481e-01]	[4.44305145e+02 7.57308594e+02 7.30817139e-01]
[421.2333374 213.40168762 0.94122255]	[423.85342407 259.64181519 0.88934159]	[362.19497681 262.20889282 0.82967108]	[323.73168945 362.19619751 0.85950983]	[308.37454224 454.63238525 0.83148718]	[490.50616455 257.06564331 0.84735489]	[529.05603027 359.62127686 0.86745119]	[547.05401611 459.67160034 0.86587304]	[439.08963013 480.15969849 0.75312281]	[398.034729 480.16256714 0.73185861]	[418.62994385 626.55108643 0.88632357]	[439.10223389 749.67376709 0.85831445]	[480.17462158 480.16281128 0.72708184]	[480.29504395 634.15942383 0.86653507]	[4.85490295e+02 7.98355408e+02 7.79388666e-01]	[408.45785522 195.60256958 0.8745442 ]	[436.65911865 195.55674744 0.90679526]	[390.50082397 192.78358459 0.73604667]	[457.21603394 187.78199768 0.85025686]	[4.82863434e+02 8.41968262e+02 7.54695535e-01]	[5.03403168e+02 8.34348450e+02 7.63833284e-01]	[4.82883759e+02 8.08579834e+02 7.27436900e-01]	[4.28932526e+02 7.93351929e+02 7.04611540e-01]	[4.13572235e+02 7.90616882e+02 7.14817047e-01]	[4.41893402e+02 7.57346436e+02 7.33045638e-01]
[421.28671265 213.46089172 0.93691379]	[423.92147827 259.70141602 0.86654353]	[362.27093506 264.71621704 0.814511 ]	[323.74633789 359.81625366 0.85671401]	[305.85629272 454.5871582 0.82735747]	[493.05331421 257.13696289 0.83885604]	[529.07629395 359.77822876 0.83702099]	[547.02728271 459.78970337 0.87722707]	[439.07406616 480.2805481 0.75837445]	[395.62884521 480.26367188 0.7314142 ]	[418.60336304 626.57458496 0.88179183]	[439.09906006 749.68469238 0.86015451]	[480.17425537 480.30456543 0.73693651]	[480.30761719 639.26257324 0.86709464]	[4.87976654e+02 8.03519287e+02 7.75437355e-01]	[410.98196411 198.02107239 0.86189026]	[436.70004272 195.61238098 0.89991862]	[393.05145264 192.85771179 0.73910469]	[459.61373901 187.81895447 0.85695392]	[4.82854614e+02 8.42005493e+02 8.04721951e-01]	[5.03418518e+02 8.34403259e+02 7.99468338e-01]	[4.85394440e+02 8.11164734e+02 7.11709261e-01]	[4.26393555e+02 7.98354431e+02 6.75583899e-01]	[4.11005066e+02 7.90688782e+02 6.83918953e-01]	[4.41883026e+02 7.57357056e+02 7.41815925e-01]
[421.32345581 213.5027771 0.9284898 ]	[426.37567139 262.17337036 0.85383642]	[362.2930603 264.77297974 0.8110944 ]	[321.29681396 362.22381592 0.85960698]	[303.29382324 454.55599976 0.82853836]	[493.10778809 257.18762207 0.83482343]	[529.04730225 362.2520752 0.82472539]	[547.02227783 462.29226685 0.87474668]	[436.68084717 482.76953125 0.74995804]	[395.60641479 480.3399353 0.73159647]	[418.61276245 626.55438232 0.88501787]	[439.11373901 749.68029785 0.85449284]	[480.14254761 482.81124878 0.73517817]	[480.29248047 639.33227539 0.87612653]	[4.85451294e+02 8.06071350e+02 7.90203154e-01]	[413.49276733 198.05149841 0.86101228]	[439.09503174 198.03485107 0.90059894]	[393.06808472 192.86994934 0.76529723]	[459.65914917 190.30316162 0.87071151]	[4.82764160e+02 8.44560364e+02 7.93328345e-01]	[5.03350525e+02 8.36929382e+02 7.93930411e-01]	[4.82890198e+02 8.11286438e+02 7.10400045e-01]	[4.26369812e+02 7.98384277e+02 6.47546351e-01]	[4.10971710e+02 7.90707520e+02 6.62592471e-01]	[4.41902252e+02 7.57364746e+02 7.20691919e-01]
[421.35980225 215.89408875 0.92333496]	[426.41729736 264.71453857 0.83816212]	[362.32949829 267.30215454 0.80503637]	[321.2565918 362.26217651 0.8662045 ]	[303.20776367 454.63592529 0.84305596]	[495.59280396 259.65527344 0.82286334]	[531.54711914 364.80508423 0.80250007]	[547.03845215 462.44512939 0.84799331]	[436.65148926 482.80429077 0.7506358 ]	[395.58746338 482.76528931 0.73259753]	[418.6255188 626.6317749 0.86799031]	[439.13754272 749.64953613 0.85851187]	[480.13018799 482.8555603 0.73614258]	[480.24240112 641.87677002 0.87863106]	[4.85384857e+02 8.08573792e+02 8.07441652e-01]	[413.52514648 198.09727478 0.85523927]	[439.14941406 198.09318542 0.89718944]	[395.53463745 192.86282349 0.75345457]	[459.74993896 190.36383057 0.88655889]	[4.80319000e+02 8.49605225e+02 8.41105700e-01]	[5.00867432e+02 8.44556274e+02 8.01572144e-01]	[4.82894836e+02 8.13744507e+02 7.04909444e-01]	[4.28932678e+02 7.95816223e+02 6.49481416e-01]	[4.13520508e+02 7.90647888e+02 6.63635731e-01]	[4.44315186e+02 7.57326843e+02 7.08306074e-01]
[423.81124878 215.92097473 0.91411942]	[428.91998291 267.27877808 0.83011729]	[364.77642822 269.82385254 0.80650252]	[321.19888306 362.3013916 0.87173659]	[300.75469971 457.14089966 0.86533111]	[495.65637207 262.16802979 0.81347847]	[534.09014893 367.35910034 0.78770965]	[547.06213379 464.92077637 0.83148915]	[436.67211914 482.82400513 0.7481069 ]	[395.590271 482.77432251 0.72862679]	[418.70199585 626.62103271 0.86786962]	[439.13085938 749.69708252 0.85263819]	[480.13912964 482.88287354 0.73249948]	[480.20947266 644.34161377 0.87254691]	[482.91442871 808.57421875 0.81703758]	[416.05715942 198.13555908 0.86466229]	[439.22369385 200.58451843 0.88680261]	[395.62857056 192.89596558 0.79259944]	[459.82901001 192.82658386 0.90450448]	[4.80174713e+02 8.49797363e+02 8.36074054e-01]	[5.00692078e+02 8.47184814e+02 7.76680827e-01]	[4.82772858e+02 8.13743958e+02 7.19410956e-01]	[4.28960541e+02 7.95861511e+02 6.60368502e-01]	[4.16039856e+02 7.90667542e+02 6.83868527e-01]	[4.44312256e+02 7.57387939e+02 6.92917407e-01]
[423.91494751 216.00167847 0.89595056]	[431.46331787 267.34759521 0.8269909 ]	[364.84710693 269.83187866 0.80116624]	[321.17492676 362.27581787 0.87690771]	[300.73693848 457.15029907 0.87107682]	[498.14779663 262.25143433 0.80886388]	[534.12493896 369.90155029 0.78661418]	[547.02911377 464.94012451 0.8326413 ]	[436.63699341 482.84197998 0.74176824]	[395.55712891 482.79074097 0.72527778]	[418.69268799 626.61572266 0.87155426]	[439.11065674 749.74224854 0.83689725]	[477.73135376 482.89901733 0.72802275]	[480.12695312 644.42468262 0.87537181]	[482.78900146 811.19073486 0.83168077]	[416.13491821 200.603302 0.86815488]	[441.66357422 203.14170837 0.87487763]	[398.02713013 192.91137695 0.78791517]	[462.2789917 192.89814758 0.92230058]	[4.80140930e+02 8.52238586e+02 8.21037114e-01]	[4.98261932e+02 8.49693115e+02 7.89668322e-01]	[4.80296417e+02 8.21438843e+02 6.73433959e-01]	[4.26411407e+02 7.98423035e+02 6.48025393e-01]	[4.13551575e+02 7.90736450e+02 6.64871752e-01]	[4.44296844e+02 7.59882019e+02 6.92730188e-01]
[426.42810059 216.09661865 0.87169576]	[434.04733276 267.36462402 0.83537936]	[367.41305542 267.33926392 0.79337919]	[321.14718628 362.19515991 0.88702333]	[300.68817139 457.13015747 0.87501431]	[498.20599365 264.75152588 0.81365085]	[534.1171875 369.90039062 0.78304732]	[547.03417969 467.45767212 0.82399607]	[436.6104126 482.90982056 0.73288327]	[395.52478027 482.83712769 0.71906304]	[418.67245483 626.62866211 0.86447304]	[439.11804199 749.73950195 0.8316052 ]	[477.70297241 485.40805054 0.71708244]	[477.6963501 644.54504395 0.86792517]	[482.74133301 811.28417969 0.82689428]	[418.57345581 203.21237183 0.87000281]	[441.72134399 205.74615479 0.87787557]	[398.09283447 192.95266724 0.78895843]	[462.29977417 192.97346497 0.9293474 ]	[4.80157959e+02 8.52343201e+02 8.21042180e-01]	[4.98261810e+02 8.49769165e+02 7.89799035e-01]	[4.80263733e+02 8.24012756e+02 6.61818743e-01]	[4.28920837e+02 7.95867798e+02 6.56666279e-01]	[4.16043030e+02 7.90678223e+02 6.79790020e-01]	[4.41905548e+02 7.57393799e+02 6.77973390e-01]
[431.50338745 218.57058716 0.85623866]	[434.10101318 269.86886597 0.84473032]	[369.90420532 267.32681274 0.79269582]	[318.78179932 359.77352905 0.89813715]	[300.64361572 457.11590576 0.87817281]	[498.25378418 267.31634521 0.81394112]	[534.09875488 369.9296875 0.78313828]	[547.01043701 469.95425415 0.82739085]	[436.55819702 482.91992188 0.72731596]	[393.06854248 482.82788086 0.71581179]	[418.65609741 629.07495117 0.85138845]	[439.14102173 749.68804932 0.83873326]	[477.63458252 485.41973877 0.71042156]	[477.64581299 646.92327881 0.85599947]	[480.37249756 813.76782227 0.81756461]	[418.66433716 208.25518799 0.88923174]	[441.83340454 208.29180908 0.88251305]	[398.15597534 192.92153931 0.7875762 ]	[462.3793335 193.02775574 0.90117395]	[4.80200409e+02 8.52411316e+02 8.02121699e-01]	[5.00698090e+02 8.52177368e+02 7.93804348e-01]	[4.80175537e+02 8.26620422e+02 6.43803835e-01]	[4.28938965e+02 7.95864319e+02 6.50512695e-01]	[4.16099365e+02 7.90683228e+02 6.79200351e-01]	[4.41904846e+02 7.54831482e+02 6.65994108e-01]
[434.05273438 218.62640381 0.86114609]	[436.60031128 269.88171387 0.86508417]	[372.45281982 267.27420044 0.7952255 ]	[318.7829895 359.70849609 0.90565705]	[298.23330688 457.0791626 0.87591153]	[500.68139648 269.8604126 0.82503074]	[536.63104248 372.50997925 0.80080545]	[547.00219727 472.51507568 0.82709837]	[436.55273438 485.36621094 0.72293198]	[393.06231689 482.84283447 0.7136184 ]	[418.62133789 629.02215576 0.86190432]	[439.15158081 749.65942383 0.85068589]	[477.62905884 487.92181396 0.70480281]	[475.15307617 646.92376709 0.83992529]	[4.80324280e+02 8.13816162e+02 8.12067986e-01]	[418.73742676 208.35142517 0.89783686]	[441.91470337 208.33348083 0.87823522]	[400.64224243 193.01138306 0.76693499]	[464.86175537 195.42027283 0.88180208]	[4.80214813e+02 8.52406067e+02 7.89334178e-01]	[5.00707184e+02 8.52165466e+02 7.88696110e-01]	[4.77729126e+02 8.29066040e+02 6.34723842e-01]	[4.28963013e+02 7.95849731e+02 6.67237997e-01]	[4.16132019e+02 7.90673096e+02 6.94792032e-01]	[4.41904480e+02 7.54802063e+02 6.72174394e-01]
[434.1206665 218.66294861 0.8609851 ]	[436.65057373 269.90533447 0.87793529]	[372.49819946 264.80004883 0.79980785]	[318.77236938 359.67016602 0.91007268]	[298.2053833 454.61764526 0.87543851]	[500.73321533 269.92224121 0.83556306]	[536.67346191 372.519104 0.79940796]	[546.95275879 472.57788086 0.83687019]	[436.57107544 482.92782593 0.7252664 ]	[393.06884766 482.81845093 0.71168649]	[418.60931396 626.60174561 0.87189317]	[439.15600586 749.55987549 0.85510188]	[477.66455078 485.44732666 0.71043533]	[475.05953979 646.98291016 0.8298741 ]	[480.26852417 813.76031494 0.81557471]	[418.79043579 210.79759216 0.8998208 ]	[444.33691406 210.7828064 0.87794822]	[400.67922974 193.0111084 0.7897141 ]	[464.97793579 195.44532776 0.86562711]	[4.80182556e+02 8.54819458e+02 7.92004466e-01]	[4.98257111e+02 8.52183838e+02 7.89968908e-01]	[4.77650085e+02 8.26602417e+02 6.13516569e-01]	[4.31492615e+02 7.93306824e+02 6.97216094e-01]	[4.18599182e+02 7.88222778e+02 7.16835916e-01]	[4.41907318e+02 7.52241821e+02 6.80380821e-01]
[436.66867065 221.16314697 0.86570591]	[439.05447388 272.33947754 0.88934994]	[372.5513916 264.78610229 0.80607712]	[321.17095947 359.62789917 0.90501672]	[298.18634033 452.06338501 0.87081397]	[500.793396 272.41134644 0.84793872]	[536.71887207 372.53686523 0.80233079]	[546.95257568 475.08837891 0.83384621]	[436.54159546 485.42282104 0.71134895]	[393.03192139 482.89602661 0.70106179]	[418.61669922 626.58673096 0.87474382]	[439.15228271 749.55682373 0.84683359]	[477.63522339 487.96231079 0.69602036]	[469.97640991 644.50567627 0.82366079]	[4.80250122e+02 8.13838440e+02 8.03548992e-01]	[421.20581055 210.89610291 0.90909523]	[446.87216187 210.84786987 0.87038231]	[400.74163818 195.40057373 0.78104645]	[467.47714233 195.4576416 0.85586345]	[4.77664215e+02 8.54785217e+02 7.59479642e-01]	[4.98154083e+02 8.52201721e+02 7.69706786e-01]	[4.77689117e+02 8.29117920e+02 6.14601612e-01]	[4.31501251e+02 7.93226074e+02 6.67956769e-01]	[4.18650574e+02 7.88169312e+02 6.85386002e-01]	[4.41861816e+02 7.52210815e+02 6.85252666e-01]
[439.13214111 223.67657471 0.87590647]	[439.09146118 272.37878418 0.90441573]	[375.00100708 264.79699707 0.8097192 ]	[321.18280029 359.59390259 0.90395981]	[298.16079712 449.47698975 0.87071836]	[500.84317017 272.46472168 0.85485852]	[536.74468994 375.06420898 0.82576156]	[546.94281006 477.6027832 0.84374726]	[434.09973145 485.46139526 0.70660543]	[393.02059937 482.91165161 0.69967681]	[418.60113525 626.60076904 0.87376261]	[439.14361572 749.5803833 0.84409976]	[475.14349365 490.48831177 0.68442374]	[464.94821167 644.47839355 0.8441397 ]	[4.80215454e+02 8.13799194e+02 8.03923786e-01]	[421.32556152 213.29760742 0.90538335]	[449.45065308 210.91903687 0.87075102]	[400.86239624 195.48725891 0.76242054]	[472.53985596 195.5160675 0.84709269]	[4.77615540e+02 8.54852417e+02 7.29219735e-01]	[4.95691406e+02 8.52233643e+02 7.48830676e-01]	[4.77651642e+02 8.29057068e+02 5.87411642e-01]	[4.31497314e+02 7.93296509e+02 6.60881937e-01]	[4.18632843e+02 7.90602051e+02 6.80826306e-01]	[4.41845032e+02 7.52246826e+02 6.91263020e-01]
[439.20553589 226.24031067 0.88191658]	[439.14645386 272.41851807 0.91515726]	[375.05389404 264.79562378 0.81544536]	[321.19619751 359.58346558 0.90113372]	[298.14733887 446.97888184 0.87277257]	[503.26089478 274.92019653 0.86211777]	[536.73510742 377.5255127 0.83770031]	[546.92828369 477.74243164 0.86986631]	[434.10293579 487.96609497 0.70323038]	[393.02407837 485.35083008 0.69440329]	[418.55828857 626.57214355 0.87223184]	[439.13949585 749.57385254 0.83822095]	[475.13653564 493.06161499 0.68554473]	[464.90625 644.42999268 0.85742819]	[4.80156891e+02 8.13749451e+02 7.97866404e-01]	[423.80163574 213.34846497 0.89645028]	[449.53036499 213.36140442 0.87818098]	[403.31945801 195.46159363 0.76275635]	[475.07577515 195.51663208 0.8476516 ]	[4.72588348e+02 8.54877502e+02 6.81191266e-01]	[4.93110077e+02 8.52264893e+02 7.12769389e-01]	[4.75124664e+02 8.26552490e+02 5.63097179e-01]	[4.31487091e+02 7.93333435e+02 6.47774279e-01]	[4.18634155e+02 7.90628784e+02 6.69734716e-01]	[4.41839630e+02 7.52243530e+02 6.80292606e-01]
[439.27459717 228.76377869 0.89318103]	[439.20999146 272.46414185 0.92777729]	[375.11837769 267.27688599 0.82295126]	[321.24468994 357.22192383 0.8961494 ]	[298.13134766 446.9100647 0.87906915]	[503.33145142 274.97521973 0.87335491]	[539.15905762 377.65164185 0.85488594]	[544.54541016 480.30361938 0.88821226]	[434.05743408 487.98428345 0.69835049]	[390.51443481 482.91793823 0.68938267]	[416.16696167 626.51416016 0.87129664]	[439.13821411 749.63653564 0.83700162]	[475.07150269 493.09741211 0.6795271 ]	[464.88327026 644.46496582 0.86373329]	[4.80141113e+02 8.16398560e+02 7.62300670e-01]	[423.90292358 213.37290955 0.8909722 ]	[454.56463623 213.42933655 0.89393616]	[403.39102173 195.52371216 0.75451744]	[477.61608887 195.6335907 0.83771354]	[4.72553680e+02 8.54920776e+02 6.55569494e-01]	[4.93125092e+02 8.52337585e+02 7.08287239e-01]	[4.75132507e+02 8.29203613e+02 5.70630193e-01]	[4.28991394e+02 7.95866272e+02 6.02833331e-01]	[4.18615448e+02 7.90703674e+02 6.31897807e-01]	[4.41838867e+02 7.54759399e+02 6.65768564e-01]
[441.68707275 228.76980591 0.89268041]	[439.24813843 272.46765137 0.93202066]	[377.52603149 264.79315186 0.83208245]	[321.25921631 357.21691895 0.8939473 ]	[298.13214111 446.90307617 0.87888288]	[503.37518311 274.9786377 0.87462842]	[536.72875977 377.66656494 0.85593945]	[544.54125977 480.35626221 0.88979101]	[431.56170654 487.99026489 0.69525403]	[390.48620605 482.9107666 0.69042367]	[416.14743042 626.52111816 0.86703956]	[439.12469482 749.60107422 0.83840466]	[472.53030396 495.60873413 0.67835671]	[464.8510437 644.48852539 0.86480886]	[4.80107727e+02 8.18954712e+02 7.56994247e-01]	[428.92037964 213.38891602 0.88682687]	[457.11889648 213.47315979 0.91462952]	[408.44741821 195.59513855 0.73352671]	[477.69992065 198.08389282 0.84178555]	[4.72543396e+02 8.54886597e+02 6.52024329e-01]	[4.93103912e+02 8.52321167e+02 7.04474807e-01]	[4.75068359e+02 8.31663879e+02 5.72163761e-01]	[4.31490967e+02 7.93342651e+02 6.22780263e-01]	[4.18618286e+02 7.90637939e+02 6.41875446e-01]	[4.41823608e+02 7.52300354e+02 6.71651542e-01]
[441.75006104 228.83634949 0.90014529]	[439.30270386 272.48898315 0.93482637]	[377.57711792 264.77450562 0.84117514]	[321.28610229 357.19924927 0.89071596]	[298.12664795 444.43405151 0.882047 ]	[503.44540405 275.02774048 0.87783748]	[536.72216797 377.71011353 0.85525846]	[544.51519775 480.37243652 0.89188379]	[431.53039551 490.50585938 0.69509655]	[390.49420166 485.3500061 0.68749672]	[416.15194702 626.50360107 0.87065852]	[439.11993408 749.5559082 0.84117949]	[470.00570679 495.6758728 0.68298906]	[462.44140625 644.50061035 0.8680954 ]	[4.77706512e+02 8.21506104e+02 7.49889970e-01]	[431.47393799 213.43096924 0.89342189]	[457.20675659 213.52636719 0.92108959]	[410.95568848 195.478302 0.71507734]	[480.15963745 198.10598755 0.85132194]	[4.72561859e+02 8.54925842e+02 6.69654250e-01]	[4.93110504e+02 8.52339172e+02 7.12618053e-01]	[4.70026520e+02 8.31697876e+02 5.72363079e-01]	[4.28955536e+02 7.93338623e+02 6.53228104e-01]	[4.18579712e+02 7.90623230e+02 6.63048506e-01]	[4.41838531e+02 7.52233704e+02 6.80865526e-01]
[441.85293579 228.87487793 0.89386535]	[441.65826416 272.49993896 0.93331826]	[377.58932495 264.77926636 0.84305048]	[323.72143555 357.16421509 0.88704169]	[298.16125488 444.44100952 0.87977445]	[503.49572754 275.05310059 0.875898 ]	[539.16717529 380.14364624 0.86044407]	[544.48413086 482.73153687 0.89775819]	[431.52224731 490.55303955 0.69654006]	[390.50219727 485.37896729 0.6872586 ]	[416.13839722 626.51635742 0.86809069]	[439.10012817 749.55102539 0.83740532]	[469.97128296 498.17657471 0.69012535]	[462.41784668 644.51806641 0.87392288]	[4.77693756e+02 8.24040222e+02 7.53203690e-01]	[434.03637695 213.49534607 0.90271246]	[459.65274048 213.53245544 0.92952979]	[411.01809692 195.58148193 0.7017467 ]	[480.23342896 198.1096344 0.85631669]	[4.72590698e+02 8.54913574e+02 6.66562021e-01]	[4.93111450e+02 8.52331909e+02 7.07425117e-01]	[4.70004364e+02 8.31752075e+02 5.76795578e-01]	[4.28977997e+02 7.93287415e+02 6.65716290e-01]	[4.18605133e+02 7.88205750e+02 6.74847245e-01]	[4.41819641e+02 7.52235229e+02 6.81984603e-01]
[441.91873169 228.84983826 0.87907708]	[441.67669678 274.86785889 0.9333691 ]	[377.60482788 264.77761841 0.84313542]	[323.75158691 357.14535522 0.88499975]	[298.15325928 444.3651123 0.89070803]	[505.90261841 275.07901001 0.87783122]	[539.17077637 380.20822144 0.85612166]	[544.44274902 482.79904175 0.90167373]	[431.51617432 490.5447998 0.69661123]	[390.49847412 485.37200928 0.68643677]	[416.13815308 626.52026367 0.86914951]	[439.09771729 749.55059814 0.83831644]	[469.96450806 498.17166138 0.69008899]	[462.41146851 644.54150391 0.8715983 ]	[4.77699982e+02 8.24035889e+02 7.53420353e-01]	[436.54147339 213.49368286 0.91068423]	[459.70428467 213.53753662 0.93306112]	[416.05343628 197.99902344 0.71918142]	[480.27041626 198.10900879 0.86463666]	[4.75118835e+02 8.57373657e+02 6.64783895e-01]	[4.95622406e+02 8.52339111e+02 7.06274986e-01]	[4.70000244e+02 8.31744995e+02 5.77049196e-01]	[4.28956512e+02 7.93296143e+02 6.74375534e-01]	[4.18576935e+02 7.88211731e+02 6.78570271e-01]	[4.41826538e+02 7.52237915e+02 6.86073959e-01]
[444.3324585 228.83544922 0.87041676]	[441.70257568 272.50192261 0.93107951]	[377.62057495 264.73590088 0.84588277]	[323.78283691 357.10827637 0.87961054]	[298.15811157 444.33624268 0.89212394]	[505.92657471 275.09750366 0.87751365]	[536.73724365 380.2008667 0.8494969 ]	[544.44763184 482.81863403 0.90141517]	[431.4815979 490.52456665 0.69680089]	[390.45275879 485.35385132 0.68715471]	[416.13949585 626.51470947 0.86653572]	[439.12493896 749.54925537 0.84166133]	[467.49200439 498.15435791 0.6894716 ]	[462.40820312 644.49401855 0.87458813]	[4.77715485e+02 8.18904846e+02 7.56065488e-01]	[436.61251831 213.49440002 0.92205739]	[459.74230957 213.53897095 0.93605065]	[416.10757446 195.58648682 0.74054754]	[480.33926392 198.09773254 0.8797915 ]	[4.75101807e+02 8.57391174e+02 6.62992537e-01]	[4.95624054e+02 8.52330566e+02 7.17301071e-01]	[4.72516357e+02 8.29193970e+02 5.64178586e-01]	[4.31508240e+02 7.93282410e+02 6.72437012e-01]	[4.18651459e+02 7.88203979e+02 6.81833506e-01]	[4.41843018e+02 7.52237915e+02 6.81156158e-01]
[444.43112183 228.82756042 0.85557908]	[441.76412964 272.48950195 0.92381966]	[377.65362549 262.23989868 0.84781432]	[323.77661133 357.0944519 0.87924218]	[298.15667725 441.90600586 0.89615685]	[505.97695923 275.11212158 0.87018585]	[536.74993896 380.24908447 0.84240389]	[544.4239502 482.85919189 0.89735389]	[431.47875977 490.53842163 0.69660252]	[390.43222046 485.35638428 0.68416029]	[416.1366272 626.50982666 0.86816883]	[439.1156311 749.56488037 0.83844107]	[467.50192261 498.16952515 0.68954432]	[462.41983032 644.45501709 0.87570018]	[4.77748810e+02 8.18933899e+02 7.56304026e-01]	[436.67510986 213.46557617 0.92655563]	[459.83840942 213.51667786 0.93808627]	[416.11541748 195.50762939 0.75610179]	[482.79364014 198.03302002 0.8901937 ]	[4.77639587e+02 8.57360840e+02 6.66064382e-01]	[4.98141632e+02 8.52311829e+02 7.25431204e-01]	[4.70027313e+02 8.29226501e+02 5.72000384e-01]	[4.31519653e+02 7.93264404e+02 6.40156627e-01]	[4.18635193e+02 7.88188110e+02 6.53829813e-01]	[4.41837006e+02 7.52266724e+02 6.79358959e-01]
[446.94268799 228.80218506 0.8458693 ]	[441.78729248 272.46566772 0.91912955]	[377.67169189 262.21081543 0.85071647]	[323.78067017 357.07376099 0.87628627]	[298.17050171 441.8460083 0.90352398]	[505.99380493 275.09945679 0.86698103]	[539.17407227 380.2835083 0.84176964]	[544.40649414 482.84115601 0.90302944]	[428.9786377 490.49740601 0.69962084]	[387.92520142 482.90765381 0.68740737]	[416.14306641 626.49145508 0.86651146]	[439.09848022 749.59991455 0.83418185]	[467.46325684 495.67630005 0.69353956]	[462.44592285 644.40344238 0.86726528]	[4.80122284e+02 8.18887390e+02 7.63077557e-01]	[439.09381104 213.43699646 0.93109524]	[462.24508667 213.48234558 0.93884069]	[418.54367065 195.48851013 0.75617033]	[482.86764526 198.01750183 0.88178509]	[4.77606415e+02 8.54805359e+02 6.89333797e-01]	[4.95664795e+02 8.52219177e+02 7.36941636e-01]	[4.72543396e+02 8.29233643e+02 5.80720603e-01]	[4.28978943e+02 7.93243774e+02 6.34855926e-01]	[4.18591705e+02 7.88181458e+02 6.53151274e-01]	[4.41836456e+02 7.52302917e+02 6.75210774e-01]
[446.94607544 226.29801941 0.84215724]	[441.82583618 272.45223999 0.91175675]	[377.68798828 262.17871094 0.85181022]	[323.81838989 357.01278687 0.86044347]	[298.17736816 441.80880737 0.91048253]	[508.44650269 275.09521484 0.86122525]	[539.16607666 380.29003906 0.83836186]	[544.39318848 482.84283447 0.9047994 ]	[428.97793579 487.97869873 0.70235854]	[387.92004395 482.87408447 0.68811941]	[416.15338135 626.46270752 0.86940569]	[439.10018921 749.6048584 0.83370996]	[467.46298218 495.62133789 0.69166845]	[464.85366821 644.34985352 0.85348773]	[4.80162872e+02 8.16332397e+02 7.71223605e-01]	[439.10693359 213.381073 0.92375278]	[462.2666626 213.45285034 0.9409079 ]	[418.59420776 195.4571228 0.73815578]	[482.89855957 198.02165222 0.87759101]	[4.77682129e+02 8.52386658e+02 7.33313680e-01]	[4.98155121e+02 8.52161072e+02 7.45082378e-01]	[4.75079437e+02 8.29181702e+02 5.68779349e-01]	[4.28996490e+02 7.93230164e+02 6.48279607e-01]	[4.18599823e+02 7.88164856e+02 6.67080104e-01]	[4.41829742e+02 7.52302429e+02 6.72810137e-01]
[446.96676636 226.23626709 0.83734071]	[441.82897949 272.40652466 0.90710557]	[377.69714355 259.7104187 0.85819328]	[326.2986145 354.59347534 0.8457101 ]	[298.19628906 441.76403809 0.91152316]	[508.45687866 275.05810547 0.85765702]	[536.71105957 380.19100952 0.84672964]	[544.39874268 482.76324463 0.91352355]	[428.97012329 487.95852661 0.70329672]	[387.89096069 482.84683228 0.69051486]	[416.131073 626.49005127 0.8676697 ]	[439.10183716 747.16424561 0.84983045]	[467.46612549 495.60400391 0.68930179]	[464.89932251 641.91296387 0.84036475]	[4.80168488e+02 8.13775879e+02 7.96660006e-01]	[439.13500977 213.35514832 0.92628551]	[462.27069092 213.41270447 0.9341141 ]	[418.6000061 195.41296387 0.78131241]	[482.87890625 195.56312561 0.89418256]	[4.77630768e+02 8.52302307e+02 7.62777686e-01]	[4.95688568e+02 8.49756531e+02 7.57933795e-01]	[4.75068176e+02 8.29086365e+02 5.79397917e-01]	[4.28993042e+02 7.90747925e+02 6.81657314e-01]	[4.18612396e+02 7.88065674e+02 6.86123371e-01]	[4.41829834e+02 7.52186462e+02 7.10268497e-01]
[449.48873901 223.70277405 0.836824 ]	[441.82940674 272.35458374 0.9023084 ]	[377.69076538 259.6663208 0.86533505]	[326.32043457 354.55499268 0.8378588 ]	[298.2088623 441.78320312 0.90713894]	[508.47113037 275.01522827 0.85442537]	[536.68145752 380.10385132 0.85112268]	[544.40246582 482.74588013 0.91380811]	[428.99328613 485.46875 0.70316106]	[387.89465332 482.80224609 0.69201767]	[416.12133789 626.4118042 0.87293071]	[439.09976196 747.14874268 0.85281479]	[469.96911621 493.08792114 0.68472159]	[464.93728638 641.83703613 0.83019316]	[4.80168518e+02 8.11261230e+02 7.98323452e-01]	[439.17233276 213.30679321 0.91782522]	[462.30740356 213.33358765 0.9239819 ]	[418.65753174 193.02923584 0.7936191 ]	[482.90496826 195.49612427 0.89812469]	[4.77656311e+02 8.52162964e+02 7.62384415e-01]	[4.95674591e+02 8.49623596e+02 7.34545827e-01]	[4.72556366e+02 8.24052490e+02 5.57762384e-01]	[4.31538635e+02 7.90662720e+02 7.01125979e-01]	[4.18665558e+02 7.85590881e+02 7.03905702e-01]	[4.41823730e+02 7.52169067e+02 7.13067412e-01]
[449.47113037 221.19068909 0.83849573]	[441.8187561 269.84603882 0.89495897]	[377.68399048 259.57754517 0.87585735]	[326.35025024 354.5244751 0.8336904 ]	[298.24227905 441.80300903 0.90260738]	[508.48034668 274.9637146 0.84783202]	[536.6875 377.63720703 0.85098428]	[544.39624023 480.31387329 0.90826166]	[431.51660156 485.46655273 0.70375371]	[387.95477295 482.81265259 0.68969303]	[416.11636353 626.47601318 0.86531049]	[439.11831665 747.17907715 0.85627413]	[470.04876709 493.0645752 0.68010491]	[467.41278076 641.85687256 0.82011509]	[4.80217255e+02 8.11148560e+02 8.03937376e-01]	[439.16680908 210.87052917 0.90755516]	[462.32260132 210.91966248 0.91104788]	[418.68212891 193.00140381 0.78840768]	[482.91217041 195.48597717 0.89996237]	[4.77650848e+02 8.49685303e+02 7.48829901e-01]	[4.95663391e+02 8.47082336e+02 7.05692649e-01]	[4.75138367e+02 8.18934998e+02 5.68777621e-01]	[4.31491364e+02 7.90804260e+02 6.97571814e-01]	[4.18605133e+02 7.88123596e+02 7.13833928e-01]	[4.41847137e+02 7.52208252e+02 7.04357445e-01]
[449.51144409 221.14138794 0.83762997]	[441.8164978 267.32669067 0.8933593 ]	[377.69165039 257.17947388 0.8793239 ]	[326.30654907 354.54794312 0.83998263]	[300.65383911 441.78329468 0.90366536]	[508.453125 274.90744019 0.84084278]	[539.16601562 377.63653564 0.86172783]	[544.42156982 480.20199585 0.9040224 ]	[431.54846191 485.38894653 0.70988452]	[390.47546387 482.78421021 0.69666898]	[416.1277771 626.51818848 0.86638266]	[439.10742188 747.15570068 0.86007655]	[472.55639648 487.99499512 0.68241572]	[469.95770264 641.86297607 0.81437922]	[480.23458862 808.66369629 0.81211764]	[439.16937256 210.81437683 0.89742541]	[462.34725952 210.85667419 0.89974976]	[418.66595459 192.94300842 0.77951527]	[482.90054321 195.4180603 0.90349197]	[4.77659912e+02 8.49616516e+02 7.52602339e-01]	[4.95686279e+02 8.44546021e+02 7.09401309e-01]	[4.75150970e+02 8.13846375e+02 5.83505273e-01]	[4.34058777e+02 7.90733459e+02 7.33193338e-01]	[4.18652069e+02 7.88062439e+02 7.27766275e-01]	[4.41831116e+02 7.52176270e+02 7.15623617e-01]
[446.96435547 218.58927917 0.85336268]	[441.84161377 262.25158691 0.89209121]	[377.71939087 257.09841919 0.8947494 ]	[326.3326416 354.49768066 0.83202642]	[300.68563843 441.80905151 0.89952475]	[508.440979 272.43322754 0.82825869]	[536.66900635 372.52676392 0.80417562]	[544.43890381 477.68011475 0.88476318]	[434.04510498 482.92837524 0.71901464]	[393.01165771 482.7593689 0.70514882]	[416.13531494 626.46875 0.86806613]	[439.11706543 749.54986572 0.85977989]	[472.60748291 487.93261719 0.69117999]	[469.9899292 639.36437988 0.80734694]	[4.80245819e+02 8.06022644e+02 7.92219639e-01]	[439.12982178 205.76467896 0.87666893]	[462.30764771 210.77781677 0.88768303]	[418.66314697 192.82069397 0.7710821 ]	[482.85681152 193.0206604 0.90403235]	[4.77679016e+02 8.47077148e+02 7.47332394e-01]	[4.98145172e+02 8.36923706e+02 7.17712104e-01]	[4.75155823e+02 8.11207397e+02 6.21195257e-01]	[4.34098236e+02 7.90739807e+02 7.43783176e-01]	[4.18685150e+02 7.88074280e+02 7.37020731e-01]	[4.41851990e+02 7.52246521e+02 7.08837450e-01]
[446.89294434 216.08146667 0.88354629]	[441.81558228 262.19061279 0.90208346]	[377.68991089 257.07855225 0.89397895]	[326.33630371 354.47747803 0.82805699]	[300.73373413 441.80163574 0.89650559]	[506.00430298 269.92861938 0.81787062]	[536.69342041 372.52386475 0.80292654]	[544.50421143 475.08572388 0.85574603]	[431.56103516 482.83380127 0.72205663]	[392.98065186 480.26806641 0.70144695]	[416.14172363 626.40960693 0.872199 ]	[439.08724976 749.57012939 0.85739148]	[472.54782104 485.37643433 0.69825745]	[469.98226929 636.78820801 0.79342335]	[4.80300873e+02 8.03551697e+02 7.97062933e-01]	[439.08938599 200.64768982 0.87120289]	[462.2925415 205.78308105 0.87587619]	[418.66073608 190.38088989 0.77172536]	[482.83242798 192.98458862 0.90988755]	[4.80205750e+02 8.47068298e+02 7.73822665e-01]	[5.00667175e+02 8.36894775e+02 7.38188744e-01]	[4.77635742e+02 8.11185913e+02 6.40517592e-01]	[4.34071411e+02 7.90747925e+02 7.41120875e-01]	[4.18638397e+02 7.88087585e+02 7.35745132e-01]	[4.41829163e+02 7.52279785e+02 7.10465670e-01]
[444.44229126 215.95748901 0.90048093]	[441.81921387 259.67642212 0.91500223]	[377.7225647 256.98797607 0.89387959]	[326.37927246 354.45751953 0.82335395]	[300.77859497 441.82254028 0.88315052]	[505.95385742 267.32904053 0.82302767]	[536.67401123 369.89422607 0.781358 ]	[546.91607666 472.52420044 0.83984053]	[434.07855225 480.31018066 0.73268276]	[393.05117798 480.17388916 0.70307177]	[416.12722778 623.99237061 0.87337148]	[439.07757568 749.56750488 0.84946889]	[475.07174683 482.82177734 0.71374357]	[469.98373413 634.18231201 0.79275918]	[4.80340729e+02 8.03524475e+02 7.99962640e-01]	[436.69360352 198.12084961 0.88054812]	[462.23709106 203.16275024 0.87460911]	[418.66784668 190.36201477 0.76606011]	[482.80957031 192.88354492 0.90828085]	[4.80261597e+02 8.44526123e+02 7.70613670e-01]	[5.00724670e+02 8.34351929e+02 7.68339992e-01]	[4.77677582e+02 8.11118896e+02 6.53918266e-01]	[4.34062653e+02 7.90728333e+02 7.33189106e-01]	[4.18616150e+02 7.88054321e+02 7.26072311e-01]	[4.41824432e+02 7.52290466e+02 7.08325326e-01]
[444.43322754 215.89659119 0.90293711]	[441.7784729 259.56848145 0.92536652]	[377.69604492 254.5544281 0.89165652]	[328.89828491 351.93014526 0.81558156]	[303.20043945 441.78515625 0.88451362]	[505.92428589 262.24502563 0.83146906]	[534.18560791 364.79434204 0.78716689]	[546.97949219 467.46246338 0.83078921]	[434.09170532 480.284729 0.72876096]	[395.50341797 480.16275024 0.6972543 ]	[416.10449219 623.94610596 0.8709861 ]	[439.07009888 749.57086182 0.84881288]	[472.60491943 482.8006897 0.71290857]	[469.96072388 631.62158203 0.80026895]	[4.80354401e+02 8.00980286e+02 7.99663842e-01]	[436.67346191 198.07142639 0.88666821]	[462.19067383 200.58554077 0.89292407]	[418.63787842 190.27949524 0.75982493]	[482.72357178 190.3740387 0.87970161]	[4.80328125e+02 8.42014771e+02 7.64489830e-01]	[5.00787537e+02 8.34293762e+02 7.59469151e-01]	[4.77660400e+02 8.08697021e+02 6.51379049e-01]	[4.34069214e+02 7.90744385e+02 7.37366915e-01]	[4.18624451e+02 7.88070435e+02 7.36836493e-01]	[4.41803497e+02 7.54735535e+02 7.09538400e-01]
[444.4133606 213.48124695 0.90926617]	[441.76757812 257.10928345 0.9395507 ]	[377.69528198 254.4556427 0.88286245]	[331.43399048 346.83258057 0.8118664 ]	[303.24932861 441.78198242 0.87633044]	[505.90518188 259.69107056 0.8475225 ]	[536.64538574 362.25994873 0.80895191]	[547.01940918 464.82672119 0.85140342]	[436.55673218 480.24105835 0.73120713]	[395.5319519 477.71697998 0.70144731]	[416.09078979 623.86486816 0.86589324]	[439.06228638 749.54589844 0.84432667]	[475.13616943 480.331604 0.71847427]	[470.00549316 629.04388428 0.81338197]	[480.37313843 795.80725098 0.81340998]	[436.65039062 197.9942627 0.89639306]	[459.8236084 198.06689453 0.91798711]	[418.59048462 187.8208313 0.77959919]	[482.71609497 190.30358887 0.86541867]	[4.80327545e+02 8.36915710e+02 7.63351798e-01]	[5.00795868e+02 8.31774841e+02 7.76121557e-01]	[4.77680969e+02 8.08547180e+02 6.66552782e-01]	[4.34088196e+02 7.90613647e+02 7.49118030e-01]	[4.18652374e+02 7.85547607e+02 7.29313135e-01]	[4.41798828e+02 7.54733582e+02 6.97730601e-01]
[444.39471436 213.34909058 0.8985219 ]	[441.70632935 257.00576782 0.94599295]	[377.65444946 254.40107727 0.87577027]	[331.4491272 344.30917358 0.81713802]	[305.80563354 441.77276611 0.86978889]	[503.50045776 257.18011475 0.86492121]	[534.14447021 359.69158936 0.83644664]	[549.4866333 462.3203125 0.85954869]	[434.11386108 480.17709351 0.72257018]	[395.51065063 477.66452026 0.69354844]	[416.09008789 623.87719727 0.8713733 ]	[439.05929565 749.55645752 0.84540546]	[475.08410645 480.24798584 0.70663249]	[472.54931641 626.63739014 0.81641716]	[480.38793945 793.25665283 0.82174563]	[436.62667847 195.54360962 0.90739596]	[459.76638794 195.55589294 0.94170892]	[418.56182861 185.20709229 0.76054174]	[480.30059814 185.21192932 0.85139608]	[4.80290802e+02 8.34367432e+02 7.94057369e-01]	[5.00816681e+02 8.31700989e+02 8.02549243e-01]	[4.77705597e+02 8.06085815e+02 6.57962918e-01]	[4.31539856e+02 7.88215698e+02 7.41717458e-01]	[4.18612762e+02 7.85530457e+02 7.21903145e-01]	[4.41796234e+02 7.54781738e+02 7.05812633e-01]
[444.35165405 210.81181335 0.88244754]	[441.67327881 254.5677948 0.94569969]	[377.64129639 251.96205139 0.8660562 ]	[333.93551636 341.75119019 0.84474993]	[305.84255981 439.27194214 0.8700676 ]	[503.4647522 257.04153442 0.88346165]	[534.12591553 357.19387817 0.84890056]	[549.53662109 459.85253906 0.8643316 ]	[434.1242981 477.72192383 0.72222614]	[395.50720215 475.15692139 0.69019181]	[416.08023071 623.81518555 0.86633158]	[436.68255615 749.54400635 0.84210974]	[475.11196899 480.21673584 0.70730048]	[475.1156311 626.44317627 0.84276628]	[482.74508667 790.77850342 0.83231807]	[436.62588501 195.36322021 0.92505997]	[459.74887085 195.41229248 0.94414908]	[416.13427734 177.57327271 0.76092505]	[480.25787354 180.10261536 0.85827821]	[4.80298401e+02 8.31884521e+02 8.11199605e-01]	[5.00806702e+02 8.29253296e+02 8.13937008e-01]	[4.80176178e+02 8.03548645e+02 6.59312129e-01]	[4.29006897e+02 7.88209900e+02 7.31623292e-01]	[4.16143707e+02 7.85516113e+02 7.09812462e-01]	[4.41770538e+02 7.54782959e+02 7.11117983e-01]
[444.38049316 208.28556824 0.8593418 ]	[441.68603516 254.46334839 0.94278502]	[377.63543701 251.84049988 0.85354871]	[333.9861145 339.27508545 0.87759191]	[305.81195068 439.12838745 0.86460316]	[505.87127686 254.60295105 0.88395452]	[534.17614746 357.07223511 0.8520357 ]	[549.58575439 459.72506714 0.85546672]	[436.58456421 475.10150146 0.71725577]	[395.59442139 472.51568604 0.69497389]	[416.07214355 623.83197021 0.86848474]	[436.67156982 749.55462646 0.84338629]	[475.1494751 477.63366699 0.6963017 ]	[475.08303833 623.95458984 0.83889318]	[482.73748779 788.0994873 0.83861661]	[436.62139893 192.95439148 0.92512184]	[459.77713013 192.97198486 0.93698728]	[416.04879761 175.07116699 0.76913375]	[480.33938599 175.1058197 0.8856045 ]	[4.80172791e+02 8.31693542e+02 8.11188936e-01]	[5.00690155e+02 8.29071838e+02 7.66499043e-01]	[4.80212677e+02 7.93211670e+02 7.07248092e-01]	[4.28984833e+02 7.90653625e+02 7.36701071e-01]	[4.16111603e+02 7.85574341e+02 7.16181934e-01]	[4.41764496e+02 7.54815247e+02 7.26150095e-01]
[444.33398438 205.70600891 0.85429734]	[439.31362915 254.35598755 0.93361127]	[377.59909058 249.30075073 0.83895004]	[333.98468018 339.21157837 0.8892085 ]	[305.83633423 436.63830566 0.85019594]	[503.45205688 254.47970581 0.87853986]	[534.17584229 354.46643066 0.80893314]	[552.06774902 457.14556885 0.82393336]	[436.59121704 472.53485107 0.7046712 ]	[395.57611084 469.95962524 0.68410742]	[416.09277344 621.30957031 0.84581959]	[436.68115234 747.17034912 0.84806532]	[477.60516357 472.58102417 0.69088858]	[475.07830811 623.82269287 0.83143717]	[482.74981689 785.55334473 0.82331252]	[436.58062744 192.82969666 0.89939123]	[459.75106812 192.84906006 0.92289698]	[413.55801392 174.89247131 0.76345384]	[480.32873535 174.92799377 0.91228461]	[4.80162720e+02 8.29126770e+02 8.15339565e-01]	[5.00718536e+02 8.24016785e+02 7.50054300e-01]	[4.80205750e+02 7.90688599e+02 7.10384727e-01]	[4.31525665e+02 7.90650879e+02 7.37239182e-01]	[4.16166779e+02 7.85567200e+02 7.12996304e-01]	[4.41748993e+02 7.54781616e+02 7.16826975e-01]
[444.30136108 200.59545898 0.86851048]	[439.32089233 251.84089661 0.91593945]	[377.59912109 241.70785522 0.84292865]	[333.97872925 339.11212158 0.89490473]	[305.84240723 436.54135132 0.83701724]	[503.44824219 254.36763 0.85561931]	[534.17510986 349.36877441 0.78557867]	[552.08282471 454.540802 0.80463427]	[436.6159668 469.97479248 0.71187449]	[395.61599731 467.44207764 0.69297445]	[416.09005737 621.35339355 0.85481727]	[436.681427 747.17175293 0.84487915]	[477.65505981 470.00491333 0.70118731]	[475.09310913 621.39099121 0.8170895 ]	[480.38311768 785.52093506 0.81806922]	[436.56719971 190.27546692 0.86491549]	[459.73553467 190.32435608 0.90124965]	[413.59088135 172.44558716 0.77190638]	[480.31704712 172.48916626 0.91767287]	[4.80150757e+02 8.26661011e+02 7.83632874e-01]	[5.00714905e+02 8.18945801e+02 7.45782733e-01]	[4.80178101e+02 7.90647217e+02 6.99258089e-01]	[4.31552948e+02 7.90701172e+02 7.08884656e-01]	[4.18583984e+02 7.85612549e+02 6.90541327e-01]	[4.41744598e+02 7.54804016e+02 7.14791179e-01]
[441.89379883 195.58544922 0.9143914 ]	[439.30517578 246.78477478 0.90567464]	[377.59289551 239.15715027 0.85917753]	[333.97314453 336.64868164 0.89144015]	[308.32113647 434.02932739 0.82891625]	[503.42443848 251.83203125 0.83960605]	[536.63519287 346.83279419 0.78793591]	[552.09503174 449.47930908 0.80201161]	[436.57446289 467.46728516 0.71047401]	[395.59567261 467.39401245 0.69829196]	[416.08050537 618.8269043 0.83799744]	[436.68377686 747.15905762 0.85042202]	[477.61050415 467.49023438 0.69523251]	[475.09768677 621.32147217 0.80573797]	[482.71832275 780.42437744 0.80349517]	[434.08190918 182.66775513 0.83656037]	[459.70852661 185.22674561 0.88122952]	[413.56121826 172.39128113 0.76421428]	[480.26724243 172.40216064 0.90789354]	[4.77693817e+02 8.24013062e+02 7.51992643e-01]	[5.00711151e+02 8.13848572e+02 7.70426393e-01]	[4.80200195e+02 7.88219360e+02 6.91853404e-01]	[4.31555573e+02 7.90718079e+02 7.37542033e-01]	[4.18607086e+02 7.88033691e+02 7.26096511e-01]	[4.41731934e+02 7.54775391e+02 7.13035345e-01]
[441.89532471 195.58503723 0.91417414]	[439.30511475 246.77682495 0.90587026]	[377.5909729 239.15220642 0.8600924 ]	[333.97177124 336.64819336 0.89096522]	[308.32885742 434.02648926 0.82747877]	[503.4256897 251.82252502 0.83876485]	[536.63494873 346.82757568 0.78818518]	[552.09643555 449.47909546 0.80144101]	[436.5715332 467.45098877 0.71014452]	[395.58239746 464.92880249 0.69833231]	[416.08084106 618.79699707 0.8346684 ]	[436.68307495 747.17242432 0.84867179]	[477.60690308 467.47174072 0.69593364]	[475.09133911 621.31188965 0.80391055]	[482.71890259 780.4387207 0.80304128]	[434.08242798 182.66893005 0.83687967]	[459.7081604 185.22602844 0.88119709]	[413.55157471 172.39355469 0.76480532]	[480.26617432 172.39941406 0.90748078]	[4.77693878e+02 8.23981262e+02 7.46166587e-01]	[5.00712311e+02 8.13831482e+02 7.72924423e-01]	[4.80204559e+02 7.90580444e+02 6.91943884e-01]	[4.31540924e+02 7.90734009e+02 7.37452745e-01]	[4.18593262e+02 7.88046082e+02 7.25813746e-01]	[4.41732788e+02 7.54793945e+02 7.13410914e-01]
[441.85681152 195.43281555 0.92956811]	[439.28656006 241.69593811 0.91194659]	[377.58996582 236.67515564 0.87214488]	[333.93716431 336.55545044 0.87669432]	[308.33135986 431.49746704 0.82208574]	[503.37091064 244.27975464 0.84049588]	[534.14910889 341.81851196 0.79195791]	[552.07305908 446.88766479 0.8056317 ]	[436.62039185 464.92770386 0.72351712]	[395.62771606 464.88299561 0.71162158]	[416.06619263 616.2387085 0.82677197]	[436.66372681 749.60882568 0.84863609]	[477.65911865 464.91906738 0.71362883]	[472.60195923 616.19799805 0.78854954]	[480.37585449 775.26654053 0.82028192]	[434.02334595 177.61398315 0.85038292]	[459.69320679 180.08746338 0.8897928 ]	[413.52905273 172.27737427 0.76854718]	[480.25280762 172.30461121 0.88925576]	[4.77677948e+02 8.21467346e+02 7.49977350e-01]	[5.00673737e+02 8.13755371e+02 7.75088668e-01]	[4.80164154e+02 7.88080627e+02 6.95707679e-01]	[4.31548309e+02 7.93241882e+02 7.24806905e-01]	[4.18583771e+02 7.88169250e+02 7.32070208e-01]	[4.41693451e+02 7.57393005e+02 7.09325373e-01]
[441.84677124 192.96762085 0.93594724]	[439.25415039 239.14347839 0.92844588]	[377.56945801 236.57150269 0.88164032]	[331.49200439 336.45758057 0.85432827]	[308.3458252 426.41622925 0.82580686]	[503.32427979 241.65661621 0.85892487]	[534.09338379 341.67822266 0.80658215]	[549.59533691 441.9105835 0.82884711]	[436.58575439 462.36791992 0.7254566 ]	[395.58483887 462.32183838 0.71149886]	[416.08248901 611.14678955 0.82995081]	[436.64480591 749.57202148 0.84865904]	[477.62207031 462.38134766 0.71401238]	[472.58288574 611.09002686 0.80177122]	[482.73721313 770.28381348 0.83942449]	[431.56143188 177.50787354 0.86585051]	[459.64456177 177.50247192 0.9144758 ]	[413.51696777 169.83024597 0.76040161]	[480.15838623 169.74150085 0.85512567]	[4.77686340e+02 8.16390503e+02 7.67777979e-01]	[5.00715393e+02 8.11257996e+02 7.99595952e-01]	[4.80200348e+02 7.85534119e+02 6.87210679e-01]	[4.31537811e+02 7.93279175e+02 6.98461652e-01]	[4.18578766e+02 7.88197144e+02 7.12563753e-01]	[4.41682953e+02 7.57334045e+02 7.10995674e-01]
[441.74591064 185.2651825 0.89000857]	[439.13815308 234.01104736 0.9324199 ]	[375.12243652 233.88362122 0.85530007]	[328.87307739 328.87860107 0.80646312]	[305.84329224 421.27536011 0.86993712]	[500.8092041 234.03385925 0.8944031 ]	[528.99572754 336.53100586 0.83707321]	[549.54608154 439.07510376 0.83973622]	[436.6088562 457.14416504 0.72389066]	[395.57821655 457.13839722 0.70340788]	[413.58218384 606.06872559 0.83869821]	[436.6725769 747.13000488 0.84424114]	[477.64886475 457.10726929 0.70540845]	[477.59613037 605.88067627 0.85561168]	[482.77780151 767.63208008 0.85481548]	[431.46008301 172.34132385 0.8833251 ]	[457.17410278 172.41778564 0.91898501]	[405.9336853 154.5014801 0.76798058]	[477.67721558 157.02432251 0.82791996]	[477.65316772 811.23522949 0.8263253 ]	[4.98250366e+02 8.08636963e+02 8.04195046e-01]	[4.80271698e+02 7.75370178e+02 6.99171841e-01]	[4.34073151e+02 7.93235168e+02 7.22906709e-01]	[4.18583191e+02 7.88170898e+02 7.20176399e-01]	[4.41727936e+02 7.54759094e+02 7.13391602e-01]
[441.74432373 185.26554871 0.89012331]	[439.13885498 234.00900269 0.93252528]	[377.49807739 233.87835693 0.85530221]	[328.87490845 328.87783813 0.80669147]	[305.84552002 421.27310181 0.86983699]	[500.80859375 234.03398132 0.89437377]	[528.99578857 336.52996826 0.83692253]	[549.54675293 439.07452393 0.83942592]	[436.6083374 457.1456604 0.72408366]	[395.57788086 457.14007568 0.70397758]	[413.58093262 606.07037354 0.83850855]	[436.67379761 747.13238525 0.84441644]	[477.64956665 457.10873413 0.7057445 ]	[477.59555054 605.88037109 0.85584605]	[482.77774048 767.63043213 0.8547371 ]	[431.45959473 172.34188843 0.8834523 ]	[457.17269897 172.41827393 0.91876042]	[405.93618774 154.49804688 0.76737994]	[477.67645264 157.01951599 0.82829994]	[477.65258789 811.23468018 0.8263905 ]	[4.98250031e+02 8.08636353e+02 8.03986549e-01]	[4.80271851e+02 7.75369263e+02 6.99228525e-01]	[4.34072968e+02 7.93237549e+02 7.22396851e-01]	[4.18583130e+02 7.88172974e+02 7.19936728e-01]	[4.41729004e+02 7.54762512e+02 7.13121474e-01]
[441.69955444 182.61767578 0.88756639]	[439.11309814 233.91427612 0.92503536]	[375.11779785 231.40419006 0.84507322]	[328.91491699 323.81500244 0.81077766]	[308.328125 421.16757202 0.87756765]	[500.78494263 233.94599915 0.88947588]	[526.54376221 333.94204712 0.81687808]	[549.5413208 434.07772827 0.81360805]	[436.6472168 452.06256104 0.70547307]	[395.61950684 454.55300903 0.68990606]	[413.58874512 605.97998047 0.85015106]	[436.62722778 747.15655518 0.83898199]	[477.70605469 452.00262451 0.70025545]	[477.64474487 603.43859863 0.86958164]	[482.83575439 767.55004883 0.8438468 ]	[426.43130493 169.86167908 0.86382526]	[457.10858154 172.25694275 0.88938391]	[405.862854 154.4125824 0.78501958]	[477.63500977 154.4813385 0.8556518 ]	[480.1690979 808.64373779 0.826738 ]	[5.00777588e+02 8.03562744e+02 7.98356652e-01]	[4.80269684e+02 7.72829895e+02 7.10451066e-01]	[4.34087067e+02 7.93216003e+02 7.35806108e-01]	[4.16135620e+02 7.88180542e+02 7.28934288e-01]	[4.41711365e+02 7.54817444e+02 7.14892983e-01]
[439.28250122 177.55490112 0.91020924]	[439.08053589 231.44163513 0.9057821 ]	[375.06878662 228.82565308 0.82034242]	[331.43151855 321.23422241 0.8342967 ]	[308.3576355 418.73709106 0.8755812 ]	[500.77160645 233.8558197 0.86970991]	[528.99957275 331.41363525 0.80201399]	[549.54949951 428.95977783 0.80346394]	[436.65518188 452.01583862 0.71203429]	[395.62213135 452.01919556 0.69648296]	[413.53967285 605.88018799 0.84715861]	[436.59884644 747.13977051 0.82475388]	[477.72918701 449.49716187 0.70980889]	[477.71835327 603.29302979 0.86527079]	[482.89233398 765.07415771 0.8306551 ]	[423.90600586 167.22711182 0.8423965 ]	[454.62658691 167.30636597 0.8563019 ]	[403.37332153 151.88719177 0.80589426]	[477.60931396 154.35221863 0.86282843]	[4.80230225e+02 8.08573181e+02 8.05623412e-01]	[5.00866608e+02 8.00999939e+02 7.77276754e-01]	[4.80290955e+02 7.70304871e+02 7.35116780e-01]	[4.34095062e+02 7.93348022e+02 7.32607961e-01]	[4.16111450e+02 7.90633484e+02 7.17315912e-01]	[4.41727631e+02 7.54798950e+02 7.26888359e-01]
[439.23446655 174.99275208 0.92631221]	[439.05117798 231.2897644 0.87842178]	[375.02148438 226.23326111 0.80639094]	[331.38641357 321.17797852 0.84045917]	[308.40826416 418.60058594 0.86579281]	[500.74768066 231.30860901 0.842013 ]	[526.54602051 326.30136108 0.79942262]	[549.53137207 428.90750122 0.80753344]	[436.64477539 446.88421631 0.71084845]	[395.63067627 446.88095093 0.70088112]	[413.54626465 603.47155762 0.84894609]	[436.55957031 747.1361084 0.82040882]	[477.71450806 444.38171387 0.71271759]	[477.73294067 600.86425781 0.85235012]	[482.9538269 762.46643066 0.80773365]	[423.83016968 159.60639954 0.84718823]	[454.59460449 162.13287354 0.83442277]	[403.29571533 151.81031799 0.83473116]	[475.09475708 151.891922 0.86008167]	[4.80304626e+02 8.06004395e+02 7.86726356e-01]	[5.03275269e+02 7.95832397e+02 7.82279432e-01]	[4.80323334e+02 7.70168213e+02 7.25399911e-01]	[4.36588654e+02 7.93243164e+02 7.60461211e-01]	[4.16154449e+02 7.88213928e+02 7.34931290e-01]	[4.41702240e+02 7.54744629e+02 7.26259112e-01]
[439.18826294 174.8835907 0.93418849]	[436.70040894 226.24246216 0.87149525]	[375.00961304 221.19470215 0.81423897]	[328.92419434 318.69790649 0.85127074]	[310.86669922 416.09161377 0.84888524]	[500.71624756 226.23330688 0.83142352]	[526.49389648 323.77514648 0.81376982]	[549.4954834 423.83895874 0.82976562]	[436.6930542 444.35913086 0.72775221]	[398.02886963 444.38418579 0.71129781]	[413.52886963 603.41766357 0.84614527]	[434.09188843 747.12469482 0.80785114]	[480.12814331 441.86679077 0.72878295]	[480.1835022 595.69976807 0.8384167 ]	[482.97427368 759.88519287 0.79884577]	[421.40075684 157.09571838 0.87168753]	[452.06945801 159.52217102 0.83652252]	[403.24664307 151.78846741 0.83529037]	[472.53927612 151.78660583 0.85368913]	[4.82808655e+02 8.00947815e+02 7.75885999e-01]	[503.33001709 793.25750732 0.80956298]	[4.80308868e+02 7.70101868e+02 7.49532938e-01]	[4.34083679e+02 7.90808960e+02 7.69370198e-01]	[4.16071167e+02 7.88180237e+02 7.45068610e-01]	[4.39312347e+02 7.52288391e+02 7.36087084e-01]
[439.16049194 172.44387817 0.9423945 ]	[436.65301514 221.20083618 0.87106001]	[374.9704895 218.67808533 0.82127005]	[328.8732605 318.62554932 0.85949713]	[310.881073 413.56295776 0.83599997]	[500.67181396 221.19767761 0.83443761]	[526.52752686 323.74377441 0.8072288 ]	[547.06201172 421.28359985 0.85736394]	[436.70108032 441.82910156 0.73472238]	[398.04388428 441.87091064 0.71890706]	[413.50164795 603.33666992 0.8399266 ]	[434.07196045 747.14959717 0.80165005]	[480.12310791 441.75076294 0.73352253]	[480.19570923 590.56304932 0.85619843]	[485.43652344 757.33319092 0.79200166]	[421.35574341 157.00344849 0.89879811]	[449.51547241 156.96868896 0.84931815]	[400.82299805 149.28034973 0.81399536]	[467.4909668 149.29232788 0.83122367]	[4.82841583e+02 7.95870117e+02 7.70659566e-01]	[503.37658691 790.78118896 0.79418898]	[4.82775818e+02 7.70068970e+02 7.44356513e-01]	[4.34080170e+02 7.90762085e+02 7.67901957e-01]	[4.16077515e+02 7.88154541e+02 7.31521606e-01]	[4.41697205e+02 7.54766052e+02 7.35097349e-01]
[439.13131714 172.27346802 0.92977005]	[436.56497192 218.67266846 0.86746544]	[372.49429321 218.60301208 0.82529134]	[326.30160522 318.62295532 0.8642695 ]	[310.89108276 413.53829956 0.83373433]	[498.23721313 218.67271423 0.84197056]	[526.5133667 321.19656372 0.83199573]	[549.48620605 421.15020752 0.86394292]	[436.68499756 441.84906006 0.73332095]	[395.64505005 444.31469727 0.71329421]	[413.51446533 603.29589844 0.83117265]	[434.07003784 747.13079834 0.7980535 ]	[480.12145996 441.74945068 0.73750222]	[480.26098633 590.54510498 0.86970401]	[485.44180298 754.74755859 0.80357021]	[421.35256958 154.49729919 0.93286449]	[446.97653198 154.45777893 0.88380086]	[400.78262329 146.71304321 0.80692232]	[467.42935181 146.72001648 0.80537963]	[482.88458252 793.30194092 0.81876117]	[503.38851929 790.6496582 0.83704346]	[4.82764618e+02 7.67635010e+02 7.45711625e-01]	[4.31534821e+02 7.90766296e+02 7.61052072e-01]	[4.13579407e+02 7.88147766e+02 7.28160501e-01]	[4.41696350e+02 7.52296326e+02 7.46027052e-01]
[439.08822632 169.7734375 0.90682691]	[434.08929443 218.54318237 0.87387675]	[369.96096802 216.10528564 0.82891583]	[323.81259155 318.54910278 0.87251949]	[310.915802 411.01443481 0.82876515]	[498.20150757 218.5597229 0.85130197]	[526.46691895 318.68060303 0.86210507]	[547.0758667 418.72161865 0.865224 ]	[436.66940308 441.73892212 0.74205595]	[395.6204834 441.80932617 0.72005445]	[413.49734497 600.88641357 0.82433045]	[434.08111572 747.11645508 0.80093181]	[477.72790527 439.23388672 0.73631376]	[480.29507446 588.03826904 0.88346934]	[485.48953247 752.28918457 0.79776561]	[421.30123901 154.364151 0.95234126]	[446.91400146 154.34613037 0.9001081 ]	[400.73855591 141.56968689 0.80120766]	[467.41442871 144.13031006 0.78815687]	[482.84680176 793.2633667 0.82471251]	[503.37722778 790.6229248 0.83207655]	[4.82824951e+02 7.67614380e+02 7.25339532e-01]	[4.31520630e+02 7.90788635e+02 7.55795360e-01]	[4.13559875e+02 7.88161743e+02 7.26435184e-01]	[4.41717102e+02 7.52289795e+02 7.50995100e-01]
[436.67913818 167.20547485 0.87201643]	[434.03625488 216.09739685 0.87950695]	[369.88848877 216.03746033 0.83164799]	[323.77886963 316.14801025 0.87935627]	[310.9291687 410.96789551 0.82486868]	[498.16323853 216.08255005 0.86074299]	[524.00823975 316.1651001 0.87434769]	[549.4989624 418.55007935 0.84695715]	[439.0614624 439.2605896 0.74606562]	[395.64559937 441.73031616 0.72172731]	[413.50317383 603.29785156 0.83198655]	[434.10223389 747.11914062 0.79650307]	[480.14208984 439.15759277 0.73853415]	[480.32278442 587.97924805 0.8895821 ]	[487.95758057 752.17657471 0.80695808]	[421.22903442 151.90646362 0.94987577]	[444.44100952 151.88426208 0.90580273]	[400.70581055 136.57714844 0.80868864]	[464.92349243 139.08956909 0.80276781]	[482.85079956 790.81030273 0.83646423]	[503.37176514 788.19940186 0.82666838]	[4.82852936e+02 7.65078674e+02 7.04701006e-01]	[4.28997986e+02 7.90820251e+02 7.45163321e-01]	[4.13529755e+02 7.88162598e+02 7.31580853e-01]	[441.76260376 752.28302002 0.76162684]
[436.56933594 162.16566467 0.84907329]	[431.52142334 216.02388 0.88116693]	[367.36230469 215.98368835 0.83469588]	[323.75866699 316.08804321 0.88006175]	[310.95254517 408.47702026 0.82391047]	[495.68283081 215.9962616 0.85810554]	[523.96887207 316.04632568 0.87316895]	[549.52496338 416.06240845 0.83020902]	[439.08657837 439.20965576 0.74448395]	[398.03585815 441.70385742 0.72026551]	[413.53897095 603.31610107 0.83956844]	[434.05517578 747.08300781 0.78850216]	[480.17218018 436.66400146 0.73496586]	[480.36923218 585.52636719 0.88668084]	[490.48208618 749.75500488 0.7975204 ]	[418.79971313 151.82592773 0.9417755 ]	[444.31433105 151.78697205 0.90219533]	[398.28305054 136.47193909 0.82201421]	[462.44033813 136.47245789 0.85645241]	[482.85165405 790.80206299 0.82221597]	[503.35714722 788.19696045 0.81607413]	[4.82897614e+02 7.65024536e+02 6.81591988e-01]	[4.31557648e+02 7.90833862e+02 7.37392366e-01]	[4.13578461e+02 7.88197327e+02 7.32115030e-01]	[4.41718628e+02 7.52260071e+02 7.44235277e-01]
[434.08825684 162.11419678 0.84637541]	[428.93640137 215.97169495 0.88312078]	[364.82647705 215.95121765 0.8421042 ]	[323.71972656 316.07263184 0.88337111]	[310.92526245 408.43536377 0.82461673]	[493.09613037 215.8994751 0.85568929]	[523.93518066 315.93273926 0.86394596]	[549.52593994 413.53512573 0.81872791]	[439.11859131 439.197052 0.75055647]	[398.03723145 441.70605469 0.72142154]	[413.58306885 603.26721191 0.82885987]	[434.0887146 747.08172607 0.78684139]	[480.21768188 436.64016724 0.74297965]	[482.72634888 585.44134521 0.89196181]	[493.04629517 749.64648438 0.80614245]	[418.75372314 151.78442383 0.94137758]	[441.87442017 151.74765015 0.9103756 ]	[398.21252441 134.04121399 0.8200404 ]	[462.32800293 136.43301392 0.88059372]	[482.86340332 790.68695068 0.82101434]	[503.37213135 788.10620117 0.80382466]	[4.85370758e+02 7.62436096e+02 6.64400697e-01]	[4.31547577e+02 7.93245605e+02 7.22835064e-01]	[4.13581360e+02 7.88206543e+02 7.24336863e-01]	[4.41737640e+02 7.52258972e+02 7.39526868e-01]
[431.53253174 159.59957886 0.84575546]	[423.90570068 215.90953064 0.89654171]	[362.27789307 215.89483643 0.85926014]	[321.25253296 316.00018311 0.8926543 ]	[310.887146 408.44104004 0.82231849]	[490.48687744 213.47854614 0.85696274]	[523.86486816 310.96438599 0.85914326]	[549.55517578 410.97109985 0.80839896]	[439.09146118 439.17483521 0.74191177]	[395.61630249 439.28942871 0.71176517]	[413.59509277 603.45849609 0.85540855]	[434.09008789 747.1295166 0.78154045]	[480.19790649 436.59936523 0.73577607]	[482.76739502 585.40539551 0.89506161]	[498.13464355 749.67358398 0.81916958]	[418.67248535 151.71774292 0.9268657 ]	[441.79644775 149.29808044 0.91042459]	[398.025177 133.99133301 0.82724905]	[462.25598145 133.95370483 0.9086535 ]	[4.90537720e+02 7.93222473e+02 7.31376648e-01]	[5.08502441e+02 7.90594360e+02 7.42761254e-01]	[4.85482239e+02 7.64962036e+02 6.52079284e-01]	[4.31489746e+02 7.95838562e+02 6.90397918e-01]	[4.13516602e+02 7.90679565e+02 7.11293876e-01]	[4.41764618e+02 7.54763489e+02 7.18875527e-01]
[431.53088379 159.59941101 0.8457523 ]	[423.90664673 215.91009521 0.89624953]	[362.28057861 215.89466858 0.85878366]	[321.25204468 316.00265503 0.89267659]	[310.88812256 408.44369507 0.82259315]	[490.48547363 213.47918701 0.85702181]	[523.86401367 310.96530151 0.8587417 ]	[549.55810547 410.96255493 0.80703819]	[439.09353638 439.17266846 0.74203825]	[395.61947632 439.28762817 0.71190405]	[413.59939575 603.46264648 0.85637891]	[434.09338379 747.14349365 0.78229731]	[480.19842529 436.59744263 0.73539883]	[482.76837158 585.40301514 0.89457434]	[498.13140869 749.67388916 0.8187958 ]	[418.6725769 151.71739197 0.92656583]	[441.79589844 149.29866028 0.91018498]	[398.02487183 133.99157715 0.82702738]	[462.25820923 133.9546051 0.90822351]	[4.90536896e+02 7.93218506e+02 7.32564688e-01]	[5.08498199e+02 7.88228882e+02 7.43260562e-01]	[4.85479340e+02 7.64962952e+02 6.52543783e-01]	[4.31494720e+02 7.95855225e+02 6.90264583e-01]	[4.13517883e+02 7.90688477e+02 7.11592138e-01]	[4.41762451e+02 7.54776611e+02 7.21670866e-01]
[429.00216675 159.59617615 0.84217846]	[423.82223511 215.89308167 0.90646744]	[362.20547485 213.55514526 0.8686024 ]	[321.23330688 315.99533081 0.89840925]	[308.41448975 408.44262695 0.82111925]	[485.49679565 213.46269226 0.86952519]	[523.80700684 308.40237427 0.86214072]	[549.54089355 405.92480469 0.80970967]	[439.11300659 439.1472168 0.74251503]	[398.02975464 439.27313232 0.71426946]	[413.57290649 603.45306396 0.85482824]	[434.03149414 749.58831787 0.76985115]	[480.20373535 436.57095337 0.73181689]	[482.80487061 585.38916016 0.89620429]	[498.22793579 749.68682861 0.83267897]	[418.64169312 151.72337341 0.92383379]	[441.7449646 149.32087708 0.91844809]	[395.63562012 134.00215149 0.83084923]	[462.20175171 133.95458984 0.89370519]	[4.93042419e+02 7.90700317e+02 7.69955397e-01]	[5.08497711e+02 7.88116089e+02 7.61950612e-01]	[4.90555817e+02 7.65022888e+02 6.49811387e-01]	[4.31489532e+02 7.95887878e+02 6.78755760e-01]	[4.11027374e+02 7.90736328e+02 7.10247338e-01]	[4.41738739e+02 7.54848206e+02 6.87568367e-01]
[426.44128418 159.58540344 0.84779561]	[421.39907837 213.54231262 0.91427761]	[359.75863647 215.89672852 0.88170213]	[321.22729492 315.96786499 0.89506066]	[308.38720703 408.45309448 0.82009894]	[485.42437744 213.4420929 0.87943017]	[523.7779541 308.41326904 0.86759508]	[549.51916504 405.86056519 0.81751281]	[439.15475464 439.14221191 0.75473344]	[398.08309937 439.28149414 0.72618842]	[413.52783203 603.40881348 0.84996605]	[434.03497314 749.59088135 0.77588981]	[480.23257446 434.10614014 0.73928726]	[482.88018799 582.96832275 0.89342904]	[500.65884399 749.64276123 0.8483367 ]	[418.56298828 151.7129364 0.91473341]	[441.66534424 149.3014679 0.9131676 ]	[395.51852417 134.00341797 0.79650277]	[459.82485962 133.92626953 0.9059211 ]	[4.93094849e+02 7.90699280e+02 7.45461226e-01]	[5.11054718e+02 7.88108582e+02 7.36986995e-01]	[4.93098297e+02 7.64969849e+02 6.41682863e-01]	[4.31526001e+02 7.93353577e+02 7.09965944e-01]	[4.13526733e+02 7.90677490e+02 7.33238339e-01]	[4.41748993e+02 7.54843567e+02 6.93294585e-01]
[426.36099243 159.5559082 0.85308212]	[421.36129761 213.53549194 0.92333269]	[359.72848511 215.91769409 0.88669932]	[321.20272827 316.06015015 0.90556455]	[308.35467529 410.99594116 0.82156521]	[485.35012817 213.4249115 0.88334227]	[521.42449951 308.36532593 0.86730808]	[547.04467773 403.36004639 0.83637416]	[439.17807007 439.15383911 0.76139998]	[398.11013794 441.69995117 0.73435009]	[413.52896118 603.39068604 0.84582376]	[434.03295898 747.15112305 0.77402639]	[480.25714111 434.11386108 0.74346095]	[485.37701416 582.95355225 0.87151432]	[500.73339844 749.58813477 0.85884023]	[416.14822388 149.3245697 0.89892697]	[439.27490234 149.26483154 0.90830773]	[393.03070068 134.00001526 0.78453535]	[459.75732422 133.87628174 0.89187235]	[498.13903809 790.59521484 0.79072136]	[5.13622864e+02 7.88006958e+02 7.50423431e-01]	[4.95653687e+02 7.62470581e+02 6.48445129e-01]	[4.34029999e+02 7.90808594e+02 7.43058264e-01]	[4.13565338e+02 7.88201111e+02 7.42483735e-01]	[4.41736633e+02 7.54789612e+02 6.90216184e-01]
[423.83917236 157.10472107 0.87172222]	[421.32565308 213.52871704 0.92980194]	[359.67984009 215.93318176 0.89230186]	[321.19119263 316.08596802 0.91042149]	[305.82678223 410.99719238 0.82121325]	[482.94598389 213.41465759 0.88374275]	[521.41387939 308.34082031 0.86908722]	[547.01660156 403.28759766 0.85047841]	[439.21795654 439.14431763 0.76675284]	[398.13897705 439.29177856 0.73648888]	[413.5534668 603.39746094 0.84568554]	[434.05737305 747.14605713 0.78093958]	[480.29656982 434.09793091 0.74598098]	[485.43994141 582.95898438 0.86055326]	[500.8119812 749.5758667 0.8640036]	[416.02581787 149.29225159 0.87569898]	[439.18530273 149.20671082 0.89970553]	[387.93643188 136.42955017 0.77468938]	[459.7069397 133.84188843 0.87180084]	[4.98232330e+02 7.88184204e+02 7.88019419e-01]	[5.16196350e+02 7.85517334e+02 7.43402302e-01]	[4.98206055e+02 7.59946533e+02 6.75971925e-01]	[4.31528748e+02 7.93231506e+02 7.35308886e-01]	[4.13561340e+02 7.88209045e+02 7.38569379e-01]	[4.41762024e+02 7.54766785e+02 6.93185568e-01]
[421.39862061 157.10324097 0.88353235]	[421.30926514 213.52926636 0.93189728]	[359.65628052 215.95184326 0.89523965]	[321.18548584 316.10235596 0.91042662]	[305.79171753 411.02008057 0.82313395]	[482.91317749 213.40422058 0.88396811]	[521.39141846 305.82748413 0.86725867]	[546.97503662 403.25253296 0.8640359 ]	[439.21618652 439.1307373 0.76369649]	[398.14245605 441.69873047 0.73695731]	[416.01367188 603.4072876 0.85419941]	[434.12548828 747.1239624 0.78179598]	[480.29101562 434.06982422 0.74243313]	[485.47427368 582.92529297 0.85518032]	[500.86734009 749.72924805 0.8564797 ]	[413.52963257 149.28044128 0.86084789]	[439.1322937 149.2068634 0.89817911]	[387.90661621 134.00267029 0.7643438 ]	[459.64898682 133.80851746 0.86231917]	[5.00748230e+02 7.90606323e+02 7.60611892e-01]	[5.18781921e+02 7.85566772e+02 7.46292114e-01]	[5.00668549e+02 7.64993652e+02 7.31602430e-01]	[4.31510956e+02 7.93288635e+02 6.97231710e-01]	[4.13553406e+02 7.88222717e+02 7.10574985e-01]	[4.41799225e+02 7.52294067e+02 6.99037790e-01]
[421.31463623 157.05783081 0.905469 ]	[421.27984619 213.5218811 0.93522215]	[359.63342285 215.96034241 0.89603966]	[321.17941284 316.12408447 0.91085601]	[305.79788208 411.02584839 0.82230723]	[482.88027954 213.37684631 0.88302529]	[521.38018799 305.80200195 0.86852467]	[546.92694092 400.86651611 0.87573701]	[439.23492432 439.12442017 0.76180947]	[398.14578247 439.28982544 0.73603278]	[416.04266357 603.41131592 0.85574555]	[436.54013062 747.1116333 0.77646321]	[480.31884766 434.05267334 0.73864496]	[487.94589233 582.90289307 0.8476755 ]	[500.90515137 749.62561035 0.86022085]	[410.9699707 149.23570251 0.84533536]	[439.08084106 146.77420044 0.89290416]	[385.40298462 134.00741577 0.76506889]	[459.62643433 133.84396362 0.86785883]	[5.00761780e+02 7.88179016e+02 7.68886089e-01]	[5.18788330e+02 7.85488098e+02 7.35996485e-01]	[5.00702240e+02 7.59960876e+02 7.27059662e-01]	[4.28986542e+02 7.95791199e+02 6.76163316e-01]	[4.13524780e+02 7.90643860e+02 6.94694579e-01]	[4.41814697e+02 7.52281799e+02 6.97206378e-01]
[421.28814697 157.04678345 0.90927947]	[421.24932861 213.50688171 0.93668818]	[359.59484863 215.97373962 0.89634269]	[321.18859863 316.13299561 0.91037053]	[305.83255005 413.53012085 0.82681519]	[482.85305786 213.32896423 0.87627208]	[521.35894775 305.77471924 0.87266296]	[546.91577148 400.82714844 0.88508439]	[439.26846313 436.65481567 0.75632465]	[398.16650391 439.25720215 0.74028379]	[416.09420776 603.39190674 0.85743397]	[436.56637573 747.09240723 0.78362608]	[482.71502686 431.51724243 0.73340124]	[488.02508545 582.92089844 0.83970129]	[503.28451538 749.55651855 0.85570568]	[410.94528198 149.21531677 0.8395043 ]	[436.69726562 146.769104 0.89016044]	[385.38555908 133.96281433 0.77377236]	[457.18713379 133.84590149 0.83952147]	[5.00755585e+02 7.88052429e+02 7.55885601e-01]	[5.18793457e+02 7.82943054e+02 7.09124923e-01]	[5.00769867e+02 7.57355896e+02 7.03506112e-01]	[4.31509216e+02 7.93306335e+02 7.10626125e-01]	[4.13567566e+02 7.88211182e+02 7.13673353e-01]	[4.41822968e+02 7.52248108e+02 7.06266403e-01]
[421.24075317 157.03971863 0.91066492]	[421.22570801 213.50392151 0.93838096]	[357.21713257 215.99815369 0.89339006]	[321.2046814 316.13244629 0.91046315]	[305.81176758 413.54742432 0.83132303]	[482.84298706 213.29624939 0.87078559]	[521.33880615 305.77194214 0.87704176]	[546.92724609 400.81182861 0.88614064]	[439.27310181 436.61138916 0.75241876]	[398.16891479 439.22665405 0.73987156]	[416.12564087 603.35498047 0.85557842]	[436.56655884 747.10479736 0.78448153]	[482.72842407 428.98141479 0.73157209]	[490.54071045 582.8651123 0.83928192]	[503.3522644 747.14746094 0.84829926]	[408.4102478 146.77223206 0.83738089]	[436.65124512 146.7530365 0.88233358]	[385.32678223 133.95329285 0.79751974]	[457.10171509 133.81140137 0.83965647]	[5.00805176e+02 7.88152588e+02 7.85918891e-01]	[5.21255005e+02 7.85477173e+02 7.39137828e-01]	[5.00830231e+02 7.54809448e+02 7.23122120e-01]	[4.31491547e+02 7.93320923e+02 6.89081430e-01]	[4.13580017e+02 7.90606079e+02 6.98530257e-01]	[4.41840729e+02 7.52249817e+02 7.11762130e-01]
[421.19125366 157.02067566 0.91461062]	[421.21047974 213.50172424 0.93817484]	[357.20324707 216.02249146 0.89063013]	[321.19998169 316.15142822 0.90821505]	[305.81732178 413.56582642 0.83022511]	[482.81869507 210.8901825 0.86587942]	[521.33813477 305.75488281 0.87560236]	[546.91687012 400.76507568 0.89195591]	[439.29260254 436.57711792 0.74587685]	[398.18188477 439.19351196 0.73573959]	[416.10943604 603.32104492 0.85385644]	[436.54840088 747.10717773 0.78227985]	[482.75244141 428.94558716 0.73062676]	[493.06335449 582.87890625 0.83930176]	[503.41146851 747.07885742 0.8406322 ]	[405.8913269 146.75161743 0.83912098]	[436.60165405 146.72354126 0.87013155]	[382.86895752 133.93554688 0.80852687]	[454.64645386 131.4392395 0.84616578]	[500.82235718 788.1315918 0.80177599]	[5.21286255e+02 7.83037842e+02 7.56107092e-01]	[5.00873627e+02 7.52283081e+02 7.26164758e-01]	[4.28989166e+02 7.93277893e+02 6.89152360e-01]	[4.13547211e+02 7.88194519e+02 6.93556309e-01]	[4.41847321e+02 7.52273438e+02 7.16226757e-01]
[421.16937256 157.014328 0.91568691]	[421.19338989 213.49908447 0.93811154]	[357.18630981 216.04623413 0.88706607]	[321.19567871 316.16552734 0.91062176]	[305.84655762 413.55966187 0.82734299]	[482.79879761 210.84048462 0.86301279]	[521.32818604 303.28146362 0.87852871]	[546.92492676 400.74005127 0.89165932]	[439.31314087 434.08395386 0.73975003]	[398.20761108 439.16491699 0.72849858]	[416.11349487 603.36560059 0.85429668]	[434.10903931 747.11523438 0.77488577]	[482.77999878 426.41290283 0.72757518]	[493.12246704 582.847229 0.83810794]	[503.46142578 747.09509277 0.83274859]	[405.86575317 146.75747681 0.84096885]	[436.56515503 146.7255249 0.86358041]	[382.85263062 133.94256592 0.81230462]	[454.6131897 131.4415741 0.85300595]	[503.2925415 788.13690186 0.79236162]	[5.21399841e+02 7.83022339e+02 7.57559180e-01]	[5.00870514e+02 7.52310974e+02 7.18863010e-01]	[4.28992371e+02 7.93286621e+02 6.94844723e-01]	[4.13524353e+02 7.88207214e+02 7.00120747e-01]	[4.41830261e+02 7.52288330e+02 7.00723410e-01]
[421.14630127 157.01303101 0.91451359]	[421.1786499 213.49880981 0.93854177]	[357.16104126 216.06562805 0.88429898]	[321.1854248 318.52005005 0.90983814]	[308.31872559 413.57772827 0.82838416]	[482.78997803 210.81663513 0.86029494]	[521.3182373 303.24325562 0.88039839]	[546.93200684 400.70541382 0.89318669]	[441.66415405 434.03140259 0.73576522]	[398.23620605 439.12075806 0.72563922]	[416.1027832 603.31762695 0.84862173]	[434.04229736 747.1505127 0.76790529]	[482.80114746 426.34512329 0.72787404]	[493.12515259 582.78448486 0.83581859]	[505.88183594 747.0723877 0.82972378]	[403.40216064 146.77565002 0.84807253]	[434.11080933 146.71681213 0.85492897]	[382.77960205 133.9775238 0.8215552 ]	[454.55706787 131.41871643 0.8514396 ]	[503.31951904 788.03009033 0.79097772]	[5.23797729e+02 7.82941895e+02 7.69590378e-01]	[5.03301575e+02 7.52262390e+02 7.10312366e-01]	[4.28979797e+02 7.93223267e+02 7.02012718e-01]	[4.13494904e+02 7.88196167e+02 7.04449892e-01]	[4.41791473e+02 7.54774902e+02 6.94159508e-01]
[418.76599121 157.0007782 0.92002201]	[421.16867065 213.47570801 0.93969536]	[357.16146851 216.06893921 0.88322896]	[321.17956543 318.58459473 0.90801978]	[310.88534546 416.05856323 0.83794624]	[482.76681519 208.34370422 0.85571414]	[521.31219482 303.20321655 0.8862769 ]	[546.95965576 400.6242981 0.89213777]	[441.69586182 431.52618408 0.73616934]	[400.62347412 436.68890381 0.72337818]	[416.10610962 603.31243896 0.85384083]	[434.03475952 749.57861328 0.76676518]	[482.80899048 423.84689331 0.72941178]	[495.6746521 580.32678223 0.83354217]	[505.95135498 747.01678467 0.83200061]	[403.3430481 146.78346252 0.8583194 ]	[434.01980591 146.70161438 0.84398365]	[382.74819946 133.95123291 0.83327663]	[452.00820923 131.40234375 0.85185671]	[5.03323242e+02 7.82957214e+02 7.61752665e-01]	[521.41137695 775.31744385 0.7818554 ]	[5.03398315e+02 7.52172546e+02 7.23218679e-01]	[4.28987122e+02 7.93243713e+02 7.18383491e-01]	[4.13501099e+02 7.90604431e+02 7.20307589e-01]	[4.41768341e+02 7.54821350e+02 6.92282915e-01]
[418.76077271 156.99716187 0.91988981]	[421.16555786 213.46717834 0.93946105]	[357.16131592 216.06231689 0.88323915]	[321.17651367 318.59213257 0.90752393]	[310.88977051 416.05795288 0.8384847 ]	[482.76281738 208.33811951 0.85571939]	[521.30480957 300.76153564 0.8870967 ]	[546.97637939 400.64300537 0.88972992]	[441.69418335 431.52444458 0.73655283]	[400.62600708 439.1116333 0.72385979]	[416.12442017 603.31988525 0.85977936]	[434.03625488 749.57330322 0.76661432]	[482.80859375 423.8432312 0.72992289]	[495.677948 580.34350586 0.83545035]	[505.949646 747.0401001 0.83310425]	[403.33654785 146.77998352 0.85785306]	[434.01495361 146.70028687 0.84199405]	[382.74182129 133.9508667 0.83378488]	[452.01107788 131.40925598 0.85215604]	[5.03338684e+02 7.82987671e+02 7.62187004e-01]	[523.79107666 775.35241699 0.77637446]	[5.03387207e+02 7.52200317e+02 7.16877341e-01]	[4.28998718e+02 7.90816956e+02 7.19417989e-01]	[4.13510101e+02 7.88198792e+02 7.19686687e-01]	[4.41765076e+02 7.54820374e+02 6.92637920e-01]
[418.74694824 156.99684143 0.91979003]	[421.16522217 213.47035217 0.93883878]	[357.14910889 216.07792664 0.87931001]	[321.19058228 318.59967041 0.90506643]	[310.92514038 416.11935425 0.85049051]	[482.76513672 208.32896423 0.8546232 ]	[521.31469727 300.74673462 0.89198399]	[546.99188232 398.2565918 0.88793612]	[441.7116394 428.98641968 0.73209321]	[400.63583374 436.64282227 0.71528447]	[418.53546143 600.76208496 0.83773506]	[434.05838013 747.1628418 0.77300513]	[482.82611084 423.78546143 0.73082066]	[498.14883423 577.72143555 0.82269281]	[505.98327637 747.09649658 0.82610655]	[403.32284546 146.78367615 0.85845101]	[431.5340271 146.70883179 0.83994746]	[382.73849487 133.90818787 0.83473742]	[449.51293945 131.42089844 0.85359699]	[5.03444458e+02 7.88013611e+02 7.74525642e-01]	[5.23934875e+02 7.82938904e+02 7.50884593e-01]	[5.03371185e+02 7.52274963e+02 7.11943626e-01]	[4.28962769e+02 7.93233459e+02 7.20714509e-01]	[4.11021393e+02 7.88181152e+02 7.11681485e-01]	[4.41768188e+02 7.54798706e+02 6.99860334e-01]
[418.73751831 157.02580261 0.91548729]	[421.15136719 213.46728516 0.93830532]	[357.1361084 216.09207153 0.8779465 ]	[321.21368408 318.63021851 0.89972991]	[310.94235229 416.15740967 0.85727364]	[482.75915527 208.30192566 0.85374022]	[521.33099365 300.73370361 0.89578277]	[546.99481201 398.24423218 0.88920265]	[441.73803711 431.47836304 0.7339654 ]	[400.65893555 436.66598511 0.72099423]	[418.58374023 600.76159668 0.84624445]	[434.10775757 747.09820557 0.78013736]	[482.85101318 423.78057861 0.72860008]	[498.21890259 580.21270752 0.83966351]	[506.01138306 747.11340332 0.8233304 ]	[403.29418945 149.23718262 0.86775506]	[431.49438477 146.72563171 0.8390556 ]	[380.35604858 133.93519592 0.84180301]	[449.46591187 131.40820312 0.85855079]	[5.05901367e+02 7.88002869e+02 7.82016635e-01]	[5.24000549e+02 7.80462952e+02 7.65738785e-01]	[5.03389618e+02 7.52275085e+02 7.20220327e-01]	[4.28966339e+02 7.93268127e+02 7.11104035e-01]	[4.11027802e+02 7.88188171e+02 7.03283072e-01]	[4.41769165e+02 7.52272034e+02 6.94892049e-01]
[418.73321533 157.04194641 0.91333586]	[421.14611816 213.45848083 0.93913341]	[357.13549805 216.0925293 0.87870818]	[321.23727417 318.63891602 0.89319557]	[310.98028564 416.11859131 0.85842317]	[482.75320435 208.27078247 0.85269177]	[521.34051514 300.70263672 0.90091664]	[547.01019287 398.23306274 0.88576055]	[441.75769043 428.99066162 0.73320121]	[400.66720581 436.66949463 0.72028732]	[418.60769653 600.77441406 0.84865403]	[434.10797119 747.12359619 0.78233504]	[482.8737793 421.33648682 0.72814071]	[500.66702271 580.22558594 0.86120284]	[508.50479126 749.55847168 0.82476628]	[403.27416992 149.26168823 0.87436628]	[431.48434448 146.72027588 0.83870971]	[380.34008789 133.97789001 0.84083587]	[449.47106934 131.40744019 0.85653609]	[5.03447876e+02 7.88070496e+02 7.50338733e-01]	[5.23937622e+02 7.82981506e+02 7.24313557e-01]	[5.03472595e+02 7.54772095e+02 6.96942508e-01]	[4.28930023e+02 7.93310669e+02 7.05551803e-01]	[4.10996643e+02 7.88209717e+02 6.98483229e-01]	[4.41767944e+02 7.52301880e+02 7.08097339e-01]
[418.7303772 157.07086182 0.90786535]	[421.14935303 213.44160461 0.93696803]	[357.15310669 216.0866394 0.88159704]	[321.28125 318.65036011 0.88111514]	[313.40182495 416.08596802 0.85296607]	[482.74313354 205.78540039 0.84811413]	[521.37127686 300.76589966 0.89757115]	[547.04608154 398.24850464 0.87703753]	[441.78692627 428.97140503 0.72954303]	[400.6809082 436.64517212 0.71384919]	[418.65811157 600.81884766 0.84889603]	[436.54077148 747.14855957 0.77878422]	[482.90722656 421.32025146 0.7240926 ]	[500.69424438 577.77362061 0.86933339]	[511.03115845 747.17810059 0.82833493]	[403.25408936 149.28959656 0.87874949]	[429.0005188 146.73699951 0.83792299]	[380.33374023 134.00897217 0.84284502]	[449.44223022 131.38508606 0.8597846 ]	[5.03361511e+02 7.88011169e+02 7.23496437e-01]	[5.23859131e+02 7.80460754e+02 7.05495059e-01]	[5.05962128e+02 7.52293518e+02 7.25579023e-01]	[4.26395050e+02 7.98429810e+02 6.66444302e-01]	[4.10945251e+02 7.90728455e+02 6.70801997e-01]	[4.41801910e+02 7.54752380e+02 7.16262043e-01]
[418.73278809 157.07589722 0.90715927]	[421.16326904 213.44967651 0.93803501]	[357.16574097 216.09403992 0.88230461]	[323.72177124 318.6711731 0.87633204]	[313.43017578 416.10894775 0.8623988 ]	[482.75881958 208.24530029 0.84712493]	[521.40710449 300.73568726 0.89769864]	[549.51031494 400.62316895 0.86441666]	[441.82522583 428.98931885 0.72873521]	[400.71002197 436.66500854 0.71762335]	[418.68426514 598.28448486 0.836505 ]	[436.54605103 747.12628174 0.78358459]	[482.94888306 421.33578491 0.71939456]	[500.71276855 580.21490479 0.86959767]	[513.58166504 749.58831787 0.821845 ]	[403.26080322 149.30224609 0.87968862]	[428.99526978 146.75270081 0.8405363 ]	[380.33380127 134.0196991 0.83982444]	[449.43460083 131.39213562 0.85921824]	[5.03453430e+02 7.88171509e+02 7.49200702e-01]	[5.23972778e+02 7.85548157e+02 7.17596054e-01]	[5.05969025e+02 7.54804565e+02 6.91050768e-01]	[4.26399902e+02 7.98431702e+02 6.70713663e-01]	[4.08469116e+02 7.90705994e+02 6.75913095e-01]	[4.41776672e+02 7.52289734e+02 7.17981100e-01]
[418.73223877 157.09138489 0.90431541]	[421.16390991 213.46214294 0.93637037]	[357.16680908 216.11608887 0.87947929]	[323.74316406 318.68093872 0.87244207]	[313.48239136 418.5567627 0.8769297 ]	[482.75204468 205.79396057 0.84636062]	[521.42999268 300.73345947 0.89427 ]	[549.56677246 398.26324463 0.856004 ]	[441.84225464 431.48623657 0.72942662]	[400.73171997 436.67816162 0.72023731]	[418.70172119 598.28918457 0.83792156]	[436.58013916 747.112854 0.79998434]	[482.96862793 421.34240723 0.71811116]	[500.76553345 580.34649658 0.89308 ]	[516.16442871 747.06842041 0.82222211]	[403.26351929 149.31629944 0.88016695]	[429.00012207 146.7789917 0.84213459]	[380.34176636 134.01603699 0.83844918]	[449.45629883 131.39089966 0.8584519 ]	[5.03394287e+02 7.90718323e+02 7.52781391e-01]	[5.23887756e+02 7.88101746e+02 7.22390652e-01]	[5.11009918e+02 7.52171265e+02 6.76806331e-01]	[4.26436829e+02 7.95870300e+02 6.88045979e-01]	[4.10987854e+02 7.90652161e+02 7.02932060e-01]	[4.41802002e+02 7.52252258e+02 7.37350464e-01]
[418.74789429 159.5247345 0.90147483]	[421.18670654 213.46858215 0.93720698]	[357.19882202 216.11584473 0.88133544]	[323.76269531 318.71987915 0.86636341]	[313.48806763 418.55175781 0.87703723]	[482.77081299 208.26330566 0.84768462]	[523.78887939 300.73233032 0.89427954]	[549.58685303 398.25164795 0.85407877]	[441.87191772 431.50027466 0.72560585]	[400.75177002 436.68185425 0.71728808]	[418.70996094 598.25738525 0.83624446]	[436.57138062 747.07843018 0.80032849]	[485.38198853 423.78903198 0.71274298]	[500.79998779 582.76489258 0.90309477]	[518.67486572 747.02838135 0.83033502]	[403.28741455 149.32020569 0.88092512]	[431.50079346 149.20635986 0.84840906]	[380.36233521 134.02030945 0.83286726]	[449.48980713 131.4065094 0.85709286]	[5.03466980e+02 7.90653259e+02 7.42868483e-01]	[5.26403198e+02 7.88076782e+02 7.04599500e-01]	[5.11047089e+02 7.49778809e+02 6.66126549e-01]	[4.26423706e+02 7.95803467e+02 7.01402128e-01]	[4.10961914e+02 7.90614929e+02 7.05533445e-01]	[441.8036499 752.21502686 0.75312084]
[418.78158569 157.10223389 0.90056235]	[421.21002197 213.47660828 0.93577588]	[359.57305908 216.10707092 0.88391471]	[326.31604004 318.6902771 0.86115777]	[313.51602173 416.14093018 0.87769473]	[482.80126953 208.29266357 0.84667718]	[523.83288574 300.7532959 0.88821024]	[552.09893799 400.628479 0.85088289]	[441.90661621 431.49887085 0.72034174]	[400.78222656 436.67871094 0.7172718 ]	[418.74194336 595.67199707 0.82417178]	[436.60388184 747.1105957 0.80809891]	[485.42877197 423.79223633 0.70500731]	[500.81552124 582.746521 0.89829385]	[518.74017334 747.05273438 0.83135039]	[403.34555054 149.31530762 0.87412757]	[431.55911255 149.21784973 0.85473043]	[382.75128174 133.97581482 0.83419734]	[452.00576782 131.39360046 0.84871757]	[5.05868866e+02 7.90710876e+02 7.18765795e-01]	[5.26419373e+02 7.88121277e+02 7.02500463e-01]	[5.16127747e+02 7.52185364e+02 6.32946610e-01]	[4.28964111e+02 7.93268860e+02 7.15641797e-01]	[4.11022980e+02 7.88161133e+02 7.15268672e-01]	[4.41821075e+02 7.52256836e+02 7.49848723e-01]
[421.13842773 159.52534485 0.90055448]	[421.22769165 213.48117065 0.93475801]	[359.57931519 216.10700989 0.8826713 ]	[328.85299683 318.66558838 0.86036634]	[313.52285767 416.11727905 0.87397754]	[482.83282471 208.30856323 0.84618104]	[523.87664795 300.76065063 0.88188624]	[552.12921143 400.62341309 0.84992266]	[441.91473389 431.48983765 0.71522993]	[400.79678345 436.65127563 0.71212631]	[418.70996094 595.70446777 0.82369643]	[436.60574341 747.12731934 0.80973929]	[485.43222046 423.80041504 0.70008075]	[500.87811279 582.83551025 0.90510911]	[518.75830078 746.98382568 0.82717359]	[405.81790161 149.32884216 0.86747336]	[434.05432129 149.23907471 0.86388445]	[382.81954956 134.02336121 0.8151291 ]	[452.07086182 131.40689087 0.84473455]	[5.03290649e+02 7.90606445e+02 6.47259653e-01]	[5.23863464e+02 7.88019470e+02 6.39745295e-01]	[5.18685974e+02 7.49748657e+02 6.42380416e-01]	[4.28925171e+02 7.95795288e+02 7.06403255e-01]	[4.11000275e+02 7.90609253e+02 7.14336216e-01]	[4.41839508e+02 7.52293091e+02 7.42579818e-01]
[421.24282837 159.61650085 0.88454628]	[421.30670166 213.46534729 0.92925406]	[359.69436646 216.04524231 0.88778216]	[331.43109131 318.6869812 0.86233503]	[316.00335693 418.59759521 0.90803462]	[482.92532349 208.34109497 0.83836031]	[523.9407959 300.75265503 0.87484431]	[554.70355225 400.6574707 0.85531163]	[444.3114624 434.03521729 0.71589589]	[400.82818604 439.11691284 0.71718216]	[418.72116089 590.63446045 0.8269279 ]	[436.58236694 747.08605957 0.80598354]	[485.47280884 426.36080933 0.6949988 ]	[503.26351929 582.93933105 0.91052794]	[521.22338867 747.09222412 0.83955157]	[405.92028809 151.7313385 0.8688094 ]	[436.61083984 149.26248169 0.88577843]	[382.85491943 134.03437805 0.79329634]	[457.09881592 131.36273193 0.85184425]	[5.05942017e+02 7.90602478e+02 6.24600649e-01]	[5.29035522e+02 7.88041809e+02 6.15952790e-01]	[5.18699280e+02 7.52269470e+02 6.21432006e-01]	[4.31536224e+02 7.90804504e+02 7.21249521e-01]	[4.13574158e+02 7.88115173e+02 7.14762330e-01]	[4.41779541e+02 7.52244690e+02 7.36757755e-01]
[421.30447388 159.61488342 0.8817656 ]	[421.36196899 213.46351624 0.92192608]	[359.77032471 216.02967834 0.88202339]	[333.98880005 318.63809204 0.88588506]	[316.01422119 416.15991211 0.90306884]	[485.35983276 210.78343201 0.83104658]	[524.00866699 300.73904419 0.85860133]	[557.23370361 400.6725769 0.86391765]	[444.34640503 434.04415894 0.71228552]	[400.86395264 439.12008667 0.71229208]	[418.73348999 590.60406494 0.8269313 ]	[436.60736084 747.08209229 0.81670463]	[487.92114258 426.37756348 0.69204938]	[503.28567505 582.93347168 0.91539073]	[521.25189209 747.11254883 0.8311404 ]	[410.93835449 151.74093628 0.86944622]	[436.6633606 149.26907349 0.89289361]	[385.375 134.0173645 0.77331787]	[457.13848877 131.36026001 0.8475911 ]	[5.13609985e+02 7.90719055e+02 6.09290540e-01]	[5.36693054e+02 7.88143311e+02 6.33828640e-01]	[5.16148621e+02 7.54752563e+02 5.93826532e-01]	[4.31550079e+02 7.90773315e+02 7.38881946e-01]	[4.16039062e+02 7.88095703e+02 7.22029686e-01]	[4.41782501e+02 7.52243408e+02 7.50207007e-01]
[421.38858032 162.10279846 0.8667714 ]	[423.77658081 213.45153809 0.91253734]	[362.2175293 216.00184631 0.87117279]	[336.45617676 318.60327148 0.9029876 ]	[316.07647705 418.55285645 0.90951675]	[485.41815186 208.35639954 0.82704479]	[526.46289062 303.21429443 0.82854754]	[557.27478027 400.72393799 0.86701322]	[444.3843689 434.04928589 0.70477057]	[403.25485229 439.12408447 0.7095176 ]	[418.73492432 590.5690918 0.82870513]	[436.59066772 747.07373047 0.81099093]	[488.00369263 426.38815308 0.68582821]	[503.33291626 585.34667969 0.90781593]	[521.27258301 749.58172607 0.84582549]	[413.5144043 151.77037048 0.88730317]	[439.09823608 149.29463196 0.90237308]	[387.93286133 134.00276184 0.76609761]	[457.19821167 131.38916016 0.85745209]	[5.23834534e+02 7.95824219e+02 7.09470749e-01]	[5.41849670e+02 7.90624329e+02 7.35190034e-01]	[5.08508331e+02 7.57355957e+02 6.32932007e-01]	[4.31489410e+02 7.93238281e+02 7.09500432e-01]	[4.13541351e+02 7.88149231e+02 7.10148871e-01]	[4.41776764e+02 7.52237305e+02 7.48797297e-01]
[423.84121704 162.11894226 0.8538813 ]	[423.83901978 213.46350098 0.90572417]	[362.2840271 216.01464844 0.86062866]	[336.52597046 318.57363892 0.9232164 ]	[318.51922607 418.57827759 0.9147619 ]	[485.45959473 210.79116821 0.82505071]	[526.54217529 303.24041748 0.81295323]	[559.7243042 400.71331787 0.87247485]	[444.41195679 434.09967041 0.69979602]	[403.26849365 439.14709473 0.70919347]	[418.72579956 593.13818359 0.8234812 ]	[436.58703613 747.08178711 0.8103236 ]	[490.49008179 428.93502808 0.67760736]	[503.35501099 585.39923096 0.89895147]	[521.296875 749.58856201 0.85256016]	[416.02694702 151.7820282 0.90056872]	[439.18148804 149.31829834 0.91268563]	[390.47164917 133.98405457 0.78404653]	[459.63101196 131.39137268 0.87232149]	[5.23838745e+02 7.95787598e+02 7.23669231e-01]	[5.41853210e+02 7.90608765e+02 7.39886284e-01]	[5.11049774e+02 7.57377380e+02 6.39482737e-01]	[4.31503479e+02 7.90782837e+02 7.19508469e-01]	[4.13542877e+02 7.88103943e+02 7.12483764e-01]	[4.41765137e+02 7.52244873e+02 7.46054232e-01]
[423.8394165 162.12023926 0.85418445]	[423.84783936 213.46968079 0.90487587]	[362.28863525 216.02319336 0.85996872]	[336.52575684 318.57455444 0.92346597]	[318.51733398 418.58328247 0.91540831]	[485.46853638 210.79104614 0.8236295 ]	[526.5380249 303.24234009 0.8129822 ]	[559.72796631 400.71124268 0.87305123]	[444.40994263 434.07827759 0.69840127]	[403.27090454 439.12915039 0.70633513]	[418.73660278 593.1217041 0.82209975]	[436.5866394 747.07922363 0.81231666]	[490.48446655 426.43643188 0.67717952]	[503.35641479 585.40313721 0.89912838]	[521.29663086 749.5847168 0.85455567]	[416.02545166 151.78193665 0.9003818 ]	[439.1819458 149.31997681 0.91357338]	[390.47296143 133.98776245 0.78441375]	[459.63473511 131.39573669 0.87389648]	[5.23808167e+02 7.93348755e+02 7.29798734e-01]	[5.41837708e+02 7.90602417e+02 7.43845880e-01]	[5.11055023e+02 7.57370117e+02 6.40762210e-01]	[4.31505371e+02 7.90797119e+02 7.20754445e-01]	[4.13548401e+02 7.88117188e+02 7.17943907e-01]	[4.41762512e+02 7.52238464e+02 7.48376250e-01]
[423.92605591 162.1342926 0.84127498]	[426.39389038 213.46083069 0.89158177]	[364.81060791 216.01428223 0.8447386 ]	[336.56677246 318.57867432 0.92673039]	[318.54556274 416.05673218 0.88864684]	[487.99124146 210.7771759 0.80983031]	[529.02520752 303.20333862 0.80650485]	[559.7678833 400.68530273 0.88149613]	[446.89013672 434.09628296 0.68609005]	[403.31451416 439.1166687 0.69546032]	[418.73944092 590.61553955 0.82511199]	[436.58117676 747.09185791 0.80893707]	[493.05682373 428.93743896 0.67291629]	[503.39291382 585.41809082 0.89315522]	[521.28942871 749.57702637 0.85384309]	[416.10638428 151.79647827 0.91266 ]	[439.24694824 149.348526 0.91698903]	[390.48251343 133.98898315 0.79812676]	[459.70727539 131.42204285 0.881019 ]	[5.21396118e+02 7.93238953e+02 7.43878067e-01]	[5.41796448e+02 7.88180237e+02 7.54969418e-01]	[5.11079254e+02 7.57384644e+02 6.52090311e-01]	[4.31511566e+02 7.90789001e+02 7.17441082e-01]	[4.13552979e+02 7.88113037e+02 7.13686109e-01]	[4.41751099e+02 7.52256958e+02 7.38282025e-01]
[426.43771362 162.12605286 0.83562893]	[431.48986816 213.46891785 0.88438725]	[367.37542725 216.03335571 0.83559757]	[336.59234619 318.60171509 0.92338777]	[318.65155029 418.56030273 0.90532732]	[493.10620117 208.31988525 0.80330944]	[529.04333496 303.2354126 0.80679786]	[559.82342529 400.73751831 0.89171493]	[446.96069336 434.10458374 0.68225372]	[403.33013916 436.68237305 0.6945591 ]	[418.75128174 590.58300781 0.82770282]	[436.57025146 747.08624268 0.80782294]	[495.64083862 428.96081543 0.67864293]	[503.36831665 585.40893555 0.89299756]	[521.30407715 747.16656494 0.85794955]	[418.55355835 151.81690979 0.92868638]	[439.3059082 149.3356781 0.91494823]	[393.03433228 134.01991272 0.79566675]	[459.74136353 131.38824463 0.9021523 ]	[5.23829590e+02 7.93249023e+02 7.50225306e-01]	[5.41835388e+02 7.88154663e+02 7.54200637e-01]	[5.13569641e+02 7.57312988e+02 6.56317234e-01]	[4.31517914e+02 7.90781982e+02 7.18072593e-01]	[4.13542175e+02 7.88110657e+02 7.09833264e-01]	[4.41743408e+02 7.52244385e+02 7.37810433e-01]
[431.50271606 162.11784363 0.83632201]	[434.07891846 213.46601868 0.90014112]	[369.95983887 216.02685547 0.83593053]	[336.64553833 318.63186646 0.92589802]	[318.70275879 418.55215454 0.90235329]	[495.67913818 208.29458618 0.81147099]	[531.59771729 303.29150391 0.79487586]	[562.24609375 400.76260376 0.90174568]	[449.44961548 434.09481812 0.68169343]	[403.36752319 436.64657593 0.69171315]	[418.80493164 588.03820801 0.84574419]	[436.55548096 747.07580566 0.80454004]	[495.67822266 428.96359253 0.68056488]	[503.37023926 585.40356445 0.8932907 ]	[521.28485107 749.55487061 0.85379303]	[418.63476562 151.8082428 0.9437604 ]	[441.73822021 149.3092804 0.91807139]	[395.53344727 133.98178101 0.8148402 ]	[459.84674072 131.39385986 0.90155959]	[5.23868896e+02 7.93363281e+02 7.41393268e-01]	[5.41859985e+02 7.90594666e+02 7.60329962e-01]	[5.11028046e+02 7.57339050e+02 6.64213777e-01]	[4.31500824e+02 7.93222717e+02 7.12224066e-01]	[4.13526703e+02 7.88146301e+02 7.10522473e-01]	[4.41729492e+02 7.52232056e+02 7.37915695e-01]
[434.10263062 162.10162354 0.84418398]	[436.56872559 213.47299194 0.91036475]	[372.48696899 216.02844238 0.84035546]	[339.03948975 318.60635376 0.92573273]	[321.14901733 418.5776062 0.89300281]	[498.16439819 208.32618713 0.82490313]	[536.65765381 303.28048706 0.79951769]	[562.29797363 400.76895142 0.90445924]	[449.42684937 434.09100342 0.6823622 ]	[403.38729858 436.62509155 0.68763673]	[418.80548096 587.9989624 0.85044032]	[436.56768799 747.05639648 0.80586296]	[495.61203003 428.97576904 0.6740728 ]	[503.36776733 585.40545654 0.8906334 ]	[521.29058838 749.5536499 0.85266548]	[418.71047974 151.79972839 0.94186985]	[441.83886719 149.29956055 0.90762943]	[395.61816406 133.94560242 0.83335763]	[462.26638794 131.42723083 0.89272189]	[5.23903625e+02 7.95829041e+02 7.32715964e-01]	[5.41894714e+02 7.90594177e+02 7.56015897e-01]	[5.08534088e+02 7.57346191e+02 6.57737136e-01]	[4.31515717e+02 7.90813599e+02 7.19268680e-01]	[4.13528320e+02 7.88127075e+02 7.09423780e-01]	[4.41739014e+02 7.52211304e+02 7.42003858e-01]
[436.66577148 159.63009644 0.86313206]	[436.68280029 213.45097351 0.9253633 ]	[375.03460693 216.00007629 0.85523927]	[339.13070679 318.5585022 0.92239642]	[321.22909546 416.16259766 0.87447417]	[498.24008179 210.7820282 0.83811021]	[536.72076416 303.29794312 0.80722558]	[562.31292725 400.83508301 0.89642507]	[449.46395874 434.0791626 0.68012071]	[405.86157227 436.62359619 0.68043816]	[421.15100098 587.9777832 0.85110575]	[436.55911255 747.05969238 0.80210477]	[495.63012695 428.96841431 0.67344838]	[503.36029053 585.39764404 0.88917232]	[521.30291748 749.63049316 0.85298103]	[421.16534424 151.79203796 0.93859255]	[444.33782959 149.29444885 0.88353217]	[398.2220459 133.989151 0.84654093]	[462.39697266 131.43022156 0.87127203]	[5.21403320e+02 7.93339294e+02 7.46266603e-01]	[5.41800232e+02 7.90609070e+02 7.66608596e-01]	[5.11090179e+02 7.59878967e+02 6.37332737e-01]	[4.31535492e+02 7.90802795e+02 7.19847143e-01]	[4.13542755e+02 7.88118103e+02 7.08733678e-01]	[4.41726013e+02 7.52215881e+02 7.36190498e-01]
[439.1607666 162.09020996 0.88824296]	[439.15176392 213.45703125 0.93607116]	[377.51177979 215.98350525 0.86520344]	[339.25167847 318.52520752 0.91409737]	[321.27838135 416.1048584 0.85924047]	[500.7180481 210.83984375 0.86034137]	[539.18914795 303.29177856 0.81485796]	[562.35650635 403.25604248 0.89411211]	[452.01696777 436.58236694 0.67947066]	[408.38995361 436.64794922 0.67255539]	[421.17904663 585.58001709 0.85829318]	[436.58566284 747.04223633 0.80682337]	[495.69570923 431.52679443 0.67889994]	[503.34317017 585.35400391 0.89228427]	[521.32983398 749.58959961 0.85982138]	[421.28546143 151.78961182 0.92679882]	[446.93527222 149.29394531 0.8667897 ]	[400.65734863 134.03666687 0.8572039 ]	[464.90914917 131.4271698 0.84687859]	[5.18735413e+02 7.93288330e+02 7.42301524e-01]	[5.36701660e+02 7.90622681e+02 7.53509223e-01]	[5.18728088e+02 7.54835876e+02 6.33771002e-01]	[4.31537628e+02 7.93215454e+02 7.19417691e-01]	[4.13552032e+02 7.88107971e+02 7.12124109e-01]	[4.41752319e+02 7.52192810e+02 7.33106554e-01]
[439.15951538 162.08956909 0.88843542]	[439.15100098 213.46185303 0.9358983 ]	[377.50869751 215.98994446 0.86448491]	[339.24758911 318.52993774 0.91468698]	[321.28173828 416.10354614 0.85924089]	[500.7203064 210.84501648 0.86115652]	[539.20739746 305.76620483 0.81458682]	[562.35668945 403.25604248 0.89435738]	[452.02609253 436.60372925 0.68281591]	[408.40133667 436.66622925 0.67398107]	[421.1803894 585.56555176 0.85938662]	[436.58856201 747.03466797 0.8063556 ]	[495.69549561 431.54660034 0.68031645]	[503.35137939 585.35455322 0.89164609]	[521.33483887 749.60888672 0.85783446]	[421.28555298 151.79148865 0.92786455]	[446.93383789 149.29714966 0.86721694]	[400.66043091 134.03656006 0.85657769]	[464.91116333 131.43074036 0.84629691]	[5.18735962e+02 7.93282532e+02 7.33413279e-01]	[5.36699463e+02 7.90618225e+02 7.47168422e-01]	[5.18731140e+02 7.57332458e+02 6.37972713e-01]	[4.31553589e+02 7.90814819e+02 7.16977298e-01]	[4.13572266e+02 7.88102051e+02 7.14576960e-01]	[4.41749542e+02 7.52183228e+02 7.32837200e-01]
[439.21038818 162.08647156 0.89363086]	[439.23391724 213.4657135 0.93741667]	[377.56869507 216.00192261 0.87300664]	[341.69451904 318.57455444 0.90716952]	[326.31280518 416.02734375 0.83398479]	[500.83505249 210.84564209 0.86549354]	[541.68536377 308.31976318 0.82608116]	[562.41687012 403.29428101 0.89400423]	[452.02581787 436.58746338 0.67980236]	[408.40808105 436.66308594 0.67589945]	[421.18325806 587.97521973 0.85812175]	[436.56948853 747.05499268 0.80241919]	[495.67944336 431.52511597 0.67716289]	[503.36248779 585.38323975 0.88579673]	[521.31079102 749.66369629 0.85645282]	[421.37536621 151.79301453 0.91244793]	[449.46466064 149.32336426 0.86427683]	[400.76135254 136.43154907 0.84408683]	[467.4899292 131.4460144 0.84201133]	[5.21231567e+02 7.95789856e+02 7.46298254e-01]	[5.39225586e+02 7.90680115e+02 7.64672577e-01]	[5.16185852e+02 7.59930298e+02 6.33979738e-01]	[4.31545959e+02 7.93236633e+02 7.15248287e-01]	[4.13553284e+02 7.88137634e+02 7.12787032e-01]	[4.41736084e+02 7.52222900e+02 7.27547407e-01]
[441.90664673 162.10754395 0.86714214]	[441.88562012 213.48269653 0.92356688]	[380.24349976 215.90060425 0.8878361 ]	[354.45321655 316.17251587 0.88121283]	[334.00985718 416.11303711 0.86699718]	[505.91601562 213.36065674 0.86611396]	[541.93780518 308.38943481 0.86436284]	[564.94451904 408.41604614 0.86046076]	[457.06735229 434.11282349 0.689188 ]	[413.53366089 436.62451172 0.67785674]	[421.26947021 587.98699951 0.85745269]	[436.60891724 747.06829834 0.80812711]	[498.25015259 431.55093384 0.69627637]	[503.47497559 590.58001709 0.83534592]	[521.37261963 752.27392578 0.83456194]	[434.06381226 151.76112366 0.88527143]	[459.64260864 149.3327179 0.90653443]	[408.47866821 133.95983887 0.77586395]	[480.14599609 131.4466095 0.87811542]	[5.21260376e+02 8.00910461e+02 7.25552619e-01]	[5.39285889e+02 7.93213196e+02 7.52122700e-01]	[5.18721497e+02 7.67514832e+02 6.89998627e-01]	[4.34087585e+02 7.93219910e+02 7.12776959e-01]	[4.16054626e+02 7.88125244e+02 7.20944762e-01]	[4.41748688e+02 7.52237915e+02 7.22878218e-01]
[446.86950684 162.09361267 0.84158164]	[444.36499023 213.47987366 0.90505087]	[382.79449463 215.89916992 0.86087602]	[357.06262207 318.54812622 0.92256641]	[336.47903442 416.0791626 0.87643552]	[508.45574951 213.33792114 0.84025347]	[544.35656738 308.41470337 0.85448378]	[565.06164551 410.97714233 0.84275168]	[457.16970825 434.11697388 0.70116496]	[416.0458374 436.59875488 0.68249696]	[421.29986572 585.57678223 0.85905975]	[436.61721802 747.10754395 0.80911273]	[500.70281982 434.06036377 0.70992219]	[505.89749146 590.5871582 0.82987273]	[521.37902832 752.24163818 0.84053439]	[436.66723633 151.74824524 0.9081955 ]	[459.79025269 149.32020569 0.91253018]	[411.03253174 133.89920044 0.78683054]	[480.2522583 131.39505005 0.89542782]	[5.21247864e+02 7.98433472e+02 7.30002403e-01]	[5.39274597e+02 7.90822449e+02 7.57429957e-01]	[5.18744507e+02 7.67490051e+02 6.86855435e-01]	[4.34067505e+02 7.90795837e+02 7.13090360e-01]	[4.16042175e+02 7.88108154e+02 7.18273997e-01]	[4.41774567e+02 7.52271545e+02 7.26579487e-01]
[446.86868286 162.09321594 0.84163469]	[444.36349487 213.48139954 0.90528899]	[382.79406738 215.89988708 0.86105502]	[357.06152344 318.54882812 0.92297816]	[336.47668457 416.07962036 0.87628263]	[508.4536438 213.33929443 0.84070718]	[544.35803223 310.86636353 0.85518134]	[565.06280518 410.98425293 0.84247065]	[457.16949463 434.11636353 0.70107335]	[416.04812622 436.59936523 0.68265569]	[421.30245972 585.57702637 0.85923165]	[436.6270752 747.09674072 0.81029427]	[500.70132446 434.05834961 0.70947719]	[505.89321899 590.57910156 0.83064938]	[521.37854004 752.24401855 0.84079015]	[436.66665649 151.74798584 0.9080615 ]	[459.78985596 149.32119751 0.91263634]	[411.0333252 133.90097046 0.78801101]	[480.2515564 131.39622498 0.89496171]	[5.21244019e+02 7.98425537e+02 7.31345892e-01]	[5.39269897e+02 7.90819397e+02 7.59556711e-01]	[5.18747009e+02 7.67495972e+02 6.89020038e-01]	[4.34071259e+02 7.90794312e+02 7.15071976e-01]	[4.16044861e+02 7.88103394e+02 7.18111157e-01]	[4.41779022e+02 7.52257568e+02 7.28148580e-01]
[449.51846313 159.60054016 0.83616853]	[449.47647095 213.48440552 0.88101202]	[385.40319824 215.92120361 0.83197588]	[357.15823364 316.15048218 0.93210983]	[336.6178894 413.50183105 0.86250752]	[513.63220215 213.3049469 0.82183713]	[544.44915771 310.94894409 0.84874469]	[567.52575684 413.51260376 0.83317876]	[459.65515137 436.60559082 0.72043931]	[416.16442871 436.6031189 0.692509 ]	[421.31851196 588.07098389 0.85147458]	[436.6321106 747.1194458 0.8134023]	[500.81274414 434.11080933 0.71831465]	[505.94952393 590.63842773 0.82152468]	[521.38824463 752.17779541 0.85200685]	[439.16030884 151.74136353 0.92993897]	[462.25601196 149.28469849 0.90969735]	[416.10116577 133.87652588 0.81725138]	[482.70578003 131.40113831 0.91672647]	[5.21236511e+02 7.98421509e+02 7.43872881e-01]	[5.39267212e+02 7.90801270e+02 7.62617171e-01]	[5.18760376e+02 7.65015137e+02 6.87968969e-01]	[4.34065552e+02 7.93230103e+02 7.01023996e-01]	[4.16054291e+02 7.88133179e+02 7.18998551e-01]	[4.41789368e+02 7.52298218e+02 7.28519142e-01]
[449.51809692 159.5994873 0.83627605]	[449.47769165 213.48344421 0.88111728]	[387.85977173 215.915802 0.83150268]	[357.15917969 316.15109253 0.93202609]	[336.61575317 413.50436401 0.86310601]	[513.63012695 213.30548096 0.82195026]	[544.44683838 310.94842529 0.84878534]	[567.52307129 413.51495361 0.83431065]	[459.65332031 436.61010742 0.72044897]	[416.16223145 436.60824585 0.69307083]	[421.31918335 588.08422852 0.84867805]	[436.62954712 747.11456299 0.81354922]	[500.81091309 434.11584473 0.7184093 ]	[505.94915771 590.63665771 0.82144123]	[521.38879395 752.17645264 0.85119838]	[439.16036987 151.74015808 0.92974389]	[462.25521851 149.28546143 0.91003275]	[416.10183716 133.87860107 0.81721175]	[480.38287354 131.40228271 0.9157334 ]	[5.21221863e+02 7.98398438e+02 7.39948571e-01]	[5.39251587e+02 7.90793091e+02 7.61734962e-01]	[5.18766174e+02 7.65014038e+02 6.88497484e-01]	[4.34069580e+02 7.93226746e+02 7.03136861e-01]	[4.16056580e+02 7.88132996e+02 7.20020533e-01]	[4.41789307e+02 7.52290283e+02 7.30145633e-01]
[454.59716797 159.57752991 0.84735912]	[454.64117432 213.44132996 0.89601195]	[392.98416138 213.5002594 0.83174479]	[359.64315796 316.08908081 0.92400759]	[339.20825195 413.58053589 0.86977649]	[518.70910645 213.30073547 0.8408522 ]	[546.9675293 313.50762939 0.84800941]	[570.01843262 413.50756836 0.81536877]	[459.6647644 436.62643433 0.72096777]	[416.13885498 436.61096191 0.69208604]	[421.3203125 588.06109619 0.85081184]	[436.63851929 747.16485596 0.81408358]	[500.8348999 436.59274292 0.72245872]	[505.95834351 590.57525635 0.82152897]	[521.39349365 752.23083496 0.84317678]	[439.25387573 149.33995056 0.92175406]	[462.39047241 149.24816895 0.89335692]	[418.7043457 133.85745239 0.81510025]	[482.8861084 131.4453125 0.89757663]	[5.21230835e+02 7.98425049e+02 7.44406402e-01]	[5.39260681e+02 7.90814758e+02 7.65691400e-01]	[5.18774353e+02 7.67484314e+02 7.03145921e-01]	[4.31535431e+02 7.93325378e+02 6.91532969e-01]	[4.13586090e+02 7.88200562e+02 7.21947968e-01]	[4.41813232e+02 7.54790039e+02 7.28166878e-01]
[459.69314575 159.58042908 0.88792133]	[459.61715698 213.42260742 0.92377949]	[395.62765503 213.47377014 0.86011422]	[362.33267212 316.09869385 0.89114904]	[341.81811523 413.57766724 0.83954698]	[521.25024414 213.31213379 0.8645767 ]	[549.53747559 316.01156616 0.86064434]	[572.58288574 416.03759766 0.82248443]	[459.83135986 436.57678223 0.72323352]	[418.68270874 434.11740112 0.69958746]	[421.35931396 588.03033447 0.84461021]	[436.59259033 749.58081055 0.80169612]	[503.33236694 434.08514404 0.70696098]	[505.9826355 590.56713867 0.81591284]	[521.40393066 752.27709961 0.83599138]	[441.88049316 149.32467651 0.893902 ]	[469.96417236 149.27207947 0.85829043]	[421.32846069 133.87011719 0.8411451 ]	[487.98373413 131.43830872 0.85505062]	[5.21208557e+02 7.98409363e+02 7.39036322e-01]	[5.39251465e+02 7.90823547e+02 7.69845784e-01]	[5.21203979e+02 7.67530640e+02 7.18818963e-01]	[4.31509216e+02 7.95828308e+02 6.90024436e-01]	[4.13553589e+02 7.90652405e+02 7.28474140e-01]	[4.41794159e+02 7.57320374e+02 7.10343361e-01]
[459.78125 159.60798645 0.89385688]	[459.67617798 213.41749573 0.93052113]	[398.06143188 213.44332886 0.86844569]	[367.3755188 316.09768677 0.87523293]	[349.37088013 416.09326172 0.83747113]	[521.30114746 213.34280396 0.8742007 ]	[549.5736084 315.94665527 0.85545421]	[572.60473633 416.02478027 0.8166976 ]	[462.19610596 434.09088135 0.72246349]	[418.70608521 434.08789062 0.70179921]	[421.38064575 588.01391602 0.84455556]	[436.60913086 749.55621338 0.80879301]	[503.38589478 434.05343628 0.69730759]	[508.4861145 590.5479126 0.80795687]	[521.41906738 752.24902344 0.84141487]	[444.36260986 149.33511353 0.87432504]	[472.5741272 149.28617859 0.85649681]	[423.80905151 133.86044312 0.83170599]	[490.57879639 131.42449951 0.85281408]	[5.21231995e+02 7.98392151e+02 7.53226280e-01]	[5.39276123e+02 7.90798706e+02 7.75365174e-01]	[5.21202637e+02 7.67488220e+02 7.18469501e-01]	[4.28992065e+02 7.95798584e+02 6.92275524e-01]	[4.13529175e+02 7.90630981e+02 7.22365379e-01]	[4.41818573e+02 7.54847900e+02 7.21284986e-01]
[462.2102356 159.58470154 0.89500219]	[459.76812744 213.40768433 0.93615341]	[398.12454224 213.4384613 0.87827128]	[372.52233887 316.09475708 0.87897617]	[354.48855591 418.60754395 0.87275159]	[521.40142822 213.3417511 0.87588137]	[552.09619141 316.00854492 0.866364 ]	[572.59735107 416.08215332 0.82441592]	[462.26580811 434.04644775 0.71847367]	[418.75244141 434.06253052 0.69961214]	[423.78164673 588.07714844 0.83310974]	[436.59912109 747.16741943 0.80702049]	[503.45343018 431.54092407 0.68396181]	[508.50686646 588.04864502 0.81888574]	[521.42016602 752.22613525 0.84023911]	[446.93444824 149.29579163 0.85883629]	[477.60058594 149.28684998 0.87310159]	[426.36654663 133.81201172 0.80098987]	[495.65457153 131.39315796 0.84589195]	[5.21216858e+02 7.98392212e+02 7.52527118e-01]	[5.39265259e+02 7.90805725e+02 7.76231527e-01]	[5.21215393e+02 7.65076416e+02 7.14760125e-01]	[4.28984009e+02 7.93327148e+02 6.99065149e-01]	[4.13530945e+02 7.90607178e+02 7.25337386e-01]	[4.41821167e+02 7.57311401e+02 7.20031083e-01]
[462.29067993 159.62783813 0.88630235]	[462.18734741 213.39334106 0.93265826]	[398.19421387 213.42622375 0.88586599]	[375.10388184 316.1159668 0.90186822]	[354.55944824 418.60681152 0.88169658]	[523.83898926 213.34066772 0.87711442]	[554.64300537 316.07354736 0.86628222]	[572.59161377 416.10620117 0.8269037 ]	[462.31362915 434.06652832 0.72417521]	[418.79699707 434.07199097 0.70377642]	[423.77859497 585.54473877 0.83899021]	[436.60137939 749.55767822 0.8043434 ]	[505.86962891 434.05999756 0.68474358]	[511.05322266 588.04638672 0.81221396]	[521.42340088 752.23321533 0.83658731]	[449.51251221 149.33596802 0.85791868]	[477.70001221 149.31889343 0.88916254]	[428.9375 131.4380188 0.78531349]	[498.2258606 131.39248657 0.8804276 ]	[5.18792114e+02 7.95884338e+02 7.40530908e-01]	[5.39253845e+02 7.90796814e+02 7.72793114e-01]	[5.21220276e+02 7.65073730e+02 7.17025101e-01]	[4.28966980e+02 7.93324341e+02 6.99392974e-01]	[4.13515778e+02 7.88207825e+02 7.20754862e-01]	[4.41818298e+02 7.54847900e+02 7.27124810e-01]
[462.34860229 159.62533569 0.881724 ]	[462.25839233 213.37995911 0.93398559]	[398.2494812 213.41091919 0.88888443]	[377.57653809 316.10220337 0.92158735]	[356.98049927 418.56307983 0.88316125]	[523.9130249 213.33482361 0.87494421]	[554.67858887 315.98535156 0.84922671]	[570.09588623 416.08166504 0.82312739]	[462.36825562 434.07598877 0.71695298]	[421.18798828 434.08731079 0.70363706]	[423.87939453 588.10583496 0.81238425]	[436.61914062 749.55871582 0.8039816 ]	[505.93041992 434.07003784 0.67816913]	[511.10314941 590.54400635 0.79922181]	[521.41967773 752.20953369 0.83943355]	[452.05599976 149.32675171 0.8573941 ]	[480.13912964 149.32922363 0.9001708 ]	[428.99731445 131.41371155 0.78595275]	[500.68908691 131.39089966 0.89683807]	[5.18753174e+02 7.95876587e+02 7.37573624e-01]	[5.39227417e+02 7.90795105e+02 7.71868646e-01]	[5.21242493e+02 7.65039490e+02 7.15782642e-01]	[4.31530731e+02 7.93320801e+02 6.98091567e-01]	[4.13581421e+02 7.88206177e+02 7.31059551e-01]	[4.41797882e+02 7.54832153e+02 7.24728823e-01]
[462.42736816 159.62359619 0.86869478]	[462.31222534 213.3551178 0.9306556 ]	[400.65270996 213.39729309 0.8894937 ]	[377.66650391 316.0920105 0.92307311]	[357.12612915 418.58688354 0.90041983]	[523.97241211 213.31851196 0.86806756]	[557.22766113 315.99398804 0.85111153]	[570.04431152 416.02154541 0.82298207]	[462.40234375 434.06134033 0.7166909 ]	[421.20397949 434.0743103 0.70706815]	[423.89569092 590.59942627 0.81495464]	[436.63247681 747.14434814 0.81303734]	[505.96099854 434.05780029 0.67927623]	[516.16113281 588.10949707 0.81008047]	[521.42077637 752.1920166 0.84096134]	[454.6227417 149.31913757 0.87097806]	[480.21044922 149.32084656 0.90915912]	[431.55105591 131.41879272 0.79580808]	[500.71725464 131.38525391 0.89406681]	[5.18686401e+02 7.95863525e+02 7.21288145e-01]	[5.39201538e+02 7.90787720e+02 7.65067041e-01]	[5.21263123e+02 7.64988159e+02 7.16961861e-01]	[4.31558777e+02 7.93300537e+02 6.82527423e-01]	[4.16033325e+02 7.88206116e+02 7.27974355e-01]	[4.41803436e+02 7.54789673e+02 7.28456676e-01]
[464.9100647 162.087677 0.84929287]	[462.40127563 213.37487793 0.92307866]	[400.74917603 213.3979187 0.88175428]	[377.73815918 316.11117554 0.92281038]	[359.6550293 418.63946533 0.90790832]	[526.44610596 213.32980347 0.85881221]	[559.76751709 315.96243286 0.85201228]	[570.01422119 413.59179688 0.82443821]	[464.82357788 434.06283569 0.70589334]	[421.25057983 434.07223511 0.7016353 ]	[426.42730713 590.61657715 0.79452932]	[436.67919922 747.14916992 0.81368244]	[508.45565796 434.05905151 0.6678853 ]	[518.67382812 588.08758545 0.82602036]	[521.43353271 752.18762207 0.84122354]	[457.1675415 149.34806824 0.89605248]	[480.29794312 149.34237671 0.91433477]	[434.07858276 131.41543579 0.80570257]	[500.78369141 131.40293884 0.91749698]	[5.18677856e+02 7.95857849e+02 7.22070992e-01]	[5.39209412e+02 7.90793701e+02 7.71105289e-01]	[5.21272827e+02 7.64976196e+02 7.14580417e-01]	[4.34050507e+02 7.93337341e+02 6.78138435e-01]	[4.16056732e+02 7.90608704e+02 7.31710553e-01]	[4.41815399e+02 7.54794800e+02 7.12923646e-01]
[464.94592285 159.62913513 0.84603596]	[462.42218018 213.37043762 0.91877162]	[400.78082275 213.39518738 0.87598574]	[380.0930481 316.12988281 0.92083859]	[359.71697998 418.6343689 0.90645909]	[526.46942139 213.31538391 0.85201156]	[559.81207275 316.01626587 0.86638546]	[570.02026367 416.07516479 0.83466029]	[464.83517456 434.06182861 0.70704889]	[421.27459717 434.07144165 0.70255363]	[426.43835449 590.60455322 0.79336804]	[436.67272949 747.16644287 0.81133592]	[508.45230103 434.05908203 0.669056 ]	[518.7053833 588.03863525 0.83503771]	[523.76806641 752.19812012 0.84227389]	[457.20056152 149.35147095 0.90027368]	[480.32382202 149.345047 0.91208375]	[434.12054443 131.39898682 0.81238502]	[500.80447388 131.43113708 0.92956692]	[5.18699707e+02 7.95867981e+02 7.26255715e-01]	[5.39222839e+02 7.90801453e+02 7.70497501e-01]	[5.21271667e+02 7.64973755e+02 7.17233658e-01]	[4.34041351e+02 7.93332275e+02 6.72711372e-01]	[4.16061859e+02 7.90616577e+02 7.27097690e-01]	[4.41819855e+02 7.54813843e+02 7.12055564e-01]
[464.96044922 159.62107849 0.84476125]	[464.81652832 213.3795166 0.91302574]	[400.80136108 213.4022522 0.87446004]	[380.11419678 316.16177368 0.92355239]	[359.78244019 418.67825317 0.9049651 ]	[526.53497314 213.3120575 0.83766401]	[562.21142578 316.02029419 0.87703818]	[570.04534912 416.08691406 0.83803177]	[464.85766602 434.06820679 0.70132148]	[421.29748535 434.06881714 0.6969651 ]	[428.92504883 590.61218262 0.78934991]	[436.69308472 747.16088867 0.81346637]	[508.46609497 434.06658936 0.66618073]	[518.71173096 588.06121826 0.831833 ]	[523.76977539 752.20806885 0.84304529]	[457.21148682 149.3445282 0.90038306]	[480.33917236 149.34158325 0.91349196]	[436.55197144 131.40252686 0.81716669]	[500.82025146 131.44021606 0.93568456]	[5.18711609e+02 7.95879517e+02 7.32107460e-01]	[5.39229370e+02 7.90803650e+02 7.73097098e-01]	[5.21266968e+02 7.64983093e+02 7.18485355e-01]	[4.34066589e+02 7.93333069e+02 6.75902426e-01]	[4.16080688e+02 7.90612000e+02 7.28469074e-01]	[4.41818756e+02 7.54802979e+02 7.08244503e-01]
[467.39346313 159.61807251 0.84271669]	[464.81530762 213.38392639 0.91361237]	[400.79940796 213.41085815 0.87645441]	[380.11749268 318.54638672 0.92555326]	[359.82800293 418.68994141 0.9030776 ]	[526.53735352 213.31109619 0.83597463]	[562.24108887 316.07278442 0.89430904]	[570.06170654 416.09573364 0.83582544]	[464.91217041 434.08868408 0.69557118]	[421.34381104 434.07891846 0.69216257]	[428.97192383 590.60241699 0.78781587]	[436.67892456 747.16314697 0.81100905]	[508.51501465 434.0970459 0.66331077]	[518.7434082 588.06671143 0.83356863]	[523.76776123 752.19805908 0.84406322]	[459.58987427 149.34745789 0.90332806]	[480.35293579 149.33042908 0.91389 ]	[436.5612793 131.41210938 0.82106835]	[500.81445312 131.42779541 0.93464434]	[5.18686096e+02 7.95856262e+02 7.29142308e-01]	[5.39213013e+02 7.90801575e+02 7.72495389e-01]	[5.21260498e+02 7.64969055e+02 7.16650665e-01]	[4.34064056e+02 7.93313599e+02 6.75737083e-01]	[4.16071136e+02 7.88212708e+02 7.28113770e-01]	[4.41804688e+02 7.54813110e+02 7.04052687e-01]
[467.39471436 159.61737061 0.84287685]	[462.45065308 213.38401794 0.91357899]	[400.79693604 213.41333008 0.87697697]	[380.11834717 318.54608154 0.92535806]	[359.82843018 418.69036865 0.90319872]	[526.53155518 213.31005859 0.83677036]	[562.24462891 316.08065796 0.8951335 ]	[570.07781982 416.0970459 0.83382165]	[464.90844727 434.08804321 0.69686854]	[421.34136963 434.07592773 0.69274181]	[428.96292114 590.5848999 0.78577322]	[436.68881226 747.16607666 0.8113966 ]	[508.51031494 434.09820557 0.66450924]	[518.73858643 588.06640625 0.8327018 ]	[523.7734375 752.20281982 0.84332019]	[459.59106445 149.34686279 0.90383446]	[480.35501099 149.32919312 0.91383779]	[436.56201172 131.41227722 0.82003134]	[500.81591797 131.42431641 0.93316591]	[5.18703918e+02 7.95880737e+02 7.29601026e-01]	[5.39230591e+02 7.90811096e+02 7.70775676e-01]	[5.21261047e+02 7.64975037e+02 7.15166688e-01]	[4.34048645e+02 7.93328247e+02 6.76290870e-01]	[4.16075256e+02 7.90608276e+02 7.32139587e-01]	[4.41818237e+02 7.54826904e+02 7.04572380e-01]
[467.39587402 159.59680176 0.84573036]	[464.82525635 213.3838501 0.9124887 ]	[400.81546021 213.41992188 0.87443185]	[380.12490845 318.58068848 0.92286718]	[359.83166504 418.71630859 0.90566325]	[526.53417969 213.30230713 0.83314675]	[562.26568604 316.06005859 0.89145005]	[570.12646484 416.05429077 0.82318926]	[464.9336853 434.08062744 0.69083345]	[421.3565979 434.05892944 0.688815 ]	[428.90734863 590.59405518 0.78660184]	[436.68661499 747.1640625 0.81326997]	[508.54519653 434.09313965 0.65807045]	[518.73620605 588.06719971 0.83089346]	[523.77429199 752.20245361 0.84218091]	[459.59628296 149.33424377 0.90533948]	[480.35446167 149.32133484 0.91228652]	[436.55838013 131.41062927 0.82030469]	[500.81777954 131.41786194 0.93244463]	[5.18674927e+02 7.95892090e+02 7.18063176e-01]	[5.39214600e+02 7.90827393e+02 7.61576951e-01]	[5.21272156e+02 7.64969849e+02 7.13665485e-01]	[4.34037445e+02 7.93326599e+02 6.76757693e-01]	[4.16064301e+02 7.90606812e+02 7.32830882e-01]	[4.41822113e+02 7.54823364e+02 7.07876563e-01]
[464.97961426 159.58285522 0.84703976]	[464.83407593 213.38510132 0.91109341]	[400.80526733 213.41636658 0.87592781]	[380.14526367 318.57110596 0.92265785]	[359.83215332 418.69363403 0.90307945]	[528.98590088 213.30461121 0.83010519]	[562.27514648 316.03530884 0.88704562]	[572.67321777 416.07141113 0.82202077]	[467.3934021 434.08837891 0.68300325]	[421.37738037 434.04867554 0.68206418]	[428.90921021 590.55780029 0.78881508]	[436.68252563 747.16571045 0.80954957]	[511.06469727 434.09631348 0.65415269]	[518.74261475 588.07470703 0.82774961]	[523.77258301 752.21502686 0.84020859]	[459.59091187 149.31658936 0.90165997]	[480.35214233 149.30741882 0.91013193]	[436.5696106 131.38433838 0.82237667]	[500.82055664 131.41227722 0.93604833]	[5.18660767e+02 7.95879333e+02 7.16893315e-01]	[5.39203979e+02 7.90827942e+02 7.64878988e-01]	[5.21278625e+02 7.64993591e+02 7.17179060e-01]	[4.31542694e+02 7.93351196e+02 6.72413588e-01]	[4.16047546e+02 7.90622375e+02 7.30281234e-01]	[4.41830566e+02 7.54830322e+02 7.02829063e-01]
[464.96160889 159.57713318 0.85004741]	[464.82565308 213.38163757 0.91200495]	[400.80340576 213.41969299 0.87669098]	[380.15292358 318.56542969 0.92237991]	[359.83258057 418.70272827 0.90531731]	[526.5401001 213.2963562 0.83174002]	[562.27911377 316.00189209 0.88085508]	[575.19604492 416.08065796 0.82456023]	[464.97140503 434.08325195 0.68517464]	[421.38150024 434.04934692 0.68322963]	[428.94418335 590.56756592 0.78525537]	[436.67663574 747.16156006 0.80958837]	[511.05151367 434.08947754 0.65600961]	[518.74438477 588.06726074 0.82832164]	[523.76867676 752.19610596 0.84025633]	[457.22271729 149.31028748 0.89968616]	[480.33599854 149.30717468 0.90811348]	[436.5642395 131.39878845 0.81883222]	[500.81341553 131.40830994 0.93588877]	[5.18684570e+02 7.98350281e+02 7.14708805e-01]	[5.39218994e+02 7.93215820e+02 7.60732591e-01]	[5.21260925e+02 7.64959900e+02 7.07970619e-01]	[4.31522552e+02 7.95809753e+02 6.73871994e-01]	[4.13591736e+02 7.90631104e+02 7.28246212e-01]	[4.41826660e+02 7.54820557e+02 7.08112478e-01]
[464.95117188 159.56895447 0.8509351 ]	[464.83230591 213.38334656 0.91118133]	[400.79986572 213.42411804 0.87762594]	[380.15670776 318.55026245 0.92311674]	[359.82727051 418.6973877 0.90538025]	[528.97515869 210.92567444 0.82938743]	[562.30731201 316.03518677 0.88878155]	[575.23120117 416.1043396 0.82809722]	[467.41314697 434.08660889 0.68114018]	[423.78503418 434.05206299 0.67902154]	[428.95288086 590.58447266 0.78337729]	[436.67935181 749.55749512 0.80792481]	[511.08956909 434.09371948 0.65487474]	[518.75384521 588.06976318 0.82913929]	[523.77056885 752.18890381 0.84054375]	[457.20977783 149.2938385 0.89515197]	[480.32839966 149.29286194 0.90517223]	[436.55630493 131.39347839 0.81623077]	[500.81411743 131.4021759 0.93477142]	[5.16215332e+02 7.95885437e+02 7.13085771e-01]	[5.39202026e+02 7.93216858e+02 7.58981287e-01]	[5.21269287e+02 7.64957581e+02 7.08547890e-01]	[4.31512878e+02 7.95817688e+02 6.70829773e-01]	[4.13583771e+02 7.90637390e+02 7.29244173e-01]	[4.41820587e+02 7.54836182e+02 7.04822779e-01]
[464.93240356 159.55412292 0.85455149]	[464.82165527 213.37522888 0.91256201]	[400.80728149 213.40956116 0.87657893]	[380.15112305 318.52841187 0.92313296]	[359.78833008 418.67715454 0.90620577]	[526.52514648 210.92388916 0.83340865]	[562.30755615 316.05288696 0.89340293]	[577.70678711 416.07943726 0.82889128]	[464.96102905 434.09188843 0.68785518]	[421.38284302 434.06652832 0.68404263]	[428.92672729 590.56976318 0.78698337]	[436.67950439 747.1673584 0.80914843]	[511.02203369 434.09490967 0.65910608]	[518.75585938 588.07434082 0.82903183]	[523.77264404 752.20855713 0.8383289 ]	[457.19515991 149.27713013 0.89070457]	[480.31356812 149.28128052 0.90308094]	[436.55770874 131.39646912 0.81924087]	[500.80197144 131.39907837 0.93102503]	[5.18667847e+02 7.98352295e+02 7.12355673e-01]	[5.39212463e+02 7.93222961e+02 7.58006334e-01]	[5.21260620e+02 7.64976990e+02 7.09363282e-01]	[4.31520905e+02 7.95803162e+02 6.69878960e-01]	[4.13587860e+02 7.90629822e+02 7.28378356e-01]	[4.41821075e+02 7.54828308e+02 7.05843687e-01]
[464.90100098 159.54859924 0.86049271]	[462.44998169 213.36689758 0.91255522]	[400.79910278 213.41003418 0.87736201]	[380.13415527 316.16040039 0.92242277]	[359.75567627 418.68106079 0.90940857]	[526.51599121 210.91201782 0.83344513]	[562.31085205 316.03414917 0.8952775 ]	[577.75817871 416.090271 0.83766085]	[464.94784546 436.59283447 0.69494975]	[421.371521 434.10986328 0.69105053]	[428.94442749 590.57061768 0.78758007]	[436.67785645 749.56951904 0.80700743]	[508.53875732 436.59545898 0.66740823]	[518.75909424 590.55230713 0.82339448]	[523.77349854 752.21160889 0.84004688]	[457.1678772 149.26493835 0.884606 ]	[480.29376221 149.26989746 0.90226555]	[436.55307007 131.39549255 0.8129862 ]	[500.79489136 131.39009094 0.92304659]	[5.16211121e+02 7.95886169e+02 7.15623319e-01]	[5.39202026e+02 7.93220947e+02 7.61097491e-01]	[5.21267273e+02 7.64987305e+02 7.14334965e-01]	[4.31524658e+02 7.95808350e+02 6.69378340e-01]	[4.13589386e+02 7.90636108e+02 7.28331327e-01]	[4.41820526e+02 7.54847900e+02 7.01282263e-01]
[464.86999512 159.54023743 0.86726105]	[462.43115234 213.35629272 0.91548651]	[400.76721191 213.39691162 0.8823787 ]	[380.10769653 316.13424683 0.92377716]	[359.7038269 418.62738037 0.91044462]	[526.50079346 210.91807556 0.83623552]	[562.31311035 316.02261353 0.89224577]	[577.78155518 416.0847168 0.83964801]	[464.9206543 434.10803223 0.69864953]	[421.36547852 434.09649658 0.69422841]	[428.95489502 588.10394287 0.79249173]	[436.67828369 749.58630371 0.80702537]	[508.49847412 434.10644531 0.6701808 ]	[518.74316406 588.1050415 0.82560986]	[523.77282715 752.20751953 0.84010315]	[457.131073 149.25419617 0.8765614 ]	[480.2689209 149.25772095 0.90332305]	[434.07537842 131.40779114 0.79971331]	[500.79180908 131.39645386 0.92098975]	[5.16206360e+02 7.95897217e+02 7.15102017e-01]	[5.39205139e+02 7.93233459e+02 7.60194540e-01]	[5.21262268e+02 7.64984497e+02 7.13006616e-01]	[4.31522308e+02 7.95811707e+02 6.67404711e-01]	[4.13586182e+02 7.90640381e+02 7.26569057e-01]	[4.41832489e+02 7.57344055e+02 7.00704873e-01]
[462.42755127 159.54985046 0.87887555]	[462.39678955 213.33358765 0.91904527]	[400.7288208 213.39666748 0.88747811]	[377.71261597 316.13693237 0.92691821]	[359.59042358 418.68917847 0.91926306]	[526.44238281 210.88725281 0.84143877]	[562.25823975 315.9395752 0.87157857]	[580.22906494 416.10809326 0.8467856 ]	[464.88043213 434.0604248 0.70347691]	[421.33956909 434.06948853 0.6966781 ]	[428.91275024 590.5534668 0.79210812]	[436.68283081 749.58740234 0.80584234]	[508.44671631 434.04690552 0.67274541]	[518.70855713 590.53814697 0.81857663]	[523.77362061 752.24047852 0.83564055]	[454.59448242 149.26817322 0.8580904 ]	[480.20385742 149.26002502 0.90294039]	[431.5201416 131.42051697 0.77882552]	[500.7555542 131.38243103 0.90307188]	[5.16178223e+02 7.95889954e+02 7.07731307e-01]	[5.39186951e+02 7.93234863e+02 7.57661998e-01]	[5.21281860e+02 7.65034058e+02 7.21003592e-01]	[4.31515594e+02 7.93351929e+02 6.68428659e-01]	[4.13578064e+02 7.90622681e+02 7.22202420e-01]	[4.41846191e+02 7.57347351e+02 7.02700257e-01]
[462.37167358 159.55699158 0.88821077]	[462.37158203 213.33482361 0.92257237]	[400.69033813 213.39474487 0.88963139]	[377.68014526 316.1517334 0.92649496]	[357.16256714 418.62844849 0.9094696 ]	[526.40490723 210.89479065 0.8447969 ]	[562.22314453 315.94351196 0.86283362]	[577.79632568 416.14233398 0.84898007]	[462.4524231 434.09020996 0.71189392]	[421.26358032 434.08996582 0.70521599]	[426.43032837 590.54296875 0.80086452]	[436.66702271 749.5869751 0.80608946]	[505.99420166 434.09564209 0.6809032 ]	[518.67352295 588.1104126 0.81567168]	[523.77203369 752.20025635 0.83875269]	[452.07562256 149.2762146 0.85402638]	[480.15899658 149.27415466 0.90233874]	[431.4949646 131.42958069 0.76948065]	[500.72946167 131.40916443 0.90234792]	[5.18660522e+02 7.98360535e+02 7.10208595e-01]	[5.39202515e+02 7.93224365e+02 7.54674971e-01]	[5.21274719e+02 7.64979187e+02 7.09832311e-01]	[4.31506073e+02 7.93354309e+02 6.67155802e-01]	[4.13564117e+02 7.90624084e+02 7.23415732e-01]	[4.41835236e+02 7.57343933e+02 7.02828050e-01]
[462.32644653 159.56452942 0.89385641]	[462.31817627 213.32998657 0.92877889]	[400.63693237 213.39466858 0.8903634 ]	[377.65130615 316.12997437 0.92660272]	[357.09814453 418.61062622 0.89992893]	[523.97857666 210.88592529 0.85362494]	[559.7857666 313.50527954 0.85163975]	[577.74902344 416.15332031 0.84247637]	[462.43347168 434.05206299 0.71287435]	[421.24404907 434.05752563 0.70270205]	[426.41943359 588.10809326 0.80497348]	[436.65075684 749.58557129 0.80473262]	[505.97998047 434.05044556 0.67751527]	[516.22186279 588.10742188 0.80828601]	[523.76049805 752.18322754 0.83914894]	[452.025177 149.28398132 0.85570025]	[480.11416626 149.27934265 0.89786631]	[428.99526978 131.44444275 0.77614236]	[500.67028809 131.41925049 0.89300621]	[5.18674744e+02 7.98350281e+02 7.09943235e-01]	[5.39197754e+02 7.90821106e+02 7.51642227e-01]	[5.21270508e+02 7.64964478e+02 7.12195039e-01]	[4.31509827e+02 7.93344055e+02 6.75080359e-01]	[4.13565186e+02 7.90621155e+02 7.27827609e-01]	[4.41820374e+02 7.57328735e+02 7.07704663e-01]
[462.28659058 159.57023621 0.89486289]	[462.26574707 213.33773804 0.93187416]	[398.26022339 213.39974976 0.88890016]	[377.62094116 316.14785767 0.92699611]	[357.04821777 418.64126587 0.89887571]	[523.92956543 210.88366699 0.86238205]	[559.71478271 313.52590942 0.84543067]	[577.70898438 416.08944702 0.82997644]	[462.37606812 431.54675293 0.71627259]	[421.17837524 431.55105591 0.69930202]	[426.35391235 588.07189941 0.81700361]	[436.65808105 749.56359863 0.80767334]	[505.93170166 431.53915405 0.67786634]	[516.171875 590.59454346 0.79955363]	[521.4317627 752.19622803 0.83870035]	[449.50549316 149.27033997 0.85101199]	[477.72320557 149.28495789 0.894705 ]	[428.96981812 131.41625977 0.78662884]	[500.64633179 131.42727661 0.89012963]	[5.18681885e+02 7.98366638e+02 7.09361315e-01]	[5.39202942e+02 7.90826050e+02 7.52482593e-01]	[5.21264282e+02 7.64979797e+02 7.13164508e-01]	[4.31524933e+02 7.93345642e+02 6.70078039e-01]	[4.13580048e+02 7.90619202e+02 7.26848722e-01]	[4.41812714e+02 7.54836060e+02 7.05558956e-01]
[462.25323486 159.56051636 0.89541578]	[462.2081604 213.3433075 0.93298483]	[398.20269775 213.40516663 0.88556039]	[377.51870728 316.14031982 0.91008991]	[356.99700928 418.63153076 0.893242 ]	[523.87322998 210.88807678 0.86638182]	[557.19555664 313.45593262 0.82249761]	[575.22772217 416.05657959 0.82082731]	[462.33462524 431.5307312 0.71843261]	[418.79986572 431.54177856 0.69689757]	[423.90707397 588.05456543 0.82300615]	[436.65808105 747.15942383 0.80948865]	[505.88616943 431.515625 0.67811424]	[516.1463623 590.57940674 0.79989123]	[521.421875 752.18914795 0.84102964]	[449.4649353 149.25401306 0.84869468]	[477.67877197 149.2752533 0.88709462]	[428.9336853 131.39831543 0.797176 ]	[498.20965576 131.42333984 0.87332404]	[5.18705505e+02 7.95894958e+02 7.17497885e-01]	[5.39213989e+02 7.90800537e+02 7.55446613e-01]	[5.21243835e+02 7.64977478e+02 7.18077123e-01]	[4.31519470e+02 7.93309082e+02 6.74845994e-01]	[4.13566864e+02 7.88201721e+02 7.24409819e-01]	[4.41813965e+02 7.54812256e+02 7.16116548e-01]
[462.19506836 159.54078674 0.89948171]	[459.80767822 213.35482788 0.93344164]	[398.14202881 213.40356445 0.87736768]	[375.07653809 316.14334106 0.89626491]	[354.57971191 418.66540527 0.89177096]	[523.80084229 210.89086914 0.86368442]	[554.67462158 313.50637817 0.83513546]	[575.14575195 413.56658936 0.80989987]	[462.28399658 431.55117798 0.71884537]	[418.77651978 434.03945923 0.69992727]	[423.90463257 590.55450439 0.81569451]	[436.67010498 747.11169434 0.81613934]	[503.45797729 431.52697754 0.68406427]	[513.64007568 590.57189941 0.79712903]	[521.41741943 749.77905273 0.84245312]	[446.92019653 149.24862671 0.85549212]	[477.60287476 149.24298096 0.86954814]	[426.38360596 131.40951538 0.80225384]	[498.11868286 131.40525818 0.86071008]	[5.18687134e+02 7.95871033e+02 7.16759861e-01]	[5.39192871e+02 7.90791748e+02 7.55197525e-01]	[5.21257019e+02 7.64963989e+02 7.21706629e-01]	[4.34096313e+02 7.90784668e+02 6.89420760e-01]	[4.16084106e+02 7.88108826e+02 7.16273725e-01]	[4.41783783e+02 7.52305969e+02 7.28616297e-01]
[462.19512939 159.54040527 0.89953691]	[459.8069458 213.35594177 0.93355721]	[398.14178467 213.4046936 0.87752241]	[375.07617188 316.14520264 0.89642525]	[354.57894897 418.665802 0.89157927]	[523.79846191 210.89346313 0.86399102]	[554.67254639 313.50543213 0.83457983]	[575.14459229 413.56723022 0.80995047]	[462.28326416 434.03302002 0.71923602]	[418.77615356 434.04379272 0.70032209]	[423.90539551 590.54534912 0.8142634 ]	[436.67398071 747.11505127 0.81524527]	[503.4586792 431.53253174 0.68369204]	[513.62469482 590.58001709 0.7963469 ]	[521.42254639 752.16906738 0.84109735]	[446.92062378 149.24958801 0.85578984]	[477.60137939 149.24282837 0.86947298]	[426.3822937 131.41290283 0.80298263]	[495.70239258 131.41171265 0.86049068]	[5.18688538e+02 7.95867920e+02 7.16881812e-01]	[5.39192932e+02 7.90792358e+02 7.55008042e-01]	[5.21264954e+02 7.64970886e+02 7.23446369e-01]	[4.34091797e+02 7.90767944e+02 6.94884539e-01]	[4.16083038e+02 7.88091980e+02 7.16991127e-01]	[4.41797760e+02 7.54744141e+02 7.25896895e-01]
[459.79934692 159.55119324 0.90135264]	[459.74124146 213.37176514 0.9345423 ]	[398.07626343 213.42643738 0.87101781]	[374.96841431 316.1348877 0.88016224]	[354.55731201 418.64147949 0.88518482]	[521.39282227 210.90509033 0.86445105]	[552.11138916 315.97039795 0.8572067 ]	[572.60412598 413.5932312 0.81685996]	[462.25857544 431.52926636 0.71930343]	[418.7479248 431.53182983 0.69807112]	[423.92477417 588.00909424 0.8190757 ]	[436.68045044 747.15045166 0.81210375]	[503.44894409 431.51599121 0.68559825]	[511.07144165 588.09552002 0.79562581]	[521.41577148 752.18151855 0.83991426]	[444.40093994 149.2898407 0.87053925]	[475.07290649 149.2532196 0.85821444]	[423.887146 133.8327179 0.82714325]	[493.1237793 131.40332031 0.85590082]	[5.18682068e+02 7.95859314e+02 7.12360263e-01]	[5.39188354e+02 7.90786011e+02 7.54010320e-01]	[5.21267151e+02 7.64991089e+02 7.29039967e-01]	[4.34041718e+02 7.93220581e+02 6.81739688e-01]	[4.16049255e+02 7.88131653e+02 7.14555442e-01]	[4.41809723e+02 7.54778503e+02 7.22684681e-01]
[459.72918701 159.55502319 0.8959201 ]	[459.64407349 213.38150024 0.92652255]	[395.64172363 213.43647766 0.86140954]	[372.4440918 316.1083374 0.86932081]	[354.49978638 418.64447021 0.87966818]	[521.27886963 210.89907837 0.86075783]	[549.57196045 316.05541992 0.86758757]	[570.01452637 416.02282715 0.8310287 ]	[462.18621826 434.03723145 0.72124273]	[418.68991089 434.03439331 0.70172274]	[423.79940796 588.03991699 0.83409482]	[436.66931152 747.13586426 0.81368065]	[503.37701416 434.0289917 0.69752628]	[508.49224854 588.04992676 0.80541724]	[521.42907715 749.77459717 0.83984298]	[441.91848755 149.29052734 0.88544494]	[470.03024292 149.23564148 0.85580015]	[421.378479 133.854599 0.8514002]	[490.51165771 131.43196106 0.86795706]	[5.18717041e+02 7.95861084e+02 7.18362451e-01]	[5.39208496e+02 7.90783203e+02 7.55919814e-01]	[5.21269592e+02 7.64980225e+02 7.25235403e-01]	[4.34098236e+02 7.90743408e+02 6.92818820e-01]	[4.16086792e+02 7.88073486e+02 7.12979615e-01]	[4.41794403e+02 7.54745544e+02 7.27515101e-01]
[459.650177 157.10209656 0.88904446]	[459.58905029 213.3800354 0.91664809]	[395.57846069 213.45298767 0.85362273]	[364.87750244 316.17001343 0.87173712]	[351.99087524 418.59518433 0.86344576]	[521.21325684 210.87892151 0.85097897]	[547.05047607 316.01330566 0.85447443]	[567.45147705 413.53872681 0.84627104]	[459.83291626 431.5456543 0.71824342]	[418.67175293 431.53613281 0.69839793]	[421.37139893 588.02783203 0.84060645]	[436.64083862 747.10931396 0.80534911]	[503.33947754 431.54354858 0.70099926]	[508.48910522 588.04705811 0.80883414]	[521.42108154 749.77105713 0.84115618]	[441.84405518 149.26858521 0.89782184]	[467.46350098 149.21910095 0.85802704]	[421.33306885 133.85324097 0.85957992]	[487.94067383 133.79197693 0.86849815]	[5.18693481e+02 7.95867310e+02 7.09352195e-01]	[5.39196106e+02 7.90784607e+02 7.50955045e-01]	[5.21279785e+02 7.64975891e+02 7.26526916e-01]	[4.34064423e+02 7.90754333e+02 6.76920712e-01]	[4.16060760e+02 7.88080200e+02 7.01060176e-01]	[4.41784576e+02 7.52280762e+02 7.20679581e-01]
[457.22479248 159.54328918 0.8787508 ]	[457.16741943 213.37948608 0.90857399]	[395.51171875 213.44726562 0.84223008]	[364.79074097 318.56716919 0.87788576]	[349.37561035 418.6003418 0.85226619]	[518.79327393 210.87225342 0.84362692]	[544.50799561 310.9793396 0.82830238]	[564.95117188 413.53265381 0.86192834]	[459.77615356 434.08773804 0.72302938]	[418.60864258 434.05703735 0.69616163]	[421.32980347 585.57629395 0.84928882]	[436.61151123 747.14587402 0.80015779]	[503.27584839 434.07974243 0.71109694]	[506.01870728 590.54376221 0.8085885 ]	[521.43017578 749.77191162 0.8399114 ]	[441.72213745 149.29530334 0.91797328]	[464.9760437 149.2069397 0.86410534]	[421.21292114 133.88522339 0.8378672 ]	[485.48071289 133.80508423 0.86106354]	[5.18685608e+02 7.95872375e+02 7.05811501e-01]	[5.39189453e+02 7.90794800e+02 7.47220576e-01]	[5.21291809e+02 7.64977661e+02 7.20499337e-01]	[4.31542328e+02 7.90797607e+02 6.69453025e-01]	[4.13583618e+02 7.88116699e+02 7.02304542e-01]	[4.41778656e+02 7.54764954e+02 7.17526138e-01]
[454.57650757 159.52441406 0.85256845]	[452.01046753 213.40516663 0.87712014]	[387.92453003 213.47406006 0.82642353]	[359.79901123 316.15457153 0.90612459]	[341.77609253 418.58529663 0.87427974]	[516.16448975 210.90019226 0.82428503]	[541.9395752 305.80984497 0.84800512]	[564.8447876 411.00823975 0.84998775]	[459.63076782 436.59390259 0.71479452]	[416.13510132 436.57217407 0.68944687]	[421.2979126 585.57873535 0.85015976]	[436.56262207 747.13580322 0.78596705]	[500.76953125 436.58496094 0.71545225]	[505.95492554 590.57885742 0.81582355]	[521.42980957 752.17810059 0.83743715]	[439.25048828 149.28855896 0.9201799 ]	[462.37887573 149.22364807 0.89370763]	[418.68835449 133.84838867 0.84401542]	[482.83938599 133.79905701 0.9006514 ]	[5.18689087e+02 7.95876526e+02 7.06303775e-01]	[5.39195374e+02 7.90791321e+02 7.50826120e-01]	[5.21305908e+02 7.65007935e+02 7.29645371e-01]	[4.34062927e+02 7.93228027e+02 6.61473513e-01]	[4.16033844e+02 7.88152161e+02 7.04087853e-01]	[4.41731720e+02 7.54748108e+02 6.90327585e-01]
[449.52349854 159.57145691 0.83875507]	[446.92062378 213.4324646 0.8883332 ]	[385.32293701 213.49209595 0.84103727]	[359.6585083 318.58251953 0.92647648]	[341.69573975 418.69378662 0.90175945]	[511.06091309 213.30978394 0.82433873]	[541.91345215 310.927948 0.85949415]	[562.45831299 413.49822998 0.8617748 ]	[457.20083618 436.56954956 0.7057066 ]	[416.03222656 434.09954834 0.68206209]	[421.27102661 585.5355835 0.85439992]	[436.55947876 749.57775879 0.78593791]	[500.72650146 436.5741272 0.71584511]	[505.91143799 590.57818604 0.82319182]	[521.42443848 752.19561768 0.83737868]	[439.16549683 149.3306427 0.92215014]	[462.28164673 149.27127075 0.91130251]	[418.53979492 133.83938599 0.83952135]	[482.74188232 131.44857788 0.9205963 ]	[5.18698364e+02 7.95852783e+02 7.06297457e-01]	[5.39188354e+02 7.90774780e+02 7.49939442e-01]	[5.21301025e+02 7.65030212e+02 7.32129753e-01]	[4.31522064e+02 7.93261780e+02 6.63645804e-01]	[4.13539459e+02 7.88176514e+02 7.06461310e-01]	[4.41745789e+02 7.54818298e+02 6.92229807e-01]
[446.9128418 159.60440063 0.84376174]	[444.34381104 213.44274902 0.90640008]	[382.73980713 213.49723816 0.86775124]	[359.56268311 318.61920166 0.92349768]	[339.24642944 418.7142334 0.90121967]	[508.44366455 213.34657288 0.8438223 ]	[541.85314941 313.48883057 0.87330484]	[562.40588379 411.03182983 0.85779107]	[457.10580444 434.09469604 0.69347948]	[413.52838135 434.10653687 0.67476487]	[421.25189209 585.55444336 0.85854775]	[436.54434204 749.61517334 0.78342819]	[500.66320801 434.07318115 0.70574719]	[503.48486328 588.07067871 0.83581167]	[521.41015625 752.20526123 0.83719856]	[439.07974243 151.70895386 0.91173768]	[459.84210205 149.31181335 0.91455948]	[413.57073975 133.89892578 0.80763936]	[480.31018066 131.45606995 0.93075979]	[5.18700684e+02 7.95848450e+02 7.05034494e-01]	[5.39189697e+02 7.90771057e+02 7.46987045e-01]	[5.21282654e+02 7.65034790e+02 7.20417976e-01]	[4.31510620e+02 7.93267883e+02 6.69864833e-01]	[4.13520935e+02 7.88184814e+02 7.09883392e-01]	[4.41760101e+02 7.57325195e+02 6.87973499e-01]
[444.35614014 159.56311035 0.87096381]	[441.87506104 213.45613098 0.92305303]	[380.22479248 213.51896667 0.89362055]	[357.17102051 318.66665649 0.92132258]	[339.18307495 418.70800781 0.91328359]	[505.91104126 213.36639404 0.8745563 ]	[541.79559326 313.46813965 0.86283183]	[562.31707764 410.96450806 0.85404849]	[454.61206055 436.58822632 0.68977743]	[410.965271 436.62802124 0.67791903]	[421.19006348 588.0333252 0.84697115]	[434.1083374 749.62921143 0.7816546 ]	[498.24108887 434.08105469 0.69927943]	[503.43960571 588.01812744 0.85003299]	[521.38989258 752.19696045 0.8397395 ]	[436.58453369 149.29440308 0.88196802]	[459.72491455 149.25141907 0.90509677]	[411.03320312 133.92170715 0.79689312]	[480.21765137 131.43305969 0.89428777]	[5.18698730e+02 7.95851746e+02 7.12082565e-01]	[5.36743652e+02 7.90755005e+02 7.50547230e-01]	[5.21261353e+02 7.65010559e+02 7.17305422e-01]	[4.31481262e+02 7.93258179e+02 6.80341840e-01]	[4.13501495e+02 7.88181946e+02 7.10117340e-01]	[4.41743439e+02 7.57339478e+02 6.93323016e-01]
[444.35760498 159.56251526 0.86991805]	[441.87521362 213.45776367 0.92314553]	[380.22564697 213.51867676 0.89335585]	[357.17056274 318.66641235 0.92024338]	[339.18563843 418.70419312 0.91302484]	[505.90994263 213.36862183 0.87399387]	[541.796875 313.47436523 0.8636055 ]	[562.31591797 410.96118164 0.85404873]	[454.61300659 436.58740234 0.68951416]	[410.97012329 436.62597656 0.67802429]	[421.18945312 588.03424072 0.84588242]	[434.09405518 749.60858154 0.77817637]	[498.23950195 434.0809021 0.69881606]	[503.43841553 588.00756836 0.85088855]	[521.38977051 752.18670654 0.84054327]	[436.58538818 149.29550171 0.88253421]	[459.72625732 149.2520752 0.90567923]	[411.03103638 133.92070007 0.79644448]	[480.2180481 131.42926025 0.89473248]	[5.18688904e+02 7.95848450e+02 7.12075591e-01]	[5.36737793e+02 7.90753662e+02 7.53019989e-01]	[5.21264648e+02 7.64998962e+02 7.15950906e-01]	[4.31478210e+02 7.93250305e+02 6.74328744e-01]	[4.13493927e+02 7.88176208e+02 7.05421448e-01]	[4.41738617e+02 7.54840271e+02 6.88012302e-01]
[441.84106445 159.54277039 0.89830273]	[441.82919312 213.45542908 0.93121469]	[380.18673706 213.52894592 0.8963744 ]	[357.08764648 318.67926025 0.92050594]	[339.043396 418.76580811 0.91885847]	[503.45672607 213.36387634 0.88087368]	[541.74359131 313.50967407 0.86385339]	[562.24151611 410.99526978 0.85043705]	[454.5329895 436.61557007 0.68690324]	[408.44784546 436.64840698 0.67978144]	[421.16543579 585.57720947 0.85163897]	[434.12625122 749.56274414 0.78558761]	[498.16381836 434.10116577 0.69085062]	[503.39593506 585.57244873 0.85730088]	[521.38256836 752.18280029 0.84062898]	[431.55606079 149.28456116 0.85424471]	[459.60385132 149.25761414 0.90023601]	[408.44604492 133.97460938 0.78267264]	[480.16363525 133.84469604 0.87949425]	[5.18679932e+02 7.95851318e+02 6.96266592e-01]	[5.36713928e+02 7.90758301e+02 7.39377201e-01]	[5.21260315e+02 7.64996704e+02 7.05896258e-01]	[4.31527100e+02 7.90803101e+02 6.85066521e-01]	[4.1355661e+02 7.8813385e+02 7.0642221e-01]	[4.41752319e+02 7.54803955e+02 7.00183511e-01]
[441.76229858 159.52200317 0.90059376]	[441.78909302 213.41925049 0.93598509]	[380.14337158 213.51695251 0.89520371]	[357.03143311 318.63339233 0.91044658]	[336.59005737 418.73999023 0.91174811]	[503.39221191 213.30999756 0.8705399 ]	[539.26257324 310.9336853 0.82102537]	[559.82104492 410.94955444 0.83949023]	[452.01071167 436.60238647 0.68298227]	[405.91799927 436.63891602 0.67772996]	[418.80477905 588.05389404 0.84454918]	[434.09671021 749.58709717 0.77030265]	[495.68289185 434.07720947 0.67943531]	[503.33334351 588.01470947 0.86074561]	[521.37481689 752.2701416 0.82442516]	[428.9914856 149.24093628 0.84656608]	[457.18756104 149.26612854 0.89899516]	[405.93200684 133.9442749 0.79364085]	[477.74414062 133.90890503 0.86590165]	[5.18661621e+02 7.95785156e+02 6.97048426e-01]	[5.36690552e+02 7.90753601e+02 7.60664582e-01]	[5.21285156e+02 7.67527466e+02 7.20502853e-01]	[4.31501038e+02 7.93313049e+02 6.62578523e-01]	[4.13508514e+02 7.90615356e+02 6.97269857e-01]	[4.41744049e+02 7.54803650e+02 6.67773902e-01]
[439.23532104 159.53630066 0.89859509]	[439.27819824 213.4757843 0.9393332 ]	[377.63650513 215.94114685 0.88758349]	[354.44750977 318.67056274 0.86879742]	[336.45901489 418.76495361 0.89892125]	[500.84960938 213.32688904 0.88012826]	[534.13989258 308.40014648 0.79362017]	[559.68731689 410.98083496 0.81520379]	[449.43127441 436.65975952 0.69587231]	[403.38232422 436.68218994 0.69359827]	[418.69271851 588.04095459 0.83377612]	[434.10342407 749.57000732 0.77147877]	[493.11053467 436.59710693 0.68052149]	[503.25628662 585.55859375 0.87075984]	[521.35510254 752.19671631 0.83403033]	[423.80841064 149.29830933 0.87816036]	[452.01550293 149.22944641 0.85274786]	[403.25668335 134.03923035 0.8301273 ]	[470.04525757 133.81152344 0.86303711]	[5.18733826e+02 7.95801941e+02 7.11881042e-01]	[5.36745117e+02 7.90731628e+02 7.58302867e-01]	[5.21217590e+02 7.65036255e+02 6.80777788e-01]	[4.28992493e+02 7.93309937e+02 6.71341240e-01]	[4.10994751e+02 7.88203552e+02 6.97064281e-01]	[4.41760651e+02 7.54789490e+02 6.77266359e-01]
[439.2348938 159.53462219 0.89892387]	[439.27429199 213.47088623 0.93976587]	[377.63522339 215.93658447 0.88832819]	[354.44012451 318.67288208 0.86782807]	[336.46057129 418.76937866 0.90014231]	[500.84567261 213.32447815 0.880009 ]	[534.13116455 308.39468384 0.79323709]	[557.27398682 410.96533203 0.81487936]	[446.9725647 436.65222168 0.69619715]	[403.37472534 436.68374634 0.69413322]	[418.70068359 588.09375 0.82896692]	[434.09994507 749.56829834 0.77010399]	[493.09747314 436.5932312 0.67971587]	[503.24505615 587.97772217 0.86614209]	[521.35632324 752.19842529 0.83510381]	[423.80764771 149.29679871 0.87779814]	[452.0145874 149.22796631 0.85226429]	[403.25561523 134.03742981 0.83097076]	[470.04238892 133.80899048 0.86277699]	[5.18754822e+02 7.95817566e+02 7.19902873e-01]	[5.39196411e+02 7.90733704e+02 7.63675690e-01]	[5.21209412e+02 7.65033691e+02 6.77981615e-01]	[4.28981750e+02 7.93325073e+02 6.68623209e-01]	[4.10979462e+02 7.88212402e+02 6.94435596e-01]	[4.41760437e+02 7.54784607e+02 6.75310910e-01]
[439.16775513 157.0927887 0.89723396]	[439.18991089 213.46525574 0.93834639]	[377.54870605 215.94787598 0.8752507 ]	[351.91378784 318.62854004 0.85865772]	[334.05523682 418.76211548 0.89216459]	[500.77505493 213.3203125 0.87731755]	[531.58154297 308.35662842 0.7894901 ]	[557.1965332 410.95294189 0.80896091]	[446.92648315 436.67108154 0.69854593]	[403.33273315 439.12582397 0.70105678]	[418.68389893 590.55865479 0.82468367]	[434.10702515 747.11114502 0.77659214]	[493.04992676 436.59631348 0.67640227]	[503.27380371 585.53399658 0.88187641]	[521.36303711 752.17279053 0.84087938]	[421.35958862 149.27255249 0.88918662]	[449.44848633 149.20465088 0.85082287]	[400.79904175 134.00671387 0.8549757 ]	[469.9559021 133.83035278 0.86583161]	[5.18790649e+02 7.93329346e+02 7.19180763e-01]	[5.39227417e+02 7.90683472e+02 7.73285985e-01]	[5.21223877e+02 7.65011841e+02 6.85622633e-01]	[4.31503204e+02 7.93277039e+02 6.81627870e-01]	[4.11002289e+02 7.88174072e+02 6.93020105e-01]	[4.41747162e+02 7.52264526e+02 6.78994477e-01]
[439.11413574 157.06643677 0.89673501]	[439.13754272 213.46304321 0.93436682]	[377.5239563 215.92730713 0.86834615]	[346.85302734 318.61373901 0.85922784]	[333.95266724 418.68737793 0.87554604]	[500.70935059 213.32597351 0.87224722]	[531.53009033 310.95269775 0.8088212 ]	[554.70788574 411.02365112 0.80240202]	[446.87994385 436.68701172 0.70554227]	[403.28625488 439.14154053 0.70885324]	[418.68612671 588.10693359 0.82341194]	[436.56921387 747.1630249 0.78802216]	[490.55859375 436.60586548 0.67876583]	[503.29434204 585.5456543 0.88836163]	[521.34246826 749.73913574 0.84478146]	[421.2855835 149.25332642 0.90136945]	[446.91732788 146.75878906 0.85297716]	[400.74276733 134.01646423 0.85532844]	[467.40719604 133.83522034 0.87173617]	[5.16210205e+02 7.93237732e+02 7.04417646e-01]	[5.36649292e+02 7.90644958e+02 7.56634355e-01]	[5.21266968e+02 7.62518372e+02 6.83515012e-01]	[4.31547607e+02 7.93286438e+02 6.88681126e-01]	[4.13539551e+02 7.88183899e+02 7.07763672e-01]	[4.41791107e+02 7.54746460e+02 6.88562632e-01]
[436.67840576 157.1007843 0.88820654]	[439.0640564 213.47665405 0.9237529 ]	[375.07614136 215.93664551 0.86025894]	[341.8182373 318.63113403 0.88275874]	[331.48864746 418.69464111 0.8746525 ]	[500.66049194 213.32363892 0.86854804]	[531.53186035 313.46356201 0.8363089 ]	[554.64379883 411.01965332 0.80011368]	[444.39657593 436.67807007 0.71447098]	[400.8359375 439.14929199 0.71561056]	[418.66583252 590.62792969 0.81528068]	[436.56396484 747.15356445 0.79571819]	[490.48834229 436.58615112 0.67841613]	[503.32131958 585.57189941 0.89291269]	[521.3536377 749.61352539 0.86008018]	[421.18804932 149.24365234 0.90341938]	[444.43301392 146.76211548 0.85832518]	[400.67346191 133.98381042 0.85238242]	[464.93035889 133.85043335 0.86419463]	[5.16181641e+02 7.90806458e+02 7.31646597e-01]	[5.34145569e+02 7.88223511e+02 7.60885358e-01]	[5.21280396e+02 7.59871582e+02 6.78867400e-01]	[4.34050720e+02 7.93230530e+02 7.08165228e-01]	[4.13573395e+02 7.88150452e+02 7.17379808e-01]	[4.41768951e+02 7.54748291e+02 6.97412908e-01]
[434.10498047 157.09408569 0.86409914]	[436.58435059 213.49743652 0.91027713]	[372.53030396 215.95075989 0.84389222]	[341.69061279 318.62506104 0.901573 ]	[326.33474731 418.61129761 0.8559494 ]	[498.17733765 213.32359314 0.85183036]	[528.96575928 313.44268799 0.83101749]	[552.09173584 408.44085693 0.80193996]	[444.36523438 436.67410278 0.71785778]	[400.79693604 439.18783569 0.72373146]	[418.62097168 593.17767334 0.80795389]	[436.58013916 747.14337158 0.79594046]	[490.48291016 434.09161377 0.67949516]	[503.34814453 585.37384033 0.91493857]	[521.32025146 747.14599609 0.84628391]	[418.76675415 149.25311279 0.91419798]	[441.91204834 149.19880676 0.88021344]	[398.27008057 133.94487 0.84537238]	[462.40127563 133.92474365 0.90119767]	[5.21187622e+02 7.90741089e+02 7.73613930e-01]	[5.39210083e+02 7.88116943e+02 7.63733506e-01]	[5.18709656e+02 7.54787415e+02 6.37826502e-01]	[4.31553101e+02 7.93293640e+02 6.99846089e-01]	[4.13546783e+02 7.88206116e+02 7.16626167e-01]	[4.41792084e+02 7.52298584e+02 7.06568420e-01]
[434.0435791 157.09286499 0.85663235]	[434.1031189 213.50511169 0.89778185]	[372.46252441 215.95762634 0.83639598]	[339.27755737 318.58084106 0.91316599]	[323.75595093 418.62445068 0.86921412]	[495.69699097 213.32720947 0.84041297]	[526.44781494 310.96749878 0.83429015]	[549.58825684 405.87527466 0.80675948]	[444.34048462 434.11828613 0.71305066]	[400.77880859 439.1239624 0.71819055]	[418.63772583 590.58410645 0.80986774]	[436.59017944 747.1036377 0.80125999]	[488.02178955 431.48257446 0.67480695]	[503.434021 585.38476562 0.91058576]	[521.28607178 747.06030273 0.84094989]	[418.71942139 149.25979614 0.91528255]	[441.85681152 149.19902039 0.88875318]	[398.1713562 133.96913147 0.83720648]	[462.35372925 133.89175415 0.91037059]	[521.36297607 790.83526611 0.79532599]	[5.41760193e+02 7.88134766e+02 7.80081928e-01]	[5.13600281e+02 7.52246582e+02 6.50393546e-01]	[4.31552612e+02 7.93263672e+02 7.00602174e-01]	[4.13543152e+02 7.88169006e+02 7.17710257e-01]	[4.41773743e+02 7.52232727e+02 7.22628891e-01]
[431.55410767 157.0846405 0.85198438]	[434.01797485 213.51068115 0.88943678]	[369.93054199 215.95402527 0.83321291]	[339.20932007 318.58718872 0.91884285]	[321.2822876 418.72128296 0.89004135]	[495.60861206 213.32206726 0.83225954]	[524.01525879 308.39889526 0.83334297]	[549.49993896 403.36129761 0.82602739]	[444.31600952 436.58935547 0.71614182]	[400.75646973 439.15621948 0.72231334]	[418.6413269 593.10662842 0.81646168]	[436.55215454 747.13226318 0.79206175]	[488.02392578 431.48138428 0.67352724]	[503.46765137 582.96600342 0.90669912]	[521.26672363 744.54864502 0.81374103]	[418.68884277 149.25601196 0.9170301 ]	[441.81671143 149.19992065 0.89157808]	[398.07022095 133.93330383 0.83305454]	[462.30212402 133.86338806 0.92193073]	[523.82067871 790.64715576 0.79433876]	[5.41838989e+02 7.85512146e+02 7.60327578e-01]	[5.11082153e+02 7.52201050e+02 6.48829222e-01]	[4.31478546e+02 7.93236206e+02 6.95282876e-01]	[4.11008453e+02 7.88149902e+02 7.03473091e-01]	[4.41765228e+02 7.52281799e+02 7.08265901e-01]
[431.50354004 157.07778931 0.84931886]	[428.98956299 213.51359558 0.88647938]	[367.37271118 215.96488953 0.83536059]	[339.15161133 318.61871338 0.91688716]	[321.2399292 418.7477417 0.90137589]	[490.56427002 213.31330872 0.82766128]	[523.92175293 308.3354187 0.84919256]	[547.03509521 403.31863403 0.83821428]	[444.30615234 434.09442139 0.71589059]	[400.74859619 439.13500977 0.72267908]	[418.62350464 590.61071777 0.81778455]	[436.58560181 747.16125488 0.79738593]	[488.0222168 428.92703247 0.67553592]	[505.89077759 582.89801025 0.90096438]	[521.26538086 746.96185303 0.82833391]	[418.66079712 149.24508667 0.91125977]	[441.77874756 146.78091431 0.89428091]	[395.63320923 133.94483948 0.83178985]	[462.23193359 133.81488037 0.91882318]	[523.91162109 790.7633667 0.81095433]	[5.41932251e+02 7.85594177e+02 7.76691198e-01]	[5.08531738e+02 7.52182251e+02 6.88525796e-01]	[4.31518677e+02 7.93237549e+02 7.04556227e-01]	[4.13505554e+02 7.88163147e+02 7.10354805e-01]	[4.41796722e+02 7.54755615e+02 7.05946207e-01]
[428.96063232 157.10531616 0.84513611]	[428.9041748 213.52732849 0.88888311]	[364.87057495 215.9800415 0.83776867]	[339.08105469 318.65298462 0.91529322]	[321.19833374 418.71206665 0.90738213]	[487.99920654 213.32888794 0.83609402]	[523.90039062 308.35321045 0.85063845]	[546.9956665 403.31930542 0.84651113]	[444.3097229 434.04910278 0.71366531]	[400.74304199 436.68200684 0.7194922 ]	[418.64297485 593.17340088 0.82412088]	[436.59384155 747.16235352 0.79984522]	[488.02557373 426.39715576 0.67658651]	[505.92498779 582.7567749 0.88227034]	[521.26489258 744.52288818 0.81388849]	[418.60583496 149.29193115 0.9126215 ]	[441.71026611 149.22518921 0.90095603]	[395.57015991 133.97062683 0.81676227]	[462.18554688 133.79878235 0.92086005]	[5.26415405e+02 7.90675110e+02 7.48981357e-01]	[5.44369995e+02 7.85508179e+02 7.56006360e-01]	[5.08517242e+02 7.52208069e+02 6.77839816e-01]	[4.31508514e+02 7.93223755e+02 6.99403346e-01]	[4.13506042e+02 7.88155945e+02 7.04711497e-01]	[4.41819458e+02 7.54746460e+02 7.09828258e-01]
[426.41183472 157.07467651 0.85888249]	[426.3767395 213.52279663 0.8950398 ]	[364.80581665 215.972229 0.84655935]	[336.69940186 318.62911987 0.91568726]	[321.1574707 418.72421265 0.91354549]	[487.92697144 213.3369751 0.84341025]	[523.86767578 308.38244629 0.85784137]	[546.96368408 403.27102661 0.8613708 ]	[444.31890869 431.52941895 0.70926833]	[400.74386597 436.66259766 0.71749604]	[418.64627075 595.7286377 0.8274399 ]	[436.63400269 747.14855957 0.80847108]	[490.49938965 423.86911011 0.68004632]	[508.44122314 580.29260254 0.85768718]	[521.2723999 744.55096436 0.81000501]	[418.54541016 149.24697876 0.89928567]	[439.32739258 146.78259277 0.89958191]	[393.08001709 133.97502136 0.79919589]	[459.81945801 133.79981995 0.91678768]	[5.26462708e+02 7.90610779e+02 7.12302566e-01]	[5.44399658e+02 7.83019714e+02 7.30946183e-01]	[5.08507080e+02 7.52245056e+02 6.71766758e-01]	[4.31515442e+02 7.90801941e+02 7.03398585e-01]	[4.13532776e+02 7.88130310e+02 7.02356637e-01]	[4.41846619e+02 7.54752136e+02 7.21873522e-01]
[426.3661499 157.01991272 0.87309933]	[423.8835144 213.53372192 0.90093744]	[362.31164551 215.99208069 0.85705847]	[336.64273071 318.66247559 0.91049349]	[321.14877319 418.75326538 0.91474396]	[485.43719482 213.34333801 0.85701764]	[523.81420898 308.34375 0.86608434]	[546.93267822 400.84484863 0.87378538]	[444.31777954 431.4881897 0.70676935]	[400.75247192 436.64770508 0.71356487]	[418.64779663 595.74023438 0.8281225 ]	[436.63684082 747.1541748 0.80834842]	[488.01913452 423.80905151 0.68383759]	[508.49026489 577.73077393 0.82845414]	[521.29870605 746.98150635 0.82242286]	[416.14758301 149.1915741 0.88137645]	[439.29251099 146.72584534 0.89623606]	[393.01470947 133.9694519 0.79872227]	[459.78579712 131.43743896 0.90625477]	[5.26425659e+02 7.88093201e+02 7.05696702e-01]	[5.44383179e+02 7.77905090e+02 7.17401147e-01]	[5.11063202e+02 7.52256836e+02 6.84263587e-01]	[4.28956207e+02 7.93276123e+02 6.87370360e-01]	[4.11005798e+02 7.88158997e+02 6.83555186e-01]	[4.41851410e+02 7.52292786e+02 7.32460618e-01]
[423.8734436 156.98040771 0.88984776]	[423.82052612 213.53140259 0.90842795]	[362.26028442 215.99703979 0.86476451]	[336.61654663 318.66601562 0.90502834]	[318.78344727 418.75857544 0.91520286]	[485.39144897 213.34822083 0.86456913]	[523.75994873 305.83621216 0.86905503]	[546.93170166 400.81225586 0.8791095 ]	[444.3213501 428.98834229 0.70478541]	[400.7555542 436.64111328 0.71126795]	[418.68688965 595.73498535 0.83095658]	[436.64242554 747.13500977 0.80891764]	[488.0168457 421.34771729 0.685072 ]	[508.49365234 572.66595459 0.81592309]	[521.32873535 746.99133301 0.81965554]	[416.06036377 146.71820068 0.85781425]	[439.24160767 146.67784119 0.89262283]	[390.49972534 134.00285339 0.78919572]	[459.7689209 131.4334259 0.89885956]	[5.26465759e+02 7.85515747e+02 6.56152725e-01]	[5.44430603e+02 7.72820068e+02 7.06675410e-01]	[5.11069641e+02 7.54739441e+02 6.76154494e-01]	[4.28941101e+02 7.93300171e+02 6.83660924e-01]	[4.10993469e+02 7.88173401e+02 6.83689237e-01]	[4.41846466e+02 7.52274780e+02 7.24630296e-01]
[423.87142944 156.9798584 0.89013922]	[423.82113647 213.53163147 0.90785468]	[362.26373291 215.99649048 0.8642531 ]	[336.61599731 318.66452026 0.90535641]	[318.7829895 418.76400757 0.91595733]	[485.38763428 213.35195923 0.865318 ]	[523.76141357 305.84698486 0.86773664]	[546.93341064 400.80871582 0.87877041]	[444.31228638 428.98587036 0.70579904]	[400.75128174 436.63870239 0.71133256]	[418.68252563 595.73687744 0.8342281 ]	[436.65316772 747.11553955 0.81101334]	[487.99868774 421.3454895 0.68660069]	[508.4949646 572.66998291 0.81553888]	[521.3347168 746.97271729 0.81830394]	[416.05795288 146.71917725 0.85730636]	[439.24139404 146.67877197 0.89287204]	[390.48800659 134.00192261 0.78801298]	[459.76986694 131.42861938 0.89625287]	[5.26420532e+02 7.85477356e+02 6.58110738e-01]	[5.44412476e+02 7.72805481e+02 7.13938653e-01]	[5.13586731e+02 7.52283142e+02 6.79314375e-01]	[4.28958588e+02 7.93299072e+02 6.84439838e-01]	[4.11002808e+02 7.88170166e+02 6.85943365e-01]	[4.41851898e+02 7.52249512e+02 7.26457536e-01]
[423.82260132 156.96046448 0.9036864 ]	[421.38790894 213.5267334 0.91641283]	[362.19619751 216.00283813 0.8732273 ]	[336.58563232 318.65505981 0.90769535]	[318.75708008 418.76184082 0.91768396]	[482.95965576 213.35874939 0.87152535]	[521.40655518 305.84884644 0.8722899 ]	[544.5456543 400.85159302 0.87945259]	[441.92767334 431.48449707 0.71217042]	[400.73831177 436.67544556 0.71885329]	[418.6937561 598.25738525 0.84664249]	[436.69213867 747.10113525 0.81564802]	[487.95428467 421.34606934 0.69335032]	[506.00973511 567.5760498 0.83234644]	[521.33410645 746.99676514 0.8325994 ]	[413.59283447 146.69607544 0.84538877]	[439.20578003 144.2109375 0.89513022]	[387.95617676 133.98036194 0.78246272]	[459.7303772 131.42193604 0.89262486]	[5.26523621e+02 7.83039185e+02 6.70567930e-01]	[5.44490845e+02 7.72775696e+02 7.33009875e-01]	[5.11038910e+02 7.54738037e+02 6.78707898e-01]	[4.26434937e+02 7.95795105e+02 6.70696795e-01]	[4.10972015e+02 7.88197876e+02 6.76086009e-01]	[4.41897797e+02 7.52235413e+02 7.28179514e-01]
[423.7772522 154.58062744 0.91072303]	[421.35461426 213.52449036 0.92398787]	[359.77545166 216.00759888 0.88115835]	[336.55813599 318.66470337 0.90791577]	[318.75073242 418.7232666 0.92041624]	[482.92687988 213.35684204 0.87525225]	[521.37390137 305.84832764 0.8723399 ]	[544.53430176 400.86904907 0.87944186]	[441.92370605 434.0335083 0.72049332]	[400.75497437 439.16430664 0.73047364]	[418.70959473 598.27758789 0.85756594]	[439.06668091 747.09393311 0.82524645]	[487.94647217 423.84368896 0.69559973]	[505.98001099 567.487854 0.8523522 ]	[521.35137939 744.53137207 0.82711279]	[413.56140137 146.686203 0.8416447 ]	[439.16799927 144.21315002 0.89678979]	[387.95639038 134.0087738 0.78969586]	[459.68527222 133.79882812 0.88389599]	[5.31538086e+02 7.80427795e+02 6.79645777e-01]	[5.46951538e+02 7.70244995e+02 7.39541292e-01]	[5.11044739e+02 7.52253662e+02 6.88183784e-01]	[4.31504517e+02 7.93229309e+02 7.13605821e-01]	[4.13570435e+02 7.88120483e+02 7.00687289e-01]	[441.88754272 752.18182373 0.75584418]
[421.38934326 154.56433105 0.91599035]	[421.32601929 213.52445984 0.92994606]	[359.73480225 216.01454163 0.88593715]	[336.53210449 318.65600586 0.90903842]	[318.74981689 418.68075562 0.91704011]	[482.90252686 213.3561554 0.87816846]	[521.34936523 308.32681274 0.87288147]	[544.5045166 403.24386597 0.88638073]	[441.9258728 434.05532837 0.72447574]	[400.76257324 439.20278931 0.73697305]	[418.71887207 598.26873779 0.85635644]	[439.0696106 747.09655762 0.82885039]	[487.9382019 423.83746338 0.69916475]	[506.00228882 565.04449463 0.85721922]	[521.35272217 744.55151367 0.82977271]	[413.54418945 144.21818542 0.83628517]	[439.14874268 144.19216919 0.89452666]	[390.41940308 134.0111084 0.7896148 ]	[459.675354 131.45640564 0.88158482]	[5.31555054e+02 7.77870483e+02 7.13671744e-01]	[5.46978088e+02 7.70196228e+02 7.55620003e-01]	[5.11052460e+02 7.54748291e+02 6.81282341e-01]	[4.34035248e+02 7.93257568e+02 7.16862202e-01]	[4.16058350e+02 7.88148743e+02 7.07864344e-01]	[441.85824585 752.17736816 0.75982386]
[421.36981201 154.56080627 0.91854143]	[421.30996704 213.5252533 0.93109477]	[359.71350098 216.02178955 0.88678503]	[336.50668335 318.65386963 0.90650672]	[318.72180176 418.67504883 0.92062545]	[482.88729858 213.34674072 0.87740278]	[521.33306885 308.35876465 0.87287265]	[544.47479248 400.86685181 0.89597708]	[441.88363647 434.05422974 0.73467052]	[400.74334717 439.21136475 0.74368823]	[418.72964478 595.71691895 0.84978235]	[439.09265137 747.06195068 0.83678824]	[485.43939209 423.81729126 0.71473932]	[505.9598999 564.93103027 0.87662381]	[521.33734131 746.97613525 0.832187 ]	[413.53872681 146.66706848 0.8320629 ]	[439.12664795 144.20806885 0.89227253]	[390.42056274 134.00561523 0.7921654 ]	[459.66741943 133.82455444 0.88106632]	[5.31607483e+02 7.77830017e+02 7.12419748e-01]	[5.46990417e+02 7.70165833e+02 7.57558227e-01]	[5.11020721e+02 7.54837585e+02 6.85167372e-01]	[4.34083710e+02 7.93229309e+02 7.36819625e-01]	[4.16123993e+02 7.88122375e+02 7.15463579e-01]	[441.85003662 749.74041748 0.76838928]
[421.34933472 154.56440735 0.91928434]	[421.29525757 213.52224731 0.93315065]	[359.69857788 216.02215576 0.88704908]	[336.48318481 318.64157104 0.90248483]	[318.6986084 418.63787842 0.91842043]	[482.87106323 213.33856201 0.87794971]	[521.31512451 308.37139893 0.87240493]	[544.46276855 400.86154175 0.90192652]	[441.84866333 434.04919434 0.74049956]	[400.70959473 439.21963501 0.7476697 ]	[418.72854614 598.28094482 0.85091996]	[439.08615112 747.06988525 0.83724689]	[485.40100098 423.79077148 0.72315067]	[505.95010376 564.82196045 0.8673386 ]	[521.37011719 747.11810303 0.84181249]	[413.52655029 146.67277527 0.82986528]	[439.10516357 146.67106628 0.89040458]	[387.95697021 133.9980011 0.79465044]	[459.65274048 133.84432983 0.87943035]	[5.36737000e+02 7.75302002e+02 6.86083674e-01]	[5.49538452e+02 7.70116333e+02 7.38540232e-01]	[5.08543060e+02 7.62508179e+02 6.95996523e-01]	[4.34100159e+02 7.93235962e+02 7.41405547e-01]	[4.16134705e+02 7.88125000e+02 7.20390975e-01]	[441.83703613 749.74591064 0.7713753 ]
[421.34451294 154.55934143 0.92141175]	[421.29244995 213.53689575 0.93209207]	[359.68817139 216.03068542 0.88719505]	[336.4887085 318.60766602 0.90603542]	[318.69125366 418.6640625 0.92392969]	[482.86624146 213.3608551 0.88035059]	[521.32458496 310.91564941 0.87560332]	[544.44720459 403.27615356 0.9012183 ]	[441.83493042 434.06872559 0.74628788]	[400.71011353 439.23834229 0.75206113]	[418.71368408 600.74505615 0.85335159]	[439.08395386 747.06481934 0.83671957]	[485.3609314 423.80786133 0.72855794]	[503.45275879 562.38879395 0.88707566]	[521.38092041 747.08532715 0.84329933]	[413.51712036 146.66706848 0.82809192]	[439.10125732 146.66864014 0.88979363]	[387.93798828 134.01583862 0.79607892]	[459.64926147 133.85852051 0.87634891]	[5.36697876e+02 7.72815369e+02 6.99968457e-01]	[5.49511169e+02 7.67710999e+02 7.47561693e-01]	[5.11023956e+02 7.62489624e+02 6.94821596e-01]	[4.34087708e+02 7.90808350e+02 7.41490722e-01]	[4.16125153e+02 7.88093933e+02 7.14127660e-01]	[441.83190918 749.74725342 0.76587939]
[421.35070801 154.57128906 0.91847575]	[421.277771 213.53405762 0.93318826]	[359.67730713 216.03279114 0.88669652]	[336.46963501 318.6015625 0.90315795]	[318.6729126 418.6809082 0.92776549]	[482.84570312 213.36100769 0.88152695]	[521.31555176 310.94424438 0.8767975 ]	[544.42242432 403.2795105 0.90596336]	[441.76986694 434.06100464 0.75410002]	[400.68130493 439.2237854 0.75728709]	[418.68768311 598.25109863 0.85149157]	[439.08273315 747.078125 0.83827424]	[482.87667847 423.80603027 0.74716181]	[503.36883545 562.35913086 0.90251416]	[521.35998535 747.00323486 0.82816684]	[413.51260376 146.68144226 0.82985938]	[439.10437012 146.67398071 0.89045924]	[387.91275024 134.02638245 0.79849362]	[459.64266968 133.84957886 0.8721512 ]	[5.26469238e+02 7.77854431e+02 6.82519913e-01]	[5.44473572e+02 7.70182495e+02 7.43034661e-01]	[5.11074982e+02 7.54823547e+02 6.65363669e-01]	[4.34040527e+02 7.93228333e+02 7.35116661e-01]	[4.16092194e+02 7.88108704e+02 7.13168621e-01]	[441.84643555 749.76739502 0.77158678]
[421.35647583 156.97999573 0.91215855]	[421.27542114 215.89501953 0.93479258]	[359.64678955 216.05427551 0.88714331]	[334.05163574 318.60754395 0.89667863]	[318.6505127 418.67306519 0.9331224 ]	[482.84188843 213.37368774 0.88320661]	[521.27825928 310.95404053 0.86897677]	[544.39306641 403.31741333 0.90512139]	[441.72064209 434.10546875 0.76094812]	[400.63690186 439.24084473 0.76305497]	[418.61929321 598.28466797 0.84843576]	[436.62759399 747.09619141 0.81676459]	[482.82809448 423.88000488 0.74362177]	[500.89749146 564.8470459 0.90256739]	[521.36968994 734.29986572 0.83292031]	[413.49771118 146.72590637 0.83269715]	[439.11212158 146.7000885 0.8923828 ]	[387.88220215 134.0350647 0.79339468]	[459.65222168 133.84013367 0.87893909]	[521.355896 770.26660156 0.83271563]	[541.83190918 767.59307861 0.82816958]	[5.18704346e+02 7.49548523e+02 7.02324092e-01]	[4.31477936e+02 7.93265686e+02 7.16482759e-01]	[4.13532532e+02 7.88151794e+02 6.96819901e-01]	[441.80838013 752.21612549 0.77339524]
[421.3555603 157.01704407 0.90844047]	[421.26605225 215.89733887 0.93530029]	[359.63024902 216.05058289 0.88779718]	[334.01776123 318.61413574 0.8920626 ]	[318.63143921 418.63546753 0.93029201]	[482.83612061 213.38819885 0.88479686]	[521.27868652 313.40646362 0.87335443]	[544.38153076 403.33636475 0.89820677]	[441.69186401 434.1126709 0.76070625]	[400.6255188 439.25634766 0.76359892]	[418.59552002 595.71392822 0.84001887]	[436.57827759 747.14605713 0.802589 ]	[482.78997803 423.87646484 0.74548972]	[500.8651123 564.96716309 0.90099281]	[521.36590576 734.23059082 0.84046233]	[413.50021362 146.78086853 0.83804148]	[439.11175537 146.74621582 0.8968572 ]	[387.88885498 136.43078613 0.79065806]	[459.65176392 133.86087036 0.87386894]	[521.35693359 770.11920166 0.82938021]	[541.83111572 765.04040527 0.80833018]	[5.18725342e+02 7.47098083e+02 7.17616320e-01]	[4.28950226e+02 7.95808716e+02 6.98437929e-01]	[4.11010956e+02 7.90630005e+02 6.98549688e-01]	[441.80026245 752.26513672 0.75381452]
[421.32800293 157.04112244 0.90712476]	[421.25164795 215.89962769 0.93572712]	[359.615448 216.05543518 0.88845927]	[333.99902344 318.58886719 0.88844824]	[318.57675171 418.57955933 0.91760504]	[482.81573486 213.39324951 0.88769746]	[521.28051758 313.38977051 0.86498404]	[544.35510254 403.35339355 0.89600521]	[439.31433105 436.59466553 0.76609218]	[398.24682617 439.2718811 0.76553535]	[418.55670166 598.26153564 0.83796674]	[436.58721924 749.55749512 0.79387838]	[482.7338562 426.37625122 0.74236953]	[500.78863525 564.95324707 0.89647168]	[521.38751221 731.71832275 0.85042864]	[411.01876831 149.2091217 0.83836263]	[439.0932312 146.7769928 0.89772296]	[385.40518188 134.05172729 0.78606421]	[459.64126587 133.8888855 0.87405425]	[521.32818604 767.65063477 0.81232715]	[541.81207275 762.4942627 0.77210456]	[5.18752991e+02 7.47030640e+02 7.23020315e-01]	[4.28926971e+02 7.95872070e+02 6.85823798e-01]	[4.11004150e+02 7.90675537e+02 6.90688550e-01]	[4.41822479e+02 7.54749451e+02 7.44321823e-01]
[421.31396484 157.06468201 0.90437549]	[421.25079346 215.93882751 0.93758041]	[359.60372925 216.09173584 0.88456231]	[333.9614563 318.62011719 0.87748885]	[318.52359009 418.63952637 0.9221772 ]	[482.81723022 213.43687439 0.89242607]	[521.25354004 310.94329834 0.85964042]	[544.33538818 403.38830566 0.88939202]	[439.25933838 436.59469604 0.76438415]	[398.19467163 439.27197266 0.76391977]	[418.53619385 598.2833252 0.83293134]	[436.6000061 747.1607666 0.79447812]	[480.33947754 426.3732605 0.74628133]	[500.68716431 564.97155762 0.88766825]	[521.37225342 729.21325684 0.86237621]	[410.99911499 149.22955322 0.84173745]	[439.08190918 149.21711731 0.90050828]	[385.39572144 136.42689514 0.78764701]	[459.61120605 133.93275452 0.86250198]	[521.38720703 765.0647583 0.77193797]	[541.89691162 754.81005859 0.77525628]	[5.18720093e+02 7.44546143e+02 6.95907712e-01]	[4.28938507e+02 7.98364502e+02 6.84845924e-01]	[4.11010071e+02 7.90701050e+02 6.89466059e-01]	[441.8399353 752.29229736 0.75316489]
[421.28292847 157.09147644 0.90044689]	[421.22503662 215.95422363 0.93880343]	[359.58474731 216.10722351 0.88152421]	[333.91619873 318.63449097 0.86770201]	[316.16467285 418.69778442 0.92833287]	[482.79223633 213.43986511 0.89173597]	[521.24298096 313.39743042 0.85409874]	[544.32421875 405.81463623 0.88812995]	[439.2434082 436.59884644 0.7608915 ]	[398.17260742 439.28363037 0.76100445]	[416.15737915 598.30194092 0.83446765]	[436.61352539 747.15856934 0.7961123 ]	[480.32086182 426.37026978 0.7453748 ]	[498.27078247 564.90966797 0.88074064]	[521.35321045 729.25311279 0.85659713]	[410.97064209 149.25019836 0.84430456]	[436.69760132 149.25405884 0.90169889]	[385.39822388 134.0459137 0.79623854]	[457.21252441 133.99307251 0.86043578]	[5.21349731e+02 7.64970886e+02 7.40414977e-01]	[541.87188721 752.30194092 0.78038943]	[5.18710510e+02 7.47003113e+02 6.73709035e-01]	[4.28927826e+02 7.98355286e+02 6.89895630e-01]	[4.11016693e+02 7.90692627e+02 6.94342196e-01]	[441.85653687 752.29046631 0.75709134]
[421.28225708 157.09176636 0.90049791]	[421.21966553 215.94873047 0.9388786 ]	[359.58447266 216.10244751 0.88261074]	[333.91488647 318.63366699 0.86759889]	[316.16390991 418.69692993 0.92770839]	[482.77926636 213.43548584 0.89465559]	[521.23144531 310.97317505 0.8530519 ]	[544.32067871 403.39663696 0.88859338]	[439.24252319 436.59838867 0.76107728]	[398.17498779 439.28308105 0.76126766]	[416.16064453 598.2911377 0.8346228 ]	[436.62976074 747.15264893 0.80030543]	[480.31918335 426.36914062 0.74528426]	[498.27233887 564.91101074 0.88191777]	[521.35296631 729.25213623 0.85608041]	[410.97314453 149.25041199 0.84459245]	[436.69598389 149.25491333 0.90108532]	[385.40811157 134.03434753 0.79501879]	[457.20529175 133.98603821 0.86013049]	[5.21342529e+02 7.64967346e+02 7.39491761e-01]	[541.86975098 752.29718018 0.78042191]	[5.18711426e+02 7.47005371e+02 6.71481192e-01]	[4.28938202e+02 7.95881165e+02 6.93394005e-01]	[4.11030304e+02 7.90683594e+02 6.95884347e-01]	[441.871521 752.28533936 0.76041567]
[421.23709106 157.08610535 0.90188444]	[421.21914673 215.94987488 0.93856573]	[359.57781982 216.10299683 0.88297993]	[331.48495483 318.64172363 0.86504138]	[316.13446045 418.69088745 0.92839849]	[482.78421021 213.44032288 0.89344239]	[521.21551514 310.96643066 0.85181713]	[544.29510498 405.83273315 0.8855567 ]	[439.22085571 436.58486938 0.75493556]	[398.14852905 439.28045654 0.75743854]	[416.16705322 598.29119873 0.83605504]	[436.61920166 749.55969238 0.79297 ]	[480.30569458 426.3475647 0.74405825]	[498.24841309 564.87536621 0.88411772]	[521.28985596 729.19415283 0.85708946]	[408.44900513 149.24395752 0.84072024]	[436.64526367 149.24499512 0.89206076]	[385.38446045 136.44114685 0.80667466]	[457.17660522 133.9803772 0.86278903]	[5.21298950e+02 7.62422302e+02 7.05457926e-01]	[541.81817627 752.2119751 0.77489954]	[5.16194702e+02 7.47001831e+02 6.47762775e-01]	[4.28958740e+02 7.95882629e+02 6.92469597e-01]	[4.13512726e+02 7.90696716e+02 6.96280658e-01]	[441.85644531 752.30755615 0.75721878]
[421.21157837 157.09700012 0.89866638]	[421.2328186 215.94345093 0.93580872]	[359.58251953 216.10176086 0.88142574]	[328.92166138 318.70999146 0.84984297]	[316.07736206 418.69543457 0.92637783]	[482.78707886 213.42619324 0.88726079]	[521.2276001 310.97137451 0.8479929 ]	[541.94390869 405.91342163 0.8743183 ]	[439.21435547 436.59591675 0.75847441]	[398.1572876 441.7086792 0.76234555]	[416.13174438 600.81677246 0.83158553]	[436.58117676 747.12298584 0.78815818]	[480.28469849 426.34677124 0.74371243]	[498.2336731 564.92163086 0.87675047]	[521.19390869 729.1151123 0.84901595]	[408.3918457 149.26197815 0.84593302]	[436.6137085 149.23698425 0.88275611]	[385.34750366 136.45791626 0.80199271]	[457.15536499 133.9755249 0.87285757]	[5.21223877e+02 7.59910461e+02 7.04638004e-01]	[541.72790527 749.77514648 0.76673621]	[5.13643311e+02 7.44542358e+02 6.00144506e-01]	[4.26443054e+02 7.98386414e+02 6.59875214e-01]	[4.13534180e+02 7.90702087e+02 6.61098182e-01]	[441.83740234 752.25946045 0.75481987]
[418.7961731 157.0927887 0.89891404]	[421.19210815 215.98783875 0.93713105]	[357.18902588 218.53665161 0.87306291]	[326.37866211 318.69741821 0.84649754]	[316.02731323 418.74255371 0.92270845]	[482.73730469 213.44830322 0.88924217]	[521.23535156 313.48544312 0.8667841 ]	[541.94934082 405.90878296 0.87473828]	[439.17950439 436.66500854 0.75791049]	[398.11929321 441.75146484 0.74974233]	[416.08099365 600.87017822 0.84095812]	[434.12542725 747.12225342 0.78361964]	[480.25869751 428.90921021 0.73759359]	[498.13763428 567.51635742 0.83167094]	[518.64123535 729.19958496 0.81365997]	[405.824646 149.26554871 0.85885108]	[434.08483887 149.2387085 0.86083341]	[382.84640503 136.463974 0.81404972]	[454.64761353 133.97735596 0.86456227]	[5.11026306e+02 7.65053345e+02 6.88019454e-01]	[5.29055725e+02 7.57359802e+02 6.85148895e-01]	[5.11062286e+02 7.46984009e+02 6.17297947e-01]	[4.26429291e+02 7.95839722e+02 6.58797204e-01]	[4.13527069e+02 7.90668640e+02 6.54697120e-01]	[4.41814728e+02 7.52270020e+02 7.42488801e-01]
[418.7565918 157.10284424 0.9011147 ]	[421.16040039 216.01667786 0.93707776]	[357.15350342 218.58049011 0.86865246]	[326.33312988 318.71511841 0.84555793]	[315.9680481 418.74514771 0.91737962]	[480.36260986 213.4526825 0.8903172 ]	[521.22894287 313.52148438 0.87160063]	[541.94482422 408.38412476 0.8725369 ]	[439.17285156 436.67733765 0.75919449]	[398.10253906 441.76177979 0.747069 ]	[416.02270508 603.3883667 0.85164726]	[434.12390137 747.13061523 0.78321338]	[480.25479126 428.93264771 0.73948729]	[495.65396118 570.0980835 0.80709738]	[513.61968994 729.1829834 0.80799615]	[403.36904907 149.27687073 0.86916256]	[434.01504517 149.25679016 0.85838038]	[382.83828735 136.48001099 0.81195664]	[454.55029297 133.99545288 0.85631645]	[5.08517883e+02 7.65038147e+02 6.82390809e-01]	[5.28980042e+02 7.57320374e+02 6.98597133e-01]	[5.05989166e+02 7.44551147e+02 6.44485295e-01]	[4.26398254e+02 7.98394043e+02 6.67231858e-01]	[4.13502167e+02 7.90725525e+02 6.57176375e-01]	[4.41829010e+02 7.52282043e+02 7.51251280e-01]
[418.72039795 159.55555725 0.90089405]	[421.15014648 216.07054138 0.93516189]	[357.13705444 218.61302185 0.86572099]	[323.80212402 321.14648438 0.83725798]	[315.93481445 418.75360107 0.91018307]	[480.35440063 213.53193665 0.89404982]	[521.22821045 313.53030396 0.87273544]	[541.95111084 408.43386841 0.86771238]	[439.16534424 436.67672729 0.75822103]	[398.10778809 441.75784302 0.74585807]	[413.5604248 603.47235107 0.84207326]	[434.07568359 747.16314697 0.78064764]	[480.23571777 428.94152832 0.73725194]	[493.08676147 570.06817627 0.80260712]	[511.01998901 729.20019531 0.80893576]	[403.31793213 149.30867004 0.88219053]	[431.51727295 149.28422546 0.86490655]	[382.79101562 136.5249176 0.80869514]	[454.53982544 134.0426178 0.84599644]	[5.08534790e+02 7.65042297e+02 7.04224706e-01]	[5.26510620e+02 7.57337891e+02 7.21184611e-01]	[5.05898193e+02 7.44552856e+02 6.81760252e-01]	[4.26368195e+02 7.98434753e+02 6.74552500e-01]	[4.11017853e+02 7.90746155e+02 6.53100014e-01]	[4.41803345e+02 7.54757996e+02 7.51068711e-01]
[418.72268677 162.09533691 0.89559835]	[418.78530884 216.11039734 0.93121076]	[357.1166687 221.10118103 0.85352969]	[323.71887207 321.22579956 0.83903623]	[315.93917847 421.25177002 0.9097532 ]	[480.32312012 213.54214478 0.895895 ]	[521.22955322 313.54196167 0.87456214]	[541.95263672 408.46939087 0.86596322]	[439.13439941 439.15274048 0.75589472]	[398.05517578 441.81240845 0.73183423]	[413.55560303 603.42474365 0.84286845]	[434.08413696 749.59307861 0.78466558]	[480.22027588 431.49273682 0.73582423]	[495.6192627 575.18054199 0.7970497 ]	[508.44747925 731.72271729 0.79999858]	[403.30773926 151.76512146 0.90123159]	[431.47833252 149.34803772 0.87115532]	[382.76519775 141.58325195 0.80178535]	[452.00939941 136.49424744 0.83145756]	[5.03472473e+02 7.67644165e+02 7.50374079e-01]	[5.23908020e+02 7.62510010e+02 7.38402963e-01]	[5.03466949e+02 7.47037781e+02 7.18055010e-01]	[4.26397491e+02 7.98433472e+02 6.86279714e-01]	[4.10975342e+02 7.90748535e+02 6.78322852e-01]	[441.80877686 754.77459717 0.75660264]
[418.69458008 162.15966797 0.89715576]	[418.75527954 218.5388031 0.92612249]	[357.09420776 221.18421936 0.84633505]	[321.2628479 323.73809814 0.83692449]	[313.53353882 421.29922485 0.89693612]	[480.29714966 215.95228577 0.90212041]	[521.23596191 315.96951294 0.88309079]	[541.94665527 411.01165771 0.8692798 ]	[439.14337158 439.2477417 0.76991147]	[398.06265259 444.31906128 0.72980547]	[413.49276733 603.3458252 0.84869492]	[434.09094238 749.59375 0.78271133]	[480.25067139 434.07373047 0.74846005]	[493.0526123 580.3104248 0.82195938]	[506.00408936 734.28820801 0.78802752]	[403.26937866 151.81602478 0.91493958]	[428.97518921 151.76116943 0.88205791]	[382.73925781 144.19361877 0.79927421]	[451.99658203 139.00056458 0.81773537]	[5.03313690e+02 7.75267395e+02 7.22230554e-01]	[5.21404236e+02 7.70136414e+02 7.50464499e-01]	[5.05909912e+02 7.47109558e+02 7.37088799e-01]	[4.28919037e+02 7.98366760e+02 6.92902088e-01]	[4.11016144e+02 7.90722229e+02 7.01919734e-01]	[441.80569458 754.78533936 0.76282269]
[418.66162109 164.72851562 0.89577574]	[418.74996948 218.63774109 0.92002892]	[357.08084106 223.73062134 0.83601451]	[321.21414185 323.81958008 0.84603822]	[313.45205688 421.3755188 0.87457502]	[480.27984619 216.04971313 0.90057707]	[521.25256348 316.04064941 0.90278792]	[541.95349121 413.58639526 0.87629449]	[439.11026001 441.71716309 0.75614977]	[395.64923096 444.35256958 0.7157566 ]	[410.95166016 605.87353516 0.84860599]	[434.09072876 749.65692139 0.77982593]	[480.22644043 436.60256958 0.74573326]	[493.03955078 582.81427002 0.83755744]	[505.91390991 741.9286499 0.79390025]	[400.87994385 151.91040039 0.93261993]	[428.92327881 151.84944153 0.89176649]	[382.74603271 149.21116638 0.79896259]	[449.46478271 141.56124878 0.8120243 ]	[5.03333374e+02 7.75286743e+02 6.88973367e-01]	[5.21388000e+02 7.70145386e+02 7.34306097e-01]	[5.03422760e+02 7.49658875e+02 7.28810012e-01]	[4.28951660e+02 7.95808594e+02 7.11605132e-01]	[4.13503265e+02 7.90683533e+02 7.21122384e-01]	[4.41815582e+02 7.57325989e+02 7.53537595e-01]
[418.60018921 169.79046631 0.91177094]	[418.73876953 221.17166138 0.90129066]	[357.07241821 228.78430176 0.8371706 ]	[321.21347046 328.853302 0.84647214]	[313.43719482 423.83880615 0.85829258]	[480.29296875 218.53051758 0.88658953]	[521.24914551 316.15234375 0.90795189]	[541.95666504 416.14105225 0.89444166]	[439.10986328 441.80270386 0.75780755]	[395.61291504 444.42007446 0.70793164]	[408.44088745 605.94519043 0.84638429]	[436.54867554 749.69415283 0.77783298]	[480.26028442 439.13265991 0.75705761]	[487.93902588 582.90106201 0.85817683]	[503.48812866 744.51989746 0.81143039]	[400.82574463 154.38734436 0.94563133]	[426.44891357 154.34332275 0.88859326]	[380.29434204 149.23345947 0.81918937]	[449.45666504 144.19488525 0.80887908]	[5.03441193e+02 7.72715271e+02 6.48886025e-01]	[5.23839172e+02 7.67678345e+02 7.20179081e-01]	[5.03304474e+02 7.52232727e+02 6.74666286e-01]	[4.28959808e+02 7.95802002e+02 6.96681440e-01]	[4.13537109e+02 7.90678833e+02 7.19963491e-01]	[4.41857941e+02 7.57388855e+02 7.45525241e-01]
[418.58425903 172.29284668 0.92180526]	[418.70721436 226.28717041 0.89152265]	[357.06359863 231.38253784 0.85418379]	[321.17025757 331.46530151 0.86134952]	[310.94241333 426.44519043 0.82370567]	[480.27105713 218.62495422 0.87437981]	[521.26782227 318.62817383 0.90470129]	[544.293396 418.57400513 0.90316081]	[439.08270264 444.3203125 0.74128693]	[395.59664917 449.45593262 0.69786447]	[408.40267944 606.09124756 0.83848196]	[436.54354858 749.74725342 0.77557153]	[480.24246216 439.23873901 0.75456041]	[485.4732666 585.34661865 0.85456455]	[503.46221924 747.03424072 0.83015621]	[400.79833984 154.53128052 0.92249155]	[426.43917847 154.4655304 0.87534893]	[380.26867676 151.78962708 0.85149014]	[446.90887451 149.24099731 0.83894962]	[5.08492462e+02 7.72775818e+02 6.60256982e-01]	[5.23966309e+02 7.70143494e+02 7.17858315e-01]	[5.00847931e+02 7.54805298e+02 6.86062336e-01]	[4.26424133e+02 7.95799316e+02 6.98511302e-01]	[4.11007874e+02 7.90664917e+02 7.17595160e-01]	[4.41858948e+02 7.59917175e+02 7.51096368e-01]
[418.5730896 172.45645142 0.92620158]	[418.67153931 231.33302307 0.90364063]	[357.01882935 233.88951111 0.85721117]	[321.15118408 336.45986938 0.88464069]	[310.90914917 431.53033447 0.82258081]	[480.26446533 221.15383911 0.85650086]	[521.26629639 318.70355225 0.89957482]	[544.30963135 418.72061157 0.9170053 ]	[436.6802063 446.90924072 0.72225738]	[395.56362915 454.56436157 0.69369274]	[405.8543396 608.59417725 0.83554769]	[434.09432983 749.70343018 0.78217876]	[480.20324707 441.77816772 0.75245643]	[485.37670898 585.4486084 0.86650378]	[503.36489868 747.1116333 0.84795654]	[400.76589966 157.0302124 0.89836001]	[426.43170166 156.98562622 0.84253514]	[380.21765137 151.86665344 0.87036324]	[446.8767395 151.82569885 0.88242733]	[5.03365356e+02 7.85480774e+02 7.25093782e-01]	[5.23881226e+02 7.72793640e+02 7.39466310e-01]	[5.00782074e+02 7.57340759e+02 7.05859125e-01]	[4.28944763e+02 7.93347595e+02 7.06457496e-01]	[4.10995789e+02 7.90657227e+02 7.16234505e-01]	[441.83422852 759.89508057 0.76028848]
[416.17227173 174.86535645 0.92290658]	[418.67553711 231.41056824 0.91517586]	[357.02615356 233.96803284 0.86303961]	[321.16824341 336.63400269 0.90298498]	[308.3581543 434.02154541 0.81867021]	[480.25698853 223.69281006 0.84490526]	[521.26281738 321.15353394 0.88637906]	[544.3248291 418.78070068 0.91709125]	[436.65847778 449.48068237 0.71632564]	[395.53585815 457.09698486 0.69259125]	[403.39727783 611.07427979 0.82600224]	[434.10333252 749.61517334 0.79378837]	[480.18804932 441.86752319 0.74802494]	[482.96908569 588.03063965 0.8453688 ]	[503.337677 749.70178223 0.8417688 ]	[400.71887207 159.53862 0.88457668]	[426.3934021 157.08013916 0.8409664 ]	[380.17224121 151.95289612 0.84913039]	[446.90725708 151.92195129 0.87830102]	[5.03297485e+02 7.88005676e+02 7.51682878e-01]	[5.23829285e+02 7.77881042e+02 7.51559556e-01]	[5.00737701e+02 7.65008240e+02 6.85062170e-01]	[4.28960663e+02 7.93334229e+02 6.89734578e-01]	[4.10990540e+02 7.90653809e+02 7.08215952e-01]	[441.79431152 754.81445312 0.76224756]
[416.17227173 174.86436462 0.9228403 ]	[418.67660522 231.40968323 0.91502154]	[357.0267334 233.97019958 0.86324847]	[321.16790771 336.63571167 0.90318406]	[308.36553955 434.02420044 0.81891942]	[480.2583313 223.69204712 0.84509915]	[521.26501465 321.15213013 0.88679564]	[544.33026123 418.78637695 0.9184401 ]	[436.665802 449.47714233 0.717071 ]	[395.54776001 457.09259033 0.69371057]	[403.39614868 611.0758667 0.82645172]	[434.10134888 749.61785889 0.7931813 ]	[480.19030762 441.86605835 0.74887478]	[482.97131348 588.02844238 0.84528762]	[503.33831787 749.70147705 0.84184062]	[400.71853638 159.53820801 0.88483113]	[426.39370728 157.07830811 0.84094775]	[380.17248535 151.95671082 0.84986246]	[446.90585327 151.92312622 0.87900996]	[5.03300964e+02 7.88006226e+02 7.49222279e-01]	[5.23831177e+02 7.77881165e+02 7.50515580e-01]	[5.00736481e+02 7.65009094e+02 6.85021222e-01]	[4.28972015e+02 7.93333374e+02 6.91477299e-01]	[4.10999054e+02 7.90653687e+02 7.10991859e-01]	[441.79064941 754.81890869 0.76078683]
[416.11959839 175.00105286 0.91857249]	[418.66665649 233.8971405 0.93357712]	[357.02374268 236.44631958 0.86756426]	[318.78686523 339.09692383 0.90711993]	[308.37591553 436.61502075 0.84130311]	[480.24435425 228.78405762 0.84265512]	[521.2746582 321.29272461 0.87416506]	[544.31707764 421.19976807 0.91808182]	[436.64160156 454.54904175 0.71288234]	[393.06481934 457.18252563 0.69596571]	[403.38034058 616.21203613 0.82201153]	[434.0925293 749.63793945 0.79140025]	[480.18197632 446.88922119 0.73315495]	[482.94561768 590.59521484 0.83416706]	[503.2555542 752.21203613 0.84175581]	[400.64382935 164.64070129 0.88311505]	[423.91223145 162.11740112 0.84061629]	[380.14868164 154.42118835 0.80235809]	[446.90481567 151.97262573 0.86339104]	[5.03363586e+02 7.88182556e+02 7.86611855e-01]	[5.23809631e+02 7.82978149e+02 7.66574144e-01]	[4.98250183e+02 7.67529968e+02 7.21318007e-01]	[4.28968597e+02 7.95803955e+02 6.86880708e-01]	[4.11008118e+02 7.90690796e+02 7.10052073e-01]	[441.77139282 754.81201172 0.76450109]
[416.12472534 177.53236389 0.89266658]	[418.65557861 234.02862549 0.93405735]	[357.01815796 236.61618042 0.86462194]	[321.1496582 339.19180298 0.90318555]	[308.39181519 439.20910645 0.85987377]	[480.21942139 231.33644104 0.85273409]	[521.30657959 326.31344604 0.86735451]	[544.32525635 421.39294434 0.90000808]	[436.64404297 457.1758728 0.72802472]	[395.52301025 459.76324463 0.70876843]	[405.83224487 618.84509277 0.8359496 ]	[436.5536499 749.70007324 0.79752457]	[480.16009521 452.02526855 0.71984035]	[482.93338013 600.80230713 0.85629803]	[500.83535767 754.83837891 0.8345235 ]	[400.65078735 169.7411499 0.90535158]	[423.86264038 167.22421265 0.85716152]	[380.15045166 156.97436523 0.82197875]	[444.41348267 154.39190674 0.87222642]	[5.03287659e+02 7.90717834e+02 7.74142504e-01]	[521.36859131 785.60736084 0.80099905]	[4.98174072e+02 7.67690857e+02 6.82732582e-01]	[4.31506317e+02 7.93237122e+02 6.89308643e-01]	[4.13563751e+02 7.88227234e+02 7.09398806e-01]	[4.41797699e+02 7.57351562e+02 7.48440146e-01]
[416.16195679 185.25112915 0.87129915]	[418.65905762 239.079422 0.9248656 ]	[356.99291992 244.24920654 0.82611853]	[321.14508057 344.30361938 0.85536963]	[308.31661987 441.88409424 0.84099692]	[480.2131958 234.07197571 0.89552605]	[521.38201904 333.97268677 0.87940001]	[544.42504883 428.97369385 0.85644805]	[436.65185547 459.78924561 0.74283034]	[395.49981689 462.34698486 0.70848972]	[410.97055054 623.80230713 0.8383081 ]	[436.57681274 752.18457031 0.80589873]	[480.17626953 457.17071533 0.73401654]	[482.80435181 603.51495361 0.9117831 ]	[500.74005127 767.58630371 0.84060836]	[400.70767212 172.43518066 0.95877033]	[423.91812134 172.36489868 0.90014541]	[380.19619751 164.73544312 0.79123712]	[446.87857056 159.62814331 0.81150329]	[5.03260468e+02 7.98385132e+02 6.92299604e-01]	[5.21304504e+02 7.90738159e+02 7.61443198e-01]	[4.93066040e+02 7.80393127e+02 6.32484674e-01]	[4.31503967e+02 7.90802002e+02 7.43804395e-01]	[4.16038544e+02 7.88192871e+02 7.58301139e-01]	[4.41806671e+02 7.62440247e+02 7.57997632e-01]
[416.16882324 190.32229614 0.89791512]	[418.68881226 241.62496948 0.91082054]	[357.01647949 249.29719543 0.82870901]	[318.78384399 346.88128662 0.85437316]	[308.31951904 444.39254761 0.82134628]	[480.23580933 236.57362366 0.8956477 ]	[521.35778809 336.48956299 0.89612842]	[544.44470215 436.5692749 0.87206775]	[436.59066772 462.33660889 0.73283589]	[393.05389404 464.87823486 0.69960004]	[410.96994019 621.4119873 0.83964622]	[436.59506226 752.18835449 0.80471277]	[480.1272583 459.73696899 0.73390549]	[480.37963867 605.90686035 0.90954769]	[500.67407227 767.6618042 0.83333689]	[400.71716309 174.95281982 0.9492262 ]	[423.91830444 174.85072327 0.89596033]	[380.16690063 169.87010193 0.83215731]	[444.43212891 167.22029114 0.81930792]	[5.00823975e+02 8.03490173e+02 7.11066961e-01]	[5.21251099e+02 7.93315186e+02 7.48329461e-01]	[4.90492065e+02 7.82958008e+02 6.15463138e-01]	[4.31512115e+02 7.93247803e+02 7.16890574e-01]	[4.13580872e+02 7.90600952e+02 7.45261073e-01]	[4.41829285e+02 7.62451660e+02 7.52803087e-01]
[418.54421997 192.89743042 0.92063761]	[418.68780518 246.75857544 0.89345682]	[357.04293823 251.87754822 0.84687209]	[318.73654175 351.99475098 0.87373668]	[305.84729004 446.93637085 0.81253827]	[480.24996948 239.084198 0.88064361]	[521.38757324 339.05877686 0.91715991]	[544.43499756 439.13632202 0.89259005]	[436.58468628 464.8840332 0.71954781]	[393.05007935 467.42254639 0.68922943]	[411.00799561 623.98590088 0.85196388]	[436.60488892 749.68927002 0.8265937 ]	[480.13851929 462.30212402 0.74278903]	[480.38195801 608.63647461 0.8670879 ]	[498.27349854 770.23968506 0.82628059]	[400.72988892 177.490448 0.91461712]	[426.35415649 175.05487061 0.86907953]	[380.15631104 172.34776306 0.85346037]	[444.38290405 169.82199097 0.86387801]	[4.95675079e+02 8.11154175e+02 7.25632906e-01]	[5.13645996e+02 8.08542358e+02 7.17517912e-01]	[4.93093811e+02 7.85525208e+02 6.20228827e-01]	[4.31484772e+02 7.95826172e+02 6.96849108e-01]	[4.13539673e+02 7.90687073e+02 7.38745868e-01]	[441.83825684 754.84667969 0.76090854]
[416.17245483 193.02481079 0.91922605]	[418.67550659 251.82804871 0.89986902]	[357.0289917 254.40034485 0.85472393]	[318.71765137 354.55508423 0.89437246]	[305.80157471 452.00366211 0.81122786]	[480.27023315 241.63597107 0.86138773]	[521.42675781 339.28372192 0.90221339]	[544.40802002 441.68887329 0.90677482]	[434.12466431 467.47436523 0.69383365]	[392.97827148 472.52780151 0.67445469]	[411.00430298 626.39434814 0.85106719]	[436.62463379 749.77233887 0.82139266]	[477.72518921 464.88549805 0.72135526]	[480.35568237 616.24908447 0.85619223]	[498.18469238 772.70361328 0.80977607]	[400.71871948 177.60455322 0.89354479]	[426.3795166 177.55441284 0.8426457 ]	[380.14865112 172.40629578 0.85759878]	[446.87854004 172.36494446 0.87860733]	[4.95606537e+02 8.11282043e+02 7.01018691e-01]	[5.13600037e+02 8.08672668e+02 7.09292471e-01]	[4.90512695e+02 7.85590515e+02 6.15515530e-01]	[4.31476288e+02 7.95844666e+02 6.90981150e-01]	[4.13552826e+02 7.90695129e+02 7.31200635e-01]	[441.84451294 759.89776611 0.76006716]
[416.16018677 195.46665955 0.92215431]	[418.66497803 251.90127563 0.91018939]	[357.02474976 254.45872498 0.86153471]	[318.68759155 357.07269287 0.91083646]	[303.24920654 454.5579834 0.82567883]	[480.26541138 241.71815491 0.84978098]	[521.39904785 341.75640869 0.89128029]	[544.39215088 441.80712891 0.90975946]	[434.07138062 472.57180786 0.69540775]	[390.45178223 475.13793945 0.68445998]	[408.44628906 626.59222412 0.84341526]	[436.60733032 752.16790771 0.82342553]	[477.6847229 467.48184204 0.70792919]	[480.32827759 618.83953857 0.86073482]	[498.12161255 772.81518555 0.78681296]	[400.69702148 180.15473938 0.87933826]	[426.38323975 180.10855103 0.83485115]	[380.17108154 172.46391296 0.83109838]	[446.93487549 172.46182251 0.8794626 ]	[4.88010742e+02 8.16351013e+02 7.13259637e-01]	[5.08534546e+02 8.11283813e+02 7.25263715e-01]	[4.90548798e+02 7.88050842e+02 6.25582576e-01]	[4.28994965e+02 7.95812561e+02 6.88825488e-01]	[4.13576447e+02 7.90679993e+02 7.31258750e-01]	[441.81021118 759.90466309 0.77926248]
[416.17672729 195.62545776 0.9034884 ]	[418.6897583 254.37715149 0.92900145]	[357.03921509 254.59225464 0.86692035]	[318.65805054 357.17001343 0.92091405]	[303.23751831 457.09771729 0.84391356]	[480.28884888 246.80195618 0.84297502]	[521.38256836 344.30508423 0.87806708]	[544.42633057 441.88989258 0.89493275]	[434.04510498 475.1131897 0.70097494]	[390.4475708 477.63726807 0.69242531]	[405.85522461 626.58789062 0.85459942]	[436.55960083 749.77435303 0.82351041]	[477.63116455 470.03762817 0.70102179]	[480.33493042 623.84631348 0.89051175]	[4.98124756e+02 7.80437988e+02 7.79654145e-01]	[400.69985962 187.74703979 0.8906675 ]	[423.93283081 185.22613525 0.84339547]	[380.18438721 174.91586304 0.83443278]	[446.89324951 172.4927063 0.87117779]	[4.90534424e+02 8.13854248e+02 6.91141486e-01]	[5.11034668e+02 8.11247437e+02 7.26523757e-01]	[4.90493164e+02 7.90650085e+02 6.35857642e-01]	[4.26417358e+02 7.93330139e+02 6.96502745e-01]	[4.10996979e+02 7.90634827e+02 7.35615492e-01]	[441.80496216 759.89910889 0.76948231]
[418.56298828 198.09828186 0.89414275]	[418.69735718 254.50331116 0.94068873]	[357.0296936 257.06036377 0.87348574]	[318.62762451 359.63818359 0.92459971]	[303.20074463 457.19720459 0.85942703]	[480.28671265 251.84536743 0.85499686]	[521.3972168 346.87216187 0.87599552]	[544.41394043 444.36968994 0.88857859]	[434.05905151 477.64434814 0.70698071]	[387.9357605 477.68917847 0.69690573]	[403.34463501 626.57952881 0.8665002 ]	[436.5597229 749.72094727 0.83319771]	[477.67825317 475.09713745 0.70860648]	[480.32125854 623.95196533 0.90986931]	[4.95658844e+02 7.80470093e+02 7.73997426e-01]	[400.73556519 190.3066864 0.90627438]	[426.35125732 187.79550171 0.85297155]	[380.20907593 175.08346558 0.83554876]	[446.87384033 174.92668152 0.87384236]	[4.95616364e+02 8.13822876e+02 7.06574917e-01]	[5.13622314e+02 8.11214783e+02 7.59615302e-01]	[4.85431366e+02 7.90691223e+02 6.57707095e-01]	[4.23892029e+02 7.98410889e+02 6.66755497e-01]	[4.08400726e+02 7.90743774e+02 7.09306538e-01]	[441.81628418 757.37609863 0.77411604]
[418.59658813 200.67118835 0.88004702]	[418.68972778 256.9725647 0.94206053]	[357.03323364 259.58834839 0.86053324]	[318.61209106 359.73443604 0.91571444]	[300.78192139 459.68441772 0.87333667]	[480.2381897 251.96864319 0.87303805]	[521.40533447 349.42877197 0.87070692]	[544.43280029 446.8923645 0.86820114]	[434.07818604 480.18734741 0.72213703]	[390.4619751 480.22943115 0.7050339 ]	[403.31573486 629.04724121 0.85502124]	[436.57266235 749.7286377 0.82817268]	[477.65951538 477.68380737 0.71449542]	[480.24935913 626.50317383 0.90412766]	[4.95582855e+02 7.85571655e+02 7.82260060e-01]	[400.75970459 192.81619263 0.92838383]	[426.37313843 190.34968567 0.86905426]	[380.22369385 177.59555054 0.83248407]	[446.87588501 174.99163818 0.86917722]	[4.90543304e+02 8.26579712e+02 7.26818681e-01]	[5.11078400e+02 8.18882080e+02 7.31776714e-01]	[4.85439697e+02 7.90762390e+02 6.76593125e-01]	[4.21347382e+02 8.01002136e+02 6.56595945e-01]	[4.05827332e+02 7.90791321e+02 6.93582594e-01]	[441.83920288 757.38775635 0.76532364]
[418.59048462 205.73840332 0.88314837]	[418.67773438 257.09838867 0.94124734]	[357.00622559 262.17211914 0.8395071 ]	[318.62600708 362.21911621 0.899598 ]	[303.22781372 462.23483276 0.87764633]	[480.23632812 254.45492554 0.88956845]	[521.41040039 351.95397949 0.87109226]	[544.49188232 452.03305054 0.85460168]	[434.07293701 480.29040527 0.72834951]	[390.44421387 480.32800293 0.71035898]	[403.33468628 629.11700439 0.84606808]	[436.58398438 749.70440674 0.84307468]	[477.65841675 480.23202515 0.72906637]	[480.24014282 629.08868408 0.87794012]	[4.93049225e+02 7.88082031e+02 7.87302971e-01]	[400.76559448 192.9412384 0.95037603]	[426.37164307 192.85832214 0.89897937]	[380.23532104 180.16546631 0.80172265]	[446.8951416 177.55830383 0.83595943]	[4.87948608e+02 8.29236450e+02 7.71783352e-01]	[5.08522491e+02 8.26572815e+02 7.51699328e-01]	[4.85399323e+02 7.93263977e+02 6.85972989e-01]	[4.23840881e+02 7.98447815e+02 6.67947590e-01]	[4.05884552e+02 7.90745300e+02 7.06544042e-01]	[441.83798218 757.33599854 0.7709083 ]
[418.55905151 208.30108643 0.88972366]	[418.65332031 257.19000244 0.93079638]	[356.98257446 264.72924805 0.82623571]	[318.61819458 362.31268311 0.88837856]	[303.22814941 462.30990601 0.8727681 ]	[480.22476196 254.54847717 0.8911438 ]	[521.43017578 352.02481079 0.87013966]	[544.48071289 454.57250977 0.86250043]	[434.01620483 482.79232788 0.71797949]	[387.92886353 482.79800415 0.7062766 ]	[403.37017822 631.63415527 0.82987684]	[436.62109375 749.7086792 0.84600759]	[477.60385132 480.32473755 0.7192201 ]	[480.2298584 631.65722656 0.86347914]	[4.90532074e+02 7.90747375e+02 7.81970561e-01]	[400.72796631 193.00830078 0.95850569]	[426.38562012 192.93788147 0.90501881]	[380.20541382 182.70648193 0.77517003]	[449.42910767 180.11164856 0.80004835]	[4.87957306e+02 8.31809143e+02 7.72794485e-01]	[5.08549347e+02 8.29200806e+02 7.85778642e-01]	[4.85390442e+02 8.03552063e+02 6.45311773e-01]	[4.23873718e+02 7.98406555e+02 6.57456100e-01]	[4.05911530e+02 7.90727600e+02 7.02492595e-01]	[441.8572998 757.34100342 0.76030469]
[418.55871582 208.30189514 0.88979197]	[418.65380859 257.19207764 0.93039501]	[356.984375 264.72982788 0.82602686]	[318.62335205 362.29199219 0.89167571]	[303.23614502 462.30795288 0.87200016]	[480.22485352 254.55480957 0.89141202]	[523.7612915 354.45822144 0.8714453 ]	[544.48303223 454.55654907 0.86087692]	[434.0123291 482.77301025 0.71849054]	[387.92523193 482.77923584 0.70719075]	[403.38546753 631.61077881 0.82845569]	[436.61108398 749.70440674 0.84428132]	[477.59909058 480.30645752 0.71777904]	[480.23403931 631.65490723 0.86474967]	[4.90532043e+02 7.90745605e+02 7.81955481e-01]	[400.72839355 193.00723267 0.95789224]	[426.38461304 192.93641663 0.90446305]	[380.20477295 182.70359802 0.77461213]	[449.43112183 180.1081543 0.80032158]	[4.87966522e+02 8.31804565e+02 7.70653605e-01]	[5.11014740e+02 8.29190735e+02 7.84740508e-01]	[4.85380920e+02 8.03552246e+02 6.45655990e-01]	[4.23866119e+02 7.98443726e+02 6.49493217e-01]	[4.05890625e+02 7.90743408e+02 6.93880141e-01]	[441.84524536 757.33520508 0.75870228]
[418.56845093 210.89810181 0.91398352]	[418.66650391 259.64770508 0.92540407]	[356.97183228 267.30953979 0.81781083]	[318.58840942 367.35794067 0.87104338]	[303.22003174 462.44055176 0.85320729]	[480.25482178 256.99160767 0.89700425]	[523.77246094 354.51983643 0.87894183]	[544.47155762 457.1227417 0.88017505]	[431.47634888 482.83505249 0.71198827]	[385.31890869 482.83972168 0.7176255 ]	[405.81948853 631.66638184 0.82260531]	[436.58215332 749.76544189 0.8325175 ]	[475.17462158 482.77774048 0.71442062]	[480.24356079 636.74572754 0.86027479]	[4.90484833e+02 7.95808167e+02 7.65955031e-01]	[400.75152588 195.52333069 0.94584447]	[426.38290405 195.41641235 0.89855844]	[380.20056152 190.35829163 0.81946468]	[444.44302368 187.73194885 0.81419683]	[4.87914948e+02 8.31851868e+02 7.40099132e-01]	[5.08497986e+02 8.29252625e+02 7.79194176e-01]	[4.85363556e+02 8.08610352e+02 6.67365074e-01]	[4.23829132e+02 8.00945923e+02 6.32953107e-01]	[4.05871582e+02 7.90785583e+02 6.81605220e-01]	[4.41837860e+02 7.59878906e+02 7.42805362e-01]
[418.54196167 213.50978088 0.91635227]	[418.67883301 267.28393555 0.89402252]	[356.99768066 272.43515015 0.84247297]	[318.52590942 375.08108521 0.90384424]	[303.21008301 467.45483398 0.83364636]	[480.28582764 259.57550049 0.87989718]	[523.84881592 359.58755493 0.91248238]	[546.91986084 459.83511353 0.89065015]	[431.51782227 485.41137695 0.70042205]	[385.38653564 485.38278198 0.70344055]	[408.46853638 639.26422119 0.80880231]	[436.62524414 749.76660156 0.83672917]	[477.5987854 485.37225342 0.70294785]	[480.19992065 644.33026123 0.87803411]	[4.87979156e+02 8.03479126e+02 7.60621607e-01]	[400.72821045 198.09414673 0.9013474 ]	[426.3734436 198.03282166 0.84948075]	[380.16638184 192.89704895 0.85530388]	[444.39794922 192.81443787 0.87749064]	[4.85388855e+02 8.39484497e+02 7.12139189e-01]	[5.06002960e+02 8.34319092e+02 7.46838450e-01]	[4.85360352e+02 8.11170593e+02 6.87542915e-01]	[4.21320587e+02 8.03517212e+02 6.24132514e-01]	[4.05826843e+02 7.93227173e+02 6.58688426e-01]	[4.41888794e+02 7.59899780e+02 7.40158021e-01]
[416.15441895 215.93675232 0.91542655]	[418.66876221 269.89437866 0.9020074 ]	[356.98571777 274.92959595 0.85132378]	[318.5317688 377.54998779 0.92128742]	[303.22433472 472.56005859 0.83091789]	[480.2885437 259.66812134 0.86874878]	[523.89025879 359.73171997 0.90873569]	[546.94555664 462.26797485 0.88706338]	[431.53500366 485.46990967 0.69564921]	[387.87124634 485.44354248 0.69448972]	[411.00872803 641.8380127 0.82260185]	[436.64944458 752.23052979 0.82611322]	[477.59973145 485.4375 0.69862217]	[480.18652344 644.47619629 0.89516616]	[4.87921539e+02 8.03554810e+02 7.63829648e-01]	[400.68432617 200.58921814 0.89141417]	[426.37265015 198.13615417 0.84121984]	[380.13925171 192.88987732 0.85171598]	[446.87905884 192.90440369 0.87812155]	[4.82876129e+02 8.44569519e+02 7.39547074e-01]	[5.05914032e+02 8.36893250e+02 7.39530146e-01]	[4.82931091e+02 8.11220703e+02 6.80729449e-01]	[4.21207794e+02 8.06013184e+02 6.13060236e-01]	[4.03296234e+02 7.93268372e+02 6.53198063e-01]	[4.41923309e+02 7.62498169e+02 7.36731827e-01]
[416.15112305 216.03924561 0.91460603]	[418.67645264 272.4175415 0.91414154]	[356.99542236 275.01824951 0.86022699]	[318.53289795 377.62802124 0.93285322]	[303.22406006 475.11843872 0.84065515]	[480.31057739 262.17739868 0.85357797]	[523.90875244 359.77752686 0.89148837]	[546.9987793 462.27557373 0.87719226]	[434.04766846 487.99536133 0.70333678]	[390.4256897 487.96014404 0.69213313]	[413.48654175 639.34008789 0.81402618]	[436.67492676 752.26586914 0.82076019]	[477.62106323 487.98065186 0.70117784]	[480.17062378 644.50048828 0.89691907]	[4.87915619e+02 8.06107117e+02 7.76716828e-01]	[400.6602478 203.17172241 0.88331228]	[426.37930298 200.67337036 0.83719254]	[380.13412476 192.98098755 0.82128388]	[446.94094849 192.94978333 0.87215352]	[4.82893616e+02 8.49576172e+02 7.78742194e-01]	[5.03483551e+02 8.42037476e+02 7.41376638e-01]	[4.82888031e+02 8.11293091e+02 6.81319654e-01]	[4.21199493e+02 8.08577515e+02 6.16787434e-01]	[4.03256042e+02 7.95803406e+02 6.41677380e-01]	[4.4431308e+02 7.6497644e+02 7.3856318e-01]
[416.17565918 218.53981018 0.9006117 ]	[418.72372437 274.86300659 0.9280715 ]	[357.0178833 275.10394287 0.86560822]	[318.5324707 377.67208862 0.93087065]	[303.21240234 477.62164307 0.85426694]	[480.36630249 264.75146484 0.84260738]	[523.92333984 362.25094604 0.88073337]	[547.03729248 462.3956604 0.86005229]	[434.05288696 490.51361084 0.70512217]	[390.45236206 488.00631714 0.6901142 ]	[413.54815674 639.33123779 0.82107157]	[436.67047119 752.26733398 0.82080525]	[475.16339111 490.52252197 0.69290274]	[480.13235474 644.55987549 0.89148724]	[4.85452728e+02 8.11149170e+02 7.92403281e-01]	[400.67218018 208.28503418 0.89321494]	[426.34899902 205.73843384 0.8427152 ]	[380.14926147 195.42381287 0.82198268]	[446.90594482 192.96736145 0.86681676]	[4.82859741e+02 8.49743408e+02 8.07166338e-01]	[5.03429321e+02 8.47118042e+02 7.63357997e-01]	[4.82851898e+02 8.18933899e+02 6.53208852e-01]	[4.21268280e+02 8.06125610e+02 6.19204044e-01]	[4.03299042e+02 7.95803101e+02 6.44683599e-01]	[4.41915619e+02 7.64956421e+02 7.42247462e-01]
[418.5765686 218.64901733 0.88843894]	[418.72076416 274.96768188 0.94354939]	[357.02481079 277.55368042 0.87230319]	[318.52401733 380.11297607 0.92699617]	[300.74832153 477.67642212 0.8669762 ]	[480.35345459 269.81948853 0.84239888]	[523.96948242 364.82797241 0.85343587]	[547.065979 464.85888672 0.83992916]	[434.03952026 490.55999756 0.69841707]	[390.44403076 490.51184082 0.68577838]	[416.01657104 639.32159424 0.82257527]	[436.68930054 754.76074219 0.81098616]	[475.15991211 493.05310059 0.68870533]	[480.11651611 647.03338623 0.88452464]	[4.85420502e+02 8.11309448e+02 7.86442995e-01]	[400.73669434 210.85552979 0.90677786]	[426.37411499 208.34628296 0.85213012]	[380.1980896 195.58305359 0.83938545]	[446.89212036 195.37197876 0.86365944]	[4.82888458e+02 8.52323486e+02 8.17728698e-01]	[5.03431427e+02 8.49711121e+02 7.83292532e-01]	[4.82839874e+02 8.26538086e+02 6.78587735e-01]	[4.21255371e+02 8.08598145e+02 6.01105809e-01]	[4.03308228e+02 7.95845459e+02 6.15433931e-01]	[4.41911804e+02 7.65003662e+02 7.39031911e-01]
[418.6121521 223.67483521 0.8756212 ]	[418.75134277 275.09884644 0.94293737]	[357.01992798 277.65032959 0.86899054]	[316.17678833 380.21691895 0.92177892]	[300.75357056 480.12313843 0.87582374]	[482.74346924 272.443573 0.85514832]	[524.03082275 369.89227295 0.83621299]	[549.5402832 464.93048096 0.8224088 ]	[434.02667236 493.0864563 0.70038372]	[390.45352173 490.54504395 0.68437314]	[416.09823608 636.79986572 0.82762784]	[436.69918823 752.26153564 0.81824219]	[475.11743164 493.10647583 0.68764269]	[477.74914551 647.05322266 0.87611872]	[4.85347839e+02 8.13828491e+02 7.89822221e-01]	[400.80130005 213.3422699 0.91639018]	[426.41619873 210.91467285 0.86992985]	[380.25112915 198.07289124 0.83139139]	[446.94512939 195.49945068 0.85854256]	[4.82870209e+02 8.54793457e+02 7.77891934e-01]	[5.03432556e+02 8.49771362e+02 7.79422760e-01]	[4.82789673e+02 8.29067627e+02 7.01072156e-01]	[4.21293701e+02 8.06047668e+02 6.01480067e-01]	[4.05828857e+02 7.93271606e+02 6.23058617e-01]	[4.41904572e+02 7.62481079e+02 7.26780832e-01]
[418.64422607 228.77598572 0.89439052]	[418.74468994 277.54678345 0.94761753]	[357.0508728 280.16424561 0.85994858]	[318.53207397 380.24310303 0.92235172]	[300.77398682 480.15161133 0.87658125]	[480.36257935 274.90841675 0.87006181]	[526.39056396 369.95083618 0.83776569]	[549.58233643 467.45089722 0.80813253]	[434.02593994 495.61254883 0.70419872]	[390.48638916 493.07885742 0.6877023 ]	[416.09442139 639.32489014 0.83159667]	[439.06173706 752.25366211 0.81829011]	[475.08026123 495.63409424 0.68475169]	[477.67486572 647.13098145 0.8580929 ]	[4.82909149e+02 8.13858337e+02 7.95674145e-01]	[400.83773804 213.48455811 0.94118345]	[426.43911743 213.40661621 0.89410913]	[380.28225708 200.65737915 0.80808681]	[446.95620728 198.04782104 0.82463235]	[4.82766663e+02 8.54869202e+02 7.52346754e-01]	[5.03278748e+02 8.52216675e+02 7.58391678e-01]	[4.80352661e+02 8.26654907e+02 6.85241938e-01]	[4.23799622e+02 8.03515259e+02 6.11227155e-01]	[4.05912933e+02 7.93240723e+02 6.32129967e-01]	[4.41895081e+02 7.62465210e+02 7.12596476e-01]
[418.65408325 231.30830383 0.91144419]	[418.73681641 277.62280273 0.94554228]	[357.04574585 280.23403931 0.84977061]	[318.53125 380.30154419 0.9151184 ]	[300.77606201 480.19192505 0.8864851 ]	[480.34182739 274.99481201 0.88164949]	[526.42102051 372.46389771 0.84030539]	[552.07208252 469.97769165 0.80172038]	[434.03771973 498.14584351 0.71155149]	[392.95846558 495.65332031 0.69299608]	[416.05377197 636.73852539 0.8200739 ]	[436.69900513 752.20080566 0.82071042]	[472.60739136 498.18774414 0.68938112]	[477.61929321 649.559021 0.84425098]	[4.82819672e+02 8.21488403e+02 7.85136521e-01]	[400.86886597 215.89556885 0.94157094]	[428.94229126 213.5055542 0.89522207]	[380.31130981 203.16287231 0.78595328]	[449.47134399 200.57725525 0.79817659]	[4.80303223e+02 8.54916626e+02 7.49967337e-01]	[5.00833099e+02 8.52269897e+02 7.66656458e-01]	[4.80248322e+02 8.29263062e+02 6.78687215e-01]	[4.23814056e+02 8.03516479e+02 6.10671043e-01]	[4.08418274e+02 7.90810364e+02 6.40025556e-01]	[4.41880646e+02 7.59918091e+02 7.05647707e-01]
[418.65338135 231.43743896 0.93049109]	[418.73532104 277.66348267 0.94622201]	[357.04504395 282.684021 0.8484022 ]	[318.53588867 380.34188843 0.90377814]	[303.20516968 480.25836182 0.88633347]	[480.32272339 275.06707764 0.88521636]	[526.40802002 372.51327515 0.8494913 ]	[552.11071777 472.55160522 0.80277061]	[434.03747559 498.16964722 0.71473467]	[392.95837402 495.68228149 0.69501114]	[416.07159424 639.2868042 0.82631361]	[439.07870483 752.21350098 0.82373923]	[472.60083008 498.21588135 0.68949473]	[477.59713745 649.64874268 0.82026809]	[4.82803314e+02 8.26543579e+02 7.94486582e-01]	[400.87307739 216.03785706 0.93559915]	[428.93896484 215.95141602 0.8906523 ]	[380.3465271 208.30609131 0.78307581]	[449.443573 203.22431946 0.79831195]	[4.82776245e+02 8.57356750e+02 7.48255610e-01]	[5.03314728e+02 8.52273987e+02 7.77878165e-01]	[4.80229553e+02 8.31754578e+02 6.77628517e-01]	[4.21305237e+02 8.06073425e+02 6.18001938e-01]	[4.05900513e+02 7.93290344e+02 6.34839237e-01]	[4.41890320e+02 7.59904846e+02 7.06415892e-01]
[418.66964722 233.91455078 0.94436139]	[418.75521851 280.10467529 0.93937248]	[357.05432129 282.77661133 0.83878309]	[318.51104736 382.79568481 0.89308596]	[303.25021362 480.35565186 0.88335836]	[480.36413574 277.49407959 0.88830781]	[526.41094971 374.96798706 0.84950501]	[552.1003418 475.09179688 0.80553544]	[434.0585022 498.15679932 0.71484369]	[392.96481323 495.67111206 0.69392431]	[416.07492065 639.32098389 0.82963246]	[439.09143066 752.20440674 0.82962435]	[475.08105469 498.2019043 0.6912142 ]	[477.62518311 652.18109131 0.81447041]	[4.82752411e+02 8.29065186e+02 8.08012009e-01]	[403.24832153 216.15904236 0.90699846]	[428.98754883 216.06010437 0.87123352]	[382.74487305 213.32322693 0.80147332]	[449.43612671 208.28234863 0.80812961]	[4.82748718e+02 8.57417969e+02 7.48450577e-01]	[5.03276398e+02 8.52311096e+02 7.75472522e-01]	[4.80201721e+02 8.34268616e+02 6.53287530e-01]	[4.21299835e+02 8.06126404e+02 6.29641712e-01]	[4.08387482e+02 7.93322937e+02 6.33201241e-01]	[4.41896667e+02 7.59866516e+02 7.07362294e-01]
[418.67269897 233.97567749 0.94184709]	[418.77301025 280.16256714 0.93642205]	[357.05895996 285.2800293 0.83737046]	[316.17242432 385.33337402 0.88306534]	[303.29464722 482.78564453 0.87700284]	[482.73547363 277.54571533 0.89923191]	[526.41314697 375.06243896 0.86194217]	[552.09893799 475.13446045 0.80871522]	[434.10757446 498.20385742 0.72280389]	[393.03164673 498.14126587 0.70148599]	[416.06729126 641.80206299 0.83240008]	[439.09783936 752.18682861 0.83605933]	[475.14651489 498.26101685 0.7017175 ]	[477.6081543 652.1852417 0.81100494]	[4.82794739e+02 8.29141907e+02 8.14935565e-01]	[403.2538147 218.56362915 0.89165252]	[431.47116089 216.13415527 0.85630345]	[382.73117065 213.33387756 0.81442124]	[449.45175171 210.81697083 0.82094389]	[4.82799530e+02 8.59952332e+02 7.39094794e-01]	[5.03338959e+02 8.52385376e+02 7.56873548e-01]	[4.80219086e+02 8.34353333e+02 6.56001031e-01]	[4.21355286e+02 8.06064514e+02 6.19775891e-01]	[4.10955597e+02 7.93274170e+02 6.43258989e-01]	[4.41888550e+02 7.57359009e+02 7.04918861e-01]
[418.67633057 234.03730774 0.93548113]	[418.78671265 280.23782349 0.92306554]	[357.05636597 287.82992554 0.83503151]	[316.18612671 387.88024902 0.88044113]	[303.26672363 482.81033325 0.87681651]	[482.75527954 277.60845947 0.89990902]	[526.46838379 377.55459595 0.87738717]	[552.12103271 477.62994385 0.81836414]	[434.12030029 498.25537109 0.72773391]	[393.03027344 498.19064331 0.70827127]	[416.05303955 641.83746338 0.8372075 ]	[439.10733032 752.19891357 0.83721352]	[475.17233276 500.73410034 0.70907021]	[477.64083862 654.72857666 0.81174141]	[4.82791412e+02 8.29218262e+02 8.22396398e-01]	[403.26702881 218.62652588 0.87326127]	[431.49621582 218.56759644 0.84621042]	[382.740448 213.37948608 0.82909322]	[449.45291138 210.88609314 0.82982242]	[4.82785339e+02 8.59962891e+02 7.41356492e-01]	[5.03329224e+02 8.54804932e+02 7.69197166e-01]	[4.80246002e+02 8.36854309e+02 6.43937230e-01]	[4.21295990e+02 8.08564209e+02 6.30060554e-01]	[4.08418427e+02 7.93332520e+02 6.35777771e-01]	[4.41910767e+02 7.57379517e+02 7.02902794e-01]
[418.66867065 234.07531738 0.93116915]	[418.77453613 282.71102905 0.91454208]	[357.03988647 290.36422729 0.83488715]	[316.16098022 390.47277832 0.87678051]	[303.26864624 482.84307861 0.8695659 ]	[482.74645996 277.64276123 0.8969205 ]	[526.4901123 377.59301758 0.87986004]	[552.11376953 477.69793701 0.82808101]	[434.10671997 498.26016235 0.72623408]	[393.00756836 498.19812012 0.70701933]	[416.07131958 639.36602783 0.82998955]	[439.09936523 752.19604492 0.83779687]	[475.17245483 500.74133301 0.70857072]	[477.68551636 657.25384521 0.81621134]	[4.82824951e+02 8.29192810e+02 8.27080071e-01]	[403.26065063 218.66790771 0.8662219 ]	[431.48666382 218.62583923 0.83640623]	[382.73425293 213.3842926 0.827775 ]	[446.97543335 213.30308533 0.8356818 ]	[4.82810455e+02 8.59925476e+02 7.37913549e-01]	[5.03347260e+02 8.52389648e+02 7.70284712e-01]	[4.80278290e+02 8.36855591e+02 6.55814528e-01]	[4.21315094e+02 8.06119812e+02 6.28161609e-01]	[4.08413452e+02 7.93319702e+02 6.37612760e-01]	[4.41893524e+02 7.57370789e+02 7.05602348e-01]
[418.6680603 234.07499695 0.93136895]	[418.77154541 282.70767212 0.91490513]	[357.03713989 290.36309814 0.8345235 ]	[316.15789795 390.47467041 0.8767941 ]	[303.28756714 482.86602783 0.86494046]	[482.7421875 277.63851929 0.89717442]	[526.49432373 377.60443115 0.8823458 ]	[552.11456299 477.69839478 0.82826304]	[434.10998535 498.25518799 0.72616625]	[393.01000977 498.19445801 0.70675576]	[416.07226562 639.34515381 0.8288933 ]	[439.09869385 752.19226074 0.83852607]	[475.17388916 500.73605347 0.70780611]	[477.69790649 657.24066162 0.81663156]	[4.82825195e+02 8.29193542e+02 8.27372015e-01]	[403.259552 218.66798401 0.86674094]	[431.48641968 218.62535095 0.83658832]	[382.73379517 213.38226318 0.82794738]	[446.97570801 213.30023193 0.83544213]	[4.82815521e+02 8.59922546e+02 7.37244427e-01]	[5.03351410e+02 8.52387451e+02 7.70541131e-01]	[4.80276398e+02 8.36860413e+02 6.56174839e-01]	[4.21325043e+02 8.06103699e+02 6.27001166e-01]	[4.08427765e+02 7.93309387e+02 6.38529778e-01]	[4.41890594e+02 7.57366455e+02 7.06302226e-01]
[418.66854858 234.07603455 0.93116844]	[418.77154541 282.71075439 0.91445225]	[357.0355835 290.36135864 0.83381498]	[316.15820312 390.47338867 0.87724781]	[303.28317261 482.85928345 0.86594594]	[482.73980713 277.64422607 0.89573514]	[526.4979248 377.61569214 0.88186264]	[552.11291504 477.69509888 0.82831287]	[434.11956787 500.67376709 0.72704941]	[393.01144409 498.20315552 0.70810694]	[416.07330322 639.35107422 0.82957286]	[439.10266113 752.19177246 0.8393665 ]	[477.59954834 500.74404907 0.70971781]	[477.69812012 657.25042725 0.81639254]	[4.82825684e+02 8.29187134e+02 8.26820076e-01]	[403.26138306 218.66833496 0.86630869]	[431.48724365 218.62631226 0.83645993]	[382.73861694 213.38337708 0.82675803]	[446.98007202 213.29966736 0.83430707]	[4.82833252e+02 8.57444885e+02 7.38885522e-01]	[5.03357056e+02 8.52377075e+02 7.71813750e-01]	[4.80270508e+02 8.36853760e+02 6.57297432e-01]	[4.21341522e+02 8.06093018e+02 6.22297168e-01]	[4.08447205e+02 7.93303223e+02 6.36777520e-01]	[4.41892822e+02 7.57362183e+02 7.04362035e-01]
[418.70101929 236.44181824 0.93112141]	[418.78939819 282.77276611 0.90672666]	[357.06201172 290.39550781 0.8406294 ]	[316.16452026 392.97558594 0.87917435]	[303.29382324 482.84393311 0.86439019]	[482.76843262 277.69067383 0.89090741]	[526.49517822 377.63259888 0.88043225]	[552.09460449 480.13778687 0.84127736]	[434.1159668 498.25473022 0.72654951]	[393.02313232 498.19909668 0.70779663]	[416.11456299 639.328125 0.83482659]	[439.09777832 752.20361328 0.83769161]	[475.1656189 500.73831177 0.70581412]	[477.71160889 657.23620605 0.81875801]	[4.82867920e+02 8.29181152e+02 8.22999001e-01]	[403.29281616 221.12445068 0.85658503]	[431.53778076 218.65847778 0.835379 ]	[382.74072266 213.40296936 0.83547169]	[449.44281006 210.92446899 0.82796818]	[4.82872833e+02 8.57455872e+02 7.36897349e-01]	[5.03396942e+02 8.52383423e+02 7.71846950e-01]	[4.80286865e+02 8.36860779e+02 6.61985874e-01]	[4.21337006e+02 8.06116272e+02 6.25324726e-01]	[4.08418457e+02 7.93312866e+02 6.32052422e-01]	[4.41890625e+02 7.57377991e+02 7.07593620e-01]
[418.71331787 236.48068237 0.93337512]	[418.79440308 285.2706604 0.90325391]	[357.07492065 290.44775391 0.8453247 ]	[316.16647339 393.00924683 0.88353848]	[303.30935669 482.88919067 0.85535961]	[482.77526855 277.70901489 0.88940609]	[526.50427246 377.64505005 0.88033378]	[552.09777832 480.18206787 0.84513509]	[434.11029053 500.67514038 0.72707492]	[393.0111084 498.21350098 0.70864064]	[416.15985107 639.29504395 0.83846301]	[439.08309937 752.27929688 0.82762343]	[475.15689087 500.74240112 0.70605642]	[477.74191284 659.83343506 0.83301997]	[4.82922028e+02 8.29188293e+02 8.18335891e-01]	[403.30630493 221.14933777 0.85661298]	[434.02792358 221.12113953 0.83593833]	[382.76699829 213.40740967 0.83825111]	[449.46063232 213.30828857 0.82600534]	[4.82870209e+02 8.59942444e+02 7.35806882e-01]	[5.03398895e+02 8.54798828e+02 7.70205975e-01]	[4.80347565e+02 8.34415344e+02 6.64117455e-01]	[4.21315491e+02 8.08582092e+02 6.30954742e-01]	[4.05904205e+02 7.95798401e+02 6.27127588e-01]	[4.41881653e+02 7.59942444e+02 7.19233751e-01]
[418.71343994 236.48120117 0.93313259]	[418.78997803 285.26965332 0.9034965 ]	[357.07354736 290.44699097 0.84516239]	[316.16421509 393.01538086 0.88400483]	[305.7628479 482.91635132 0.851408 ]	[482.7668457 277.70770264 0.89020115]	[526.49768066 377.63964844 0.88142669]	[552.10095215 480.20684814 0.84817445]	[434.11151123 500.68722534 0.72870481]	[393.00653076 498.22875977 0.7092129 ]	[416.15090942 639.28271484 0.8356514 ]	[439.08908081 752.2713623 0.82916427]	[475.1630249 500.75390625 0.70774984]	[477.74850464 659.84051514 0.83494216]	[4.82922638e+02 8.29186584e+02 8.18331718e-01]	[403.3067627 221.14935303 0.85649133]	[434.02807617 221.12185669 0.83593446]	[382.77337646 213.40925598 0.83757579]	[449.46096802 213.31089783 0.82696187]	[4.82872589e+02 8.59958618e+02 7.37693787e-01]	[5.03402893e+02 8.54806702e+02 7.71099925e-01]	[4.80348877e+02 8.34409302e+02 6.65812194e-01]	[4.21325684e+02 8.08574097e+02 6.31125152e-01]	[4.08399231e+02 7.93346375e+02 6.30721629e-01]	[4.41883148e+02 7.59924072e+02 7.17371821e-01]
[418.76550293 236.57658386 0.92849141]	[421.17025757 285.28811646 0.90065271]	[357.12213135 290.42501831 0.84636301]	[318.52029419 390.47988892 0.88107681]	[305.8550415 482.90319824 0.85105562]	[482.86138916 280.10836792 0.87999028]	[526.51605225 377.70516968 0.87890112]	[552.05523682 480.29464722 0.85387003]	[436.55108643 500.68652344 0.73320687]	[393.06677246 498.2199707 0.71387732]	[418.62438965 639.30865479 0.8568328 ]	[436.68917847 754.8145752 0.8064661 ]	[477.60845947 500.74862671 0.7113592 ]	[480.19232178 659.82043457 0.85875374]	[4.85438080e+02 8.29086426e+02 7.94110656e-01]	[403.37185669 223.67156982 0.83747011]	[436.55032349 223.69726562 0.84314859]	[382.84432983 213.34230042 0.80961204]	[454.57397461 213.3132782 0.82598186]	[4.85407745e+02 8.59962585e+02 7.36162722e-01]	[5.05946716e+02 8.54814087e+02 7.69175470e-01]	[4.82805450e+02 8.34320923e+02 6.82244241e-01]	[4.21260376e+02 8.08671265e+02 6.05334818e-01]	[4.03357727e+02 7.95870728e+02 6.09060347e-01]	[4.41879761e+02 7.64969421e+02 7.34569073e-01]
[421.15060425 236.58886719 0.93041939]	[421.17996216 285.24829102 0.90273196]	[357.13497925 290.39019775 0.84317529]	[318.5319519 387.89199829 0.8833459 ]	[308.39395142 482.91589355 0.85135084]	[482.86727905 277.71444702 0.88236392]	[526.51135254 377.70297241 0.88249499]	[549.6027832 480.27288818 0.85377741]	[436.57122803 498.26043701 0.7341904 ]	[395.49789429 498.21188354 0.71433079]	[418.65649414 636.76397705 0.84896851]	[436.69519043 754.80010986 0.80696166]	[477.65637207 500.73562622 0.71874028]	[480.1630249 659.81213379 0.85521376]	[4.85459686e+02 8.26596191e+02 7.90408254e-01]	[405.85418701 223.67671204 0.83267969]	[436.62039185 223.72633362 0.85939032]	[385.30014038 213.33908081 0.79942137]	[454.64285278 210.91950989 0.8198483 ]	[4.85409790e+02 8.57442017e+02 7.45228648e-01]	[5.05951294e+02 8.52365723e+02 7.81781733e-01]	[4.82843048e+02 8.31841492e+02 7.02060997e-01]	[4.21275330e+02 8.08630737e+02 6.05086327e-01]	[4.05833832e+02 7.95841980e+02 6.07024908e-01]	[4.41871185e+02 7.64974854e+02 7.27191389e-01]
[421.26303101 236.50411987 0.93972993]	[421.22695923 282.70443726 0.91039377]	[357.16500854 287.80554199 0.83914554]	[318.5317688 385.32775879 0.8859064 ]	[310.9067688 482.83462524 0.8651945 ]	[482.90042114 277.68640137 0.88241619]	[526.51696777 377.68399048 0.87945724]	[549.58746338 480.20779419 0.84656703]	[436.56893921 498.21447754 0.7336365 ]	[395.52197266 498.16104126 0.71183163]	[418.70941162 631.66204834 0.85250992]	[439.06613159 752.24053955 0.82185245]	[477.61010742 500.70162964 0.70871991]	[480.14279175 652.15838623 0.85457635]	[4.87950043e+02 8.23999451e+02 7.61803985e-01]	[408.44354248 221.16210938 0.83638942]	[436.70010376 221.16601562 0.87396061]	[387.87609863 213.38778687 0.78804076]	[457.16809082 213.32434082 0.8319006 ]	[4.85424896e+02 8.57429626e+02 7.44689286e-01]	[5.05979858e+02 8.52334290e+02 7.78134525e-01]	[4.82904266e+02 8.31699341e+02 7.08930552e-01]	[4.23812225e+02 8.03491882e+02 6.16548181e-01]	[4.08418701e+02 7.93216797e+02 6.42329037e-01]	[4.41883911e+02 7.62435547e+02 7.24008322e-01]
[421.25567627 236.47663879 0.93706638]	[421.24563599 280.2517395 0.9128322 ]	[357.17553711 285.28356934 0.84145308]	[318.54714966 382.82296753 0.89143366]	[310.93945312 482.76464844 0.87106687]	[482.93682861 277.66247559 0.88173205]	[526.50506592 377.6282959 0.88481277]	[549.574646 480.16189575 0.84207678]	[436.58255005 498.15484619 0.72565699]	[395.52148438 495.65942383 0.70436186]	[418.7026062 631.68218994 0.85055482]	[439.06500244 752.23986816 0.82534307]	[477.61633301 498.2237854 0.70269823]	[480.13363647 649.66674805 0.85549104]	[4.85495605e+02 8.21447510e+02 7.61975467e-01]	[408.46127319 221.11639404 0.83744103]	[436.69650269 221.13473511 0.87575138]	[387.94876099 213.3432312 0.77783835]	[457.19943237 213.31835938 0.84888703]	[4.85398224e+02 8.54915100e+02 7.51671851e-01]	[5.05957275e+02 8.52273926e+02 7.79068649e-01]	[4.82860809e+02 8.29270386e+02 7.06092954e-01]	[4.23854950e+02 8.00984131e+02 6.27464890e-01]	[4.08442352e+02 7.90789734e+02 6.54219985e-01]	[4.41885193e+02 7.62436340e+02 7.30732441e-01]
[421.32913208 234.0592804 0.93576157]	[421.29458618 280.18902588 0.92250061]	[357.20294189 282.7590332 0.8463496 ]	[318.53820801 382.7532959 0.89480972]	[310.92205811 480.28659058 0.87322593]	[485.36380005 277.61831665 0.87913436]	[526.4621582 377.54403687 0.8738569 ]	[549.56115723 477.62145996 0.8239969 ]	[436.53610229 495.65994263 0.71878886]	[395.49984741 495.61062622 0.70099115]	[418.69143677 629.1519165 0.85967302]	[439.06430054 752.1852417 0.8269906 ]	[475.14199829 498.17153931 0.69578052]	[480.16778564 649.5970459 0.87089711]	[4.85456421e+02 8.13824463e+02 7.89453566e-01]	[411.00570679 218.62493896 0.85714406]	[439.09686279 218.58644104 0.89906687]	[390.47970581 213.33013916 0.78031075]	[457.17947388 210.8125 0.8372733 ]	[4.82919800e+02 8.54806519e+02 7.68442452e-01]	[5.03444916e+02 8.52187256e+02 7.87317455e-01]	[4.82841858e+02 8.29061035e+02 6.99243426e-01]	[4.23824310e+02 8.00943542e+02 6.15907729e-01]	[4.08414948e+02 7.90752747e+02 6.42355800e-01]	[4.41889038e+02 7.59927429e+02 7.15634704e-01]
[421.36679077 234.02532959 0.93266469]	[421.31542969 280.09857178 0.93060762]	[357.22067261 280.24517822 0.85674673]	[318.55075073 380.2979126 0.91463959]	[310.89282227 480.16778564 0.86470258]	[485.39086914 277.54150391 0.88312453]	[526.44470215 375.12097168 0.86406177]	[549.559021 477.6451416 0.82692271]	[434.12402344 495.63278198 0.71725702]	[393.05328369 493.11178589 0.70023453]	[418.63302612 629.15020752 0.8535099 ]	[436.69851685 749.76635742 0.83224851]	[475.14801025 498.14498901 0.69937098]	[480.1595459 647.09368896 0.88869148]	[4.85449493e+02 8.13801819e+02 7.91257739e-01]	[413.51019287 218.58998108 0.86732769]	[439.12878418 218.53811646 0.91958231]	[392.99838257 210.90235901 0.77913308]	[457.18807983 208.32414246 0.83105659]	[4.82938171e+02 8.52390808e+02 7.87660241e-01]	[5.03462128e+02 8.49777100e+02 7.96564937e-01]	[4.82829620e+02 8.26653320e+02 7.11354136e-01]	[4.23863800e+02 7.98404846e+02 6.39405727e-01]	[4.08442902e+02 7.90727173e+02 6.65925920e-01]	[4.41889496e+02 7.59894836e+02 7.22066164e-01]
[423.76895142 233.95161438 0.92842489]	[421.33483887 277.66021729 0.93539453]	[359.58071899 280.13473511 0.87148958]	[318.57626343 380.20330811 0.92944151]	[310.91119385 477.72601318 0.85568857]	[485.41027832 277.47476196 0.87959015]	[526.46588135 375.04681396 0.85577404]	[549.53790283 472.57312012 0.81057173]	[434.09875488 493.10766602 0.71169752]	[393.04016113 493.04153442 0.69370699]	[418.599823 629.152771 0.85088706]	[439.07608032 749.77630615 0.8301571 ]	[475.12176514 495.64059448 0.69346887]	[480.13739014 647.05438232 0.89384007]	[4.85431946e+02 8.11303894e+02 7.99447238e-01]	[413.55435181 216.14826965 0.88894707]	[439.16845703 216.10844421 0.93878913]	[393.050354 210.79788208 0.76910788]	[459.59161377 208.24198914 0.82025087]	[4.82933380e+02 8.52222046e+02 8.17887425e-01]	[5.03474335e+02 8.49632874e+02 7.93272555e-01]	[4.82818451e+02 8.26564453e+02 6.99802637e-01]	[4.23862000e+02 7.98440857e+02 6.37459040e-01]	[4.08449982e+02 7.90750305e+02 6.65038943e-01]	[4.41902740e+02 7.59910095e+02 7.05433249e-01]
[423.79736328 233.85287476 0.91316676]	[421.35513306 277.56878662 0.93641204]	[359.60714722 277.63531494 0.8893286 ]	[318.58776855 380.12680054 0.93583447]	[310.89630127 475.16714478 0.83366495]	[485.43551636 275.05508423 0.87471008]	[526.46514893 372.54214478 0.84384507]	[549.52960205 469.96444702 0.80860007]	[434.10308838 493.07305908 0.7110756 ]	[393.02423096 490.54718018 0.69739026]	[418.53988647 629.03961182 0.86057717]	[439.09393311 752.17285156 0.8348102 ]	[475.14208984 493.12545776 0.69316232]	[480.15383911 647.00549316 0.89765567]	[4.85385773e+02 8.11200134e+02 8.07369769e-01]	[413.58535767 216.04631042 0.90726662]	[439.17440796 216.00471497 0.94526827]	[395.49484253 208.2795105 0.76688182]	[459.60232544 203.1756897 0.815813 ]	[4.82919250e+02 8.49700500e+02 8.24266672e-01]	[5.03419769e+02 8.47074402e+02 7.96767533e-01]	[4.82764496e+02 8.21475647e+02 6.87175333e-01]	[4.23826355e+02 8.00937195e+02 6.38299048e-01]	[4.08446167e+02 7.90758850e+02 6.59030676e-01]	[4.44295654e+02 7.59944946e+02 7.16913223e-01]
[423.80889893 231.30415344 0.87865245]	[421.35934448 275.11468506 0.93160665]	[359.62905884 277.49023438 0.89179379]	[318.59854126 377.67675781 0.93550622]	[310.95941162 475.10345459 0.82786876]	[485.44949341 274.98577881 0.86974692]	[526.46246338 372.45666504 0.8344236 ]	[549.53009033 467.40704346 0.81669259]	[434.06390381 490.4967041 0.70534813]	[392.99020386 487.97497559 0.69440424]	[416.13995361 626.56762695 0.87586838]	[439.08886719 749.72839355 0.84572691]	[475.11502075 490.54437256 0.68781954]	[480.15081787 644.50958252 0.89637017]	[4.85373810e+02 8.08614624e+02 7.98351407e-01]	[416.04620361 213.54121399 0.9228878 ]	[439.19512939 213.54582214 0.94265425]	[395.50869751 198.1277771 0.7624414 ]	[459.64596558 198.1341095 0.83602107]	[4.82786865e+02 8.49627930e+02 8.14453304e-01]	[5.03329254e+02 8.44575073e+02 7.66897857e-01]	[4.82791992e+02 8.13799744e+02 6.92624092e-01]	[4.28932861e+02 7.95797241e+02 6.49858713e-01]	[4.13538147e+02 7.90648682e+02 6.72272563e-01]	[4.41886292e+02 7.59880310e+02 7.05670059e-01]
[423.89242554 228.76580811 0.84895045]	[421.35848999 275.00128174 0.92432201]	[359.63183594 275.06854248 0.8896327 ]	[318.59780884 377.60400391 0.92853737]	[310.95367432 470.00183105 0.82052714]	[485.45046997 272.48342896 0.84561557]	[526.45050049 369.93560791 0.82688493]	[549.51873779 464.92825317 0.82641852]	[434.07397461 487.9493103 0.7116158 ]	[393.00839233 485.44537354 0.70299834]	[416.09228516 626.52008057 0.8731069 ]	[439.06640625 752.2064209 0.83021253]	[475.12841797 487.9777832 0.69170517]	[480.13989258 644.38946533 0.88095284]	[4.85356354e+02 8.06070740e+02 7.95770347e-01]	[416.06060791 213.44281006 0.91748041]	[439.24621582 213.40164185 0.93550491]	[392.97509766 195.6199646 0.77044457]	[459.72125244 195.52278137 0.8891362 ]	[4.82770050e+02 8.47069031e+02 7.68158078e-01]	[5.03319641e+02 8.39434814e+02 7.53703177e-01]	[4.82780823e+02 8.11280884e+02 7.02953279e-01]	[4.26395294e+02 7.95890991e+02 6.17360771e-01]	[4.10993317e+02 7.90703674e+02 6.45081520e-01]	[4.41868500e+02 7.62504028e+02 7.14205146e-01]
[423.89944458 223.66104126 0.8453995 ]	[421.33929443 274.88708496 0.91758478]	[359.60974121 274.96487427 0.88167584]	[318.62631226 375.06115723 0.9080891 ]	[310.959198 464.94137573 0.83880526]	[485.4281311 269.91333008 0.82648766]	[526.44488525 364.86495972 0.82350832]	[549.50378418 462.40301514 0.84509027]	[434.08230591 485.41110229 0.71600074]	[393.03604126 485.35379028 0.7079609 ]	[416.07806396 626.46044922 0.87394369]	[439.07775879 752.16564941 0.83607441]	[475.12612915 485.43676758 0.69591689]	[480.16479492 641.93688965 0.87340403]	[4.85345581e+02 8.03503357e+02 7.94102907e-01]	[416.11114502 213.30516052 0.90085411]	[439.24401855 210.91111755 0.91040832]	[393.01138306 195.41764832 0.79321247]	[459.712677 195.38766479 0.89380044]	[4.82765594e+02 8.44532837e+02 7.53167629e-01]	[5.03300262e+02 8.36839844e+02 7.58386135e-01]	[4.82802673e+02 8.11151672e+02 7.12583601e-01]	[4.26394806e+02 7.98401062e+02 6.13104403e-01]	[4.11004730e+02 7.90727600e+02 6.39841378e-01]	[4.41876648e+02 7.62450928e+02 7.12651968e-01]
[423.89016724 218.54570007 0.87961042]	[421.3586731 272.36358643 0.89378393]	[359.63122559 272.41891479 0.86275107]	[318.6494751 372.45123291 0.88395846]	[313.43710327 464.82858276 0.86231714]	[485.40423584 264.76296997 0.82333869]	[526.40301514 362.29153442 0.84535867]	[549.49139404 462.28851318 0.86093962]	[434.04650879 485.37973022 0.71261597]	[390.51022339 482.90884399 0.70562321]	[416.04989624 626.47412109 0.87094182]	[439.07000732 752.17181396 0.838108 ]	[475.1020813 485.38726807 0.69842273]	[480.14498901 641.92901611 0.87144113]	[4.85349884e+02 8.03481750e+02 7.96578288e-01]	[416.07223511 205.77830505 0.8528021 ]	[439.26251221 205.75894165 0.88404936]	[393.01617432 192.9793396 0.77987671]	[459.74624634 192.90641785 0.90275973]	[4.82925476e+02 8.39415405e+02 7.54545271e-01]	[5.03456726e+02 8.31847717e+02 8.04138601e-01]	[4.82754730e+02 8.11143311e+02 7.30645359e-01]	[4.26374847e+02 7.98371643e+02 6.20455205e-01]	[4.11007599e+02 7.90708740e+02 6.49102747e-01]	[4.41856873e+02 7.62446960e+02 7.28700280e-01]
[423.86364746 215.96977234 0.91092527]	[421.33444214 267.32006836 0.88442928]	[359.60964966 269.84860229 0.84380609]	[318.66488647 364.86599731 0.88110662]	[313.46755981 462.35861206 0.88486874]	[485.40567017 259.71731567 0.84467226]	[526.42327881 359.77877808 0.86326724]	[547.07116699 459.8324585 0.8662926 ]	[434.06152344 482.77679443 0.72649431]	[392.98989868 482.76959229 0.71260452]	[416.02160645 626.49694824 0.86828983]	[439.06365967 752.18389893 0.83589822]	[475.10177612 482.78140259 0.70512384]	[480.10217285 636.74902344 0.83654493]	[482.97164917 795.80084229 0.80866843]	[416.07931519 200.60243225 0.86344665]	[439.26852417 200.62779236 0.88924772]	[395.50439453 192.90940857 0.80402184]	[459.72470093 192.85861206 0.88747352]	[4.82870361e+02 8.34405884e+02 7.70489335e-01]	[5.03360382e+02 8.31720093e+02 8.17430854e-01]	[4.82772217e+02 8.08528503e+02 7.32740879e-01]	[4.26408051e+02 7.95835510e+02 6.37313902e-01]	[4.11030701e+02 7.90656677e+02 6.66629195e-01]	[4.41860840e+02 7.62457764e+02 7.37616181e-01]
[423.89376831 213.50912476 0.90628672]	[421.3067627 262.25112915 0.8967967 ]	[359.58984375 267.28973389 0.83618355]	[318.66040039 362.30596924 0.89192027]	[313.44650269 462.19937134 0.88720852]	[485.37091064 259.58291626 0.87142277]	[526.44128418 359.64508057 0.87693965]	[549.55047607 459.71383667 0.86000323]	[434.09356689 480.3001709 0.73411876]	[393.03393555 480.29244995 0.71797353]	[413.58081055 626.48675537 0.86621892]	[439.06686401 752.19232178 0.83112848]	[475.13641357 480.31079102 0.71231818]	[480.13757324 634.1875 0.84772778]	[485.35565186 793.26727295 0.81067872]	[416.09866333 198.09118652 0.879403 ]	[439.24523926 198.02346802 0.92765987]	[395.50466919 192.82609558 0.8124311 ]	[459.64874268 190.30422974 0.85711771]	[4.82808472e+02 8.34358826e+02 7.84447789e-01]	[5.03323029e+02 8.31692139e+02 8.11784208e-01]	[4.82808105e+02 8.06039795e+02 7.26897359e-01]	[4.26442932e+02 7.95821350e+02 6.53583050e-01]	[4.13518799e+02 7.90661743e+02 6.79040313e-01]	[4.41876801e+02 7.62495605e+02 7.47220576e-01]
[423.85827637 213.35742188 0.90206552]	[421.32128906 259.64520264 0.92162448]	[359.59927368 262.18890381 0.84938252]	[318.68426514 359.75939941 0.9128961 ]	[313.4246521 459.68811035 0.87778485]	[485.38824463 257.08493042 0.8845219 ]	[524.02416992 357.07003784 0.87934184]	[549.58551025 457.14077759 0.83029735]	[434.08630371 480.18792725 0.72202384]	[393.01065063 480.19229126 0.7046715 ]	[413.56796265 623.98370361 0.87027037]	[436.69741821 749.72058105 0.83843243]	[475.12033081 480.18634033 0.69986838]	[480.17211914 629.05718994 0.8720569 ]	[485.37994385 790.69628906 0.81848896]	[416.08319092 195.59199524 0.89985716]	[439.20266724 195.52993774 0.93997508]	[395.55380249 190.35023499 0.79307961]	[459.61773682 187.72183228 0.84013116]	[4.82881134e+02 8.31767456e+02 8.22807491e-01]	[5.03392120e+02 8.29125244e+02 8.26084137e-01]	[4.82751740e+02 8.00979370e+02 7.20831156e-01]	[4.28972931e+02 7.93331238e+02 6.83009207e-01]	[4.13591187e+02 7.90621521e+02 7.01758146e-01]	[4.41838867e+02 7.59919983e+02 7.27431417e-01]
[423.8019104 210.76716614 0.8761062 ]	[421.33126831 257.1260376 0.9329226 ]	[359.61508179 257.20098877 0.87542546]	[318.66793823 359.6428833 0.9290275 ]	[313.44821167 457.14956665 0.85884172]	[485.36712646 256.94638062 0.88935947]	[523.96856689 352.0177002 0.855591 ]	[549.57354736 452.02844238 0.80841976]	[434.08486938 477.67684937 0.71101487]	[393.00018311 477.68179321 0.69075537]	[413.57595825 624.03381348 0.86741877]	[436.67492676 749.67919922 0.84196925]	[475.14263916 477.65820312 0.69373 ]	[480.1854248 626.56738281 0.8947888 ]	[485.43295288 788.12597656 0.80512989]	[416.06533813 193.0213623 0.92071486]	[439.20285034 193.037323 0.94433117]	[395.54870605 180.12272644 0.7554822 ]	[459.64962769 182.64926147 0.84140468]	[4.82912079e+02 8.29105591e+02 8.05840731e-01]	[5.03434753e+02 8.24042053e+02 7.93702066e-01]	[4.82759186e+02 7.93319275e+02 7.21512616e-01]	[4.28960785e+02 7.93311951e+02 6.96177065e-01]	[4.13584137e+02 7.90598328e+02 7.12896049e-01]	[4.41829437e+02 7.57381104e+02 7.40952313e-01]
[423.87014771 205.7223053 0.85005808]	[421.31738281 256.99337769 0.93447626]	[359.58755493 257.06668091 0.89023513]	[318.65350342 357.18359375 0.92893797]	[313.45999146 454.61886597 0.84766072]	[485.36199951 254.4776001 0.88038552]	[524.02093506 351.92391968 0.84147298]	[549.57312012 449.43777466 0.80394143]	[436.54962158 475.11935425 0.7113657 ]	[393.04724121 475.12469482 0.69132864]	[413.57043457 623.88061523 0.86352575]	[436.67767334 749.72503662 0.83704144]	[477.62826538 475.09387207 0.70020783]	[480.12896729 624.00469971 0.88936502]	[485.47879028 785.5748291 0.79625517]	[416.06549072 192.88000488 0.91169637]	[439.22943115 192.85264587 0.93320286]	[390.47851562 177.48051453 0.76909655]	[459.71646118 175.0642395 0.87525076]	[4.82898499e+02 8.26548096e+02 7.94777870e-01]	[5.03431152e+02 8.18912781e+02 7.80790687e-01]	[4.82806305e+02 7.90745300e+02 7.45941758e-01]	[4.28928101e+02 7.93263977e+02 7.01880157e-01]	[4.13582062e+02 7.88205505e+02 7.11727202e-01]	[4.41837708e+02 7.59958252e+02 7.50471473e-01]
[423.81640625 200.60015869 0.86829907]	[421.30151367 254.48486328 0.93126452]	[359.58761597 254.56715393 0.88848054]	[318.63186646 357.09152222 0.92544925]	[313.48776245 452.03619385 0.83774716]	[482.96502686 251.95358276 0.85682362]	[523.99237061 346.82019043 0.84052765]	[549.5345459 444.35028076 0.827012 ]	[436.5340271 472.54837036 0.69807142]	[393.04708862 472.56640625 0.68073785]	[413.55700684 623.82885742 0.84925127]	[436.65753174 749.74505615 0.82341427]	[477.61569214 470.02365112 0.69014847]	[480.18737793 623.96514893 0.89476806]	[487.921875 783.00323486 0.78358954]	[416.04034424 190.35272217 0.88096702]	[439.18505859 190.33085632 0.90712249]	[390.46481323 174.98577881 0.78164315]	[459.69244385 174.90692139 0.88474607]	[4.82919830e+02 8.24006165e+02 7.52518117e-01]	[5.03479126e+02 8.16313843e+02 7.54804492e-01]	[4.82825562e+02 7.90601562e+02 7.57626653e-01]	[4.26435516e+02 7.90737000e+02 7.00070620e-01]	[4.13529510e+02 7.88090393e+02 6.91734910e-01]	[4.41838867e+02 7.62489624e+02 7.56262779e-01]
[423.81610107 200.59657288 0.8686921 ]	[421.30245972 254.48728943 0.93075514]	[359.58682251 254.56842041 0.8886568 ]	[318.6317749 357.09085083 0.92421508]	[313.49151611 452.03082275 0.8375001 ]	[482.96868896 251.95829773 0.85584605]	[523.99615479 346.82870483 0.83929408]	[549.53485107 444.36938477 0.82503259]	[436.54415894 472.54315186 0.69981211]	[393.06506348 472.55728149 0.68214124]	[413.55960083 623.83636475 0.85088563]	[436.65374756 749.76550293 0.82090521]	[477.61965942 470.02359009 0.69107211]	[480.18829346 623.96069336 0.89462185]	[487.91400146 783.00500488 0.78309554]	[416.04125977 190.35070801 0.88105643]	[439.18423462 190.32897949 0.90683568]	[390.47546387 174.99385071 0.78158116]	[459.69161987 174.90950012 0.88506734]	[4.82917389e+02 8.23998230e+02 7.48302519e-01]	[5.03471832e+02 8.13880493e+02 7.54847825e-01]	[4.82816101e+02 7.90607666e+02 7.56083190e-01]	[4.26433777e+02 7.90743652e+02 7.01663077e-01]	[4.13532257e+02 7.88096985e+02 6.93316638e-01]	[4.41835815e+02 7.62515076e+02 7.61486411e-01]
[421.39562988 195.55953979 0.91580772]	[421.29071045 251.95498657 0.91565263]	[359.57928467 254.41574097 0.87407446]	[318.65686035 354.48953247 0.89795256]	[313.45739746 446.94869995 0.83330017]	[482.92938232 246.80609131 0.83456033]	[523.94927979 341.81939697 0.85524124]	[547.06610107 441.77069092 0.86214924]	[436.55422974 472.5345459 0.70654768]	[393.05923462 472.54940796 0.68884498]	[413.56863403 623.83843994 0.85368478]	[436.67288208 749.67340088 0.83384448]	[477.63595581 470.0043335 0.69591391]	[480.29022217 623.80187988 0.88712692]	[4.90477234e+02 7.82983032e+02 7.69207716e-01]	[413.56958008 182.68136597 0.838817 ]	[439.17782593 185.20690918 0.88568091]	[390.48693848 172.49684143 0.76736128]	[459.71365356 172.44818115 0.88711268]	[4.87953156e+02 8.18907654e+02 7.41090894e-01]	[5.08485535e+02 8.11341064e+02 7.89436102e-01]	[4.82850433e+02 7.90609619e+02 7.38649905e-01]	[4.28985443e+02 7.90710571e+02 7.28361368e-01]	[4.16042725e+02 7.88075684e+02 7.11854100e-01]	[4.41835114e+02 7.59899109e+02 7.52418399e-01]
[423.77047729 195.38006592 0.9229759 ]	[421.2677002 249.36701965 0.89794493]	[357.20492554 251.90556335 0.86064154]	[318.64959717 349.41848755 0.87999117]	[313.46176147 444.33355713 0.85791409]	[482.90881348 241.66964722 0.85446435]	[523.93658447 339.24035645 0.88417155]	[547.06951904 439.29898071 0.86547399]	[436.55841064 467.45718384 0.70223081]	[393.01535034 467.46884155 0.68664289]	[413.56240845 618.77911377 0.81807715]	[436.65365601 749.64257812 0.8319847 ]	[477.69763184 467.39935303 0.70510167]	[480.29342651 621.34069824 0.88070941]	[4.93052246e+02 7.75343079e+02 7.63171613e-01]	[413.5710144 177.59036255 0.8620469 ]	[439.19085693 177.6013031 0.90630174]	[392.97900391 172.41125488 0.79722422]	[459.67358398 172.32540894 0.87183589]	[4.90552826e+02 8.13774414e+02 7.73007512e-01]	[511.03436279 811.14550781 0.81269926]	[4.82887909e+02 7.88126831e+02 7.17090487e-01]	[4.28983032e+02 7.90601013e+02 7.32963264e-01]	[4.16069489e+02 7.85575073e+02 7.08427966e-01]	[441.83062744 757.36499023 0.76642543]
[421.32806396 190.33738708 0.91349208]	[421.24798584 239.16230774 0.91632825]	[357.16567993 244.23628235 0.83397049]	[318.64080811 341.73657227 0.89604688]	[313.46987915 441.68304443 0.88635647]	[482.88751221 236.5715332 0.89913034]	[523.83679199 334.05233765 0.87997031]	[549.50518799 436.578125 0.83136219]	[436.5428772 464.85665894 0.70640427]	[393.02377319 464.87911987 0.68915719]	[413.52182007 616.2019043 0.81089818]	[436.60824585 749.5480957 0.82306123]	[477.66394043 462.35427856 0.71319145]	[480.29931641 611.17047119 0.86267042]	[495.64501953 770.28173828 0.78899157]	[413.50549316 174.92285156 0.89895242]	[439.09381104 174.88542175 0.93623495]	[390.46652222 169.75544739 0.76652396]	[457.20022583 164.65527344 0.8262701 ]	[4.85442505e+02 8.11250549e+02 7.87328899e-01]	[5.06019562e+02 8.08691040e+02 7.85761178e-01]	[4.87978851e+02 7.85568054e+02 6.41294003e-01]	[4.34072601e+02 7.90758484e+02 7.52504230e-01]	[4.16112793e+02 7.88117004e+02 7.35417366e-01]	[4.41770050e+02 7.52297302e+02 7.49769866e-01]
[421.37240601 187.73188782 0.87198687]	[421.21166992 236.63926697 0.93343073]	[357.16125488 239.1890564 0.85311788]	[318.62265015 339.25872803 0.91384017]	[313.4453125 439.19143677 0.88146853]	[482.81500244 234.04988098 0.90189993]	[523.77429199 328.88378906 0.86109436]	[547.0635376 428.99490356 0.81002682]	[436.58666992 459.76571655 0.73186916]	[393.06994629 462.2515564 0.70428365]	[413.52825928 608.51275635 0.83522153]	[436.63742065 749.62207031 0.81458056]	[477.70635986 459.64440918 0.71090776]	[480.33023071 606.03814697 0.90261275]	[498.19522095 770.20812988 0.81124157]	[413.55282593 172.42301941 0.90616071]	[439.11557007 172.39224243 0.93879414]	[390.47125244 164.64996338 0.74436241]	[457.19888306 157.10661316 0.81342143]	[4.90508240e+02 8.11267944e+02 7.71344185e-01]	[5.11030121e+02 8.08676941e+02 7.81284928e-01]	[4.93101166e+02 7.85488342e+02 6.04830623e-01]	[4.34106262e+02 7.93230225e+02 7.13717878e-01]	[4.16119537e+02 7.88192078e+02 7.27404237e-01]	[4.41810455e+02 7.54794189e+02 7.23420680e-01]
[421.35018921 180.14501953 0.88028771]	[421.21810913 236.52096558 0.94000977]	[357.13937378 239.06031799 0.86476851]	[318.59387207 339.14300537 0.92918867]	[313.47415161 436.69302368 0.86797744]	[482.82827759 233.90861511 0.88520563]	[523.77496338 326.37756348 0.86383384]	[547.00164795 423.86721802 0.84277707]	[436.66662598 459.65969849 0.73590577]	[395.53390503 459.75128174 0.70660865]	[413.51855469 606.03588867 0.84803414]	[436.59994507 749.67999268 0.80407774]	[480.15927124 457.12463379 0.72015816]	[482.71377563 605.89093018 0.91188425]	[500.6751709 770.16088867 0.82815874]	[411.03128052 172.25196838 0.87334633]	[439.09814453 169.84831238 0.91236842]	[385.39343262 156.99629211 0.77493012]	[457.21685791 154.49275208 0.84536171]	[5.00691376e+02 8.11112610e+02 8.07118475e-01]	[5.18680176e+02 8.06067261e+02 7.85760224e-01]	[4.93125458e+02 7.83020081e+02 6.12919211e-01]	[4.34045349e+02 7.93283691e+02 6.98433638e-01]	[4.16070801e+02 7.88227051e+02 7.17562735e-01]	[4.41801697e+02 7.57335571e+02 7.13941574e-01]
[421.26849365 175.09649658 0.92669082]	[421.18615723 233.99008179 0.93823338]	[357.12417603 236.50933838 0.87499046]	[318.59719849 336.67941284 0.9360677 ]	[313.51803589 436.58422852 0.86253113]	[482.78817749 231.33035278 0.85965461]	[521.41168213 323.73706055 0.87695968]	[546.92919922 421.31521606 0.88383484]	[439.10250854 457.10293579 0.73517674]	[395.628479 457.19873047 0.71078104]	[413.55441284 603.50708008 0.85085446]	[436.58782959 749.67254639 0.80526036]	[480.2321167 452.05807495 0.7224443 ]	[482.85165405 603.35516357 0.90167475]	[500.79159546 767.67059326 0.84078974]	[408.46569824 164.72061157 0.82466173]	[436.69821167 167.19866943 0.88278544]	[382.88275146 154.33903503 0.81229585]	[457.19863892 151.96037292 0.8384617 ]	[5.00746918e+02 8.08642578e+02 8.03147197e-01]	[5.18786133e+02 8.03514465e+02 7.65421152e-01]	[4.98136383e+02 7.77834839e+02 6.23779416e-01]	[4.34056458e+02 7.93335999e+02 6.86027825e-01]	[4.16064789e+02 7.90637268e+02 7.10927010e-01]	[4.41794312e+02 7.54844604e+02 7.19002247e-01]
[421.2472229 174.90242004 0.93725568]	[418.78582764 231.44213867 0.91734338]	[357.07745361 234.01763916 0.86810541]	[318.60388184 336.54721069 0.93298668]	[313.51672363 434.02572632 0.84617746]	[482.74276733 223.68121338 0.85297859]	[521.4152832 321.15188599 0.89626837]	[546.95410156 418.76571655 0.88859963]	[436.67657471 452.02325439 0.70736259]	[395.59356689 454.61410522 0.68999112]	[413.53912354 603.48046875 0.84992027]	[436.56155396 749.62689209 0.80291021]	[480.17199707 446.93685913 0.71108305]	[485.36657715 603.33685303 0.86663079]	[503.324646 767.68884277 0.84722722]	[408.40914917 159.54655457 0.83786154]	[436.66784668 159.56568909 0.87777418]	[385.31027222 151.9410553 0.82581604]	[457.08340454 151.84771729 0.84320325]	[5.00855438e+02 8.06068909e+02 7.69968748e-01]	[5.21351074e+02 7.95895325e+02 7.65070438e-01]	[5.00806366e+02 7.75323303e+02 6.80600464e-01]	[4.34066162e+02 7.93307068e+02 6.91707134e-01]	[4.16039886e+02 7.90630676e+02 7.15843678e-01]	[4.41780792e+02 7.54795044e+02 7.28592515e-01]
[421.20169067 172.44445801 0.93420321]	[418.74414062 228.87545776 0.89807689]	[357.04669189 233.88337708 0.85547638]	[318.60888672 336.45462036 0.91697985]	[313.5144043 428.92327881 0.83810055]	[480.34362793 218.66125488 0.87474805]	[521.4005127 318.58944702 0.91545516]	[546.97613525 416.16113281 0.87152529]	[439.08734131 449.48883057 0.71010393]	[395.63720703 454.56173706 0.68917942]	[413.5619812 603.45074463 0.85242456]	[436.54345703 749.60327148 0.79744393]	[480.24282837 446.87814331 0.71807444]	[487.95010376 600.81555176 0.82671285]	[505.86767578 764.97869873 0.80447084]	[405.87606812 157.0241394 0.85614133]	[436.60650635 156.95973206 0.88162434]	[382.81399536 151.88160706 0.85438448]	[454.5397644 149.35321045 0.82094663]	[5.03336792e+02 8.00974854e+02 7.59344220e-01]	[5.23867615e+02 7.93313049e+02 7.67419994e-01]	[5.03278412e+02 7.70189331e+02 7.42852926e-01]	[4.34064453e+02 7.93292114e+02 7.01123357e-01]	[4.16038300e+02 7.90634033e+02 7.12374210e-01]	[4.41770050e+02 7.54794556e+02 7.28265703e-01]
[418.78366089 172.29388428 0.93663716]	[418.7354126 226.22964478 0.88917255]	[357.0213623 231.39364624 0.84602505]	[318.60464478 333.93777466 0.89236808]	[313.50762939 423.91876221 0.84730959]	[480.32290649 218.53425598 0.89238536]	[521.37609863 316.08190918 0.91404092]	[546.95953369 413.53707886 0.84444636]	[439.13406372 446.92254639 0.72200364]	[398.04525757 452.01937866 0.68918711]	[416.03582764 603.3460083 0.85632372]	[436.5597229 749.64581299 0.7949217 ]	[480.29104614 444.30383301 0.72752327]	[493.05072021 600.83215332 0.81143939]	[505.9967041 764.9899292 0.79347396]	[403.38934326 154.54216003 0.88986492]	[434.05722046 154.46188354 0.88466251]	[382.79269409 151.73750305 0.83573753]	[449.47158813 146.7474823 0.80744398]	[5.05982727e+02 7.95860901e+02 7.90594459e-01]	[526.47991943 790.79504395 0.814394 ]	[5.03320892e+02 7.70271851e+02 7.56377101e-01]	[4.34076263e+02 7.93262024e+02 7.06834793e-01]	[4.16060486e+02 7.90628723e+02 7.18742371e-01]	[4.41778503e+02 7.57310303e+02 7.23622978e-01]
[418.76269531 169.72125244 0.91522574]	[418.68170166 218.67866516 0.90641099]	[356.9994812 228.81518555 0.82822883]	[318.62976074 328.92614746 0.87868857]	[315.91680908 423.84765625 0.86510658]	[480.24047852 215.99720764 0.90747672]	[521.34094238 313.41687012 0.8700251 ]	[546.96697998 408.42208862 0.82846689]	[439.14175415 444.3309021 0.73205078]	[398.04489136 446.92297363 0.69262373]	[416.0920105 603.30792236 0.85739243]	[436.57336426 749.64312744 0.80069488]	[480.28955078 441.72177124 0.73073781]	[493.12213135 595.7232666 0.80162841]	[513.56518555 762.45507812 0.7689898 ]	[403.35437012 154.31564331 0.91398889]	[431.56295776 151.94197083 0.89619696]	[380.34170532 146.73497009 0.82226384]	[446.97183228 144.12976074 0.79174042]	[5.08533386e+02 7.93262024e+02 7.76006639e-01]	[529.01342773 790.66833496 0.80861527]	[5.03458893e+02 7.70190491e+02 7.14176714e-01]	[4.31536530e+02 7.93253601e+02 7.15902925e-01]	[4.13558960e+02 7.90597656e+02 7.28662968e-01]	[4.41790344e+02 7.54841858e+02 7.21800327e-01]
[418.74304199 164.71351624 0.90446258]	[418.62371826 218.58137512 0.91599858]	[354.56866455 226.26989746 0.81734359]	[318.62802124 326.3505249 0.87071967]	[315.92510986 421.36843872 0.88712919]	[480.19430542 213.54026794 0.90174329]	[521.30560303 308.35525513 0.86226875]	[546.97192383 403.28417969 0.85728687]	[439.2177124 441.76895142 0.74922276]	[398.10296631 444.34381104 0.70956445]	[416.11483765 600.78924561 0.84076053]	[436.59121704 749.58880615 0.80046105]	[480.36883545 439.15426636 0.73361754]	[498.1835022 593.16119385 0.82997125]	[518.66870117 762.48803711 0.78645557]	[403.31530762 151.88586426 0.92446899]	[431.47698975 151.80609131 0.88615644]	[380.32232666 144.13468933 0.82847357]	[446.96795654 136.5675354 0.81667328]	[5.18673523e+02 7.90841797e+02 7.46962667e-01]	[5.36668457e+02 7.90613708e+02 7.68457472e-01]	[5.05911743e+02 7.72690857e+02 6.93183899e-01]	[4.31486542e+02 7.93312744e+02 7.15010583e-01]	[4.13500702e+02 7.90622070e+02 7.18885660e-01]	[4.41821167e+02 7.54778198e+02 7.28655457e-01]
[418.7097168 162.13215637 0.8982411 ]	[418.61761475 216.11962891 0.92327493]	[354.57266235 223.70222473 0.82081556]	[318.64450073 323.73519897 0.87562621]	[315.9546814 421.3243103 0.90140837]	[480.17791748 213.46043396 0.90081239]	[521.27947998 305.76605225 0.86153489]	[546.95367432 400.82293701 0.87650275]	[439.25982666 439.25186157 0.75472355]	[398.14108276 441.82012939 0.72226125]	[416.12597656 598.29278564 0.83514827]	[436.60839844 747.16101074 0.80111438]	[482.74731445 436.62219238 0.73366243]	[500.66629028 588.09033203 0.87120813]	[521.21417236 757.34228516 0.80148923]	[400.8805542 151.79646301 0.91540849]	[428.98904419 149.34794617 0.8668946 ]	[380.23205566 139.02778625 0.85131735]	[446.9548645 134.05400085 0.836007 ]	[5.18754517e+02 7.95850952e+02 6.88115716e-01]	[5.39269165e+02 7.90739929e+02 7.33669400e-01]	[5.11020111e+02 7.70122559e+02 6.52926505e-01]	[4.31481812e+02 7.93317383e+02 7.03252852e-01]	[4.13512695e+02 7.90614014e+02 7.06329107e-01]	[4.41842896e+02 7.52302246e+02 7.27606773e-01]
[418.67608643 159.57266235 0.90316069]	[418.59368896 216.05096436 0.93133271]	[354.55914307 221.15983582 0.82551682]	[318.62744141 321.27276611 0.87862688]	[315.96221924 421.26419067 0.90652353]	[480.15951538 213.38079834 0.89230871]	[521.25921631 303.24377441 0.87097222]	[546.95495605 400.75057983 0.89167434]	[439.30874634 439.18530273 0.76360279]	[398.19384766 441.77764893 0.735596 ]	[416.16430664 598.30157471 0.83815968]	[436.65130615 747.15600586 0.80066234]	[482.77987671 434.07678223 0.7335158 ]	[500.7562561 585.56744385 0.89884424]	[521.35668945 757.3862915 0.81572342]	[400.83670044 149.34472656 0.90536749]	[428.93865967 149.23706055 0.85617661]	[380.22064209 136.50473022 0.86276358]	[446.90167236 133.98284912 0.84708911]	[5.23813416e+02 7.93362183e+02 7.14245319e-01]	[5.41851807e+02 7.90654541e+02 7.44573295e-01]	[5.13621826e+02 7.70119202e+02 6.78311646e-01]	[4.31477570e+02 7.95807800e+02 6.91224158e-01]	[4.13505371e+02 7.90642456e+02 6.98522806e-01]	[4.41857971e+02 7.52292725e+02 7.22270787e-01]
[418.64169312 157.05377197 0.90852451]	[418.58630371 215.99549866 0.93551397]	[354.54873657 221.11196899 0.82963139]	[318.64535522 321.20974731 0.88767076]	[315.98498535 421.25244141 0.9073146 ]	[480.15057373 213.31399536 0.87810493]	[521.2744751 303.2088623 0.87826937]	[546.97454834 400.6590271 0.89283824]	[441.67053223 439.18518066 0.76471347]	[398.21557617 441.78640747 0.73318267]	[418.55142212 598.3104248 0.8404243 ]	[436.6338501 747.16522217 0.80612451]	[482.81066895 434.04827881 0.72937202]	[500.81912231 585.49298096 0.90974361]	[523.8012085 757.39068604 0.80821377]	[400.81268311 149.2711792 0.89413345]	[426.39245605 146.74472046 0.84797645]	[380.21087646 136.43917847 0.865255 ]	[444.42120361 133.8809967 0.86448866]	[5.23856140e+02 7.98418457e+02 7.05333769e-01]	[5.44393616e+02 7.90762451e+02 7.30984211e-01]	[5.18707458e+02 7.67704163e+02 6.89313650e-01]	[4.28911072e+02 7.98433472e+02 6.59290314e-01]	[4.10968842e+02 7.90716675e+02 6.87558770e-01]	[4.41860382e+02 7.52284546e+02 7.37896442e-01]
[418.59661865 157.02038574 0.90641534]	[418.57125854 215.93809509 0.93546498]	[354.55169678 218.65089417 0.83520049]	[318.65267944 321.14910889 0.89174038]	[315.9909668 421.23892212 0.90698582]	[480.12802124 210.86787415 0.86071193]	[521.25732422 300.74081421 0.88285482]	[546.98016357 400.61679077 0.8938638 ]	[441.68099976 439.14144897 0.75430143]	[398.22436523 441.75314331 0.72838897]	[418.5579834 600.82824707 0.8539027 ]	[436.62588501 747.16070557 0.81175542]	[482.82449341 431.52435303 0.7209484 ]	[500.87768555 585.37640381 0.9028793 ]	[523.92980957 752.27038574 0.80547154]	[400.74780273 149.21795654 0.89716578]	[426.35852051 146.6890564 0.84412992]	[380.15423584 133.98916626 0.87104726]	[444.39941406 133.82266235 0.86239856]	[5.23840332e+02 7.95880737e+02 6.87418997e-01]	[5.44430786e+02 7.90730286e+02 7.13953912e-01]	[5.21281677e+02 7.67510620e+02 7.04512954e-01]	[4.26438812e+02 8.00925781e+02 6.63968027e-01]	[4.10975189e+02 7.90720642e+02 6.91202641e-01]	[4.41862885e+02 7.52266663e+02 7.48955727e-01]
[418.56628418 156.97180176 0.91287315]	[418.56072998 215.89816284 0.93100423]	[354.54040527 218.61752319 0.83705872]	[318.65994263 321.16369629 0.89142156]	[316.0057373 421.25637817 0.91029799]	[477.73831177 210.81777954 0.84815633]	[521.20928955 300.63696289 0.88145125]	[546.99749756 398.2484436 0.89084893]	[441.69207764 436.64602661 0.7473051 ]	[398.2434082 441.70272827 0.72934729]	[418.5567627 600.77471924 0.8485384 ]	[436.62994385 747.15045166 0.80981445]	[482.84259033 428.96520996 0.71524113]	[503.26309204 582.92907715 0.90193027]	[524.02563477 752.21850586 0.79895365]	[400.70953369 146.72953796 0.8961646 ]	[426.35824585 144.16854858 0.84457123]	[380.12692261 133.9637146 0.86866754]	[444.40597534 133.81069946 0.85131097]	[5.23923950e+02 7.93267090e+02 7.00107038e-01]	[5.44495667e+02 7.88205811e+02 7.14136004e-01]	[5.21358521e+02 7.64986694e+02 6.92228734e-01]	[4.28990448e+02 7.95873474e+02 6.77185297e-01]	[4.13505676e+02 7.90667786e+02 7.07324088e-01]	[4.41861420e+02 7.52244690e+02 7.45622933e-01]
[418.55392456 154.57595825 0.91427219]	[418.54592896 213.5499115 0.92947054]	[354.52462769 218.60916138 0.83538973]	[318.66778564 321.16171265 0.88904011]	[316.01074219 421.27212524 0.90985441]	[477.73065186 210.78843689 0.841766 ]	[521.1786499 298.23965454 0.87809438]	[547.01019287 398.19674683 0.88896155]	[441.71203613 436.61517334 0.74599582]	[398.24047852 439.2789917 0.73234904]	[418.56707764 600.78118896 0.84890002]	[436.61740112 747.13867188 0.80794477]	[482.88339233 428.91925049 0.71127045]	[503.3132019 582.83636475 0.8987875 ]	[526.46270752 749.67755127 0.81082487]	[400.70193481 146.69161987 0.89302123]	[426.34857178 144.15101624 0.84436029]	[380.11459351 133.94111633 0.87220097]	[444.38253784 133.80525208 0.85138029]	[5.26420227e+02 7.90769592e+02 6.54935241e-01]	[5.46990173e+02 7.88133240e+02 6.80031896e-01]	[5.21360718e+02 7.59907837e+02 6.94867373e-01]	[4.28978516e+02 7.95870850e+02 6.87045634e-01]	[4.11019104e+02 7.90661621e+02 7.08189964e-01]	[441.86914062 752.2286377 0.75845867]
[418.55038452 154.57069397 0.91366559]	[416.16928101 213.52531433 0.92675543]	[354.51922607 218.59466553 0.83441675]	[318.6918335 321.16699219 0.88647938]	[316.02096558 421.27438354 0.91236192]	[477.70462036 208.3235321 0.83260661]	[518.7956543 298.18582153 0.87910503]	[547.00152588 398.12109375 0.88642412]	[441.73001099 436.58895874 0.74135399]	[398.25378418 439.26751709 0.73232228]	[418.57858276 598.31616211 0.84205997]	[436.60687256 747.1463623 0.80563974]	[482.91082764 426.40100098 0.70700401]	[503.36590576 582.82666016 0.88792205]	[526.50646973 749.57427979 0.82047218]	[400.69491577 146.69648743 0.89332163]	[423.92077637 144.15455627 0.84517658]	[380.09783936 133.95062256 0.86728728]	[444.33859253 133.8034668 0.84927571]	[5.31580872e+02 7.90624451e+02 7.31150091e-01]	[5.49523132e+02 7.85592896e+02 7.24343598e-01]	[5.21386780e+02 7.54809448e+02 7.42500186e-01]	[4.28981262e+02 7.98385010e+02 6.86137497e-01]	[4.11009003e+02 7.90701294e+02 7.02024937e-01]	[4.41857697e+02 7.52253723e+02 7.44491279e-01]
[418.54730225 154.55090332 0.91713125]	[416.17053223 213.50585938 0.92517763]	[354.52380371 218.57640076 0.83550686]	[318.70504761 321.199646 0.88219965]	[316.04492188 421.30062866 0.91453236]	[477.69589233 208.29072571 0.82984447]	[518.79266357 298.18615723 0.87774545]	[546.98980713 398.10919189 0.88588029]	[441.76177979 436.60998535 0.7440632 ]	[400.62527466 441.70413208 0.73232108]	[418.57241821 600.78088379 0.84749812]	[436.60037231 747.13214111 0.80663633]	[482.95162964 426.41461182 0.70024407]	[503.40176392 582.79650879 0.87750316]	[526.53997803 747.16571045 0.81729954]	[400.69195557 146.67481995 0.89086872]	[423.91235352 144.13497925 0.84298897]	[377.75338745 133.94831848 0.86541432]	[444.3041687 133.80818176 0.82471627]	[5.31597290e+02 7.90804504e+02 7.14112937e-01]	[5.49579956e+02 7.88136047e+02 7.13219643e-01]	[521.40484619 754.79711914 0.75571334]	[4.28945038e+02 7.98390747e+02 6.84741557e-01]	[4.10973297e+02 7.90699280e+02 7.04234302e-01]	[4.41860321e+02 7.52239136e+02 7.45235622e-01]
[418.55664062 154.54206848 0.92257947]	[416.14852905 213.48989868 0.9231714 ]	[354.50588989 218.57746887 0.83327496]	[318.70901489 321.2387085 0.88301271]	[316.07778931 421.36483765 0.91082591]	[477.67633057 208.24867249 0.82283068]	[521.16668701 298.19564819 0.88484281]	[546.97174072 398.06399536 0.88395435]	[441.79953003 434.11553955 0.73450643]	[400.65118408 439.26464844 0.73221862]	[418.57400513 600.77313232 0.84394151]	[436.58981323 747.12133789 0.80401319]	[485.37948608 426.35928345 0.69447458]	[503.40258789 582.80157471 0.88408303]	[526.519104 747.07214355 0.81667364]	[400.67953491 146.67312622 0.89360464]	[423.91470337 141.65452576 0.84240866]	[377.70379639 133.95794678 0.86210376]	[444.29995728 131.46063232 0.81929022]	[5.31542908e+02 7.90618164e+02 7.68842101e-01]	[5.47053406e+02 7.85553345e+02 7.42023647e-01]	[523.78057861 752.2399292 0.7603206 ]	[4.31499542e+02 7.93339172e+02 6.99043036e-01]	[4.13519196e+02 7.90615051e+02 7.13195682e-01]	[4.41823364e+02 7.52238770e+02 7.31010318e-01]
[418.55316162 154.5362854 0.92089701]	[416.14474487 213.47238159 0.92234313]	[354.50152588 218.56547546 0.83279341]	[318.72579956 321.25686646 0.88242662]	[316.09896851 421.37023926 0.91083145]	[477.6791687 205.76501465 0.82159793]	[521.16021729 298.18228149 0.88436264]	[546.97235107 398.03448486 0.88420248]	[441.86416626 434.08084106 0.72818434]	[400.69378662 439.24346924 0.72928715]	[418.56930542 600.76470947 0.84062147]	[436.57235718 747.10845947 0.79788142]	[485.45068359 423.85906982 0.69325554]	[503.43002319 582.74865723 0.87255132]	[526.53417969 747.0604248 0.81418145]	[400.67230225 144.21003723 0.89174843]	[423.90988159 141.63591003 0.84151977]	[377.67221069 133.9069519 0.86878526]	[441.9390564 131.41030884 0.82459646]	[5.34171692e+02 7.90689087e+02 7.68912256e-01]	[5.49545349e+02 7.85612732e+02 7.46984780e-01]	[521.40637207 752.23480225 0.76189369]	[4.31490234e+02 7.93287231e+02 6.98884726e-01]	[4.13510895e+02 7.88194641e+02 7.08666801e-01]	[4.41812408e+02 7.52228027e+02 7.24868894e-01]
[418.55285645 154.54792786 0.92098778]	[416.13894653 213.47294617 0.92158306]	[354.49176025 218.57107544 0.83183545]	[318.76174927 321.26791382 0.87726724]	[316.14608765 421.38803101 0.90764481]	[477.66864014 205.74935913 0.81997257]	[521.18225098 298.20651245 0.88596147]	[546.98492432 398.02423096 0.87732923]	[441.90402222 434.06930542 0.72465599]	[400.72988892 439.21661377 0.72906834]	[418.58581543 598.25561523 0.83470321]	[436.56964111 747.12719727 0.79470026]	[487.91711426 423.86495972 0.6882112 ]	[503.46508789 582.79284668 0.87444198]	[526.51831055 747.03027344 0.80573076]	[400.65872192 146.6875 0.8968963 ]	[423.89682007 141.65501404 0.84428608]	[377.64715576 133.91978455 0.86169934]	[441.91705322 131.3874054 0.82997274]	[5.31570557e+02 7.93233826e+02 7.03480244e-01]	[5.49525757e+02 7.88140381e+02 7.11842656e-01]	[5.21384583e+02 7.52221619e+02 7.51302958e-01]	[4.31492035e+02 7.95851868e+02 6.75143123e-01]	[4.13514771e+02 7.90671387e+02 7.00821042e-01]	[4.41816010e+02 7.52258423e+02 7.20944107e-01]
[418.55383301 154.5528717 0.92095006]	[416.11505127 213.46723938 0.9184621 ]	[354.47637939 218.56774902 0.8306939 ]	[321.14596558 321.25515747 0.8671785 ]	[318.60137939 423.87857056 0.89165217]	[477.64724731 205.74031067 0.81535208]	[521.17858887 298.16912842 0.8918547 ]	[546.98468018 395.61590576 0.87544757]	[444.30505371 434.0385437 0.71829492]	[400.74627686 439.19543457 0.7296176 ]	[418.59124756 598.31439209 0.83051187]	[436.57705688 747.12969971 0.795214 ]	[487.97763062 423.81665039 0.6883589 ]	[503.48498535 582.80737305 0.87060004]	[526.50738525 746.9708252 0.80566561]	[400.65600586 146.69462585 0.89812344]	[423.88192749 144.12173462 0.84684193]	[377.63800049 133.92131042 0.86738878]	[441.88482666 131.38459778 0.82940292]	[526.48718262 788.15240479 0.78981382]	[5.46959045e+02 7.83037109e+02 7.43422210e-01]	[523.79138184 749.7723999 0.76832134]	[4.31488251e+02 7.95869507e+02 6.77938402e-01]	[4.13500397e+02 7.90679993e+02 6.95741415e-01]	[4.41808380e+02 7.52263794e+02 7.20660508e-01]
[418.53634644 154.56159973 0.91520375]	[416.11941528 213.45429993 0.9194181 ]	[354.49697876 218.56680298 0.83441013]	[321.17498779 323.74639893 0.85761452]	[318.67987061 423.90158081 0.88376957]	[477.64764404 205.70574951 0.81475765]	[521.19488525 298.18661499 0.89203179]	[546.99273682 395.60299683 0.87280834]	[444.32958984 431.5239563 0.7155242 ]	[400.7623291 439.1628418 0.72690988]	[418.60202026 600.75170898 0.83377075]	[436.58056641 747.14160156 0.79342771]	[488.01211548 423.79052734 0.68800259]	[503.45880127 580.3604126 0.86203086]	[526.4130249 747.08270264 0.79500139]	[400.63375854 146.7155304 0.90101254]	[423.8604126 144.13078308 0.85205948]	[377.62649536 133.94007874 0.86579311]	[441.87136841 131.39616394 0.83852291]	[5.26504089e+02 7.90703979e+02 7.31840074e-01]	[5.47009094e+02 7.88031677e+02 7.31530309e-01]	[5.21298279e+02 7.54775757e+02 6.93992734e-01]	[4.31508881e+02 7.98412231e+02 6.68113410e-01]	[4.13519623e+02 7.90730103e+02 6.87962651e-01]	[4.41803070e+02 7.52295532e+02 7.13538349e-01]
[416.15707397 154.56803894 0.91022098]	[416.14453125 213.44987488 0.92170972]	[354.5229187 218.57087708 0.83769965]	[321.21664429 326.28192139 0.84467 ]	[318.76321411 426.41506958 0.86625779]	[477.6661377 203.23103333 0.81640106]	[521.21795654 298.17556763 0.9002611 ]	[547.02282715 395.61508179 0.863222 ]	[444.35916138 431.52005005 0.71185428]	[400.771698 439.16726685 0.72747672]	[418.60031128 600.74969482 0.83306378]	[436.59890747 747.15771484 0.79381824]	[490.52267456 423.78762817 0.68669307]	[503.47439575 582.81829834 0.86544329]	[523.99462891 747.11474609 0.80149823]	[400.62329102 146.72383118 0.90091634]	[423.84185791 144.14312744 0.85509431]	[377.621521 133.93858337 0.86075115]	[441.84741211 131.39476013 0.84186137]	[5.26490112e+02 7.93259155e+02 7.13413358e-01]	[5.46970581e+02 7.88132629e+02 7.33721495e-01]	[5.21229187e+02 7.54787476e+02 6.81591988e-01]	[4.31522644e+02 7.98375793e+02 6.70778513e-01]	[4.13534729e+02 7.90706848e+02 6.96408033e-01]	[4.41824066e+02 7.54752563e+02 7.13518083e-01]
[416.15930176 154.57202148 0.91017061]	[416.14205933 213.4395752 0.92021477]	[354.52966309 218.59037781 0.83906466]	[323.71990967 326.34631348 0.82393914]	[321.18515015 426.35107422 0.86201507]	[477.66470337 203.18052673 0.81972706]	[521.26055908 298.15802002 0.91245538]	[549.49176025 395.63555908 0.85352361]	[444.40640259 431.53219604 0.70580739]	[400.82183838 439.17684937 0.72649485]	[418.65460205 598.26519775 0.8322196 ]	[436.60812378 749.56951904 0.79903191]	[493.04431152 423.80151367 0.68732762]	[503.44720459 582.862854 0.88176143]	[523.9263916 749.59490967 0.80789554]	[400.62322998 146.72555542 0.90073127]	[423.84439087 144.14746094 0.85556901]	[377.61877441 133.93534851 0.86366916]	[441.85281372 131.39559937 0.83763671]	[5.26444580e+02 7.90778381e+02 7.44157732e-01]	[5.46961487e+02 7.88072998e+02 7.47904062e-01]	[5.18771729e+02 7.59869141e+02 6.82165444e-01]	[4.34062164e+02 7.95880554e+02 6.94236398e-01]	[4.13588135e+02 7.90707031e+02 7.14550555e-01]	[4.41810150e+02 7.54798828e+02 7.18196213e-01]
[416.15637207 154.57402039 0.90812421]	[416.14047241 213.43470764 0.91808784]	[354.52960205 218.6000061 0.83799011]	[326.32949829 323.82608032 0.80454236]	[321.22189331 426.41357422 0.85109764]	[477.67337036 203.15811157 0.82008082]	[521.26135254 298.1272583 0.9160527 ]	[549.52923584 398.040802 0.85554111]	[444.44851685 434.04241943 0.69907057]	[400.85897827 439.1937561 0.72464085]	[418.66424561 598.29296875 0.82733119]	[436.58813477 749.59301758 0.79277843]	[493.09082031 423.85092163 0.68554795]	[503.48135376 582.96990967 0.88133681]	[523.88061523 749.69537354 0.82255 ]	[400.62335205 146.72561646 0.90080893]	[423.84103394 144.14819336 0.85487813]	[377.64407349 133.94529724 0.87000179]	[441.85125732 131.39535522 0.83697903]	[5.26466370e+02 7.90806519e+02 7.44641066e-01]	[5.46942261e+02 7.88085999e+02 7.56956935e-01]	[5.18769470e+02 7.62445557e+02 6.86332703e-01]	[4.31537018e+02 7.98381897e+02 6.91448390e-01]	[4.13529694e+02 7.90723389e+02 7.11697340e-01]	[4.41802124e+02 7.54829529e+02 7.16634750e-01]
[416.15255737 154.56842041 0.90940982]	[416.17095947 213.42601013 0.91901577]	[354.54776001 218.60009766 0.83915955]	[331.48397827 323.81945801 0.81202316]	[321.27810669 426.37167358 0.84428918]	[477.72421265 200.68414307 0.82689279]	[521.28900146 298.1399231 0.91894293]	[549.56109619 395.62875366 0.84273016]	[446.88598633 434.04077148 0.69251418]	[403.26940918 439.18325806 0.71933407]	[418.66674805 598.26739502 0.82688922]	[436.57833862 749.60046387 0.79585564]	[493.10180664 423.85702515 0.67650992]	[503.46170044 582.9598999 0.88642544]	[523.83074951 749.64263916 0.84343064]	[400.62249756 146.69981384 0.89812768]	[423.85864258 144.14160156 0.85419124]	[377.64797974 133.92532349 0.87337649]	[441.89083862 131.41731262 0.8431254 ]	[5.23987610e+02 7.93227722e+02 7.56924391e-01]	[5.44481384e+02 7.88089233e+02 7.67265439e-01]	[5.18730469e+02 7.59895386e+02 6.88008070e-01]	[4.31493317e+02 7.98392090e+02 6.88267827e-01]	[4.11026184e+02 7.90718140e+02 7.10298598e-01]	[4.41798981e+02 7.57315002e+02 7.18446016e-01]
[416.16088867 154.56015015 0.91088307]	[418.58319092 213.41687012 0.92628914]	[356.97247314 218.59436035 0.84363878]	[333.9854126 326.33853149 0.82249123]	[323.80429077 428.95742798 0.8198756 ]	[480.14489746 200.65351868 0.83601969]	[521.3682251 298.19833374 0.91361314]	[549.59558105 398.04446411 0.84020275]	[446.956604 436.57711792 0.69221187]	[403.33425903 439.23892212 0.71241915]	[418.71896362 590.62200928 0.81528872]	[436.5378418 749.57769775 0.79393905]	[495.59851074 426.41140747 0.66888601]	[503.43710327 582.95343018 0.88879502]	[523.77020264 749.60913086 0.85750949]	[400.63699341 146.6680603 0.89302975]	[423.88366699 144.11897278 0.84916908]	[377.70404053 133.91096497 0.87619126]	[441.92678833 131.41297913 0.85315859]	[5.23979797e+02 7.90707947e+02 7.88916111e-01]	[5.44409607e+02 7.85586609e+02 7.79514611e-01]	[5.18651855e+02 7.57366516e+02 6.94933951e-01]	[4.31537659e+02 7.90793396e+02 7.19011366e-01]	[4.13522980e+02 7.88146912e+02 7.26449430e-01]	[4.41738312e+02 7.54814453e+02 7.09147155e-01]
[418.53771973 154.55596924 0.9131791 ]	[418.6385498 213.41229248 0.93073541]	[356.99630737 218.60414124 0.84732735]	[336.4515686 326.32897949 0.83766377]	[328.88525391 428.91094971 0.80289298]	[480.21347046 200.65440369 0.84253192]	[523.76269531 298.20199585 0.9098413 ]	[552.08190918 398.056427 0.83875096]	[449.43374634 436.58074951 0.68779838]	[405.83813477 439.22616577 0.70120311]	[418.74197388 590.58746338 0.81783545]	[434.12078857 749.59912109 0.79349136]	[493.11621094 426.41360474 0.66766787]	[503.38311768 582.92547607 0.89467639]	[521.3961792 747.14611816 0.86494541]	[400.65756226 144.20808411 0.88972241]	[423.92279053 144.12161255 0.84156018]	[377.75100708 133.90110779 0.88161451]	[444.35174561 131.41864014 0.85878241]	[523.96508789 790.67608643 0.79203308]	[5.44352783e+02 7.85551819e+02 7.81461596e-01]	[5.16165955e+02 7.54795166e+02 6.98028803e-01]	[4.31543488e+02 7.93223206e+02 7.17334807e-01]	[4.13549225e+02 7.88179810e+02 7.30532527e-01]	[4.41733917e+02 7.57322998e+02 7.10517287e-01]
[418.5592041 154.55935669 0.91713315]	[418.71850586 213.42573547 0.93543875]	[357.05581665 218.61546326 0.85675877]	[336.4934082 326.33615112 0.84370548]	[331.48342896 428.93930054 0.80450207]	[480.29379272 200.66514587 0.85372174]	[523.81390381 298.22317505 0.90928459]	[554.62371826 398.10510254 0.84084767]	[446.97033691 436.59338379 0.69042939]	[403.3873291 439.21295166 0.69832659]	[418.73223877 590.59796143 0.81372237]	[434.10125732 749.58093262 0.7917009 ]	[493.09240723 428.93280029 0.66516888]	[503.40255737 585.37231445 0.89013273]	[521.35998535 747.1640625 0.85607421]	[400.67565918 144.20918274 0.88947916]	[426.36621094 144.12249756 0.84183222]	[380.11160278 133.91516113 0.88765079]	[444.41818237 131.41293335 0.87687314]	[5.23908020e+02 7.90766602e+02 7.76132107e-01]	[5.41911316e+02 7.88022522e+02 7.67042220e-01]	[5.16125671e+02 7.54807068e+02 6.47693694e-01]	[4.34034943e+02 7.90778809e+02 7.15579629e-01]	[4.13558136e+02 7.88154907e+02 7.24459708e-01]	[4.41710114e+02 7.54837585e+02 7.11661875e-01]
[418.57788086 154.55413818 0.92074388]	[418.78915405 213.4695282 0.93528998]	[357.12890625 218.63748169 0.85983163]	[336.58599854 328.87335205 0.85138875]	[334.00363159 431.51287842 0.82248175]	[480.36798096 203.17407227 0.85030913]	[523.85473633 298.21612549 0.90595794]	[554.70812988 398.12924194 0.84424925]	[446.97201538 436.62411499 0.69414216]	[405.81756592 439.23406982 0.69938487]	[418.72827148 590.59173584 0.81626558]	[434.12341309 749.60186768 0.79528993]	[493.08148193 428.98968506 0.66388088]	[503.3213501 582.91436768 0.89171684]	[521.3213501 749.61138916 0.85537261]	[400.69873047 146.68919373 0.89134276]	[426.37741089 144.12521362 0.84051776]	[380.15777588 133.98883057 0.85984284]	[446.86734009 131.38284302 0.87767839]	[5.21333740e+02 7.93210266e+02 7.42550373e-01]	[5.41765137e+02 7.88147400e+02 7.57097483e-01]	[5.16146606e+02 7.57392639e+02 6.21473491e-01]	[4.31533936e+02 7.90766113e+02 7.08244622e-01]	[4.13550690e+02 7.88132446e+02 7.14798272e-01]	[4.41737793e+02 7.57345581e+02 7.13202715e-01]
[418.62554932 154.5640564 0.92319095]	[421.2281189 213.49914551 0.93768489]	[357.22225952 218.67446899 0.85289067]	[339.10168457 326.3399353 0.85269082]	[334.06228638 428.92352295 0.82902372]	[482.81204224 203.20016479 0.84219724]	[523.93798828 300.64242554 0.88362706]	[557.22393799 398.23873901 0.85329467]	[449.45501709 436.5927124 0.68990594]	[405.87060547 439.17538452 0.69021243]	[418.72702026 590.590271 0.81776214]	[434.11126709 749.61785889 0.79238892]	[493.11209106 428.96832275 0.66481262]	[503.34875488 582.99261475 0.88583988]	[521.26452637 747.16448975 0.85006213]	[400.75439453 146.69650269 0.88586295]	[426.43850708 144.12358093 0.83453757]	[380.21026611 133.96203613 0.86883014]	[446.93075562 131.37501526 0.88589132]	[5.13592590e+02 7.90705322e+02 7.10572422e-01]	[5.34128235e+02 7.88116150e+02 7.32346773e-01]	[5.18742676e+02 7.54819031e+02 6.18374646e-01]	[4.31541473e+02 7.90795288e+02 7.02814639e-01]	[4.13565552e+02 7.88143311e+02 7.14328766e-01]	[4.41741760e+02 7.57369629e+02 7.14453995e-01]
[418.70953369 156.96774292 0.92280298]	[421.32510376 213.50001526 0.93080336]	[359.70117188 218.62342834 0.86147445]	[339.20639038 326.3210144 0.85582435]	[336.53146362 426.44488525 0.85465014]	[482.92141724 205.70341492 0.82795978]	[526.43078613 300.70883179 0.85233074]	[559.71112061 400.75820923 0.869739 ]	[446.95526123 436.57336426 0.69301522]	[405.84970093 439.14715576 0.69184512]	[418.74588013 588.07287598 0.82517481]	[434.12664795 749.61425781 0.79136246]	[490.55285645 428.98110962 0.66507363]	[503.33236694 585.47198486 0.88049835]	[521.2411499 749.73217773 0.84046525]	[400.87295532 146.70860291 0.86482632]	[431.49060059 144.16900635 0.83345157]	[380.32727051 133.91174316 0.8669765 ]	[449.48052979 131.37110901 0.87636137]	[5.11060822e+02 7.93327332e+02 7.06582427e-01]	[5.31561523e+02 7.90724487e+02 7.66853511e-01]	[5.18708191e+02 7.64966125e+02 6.46082640e-01]	[4.31535004e+02 7.90798401e+02 7.03830779e-01]	[4.13549225e+02 7.88149841e+02 7.22962439e-01]	[4.41759491e+02 7.57373291e+02 7.02257752e-01]
[421.17202759 154.57234192 0.92469835]	[423.83789062 213.51057434 0.90948635]	[362.26907349 218.56663513 0.84304291]	[339.28219604 328.84472656 0.8483898 ]	[336.62988281 428.92227173 0.85599947]	[485.42404175 205.77648926 0.81661278]	[526.51696777 300.77294922 0.82788324]	[559.77111816 400.82305908 0.87646282]	[449.46069336 436.64712524 0.69204944]	[405.90460205 439.17840576 0.686499 ]	[418.75283813 588.04260254 0.83152157]	[434.11270142 749.62976074 0.78735203]	[493.06765747 434.04318237 0.66635752]	[503.33422852 588.00006104 0.87054497]	[521.1763916 749.76672363 0.82411957]	[405.82723999 146.67227173 0.83867091]	[436.57543945 144.17370605 0.86239284]	[382.84793091 133.94567871 0.82278472]	[454.62451172 131.38015747 0.87303394]	[5.16123718e+02 7.95899536e+02 7.03501642e-01]	[5.34147278e+02 7.90801575e+02 7.69358993e-01]	[5.16142517e+02 7.65014343e+02 6.43544018e-01]	[4.31514648e+02 7.93226013e+02 6.96206927e-01]	[4.13527832e+02 7.88170837e+02 7.18850255e-01]	[4.41759949e+02 7.57392761e+02 6.95569992e-01]
[421.30352783 154.57302856 0.92707342]	[428.93951416 213.49711609 0.88488328]	[364.84802246 218.55549622 0.82221127]	[341.77145386 328.84075928 0.83070374]	[339.12686157 428.98944092 0.85838127]	[490.55957031 205.77838135 0.79864585]	[531.55944824 303.23413086 0.80052555]	[559.84802246 403.2532959 0.88076115]	[449.50622559 439.16799927 0.69388753]	[405.92153931 439.27532959 0.68472582]	[418.77401733 590.54998779 0.82355553]	[434.11434937 749.62188721 0.78579307]	[493.12506104 436.59295654 0.67409503]	[503.3293457 590.58294678 0.85961807]	[521.1708374 752.24517822 0.81112212]	[410.93917847 146.67420959 0.82862169]	[439.06796265 144.15519714 0.88332176]	[387.91415405 133.96134949 0.75011396]	[457.21975708 131.3714447 0.88728797]	[5.13635986e+02 7.95890625e+02 6.93467021e-01]	[5.34121338e+02 7.90815918e+02 7.64920056e-01]	[5.16154785e+02 7.67503418e+02 6.58636451e-01]	[4.31478424e+02 7.93248474e+02 6.87566638e-01]	[4.13500153e+02 7.88178040e+02 7.11615920e-01]	[4.41766174e+02 7.57376709e+02 6.99547708e-01]
[423.85464478 156.95767212 0.89212328]	[434.07858276 213.51010132 0.89662957]	[369.94137573 218.55827332 0.81717086]	[349.39840698 326.32077026 0.8047654 ]	[339.22982788 428.9654541 0.86008811]	[495.68722534 205.78846741 0.80319828]	[536.66387939 303.29925537 0.79779148]	[562.28826904 403.28607178 0.88946533]	[451.99261475 439.1630249 0.69702679]	[408.39849854 439.2789917 0.68856245]	[418.7677002 590.58380127 0.81829059]	[434.11938477 749.61230469 0.78866959]	[495.61636353 436.58978271 0.68131757]	[503.3309021 590.6072998 0.85102129]	[521.17126465 752.26434326 0.81170678]	[413.59115601 146.69773865 0.8412835 ]	[439.21166992 144.13871765 0.88581216]	[390.47201538 133.9460907 0.75344616]	[459.74407959 131.33178711 0.91705394]	[5.16203613e+02 7.98399536e+02 7.04809248e-01]	[5.34173950e+02 7.90823669e+02 7.56711483e-01]	[5.13615540e+02 7.67517761e+02 6.43038630e-01]	[4.31480499e+02 7.93252319e+02 6.91764772e-01]	[4.13496399e+02 7.88178772e+02 7.14066803e-01]	[4.41767242e+02 7.57344543e+02 7.05314994e-01]
[428.99502563 156.99450684 0.85496527]	[439.09341431 213.47496033 0.93739617]	[375.07446289 216.09428406 0.85663259]	[354.59872437 323.73376465 0.84973818]	[339.29278564 426.39562988 0.86142343]	[498.24771118 208.2875061 0.82846868]	[539.17303467 303.2713623 0.81057936]	[562.36218262 403.27050781 0.8962599 ]	[452.03561401 436.66049194 0.69189894]	[408.44213867 439.19622803 0.68785018]	[421.17910767 588.10876465 0.83135545]	[434.10540771 749.61523438 0.78533 ]	[495.66879272 434.05392456 0.68114996]	[503.34179688 593.12591553 0.8504042 ]	[521.19140625 752.3001709 0.80694109]	[418.61862183 146.7399292 0.8983258 ]	[441.74029541 144.20420837 0.88106024]	[398.07095337 133.90109253 0.83100158]	[462.22747803 131.37763977 0.93210936]	[5.16161743e+02 7.98388977e+02 6.99892163e-01]	[5.34164185e+02 7.93222229e+02 7.65302181e-01]	[5.16152771e+02 7.67559021e+02 6.59498215e-01]	[4.28996918e+02 7.93279358e+02 6.92217231e-01]	[4.11020569e+02 7.88192993e+02 7.16080785e-01]	[4.41756073e+02 7.57353394e+02 7.01145887e-01]
[434.09088135 154.5604248 0.88259196]	[439.20639038 213.45822144 0.9433189 ]	[377.52944946 216.05448914 0.86962128]	[357.05679321 326.28738403 0.85819376]	[341.76177979 426.35818481 0.84426659]	[500.78213501 208.31677246 0.85322756]	[541.69378662 305.78787231 0.83705014]	[562.40112305 403.32949829 0.88684416]	[452.06402588 436.6015625 0.68809438]	[408.46084595 439.15213013 0.68792343]	[421.21121216 590.55908203 0.83887762]	[436.54437256 749.64837646 0.79071093]	[495.69134521 431.50921631 0.68247736]	[503.355896 588.04559326 0.86850286]	[521.21643066 752.26898193 0.81439233]	[418.74694824 144.19224548 0.89057255]	[441.93502808 144.14416504 0.85744876]	[400.60891724 133.85955811 0.83473039]	[464.85501099 131.42440796 0.87961423]	[5.18664124e+02 7.98402710e+02 7.14098811e-01]	[5.36688965e+02 7.90825256e+02 7.71166980e-01]	[5.16129944e+02 7.67522888e+02 6.51994705e-01]	[4.28951691e+02 7.93315491e+02 6.88131273e-01]	[4.10993591e+02 7.88212830e+02 7.11450160e-01]	[4.41780548e+02 7.57394287e+02 7.12375283e-01]
[439.07174683 154.54431152 0.9181239 ]	[439.32669067 213.40809631 0.93837047]	[377.63049316 216.01928711 0.88943124]	[357.17855835 321.21054077 0.8868804 ]	[344.25695801 423.80462646 0.84525335]	[503.26248169 208.25076294 0.85378683]	[541.81469727 305.78790283 0.86603284]	[564.81488037 403.38009644 0.87947607]	[454.54598999 434.06622314 0.68096238]	[410.95080566 436.64001465 0.68064141]	[421.22888184 588.08636475 0.8448391 ]	[436.54898071 749.69378662 0.78720075]	[498.16241455 428.97518921 0.68739331]	[503.38696289 590.54949951 0.85443133]	[521.2197876 752.29718018 0.81209415]	[421.22628784 144.19245911 0.8852995 ]	[446.90142822 144.13108826 0.83862603]	[400.72262573 133.88731384 0.84022141]	[467.4838562 131.41670227 0.87367517]	[5.16187439e+02 7.98405701e+02 7.13825583e-01]	[5.36663757e+02 7.93223511e+02 7.72898257e-01]	[5.16181702e+02 7.67538269e+02 6.60839319e-01]	[4.26421082e+02 7.95788086e+02 6.84576154e-01]	[4.10951843e+02 7.90617859e+02 7.07956195e-01]	[4.41801849e+02 7.59939697e+02 7.09933221e-01]
[439.23608398 154.53996277 0.92443395]	[441.77804565 213.37905884 0.93592823]	[380.10821533 215.91229248 0.89560902]	[359.59509277 321.21466064 0.88045591]	[346.90692139 421.35159302 0.8453455 ]	[503.38571167 208.3387146 0.84657192]	[541.9229126 305.79702759 0.86914605]	[564.85943604 403.34176636 0.88561362]	[454.59753418 431.53634644 0.67885721]	[413.48318481 436.59262085 0.67488045]	[421.26608276 588.10400391 0.84135532]	[436.57766724 749.72094727 0.78518581]	[498.18383789 428.93939209 0.68755776]	[503.39099121 588.10723877 0.85730332]	[521.21264648 752.29302979 0.81056541]	[423.82125854 144.13816833 0.84905988]	[452.08465576 144.15548706 0.8339293 ]	[403.33679199 133.80186462 0.83049291]	[472.58255005 131.37060547 0.87194943]	[5.16195129e+02 7.98409363e+02 7.18652129e-01]	[5.36673645e+02 7.93214294e+02 7.77123034e-01]	[5.16171265e+02 7.67539368e+02 6.63789272e-01]	[4.26378662e+02 7.95857361e+02 6.71238124e-01]	[4.08449738e+02 7.90646729e+02 7.03661680e-01]	[4.41844818e+02 7.62443909e+02 7.08397031e-01]
[441.76171875 154.54219055 0.93331981]	[441.90490723 213.42066956 0.91977799]	[380.23971558 213.53419495 0.88641071]	[359.7432251 321.15408325 0.8860023 ]	[351.95742798 421.2230835 0.86065245]	[505.94229126 210.87498474 0.84028155]	[544.37353516 308.36547852 0.85380608]	[564.8793335 403.36624146 0.87887675]	[457.14794922 431.53475952 0.69465208]	[416.03292847 436.5713501 0.68749189]	[421.32000732 588.00976562 0.85069776]	[436.56942749 749.74139404 0.78429204]	[500.66906738 428.95986938 0.7025857 ]	[503.44567871 588.05004883 0.85396898]	[521.21954346 752.25762939 0.82041985]	[428.97396851 144.13674927 0.82390219]	[457.20819092 144.17559814 0.87766516]	[408.39257812 131.44940186 0.77714729]	[480.11352539 131.37365723 0.87686396]	[5.18685913e+02 7.98430603e+02 7.32390761e-01]	[5.36695618e+02 7.90816589e+02 7.77308822e-01]	[5.16139099e+02 7.67498413e+02 6.61729217e-01]	[4.26368866e+02 7.95875305e+02 6.70012414e-01]	[4.08440735e+02 7.90658325e+02 7.00233221e-01]	[4.41832520e+02 7.62470154e+02 7.15279162e-01]
[444.33816528 154.55276489 0.90594679]	[446.86236572 213.41885376 0.89213181]	[382.81173706 213.514328 0.85659122]	[362.19165039 318.73959351 0.87995577]	[354.48257446 421.2210083 0.87700617]	[511.04324341 210.86756897 0.81281757]	[544.46240234 308.32168579 0.82977575]	[564.92810059 403.37591553 0.87400931]	[459.61169434 434.06790161 0.7082383 ]	[418.54602051 436.59811401 0.69928914]	[421.33416748 588.05474854 0.84464908]	[436.61508179 749.68994141 0.79954386]	[500.72058105 431.50430298 0.70857537]	[503.50167847 588.08807373 0.8397572 ]	[521.21673584 752.21435547 0.82619071]	[434.12084961 144.16786194 0.84051633]	[459.72796631 144.13632202 0.88782686]	[411.02218628 133.83143616 0.75578678]	[480.27752686 131.33459473 0.91086769]	[5.18679932e+02 7.98432617e+02 7.30864406e-01]	[5.36687256e+02 7.90810852e+02 7.74235606e-01]	[5.13648499e+02 7.65070068e+02 6.64058447e-01]	[4.26414062e+02 7.95823303e+02 6.82161033e-01]	[4.10965637e+02 7.90631287e+02 7.09901333e-01]	[4.41851837e+02 7.59942688e+02 7.22027600e-01]
[449.43807983 154.58171082 0.86079061]	[451.99386597 213.39076233 0.87548018]	[387.86529541 213.47987366 0.82653654]	[362.27392578 318.74484253 0.86660075]	[354.57653809 421.20458984 0.89809525]	[516.16412354 210.82331848 0.81175733]	[546.99127197 310.97540283 0.82361746]	[564.98345947 403.37329102 0.86581159]	[459.70803833 434.08840942 0.72012699]	[418.6104126 436.60305786 0.70726448]	[421.37139893 588.05096436 0.83723032]	[436.63391113 749.68054199 0.80338365]	[500.81106567 431.52047729 0.7163977 ]	[505.95544434 590.56347656 0.82321101]	[521.21520996 752.20776367 0.82553321]	[439.11608887 144.20623779 0.88296872]	[462.25045776 144.18762207 0.87898314]	[416.16357422 131.44873047 0.82152295]	[482.74978638 131.3480835 0.92577791]	[5.18686279e+02 7.98432373e+02 7.34819412e-01]	[5.36694885e+02 7.90809021e+02 7.75740981e-01]	[5.13623352e+02 7.65060364e+02 6.71158075e-01]	[4.28922333e+02 7.95818848e+02 6.83144450e-01]	[4.11002441e+02 7.90630066e+02 7.16132641e-01]	[4.41848114e+02 7.59927429e+02 7.28826106e-01]
[454.54949951 154.56498718 0.86989695]	[457.06234741 213.36933899 0.8887313 ]	[390.49737549 213.4478302 0.82181048]	[362.34869385 318.67498779 0.86752224]	[356.9755249 418.77789307 0.9048816 ]	[518.75750732 210.81413269 0.82921457]	[549.57208252 313.43682861 0.8250103 ]	[565.07244873 403.2684021 0.86393702]	[459.77478027 434.05712891 0.72043157]	[418.65679932 434.10861206 0.70356154]	[423.80145264 590.59124756 0.8198517 ]	[436.62149048 749.66796875 0.80089217]	[500.88269043 431.50228882 0.71053481]	[506.01858521 588.0791626 0.82164037]	[521.21337891 752.17376709 0.82690036]	[439.24377441 144.16400146 0.88361609]	[462.43029785 144.18438721 0.86023116]	[418.71643066 131.40853882 0.82373756]	[482.97735596 131.42459106 0.86726081]	[5.16216858e+02 7.98393250e+02 7.24817455e-01]	[5.36659424e+02 7.90793884e+02 7.70991027e-01]	[5.13624390e+02 7.65016357e+02 6.62667096e-01]	[4.28914001e+02 7.95824768e+02 6.83025658e-01]	[4.10979797e+02 7.90634155e+02 7.18124330e-01]	[4.41833588e+02 7.59938904e+02 7.26521969e-01]
[457.14013672 154.55384827 0.89863575]	[457.18972778 213.35861206 0.90822279]	[395.5295105 213.42706299 0.84069389]	[367.36642456 318.60925293 0.86300164]	[357.01443481 418.77835083 0.91124421]	[521.20428467 210.83110046 0.84427667]	[554.64044189 313.44229126 0.82639766]	[567.51831055 403.34735107 0.84083092]	[459.81021118 431.521698 0.71587253]	[418.68783569 434.06472778 0.70043522]	[423.83526611 590.612854 0.81226182]	[436.63427734 749.69262695 0.79740942]	[503.27160645 428.940979 0.70444298]	[508.45010376 588.07745361 0.81966978]	[521.21386719 749.75671387 0.82893151]	[441.67575073 144.17112732 0.88783753]	[464.94195557 144.14414978 0.84707415]	[421.17034912 131.43255615 0.82953453]	[487.91592407 131.41903687 0.85558027]	[5.16179321e+02 7.98375000e+02 7.20023096e-01]	[5.34177429e+02 7.90788696e+02 7.68553257e-01]	[5.13633118e+02 7.64992310e+02 6.53712034e-01]	[4.26350311e+02 7.98377441e+02 6.67431533e-01]	[4.08444305e+02 7.90682068e+02 6.98476315e-01]	[4.41867493e+02 7.62444763e+02 7.19018459e-01]
[459.62149048 154.56178284 0.91443932]	[459.62866211 213.3633728 0.9242568 ]	[395.64447021 213.44464111 0.8584429 ]	[372.45846558 318.59280396 0.86590898]	[357.02206421 418.72842407 0.91089582]	[521.28253174 210.82583618 0.84919131]	[557.17224121 310.96655273 0.814367 ]	[567.5848999 405.84393311 0.82357144]	[462.21334839 428.98016357 0.71630305]	[418.72506714 431.54522705 0.70027971]	[423.90795898 593.10314941 0.79734385]	[436.66467285 749.71685791 0.80551749]	[503.36978149 426.39050293 0.70050097]	[508.53912354 588.09674072 0.81064498]	[521.22436523 749.74719238 0.83334774]	[441.80786133 144.15188599 0.87873316]	[467.48010254 144.16123962 0.83585364]	[421.28878784 131.3536377 0.85647035]	[488.03067017 131.39706421 0.86303711]	[5.16168884e+02 7.98358154e+02 7.16035485e-01]	[5.34177490e+02 7.90782288e+02 7.66493022e-01]	[5.13655701e+02 7.64983276e+02 6.50510013e-01]	[4.26384216e+02 7.95889954e+02 6.71535969e-01]	[4.10960144e+02 7.90669922e+02 7.05470145e-01]	[4.41870544e+02 7.62465454e+02 7.24806011e-01]
[459.69226074 154.56942749 0.91480052]	[459.72921753 213.35792542 0.93711567]	[398.0703125 213.41862488 0.86604679]	[375.0163269 318.56091309 0.88497066]	[357.06115723 418.67883301 0.90578955]	[521.39880371 210.85400391 0.85035247]	[559.69415283 313.40139771 0.82573372]	[570.06445312 408.40640259 0.81315023]	[462.2522583 428.93127441 0.71797186]	[418.74639893 431.49899292 0.69663858]	[428.92572021 593.10314941 0.78187656]	[436.67449951 749.72454834 0.80043471]	[503.41699219 423.88601685 0.69786632]	[513.60095215 588.07922363 0.80973142]	[521.24432373 752.17376709 0.83165866]	[441.92233276 144.14331055 0.85647565]	[472.53829956 144.2023468 0.83048409]	[423.77929688 131.34385681 0.83920503]	[493.11871338 131.38896179 0.86482692]	[5.16177246e+02 7.98378784e+02 7.14872062e-01]	[5.36667053e+02 7.90805237e+02 7.68378258e-01]	[5.16134216e+02 7.65022034e+02 6.56112432e-01]	[4.26434784e+02 7.98386658e+02 6.63416982e-01]	[4.10981567e+02 7.90685974e+02 7.07440078e-01]	[4.41851135e+02 7.62472168e+02 7.11381316e-01]
[459.69262695 154.56930542 0.91494697]	[459.73309326 213.35719299 0.93727899]	[398.07543945 213.41867065 0.86723524]	[375.01437378 318.56170654 0.88503242]	[357.06375122 418.67852783 0.90595233]	[521.4006958 210.85229492 0.84996921]	[559.69030762 313.40127563 0.82556474]	[570.06976318 408.40319824 0.8124513 ]	[462.24926758 428.93035889 0.71788269]	[418.74261475 431.4972229 0.69641638]	[428.92803955 590.64770508 0.78193879]	[436.67163086 749.72802734 0.79989761]	[503.41607666 423.88607788 0.69806641]	[513.60473633 588.07714844 0.81039643]	[521.2545166 752.17706299 0.83319861]	[441.92315674 144.14227295 0.85668963]	[472.53884888 144.201828 0.8307668 ]	[423.78167725 131.34223938 0.83947086]	[493.11602783 131.39057922 0.86488163]	[5.16207397e+02 7.98391663e+02 7.20125616e-01]	[5.36692200e+02 7.90805847e+02 7.71183252e-01]	[5.16134460e+02 7.65024536e+02 6.56809807e-01]	[4.26429626e+02 7.98393494e+02 6.64794743e-01]	[4.10977264e+02 7.90689026e+02 7.08262682e-01]	[4.41845581e+02 7.62478333e+02 7.12902606e-01]
[459.81472778 156.95155334 0.91980541]	[459.82571411 213.34237671 0.93607557]	[398.16247559 213.38594055 0.8741883 ]	[377.52011108 318.5324707 0.90550715]	[357.13885498 418.64572144 0.91351247]	[523.83276367 210.87072754 0.85730422]	[559.73168945 310.94406128 0.82391596]	[570.10845947 408.43682861 0.80657279]	[462.31307983 428.94268799 0.71919042]	[421.14611816 431.49737549 0.69653708]	[431.51156616 590.62060547 0.78333944]	[436.66540527 749.75640869 0.79445744]	[503.46228027 426.36117554 0.69229996]	[516.18035889 590.55926514 0.81571531]	[521.28491211 752.1998291 0.83130908]	[444.44802856 141.65707397 0.83464473]	[477.59545898 146.6698761 0.85239112]	[423.92919922 131.30856323 0.82140434]	[498.12905884 131.421875 0.86189556]	[5.13618103e+02 7.95861572e+02 7.09826767e-01]	[5.34152649e+02 7.90814453e+02 7.71486461e-01]	[5.18686584e+02 7.65060547e+02 6.71028018e-01]	[4.26381317e+02 7.98396240e+02 6.66594565e-01]	[4.08471191e+02 7.90687683e+02 7.01701105e-01]	[4.41844543e+02 7.64979187e+02 7.15672553e-01]
[462.24856567 156.96087646 0.92302817]	[462.24795532 213.34785461 0.93141747]	[398.25015259 213.39320374 0.87885243]	[377.6003418 318.53088379 0.91645741]	[357.18344116 418.60031128 0.90790433]	[523.90673828 210.8996582 0.85740954]	[559.84411621 313.42852783 0.84834701]	[572.57965088 413.49856567 0.80902922]	[462.39364624 428.97229004 0.71476263]	[421.23553467 431.51904297 0.69871181]	[431.55838013 593.11523438 0.78513473]	[436.69067383 749.71447754 0.80286551]	[505.89709473 426.40975952 0.68714154]	[516.18719482 588.1081543 0.81595814]	[521.31164551 752.22473145 0.8287946 ]	[449.46450806 144.14149475 0.82642478]	[477.71929932 146.69863892 0.8771041 ]	[426.40335083 131.34257507 0.80700815]	[498.22952271 131.44442749 0.86119843]	[5.11088593e+02 7.95830811e+02 7.00679004e-01]	[5.34108093e+02 7.90826904e+02 7.67949462e-01]	[5.18760315e+02 7.67488037e+02 6.84984446e-01]	[4.26440704e+02 7.95860901e+02 6.77308261e-01]	[4.11004181e+02 7.90643005e+02 7.13837862e-01]	[4.41838806e+02 7.62462830e+02 7.06923604e-01]
[462.40402222 156.96788025 0.91081458]	[462.39877319 213.34075928 0.91966641]	[400.74407959 213.36172485 0.87546682]	[377.69177246 316.16326904 0.92523539]	[359.70007324 418.6434021 0.91602629]	[526.42987061 213.30122375 0.8471123 ]	[562.28735352 315.94052124 0.87701839]	[575.19396973 413.58203125 0.81568664]	[464.88687134 431.49212646 0.69927108]	[421.3487854 431.52941895 0.6896407 ]	[434.11181641 590.6395874 0.78579527]	[439.05810547 749.62268066 0.81211787]	[508.46594238 428.94415283 0.66739649]	[518.70721436 590.59130859 0.82539731]	[521.34539795 752.21893311 0.82734525]	[454.57550049 144.18406677 0.83291972]	[480.2093811 146.69433594 0.89212191]	[431.51312256 131.41067505 0.78826773]	[500.76953125 131.41090393 0.90690637]	[5.11088348e+02 7.95840149e+02 6.98273003e-01]	[5.34123230e+02 7.93235657e+02 7.58650899e-01]	[5.18784302e+02 7.65079895e+02 6.81790054e-01]	[4.28934998e+02 7.93347534e+02 6.86837912e-01]	[4.11017700e+02 7.88196716e+02 7.12314725e-01]	[4.41835785e+02 7.59889038e+02 7.07860470e-01]
[464.83813477 156.97595215 0.89582682]	[462.42785645 213.36203003 0.91816819]	[400.790802 213.3828125 0.87208545]	[377.7137146 318.53161621 0.92598635]	[359.74420166 418.650177 0.91313446]	[526.45800781 213.31341553 0.85012341]	[562.31567383 316.01583862 0.89235222]	[577.6897583 416.08215332 0.82439882]	[464.95773315 431.54122925 0.68781334]	[423.80276489 434.03414917 0.68148041]	[436.56396484 593.10913086 0.78756517]	[439.08139038 747.14715576 0.8224867 ]	[511.00915527 431.49264526 0.65801036]	[518.77520752 590.63397217 0.82865059]	[521.33966064 752.20355225 0.83468533]	[457.07342529 144.1566925 0.84266615]	[480.27896118 146.69937134 0.89081067]	[434.03765869 131.36244202 0.79813015]	[500.82867432 131.40118408 0.91324353]	[5.13620728e+02 7.95894714e+02 7.12111771e-01]	[5.36654663e+02 7.93242065e+02 7.66066670e-01]	[5.18749084e+02 7.65038574e+02 6.78417563e-01]	[4.28998627e+02 7.93348633e+02 6.89780235e-01]	[4.13526093e+02 7.88187073e+02 7.13981152e-01]	[4.41827667e+02 7.54811646e+02 7.14172482e-01]
[464.87991333 156.97799683 0.88998705]	[462.43395996 213.37594604 0.91650188]	[400.80517578 213.39758301 0.87255001]	[377.74572754 318.55630493 0.92541987]	[359.76950073 418.67306519 0.91030598]	[526.47369385 213.32148743 0.84918642]	[562.33013916 316.03839111 0.89547801]	[577.7208252 416.14752197 0.84170735]	[467.41812134 431.53067017 0.68366003]	[423.83453369 431.55197144 0.67963672]	[436.59399414 593.13458252 0.78612971]	[439.07244873 749.55731201 0.81825799]	[511.06838989 431.48629761 0.65637523]	[518.79986572 590.60870361 0.83545065]	[521.34173584 752.20947266 0.83376569]	[457.12313843 144.1477356 0.8515501 ]	[480.31497192 146.70898438 0.88847673]	[434.07321167 131.31266785 0.80466032]	[500.86505127 131.38685608 0.91953015]	[5.16136169e+02 7.98372253e+02 7.15073586e-01]	[5.36697327e+02 7.93240112e+02 7.67299056e-01]	[5.18732117e+02 7.65029358e+02 6.77958369e-01]	[4.28936676e+02 7.95865601e+02 6.89338863e-01]	[4.11015198e+02 7.90629761e+02 7.16409504e-01]	[4.41826508e+02 7.57314331e+02 7.07085311e-01]
[464.92224121 156.9818573 0.88502413]	[464.81661987 213.38140869 0.91300571]	[400.84130859 213.4006958 0.86762762]	[380.10879517 318.56036377 0.92339557]	[359.82479858 418.65310669 0.90041578]	[526.49261475 213.31915283 0.84555781]	[562.33343506 316.0508728 0.89721286]	[577.73040771 416.13394165 0.8444671 ]	[467.46530151 434.06130981 0.68213904]	[423.87466431 434.0763855 0.67750925]	[436.56930542 595.70904541 0.78606898]	[439.06970215 749.59088135 0.81947774]	[513.57788086 431.55218506 0.65998012]	[521.16992188 590.58612061 0.84593272]	[521.34204102 752.22143555 0.83097321]	[457.1675415 144.17308044 0.86047107]	[480.35003662 146.71490479 0.88958287]	[436.54949951 131.36964417 0.81251079]	[500.89822388 131.3974762 0.91880786]	[5.13577820e+02 7.95878784e+02 7.04112530e-01]	[5.34164551e+02 7.93247864e+02 7.61582017e-01]	[5.18762817e+02 7.65055908e+02 6.87822700e-01]	[4.28951752e+02 7.95845825e+02 6.99039876e-01]	[4.13500366e+02 7.90628418e+02 7.26362526e-01]	[4.41816284e+02 7.57368713e+02 7.03355730e-01]
[464.94470215 156.97438049 0.88247889]	[462.45053101 213.38552856 0.91335672]	[400.84356689 213.40670776 0.86727661]	[380.1333313 318.59356689 0.92152154]	[362.1973877 418.68795776 0.9056474 ]	[526.4899292 213.32147217 0.8465662 ]	[562.32873535 316.05889893 0.89954245]	[577.75158691 416.08706665 0.83970231]	[467.46188354 434.06887817 0.68384367]	[423.87854004 434.07485962 0.67778832]	[436.56726074 595.71734619 0.78613269]	[439.06982422 749.58087158 0.82021481]	[511.09210205 434.04077148 0.66206872]	[521.17437744 590.59100342 0.84830463]	[521.34667969 752.21282959 0.83151883]	[457.18521118 144.16833496 0.86358643]	[480.37164307 146.70701599 0.88685691]	[436.5614624 131.37608337 0.81613922]	[503.24325562 131.39804077 0.92079437]	[5.11070679e+02 7.95846252e+02 7.05680192e-01]	[5.34131592e+02 7.93240173e+02 7.61042595e-01]	[5.18776978e+02 7.65050964e+02 6.87910140e-01]	[4.28953918e+02 7.95829651e+02 7.01106787e-01]	[4.13505798e+02 7.90617676e+02 7.26902246e-01]	[4.41816376e+02 7.57357788e+02 7.02314496e-01]
[464.94525146 156.97598267 0.88207161]	[464.81848145 213.385849 0.91287637]	[400.84732056 213.40812683 0.86709845]	[380.13156128 318.59533691 0.92159975]	[362.19543457 418.6836853 0.90518683]	[526.49279785 213.32177734 0.84588242]	[562.33215332 316.05905151 0.89882594]	[577.7557373 416.08676147 0.83945423]	[467.48141479 434.06918335 0.68237746]	[423.89129639 434.07250977 0.67551583]	[436.56942749 595.72814941 0.78703612]	[439.06835938 749.57519531 0.81944388]	[513.57751465 434.0385437 0.66217941]	[521.17144775 590.58117676 0.84758729]	[521.3458252 752.21606445 0.83147258]	[457.1857605 144.16825867 0.86452717]	[480.37341309 146.70864868 0.88668168]	[436.55889893 131.37652588 0.81736052]	[503.24911499 131.39729309 0.92299747]	[5.11084930e+02 7.95852112e+02 7.04095304e-01]	[5.34145325e+02 7.93238647e+02 7.59107590e-01]	[5.18761841e+02 7.65049011e+02 6.87973201e-01]	[4.28969360e+02 7.95802246e+02 7.05235541e-01]	[4.13513947e+02 7.88206604e+02 7.27827668e-01]	[4.41812225e+02 7.57351440e+02 7.03351617e-01]
[464.95483398 156.99049377 0.87881786]	[464.82519531 213.38969421 0.91223335]	[400.84396362 213.40429688 0.86812359]	[380.13180542 318.59866333 0.92125946]	[362.2116394 418.69403076 0.90530527]	[526.5043335 213.33067322 0.84616506]	[562.33435059 316.03961182 0.89504588]	[577.78161621 416.15252686 0.84932888]	[467.45892334 434.06796265 0.68490344]	[423.86636353 434.0776062 0.6785031 ]	[436.58206177 595.68237305 0.78698629]	[439.07543945 747.16717529 0.82141554]	[511.10424805 434.04016113 0.66332453]	[521.17810059 590.56781006 0.84659666]	[521.35681152 752.19702148 0.83433759]	[457.19595337 144.1895752 0.86678261]	[482.71148682 146.72215271 0.8879022 ]	[436.57873535 131.36482239 0.81936598]	[503.25015259 131.40393066 0.92262942]	[5.11081329e+02 7.95837524e+02 7.05465496e-01]	[5.34132935e+02 7.93225220e+02 7.59523094e-01]	[5.18783264e+02 7.65023071e+02 6.83367670e-01]	[4.31508636e+02 7.93340149e+02 7.00807989e-01]	[4.13558655e+02 7.88190308e+02 7.31476724e-01]	[4.41786469e+02 7.54846802e+02 7.02130556e-01]
[464.95037842 157.00982666 0.87644458]	[464.84616089 213.39277649 0.91029167]	[403.24832153 213.4067688 0.86345625]	[380.14834595 318.58657837 0.92266101]	[362.24923706 418.70733643 0.90647352]	[526.51934814 213.33207703 0.84308696]	[562.34020996 316.04718018 0.89496315]	[580.24981689 416.15631104 0.85538399]	[467.47613525 436.58651733 0.68456715]	[423.86703491 436.5741272 0.67702556]	[436.61407471 593.15429688 0.79278511]	[439.07791138 749.57550049 0.81231862]	[513.6104126 434.11083984 0.66946757]	[521.15856934 590.59460449 0.83453959]	[521.36773682 749.77703857 0.83408934]	[457.18450928 144.21459961 0.86559945]	[480.37976074 146.7368927 0.8901459 ]	[436.57626343 131.40913391 0.8184163 ]	[503.2487793 131.41059875 0.92452562]	[5.11059479e+02 7.95847351e+02 7.04332709e-01]	[5.34098267e+02 7.93231445e+02 7.53155887e-01]	[5.21212097e+02 7.64983398e+02 6.80553257e-01]	[4.31557007e+02 7.93355225e+02 6.92245603e-01]	[4.16036011e+02 7.88216431e+02 7.34801054e-01]	[4.41784332e+02 7.57316345e+02 6.92130506e-01]
[464.89389038 157.02540588 0.88104212]	[462.443573 213.40151978 0.91692913]	[400.80966187 213.41673279 0.87498522]	[380.10263062 318.57611084 0.92122251]	[362.2208252 418.7354126 0.90852314]	[526.48284912 213.35018921 0.85393435]	[562.29797363 316.0244751 0.88994163]	[580.22930908 418.55731201 0.85546887]	[464.97589111 434.06738281 0.68957883]	[423.78662109 434.06848145 0.68519551]	[436.58233643 590.63842773 0.79045582]	[439.06552124 749.57635498 0.8171376 ]	[511.06936646 434.04437256 0.66428763]	[518.7845459 590.62036133 0.82687527]	[521.36395264 752.16851807 0.83328795]	[457.1244812 146.67411804 0.85438585]	[480.31903076 146.73345947 0.89481932]	[434.10864258 131.40402222 0.80320781]	[500.86645508 131.38537598 0.91121519]	[5.11007477e+02 7.95832642e+02 6.95971429e-01]	[5.31571106e+02 7.93227173e+02 7.49377131e-01]	[5.21238342e+02 7.65009583e+02 6.87575519e-01]	[4.34047852e+02 7.93348572e+02 6.97740018e-01]	[4.16055878e+02 7.90610535e+02 7.43031263e-01]	[4.41764252e+02 7.57311096e+02 6.97177291e-01]
[464.82064819 157.04615784 0.88728023]	[462.41546631 213.40429688 0.92183244]	[400.76913452 213.42297363 0.88124043]	[377.74740601 318.54644775 0.92161012]	[362.2159729 418.72879028 0.90688312]	[526.44165039 213.36543274 0.86337721]	[562.2175293 315.9979248 0.8762846]	[577.76873779 418.55865479 0.84873551]	[464.92242432 434.08831787 0.70069838]	[421.37637329 434.09307861 0.69150347]	[434.10540771 593.15106201 0.78349751]	[439.05752563 749.55566406 0.81480199]	[508.5199585 434.06060791 0.67093176]	[518.72821045 590.5715332 0.8218177 ]	[521.36236572 752.17700195 0.83131319]	[454.65267944 146.71153259 0.84466791]	[480.25897217 146.75987244 0.89685285]	[434.05105591 131.44599915 0.79369164]	[500.82678223 131.39367676 0.90902352]	[5.11008484e+02 7.95835266e+02 6.91552699e-01]	[5.31571411e+02 7.93229858e+02 7.48184323e-01]	[5.21241516e+02 7.65026733e+02 6.95218623e-01]	[4.34031006e+02 7.95802002e+02 6.96567655e-01]	[4.16049438e+02 7.90626526e+02 7.42664576e-01]	[4.41765228e+02 7.54819153e+02 7.02179313e-01]
[462.38021851 157.05023193 0.89973086]	[462.3793335 213.38316345 0.92562056]	[400.72518921 213.40414429 0.88663769]	[377.71331787 318.53491211 0.9197529 ]	[359.80383301 418.7628479 0.90739751]	[524.01220703 213.34307861 0.86673921]	[559.76434326 315.92236328 0.85422331]	[577.71520996 416.13189697 0.83090192]	[464.83285522 431.50164795 0.70530415]	[421.29727173 431.51602173 0.69230002]	[434.06878662 588.07891846 0.79476261]	[439.04989624 747.16571045 0.81432372]	[505.99850464 428.98101807 0.67214775]	[518.65887451 590.57348633 0.81456184]	[521.35870361 752.20092773 0.83426255]	[454.57263184 146.73594666 0.83807337]	[480.18386841 149.21911621 0.90278339]	[431.54205322 133.80761719 0.78783476]	[500.75915527 133.80198669 0.89035743]	[5.11052185e+02 7.95861084e+02 6.98805928e-01]	[5.31618896e+02 7.93242126e+02 7.49286413e-01]	[5.21236938e+02 7.65052795e+02 6.97277248e-01]	[4.31547150e+02 7.93339294e+02 6.97472572e-01]	[4.13590912e+02 7.88207153e+02 7.35700011e-01]	[4.41768799e+02 7.54801758e+02 7.02179432e-01]
[462.27651978 157.056427 0.90985173]	[462.29373169 213.38142395 0.93261981]	[400.64715576 213.40919495 0.88715219]	[377.65585327 318.56552124 0.91471022]	[359.73757935 418.77618408 0.91348785]	[523.93603516 213.34440613 0.87406939]	[557.24371338 313.50839233 0.84085214]	[575.23529053 416.15310669 0.83377028]	[462.3899231 431.54348755 0.71906692]	[421.2015686 434.05661011 0.70164639]	[431.46899414 593.10406494 0.77984548]	[436.68896484 749.58129883 0.81163782]	[505.92352295 431.48764038 0.68159878]	[516.15002441 590.55029297 0.80607796]	[521.33831787 752.25311279 0.82832259]	[449.51541138 146.74795532 0.83225048]	[477.74429321 149.23228455 0.89347368]	[428.95654297 133.81794739 0.77868378]	[500.71133423 133.82850647 0.89525527]	[5.08511993e+02 7.95828674e+02 6.87869489e-01]	[5.29069702e+02 7.93240906e+02 7.45297194e-01]	[5.21237610e+02 7.67524719e+02 7.03617930e-01]	[4.31498199e+02 7.95825317e+02 6.90806091e-01]	[4.13558075e+02 7.90637634e+02 7.34788120e-01]	[4.41777466e+02 7.54842407e+02 6.92328393e-01]
[462.18762207 157.06520081 0.90522861]	[459.85266113 213.38917542 0.93384528]	[398.22045898 213.42457581 0.88762259]	[377.56820679 318.56259155 0.91081053]	[359.65145874 418.72033691 0.91962141]	[523.84521484 213.32995605 0.87512946]	[554.63989258 313.50808716 0.83285278]	[572.64404297 416.06439209 0.81502956]	[462.28533936 428.9588623 0.71908814]	[418.75222778 431.48321533 0.69042003]	[431.4788208 588.05541992 0.79463953]	[436.69262695 747.14324951 0.81148487]	[503.47122192 426.39532471 0.68524235]	[513.59991455 588.02416992 0.81035256]	[521.3269043 752.24200439 0.82781982]	[446.93881226 146.73670959 0.83863461]	[477.63922119 149.24134827 0.87636632]	[426.4185791 131.39297485 0.80762732]	[498.2024231 133.8691864 0.87440419]	[5.11063812e+02 7.95877869e+02 6.87184632e-01]	[5.31623291e+02 7.93246460e+02 7.47314751e-01]	[5.18787720e+02 7.67503174e+02 6.94693983e-01]	[4.31491333e+02 7.95849548e+02 6.83851719e-01]	[4.13554108e+02 7.90643738e+02 7.23057091e-01]	[4.41796326e+02 7.54779907e+02 6.94068611e-01]
[459.73632812 157.07963562 0.90418541]	[459.72460938 213.41548157 0.93523473]	[398.12225342 213.46208191 0.88085103]	[375.08251953 318.5994873 0.88992637]	[357.17358398 418.72628784 0.92667031]	[521.35076904 213.33483887 0.87431699]	[552.06115723 315.9927063 0.86141998]	[570.04620361 413.59967041 0.82585019]	[462.27740479 431.49633789 0.71536607]	[418.74926758 431.54528809 0.69382918]	[426.39105225 593.18597412 0.78944856]	[436.66888428 749.56585693 0.80928326]	[503.44790649 428.94073486 0.68532318]	[511.04721069 588.03619385 0.80541033]	[521.31854248 752.21105957 0.82921565]	[444.3359375 149.19694519 0.86784422]	[472.58288574 149.23780823 0.85597396]	[423.81637573 131.43579102 0.8412832 ]	[495.60678101 133.85600281 0.86147553]	[5.11089661e+02 7.95880310e+02 6.82452202e-01]	[5.34106934e+02 7.93235901e+02 7.48611927e-01]	[5.18771423e+02 7.67479919e+02 6.91023111e-01]	[4.31499695e+02 7.95806152e+02 6.79203153e-01]	[4.13563507e+02 7.90628357e+02 7.26862013e-01]	[4.41789154e+02 7.54836365e+02 7.02393234e-01]
[459.59823608 157.04141235 0.89182568]	[459.60028076 213.43664551 0.92097288]	[395.63720703 213.49528503 0.86286724]	[372.47692871 318.59222412 0.86274594]	[357.04806519 418.70028687 0.90875739]	[521.23260498 213.34120178 0.86435753]	[547.06097412 316.08526611 0.85732913]	[565.06616211 416.03579712 0.85778153]	[459.84628296 434.07168579 0.71628004]	[418.66543579 434.11270142 0.70118576]	[423.80871582 593.17468262 0.82231581]	[436.6434021 747.13726807 0.80825174]	[503.36260986 431.53445435 0.69265985]	[508.48181152 590.57525635 0.80111921]	[521.30340576 752.22796631 0.83092666]	[441.7953186 146.74479675 0.88716263]	[467.45263672 146.76501465 0.84903735]	[421.28170776 131.42355347 0.85605979]	[490.48620605 133.82388306 0.85783756]	[5.13603455e+02 7.98351318e+02 6.96255744e-01]	[5.34134399e+02 7.93231445e+02 7.51174092e-01]	[5.18725586e+02 7.67493408e+02 6.91656709e-01]	[4.28967590e+02 7.95808960e+02 6.75614476e-01]	[4.11027252e+02 7.90625122e+02 7.11862266e-01]	[4.41812164e+02 7.54782043e+02 7.07189083e-01]
[457.09735107 157.04927063 0.87841386]	[457.1031189 213.43164062 0.90339231]	[395.49615479 213.48042297 0.84347814]	[364.8321228 318.59088135 0.86706269]	[356.97137451 418.70870972 0.89217472]	[518.74523926 213.31677246 0.84686601]	[544.45898438 313.46655273 0.84517527]	[564.91589355 416.08096313 0.87410915]	[459.71572876 434.09884644 0.71312976]	[418.57998657 436.59243774 0.69861126]	[421.39419556 593.1708374 0.82172662]	[436.59432983 747.0713501 0.79666871]	[500.86520386 434.03161621 0.70563889]	[505.96224976 588.09997559 0.81732315]	[521.27423096 752.23999023 0.82842708]	[441.67245483 146.77272034 0.89790738]	[464.91152954 149.19741821 0.86554688]	[421.18682861 131.45457458 0.83963817]	[485.47680664 133.93600464 0.85486335]	[5.16139099e+02 7.98397705e+02 7.04042315e-01]	[5.34180054e+02 7.93230164e+02 7.55686164e-01]	[5.16213867e+02 7.67501282e+02 6.86068416e-01]	[4.31486908e+02 7.93323730e+02 6.79119945e-01]	[4.11024597e+02 7.88197754e+02 7.06040502e-01]	[4.41766724e+02 7.52239624e+02 7.09218264e-01]
[452.05633545 157.09667969 0.84923387]	[452.02346802 213.45361328 0.87905282]	[387.92977905 213.50027466 0.82530075]	[362.27163696 318.61901855 0.87565315]	[354.52059937 418.7300415 0.87876701]	[516.18322754 213.32800293 0.83316422]	[544.33483887 310.96777344 0.85248792]	[564.83184814 416.06735229 0.87874103]	[459.60516357 434.07440186 0.70100409]	[416.10910034 436.56750488 0.68541425]	[421.32556152 593.11260986 0.82678658]	[436.58505249 747.11975098 0.79599845]	[500.77093506 431.5401001 0.70842147]	[503.49032593 588.05969238 0.83114082]	[521.22515869 752.21905518 0.82473075]	[439.22817993 149.24481201 0.91101801]	[462.3651123 149.24493408 0.89487219]	[418.70916748 133.82485962 0.83156633]	[482.8572998 133.92510986 0.91117233]	[5.16155640e+02 7.98370178e+02 7.09122896e-01]	[5.34176453e+02 7.90819397e+02 7.69216299e-01]	[5.16143188e+02 7.67479126e+02 6.70289993e-01]	[4.31505951e+02 7.93312683e+02 6.90287471e-01]	[4.11027954e+02 7.88203308e+02 7.18336344e-01]	[4.41764679e+02 7.54760742e+02 6.95078075e-01]
[446.92947388 159.52355957 0.853818 ]	[444.39767456 213.48379517 0.9004547 ]	[382.81655884 213.52560425 0.8580457 ]	[359.7755127 318.60113525 0.90757716]	[349.44824219 418.68286133 0.8560558 ]	[508.50878906 213.37687683 0.84080923]	[541.93457031 313.43057251 0.87225664]	[562.37811279 413.52120972 0.8641603 ]	[457.07125854 431.49331665 0.67514914]	[413.51641846 434.04547119 0.66769904]	[421.32492065 588.08557129 0.83423895]	[436.57067871 747.1529541 0.79017401]	[498.26828003 428.94372559 0.69228911]	[503.39984131 587.97595215 0.85411686]	[521.20550537 752.24157715 0.81904101]	[439.0982666 149.26635742 0.90858161]	[462.20965576 149.26023865 0.90742004]	[416.09759521 133.90023804 0.81541586]	[480.38024902 133.87438965 0.92372566]	[5.16214905e+02 7.98384033e+02 7.15174675e-01]	[5.36665771e+02 7.90818176e+02 7.64638364e-01]	[5.13620239e+02 7.67497253e+02 6.56803131e-01]	[4.28976349e+02 7.93330383e+02 6.82895660e-01]	[4.10975922e+02 7.88209167e+02 7.05755591e-01]	[4.41775146e+02 7.54783569e+02 6.96505666e-01]
[441.91952515 157.07067871 0.88714206]	[441.91540527 213.47602844 0.91705769]	[380.32833862 213.53335571 0.87422198]	[359.63375854 318.64370728 0.91361207]	[341.81851196 418.77313232 0.88024861]	[505.9239502 213.3934021 0.86822891]	[541.86523438 315.95648193 0.88626003]	[562.21960449 411.00650024 0.84230351]	[454.56210327 434.02844238 0.6709469 ]	[408.45193481 436.57592773 0.66905707]	[421.22991943 588.02050781 0.84754527]	[436.57608032 749.5602417 0.79320073]	[498.22515869 428.9730835 0.68750256]	[503.30496216 585.58087158 0.87144858]	[521.17138672 752.17712402 0.82259965]	[434.11663818 149.20278931 0.85362875]	[459.693573 149.21662903 0.90172935]	[411.02182007 133.92877197 0.77511036]	[480.2532959 133.85099792 0.90250957]	[5.16196350e+02 7.98444275e+02 7.12348163e-01]	[5.36666199e+02 7.93225220e+02 7.61488616e-01]	[5.11075775e+02 7.65013550e+02 6.34654582e-01]	[4.28944275e+02 7.93312622e+02 6.92198694e-01]	[4.10963470e+02 7.88191223e+02 7.09989130e-01]	[4.41786255e+02 7.54793213e+02 7.06122577e-01]
[441.76730347 157.08247375 0.90639806]	[441.83966064 213.47874451 0.93303394]	[380.21258545 213.55355835 0.8906343 ]	[357.19290161 318.63891602 0.91424417]	[341.68856812 421.15625 0.89569747]	[503.44967651 213.39077759 0.87390524]	[541.77679443 315.96286011 0.87958086]	[559.73162842 413.49542236 0.82667488]	[452.01739502 434.11611938 0.67466861]	[405.88745117 436.64755249 0.67895925]	[421.2361145 588.11230469 0.83826536]	[436.56213379 747.15332031 0.79007322]	[498.16726685 431.51397705 0.67917752]	[503.28414917 587.97613525 0.87404287]	[518.77020264 752.24066162 0.8090772 ]	[428.9914856 149.20822144 0.83989239]	[457.21820068 149.25128174 0.90025651]	[408.41226196 133.96315002 0.78203583]	[480.18435669 133.90141296 0.88309175]	[5.13588196e+02 7.98394043e+02 6.97644770e-01]	[5.31616821e+02 7.93244385e+02 7.67718911e-01]	[5.13632751e+02 7.65055969e+02 6.38101101e-01]	[4.31480286e+02 7.93299194e+02 6.96045041e-01]	[4.11012848e+02 7.88185791e+02 7.21505165e-01]	[4.41777191e+02 7.54763306e+02 6.90086007e-01]
[441.76715088 157.08204651 0.90666127]	[441.84094238 213.47637939 0.93281651]	[380.21539307 213.55122375 0.89019072]	[357.19442749 318.63650513 0.91372246]	[341.69360352 421.1546936 0.89492792]	[503.44802856 213.38946533 0.87388611]	[541.77307129 315.96517944 0.87903875]	[559.7255249 413.49816895 0.82561064]	[452.01950073 434.09991455 0.67375094]	[405.89404297 436.63217163 0.67715836]	[421.23306274 588.09545898 0.83888751]	[436.55545044 747.16467285 0.78753376]	[498.16320801 431.50149536 0.67815071]	[503.27920532 585.58331299 0.87386048]	[518.76660156 752.25134277 0.80638307]	[428.99334717 149.2073822 0.83979976]	[457.21731567 149.25209045 0.90048999]	[408.41964722 133.96516418 0.782493 ]	[480.18185425 133.90428162 0.88355976]	[5.13594238e+02 7.98393555e+02 6.97610021e-01]	[5.34093140e+02 7.93237671e+02 7.67614841e-01]	[5.13626709e+02 7.65068665e+02 6.37646616e-01]	[4.31486145e+02 7.93306824e+02 6.97335064e-01]	[4.11017059e+02 7.88193542e+02 7.23653257e-01]	[4.41776550e+02 7.54779419e+02 6.88429952e-01]
[441.67419434 157.07893372 0.90187937]	[441.7600708 213.48504639 0.9353565 ]	[380.10778809 215.93186951 0.89418668]	[357.08416748 318.66439819 0.91008079]	[339.2494812 421.16375732 0.90700901]	[503.37765503 213.36584473 0.87719613]	[539.26745605 315.93771362 0.85968941]	[554.69470215 413.50320435 0.8111909 ]	[449.47103882 434.08602905 0.67403519]	[405.82012939 436.63504028 0.68074685]	[421.1776123 588.10412598 0.83460206]	[436.55825806 747.10894775 0.79135597]	[495.66165161 428.9725647 0.66733265]	[503.26626587 585.54901123 0.89182657]	[518.7142334 752.19470215 0.8053785 ]	[426.39450073 149.20881653 0.84835339]	[457.09313965 149.22380066 0.87295645]	[405.82305908 133.93139648 0.81871659]	[477.65206909 133.9078064 0.86721349]	[5.18707275e+02 7.98397156e+02 7.24586368e-01]	[5.36688232e+02 7.90798096e+02 7.73051858e-01]	[5.08455658e+02 7.65036072e+02 6.56450987e-01]	[4.31515930e+02 7.93253418e+02 7.12697089e-01]	[4.13506989e+02 7.88169922e+02 7.16390193e-01]	[4.41761292e+02 7.52279297e+02 7.11405277e-01]
[439.21456909 157.08740234 0.90154862]	[439.2996521 213.49549866 0.93666613]	[377.67642212 215.95239258 0.89265978]	[357.02975464 318.62841797 0.90574378]	[339.12249756 418.77090454 0.91728008]	[500.88000488 213.35879517 0.88099211]	[536.72576904 313.4614563 0.83619267]	[552.13623047 410.98214722 0.80482101]	[446.93765259 434.10003662 0.68362498]	[403.35580444 436.6602478 0.69017649]	[418.80511475 588.01940918 0.84505385]	[436.57009888 747.10479736 0.79375148]	[493.08004761 428.96551514 0.66614932]	[503.25817871 585.51641846 0.90045923]	[518.66040039 749.56622314 0.80895364]	[423.80090332 149.24954224 0.87754267]	[452.01535034 149.22801208 0.85531461]	[403.29058838 133.94790649 0.84103888]	[472.54946899 133.86273193 0.8607223 ]	[5.16196716e+02 7.95827271e+02 7.31648922e-01]	[5.34170654e+02 7.90710449e+02 7.72297859e-01]	[5.05993256e+02 7.54828674e+02 6.40699446e-01]	[4.31504639e+02 7.90765564e+02 7.36836612e-01]	[4.13514679e+02 7.88092102e+02 7.17279553e-01]	[4.41789276e+02 7.52263184e+02 7.28766322e-01]
[436.69351196 157.02386475 0.89623046]	[439.13217163 213.46302795 0.93604517]	[377.5463562 215.92131042 0.87604773]	[351.9753418 318.61547852 0.86527556]	[336.50527954 421.1774292 0.90367097]	[500.71310425 213.30673218 0.86933339]	[531.56292725 313.4147644 0.82119441]	[547.04675293 408.42938232 0.82265228]	[446.89297485 434.06448364 0.6924786 ]	[403.29846191 436.65490723 0.6995523 ]	[418.76300049 585.57415771 0.84764814]	[436.59072876 747.12420654 0.80359852]	[493.06515503 426.425354 0.67386204]	[500.87200928 585.33795166 0.91971976]	[513.62121582 749.71307373 0.78997093]	[421.2171936 146.76716614 0.89794695]	[446.88336182 146.71824646 0.85326773]	[400.71691895 133.89796448 0.83869863]	[467.47201538 133.84980774 0.86297923]	[5.11039215e+02 7.95794067e+02 7.09200740e-01]	[5.31555176e+02 7.90728882e+02 7.50649393e-01]	[5.03458160e+02 7.59949402e+02 6.65577590e-01]	[4.34044128e+02 7.90687988e+02 7.51858056e-01]	[4.16040100e+02 7.88045776e+02 7.16680646e-01]	[4.41801208e+02 7.52287292e+02 7.29246378e-01]
[436.60964966 156.98287964 0.89162487]	[439.07592773 213.45341492 0.9271878 ]	[375.11181641 215.9094696 0.86240482]	[346.86642456 318.61349487 0.85821837]	[336.45794678 418.78869629 0.89686227]	[500.67141724 210.92236328 0.86190581]	[529.06170654 313.50228882 0.84513289]	[546.96759033 405.86618042 0.83958942]	[446.89019775 436.57415771 0.69551557]	[403.29666138 439.13171387 0.7055856 ]	[418.72076416 588.08935547 0.83195972]	[436.59573364 747.10986328 0.80128932]	[493.04675293 428.97296143 0.67467541]	[500.8324585 582.93353271 0.92052412]	[511.07952881 752.19512939 0.77952862]	[421.14157104 146.71577454 0.89375079]	[444.40267944 146.6668396 0.85553098]	[400.6468811 133.8636322 0.84271955]	[464.95043945 133.86326599 0.86000776]	[5.11077423e+02 7.95810669e+02 7.32817948e-01]	[5.31611511e+02 7.90727600e+02 7.74440050e-01]	[5.03372925e+02 7.65012085e+02 6.86096072e-01]	[4.34036926e+02 7.90674927e+02 7.56662369e-01]	[4.16044983e+02 7.88029785e+02 7.21693516e-01]	[4.41802887e+02 7.52284729e+02 7.28619099e-01]
[434.09243774 156.96327209 0.87675613]	[436.63742065 213.43333435 0.91409314]	[375.03683472 213.54220581 0.85341483]	[344.24591064 318.61117554 0.86838567]	[334.06582642 418.77658081 0.89121532]	[498.23443604 210.8787384 0.84420168]	[528.98352051 313.48846436 0.84213591]	[544.53588867 403.39614868 0.85576636]	[444.41470337 434.05432129 0.70233315]	[400.86328125 436.67913818 0.70770806]	[418.7444458 590.58441162 0.82853425]	[436.58624268 747.09564209 0.79762703]	[490.49969482 426.42028809 0.6795637 ]	[500.78564453 582.85418701 0.91163385]	[508.51370239 749.75177002 0.79602736]	[418.75967407 146.66925049 0.88950855]	[444.32473755 144.21432495 0.86302733]	[398.27505493 133.80229187 0.83046979]	[464.87246704 133.86357117 0.86588424]	[5.08446564e+02 7.90790894e+02 7.59816706e-01]	[5.29002686e+02 7.88190918e+02 7.66766608e-01]	[5.03371307e+02 7.64958557e+02 6.69916868e-01]	[4.34072784e+02 7.90669983e+02 7.67257869e-01]	[4.16078339e+02 7.88032532e+02 7.35221565e-01]	[4.41765198e+02 7.52268860e+02 7.20478058e-01]
[truncated: 172 more rows]
