# Supplementary material for: Evaluation of functional tests performance using a camera-based and machine learning approach
Source: PLoS One. 2023 Nov 3;18(11):e0288279. doi: 10.1371/journal.pone.0288279 (PMC10624324; doi:10.1371/journal.pone.0288279)
Supplement: S1 Data — This dataset includes all the extracted keypoints of movements and the associated features and statistics, which were used for the analyses presented in the main manuscript. (ZIP) [file pone.0288279.s001.zip › PLOS_data_28032023/original_movement_data/CSV/000051_PNJN_P_crop.csv]

[523.8394165 195.55789185 0.93888497]	[523.88818359 282.7069397 0.89150828]	[457.20666504 280.19732666 0.83329922]	[428.92074585 395.55020142 0.82285327]	[421.32104492 500.7394104 0.9056989 ]	[590.63342285 285.26251221 0.80596155]	[611.14105225 398.21777344 0.84545279]	[623.81591797 503.34298706 0.90541869]	[523.82995605 508.51638794 0.71240664]	[480.18704224 508.52825928 0.67734843]	[482.75354004 682.9364624 0.8492288 ]	[4.82977600e+02 8.49666382e+02 8.30871046e-01]	[567.46008301 511.02508545 0.67826128]	[562.23803711 680.41912842 0.85344958]	[5.59776672e+02 8.49745728e+02 8.10032248e-01]	[505.96627808 185.26126099 0.87031537]	[539.2911377 182.62420654 0.879556 ]	[487.92822266 195.49441528 0.91380346]	[559.72784424 193.03288269 0.92816305]	[5.64917236e+02 8.98421265e+02 7.75149286e-01]	[5.82895691e+02 8.90768005e+02 8.10150445e-01]	[5.44501587e+02 8.62543152e+02 7.05134451e-01]	[4.87992279e+02 8.93287720e+02 8.00104439e-01]	[4.70036713e+02 8.90688293e+02 7.43089199e-01]	[4.93053589e+02 8.59950439e+02 6.71926439e-01]
[523.8392334 195.55744934 0.93897545]	[523.88891602 282.70767212 0.8912974 ]	[457.20843506 280.19778442 0.83351314]	[428.90875244 395.56286621 0.82468671]	[421.32095337 500.73843384 0.90586746]	[590.6307373 285.26806641 0.80590689]	[611.14196777 398.22131348 0.84500915]	[623.81427002 503.34359741 0.90491682]	[523.82818604 508.51428223 0.71329522]	[480.18557739 508.52371216 0.67752171]	[482.75204468 682.9397583 0.84932351]	[4.82975677e+02 8.49663635e+02 8.30954432e-01]	[567.45812988 511.02560425 0.67883182]	[562.23895264 680.409729 0.85228813]	[5.59777039e+02 8.49753662e+02 8.10351729e-01]	[505.96630859 185.26052856 0.87017077]	[539.29162598 182.62414551 0.87958592]	[487.93066406 195.49726868 0.91334802]	[559.72851562 193.03411865 0.92784691]	[5.64916992e+02 8.98429871e+02 7.74893522e-01]	[5.82893860e+02 8.90774597e+02 8.10284793e-01]	[5.44502197e+02 8.62552551e+02 7.04742789e-01]	[4.87991364e+02 8.93287354e+02 7.97453523e-01]	[4.70032043e+02 8.90687805e+02 7.41039991e-01]	[4.93050964e+02 8.59948059e+02 6.72006845e-01]
[523.83990479 195.55877686 0.93875569]	[523.89227295 282.71456909 0.89094847]	[457.21148682 280.20214844 0.83342308]	[428.91641235 395.55187988 0.82421941]	[421.3218689 500.73703003 0.90537202]	[590.63134766 285.27124023 0.80636489]	[611.1427002 398.22644043 0.84572637]	[623.8147583 503.34194946 0.90536392]	[523.82556152 508.50622559 0.71472204]	[480.18255615 508.51428223 0.67860472]	[482.75405884 682.93658447 0.84851557]	[4.82977417e+02 8.49666748e+02 8.30074012e-01]	[567.45635986 511.01306152 0.67971498]	[562.23706055 682.84039307 0.85348338]	[5.59777039e+02 8.49752502e+02 8.11059833e-01]	[505.96762085 185.26347351 0.86981499]	[539.29229736 182.62554932 0.87972659]	[487.93084717 195.50028992 0.9131977 ]	[559.72955322 193.03662109 0.9282769 ]	[5.64917419e+02 8.98432129e+02 7.76252925e-01]	[5.82896484e+02 8.90774963e+02 8.11236024e-01]	[5.44502869e+02 8.62550537e+02 7.04672635e-01]	[4.87993958e+02 8.93284119e+02 7.98035324e-01]	[4.70038055e+02 8.90684631e+02 7.40778685e-01]	[4.93051971e+02 8.59952087e+02 6.71569943e-01]
[523.80578613 195.55395508 0.93703437]	[523.88037109 282.73086548 0.89232016]	[457.21066284 280.20831299 0.83145273]	[426.37335205 395.62033081 0.8456648 ]	[421.31878662 500.73754883 0.9086026 ]	[590.60235596 285.28198242 0.81006318]	[611.10009766 398.21569824 0.84258449]	[623.78320312 503.33129883 0.9034521 ]	[523.80895996 511.02896118 0.71386558]	[480.17700195 511.03219604 0.67736298]	[482.75906372 682.93170166 0.84762424]	[4.82962799e+02 8.49639893e+02 8.31693113e-01]	[565.06610107 511.06399536 0.68255854]	[562.23236084 682.90637207 0.86414802]	[5.59790466e+02 8.49754395e+02 8.11679006e-01]	[505.93469238 185.24087524 0.87633801]	[539.24633789 182.63954163 0.86826104]	[485.48580933 195.49331665 0.92327988]	[557.22198486 193.03988647 0.91799104]	[5.64928955e+02 8.98441101e+02 7.67546713e-01]	[5.82908752e+02 8.90778503e+02 8.03825259e-01]	[5.44509277e+02 8.62558838e+02 7.01072872e-01]	[4.88001740e+02 8.93270447e+02 7.92705715e-01]	[4.70029022e+02 8.90673096e+02 7.37514496e-01]	[4.90552673e+02 8.57442017e+02 6.70729280e-01]
[523.77252197 195.56091309 0.93564767]	[523.83636475 282.73474121 0.89289284]	[457.15979004 280.19262695 0.82838625]	[426.34460449 395.54446411 0.84345949]	[421.29727173 500.76919556 0.91488039]	[590.56970215 285.30221558 0.81064707]	[611.07421875 400.67471313 0.83667165]	[621.40643311 503.34664917 0.89925247]	[523.77716064 508.51193237 0.71098423]	[480.15460205 508.50308228 0.67592704]	[482.77316284 682.89923096 0.84467804]	[4.82962952e+02 8.49631348e+02 8.30700517e-01]	[565.02832031 511.03433228 0.68404812]	[562.20837402 682.85968018 0.84512615]	[5.59795044e+02 8.49755371e+02 8.10175180e-01]	[505.8777771 185.25016785 0.8867439 ]	[539.19512939 182.6265564 0.85799313]	[485.42956543 195.52035522 0.93276846]	[557.16955566 193.00175476 0.9151814 ]	[5.64898132e+02 8.98427673e+02 7.79611051e-01]	[5.82883911e+02 8.90776367e+02 8.08689952e-01]	[5.46930847e+02 8.62555786e+02 6.94260895e-01]	[4.88004669e+02 8.93268921e+02 7.96371341e-01]	[4.70033691e+02 8.90670837e+02 7.39787519e-01]	[4.90548462e+02 8.57437378e+02 6.69013739e-01]
[523.77307129 195.56138611 0.9361946 ]	[523.83392334 282.73342896 0.89333636]	[457.16152954 280.18908691 0.82943547]	[426.34143066 395.54083252 0.8437236 ]	[421.29763794 500.76678467 0.91571712]	[590.57025146 285.29855347 0.81142944]	[611.07623291 400.66598511 0.83697331]	[621.4107666 503.33242798 0.90106571]	[523.77624512 508.50701904 0.70932919]	[480.15603638 508.49960327 0.67593765]	[482.77493286 682.90783691 0.846183 ]	[4.82961090e+02 8.49625244e+02 8.30504239e-01]	[565.02386475 511.02407837 0.68243957]	[562.21026611 682.86584473 0.8468073 ]	[5.59797729e+02 8.49765076e+02 8.10691595e-01]	[505.87820435 185.25238037 0.88634676]	[539.19543457 182.6288147 0.85786247]	[485.427948 195.52229309 0.93407643]	[557.1708374 193.0043335 0.91632378]	[5.64898071e+02 8.98430603e+02 7.80345798e-01]	[5.82883545e+02 8.90779175e+02 8.10798049e-01]	[5.46934082e+02 8.62569031e+02 6.94431841e-01]	[4.88008759e+02 8.93263489e+02 7.95267999e-01]	[4.70035767e+02 8.90665344e+02 7.38263428e-01]	[4.90544220e+02 8.57427917e+02 6.68685019e-01]
[521.38537598 195.57392883 0.93242496]	[523.79205322 282.74700928 0.89250517]	[457.11938477 280.21710205 0.81856698]	[423.8838501 395.55245972 0.85634744]	[421.24459839 500.81970215 0.92193794]	[588.10192871 285.28860474 0.81710047]	[608.6138916 400.67776489 0.84513354]	[621.38269043 503.34100342 0.8968094 ]	[521.41870117 508.51040649 0.70894551]	[480.11929321 508.48400879 0.66915274]	[482.75369263 682.88800049 0.84559453]	[4.82944855e+02 8.49643250e+02 8.34323049e-01]	[565.00366211 511.04153442 0.68295246]	[562.21258545 682.86456299 0.84729099]	[5.59797668e+02 8.49772400e+02 8.11650217e-01]	[503.47076416 187.72253418 0.89862144]	[536.69433594 182.64265442 0.84412241]	[485.37188721 195.5355072 0.94072348]	[554.63879395 193.00987244 0.90946287]	[5.64898743e+02 8.98433777e+02 7.79024839e-01]	[5.82881287e+02 8.90781128e+02 8.09319973e-01]	[5.46926270e+02 8.62571594e+02 6.94777608e-01]	[4.88005554e+02 8.93277344e+02 7.92275250e-01]	[4.70026245e+02 8.90683655e+02 7.38221645e-01]	[4.90531464e+02 8.57451477e+02 6.70614600e-01]
[521.20129395 195.62738037 0.91385496]	[521.300354 282.78173828 0.89249146]	[452.00753784 282.69747925 0.78612179]	[421.31781006 395.53393555 0.87899017]	[421.14547729 500.8142395 0.91787964]	[585.58544922 282.7828064 0.83099401]	[608.48925781 398.19015503 0.8512007 ]	[621.30456543 503.26486206 0.88039517]	[521.30328369 508.47613525 0.70298779]	[477.6499939 505.98721313 0.66599745]	[480.34585571 682.97894287 0.85250247]	[4.82940155e+02 8.49629700e+02 8.32698166e-01]	[564.88800049 511.01831055 0.6922878 ]	[559.76361084 682.97662354 0.84859037]	[5.59804749e+02 8.49763977e+02 8.12189937e-01]	[503.30154419 187.77049255 0.9178592 ]	[529.07141113 182.70217896 0.83591545]	[482.87518311 195.51422119 0.96748239]	[549.51861572 192.98194885 0.92179942]	[5.64909790e+02 8.98433533e+02 7.77133703e-01]	[5.82894592e+02 8.90783325e+02 8.09532404e-01]	[5.46931335e+02 8.62567200e+02 6.92245543e-01]	[4.88019745e+02 8.93271729e+02 7.94144034e-01]	[4.72513031e+02 8.90684509e+02 7.39932895e-01]	[4.90530365e+02 8.57420715e+02 6.72849059e-01]
[518.78308105 195.61566162 0.90595931]	[521.23077393 285.26776123 0.87957913]	[449.45056152 282.70822144 0.78696477]	[421.28622437 395.50723267 0.87684602]	[418.77200317 500.83337402 0.9167459 ]	[585.52996826 285.24780273 0.83384717]	[606.097229 398.12182617 0.84941763]	[621.269104 500.88735962 0.87419057]	[521.21630859 505.96557617 0.69364053]	[475.14221191 505.94949341 0.65874863]	[480.31402588 685.37896729 0.85304314]	[4.82920776e+02 8.49633850e+02 8.35757017e-01]	[564.81225586 508.46768188 0.69361752]	[559.7479248 682.98590088 0.84338295]	[5.59798950e+02 8.49771362e+02 8.10145855e-01]	[503.2401123 187.76847839 0.91891634]	[528.99932861 182.69596863 0.84252167]	[482.80975342 195.52549744 0.97242796]	[547.02301025 193.00027466 0.92545122]	[5.64905396e+02 8.98438110e+02 7.78399169e-01]	[5.82890625e+02 8.90784302e+02 8.11134577e-01]	[5.46921875e+02 8.62567505e+02 6.89592242e-01]	[4.90502258e+02 8.93283997e+02 7.92126238e-01]	[4.72529175e+02 8.90703064e+02 7.38777339e-01]	[4.90501587e+02 8.57421936e+02 6.71195269e-01]
[518.68634033 195.60572815 0.89699262]	[521.20056152 285.25311279 0.87444937]	[446.97265625 282.67340088 0.79034215]	[421.26092529 393.050354 0.87132049]	[418.70169067 500.79116821 0.91046894]	[585.50299072 285.25372314 0.83752453]	[606.05828857 398.18133545 0.85669374]	[618.78051758 500.87771606 0.86740595]	[521.17108154 505.95773315 0.68982357]	[475.07608032 505.94934082 0.65343797]	[480.30978394 682.98571777 0.85358691]	[4.82916321e+02 8.49634521e+02 8.36066961e-01]	[562.44287109 508.46130371 0.69766396]	[559.73913574 685.37750244 0.84423959]	[5.59805176e+02 8.49777771e+02 8.10056329e-01]	[500.87005615 187.74487305 0.91664875]	[526.51916504 182.67068481 0.85304874]	[482.74588013 195.50927734 0.97137541]	[546.97033691 193.02583313 0.93586165]	[5.64891235e+02 8.98436829e+02 7.80331552e-01]	[5.82879883e+02 8.90793396e+02 8.15120220e-01]	[5.46939209e+02 8.65036621e+02 6.88055873e-01]	[4.90507843e+02 8.93288147e+02 7.92526066e-01]	[4.72539551e+02 8.90711060e+02 7.39548802e-01]	[4.90488342e+02 8.57420288e+02 6.66978121e-01]
[516.16131592 195.60266113 0.88889164]	[518.74847412 285.25372314 0.85398531]	[444.4074707 282.68844604 0.80809218]	[421.22744751 393.07077026 0.87347215]	[418.6663208 500.80731201 0.913818 ]	[585.43859863 285.24804688 0.84591556]	[606.01489258 398.09671021 0.86355853]	[616.25488281 500.86355591 0.86592311]	[518.7020874 505.91644287 0.67793047]	[470.01535034 505.93447876 0.64800161]	[480.24636841 682.98675537 0.851107 ]	[4.82913330e+02 8.49658203e+02 8.39610159e-01]	[562.37341309 505.93930054 0.69161212]	[559.71020508 685.39746094 0.84696388]	[5.59822449e+02 8.49774231e+02 8.09766293e-01]	[500.78271484 187.75064087 0.91624755]	[526.41259766 182.68676758 0.86744201]	[480.32995605 195.5067749 0.96778977]	[544.5401001 193.03074646 0.95600486]	[5.64890137e+02 8.98428955e+02 7.79828846e-01]	[5.82881836e+02 8.90788513e+02 8.14086914e-01]	[5.46966614e+02 8.65040833e+02 6.81917131e-01]	[4.90504211e+02 8.93298706e+02 7.94877827e-01]	[4.72541870e+02 8.90721497e+02 7.44294286e-01]	[4.88013306e+02 8.57429504e+02 6.68833792e-01]
[513.60821533 195.61329651 0.87755448]	[518.63458252 282.76449585 0.83430642]	[441.91400146 280.24334717 0.82217121]	[421.19326782 395.51260376 0.87289023]	[418.64978027 500.88830566 0.91649765]	[585.37921143 282.74517822 0.85464966]	[605.97888184 398.07962036 0.86061752]	[613.68249512 500.87219238 0.86644471]	[518.67218018 508.46014404 0.66805434]	[469.97219849 508.48138428 0.6417194 ]	[480.2482605 682.96942139 0.85136282]	[4.82901215e+02 8.49665833e+02 8.40720952e-01]	[562.34417725 508.49447632 0.68920791]	[559.68560791 685.36737061 0.83120281]	[5.59817200e+02 8.49784424e+02 8.08341384e-01]	[500.72653198 187.73651123 0.90504724]	[523.96740723 182.70620728 0.89073288]	[480.26040649 195.5007782 0.96611768]	[544.46582031 193.032547 0.97532737]	[5.64896118e+02 8.98427673e+02 7.82040358e-01]	[5.82879883e+02 8.90787231e+02 8.15792203e-01]	[5.46964905e+02 8.65060669e+02 6.83729947e-01]	[4.90519897e+02 8.93296875e+02 7.94729531e-01]	[4.72549103e+02 8.90722168e+02 7.44066238e-01]	[4.87990417e+02 8.57434875e+02 6.71313882e-01]
[511.0352478 195.6050415 0.88198674]	[516.1652832 282.76037598 0.82927561]	[441.86392212 280.2456665 0.8298074 ]	[418.78295898 395.58114624 0.87223732]	[418.59545898 500.86010742 0.90780103]	[582.97821045 282.78036499 0.84723133]	[605.93902588 398.09204102 0.86683464]	[611.15301514 500.87686157 0.86676872]	[516.21844482 505.98590088 0.66132247]	[467.46200562 508.45184326 0.64406103]	[480.19042969 685.39886475 0.85296118]	[4.82899811e+02 8.49670837e+02 8.42902184e-01]	[562.31890869 508.51669312 0.6832056 ]	[557.2322998 682.9854126 0.82585192]	[5.59831299e+02 8.49780212e+02 8.08617473e-01]	[500.6373291 187.7256012 0.88353813]	[523.89306641 182.70025635 0.90392101]	[480.18225098 195.47691345 0.9561581 ]	[544.36859131 192.99464417 0.97723478]	[5.64893433e+02 8.98422668e+02 7.79803038e-01]	[5.82879089e+02 8.90785278e+02 8.14737558e-01]	[5.46979309e+02 8.65054626e+02 6.81694031e-01]	[4.90518372e+02 8.93292969e+02 8.01875293e-01]	[4.72554504e+02 8.90722107e+02 7.50145137e-01]	[4.87996307e+02 8.57436768e+02 6.74481332e-01]
[508.49108887 195.59391785 0.89332336]	[513.61132812 282.73171997 0.82387626]	[441.81408691 282.67611694 0.83234429]	[418.7411499 395.56759644 0.87561274]	[416.17218018 500.86019897 0.8947556 ]	[582.87249756 282.77420044 0.83880079]	[605.89178467 398.06686401 0.85051632]	[611.14941406 500.84671021 0.86199105]	[516.16052246 505.94882202 0.65778154]	[464.94940186 505.95370483 0.64918429]	[480.13867188 685.3782959 0.84767801]	[4.82892914e+02 8.49672363e+02 8.42230439e-01]	[562.29016113 508.47372437 0.68304741]	[554.65344238 682.88879395 0.80719572]	[5.59827515e+02 8.49784912e+02 8.10420513e-01]	[498.17224121 187.76280212 0.87463313]	[523.82098389 182.66479492 0.91563845]	[477.7298584 195.53816223 0.92321312]	[544.31536865 193.02005005 0.95647168]	[5.64887451e+02 8.98414917e+02 7.83800840e-01]	[5.82873230e+02 8.90781677e+02 8.17674518e-01]	[5.46978638e+02 8.65058960e+02 6.86213553e-01]	[4.90511658e+02 8.93286377e+02 8.01589012e-01]	[4.72545349e+02 8.90718994e+02 7.49560773e-01]	[4.88007568e+02 8.57424316e+02 6.74232125e-01]
[505.98495483 195.62545776 0.89740473]	[511.08706665 282.73925781 0.82161093]	[441.78079224 282.68106079 0.83616555]	[418.67434692 398.07662964 0.8990308 ]	[416.12231445 500.86700439 0.88586378]	[582.80633545 285.26416016 0.83250582]	[603.48443604 398.18563843 0.86805236]	[611.0612793 500.85794067 0.87633812]	[513.60186768 508.48812866 0.65513921]	[464.82717896 508.4928894 0.66126794]	[477.73193359 682.97711182 0.83914733]	[4.82889160e+02 8.49676453e+02 8.42893779e-01]	[562.25146484 511.01385498 0.68284792]	[552.12579346 682.8762207 0.80693066]	[5.59810425e+02 8.49794067e+02 8.10404778e-01]	[495.64193726 187.79547119 0.8605336 ]	[521.4105835 182.66778564 0.9152627 ]	[477.63763428 195.52015686 0.91156161]	[541.91516113 192.94844055 0.96265376]	[5.64882690e+02 8.95983765e+02 7.83520103e-01]	[5.82870361e+02 8.90772827e+02 8.18665743e-01]	[5.46966431e+02 8.65068115e+02 6.90528095e-01]	[4.90507172e+02 8.93294678e+02 8.00841630e-01]	[4.72535675e+02 8.90725891e+02 7.49104023e-01]	[4.88010986e+02 8.57421082e+02 6.74928904e-01]
[505.87768555 198.00306702 0.90250629]	[508.50442505 282.71017456 0.8338123 ]	[441.69720459 282.67959595 0.8398841 ]	[418.63000488 395.59619141 0.87179959]	[416.03845215 500.88388062 0.86667866]	[582.74572754 282.75900269 0.83184522]	[603.39831543 398.18249512 0.87297326]	[608.61450195 503.24047852 0.88231081]	[511.0994873 511.02062988 0.64776623]	[462.39727783 511.02636719 0.66288906]	[477.67993164 685.4173584 0.84215695]	[4.82880310e+02 8.49672729e+02 8.42405558e-01]	[562.24401855 511.0506897 0.67858225]	[552.07373047 682.90655518 0.80975896]	[5.59804749e+02 8.49781250e+02 8.09207082e-01]	[493.0536499 187.81736755 0.84700298]	[521.31201172 182.67054749 0.91066909]	[475.12716675 195.54852295 0.90178907]	[541.83428955 192.95370483 0.96504492]	[5.64895813e+02 8.98406067e+02 7.82792687e-01]	[5.82881836e+02 8.90770264e+02 8.18083167e-01]	[5.46960022e+02 8.65062683e+02 6.90077960e-01]	[4.90514618e+02 8.93300293e+02 8.00776899e-01]	[4.72542450e+02 8.90729614e+02 7.49658585e-01]	[4.87994629e+02 8.57412476e+02 6.78820372e-01]
[503.44549561 195.63230896 0.91532028]	[505.97177124 282.70617676 0.85225356]	[439.29193115 282.70248413 0.8397826 ]	[418.55773926 395.53927612 0.86262119]	[413.51495361 503.25335693 0.85583705]	[580.25610352 282.70785522 0.82423866]	[603.34625244 398.12780762 0.86847657]	[608.55560303 500.89968872 0.88683712]	[511.0199585 508.48455811 0.65680057]	[462.33483887 508.51397705 0.67175847]	[477.62960815 682.97827148 0.83090723]	[4.82872528e+02 8.49680908e+02 8.43952298e-01]	[559.80493164 508.50598145 0.67120826]	[549.54821777 682.85406494 0.80860078]	[5.59801392e+02 8.49780457e+02 8.10504973e-01]	[488.02764893 187.79405212 0.8475017 ]	[521.24560547 182.67120361 0.90108603]	[472.55871582 195.54423523 0.88263547]	[541.74676514 192.99713135 0.95870054]	[5.64905151e+02 8.98412659e+02 7.81064034e-01]	[5.82899109e+02 8.90772522e+02 8.18272829e-01]	[5.46954773e+02 8.65067810e+02 6.91246271e-01]	[4.90503418e+02 8.93306274e+02 8.00718606e-01]	[4.72532654e+02 8.90736694e+02 7.51780391e-01]	[4.87993378e+02 8.57413574e+02 6.76480532e-01]
[503.44534302 195.63272095 0.91551393]	[505.9755249 282.70861816 0.85119623]	[439.2930603 282.70498657 0.83934581]	[418.55801392 395.53930664 0.86276948]	[413.51699829 503.25308228 0.85611963]	[580.25866699 282.70785522 0.82427084]	[603.347229 398.12017822 0.86686802]	[608.5559082 500.89801025 0.88664126]	[511.01504517 508.49072266 0.65569907]	[462.3319397 508.52249146 0.67092586]	[477.63504028 682.97406006 0.83034921]	[4.82876038e+02 8.49677856e+02 8.43179286e-01]	[559.80249023 508.51126099 0.67003798]	[549.55187988 682.85601807 0.80781662]	[5.59803345e+02 8.49787354e+02 8.11293721e-01]	[488.0272522 187.79452515 0.84750366]	[521.24597168 182.67105103 0.90096134]	[472.55819702 195.54380798 0.88314527]	[541.74719238 192.99697876 0.9591316 ]	[5.64903992e+02 8.98413330e+02 7.81552970e-01]	[5.82900391e+02 8.90774292e+02 8.20319653e-01]	[5.46957336e+02 8.65078430e+02 6.94580197e-01]	[4.90497681e+02 8.93305176e+02 7.98782766e-01]	[4.72529175e+02 8.90733948e+02 7.50923991e-01]	[4.87999268e+02 8.57405334e+02 6.75975025e-01]
[503.38583374 198.0068512 0.92370838]	[505.90304565 282.75973511 0.85987985]	[439.21453857 282.75622559 0.83260483]	[416.13677979 395.55911255 0.85612863]	[408.47506714 500.84194946 0.85466027]	[577.74731445 282.74203491 0.81067508]	[603.27288818 398.07434082 0.85173827]	[606.09637451 500.8949585 0.90283906]	[508.49517822 508.49145508 0.66384733]	[462.28598022 508.4960022 0.67688382]	[477.59750366 682.95275879 0.82290781]	[4.82864563e+02 8.49643250e+02 8.42395902e-01]	[559.72833252 508.50265503 0.6627689 ]	[547.02734375 682.90869141 0.82715315]	[5.59799927e+02 8.49790161e+02 8.12068582e-01]	[487.93469238 187.81718445 0.85870057]	[521.17669678 182.66902161 0.88623226]	[469.99569702 195.53007507 0.89065367]	[541.68426514 192.98013306 0.95270503]	[5.64900574e+02 8.98432129e+02 7.84653068e-01]	[5.82894531e+02 8.90788696e+02 8.22273135e-01]	[5.46970825e+02 8.65082336e+02 6.91687703e-01]	[4.90500763e+02 8.93304077e+02 7.99670637e-01]	[4.72525452e+02 8.90731262e+02 7.50665307e-01]	[4.87987305e+02 8.57365967e+02 6.76157951e-01]
[503.2467041 198.05519104 0.91656703]	[503.3833313 282.75198364 0.88770562]	[439.0753479 282.76858521 0.81260252]	[413.58758545 395.55355835 0.83139062]	[403.38354492 500.88223267 0.88865805]	[570.12493896 282.71337891 0.811831 ]	[598.26501465 398.0519104 0.8278023 ]	[605.92919922 500.87289429 0.91247773]	[505.87368774 505.97302246 0.68858945]	[459.81665039 508.46984863 0.6782707 ]	[475.10684204 682.97521973 0.81578994]	[4.82858032e+02 8.49700989e+02 8.49602997e-01]	[552.08062744 505.93444824 0.65651083]	[546.93365479 682.97393799 0.85074711]	[5.59781067e+02 8.52197815e+02 8.12666714e-01]	[482.97915649 190.24632263 0.90292466]	[518.63946533 182.70080566 0.85105175]	[464.91299438 195.55343628 0.91943157]	[536.70098877 192.94387817 0.92113864]	[5.64900146e+02 8.98440857e+02 7.90635169e-01]	[5.82886475e+02 8.90800415e+02 8.27328205e-01]	[5.46968079e+02 8.65117188e+02 7.00781941e-01]	[4.90510681e+02 8.93321045e+02 8.02685738e-01]	[4.72528473e+02 8.90757751e+02 7.58517981e-01]	[4.87969788e+02 8.57429626e+02 6.82410717e-01]
[500.79873657 198.05862427 0.91335261]	[503.33712769 282.7701416 0.88927764]	[436.63604736 282.78439331 0.80323565]	[411.01507568 398.03884888 0.83764499]	[403.32073975 503.29324341 0.90099639]	[570.04827881 282.75228882 0.815458 ]	[595.70074463 398.1182251 0.82686388]	[603.51062012 500.84100342 0.91145605]	[503.45315552 505.94195557 0.7039265 ]	[459.77374268 505.9666748 0.68584144]	[475.07485962 682.93414307 0.8088702 ]	[482.84558105 849.71154785 0.85012174]	[549.55084229 505.90344238 0.66508776]	[544.53503418 682.95043945 0.85704309]	[5.59787598e+02 8.49798035e+02 8.12663317e-01]	[482.8581543 190.277771 0.92758656]	[513.61157227 185.19287109 0.83546913]	[462.45651245 195.58312988 0.92959124]	[534.09106445 192.96043396 0.90958798]	[5.64894714e+02 8.98431152e+02 7.85022914e-01]	[5.82884766e+02 8.90791260e+02 8.20924282e-01]	[5.46970581e+02 8.65090942e+02 6.94890440e-01]	[4.90510529e+02 8.93349182e+02 8.00724328e-01]	[4.72522614e+02 8.90790161e+02 7.59842992e-01]	[4.87963074e+02 8.57441284e+02 6.75708234e-01]
[500.70397949 198.09977722 0.90070313]	[503.23629761 282.77990723 0.89004654]	[436.55343628 285.24136353 0.79166186]	[408.3822937 398.04467773 0.83865029]	[403.27493286 503.29278564 0.90303379]	[567.53302002 282.75482178 0.8221519 ]	[590.6227417 398.11782837 0.83251393]	[603.41046143 500.82769775 0.90732026]	[503.37481689 508.49203491 0.70516878]	[459.73803711 511.02041626 0.67680335]	[472.55126953 682.96295166 0.81185722]	[482.83691406 849.72125244 0.85484022]	[547.02685547 505.97787476 0.66848481]	[544.49200439 685.39031982 0.87776101]	[5.59796387e+02 8.52176270e+02 8.12813938e-01]	[482.77389526 190.30322266 0.93661928]	[511.0249939 185.22854614 0.83645314]	[462.36419678 195.57226562 0.94537258]	[529.05383301 192.92077637 0.90373939]	[5.64899963e+02 8.98425781e+02 7.82045364e-01]	[5.82887756e+02 8.90785095e+02 8.19945574e-01]	[5.46977539e+02 8.65087585e+02 6.90985382e-01]	[4.90496277e+02 8.93375305e+02 8.01694095e-01]	[4.72513245e+02 8.90815186e+02 7.62843132e-01]	[4.87957397e+02 8.57443237e+02 6.81057632e-01]
[498.24230957 198.13313293 0.88184452]	[500.84008789 285.29043579 0.88937336]	[434.05145264 285.27337646 0.7834239 ]	[403.36929321 398.03143311 0.85699725]	[400.83679199 503.25622559 0.91227889]	[567.44573975 282.78198242 0.82710499]	[590.56842041 398.24636841 0.84645522]	[603.33746338 503.24514771 0.90378684]	[503.29910278 511.0123291 0.70791918]	[459.66262817 511.04351807 0.66929537]	[472.52786255 685.39080811 0.81813526]	[482.83773804 849.70794678 0.85406709]	[546.97070312 508.50558472 0.67500752]	[544.45147705 685.38824463 0.88262951]	[5.59794434e+02 8.52186707e+02 8.13736856e-01]	[480.38861084 190.29742432 0.92783368]	[508.48236084 187.71878052 0.84716886]	[462.29104614 195.5337677 0.95609814]	[526.53967285 192.96084595 0.91814148]	[5.64909790e+02 8.98432373e+02 7.82857895e-01]	[5.82902222e+02 8.90789001e+02 8.22915196e-01]	[5.46966003e+02 8.65101868e+02 6.94206357e-01]	[4.90496735e+02 8.93350464e+02 8.05650175e-01]	[4.72518494e+02 8.90794067e+02 7.64842808e-01]	[4.87964661e+02 8.57428284e+02 6.78311408e-01]
[498.12225342 198.14492798 0.86826575]	[500.7456665 285.32122803 0.87971425]	[428.97906494 285.29519653 0.77618051]	[400.87149048 395.54751587 0.86434269]	[400.78128052 503.2749939 0.91890705]	[565.01898193 285.24996948 0.83192551]	[588.07061768 398.20236206 0.8608917 ]	[600.89709473 500.88891602 0.89863348]	[503.26486206 508.50292969 0.71057487]	[459.64221191 511.0140686 0.66957009]	[469.99041748 685.4151001 0.8188591 ]	[482.84973145 849.73016357 0.85432351]	[546.93707275 508.47564697 0.68004161]	[544.44091797 685.42523193 0.8893106 ]	[5.59802673e+02 8.52188477e+02 8.13085020e-01]	[480.29898071 190.30702209 0.92645526]	[505.96728516 187.72639465 0.86025429]	[462.19403076 195.56719971 0.94165242]	[526.46282959 192.99554443 0.93089557]	[5.64906921e+02 8.98437500e+02 7.78804123e-01]	[5.82901184e+02 8.90789673e+02 8.22322845e-01]	[5.46982239e+02 8.65119080e+02 6.90555274e-01]	[4.90506256e+02 8.93348145e+02 8.04488719e-01]	[4.72520813e+02 8.90797852e+02 7.63841331e-01]	[4.87978577e+02 8.57461914e+02 6.74659073e-01]
[495.61657715 198.15699768 0.85930562]	[500.66546631 287.8104248 0.86678231]	[426.39794922 285.29058838 0.78523612]	[400.76641846 395.52130127 0.87807035]	[400.65414429 503.32858276 0.92233759]	[564.98681641 285.24804688 0.83805907]	[585.60540771 398.18945312 0.85450292]	[600.831604 500.89123535 0.88196427]	[500.87792969 511.02127075 0.70393229]	[457.20944214 511.03158569 0.66064429]	[467.43829346 685.42449951 0.82545751]	[482.84631348 849.71850586 0.85613078]	[544.50372314 508.5194397 0.68058735]	[544.44067383 685.39715576 0.88271552]	[5.59821716e+02 8.52175781e+02 8.14289749e-01]	[480.23147583 190.31350708 0.92494524]	[505.87786865 187.75234985 0.87705106]	[459.78997803 195.53329468 0.94964659]	[526.39483643 192.99627686 0.94122636]	[5.64922974e+02 8.98443481e+02 7.79684663e-01]	[5.82917542e+02 8.90792969e+02 8.21893573e-01]	[5.46999573e+02 8.65105042e+02 6.83457017e-01]	[4.90500244e+02 8.93360168e+02 8.07317197e-01]	[4.72521851e+02 8.90808777e+02 7.68789172e-01]	[4.87982880e+02 8.57451416e+02 6.72547579e-01]
[493.09143066 198.15592957 0.8550573 ]	[498.25991821 287.80929565 0.85501844]	[423.91372681 285.26919556 0.79008126]	[400.70126343 395.5670166 0.88446772]	[398.25469971 503.29504395 0.9256407 ]	[564.91925049 285.24057007 0.84004545]	[585.52709961 398.04785156 0.85347408]	[600.7699585 500.86532593 0.8735764 ]	[500.81134033 513.59094238 0.69865566]	[457.12692261 513.60632324 0.65153491]	[464.95007324 685.48968506 0.83809775]	[482.85009766 849.74279785 0.85988283]	[544.44372559 513.5758667 0.68534851]	[544.44586182 685.42987061 0.88715613]	[5.59839233e+02 8.52190063e+02 8.16474974e-01]	[480.17443848 190.34788513 0.92407733]	[503.45269775 187.79226685 0.89376408]	[459.72900391 195.58003235 0.93870288]	[523.96429443 193.00813293 0.95809215]	[5.64930969e+02 8.98454651e+02 7.77804255e-01]	[5.82925293e+02 8.90803955e+02 8.23943377e-01]	[5.47022644e+02 8.65134277e+02 6.79772377e-01]	[4.90508392e+02 8.93355408e+02 8.08310270e-01]	[4.72526550e+02 8.90807251e+02 7.68839240e-01]	[4.87996277e+02 8.59933411e+02 6.76841140e-01]
[490.55239868 200.59172058 0.85004753]	[498.11029053 285.29678345 0.82744896]	[423.77252197 285.24734497 0.80321205]	[400.67935181 395.64855957 0.89298272]	[398.18927002 503.31454468 0.92183971]	[562.46789551 282.76809692 0.84027189]	[585.44989014 395.5390625 0.8335619 ]	[598.29309082 500.82507324 0.85596931]	[500.6987915 508.53158569 0.69692087]	[454.59301758 511.02700806 0.64869422]	[464.84069824 685.45385742 0.84703708]	[482.85888672 849.72662354 0.85663354]	[544.35406494 508.51663208 0.69872332]	[544.47625732 685.46221924 0.88751894]	[5.59844421e+02 8.49782349e+02 8.20220530e-01]	[477.73788452 190.36795044 0.90707725]	[503.37561035 190.25694275 0.91200757]	[459.62661743 195.57136536 0.92448658]	[523.84918213 192.98616028 0.95848435]	[5.64958008e+02 8.98458984e+02 7.74122417e-01]	[5.82944641e+02 8.90797607e+02 8.21077943e-01]	[5.47010681e+02 8.65079529e+02 6.81736767e-01]	[4.90510010e+02 8.93349548e+02 8.05938005e-01]	[4.72518433e+02 8.90799866e+02 7.65382767e-01]	[4.88012817e+02 8.57452820e+02 6.70471609e-01]
[488.01470947 200.60835266 0.85062402]	[493.11422729 282.78161621 0.82149643]	[421.31637573 285.23846436 0.81666988]	[398.23657227 398.12252808 0.90674591]	[398.07769775 503.3515625 0.90714371]	[562.35253906 282.73217773 0.84393305]	[585.36676025 395.50802612 0.84197122]	[595.74328613 500.71920776 0.83651507]	[498.27285767 508.46118164 0.69229335]	[454.54553223 508.49945068 0.64937377]	[462.42184448 685.50213623 0.85444486]	[482.84811401 849.73754883 0.85924709]	[541.92163086 508.44607544 0.70569259]	[544.46508789 685.49334717 0.88808626]	[5.59842773e+02 8.49764526e+02 8.21746528e-01]	[477.66079712 190.37210083 0.90068018]	[503.31500244 190.26356506 0.92153132]	[457.18118286 195.54724121 0.91231745]	[523.7991333 192.97592163 0.95397002]	[5.64979492e+02 8.98471558e+02 7.68690050e-01]	[5.82958252e+02 8.90807007e+02 8.19370985e-01]	[5.46996277e+02 8.65054810e+02 6.80927515e-01]	[4.90510132e+02 8.93342163e+02 8.06502104e-01]	[4.72518433e+02 8.90799805e+02 7.65214145e-01]	[4.88017792e+02 8.57467590e+02 6.73534155e-01]
[487.93130493 200.62307739 0.85577667]	[490.57110596 282.7666626 0.82018322]	[421.26522827 285.23712158 0.82332402]	[398.16934204 398.14743042 0.91003692]	[398.06781006 503.35473633 0.90942311]	[562.28613281 282.74234009 0.83859384]	[582.97155762 395.55358887 0.85340786]	[590.64526367 500.74810791 0.84675872]	[498.22781372 511.04202271 0.68566447]	[449.515625 511.08966064 0.64563811]	[462.36883545 685.54016113 0.85331649]	[482.85009766 849.71868896 0.85857606]	[541.92266846 511.02368164 0.70987868]	[544.48120117 685.50512695 0.89846855]	[5.62214783e+02 8.52180603e+02 8.22865725e-01]	[475.17657471 190.40429688 0.8938719 ]	[503.22994995 190.28106689 0.92317271]	[457.0965271 195.59124756 0.89911145]	[521.39367676 192.95750427 0.95215404]	[5.64973389e+02 8.98424927e+02 7.67401218e-01]	[5.82958252e+02 8.90784119e+02 8.27042222e-01]	[5.47007812e+02 8.65115417e+02 6.85266137e-01]	[4.90503296e+02 8.93337158e+02 8.12842190e-01]	[4.72529999e+02 8.90793030e+02 7.71165371e-01]	[4.90486908e+02 8.57454224e+02 6.75255656e-01]
[485.47225952 200.64907837 0.85543668]	[487.98672485 282.77233887 0.82607198]	[421.20123291 285.2550354 0.82185638]	[398.1072998 398.16830444 0.90939629]	[398.02514648 503.36489868 0.89683962]	[559.83459473 282.72836304 0.82876122]	[582.91619873 395.54333496 0.84894967]	[590.56713867 500.7192688 0.86095142]	[498.13671875 511.04528809 0.66896224]	[446.94332886 513.59368896 0.64385915]	[462.35488892 685.53308105 0.85844558]	[482.84521484 849.75274658 0.86377949]	[541.84771729 511.01452637 0.70755231]	[544.52441406 685.48919678 0.89593208]	[5.62235291e+02 8.49754578e+02 8.30031276e-01]	[475.12493896 192.77528381 0.89295012]	[500.85842896 190.31396484 0.93089616]	[454.60043335 195.58757019 0.89573354]	[521.31945801 192.96243286 0.9551909 ]	[5.64952759e+02 8.95845459e+02 7.94804513e-01]	[5.82899963e+02 8.90652893e+02 8.46809268e-01]	[5.47050171e+02 8.62537537e+02 6.77172720e-01]	[4.90498901e+02 8.93367188e+02 8.14296007e-01]	[4.72531494e+02 8.90821777e+02 7.74152160e-01]	[4.88016541e+02 8.59933594e+02 6.78572953e-01]
[485.37884521 203.15614319 0.85601252]	[485.47943115 282.76287842 0.84033346]	[418.77377319 285.25952148 0.8300541 ]	[398.03442383 398.13201904 0.89037621]	[395.60256958 503.32601929 0.8867411 ]	[559.78253174 282.71142578 0.83164799]	[582.83709717 395.58108521 0.85358804]	[590.54034424 500.68157959 0.8631804 ]	[495.6579895 511.01281738 0.66126633]	[444.43148804 511.07727051 0.64338094]	[462.29852295 685.49761963 0.85713863]	[482.84402466 849.72052002 0.86277068]	[541.83184814 508.50018311 0.70340854]	[546.92993164 685.57904053 0.89015949]	[5.62272278e+02 8.49681946e+02 8.36237311e-01]	[472.58529663 192.81132507 0.88881278]	[500.77230835 190.36125183 0.92734337]	[452.01419067 195.58410645 0.89278203]	[521.24450684 192.95591736 0.96273935]	[5.64912476e+02 8.93381104e+02 7.99422801e-01]	[5.82879639e+02 8.88197937e+02 8.19769740e-01]	[5.49557800e+02 8.59981262e+02 6.82156801e-01]	[4.88019897e+02 8.93343933e+02 8.17920625e-01]	[4.72522522e+02 8.90797913e+02 7.80350268e-01]	[4.90497681e+02 8.57454224e+02 6.72378778e-01]
[482.94210815 203.22209167 0.86103094]	[485.38296509 282.7756958 0.8557083 ]	[418.71633911 285.31765747 0.82210118]	[395.59133911 398.0668335 0.8685509 ]	[395.51159668 503.40991211 0.86746323]	[557.21600342 282.67272949 0.81575388]	[582.74084473 395.57003784 0.83552629]	[588.1027832 500.67880249 0.86920691]	[495.61260986 511.06652832 0.66022754]	[444.38931274 513.61187744 0.65500993]	[462.28207397 685.45062256 0.85865992]	[482.82382202 849.74511719 0.86493683]	[541.8104248 511.03961182 0.70446062]	[546.98815918 687.96929932 0.88306147]	[5.62265686e+02 8.47149475e+02 8.18386257e-01]	[470.01541138 192.86035156 0.88724458]	[500.70791626 192.78129578 0.9317258 ]	[449.44006348 195.63536072 0.89089829]	[521.17388916 195.38919067 0.94274622]	[5.64889221e+02 8.93220337e+02 7.96143532e-01]	[5.82857178e+02 8.85590454e+02 7.78788626e-01]	[5.49539001e+02 8.54911682e+02 7.10639179e-01]	[4.90491486e+02 8.93308655e+02 8.22396159e-01]	[4.72522217e+02 8.90775452e+02 7.79402375e-01]	[4.88014771e+02 8.57460938e+02 6.82682693e-01]
[482.89151001 205.70440674 0.86971468]	[482.95367432 282.765625 0.86861318]	[418.66470337 285.2991333 0.82192695]	[395.5447998 398.14147949 0.8774786 ]	[392.9944458 503.40249634 0.85228032]	[554.62353516 280.2322998 0.8166337 ]	[580.26043701 390.50424194 0.79914808]	[588.04992676 498.20870972 0.86657935]	[493.09793091 508.52313232 0.65544802]	[444.30184937 511.07470703 0.65517247]	[462.25216675 685.44177246 0.85675794]	[482.82910156 849.7321167 0.86479545]	[541.78588867 508.49197388 0.69875526]	[546.9954834 685.58123779 0.88054264]	[5.62284851e+02 8.47059937e+02 8.10902357e-01]	[467.43295288 192.89363098 0.90111017]	[500.63348389 192.77444458 0.9087401 ]	[446.9163208 198.02508545 0.89600712]	[518.7355957 195.36425781 0.93989295]	[5.64982239e+02 8.90714966e+02 7.79044509e-01]	[5.82952576e+02 8.80484985e+02 7.80848444e-01]	[5.49528992e+02 8.54833130e+02 7.09883928e-01]	[4.90495789e+02 8.93319458e+02 8.27470124e-01]	[4.72538147e+02 8.90781921e+02 7.83010185e-01]	[4.88010223e+02 8.57456909e+02 6.73136711e-01]
[482.84802246 208.25872803 0.88525951]	[482.9052124 282.77328491 0.87501389]	[418.60906982 285.29309082 0.81616884]	[395.50964355 398.10986328 0.86897743]	[387.94503784 503.42227173 0.8467958 ]	[552.06542969 280.24389648 0.81807786]	[577.74993896 390.4992981 0.78869224]	[587.9821167 498.17407227 0.86817944]	[493.08547974 511.03988647 0.65362155]	[441.89172363 511.06860352 0.66108775]	[462.24673462 685.39404297 0.85287482]	[482.83700562 849.74005127 0.86317569]	[541.78277588 508.52871704 0.69783187]	[547.01733398 685.56311035 0.87622011]	[5.62283813e+02 8.42032043e+02 7.99819529e-01]	[464.96566772 192.95184326 0.91212183]	[498.2208252 192.81445312 0.90958393]	[444.400177 198.02609253 0.91014445]	[516.20996094 193.02258301 0.90578842]	[5.65020996e+02 8.88206238e+02 7.48831511e-01]	[5.85363525e+02 8.75429077e+02 7.66224623e-01]	[5.49547058e+02 8.52359253e+02 7.19825387e-01]	[4.90513245e+02 8.93314026e+02 8.27727914e-01]	[4.72550201e+02 8.90781006e+02 7.84517884e-01]	[4.88018860e+02 8.57467590e+02 6.74843311e-01]
[482.77661133 208.32255554 0.90500641]	[482.85733032 282.75427246 0.88439649]	[418.56134033 285.29211426 0.8075195 ]	[393.0637207 398.13052368 0.86006927]	[387.85986328 503.41604614 0.85111493]	[549.55059814 280.23657227 0.8239609 ]	[577.68267822 390.50778198 0.78568453]	[585.55334473 495.69036865 0.86208045]	[493.0357666 511.05862427 0.64715642]	[441.84161377 511.07629395 0.66086829]	[462.2355957 682.97613525 0.8495177 ]	[482.85586548 849.74151611 0.85954338]	[541.76104736 511.01171875 0.69816339]	[547.03369141 685.52832031 0.87475455]	[5.62285156e+02 8.39417847e+02 8.02877724e-01]	[464.90219116 192.99690247 0.92435694]	[498.15576172 192.85694885 0.90725058]	[441.93527222 195.63452148 0.93314248]	[513.64782715 193.02494812 0.88607544]	[5.67527405e+02 8.88153809e+02 7.49214232e-01]	[5.85430054e+02 8.75352173e+02 7.71632135e-01]	[5.49537231e+02 8.52232239e+02 7.16090858e-01]	[4.90517365e+02 8.93315186e+02 8.30853045e-01]	[4.72552551e+02 8.90776306e+02 7.85914481e-01]	[4.90519897e+02 8.59926453e+02 6.79261088e-01]
[480.37426758 210.80052185 0.91631198]	[482.80831909 282.74963379 0.888161 ]	[416.13946533 285.31600952 0.80091113]	[393.01690674 398.15719604 0.86260593]	[385.3026123 503.31298828 0.87330979]	[547.05267334 280.23129272 0.83133388]	[575.22808838 392.98812866 0.78935385]	[585.51074219 495.66931152 0.86320096]	[490.51159668 511.03964233 0.65199739]	[441.8142395 511.09042358 0.66447425]	[462.26104736 685.39416504 0.8527388 ]	[482.85610962 849.73242188 0.86090952]	[541.71203613 508.49475098 0.68986475]	[547.00823975 685.515625 0.87967455]	[5.62245911e+02 8.34379333e+02 8.11457276e-01]	[464.85098267 195.39640808 0.93131286]	[495.63391113 192.92440796 0.90105921]	[441.87979126 198.02914429 0.93701911]	[511.06008911 195.43077087 0.88503504]	[5.67552612e+02 8.83018433e+02 7.33409286e-01]	[5.85418518e+02 8.72764038e+02 7.94259787e-01]	[5.47045898e+02 8.49766602e+02 7.19285011e-01]	[4.90521210e+02 8.93294739e+02 8.35182667e-01]	[4.72556458e+02 8.90754761e+02 7.89163947e-01]	[4.90506958e+02 8.57453308e+02 6.82125449e-01]
[480.31072998 210.88076782 0.92552018]	[482.75686646 282.75698853 0.88884932]	[416.08728027 285.32495117 0.79247493]	[390.48919678 398.20843506 0.85538328]	[385.29681396 503.37841797 0.86758739]	[546.98901367 280.25085449 0.83599663]	[575.14129639 393.03695679 0.79057527]	[585.47125244 495.63726807 0.86419094]	[490.49960327 513.60766602 0.65080458]	[441.80133057 516.13720703 0.66848087]	[462.2895813 685.39074707 0.8538146 ]	[482.8560791 849.67163086 0.86197376]	[541.72918701 511.04086304 0.69014591]	[546.99798584 685.49169922 0.8773632 ]	[5.59826111e+02 8.31736877e+02 8.29046249e-01]	[462.42507935 195.46946716 0.94021881]	[493.10427856 192.99536133 0.89060867]	[441.82000732 198.03613281 0.94205612]	[511.02008057 195.43008423 0.8927781 ]	[5.67534058e+02 8.77931702e+02 7.32501864e-01]	[5.85364502e+02 8.70252075e+02 7.98832476e-01]	[5.46980469e+02 8.47049500e+02 7.02496350e-01]	[4.90529083e+02 8.93261841e+02 8.40476215e-01]	[4.72566101e+02 8.90717712e+02 7.86736071e-01]	[4.90494904e+02 8.54933655e+02 7.00414360e-01]
[480.20669556 213.31948853 0.92846709]	[480.37173462 282.77331543 0.88911551]	[416.04705811 285.32757568 0.78726184]	[390.43188477 400.65905762 0.84453833]	[382.86172485 503.41592407 0.86602944]	[546.93615723 282.67541504 0.83919519]	[572.62463379 395.5397644 0.8042838 ]	[585.43267822 495.6739502 0.87388289]	[488.01098633 516.15093994 0.65640301]	[441.76281738 516.20776367 0.67276084]	[462.30126953 685.39160156 0.85686034]	[482.83709717 849.64172363 0.86162412]	[541.71813965 513.58514404 0.68849188]	[547.02124023 685.47912598 0.88245964]	[5.59720703e+02 8.29194458e+02 8.12501431e-01]	[462.30853271 195.56063843 0.94955069]	[490.49761963 195.39250183 0.8911221 ]	[441.78887939 198.11109924 0.92281455]	[506.03179932 195.4574585 0.89910161]	[5.67510803e+02 8.72891174e+02 8.03719282e-01]	[5.85359741e+02 8.67661804e+02 8.27271223e-01]	[5.44505737e+02 8.36931763e+02 7.08200276e-01]	[4.90523956e+02 8.93281921e+02 8.40763211e-01]	[4.72562592e+02 8.90722595e+02 7.86044717e-01]	[4.88007446e+02 8.54876648e+02 6.98222876e-01]
[480.18606567 213.38592529 0.93423462]	[480.32836914 285.2456665 0.88934577]	[413.53048706 287.8079834 0.77924871]	[387.91256714 398.22787476 0.84742045]	[382.85723877 503.4475708 0.86132962]	[546.91943359 282.69607544 0.83903146]	[570.08312988 395.50164795 0.80407715]	[585.4284668 495.63583374 0.87329113]	[487.98153687 516.13739014 0.65960264]	[441.75906372 516.20349121 0.67487592]	[462.28079224 685.39990234 0.85794586]	[482.82565308 849.60693359 0.86029339]	[539.30114746 511.06982422 0.68659747]	[547.0057373 685.47247314 0.88735139]	[5.54636902e+02 8.16382751e+02 7.72769451e-01]	[462.28442383 195.62220764 0.93824893]	[488.02346802 195.47468567 0.89095861]	[441.7336731 198.10501099 0.92373347]	[506.00439453 195.47535706 0.89320254]	[5.65017334e+02 8.72762024e+02 7.90093303e-01]	[5.82873413e+02 8.62569397e+02 7.69387960e-01]	[5.44371887e+02 8.29153381e+02 7.29329824e-01]	[4.90556122e+02 8.93313049e+02 8.35271835e-01]	[4.72582611e+02 8.90745972e+02 7.89581478e-01]	[4.87984467e+02 8.54819092e+02 6.99616790e-01]
[480.12094116 213.45803833 0.92833245]	[480.30252075 285.26556396 0.88673902]	[413.50857544 287.85946655 0.77656746]	[387.86309814 398.2338562 0.84781122]	[382.82403564 503.43600464 0.86737728]	[544.51782227 282.67559814 0.84536111]	[570.02368164 390.49835205 0.78685522]	[585.39099121 493.10928345 0.86973894]	[487.96990967 516.17828369 0.66254175]	[441.75891113 518.70275879 0.68180054]	[462.24493408 682.97235107 0.85750794]	[482.81918335 849.62384033 0.86214316]	[539.29394531 513.58880615 0.68510693]	[546.98986816 685.51745605 0.89042759]	[5.52103210e+02 8.13782166e+02 7.78523803e-01]	[462.20855713 198.03913879 0.92736524]	[487.91461182 195.52276611 0.89247113]	[441.68734741 198.10112 0.92042458]	[505.93704224 195.45071411 0.90879112]	[5.64844116e+02 8.70183289e+02 8.10665131e-01]	[5.82761108e+02 8.57375122e+02 7.47577190e-01]	[5.44373169e+02 8.24051208e+02 6.41338766e-01]	[4.90516113e+02 8.93293335e+02 8.34448397e-01]	[4.72553070e+02 8.90731934e+02 7.95878649e-01]	[4.87955322e+02 8.54842468e+02 6.88456774e-01]
[477.69345093 213.55023193 0.92547524]	[480.26461792 285.24908447 0.88532865]	[411.00714111 287.86730957 0.7752564 ]	[385.3526001 398.24081421 0.85480917]	[382.80429077 503.48565674 0.86049956]	[544.49127197 280.23748779 0.85208714]	[567.58532715 390.49810791 0.79615963]	[585.35662842 490.54611206 0.87025386]	[487.9359436 516.15875244 0.66212845]	[441.73495483 516.21594238 0.67979783]	[462.2300415 682.98150635 0.86015004]	[482.77590942 849.59381104 0.85858107]	[539.26245117 513.57666016 0.68070596]	[547.00170898 685.4609375 0.88175905]	[547.0647583 808.58917236 0.81209385]	[459.82196045 198.11434937 0.91254199]	[485.47833252 195.60757446 0.88773942]	[439.31756592 198.11329651 0.90455782]	[505.92504883 195.49137878 0.89846134]	[5.62383728e+02 8.65053162e+02 7.77286351e-01]	[5.80251831e+02 8.52264526e+02 7.44280994e-01]	[5.41908936e+02 8.11265686e+02 6.93216741e-01]	[4.90548523e+02 8.93312134e+02 8.18028510e-01]	[4.72569885e+02 8.90757812e+02 7.86763787e-01]	[4.85453918e+02 8.54824036e+02 6.84867620e-01]
[477.62716675 215.94638062 0.91556978]	[480.21307373 285.24777222 0.8807857 ]	[408.46200562 290.34936523 0.77441311]	[385.32769775 398.24887085 0.85766685]	[382.8012085 505.88027954 0.85975248]	[544.45996094 280.21969604 0.85795015]	[567.57653809 392.97589111 0.80621755]	[585.33123779 490.4899292 0.87519354]	[487.91897583 513.65045166 0.66227478]	[441.73001099 516.18255615 0.67623782]	[462.21533203 682.97155762 0.8607375 ]	[482.75024414 849.60046387 0.85613155]	[539.24237061 511.06713867 0.68170238]	[547.00091553 685.48809814 0.86841482]	[544.56182861 803.52539062 0.80475515]	[459.75189209 200.62353516 0.90187114]	[485.39163208 198.0112915 0.89015251]	[439.22973633 198.1318512 0.89388323]	[503.48361206 195.5096283 0.91826868]	[5.57219788e+02 8.54921143e+02 7.46059954e-01]	[5.70057922e+02 8.49684204e+02 7.38973737e-01]	[5.41824036e+02 8.08610657e+02 6.21520698e-01]	[4.90580383e+02 8.93293335e+02 8.17398369e-01]	[4.72602844e+02 8.90760254e+02 7.86726952e-01]	[4.85425598e+02 8.54853516e+02 6.64916635e-01]
[477.59240723 215.99914551 0.90976995]	[480.17477417 285.24472046 0.8718791 ]	[408.43557739 290.36654663 0.77718139]	[382.87887573 398.20101929 0.86190635]	[382.7829895 505.89303589 0.86137384]	[544.42254639 280.19018555 0.86520582]	[567.54644775 392.96936035 0.81055951]	[582.9866333 490.49447632 0.87740898]	[487.93322754 513.63983154 0.66024917]	[441.72964478 516.1831665 0.67643821]	[462.24591064 682.97290039 0.86044204]	[482.7428894 849.64678955 0.85076219]	[539.26031494 511.04708862 0.68278635]	[549.55206299 685.43835449 0.84823418]	[544.32910156 788.08270264 0.851717 ]	[459.73220825 203.16253662 0.89500946]	[482.98025513 198.08695984 0.8794592 ]	[439.17190552 200.56924438 0.87616128]	[503.43490601 195.51890564 0.92633694]	[5.52062073e+02 8.49619080e+02 7.39305794e-01]	[5.67494385e+02 8.34387451e+02 6.94514871e-01]	[5.34171021e+02 7.88177063e+02 6.17994368e-01]	[4.93062897e+02 8.93258850e+02 8.10802937e-01]	[4.75069092e+02 8.90746338e+02 7.80548096e-01]	[4.85413269e+02 8.54927795e+02 6.63280606e-01]
[475.15704346 218.52323914 0.8870936 ]	[480.15270996 285.27706909 0.86650193]	[408.40518188 290.38449097 0.77970707]	[382.85617065 398.18405151 0.86524564]	[382.77926636 505.92001343 0.86046797]	[544.4128418 280.18310547 0.86768842]	[567.50622559 390.42980957 0.80660135]	[582.98138428 488.01123047 0.88013566]	[487.94940186 513.64642334 0.66031313]	[441.73013306 516.18945312 0.67702699]	[462.23751831 682.96551514 0.8604092 ]	[482.75521851 849.66473389 0.85663056]	[539.28900146 511.05560303 0.68559057]	[552.06616211 685.44360352 0.84334594]	[541.88232422 770.21228027 0.87386751]	[459.70361328 208.24549866 0.8972277 ]	[482.97323608 200.6452179 0.87202954]	[439.10220337 200.58222961 0.86916304]	[503.42559814 195.52655029 0.92565125]	[5.44527649e+02 8.34338318e+02 7.62549937e-01]	[5.64866577e+02 8.29107727e+02 7.10666358e-01]	[5.31572327e+02 7.70215759e+02 6.30443931e-01]	[4.93088287e+02 8.93267639e+02 8.06066453e-01]	[4.75100586e+02 8.90755615e+02 7.88578272e-01]	[4.85419098e+02 8.57364990e+02 6.85049891e-01]
[475.09768677 218.62672424 0.86952895]	[480.12408447 285.24981689 0.86253667]	[405.92092896 290.38412476 0.78050244]	[382.82888794 398.19036865 0.87245142]	[382.76370239 505.89569092 0.86627012]	[544.38842773 280.16470337 0.87197083]	[567.49121094 390.43353271 0.80885863]	[582.97637939 488.01806641 0.87831616]	[487.95184326 513.64727783 0.66105884]	[441.73233032 516.21582031 0.6799112 ]	[462.25509644 682.98382568 0.86270666]	[482.79544067 849.69543457 0.85604513]	[539.29248047 511.0480957 0.68514019]	[552.11151123 685.38702393 0.82970679]	[541.69537354 762.46075439 0.79330409]	[459.67074585 210.81222534 0.90940356]	[482.91906738 205.72880554 0.88040274]	[436.68319702 198.15498352 0.85551542]	[503.35079956 195.58174133 0.92124599]	[5.44404175e+02 8.24002258e+02 7.68538058e-01]	[5.62315308e+02 8.11250427e+02 7.28322148e-01]	[5.23961731e+02 7.64969849e+02 5.60134768e-01]	[4.93069977e+02 8.93317505e+02 7.99173832e-01]	[4.75073547e+02 8.90805054e+02 7.81112432e-01]	[4.85436798e+02 8.57415466e+02 6.89492881e-01]
[472.60906982 221.11767578 0.85372043]	[477.74304199 285.256073 0.85783333]	[405.89035034 290.37738037 0.78475904]	[382.77828979 398.18701172 0.88379562]	[382.76147461 505.91342163 0.86474627]	[544.36560059 280.16738892 0.87214005]	[567.47515869 387.94613647 0.81314003]	[582.98895264 488.01513672 0.87698054]	[487.92956543 513.64587402 0.66101754]	[441.72079468 516.21295166 0.67540228]	[462.28067017 685.42370605 0.86252332]	[482.78353882 849.71051025 0.86413503]	[539.2722168 511.04421997 0.68141305]	[552.11999512 685.5892334 0.83057153]	[534.12884521 736.78369141 0.79834729]	[459.63467407 210.88130188 0.91309297]	[482.88146973 208.25796509 0.89471728]	[436.62786865 200.64881897 0.84975785]	[503.3102417 195.58833313 0.92808759]	[5.41740417e+02 8.03547974e+02 7.92788744e-01]	[5.54656189e+02 7.90798889e+02 7.05682218e-01]	[521.38317871 731.67785645 0.74439782]	[4.90575531e+02 8.93297791e+02 8.09111357e-01]	[4.72593201e+02 8.90780273e+02 7.84392774e-01]	[4.85446960e+02 8.57431458e+02 7.03112483e-01]
[472.55975342 221.15878296 0.84893185]	[477.72781372 285.23461914 0.85592574]	[405.87860107 290.37878418 0.78498685]	[382.73895264 398.1932373 0.88699132]	[382.74359131 505.88195801 0.87235636]	[544.35015869 280.15582275 0.87171155]	[567.46911621 387.93023682 0.81453073]	[582.98065186 488.00506592 0.87763882]	[487.93743896 513.62811279 0.65867889]	[441.72854614 516.20123291 0.67597902]	[462.30587769 685.39019775 0.84684807]	[482.81402588 849.75817871 0.86334854]	[539.28277588 511.02706909 0.68067479]	[554.65753174 685.47247314 0.82654953]	[526.40600586 721.4130249 0.81801271]	[459.62637329 213.29220581 0.91850901]	[482.84918213 208.32972717 0.90562379]	[436.62109375 200.6749115 0.84700316]	[503.29125977 195.61381531 0.93121707]	[5.39294312e+02 7.90681885e+02 7.80747235e-01]	[5.47014404e+02 7.82976685e+02 6.70979440e-01]	[518.78643799 708.65008545 0.71969402]	[4.90566223e+02 8.93321045e+02 8.03411484e-01]	[4.72591492e+02 8.90804626e+02 7.80686498e-01]	[4.87945801e+02 8.59945740e+02 7.00850129e-01]
[472.52679443 221.20066833 0.84263676]	[477.73355103 285.23239136 0.85756809]	[405.87426758 290.38043213 0.78475749]	[380.35427856 398.18704224 0.88874274]	[382.7388916 505.87155151 0.87290621]	[544.34973145 280.14874268 0.87229627]	[567.45257568 387.91131592 0.81811059]	[582.97564697 487.9967041 0.88111019]	[487.93475342 513.61138916 0.65833694]	[441.72952271 516.20050049 0.67502874]	[462.27706909 685.45532227 0.85603523]	[482.81924438 849.77960205 0.86056495]	[539.2746582 508.52093506 0.68062079]	[557.22918701 685.37145996 0.83021313]	[523.93487549 708.63977051 0.8671633 ]	[459.60723877 213.33036804 0.92506045]	[482.82815552 210.77760315 0.90915686]	[436.6282959 205.70388794 0.83510464]	[503.27297974 197.99848938 0.92710042]	[5.34157471e+02 7.82988831e+02 7.65192807e-01]	[5.44355713e+02 7.70214600e+02 7.29624450e-01]	[518.72314453 703.38153076 0.72990632]	[4.90576660e+02 8.93332886e+02 8.05244088e-01]	[4.75076202e+02 8.90811279e+02 7.83167303e-01]	[4.87942169e+02 8.59950195e+02 6.81770980e-01]
[472.52154541 223.71107483 0.84052014]	[477.72616577 285.23855591 0.85696065]	[405.87393188 290.38720703 0.78466123]	[382.72024536 398.17355347 0.88503122]	[380.35366821 503.46127319 0.88062608]	[544.33575439 280.15383911 0.87078124]	[567.44854736 387.90490723 0.81526017]	[582.97766113 487.98718262 0.88171959]	[485.48275757 511.08007812 0.66192478]	[441.7116394 516.16540527 0.67138243]	[462.26147461 685.4642334 0.8557747 ]	[482.82070923 849.7890625 0.85547429]	[539.23382568 508.46652222 0.67427915]	[559.69573975 682.92370605 0.84103316]	[523.9654541 705.99938965 0.87428296]	[459.59161377 213.37976074 0.92826772]	[482.82028198 210.80953979 0.91793019]	[436.62695312 208.24520874 0.82627332]	[503.25891113 198.00346375 0.92670876]	[526.51293945 772.73925781 0.79283559]	[541.8270874 767.56182861 0.77160567]	[518.69030762 693.20471191 0.71999133]	[4.93048676e+02 8.93366211e+02 8.00222874e-01]	[4.72605804e+02 8.90842712e+02 7.78271675e-01]	[4.87945648e+02 8.59967834e+02 6.81410551e-01]
[472.51434326 223.73623657 0.83971679]	[477.72879028 285.24664307 0.85769296]	[405.88482666 290.3861084 0.78386772]	[380.35614014 398.20172119 0.88937783]	[380.3503418 503.4666748 0.88291049]	[544.33703613 280.16671753 0.8697924 ]	[567.45556641 390.44174194 0.81478482]	[582.96417236 487.98660278 0.88074195]	[485.47073364 511.08596802 0.6637069 ]	[441.7024231 516.17077637 0.6715945 ]	[462.25952148 685.43878174 0.8488844 ]	[482.82235718 849.79272461 0.85341215]	[539.22753906 508.47113037 0.67491001]	[559.77032471 682.85797119 0.8447032 ]	[523.81634521 700.8548584 0.86687291]	[459.60025024 213.3999176 0.93198293]	[482.81655884 210.85456848 0.92365795]	[436.62939453 205.76751709 0.8270489 ]	[503.26443481 198.0092926 0.92793715]	[528.98388672 765.03735352 0.80708361]	[5.41831177e+02 7.52237305e+02 7.46521890e-01]	[513.5871582 688.00976562 0.73678225]	[4.90572052e+02 8.93357056e+02 7.95166075e-01]	[4.75067810e+02 8.90839172e+02 7.74744153e-01]	[4.87946869e+02 8.59981445e+02 6.73283875e-01]
[470.04629517 226.21858215 0.84063584]	[477.71710205 285.23962402 0.85641831]	[405.88235474 290.3815918 0.78497285]	[382.71972656 398.18518066 0.88593113]	[380.34591675 503.43780518 0.88594842]	[544.32763672 280.16271973 0.87029654]	[565.08325195 390.42202759 0.81485516]	[582.92999268 488.02056885 0.87680125]	[485.45904541 511.06741333 0.66545743]	[441.70889282 516.15643311 0.66876322]	[462.24713135 685.38311768 0.84408087]	[482.81793213 849.77459717 0.85357308]	[539.19348145 505.98092651 0.66902119]	[559.76708984 680.34216309 0.83690506]	[523.81201172 695.74676514 0.87689841]	[459.59713745 213.4276886 0.93867368]	[482.80999756 210.8886261 0.92620867]	[436.62857056 205.78462219 0.82485163]	[503.26757812 198.02961731 0.92646158]	[526.43145752 754.8013916 0.79902971]	[541.72894287 747.14294434 0.79799873]	[513.6137085 685.55609131 0.76035398]	[4.90576355e+02 8.93357788e+02 7.93530822e-01]	[4.72604309e+02 8.90840210e+02 7.73421466e-01]	[4.87952576e+02 8.59971191e+02 6.65339112e-01]
[470.05340576 226.23457336 0.84037215]	[477.72003174 285.2414856 0.85809439]	[405.88827515 290.38061523 0.78484726]	[380.34817505 398.20394897 0.89198732]	[380.35394287 503.46630859 0.88010049]	[544.32885742 280.16864014 0.87012184]	[565.08392334 387.93051147 0.81690127]	[582.9083252 490.48095703 0.87488735]	[485.46102905 511.05209351 0.66399717]	[441.7124939 516.15411377 0.66623515]	[462.22277832 685.38140869 0.84027344]	[482.81994629 849.78875732 0.85376942]	[539.190979 505.95898438 0.66933811]	[559.7935791 680.32196045 0.83336711]	[523.8145752 688.12719727 0.89961857]	[459.60971069 213.45527649 0.94223768]	[482.80706787 210.91896057 0.92954522]	[436.66714478 208.27203369 0.82902408]	[503.2515564 198.05781555 0.92337871]	[523.93255615 749.62005615 0.87126994]	[539.18609619 744.49108887 0.76887643]	[516.16345215 680.40197754 0.71976131]	[4.90571747e+02 8.93354797e+02 7.90012896e-01]	[4.72595581e+02 8.90839417e+02 7.74389565e-01]	[4.87961761e+02 8.59996155e+02 6.64686263e-01]
[472.52609253 226.25509644 0.8417995 ]	[477.71560669 285.23751831 0.85804027]	[405.88137817 290.37542725 0.78558534]	[382.71835327 398.17556763 0.88458848]	[380.3444519 503.44244385 0.88508266]	[544.33111572 280.16967773 0.87074459]	[567.44342041 390.46621704 0.81894279]	[582.87780762 490.49191284 0.87343884]	[485.43469238 508.49551392 0.67011327]	[441.69885254 513.59716797 0.66198671]	[462.21075439 682.94171143 0.83382094]	[482.81433105 849.74255371 0.85472274]	[536.72497559 505.88372803 0.66967326]	[559.7989502 680.30419922 0.82237482]	[523.82714844 685.4697876 0.87361431]	[459.61807251 213.46257019 0.94361663]	[482.82049561 213.29071045 0.93148232]	[436.66744995 205.78399658 0.83031571]	[503.25613403 198.07588196 0.91690332]	[523.86608887 746.96313477 0.86548889]	[5.36662048e+02 7.36799927e+02 7.14502394e-01]	[516.19519043 670.11621094 0.69002777]	[4.90572876e+02 8.93362610e+02 7.93045759e-01]	[4.75065918e+02 8.90844543e+02 7.75085390e-01]	[4.87943115e+02 8.59941589e+02 6.57487512e-01]
[472.5256958 226.25990295 0.84133726]	[477.70663452 285.2366333 0.85642797]	[405.84927368 290.36791992 0.78720212]	[380.3588562 398.18164062 0.8843292 ]	[380.33288574 503.43499756 0.8881647 ]	[544.33935547 280.17279053 0.86799604]	[565.07415771 390.45791626 0.81797218]	[582.85430908 490.52807617 0.86845195]	[485.41137695 508.48135376 0.6722368 ]	[441.68572998 513.58520508 0.6595757 ]	[462.20852661 682.89709473 0.8288942 ]	[482.81231689 849.72515869 0.85337806]	[536.69873047 503.43203735 0.6655938 ]	[559.75128174 677.76672363 0.8109802 ]	[523.77893066 682.96594238 0.84419888]	[459.62240601 213.47010803 0.9446609 ]	[482.81088257 213.29394531 0.92898542]	[436.6697998 205.7709198 0.83375978]	[503.24606323 198.07235718 0.91948718]	[523.86260986 744.45233154 0.85375625]	[5.34179504e+02 7.31726318e+02 7.29143858e-01]	[516.18658447 667.57116699 0.67722553]	[4.90570343e+02 8.93349060e+02 7.96492875e-01]	[4.72605957e+02 8.90822937e+02 7.76557922e-01]	[4.87931702e+02 8.57462158e+02 6.58860683e-01]
[472.534729 226.28669739 0.84294695]	[477.70443726 285.25357056 0.85563743]	[405.8475647 290.37011719 0.78793138]	[382.72351074 398.17633057 0.88446045]	[380.32849121 503.43029785 0.89034313]	[544.34283447 280.19195557 0.8665204 ]	[565.07104492 390.46868896 0.81548047]	[582.83837891 490.52456665 0.86545902]	[485.40734863 508.49667358 0.67030203]	[441.68484497 513.58746338 0.65978533]	[459.85299683 682.90527344 0.82915825]	[482.81253052 849.67858887 0.85211182]	[536.70098877 505.8901062 0.66222358]	[559.7121582 677.80072021 0.8183713 ]	[521.40136719 682.9352417 0.81634527]	[459.62756348 213.49343872 0.94785893]	[482.81469727 213.31964111 0.93138337]	[436.68771362 205.76022339 0.83928567]	[503.25811768 198.08036804 0.91796452]	[523.77282715 741.89605713 0.82688653]	[531.61920166 729.20825195 0.72933012]	[5.13587891e+02 6.67515869e+02 6.24294758e-01]	[4.90570618e+02 8.93329895e+02 7.96180129e-01]	[4.75064972e+02 8.90802124e+02 7.76721656e-01]	[4.87925903e+02 8.57409119e+02 6.53651118e-01]
[472.53436279 226.287323 0.84314775]	[477.70205688 285.2409668 0.85579842]	[405.84909058 290.37322998 0.78785259]	[380.35687256 398.19363403 0.88707846]	[380.33032227 503.43179321 0.89031506]	[544.33666992 280.17944336 0.86732829]	[565.06750488 390.43377686 0.81328219]	[582.84051514 490.52774048 0.86550629]	[485.40112305 508.48480225 0.67060649]	[441.68203735 513.57666016 0.65853304]	[459.85159302 682.91339111 0.8289963 ]	[482.81195068 849.67260742 0.85082531]	[536.68463135 503.4395752 0.65943587]	[559.71557617 677.80883789 0.81936765]	[521.39868164 682.92999268 0.81598586]	[459.62701416 213.49523926 0.94776028]	[482.81445312 213.32170105 0.93140137]	[436.69351196 205.74966431 0.83776772]	[503.26010132 198.07920837 0.91732049]	[523.78057861 741.9006958 0.82676303]	[5.31625366e+02 7.29209900e+02 7.26690531e-01]	[5.13585815e+02 6.67513000e+02 6.23263955e-01]	[4.90568207e+02 8.93322876e+02 7.96074271e-01]	[4.72604218e+02 8.90790649e+02 7.77871609e-01]	[4.87928375e+02 8.57404724e+02 6.52195096e-01]
[472.56375122 228.76931763 0.84535849]	[477.70852661 285.24179077 0.85654449]	[405.86123657 290.35842896 0.78690755]	[382.72213745 398.18545532 0.88582867]	[380.30706787 503.39813232 0.90155345]	[544.33807373 280.1885376 0.87095833]	[565.06231689 390.42010498 0.8167606 ]	[582.82745361 490.52511597 0.86341572]	[485.38162231 508.4699707 0.67015988]	[439.32086182 511.06976318 0.6554684 ]	[459.83898926 682.87164307 0.8294282 ]	[482.81747437 849.68371582 0.84983683]	[536.64819336 503.42962646 0.65354466]	[559.73150635 677.75836182 0.81501985]	[521.29309082 680.32208252 0.78214681]	[459.63070679 213.50892639 0.94706786]	[482.84768677 213.33514404 0.93319935]	[436.69949341 205.77697754 0.83502209]	[503.28927612 198.08938599 0.90586597]	[521.36358643 734.23413086 0.85199773]	[529.03759766 726.61523438 0.75733447]	[5.08505005e+02 6.64960144e+02 6.20953262e-01]	[4.90555450e+02 8.93341003e+02 7.89848447e-01]	[4.72591309e+02 8.90806519e+02 7.72657037e-01]	[4.87937531e+02 8.57426880e+02 6.52362049e-01]
[472.59893799 228.86938477 0.85262179]	[477.72293091 282.76654053 0.86610329]	[405.85614014 287.88128662 0.78796709]	[382.74462891 398.14312744 0.88533241]	[380.30349731 503.42282104 0.90081775]	[544.33886719 280.17330933 0.88677311]	[565.05889893 387.89178467 0.81678879]	[582.79516602 490.56680298 0.85393518]	[485.37243652 508.47888184 0.67243481]	[439.30551147 511.07299805 0.65497965]	[459.79040527 682.86364746 0.8344959 ]	[4.82773987e+02 8.49624634e+02 8.40657175e-01]	[536.64312744 503.44049072 0.65261942]	[559.71917725 677.76696777 0.81336427]	[521.22937012 677.7989502 0.77880073]	[459.64251709 215.8848114 0.94339788]	[482.87268066 213.38815308 0.94198561]	[439.10476685 205.76205444 0.82674229]	[503.34820557 198.0821228 0.898206 ]	[521.30688477 734.21875 0.84731501]	[528.97576904 726.5914917 0.75379282]	[5.05992310e+02 6.64929138e+02 6.33948028e-01]	[4.90556549e+02 8.93319580e+02 7.88634062e-01]	[4.72586029e+02 8.90798218e+02 7.69866526e-01]	[4.85464935e+02 8.57387146e+02 6.39901280e-01]
[475.07339478 231.33378601 0.85877037]	[477.72930908 282.7796936 0.86418438]	[405.87213135 290.34463501 0.78417325]	[382.75097656 398.14828491 0.88323426]	[380.29571533 503.4135437 0.90111011]	[544.33917236 280.18450928 0.87616462]	[565.04925537 387.89395142 0.82000452]	[582.79516602 490.53677368 0.8574385 ]	[485.37423706 508.46420288 0.67122459]	[439.30847168 511.0592041 0.65476322]	[459.77944946 680.40631104 0.8331756 ]	[4.82752533e+02 8.49622803e+02 8.42703640e-01]	[534.17590332 503.42819214 0.65338546]	[559.71722412 677.77209473 0.80984306]	[521.29138184 680.4006958 0.80304098]	[459.65084839 215.92689514 0.94290233]	[482.88311768 213.41833496 0.94461679]	[439.11639404 205.77262878 0.82895476]	[503.36001587 198.05513 0.90230989]	[521.28430176 739.36120605 0.8363843 ]	[526.54650879 729.15002441 0.74470556]	[5.08512543e+02 6.65036194e+02 6.43324733e-01]	[4.90572205e+02 8.93309326e+02 7.86712050e-01]	[4.72590515e+02 8.90791382e+02 7.66388893e-01]	[4.85434174e+02 8.57392395e+02 6.41111135e-01]
[475.08685303 231.35386658 0.86294693]	[477.72802734 285.23791504 0.86179841]	[405.86846924 290.35040283 0.78403336]	[382.72924805 398.14981079 0.88637829]	[380.29803467 503.43969727 0.89595544]	[544.33776855 280.19363403 0.86530215]	[565.03979492 387.86709595 0.81819248]	[582.79534912 490.55026245 0.85759825]	[485.36633301 508.4624939 0.6746884 ]	[439.31100464 511.06222534 0.65944791]	[459.77072144 680.37194824 0.82720232]	[4.82739868e+02 8.49618164e+02 8.42902184e-01]	[534.14782715 503.42904663 0.65660208]	[559.76971436 677.75817871 0.81321156]	[521.32971191 682.93792725 0.83935386]	[459.66079712 215.94235229 0.94059837]	[482.89102173 213.44313049 0.94580197]	[439.11355591 205.77337646 0.83158278]	[503.36282349 198.08009338 0.89520097]	[521.32348633 741.95727539 0.85489172]	[529.03179932 731.652771 0.748707 ]	[5.08541351e+02 6.67503418e+02 6.62991285e-01]	[4.90560394e+02 8.93301208e+02 7.87911892e-01]	[4.72587433e+02 8.90787964e+02 7.66479492e-01]	[4.85422729e+02 8.57390930e+02 6.42963052e-01]
[475.10110474 231.38050842 0.86865258]	[477.71243286 282.75875854 0.86347485]	[405.88287354 287.87243652 0.78309143]	[382.71868896 398.171875 0.89050055]	[380.29046631 503.45880127 0.89453852]	[544.32843018 280.18234253 0.86809605]	[565.0189209 385.35131836 0.82388192]	[582.78814697 490.54806519 0.85462278]	[485.3732605 505.98025513 0.67443794]	[439.32269287 511.04794312 0.65724123]	[459.76116943 680.36950684 0.82145369]	[4.82732117e+02 8.49628296e+02 8.45124245e-01]	[534.16094971 503.41247559 0.65933329]	[559.78662109 677.78515625 0.81603992]	[521.36889648 685.394104 0.8489455 ]	[459.6651001 215.96003723 0.94017446]	[482.90298462 213.4586792 0.94831812]	[439.10949707 205.75134277 0.8330397 ]	[503.36029053 198.06881714 0.89602321]	[521.31793213 746.95861816 0.86835599]	[5.29000427e+02 7.36801819e+02 7.20519125e-01]	[5.11068420e+02 6.67555786e+02 6.52590036e-01]	[4.90570923e+02 8.93302551e+02 7.89715588e-01]	[4.72592224e+02 8.90794312e+02 7.67039895e-01]	[4.85418915e+02 8.57406860e+02 6.42172575e-01]
[475.08786011 231.41241455 0.87109208]	[477.70809937 282.75735474 0.86486089]	[405.90161133 290.34368896 0.78341627]	[380.35507202 398.15499878 0.88927829]	[380.28222656 503.43844604 0.90059674]	[544.31646729 280.18624878 0.86969531]	[565.01525879 385.38464355 0.82138187]	[582.78643799 490.51925659 0.85599202]	[485.40057373 508.46609497 0.67638612]	[441.68695068 511.0848999 0.66192508]	[459.80737305 682.9118042 0.83556825]	[482.73928833 849.66235352 0.85168087]	[536.6663208 503.42562866 0.66744256]	[559.79418945 677.76342773 0.81338292]	[521.40106201 685.54431152 0.86342311]	[459.66247559 215.97999573 0.93816113]	[482.9024353 213.48706055 0.95278847]	[439.10678101 205.75863647 0.83090198]	[503.34780884 198.08938599 0.89296448]	[523.784729 747.05743408 0.87734765]	[5.31608215e+02 7.39398499e+02 7.35170424e-01]	[5.13585327e+02 6.72638000e+02 6.68119311e-01]	[4.90572052e+02 8.93328796e+02 7.91769147e-01]	[4.72591034e+02 8.90818176e+02 7.72801638e-01]	[4.85438934e+02 8.57425232e+02 6.44403696e-01]
[475.08242798 231.42196655 0.87018687]	[477.70983887 282.75952148 0.86369735]	[405.90429688 287.87826538 0.78299809]	[382.73217773 398.13259888 0.88603824]	[380.27633667 503.44332886 0.90125978]	[544.31567383 280.19546509 0.86674988]	[565.02648926 387.86254883 0.81780618]	[582.78369141 490.51678467 0.85434985]	[485.39642334 505.96664429 0.67920572]	[441.68804932 511.06109619 0.66315049]	[459.84793091 682.94799805 0.8389982 ]	[482.75283813 849.67034912 0.85222358]	[536.65539551 503.38391113 0.66985744]	[559.81018066 677.77960205 0.81581396]	[523.75219727 685.57983398 0.8745057 ]	[459.66378784 215.99136353 0.93644595]	[482.89413452 213.50175476 0.95284534]	[439.1048584 205.76998901 0.8270272 ]	[503.34552002 198.10412598 0.89118212]	[523.84838867 747.10913086 0.88433087]	[5.34177124e+02 7.41926147e+02 7.40439892e-01]	[513.62683105 675.20690918 0.68606967]	[4.93049042e+02 8.93331238e+02 7.91468918e-01]	[4.72593109e+02 8.90818787e+02 7.74660408e-01]	[4.85442444e+02 8.57452942e+02 6.45919979e-01]
[475.06481934 231.4385376 0.86924529]	[477.69900513 282.73522949 0.86611605]	[405.89819336 287.87115479 0.78402102]	[382.73049927 398.1277771 0.88511729]	[380.28671265 503.46228027 0.89628118]	[544.30957031 280.17184448 0.87020427]	[565.02600098 385.35961914 0.82179755]	[582.79663086 490.5065918 0.85762072]	[485.40625 505.95446777 0.67913657]	[441.6882019 511.04730225 0.663499 ]	[459.84585571 682.96331787 0.84246171]	[482.7543335 849.65338135 0.85248649]	[536.66882324 503.37130737 0.67236984]	[559.81939697 677.77746582 0.8202734 ]	[523.82324219 688.02728271 0.8963058 ]	[459.66082764 216.01211548 0.93514854]	[482.87780762 213.52436829 0.95285141]	[439.10394287 205.79006958 0.82739818]	[503.3374939 198.12997437 0.89271629]	[523.87591553 749.62628174 0.86768943]	[536.684021 744.49389648 0.75621212]	[516.17755127 677.80407715 0.73129547]	[4.90562103e+02 8.93340088e+02 7.93495893e-01]	[4.72583313e+02 8.90825317e+02 7.77899086e-01]	[4.85454163e+02 8.57411377e+02 6.46249831e-01]
[475.08068848 233.81759644 0.87422478]	[477.69775391 282.75158691 0.86342365]	[405.88638306 287.8727417 0.78406489]	[382.7454834 398.11889648 0.88127065]	[380.29266357 503.48345947 0.89010084]	[544.31304932 280.19033813 0.8678571 ]	[565.02459717 387.86584473 0.8226065 ]	[582.83398438 490.50985718 0.86296111]	[485.40625 508.45770264 0.68040496]	[441.68408203 511.08755493 0.66546988]	[462.20498657 685.40270996 0.84353042]	[482.79833984 849.72503662 0.85332882]	[536.65753174 503.41104126 0.67353946]	[559.82781982 677.79223633 0.82540262]	[523.85742188 688.05230713 0.90752143]	[459.67199707 216.03474426 0.93383056]	[482.8890686 213.54351807 0.95283151]	[439.11392212 205.77708435 0.829575 ]	[503.33520508 198.1552124 0.88317573]	[523.88922119 749.6517334 0.87102699]	[536.71191406 744.5112915 0.76769215]	[516.21142578 677.81542969 0.74248701]	[4.90578522e+02 8.93349915e+02 7.92170107e-01]	[4.72598633e+02 8.90836609e+02 7.79398441e-01]	[4.87945648e+02 8.59946655e+02 6.50786579e-01]
[475.10110474 233.8404541 0.8806082 ]	[477.70748901 282.77059937 0.86207569]	[405.91152954 290.35012817 0.78248316]	[382.75189209 398.12219238 0.88087535]	[380.27642822 503.4621582 0.89714265]	[544.31512451 280.19833374 0.86605358]	[565.02807617 387.8621521 0.8223598 ]	[582.8303833 490.47958374 0.86304671]	[485.39154053 505.97637939 0.68396401]	[441.68118286 511.07199097 0.66627449]	[462.2539978 685.40460205 0.84224939]	[4.82849548e+02 8.52190369e+02 8.49148333e-01]	[534.1706543 503.38943481 0.67193347]	[559.80175781 677.76495361 0.82099277]	[523.88409424 688.16540527 0.89869404]	[459.68423462 216.0579071 0.92979753]	[482.91061401 215.89546204 0.94871002]	[439.13793945 205.76937866 0.83078605]	[503.37033081 200.59793091 0.87461281]	[523.9475708 752.16479492 0.8546837 ]	[539.20965576 747.00378418 0.79134154]	[516.2144165 680.39581299 0.74128199]	[4.93050537e+02 8.93350952e+02 7.91068733e-01]	[4.72606781e+02 8.90840637e+02 7.79235959e-01]	[4.87985138e+02 8.62499939e+02 6.62319720e-01]
[475.10214233 233.85935974 0.8847878 ]	[477.72518921 285.2366333 0.86340874]	[405.9190979 290.35055542 0.78167742]	[382.75720215 398.13592529 0.88276589]	[380.27371216 503.48138428 0.89583266]	[544.32495117 280.21392822 0.86467773]	[565.02716064 387.86779785 0.82109076]	[582.83044434 490.48049927 0.86328208]	[485.40496826 508.45700073 0.6800552 ]	[441.6875 513.58636475 0.66490662]	[462.26876831 685.43096924 0.85182524]	[482.83880615 849.76409912 0.85275966]	[536.6539917 503.39987183 0.67116809]	[559.72186279 677.7913208 0.82699835]	[523.85748291 693.21929932 0.88130301]	[459.68927002 216.07313538 0.93010837]	[482.91055298 215.91978455 0.94874382]	[439.14526367 205.73963928 0.83081895]	[503.36950684 200.61820984 0.8704164 ]	[524.00524902 752.18817139 0.84794259]	[539.28765869 747.0324707 0.8271234 ]	[516.15600586 685.46234131 0.76331377]	[4.90576843e+02 8.93363403e+02 7.88799405e-01]	[4.72600128e+02 8.90840027e+02 7.76056767e-01]	[4.87981232e+02 8.59961304e+02 6.55463278e-01]
[475.09979248 233.87295532 0.88775826]	[477.72332764 285.23937988 0.8629868 ]	[408.39523315 290.35772705 0.78052443]	[382.76818848 398.137146 0.88079083]	[380.25442505 503.45089722 0.9050647 ]	[544.3157959 280.21490479 0.86550605]	[565.03936768 387.8850708 0.82030571]	[582.83673096 490.51931763 0.86210424]	[485.41766357 508.48269653 0.6762324 ]	[441.70022583 513.61169434 0.66674066]	[462.29019165 685.47277832 0.85813463]	[482.83795166 849.73199463 0.85475731]	[536.67437744 503.42376709 0.67011207]	[559.70300293 677.80407715 0.82523698]	[523.87573242 695.73266602 0.87754685]	[459.69482422 216.08708191 0.93061364]	[482.90771484 215.94903564 0.94699216]	[439.16329956 205.74873352 0.83342558]	[503.37625122 200.68121338 0.86970294]	[526.40020752 752.23797607 0.82081127]	[539.31915283 747.05914307 0.81493849]	[516.17504883 685.5065918 0.76568854]	[4.90569672e+02 8.93355408e+02 7.91032553e-01]	[4.72591980e+02 8.90824402e+02 7.77143002e-01]	[4.87970886e+02 8.57458313e+02 6.53696656e-01]
[475.11972046 233.87124634 0.89053071]	[480.10678101 285.28671265 0.86529177]	[408.41073608 290.38327026 0.78122991]	[382.83306885 398.13220215 0.86913395]	[380.24954224 503.447052 0.90473682]	[544.35040283 280.25076294 0.8593182 ]	[565.04602051 387.93014526 0.81459266]	[582.82617188 490.53561401 0.86155641]	[485.4447937 508.45452881 0.67135864]	[441.71282959 513.57928467 0.66441065]	[462.31100464 685.51397705 0.85886472]	[482.83990479 849.69903564 0.85079819]	[536.70556641 503.40762329 0.67081916]	[559.68664551 677.83972168 0.81975812]	[523.85852051 693.23846436 0.87638503]	[459.70999146 216.09344482 0.93277097]	[482.92684937 215.95652771 0.94284075]	[439.18457031 205.78691101 0.82796288]	[503.39224243 203.17893982 0.86551261]	[526.41119385 752.26306152 0.81040901]	[539.30371094 747.07147217 0.79932034]	[516.15966797 685.4901123 0.7522589 ]	[4.90572083e+02 8.93322449e+02 7.90562689e-01]	[4.72597931e+02 8.90788574e+02 7.74414599e-01]	[4.87961487e+02 8.57419556e+02 6.53949678e-01]
[475.13128662 233.89283752 0.89602506]	[480.12918091 285.30270386 0.86911213]	[408.43841553 290.40127563 0.78063023]	[382.85064697 398.14682007 0.86572206]	[380.24090576 503.46005249 0.90191102]	[544.37402344 282.67556763 0.85556298]	[565.04724121 387.89254761 0.81430173]	[582.81542969 493.03649902 0.85962391]	[485.47589111 508.46865845 0.66825932]	[441.73208618 513.58178711 0.66602153]	[462.31707764 685.54705811 0.86281288]	[482.83773804 849.69171143 0.85148942]	[536.74517822 503.43438721 0.67521924]	[557.2545166 680.31292725 0.81927705]	[523.82873535 693.24725342 0.87106568]	[459.71533203 216.11679077 0.9283489 ]	[482.94189453 215.97108459 0.93971384]	[439.22418213 208.28833008 0.82151401]	[503.40893555 203.20085144 0.86022431]	[523.95684814 752.29364014 0.81477714]	[539.25463867 747.09448242 0.79886621]	[513.66168213 685.50646973 0.75441265]	[4.90570251e+02 8.93299744e+02 7.90805459e-01]	[4.72601379e+02 8.90768921e+02 7.73984194e-01]	[4.87969574e+02 8.57402954e+02 6.61095381e-01]
[475.11981201 233.90718079 0.89722276]	[480.1574707 285.31604004 0.87356716]	[408.47302246 290.39663696 0.77854902]	[382.8427124 398.14816284 0.86784184]	[380.23492432 503.45370483 0.90297341]	[544.40002441 282.70062256 0.85059243]	[565.05938721 390.42330933 0.81339395]	[582.80743408 493.05184937 0.85998654]	[485.47683716 508.4553833 0.66768521]	[441.72998047 511.08105469 0.66458064]	[462.3243103 685.57739258 0.85945904]	[482.85662842 849.73461914 0.85521376]	[536.7376709 503.42355347 0.67606694]	[557.25439453 680.3548584 0.82201189]	[523.793396 693.23858643 0.87004644]	[459.70605469 216.12084961 0.92787826]	[482.95285034 215.98298645 0.93581456]	[439.23608398 208.3150177 0.828677 ]	[503.45852661 205.69206238 0.85898912]	[523.88494873 754.83557129 0.81049174]	[539.18035889 747.17224121 0.77145106]	[513.62902832 685.51641846 0.75658792]	[4.90554504e+02 8.93336853e+02 7.95191050e-01]	[4.72587097e+02 8.90802063e+02 7.79473603e-01]	[4.87998810e+02 8.57442566e+02 6.69364810e-01]
[475.15658569 233.94816589 0.90559793]	[480.16049194 287.80453491 0.87441963]	[408.47564697 290.43692017 0.78000814]	[382.85394287 398.17190552 0.86950904]	[380.2388916 503.49563599 0.89797235]	[544.40014648 282.70019531 0.84972459]	[565.05950928 390.41677856 0.81234312]	[582.79724121 493.08117676 0.86084455]	[485.49365234 508.52770996 0.66247028]	[441.75897217 513.6383667 0.66696507]	[462.34091187 688.01300049 0.8604126 ]	[482.84701538 849.71411133 0.8570767 ]	[539.18231201 505.94802856 0.67294115]	[557.20532227 680.41522217 0.81966823]	[523.77001953 695.79534912 0.85969532]	[459.72909546 216.16065979 0.92394167]	[485.34677124 216.03330994 0.9158662 ]	[439.2472229 208.29977417 0.84677136]	[503.48052979 205.75645447 0.86280942]	[523.85003662 757.37390137 0.79941565]	[536.72076416 749.60632324 0.7627992 ]	[513.59674072 685.56585693 0.75687003]	[4.90556671e+02 8.93359192e+02 7.99747646e-01]	[4.72580109e+02 8.90817078e+02 7.83794880e-01]	[4.87982178e+02 8.57411377e+02 6.68921709e-01]
[477.61972046 234.0223999 0.91529441]	[480.17333984 287.887146 0.87821233]	[410.94696045 292.88812256 0.78179526]	[382.85229492 398.16833496 0.87187433]	[380.2175293 503.47000122 0.90403682]	[544.42480469 285.25280762 0.83443981]	[565.05511475 390.45999146 0.81403828]	[582.78924561 493.08786011 0.85991442]	[487.92453003 511.08602905 0.66076934]	[441.775177 516.19165039 0.67346054]	[462.34194946 688.00616455 0.8551318 ]	[482.85171509 849.7401123 0.85904568]	[539.1895752 508.47640991 0.67001033]	[557.20800781 682.83874512 0.82057643]	[521.42504883 695.73413086 0.84928143]	[459.77474976 218.57725525 0.92092782]	[485.43179321 216.1257019 0.89419377]	[439.29153442 208.29026794 0.84470224]	[505.88180542 208.34187317 0.85813046]	[523.80963135 759.8560791 0.81288821]	[534.18518066 749.6015625 0.76043445]	[511.09835815 685.5100708 0.74391419]	[4.90566528e+02 8.93352234e+02 8.04316163e-01]	[4.72599518e+02 8.90815308e+02 7.84563243e-01]	[4.87982178e+02 8.57430359e+02 6.73979580e-01]
[477.62786865 234.04821777 0.91612613]	[480.19815063 290.35473633 0.88285935]	[410.98471069 292.87246704 0.78031981]	[382.86395264 398.16421509 0.87122607]	[380.20996094 505.87213135 0.90123039]	[544.44415283 285.31704712 0.82884943]	[565.05523682 390.45184326 0.81235868]	[582.79473877 493.11233521 0.85612947]	[487.96417236 516.17474365 0.65996045]	[441.78411865 518.74945068 0.67870277]	[462.34558105 688.03955078 0.84603727]	[482.8604126 849.79577637 0.85538381]	[539.23974609 511.08776855 0.67014945]	[557.22064209 682.88635254 0.8282479 ]	[521.42401123 693.21020508 0.84792906]	[459.78408813 218.59368896 0.91901177]	[485.45245361 216.15884399 0.88782424]	[439.33389282 210.77761841 0.83116841]	[505.90185547 210.81617737 0.85782945]	[521.39239502 762.41955566 0.81511807]	[5.31613770e+02 7.49709656e+02 7.29634523e-01]	[513.58074951 685.45788574 0.73773879]	[4.90570343e+02 8.93348938e+02 8.01330388e-01]	[4.72603027e+02 8.90816406e+02 7.81613708e-01]	[4.87983765e+02 8.59944336e+02 6.73707783e-01]
[477.62756348 234.08200073 0.91900855]	[480.19415283 290.41052246 0.88985407]	[410.99359131 292.90222168 0.78449029]	[382.84387207 398.20391846 0.87087989]	[380.15115356 503.48678589 0.9079774 ]	[544.44885254 287.83587646 0.82777083]	[565.0715332 392.97613525 0.81454676]	[582.79547119 495.63140869 0.85994393]	[487.92459106 516.17095947 0.66455877]	[441.7663269 518.7555542 0.67753696]	[462.35934448 688.06347656 0.8501386 ]	[482.87088013 852.17913818 0.85492563]	[539.21490479 511.08435059 0.664253 ]	[557.27044678 682.9520874 0.83829778]	[523.76464844 693.18603516 0.84468162]	[459.77713013 218.64100647 0.90827513]	[485.45281982 218.54893494 0.88206559]	[441.67282104 210.89833069 0.83845675]	[505.89523315 210.85801697 0.86098987]	[521.39978027 762.46405029 0.78847563]	[5.31609131e+02 7.52183350e+02 6.87847793e-01]	[513.63299561 685.42437744 0.70709318]	[4.90576202e+02 8.93323242e+02 8.00567865e-01]	[4.72606995e+02 8.90797180e+02 7.82368422e-01]	[4.87996887e+02 8.59956238e+02 6.75664008e-01]
[477.66174316 236.45721436 0.92404991]	[480.20922852 292.89178467 0.89559811]	[410.99911499 292.96017456 0.78951007]	[382.84182739 398.21737671 0.87301064]	[380.09805298 503.49145508 0.90831304]	[544.46453857 290.39904785 0.82606703]	[565.065979 395.50720215 0.82355428]	[582.78497314 498.16210938 0.87614959]	[487.9185791 516.19006348 0.66350996]	[441.77832031 518.76861572 0.67001045]	[462.36965942 688.14624023 0.83755457]	[482.87905884 852.23431396 0.85334587]	[539.18682861 513.5958252 0.65980172]	[557.2668457 685.37445068 0.85089421]	[521.44281006 695.74786377 0.84078336]	[459.81393433 221.11560059 0.90032583]	[485.48303223 218.62054443 0.86726022]	[441.68084717 210.88887024 0.84196138]	[505.91009521 210.91078186 0.86688572]	[521.40466309 762.51324463 0.79703236]	[5.31595337e+02 7.52214966e+02 6.90693498e-01]	[513.60650635 685.51019287 0.69062829]	[4.90575378e+02 8.93330688e+02 7.97210217e-01]	[4.72606201e+02 8.90812866e+02 7.78925180e-01]	[4.87998138e+02 8.62500427e+02 6.77906811e-01]
[477.67071533 236.50309753 0.92379785]	[480.23251343 292.96130371 0.90818381]	[413.50183105 293.02633667 0.79410321]	[382.85357666 398.21453857 0.87455451]	[380.09759521 505.90982056 0.89872748]	[544.45831299 292.92529297 0.8395589 ]	[565.05474854 395.603302 0.82849449]	[582.77130127 498.23654175 0.88356674]	[485.49130249 516.19909668 0.67097795]	[441.7875061 518.77587891 0.67419624]	[462.375 688.14916992 0.83149034]	[482.87506104 852.26318359 0.85313469]	[536.72918701 513.61889648 0.65868634]	[557.22277832 685.42181396 0.85677165]	[521.42193604 695.81768799 0.84216225]	[459.80957031 221.20471191 0.89177465]	[485.47241211 218.66290283 0.86519527]	[441.68951416 213.31410217 0.84581298]	[505.92694092 213.31033325 0.87014288]	[521.40515137 764.99621582 0.80428839]	[5.31566406e+02 7.52277344e+02 6.81581497e-01]	[5.13601379e+02 6.85569092e+02 6.82980537e-01]	[4.90577148e+02 8.93346252e+02 7.96319962e-01]	[4.72603027e+02 8.90833923e+02 7.78151512e-01]	[4.87994812e+02 8.62553833e+02 6.87390089e-01]
[477.70797729 236.56752014 0.92011023]	[480.23455811 295.38894653 0.91045022]	[411.03710938 295.46673584 0.7962532 ]	[382.82791138 400.69268799 0.87666464]	[377.72659302 505.98193359 0.88997608]	[544.4453125 293.00012207 0.84648025]	[565.05029297 398.06533813 0.84696805]	[582.76165771 500.67181396 0.88902676]	[485.49353027 518.77246094 0.67681062]	[441.78964233 521.31933594 0.67908812]	[462.33111572 698.29748535 0.80192119]	[482.86703491 852.25909424 0.85548174]	[536.73297119 518.6786499 0.66745377]	[557.25146484 685.45593262 0.85597306]	[521.4296875 700.85760498 0.8589018 ]	[459.84396362 223.73054504 0.88846046]	[485.48995972 221.16770935 0.85340935]	[441.68389893 213.34382629 0.86400199]	[505.94213867 213.36793518 0.88045716]	[523.77502441 767.47705078 0.81718361]	[5.34108826e+02 7.57319153e+02 6.75234556e-01]	[511.07794189 688.07928467 0.72022438]	[4.90573700e+02 8.93368042e+02 8.01715076e-01]	[4.72588684e+02 8.90849915e+02 7.82156646e-01]	[4.87998108e+02 8.62533997e+02 6.85247302e-01]
[477.69528198 236.65365601 0.91035217]	[480.23812866 295.43933105 0.91847128]	[413.50256348 295.5368042 0.80317956]	[382.79281616 400.78875732 0.87636894]	[377.71231079 508.50534058 0.88132566]	[544.44311523 295.42153931 0.85242856]	[565.05737305 398.13879395 0.85160065]	[582.74371338 500.79504395 0.89835536]	[487.92050171 521.25427246 0.67660743]	[441.7930603 521.35198975 0.67619729]	[462.35568237 698.3347168 0.80475688]	[482.87564087 852.2822876 0.85551828]	[536.73486328 518.7175293 0.67029798]	[557.25244141 685.55566406 0.86358601]	[521.43463135 703.40258789 0.86674607]	[459.82235718 228.78340149 0.89509928]	[485.46798706 223.71565247 0.85573298]	[441.66027832 213.45370483 0.8729831 ]	[505.94747925 213.43443298 0.87978852]	[523.83007812 767.58068848 0.8371619 ]	[5.34184937e+02 7.59914368e+02 6.92166746e-01]	[511.08239746 688.15820312 0.70406932]	[4.93053162e+02 8.93387573e+02 8.00495446e-01]	[4.72593079e+02 8.93227417e+02 7.83307970e-01]	[4.87998718e+02 8.62569336e+02 6.87829435e-01]
[477.71563721 239.10600281 0.89997405]	[480.24200439 295.49310303 0.92507052]	[411.01159668 295.60321045 0.80436087]	[382.77639771 400.85379028 0.87735724]	[377.70513916 511.00762939 0.87809223]	[544.44244385 295.49090576 0.86326885]	[565.05792236 398.24060059 0.85960448]	[582.75073242 500.88461304 0.8999778 ]	[487.9335022 521.2421875 0.67796731]	[441.81085205 521.34088135 0.68272942]	[462.37527466 698.33758545 0.80259722]	[482.86590576 852.28540039 0.85661453]	[536.73303223 518.70880127 0.66802067]	[559.69042969 685.58850098 0.86111808]	[523.78387451 703.47924805 0.8810631 ]	[459.83026123 228.8659668 0.89885151]	[485.47192383 226.27865601 0.85830176]	[439.32870483 213.51210022 0.88632822]	[505.9776001 213.4768219 0.8909483]	[523.88787842 767.56829834 0.83945447]	[5.36740051e+02 7.59894226e+02 7.09008694e-01]	[513.59106445 690.61456299 0.72547263]	[4.90549469e+02 8.93394958e+02 8.00584853e-01]	[4.72549408e+02 8.93229431e+02 7.80075669e-01]	[4.87993744e+02 8.62567505e+02 6.84691787e-01]
[477.67333984 239.17993164 0.88405371]	[480.23150635 295.53985596 0.92809844]	[410.98535156 298.00823975 0.80735183]	[382.78561401 403.33660889 0.85613275]	[377.68301392 511.09988403 0.87414008]	[544.43273926 295.53607178 0.87054193]	[565.04962158 398.24389648 0.85720479]	[582.76654053 503.29187012 0.90089762]	[487.93637085 521.35021973 0.67870241]	[441.80905151 523.88793945 0.68019527]	[462.36193848 700.93115234 0.82041764]	[482.88174438 852.29248047 0.85724825]	[536.7142334 521.24951172 0.67521977]	[559.72521973 688.06231689 0.86552715]	[523.80187988 703.45684814 0.86387622]	[459.79504395 231.38233948 0.9159683 ]	[485.44674683 228.80796814 0.86810184]	[439.32254028 215.90055847 0.8866393 ]	[506.00143433 213.53338623 0.8874476 ]	[523.93475342 767.59088135 0.82598567]	[5.39206360e+02 7.59924866e+02 6.99159145e-01]	[513.65527344 688.16082764 0.71868777]	[4.90569427e+02 8.93375305e+02 8.03712606e-01]	[4.72572296e+02 8.93216614e+02 7.85608888e-01]	[4.88024170e+02 8.62571045e+02 6.83355510e-01]
[477.69680786 241.71577454 0.8703137 ]	[480.21810913 295.61547852 0.9284392 ]	[410.99182129 298.07699585 0.81423163]	[382.759552 405.89855957 0.84676731]	[377.65274048 516.12219238 0.8721652 ]	[544.40704346 295.59231567 0.87761617]	[565.05914307 400.63726807 0.85850734]	[582.78186035 503.35238647 0.90161341]	[487.97073364 523.82263184 0.67352641]	[441.83007812 523.92822266 0.67545289]	[462.39309692 703.45251465 0.81381625]	[482.90014648 852.30419922 0.857364 ]	[536.72723389 521.27679443 0.67352235]	[559.78948975 688.17694092 0.86043602]	[523.79473877 703.45159912 0.86256611]	[459.80459595 233.86569214 0.93385136]	[485.46777344 231.32627869 0.8796556 ]	[439.28707886 216.03167725 0.89291984]	[505.98049927 215.92163086 0.87592065]	[523.97918701 767.70196533 0.82248431]	[5.39280151e+02 7.62506226e+02 7.24087536e-01]	[513.63598633 688.1506958 0.72427768]	[4.93047791e+02 8.93348267e+02 8.02065372e-01]	[4.72586914e+02 8.90831360e+02 7.83890665e-01]	[4.90487183e+02 8.62578003e+02 6.87789559e-01]
[477.70440674 244.27568054 0.86362785]	[480.2024231 298.01223755 0.92847121]	[410.99969482 298.13815308 0.8135621 ]	[382.74209595 405.92108154 0.84849554]	[377.63336182 518.68261719 0.88372064]	[544.38568115 295.63574219 0.88215601]	[565.05639648 400.71395874 0.85979187]	[582.7666626 503.43222046 0.89761388]	[487.97644043 523.87054443 0.66946954]	[441.84518433 526.43457031 0.66741598]	[462.40802002 705.93652344 0.82760346]	[4.82909241e+02 8.52351990e+02 8.49708140e-01]	[536.73370361 521.31903076 0.67472637]	[559.84381104 690.66815186 0.85918474]	[523.81555176 705.94067383 0.87571859]	[459.81808472 233.93293762 0.94322366]	[485.49316406 231.41705322 0.88878465]	[439.32843018 216.09835815 0.88726318]	[506.01385498 215.970047 0.86592174]	[523.99395752 770.08337402 0.82002813]	[5.39293335e+02 7.64948120e+02 7.29892612e-01]	[513.65698242 690.68005371 0.71689612]	[4.90572998e+02 8.93345703e+02 7.98213780e-01]	[4.72574158e+02 8.90829041e+02 7.83618927e-01]	[4.90503662e+02 8.65100525e+02 6.91878438e-01]
[477.71435547 249.35247803 0.87703311]	[480.19067383 298.12112427 0.92717993]	[413.49542236 298.24542236 0.80793655]	[382.73962402 408.42559814 0.84449655]	[377.61920166 521.17468262 0.89057422]	[544.3793335 298.07070923 0.88539189]	[565.05780029 400.77905273 0.85756642]	[582.76403809 503.48040771 0.89243466]	[487.95291138 523.91998291 0.66723102]	[441.83013916 526.49261475 0.65791488]	[467.415802 703.51251221 0.8051939 ]	[4.82922424e+02 8.52369019e+02 8.41893137e-01]	[536.72711182 521.36273193 0.67441326]	[562.22290039 695.73303223 0.84449905]	[523.9050293 706.05480957 0.88228077]	[459.80395508 234.05091858 0.953408 ]	[487.92019653 233.90031433 0.90952897]	[439.29788208 218.58576965 0.86402649]	[508.46005249 216.11482239 0.8430723 ]	[523.99621582 770.14733887 0.82556385]	[5.39308411e+02 7.65018311e+02 7.54153907e-01]	[518.72131348 693.22186279 0.72781062]	[4.90547546e+02 8.93326599e+02 7.96443880e-01]	[4.72559174e+02 8.90803711e+02 7.79890656e-01]	[4.90498840e+02 8.65101440e+02 6.98558986e-01]
[477.70632935 251.90994263 0.90045089]	[480.20037842 300.62384033 0.91726941]	[413.51205444 300.77355957 0.7964232 ]	[382.72940063 410.99194336 0.84843928]	[377.65380859 521.28405762 0.90631247]	[544.40911865 298.20346069 0.87815773]	[565.03704834 403.24914551 0.84125543]	[582.78894043 505.91641235 0.88453621]	[487.9503479 526.45678711 0.67022794]	[441.847229 529.05810547 0.65664989]	[470.01858521 706.01171875 0.80187708]	[4.82932678e+02 8.52321838e+02 8.50747645e-01]	[536.71575928 523.88433838 0.68229121]	[562.2277832 698.31506348 0.83246464]	[523.92834473 708.54180908 0.8670395 ]	[459.828125 236.5173645 0.95855349]	[485.48834229 234.05950928 0.92298049]	[439.3276062 221.14002991 0.84525687]	[505.97363281 218.65342712 0.83421373]	[526.44348145 770.2802124 0.81142026]	[541.74334717 767.5112915 0.78092158]	[518.76208496 695.80657959 0.70929158]	[4.93048004e+02 8.93342346e+02 8.04933131e-01]	[4.72597015e+02 8.90800659e+02 7.86033034e-01]	[4.87983978e+02 8.62563599e+02 6.96499348e-01]
[477.6711731 254.41445923 0.9155643 ]	[480.20346069 300.7487793 0.90777445]	[411.03143311 303.30587769 0.78439325]	[382.73355103 416.02728271 0.8585695 ]	[377.60620117 521.34246826 0.90977383]	[544.42608643 300.69311523 0.8654868 ]	[565.02441406 403.31240845 0.83484071]	[582.79669189 508.46969604 0.86494118]	[487.95422363 531.57275391 0.65966684]	[441.84454346 536.68450928 0.66080582]	[472.57330322 708.57342529 0.8049165 ]	[482.96600342 852.2756958 0.85624129]	[539.17492676 526.49389648 0.67148948]	[562.24945068 700.89221191 0.84576952]	[523.96020508 708.59216309 0.87823832]	[459.82870483 236.63105774 0.94641209]	[485.46920776 236.52360535 0.91941053]	[441.6579895 226.24537659 0.83226454]	[505.92749023 226.227005 0.83340508]	[526.48138428 772.78637695 0.79580498]	[541.77789307 767.62164307 0.78039086]	[521.20941162 698.36761475 0.71775949]	[4.93055450e+02 8.93335510e+02 8.11898589e-01]	[4.72598907e+02 8.90769165e+02 7.93146372e-01]	[4.87987335e+02 8.60021301e+02 6.94664419e-01]
[477.66067505 254.57086182 0.92332649]	[480.21185303 303.30664062 0.89076686]	[411.01824951 308.32131958 0.77974105]	[380.35217285 416.16757202 0.87410569]	[377.5909729 523.82598877 0.91414636]	[544.44720459 303.24847412 0.84253365]	[565.03088379 405.88842773 0.8174901 ]	[582.78009033 511.09750366 0.8514086 ]	[487.92935181 531.59320068 0.66061705]	[441.81872559 536.69006348 0.66354692]	[472.58865356 708.51586914 0.81012785]	[482.97021484 852.30194092 0.8538546 ]	[536.74475098 528.9901123 0.67187756]	[562.24578857 703.3560791 0.85024732]	[523.98461914 711.21270752 0.8579483 ]	[459.82455444 239.10546875 0.9217639 ]	[485.47583008 239.05049133 0.88431776]	[441.6730957 228.77740479 0.83773577]	[505.88461304 228.85691833 0.85329884]	[526.4697876 775.35705566 0.79875666]	[541.79107666 770.09680176 0.79923487]	[521.22399902 703.47906494 0.75047863]	[4.90562775e+02 8.93340881e+02 8.14543307e-01]	[4.72585510e+02 8.90777893e+02 7.95569777e-01]	[4.88009491e+02 8.62526672e+02 6.94560826e-01]
[477.66738892 256.99963379 0.92504996]	[480.19235229 310.87417603 0.88481104]	[410.98028564 310.9447937 0.78104925]	[380.32620239 418.61471558 0.89067113]	[377.58959961 523.87060547 0.91651762]	[544.43920898 305.84283447 0.82663161]	[565.0199585 408.4664917 0.80936718]	[582.77038574 516.17840576 0.86279738]	[487.97109985 536.71081543 0.66488886]	[441.84197998 539.27539062 0.6744048 ]	[475.08288574 708.66723633 0.81383365]	[4.82967163e+02 8.52311462e+02 8.52104425e-01]	[539.19610596 534.11810303 0.67238057]	[562.23687744 703.44848633 0.86765313]	[523.97064209 713.75549316 0.85863203]	[459.822052 241.64744568 0.90293628]	[485.4859314 239.16522217 0.86936945]	[441.69873047 231.33830261 0.82725799]	[505.90893555 231.40867615 0.86531907]	[526.50219727 780.39117432 0.79627091]	[541.8079834 770.1729126 0.79280746]	[521.21002197 706.00128174 0.77672029]	[4.90545746e+02 8.93362488e+02 8.13170552e-01]	[4.72568329e+02 8.90796814e+02 7.95433342e-01]	[4.88001617e+02 8.62528931e+02 6.95906162e-01]
[477.66741943 256.9989624 0.92505783]	[480.19869995 310.87063599 0.88359535]	[410.98187256 310.94360352 0.78026378]	[380.3286438 418.61804199 0.89174473]	[377.59265137 523.86871338 0.91793168]	[544.45153809 305.84222412 0.82519567]	[565.03009033 408.47689819 0.80641001]	[582.76544189 516.18518066 0.86138839]	[487.98031616 536.70526123 0.6626491 ]	[441.84466553 539.26867676 0.67229843]	[475.08206177 708.67132568 0.81266731]	[482.96722412 852.30505371 0.8539272 ]	[539.20239258 534.11450195 0.67192256]	[562.24041748 703.44659424 0.8679142 ]	[523.97198486 713.75592041 0.85852838]	[459.82220459 241.64865112 0.90354395]	[485.48529053 239.1638031 0.87000138]	[441.70169067 231.3506012 0.82775247]	[505.91046143 231.40524292 0.86384147]	[526.49841309 780.38842773 0.79517561]	[541.80603027 770.17108154 0.78972352]	[521.21014404 706.00378418 0.77643472]	[4.90538849e+02 8.93362671e+02 8.14602017e-01]	[4.72561157e+02 8.90797180e+02 7.96868443e-01]	[4.88002319e+02 8.62519043e+02 6.96902514e-01]
[477.66757202 257.07550049 0.91800183]	[480.20550537 313.38952637 0.89091384]	[410.99017334 313.46252441 0.78586924]	[380.32159424 418.72091675 0.89945757]	[377.57876587 523.97070312 0.90939856]	[544.46191406 310.91101074 0.8243106 ]	[565.02697754 413.52996826 0.80830532]	[582.74645996 518.68188477 0.86793536]	[490.48681641 539.22924805 0.6586147 ]	[441.87454224 539.3059082 0.66097164]	[475.08447266 713.7456665 0.79437762]	[482.94802856 852.31036377 0.85454428]	[539.22790527 534.17333984 0.67212772]	[562.28356934 705.9732666 0.88705218]	[523.94970703 711.17852783 0.8616001 ]	[459.8041687 244.2204895 0.89216971]	[485.47058105 241.65507507 0.86526221]	[441.67129517 231.45277405 0.84470844]	[505.9168396 233.85150146 0.87063199]	[5.29038208e+02 7.82938049e+02 7.59236991e-01]	[5.41821899e+02 7.70235596e+02 7.34132290e-01]	[518.78778076 703.49017334 0.76821131]	[4.90524811e+02 8.93336731e+02 8.11187506e-01]	[4.72544556e+02 8.90784424e+02 7.95690417e-01]	[4.88006897e+02 8.62519592e+02 6.98378623e-01]
[477.67349243 259.64154053 0.89378792]	[480.17242432 315.99243164 0.9145118 ]	[408.46166992 316.11846924 0.7992304 ]	[380.30422974 421.35675049 0.8837204 ]	[377.50476074 529.03747559 0.85829729]	[544.39544678 315.947052 0.85415196]	[565.01538086 416.15811157 0.82314754]	[582.75482178 521.29925537 0.89405882]	[490.50396729 541.84857178 0.67199916]	[441.87686157 544.37097168 0.6777277 ]	[475.10702515 721.4666748 0.80964875]	[482.90820312 852.36401367 0.85744393]	[539.23468018 539.27606201 0.68449664]	[562.31286621 708.55822754 0.88111889]	[523.90216064 713.78411865 0.85552502]	[459.80187988 249.37776184 0.90064496]	[485.44482422 246.80415344 0.86190152]	[439.29638672 234.01828003 0.87420213]	[505.93121338 234.0017395 0.88161433]	[5.29039856e+02 7.85546814e+02 7.49876082e-01]	[5.41843445e+02 7.72781189e+02 7.14524865e-01]	[518.71142578 706.05615234 0.77089453]	[4.90533417e+02 8.93358948e+02 8.06567788e-01]	[4.72535614e+02 8.90832581e+02 7.98209906e-01]	[4.87969025e+02 8.65069458e+02 7.04457104e-01]
[477.6583252 262.15087891 0.87731147]	[480.18518066 316.05090332 0.92273742]	[408.45297241 318.56066895 0.80638057]	[380.28909302 423.86090088 0.87157816]	[377.48739624 531.62402344 0.85190737]	[544.39404297 316.00320435 0.86292183]	[565.02105713 418.7364502 0.85728276]	[582.80340576 523.81903076 0.91008562]	[490.53442383 544.41137695 0.66919243]	[441.88272095 544.49645996 0.6732344 ]	[472.60696411 723.89282227 0.79923606]	[482.9006958 852.36096191 0.85801071]	[539.26226807 541.86151123 0.69358993]	[562.35998535 708.66430664 0.87434882]	[523.909729 713.7923584 0.8566435]	[459.77047729 251.91178894 0.9182387 ]	[485.43179321 249.33351135 0.87052584]	[439.23999023 236.46086121 0.88477021]	[505.94674683 234.06019592 0.88131154]	[5.29014648e+02 7.88016785e+02 7.51430929e-01]	[5.41843323e+02 7.75324951e+02 7.01430917e-01]	[518.72216797 706.06860352 0.7775088 ]	[4.90547394e+02 8.93358521e+02 8.00955772e-01]	[4.72540894e+02 8.90839722e+02 7.93311119e-01]	[4.87962463e+02 8.65070679e+02 7.03573406e-01]
[477.66040039 262.2550354 0.86402202]	[480.15762329 316.13555908 0.92193949]	[408.4269104 318.63839722 0.80951911]	[380.28115845 426.36154175 0.85954511]	[377.48828125 536.64764404 0.8562969 ]	[544.36950684 316.0619812 0.87366492]	[565.04376221 421.17449951 0.86011368]	[582.78979492 523.93914795 0.90627432]	[490.52487183 544.45495605 0.66040152]	[441.88214111 546.98516846 0.66222382]	[475.09710693 721.44366455 0.79977334]	[482.92010498 852.32141113 0.86145943]	[539.26068115 544.34173584 0.69025499]	[562.37451172 711.20336914 0.87127984]	[523.91760254 718.81945801 0.84799087]	[459.76501465 254.36636353 0.92647785]	[485.4420166 251.83631897 0.88165712]	[439.21740723 236.51148987 0.88237965]	[505.95892334 236.42697144 0.87322593]	[526.53424072 788.03338623 0.79123366]	[5.41797241e+02 7.75353455e+02 7.14001119e-01]	[518.74597168 708.53027344 0.75644737]	[4.90535950e+02 8.93371643e+02 8.02478731e-01]	[4.72528961e+02 8.90828735e+02 7.95448780e-01]	[4.87974030e+02 8.62527954e+02 6.99709535e-01]
[477.68762207 267.27734375 0.86405659]	[480.1439209 318.53796387 0.92200977]	[408.43826294 318.6960144 0.80819619]	[380.27752686 428.96078491 0.85818493]	[375.08239746 539.18347168 0.86162531]	[544.36700439 316.12536621 0.88194561]	[565.04370117 421.23532104 0.86241096]	[582.81622314 523.99584961 0.90414566]	[490.53771973 546.96447754 0.65396589]	[441.90252686 549.52960205 0.64658993]	[477.59173584 723.92364502 0.81456244]	[482.93139648 852.30133057 0.86406517]	[539.25500488 544.39373779 0.69244641]	[562.37835693 713.75140381 0.86663061]	[523.95361328 718.85626221 0.83478969]	[459.79364014 254.46176147 0.94465744]	[485.46853638 251.95082092 0.89556509]	[439.26052856 236.651474 0.88459849]	[505.95205688 236.53436279 0.87815088]	[526.50012207 788.07434082 0.80160505]	[5.41790344e+02 7.77879395e+02 7.15851426e-01]	[518.78436279 708.5814209 0.74766111]	[4.90528168e+02 8.93339355e+02 8.06833148e-01]	[4.72531128e+02 8.90789917e+02 7.99269736e-01]	[4.87976379e+02 8.62495117e+02 6.98190153e-01]
[477.69470215 269.88156128 0.87674487]	[480.15228271 318.63580322 0.9254818 ]	[410.94244385 318.76620483 0.80251139]	[380.28118896 431.48794556 0.85455555]	[375.08746338 539.24487305 0.86858088]	[544.36474609 318.5604248 0.88796592]	[565.03277588 421.30575562 0.86101776]	[582.83331299 526.40484619 0.90053326]	[490.50341797 546.99884033 0.65795988]	[441.878479 549.57250977 0.65612769]	[477.67102051 723.95581055 0.82820547]	[4.85342072e+02 8.52372498e+02 8.46145034e-01]	[539.25439453 544.43096924 0.69700336]	[562.36743164 716.32385254 0.85797197]	[523.96246338 721.44128418 0.84125853]	[459.7906189 254.58363342 0.95960295]	[485.47796631 254.42958069 0.9169904 ]	[439.27615356 239.11682129 0.86913532]	[505.9631958 236.64956665 0.86070979]	[526.53723145 788.13330078 0.80486071]	[5.41811035e+02 7.80417664e+02 7.26494730e-01]	[521.21051025 708.66925049 0.7311548 ]	[4.90524536e+02 8.93342834e+02 7.97976792e-01]	[4.72541840e+02 8.90791809e+02 7.96546936e-01]	[4.90514160e+02 8.62579651e+02 7.01781809e-01]
[477.71337891 272.43066406 0.90056062]	[480.15386963 318.7477417 0.91878349]	[410.95767212 321.27993774 0.79098356]	[380.28036499 431.55587769 0.86007118]	[375.11257935 541.72253418 0.88136446]	[544.38238525 318.65597534 0.8829872 ]	[565.02722168 421.38842773 0.84975553]	[582.8225708 526.46136475 0.89376068]	[490.48065186 547.03131104 0.65573955]	[441.8815918 552.10662842 0.6526472 ]	[480.10778809 726.61126709 0.85908318]	[4.85416901e+02 8.52382080e+02 8.40486825e-01]	[539.23266602 544.46252441 0.69232905]	[562.39581299 721.41717529 0.86251897]	[524.03863525 723.9977417 0.83748883]	[459.80892944 257.0269165 0.96424574]	[485.48956299 254.56059265 0.92623413]	[439.24987793 239.16275024 0.86461747]	[505.95593262 239.09899902 0.85400152]	[528.96435547 788.18383789 0.79880255]	[5.41837891e+02 7.80476685e+02 7.30866969e-01]	[521.27880859 711.18762207 0.73186058]	[4.90517365e+02 8.93308533e+02 7.96298385e-01]	[4.72558197e+02 8.90747559e+02 7.98250556e-01]	[4.93078461e+02 8.65054688e+02 7.09309638e-01]
[477.67630005 274.88198853 0.90639585]	[480.17160034 321.18185425 0.91464692]	[410.96951294 323.75714111 0.78685194]	[380.29830933 434.04995728 0.86568481]	[377.51379395 541.82434082 0.89905179]	[544.39788818 318.7277832 0.8774724 ]	[565.03607178 423.85147095 0.83350503]	[582.82702637 526.52667236 0.88025218]	[490.48538208 552.10650635 0.6501801 ]	[441.87649536 557.19049072 0.65635782]	[480.14639282 726.64709473 0.8659355 ]	[4.85408142e+02 8.52398254e+02 8.38558555e-01]	[539.25689697 547.03210449 0.68042761]	[562.40515137 723.88824463 0.85453928]	[524.0177002 726.43920898 0.84282589]	[459.80923462 257.09814453 0.95887023]	[485.46810913 256.97207642 0.93094176]	[439.30670166 244.19329834 0.84500289]	[505.93356323 241.66343689 0.84180963]	[5.29000488e+02 7.88186523e+02 7.82771647e-01]	[5.41836853e+02 7.80477539e+02 7.25172818e-01]	[5.21257019e+02 7.11222412e+02 7.07786381e-01]	[4.90512817e+02 8.93356140e+02 7.96953797e-01]	[4.72544769e+02 8.90782166e+02 7.99360335e-01]	[4.93043610e+02 8.65067627e+02 7.08920538e-01]
[477.68029785 274.93441772 0.91659975]	[480.20166016 321.24517822 0.91333431]	[410.99835205 323.80557251 0.78427911]	[380.29882812 434.10375977 0.86736792]	[377.5100708 541.91375732 0.90271819]	[544.41693115 321.17007446 0.87011069]	[565.03466797 426.37332153 0.82425857]	[582.82067871 529.02227783 0.86999875]	[488.01699829 552.13848877 0.649836 ]	[441.8520813 557.23608398 0.66008878]	[480.16281128 729.09588623 0.86651349]	[4.85413269e+02 8.52395203e+02 8.34907889e-01]	[539.26715088 549.5446167 0.67967802]	[562.43353271 723.96459961 0.86957562]	[524.04168701 724.03179932 0.83388901]	[459.82885742 257.13897705 0.95184141]	[485.47415161 257.03326416 0.92390758]	[439.30404663 244.21679688 0.84396803]	[505.89932251 244.21888733 0.8437115 ]	[5.29049133e+02 7.88145142e+02 7.79333591e-01]	[5.41862976e+02 7.80439087e+02 7.30972767e-01]	[5.21278442e+02 7.11224915e+02 7.06852794e-01]	[4.90497955e+02 8.93330078e+02 7.95929551e-01]	[4.72540588e+02 8.90757874e+02 7.93631732e-01]	[4.93070831e+02 8.65075806e+02 7.03394115e-01]
[477.65029907 274.97723389 0.91753125]	[480.18325806 321.28378296 0.90445489]	[410.96328735 326.30581665 0.78012908]	[380.27355957 436.671875 0.88303471]	[377.52536011 544.33587646 0.90751845]	[544.40844727 321.19622803 0.868141 ]	[565.04541016 428.90539551 0.8176744 ]	[582.83270264 531.54150391 0.86408168]	[490.50350952 554.67449951 0.64977384]	[441.86773682 557.24969482 0.6598807 ]	[480.14086914 729.1439209 0.86100233]	[4.85368042e+02 8.52390320e+02 8.46959293e-01]	[539.29925537 552.08728027 0.67938972]	[562.42877197 724.01831055 0.88217509]	[524.03125 726.50531006 0.85010439]	[459.80862427 257.17346191 0.94625777]	[485.45394897 257.07666016 0.92124009]	[439.31130981 246.76200867 0.83783931]	[505.90551758 246.75331116 0.84449565]	[5.29056335e+02 7.88161865e+02 7.85095632e-01]	[5.41876038e+02 7.80452393e+02 7.35478401e-01]	[521.25927734 713.75469971 0.71506834]	[4.90484283e+02 8.93354858e+02 8.00865650e-01]	[4.72525513e+02 8.90786072e+02 7.97589421e-01]	[4.90543243e+02 8.65055481e+02 7.09218204e-01]
[477.66021729 275.02017212 0.92120069]	[480.17443848 323.74645996 0.89625436]	[410.94226074 326.3614502 0.77770019]	[380.27932739 439.0723877 0.88346368]	[377.51358032 544.3661499 0.90818542]	[544.40509033 321.23626709 0.86362749]	[565.04162598 428.94543457 0.81669235]	[582.84680176 531.62298584 0.86316925]	[490.5256958 557.18005371 0.65376419]	[441.88952637 559.72814941 0.66082168]	[480.11273193 729.14263916 0.85364282]	[482.98678589 852.37579346 0.85239089]	[539.30047607 552.10809326 0.68310571]	[562.42474365 726.4019165 0.88145971]	[524.02416992 726.48181152 0.8491267 ]	[459.8147583 257.21243286 0.93820375]	[485.46603394 257.11843872 0.90971488]	[439.31582642 246.78996277 0.83994287]	[505.89770508 246.78092957 0.84645551]	[5.29036621e+02 7.88195618e+02 7.82402992e-01]	[5.41864014e+02 7.82943359e+02 7.27895677e-01]	[5.21252991e+02 7.13713989e+02 7.11474717e-01]	[4.90511017e+02 8.93357849e+02 7.98930109e-01]	[4.72532562e+02 8.90794800e+02 7.96462297e-01]	[4.90489014e+02 8.62578918e+02 7.08015680e-01]
[477.66326904 275.05026245 0.92346078]	[480.17498779 323.77426147 0.89286876]	[408.46984863 328.85552979 0.7770257 ]	[380.28369141 439.09661865 0.88641214]	[377.52075195 544.39068604 0.90793753]	[544.41448975 321.25079346 0.8608551 ]	[565.0456543 428.94589233 0.81178701]	[582.84613037 531.62371826 0.86170495]	[490.52523804 554.69714355 0.64532882]	[441.89077759 557.25494385 0.65040851]	[480.10375977 729.16339111 0.84881246]	[4.85368958e+02 8.52382996e+02 8.49208534e-01]	[539.28881836 552.09985352 0.67835861]	[562.42852783 726.41314697 0.887869 ]	[524. 726.4597168 0.84794116]	[459.81994629 259.58514404 0.9366079 ]	[485.47543335 257.15499878 0.90274775]	[439.3187561 246.75697327 0.84444219]	[505.88803101 246.81463623 0.84708679]	[5.29032349e+02 7.88185547e+02 7.81158626e-01]	[5.41871948e+02 7.80473450e+02 7.25780189e-01]	[5.21235474e+02 7.11227112e+02 6.99702919e-01]	[4.88016418e+02 8.93341614e+02 8.00256073e-01]	[4.72515320e+02 8.90768005e+02 7.97268867e-01]	[4.90541901e+02 8.62578796e+02 7.10710466e-01]
[477.65139771 275.06561279 0.92107475]	[480.17810059 323.79547119 0.89197516]	[410.95336914 328.85412598 0.77679926]	[380.28826904 439.14450073 0.89758438]	[377.54165649 544.43084717 0.91028833]	[544.409729 321.27438354 0.85805547]	[565.04492188 428.96151733 0.81305891]	[582.83428955 534.11999512 0.86335534]	[490.51983643 557.2064209 0.65467626]	[441.89266968 559.73950195 0.66044164]	[480.11254883 729.15539551 0.85433215]	[4.85376160e+02 8.52387756e+02 8.47259164e-01]	[539.27319336 554.62731934 0.67962855]	[562.41326904 724.04547119 0.88668102]	[524.01397705 726.47058105 0.85053211]	[459.8137207 259.59976196 0.93462408]	[485.46350098 257.18322754 0.89789128]	[439.30459595 246.77137756 0.84723771]	[505.87744141 249.31304932 0.84873927]	[529.03082275 788.18762207 0.7883606 ]	[5.41855103e+02 7.82948303e+02 7.32085943e-01]	[5.21249023e+02 7.13699036e+02 7.06414938e-01]	[4.90494904e+02 8.93356018e+02 7.96692252e-01]	[4.72518524e+02 8.90786255e+02 7.96573937e-01]	[4.90549255e+02 8.62580933e+02 7.10533619e-01]
[477.65078735 275.07977295 0.92140108]	[480.16131592 323.80859375 0.8882882 ]	[408.47061157 328.87564087 0.77744496]	[380.27700806 439.14886475 0.8997277 ]	[377.53292847 544.43328857 0.90765822]	[544.39416504 321.28488159 0.85758138]	[565.04785156 428.98736572 0.80891842]	[582.82244873 534.15899658 0.86334193]	[488.01858521 557.18566895 0.65375334]	[441.85009766 559.7477417 0.66579449]	[480.11181641 729.17987061 0.8580507 ]	[4.85392639e+02 8.54797668e+02 8.43733966e-01]	[539.2444458 552.12768555 0.67494804]	[562.42321777 726.42370605 0.8924107 ]	[524.02716064 726.49304199 0.84949231]	[459.8119812 259.60830688 0.93416399]	[485.46914673 257.19772339 0.8943547 ]	[439.3019104 246.77157593 0.84762979]	[505.87472534 249.36590576 0.85238248]	[5.29009216e+02 7.88185974e+02 7.82643676e-01]	[5.41848938e+02 7.82950195e+02 7.27984130e-01]	[5.21260071e+02 7.13732483e+02 7.03531981e-01]	[4.90487061e+02 8.93369446e+02 7.92869449e-01]	[4.70039948e+02 8.90803406e+02 7.95299888e-01]	[4.93048645e+02 8.65071167e+02 7.08038449e-01]
[477.64718628 275.07336426 0.9207412 ]	[480.16271973 323.83172607 0.88599956]	[408.46533203 328.89337158 0.77776664]	[380.27410889 439.168396 0.90561771]	[377.52786255 544.43890381 0.90519792]	[544.40014648 321.29595947 0.85473001]	[565.03179932 428.91958618 0.81680614]	[582.82006836 534.15350342 0.86188048]	[487.98522949 554.68029785 0.64990485]	[441.82720947 559.72546387 0.66166306]	[480.12210083 729.17852783 0.8590405 ]	[4.85405792e+02 8.54791321e+02 8.42417717e-01]	[539.23614502 552.09875488 0.67007858]	[562.42504883 726.42230225 0.89130735]	[524.04638672 726.47442627 0.83583081]	[459.81030273 259.60147095 0.93346059]	[485.4631958 257.19061279 0.8952235 ]	[439.30551147 246.78935242 0.8494758 ]	[505.87005615 249.38546753 0.85496062]	[5.31533325e+02 7.88218079e+02 7.72071362e-01]	[5.41887939e+02 7.82963379e+02 7.25812078e-01]	[5.21275146e+02 7.13725769e+02 6.89309716e-01]	[4.90489777e+02 8.93381592e+02 7.92998195e-01]	[4.70039551e+02 8.90810913e+02 7.96014488e-01]	[4.93079407e+02 8.65055359e+02 7.05863416e-01]
[477.63861084 275.06802368 0.91883802]	[480.15524292 326.29251099 0.88432091]	[408.4468689 328.91314697 0.77861083]	[380.25387573 439.1373291 0.89937949]	[377.52975464 544.4342041 0.90488869]	[544.40075684 321.28921509 0.85702652]	[565.03302002 428.95080566 0.81377989]	[582.82452393 534.15692139 0.86211586]	[488.01422119 554.68475342 0.64786339]	[441.83990479 559.73571777 0.65893704]	[480.11526489 729.13201904 0.86051267]	[4.85366211e+02 8.54801208e+02 8.45272422e-01]	[539.26062012 552.10192871 0.67347103]	[562.43365479 726.42510986 0.88919699]	[524.05474854 724.0302124 0.83067787]	[459.80407715 259.59680176 0.9336471 ]	[485.44976807 257.18740845 0.89789325]	[439.29937744 246.76899719 0.85044241]	[505.86953735 249.35456848 0.85363901]	[5.34122986e+02 7.88210754e+02 7.62919903e-01]	[5.41923645e+02 7.82962280e+02 7.19580591e-01]	[5.21288452e+02 7.11221130e+02 6.91593647e-01]	[4.90489624e+02 8.93383606e+02 7.95446396e-01]	[4.70046204e+02 8.90818237e+02 7.99474061e-01]	[4.90557343e+02 8.65061035e+02 7.05246687e-01]
[477.63973999 275.05740356 0.92044115]	[480.13964844 326.29556274 0.87986892]	[408.43164062 328.92520142 0.77937573]	[380.24484253 439.13317871 0.90293217]	[377.52587891 544.43426514 0.90382993]	[544.38378906 321.27877808 0.86080831]	[565.03430176 428.98318481 0.81682056]	[582.82421875 534.17163086 0.86186218]	[490.50668335 557.2154541 0.64978582]	[441.8614502 559.76397705 0.66005421]	[480.10299683 729.14831543 0.84988272]	[4.82984802e+02 8.54812134e+02 8.46407533e-01]	[539.28735352 554.62878418 0.67850518]	[562.43920898 726.41400146 0.88641703]	[526.45788574 726.48272705 0.81491131]	[459.80343628 259.59054565 0.93802446]	[485.456604 257.16949463 0.90217888]	[439.29376221 246.78570557 0.85272408]	[505.86676025 249.37550354 0.85574734]	[5.36645630e+02 7.88176086e+02 7.79229879e-01]	[5.44318054e+02 7.80429749e+02 7.39007831e-01]	[5.21344971e+02 7.13730591e+02 6.88987136e-01]	[4.90510956e+02 8.93391724e+02 7.95281053e-01]	[4.72530304e+02 8.90833618e+02 8.00717056e-01]	[4.90500793e+02 8.65089783e+02 7.03467071e-01]
[477.63516235 275.0451355 0.9199636 ]	[480.12658691 326.28955078 0.87768275]	[408.41992188 328.91870117 0.77952695]	[380.24057007 439.12954712 0.9026379 ]	[377.5322876 544.43475342 0.90482664]	[544.37445068 321.27371216 0.86143142]	[565.02374268 428.96621704 0.81868052]	[582.83709717 534.14788818 0.86160177]	[490.49713135 557.20977783 0.64996356]	[441.85919189 559.7666626 0.66089952]	[477.71615601 729.06896973 0.84989458]	[482.95907593 852.3916626 0.85259902]	[539.27923584 552.12866211 0.67567217]	[562.46685791 726.44787598 0.88552451]	[526.51397705 724.02435303 0.78889775]	[459.79534912 259.58242798 0.93835235]	[485.449646 257.14950562 0.90696532]	[439.27810669 246.80699158 0.85343242]	[505.87008667 249.34318542 0.851906 ]	[536.69708252 788.12329102 0.79140341]	[5.44367859e+02 7.77893860e+02 7.34341025e-01]	[5.21388123e+02 7.11219177e+02 6.70694888e-01]	[4.90550995e+02 8.93416321e+02 7.97211528e-01]	[4.72561371e+02 8.90857422e+02 8.03394794e-01]	[4.88012390e+02 8.65056824e+02 6.99128866e-01]
[477.62683105 275.03204346 0.91748524]	[480.12033081 326.28231812 0.87556374]	[408.41342163 331.3968811 0.78065151]	[380.24447632 439.11608887 0.89809334]	[377.53146362 544.434021 0.90485054]	[544.3694458 321.25912476 0.86365724]	[565.02166748 428.91937256 0.82098597]	[582.86322021 534.08935547 0.86210203]	[490.50930786 557.23919678 0.65331566]	[441.86373901 559.78997803 0.66532916]	[477.67831421 729.10467529 0.84578532]	[4.82968536e+02 8.54816528e+02 8.48619699e-01]	[539.29632568 554.63549805 0.67896789]	[562.47027588 726.46520996 0.88098419]	[526.52740479 723.9621582 0.78214979]	[459.78274536 259.5760498 0.93782127]	[485.43386841 257.12640381 0.91311151]	[439.26675415 246.81855774 0.85057145]	[503.50314331 249.33163452 0.85377419]	[5.36747437e+02 7.88086670e+02 7.85058796e-01]	[5.44377869e+02 7.77879333e+02 7.26046443e-01]	[5.21386169e+02 7.11154846e+02 6.69101477e-01]	[4.90566345e+02 8.93430481e+02 7.97863245e-01]	[4.72577759e+02 8.93226379e+02 8.05869281e-01]	[4.88012207e+02 8.65089233e+02 7.01731205e-01]
[477.61590576 275.00820923 0.91440457]	[480.12493896 323.80041504 0.88173187]	[408.43630981 328.91772461 0.77984124]	[380.22027588 439.09509277 0.89030182]	[377.52877808 544.43157959 0.90311301]	[544.36816406 321.2437439 0.86729342]	[565.04022217 426.45083618 0.81376523]	[582.87835693 531.59533691 0.86849725]	[490.50894165 557.21917725 0.65443999]	[441.86019897 559.77667236 0.66891003]	[477.68261719 729.07885742 0.84937346]	[4.82971039e+02 8.54812988e+02 8.47683311e-01]	[539.29962158 552.13433838 0.6823287 ]	[562.47766113 726.41967773 0.88375902]	[528.96466064 724.03112793 0.7730723 ]	[459.76861572 257.20855713 0.93759948]	[485.41494751 257.10308838 0.91762358]	[439.26107788 246.84292603 0.84382129]	[503.49932861 249.31149292 0.85662144]	[539.18988037 788.04364014 0.79681993]	[5.44414062e+02 7.75352966e+02 7.42161870e-01]	[5.23814331e+02 7.11206360e+02 6.68155670e-01]	[4.90569550e+02 8.93427368e+02 7.99040854e-01]	[4.72568420e+02 8.93219604e+02 8.05073619e-01]	[4.88000214e+02 8.65089722e+02 7.02792108e-01]
[477.61633301 275.00646973 0.91474724]	[480.12612915 323.80099487 0.88130635]	[408.43603516 328.91973877 0.77991384]	[380.22579956 439.09033203 0.88970655]	[377.52966309 544.43115234 0.90302354]	[544.36706543 321.24371338 0.86704791]	[565.04595947 426.44076538 0.81452447]	[582.88250732 531.60223389 0.86815417]	[490.5071106 557.23291016 0.65828621]	[441.86151123 559.7878418 0.67201251]	[477.67657471 729.08258057 0.84847069]	[4.82973541e+02 8.54806763e+02 8.48795593e-01]	[539.30145264 554.63598633 0.68365717]	[562.47894287 726.42242432 0.8830936 ]	[528.97949219 726.47229004 0.77288383]	[459.76852417 257.20877075 0.9371593 ]	[485.41110229 257.09960938 0.91840482]	[439.2677002 249.30006409 0.84130234]	[503.49310303 249.30714417 0.85723859]	[539.18493652 788.04699707 0.79615051]	[5.44416748e+02 7.75356873e+02 7.43462622e-01]	[5.23819336e+02 7.11215576e+02 6.68954253e-01]	[4.90566956e+02 8.93419128e+02 8.00494194e-01]	[4.72566803e+02 8.93210083e+02 8.04932892e-01]	[4.88003113e+02 8.65082825e+02 7.05616593e-01]
[477.60952759 274.95901489 0.90908903]	[480.11868286 323.77389526 0.88337064]	[408.41192627 328.91366577 0.78100216]	[380.24615479 436.69842529 0.88611418]	[377.53701782 544.42596436 0.90532029]	[544.37005615 321.20675659 0.87345707]	[565.04534912 426.41662598 0.81346422]	[582.88775635 531.53533936 0.87100792]	[490.49243164 557.18566895 0.65279174]	[441.849823 559.74047852 0.66724288]	[477.70291138 729.05926514 0.8436271 ]	[482.97033691 852.36700439 0.8548848 ]	[539.29437256 552.09863281 0.68189609]	[562.4833374 724.01165771 0.88030225]	[529.00750732 726.51373291 0.76352739]	[459.76361084 257.1625061 0.94607317]	[485.40499878 257.05285645 0.93084013]	[439.2394104 246.79841614 0.84243065]	[503.51016235 246.79171753 0.84986204]	[539.2322998 788.02966309 0.81166112]	[5.44417053e+02 7.75340698e+02 7.53354967e-01]	[5.23851257e+02 7.13751221e+02 6.58918858e-01]	[4.90559479e+02 8.93396851e+02 8.08347642e-01]	[4.72564209e+02 8.90834106e+02 8.08203578e-01]	[4.88007538e+02 8.62566895e+02 7.03041732e-01]
[477.62808228 274.89581299 0.90254474]	[480.16952515 321.26977539 0.90466374]	[410.95300293 326.32122803 0.77986032]	[380.26028442 436.69168091 0.88440484]	[377.55383301 544.37994385 0.91254383]	[544.38311768 321.15713501 0.87684399]	[565.03582764 423.89599609 0.82562739]	[582.88903809 528.99029541 0.88248235]	[490.50418091 554.66436768 0.65176296]	[441.87631226 557.23779297 0.65826976]	[480.15206909 729.07202148 0.8674683 ]	[4.85425964e+02 8.54812134e+02 8.35359097e-01]	[539.28491211 549.57165527 0.68238002]	[562.48095703 723.90460205 0.8706888 ]	[531.58410645 726.57177734 0.76588988]	[459.7711792 257.1164856 0.9546833]	[485.39505005 256.99050903 0.94110966]	[439.21548462 244.22996521 0.84422308]	[503.49520874 244.19779968 0.85041946]	[539.25061035 785.48425293 0.80842108]	[544.46466064 772.76641846 0.77637196]	[5.23901978e+02 7.16262390e+02 6.84292138e-01]	[4.88016693e+02 8.93360168e+02 8.05617988e-01]	[4.72516296e+02 8.90783447e+02 7.98674345e-01]	[4.93093689e+02 8.65101013e+02 7.02796698e-01]
[477.62841797 274.89593506 0.90260953]	[480.16732788 321.27182007 0.90415174]	[410.9425354 326.32894897 0.77951175]	[380.25640869 436.67938232 0.88469076]	[377.55636597 544.3737793 0.91285676]	[544.3817749 321.15463257 0.87708461]	[565.03735352 423.90270996 0.82505041]	[582.88885498 528.99273682 0.88276339]	[490.4989624 554.6550293 0.65123266]	[441.87728882 557.23724365 0.65772986]	[480.1579895 729.05126953 0.86848187]	[4.85432068e+02 8.54796631e+02 8.36331129e-01]	[539.27752686 549.55859375 0.68133473]	[562.4833374 723.90588379 0.87048483]	[531.58190918 726.57055664 0.76654148]	[459.77157593 257.11712646 0.95491242]	[485.39501953 256.99127197 0.94111556]	[439.2171936 244.23141479 0.84348577]	[503.49688721 244.20002747 0.84988469]	[539.25714111 785.48260498 0.80880618]	[544.46496582 772.76477051 0.77654415]	[5.23903076e+02 7.16260498e+02 6.87406301e-01]	[4.90493439e+02 8.93352600e+02 8.09856057e-01]	[4.72528168e+02 8.90782104e+02 8.04116726e-01]	[4.93097626e+02 8.65084290e+02 6.98351204e-01]
[477.63549805 272.45950317 0.89602917]	[480.15536499 321.22033691 0.90526545]	[408.4708252 323.82907104 0.779239 ]	[380.24084473 436.64602661 0.88266957]	[377.54910278 544.2956543 0.90784681]	[544.36560059 318.74108887 0.88039541]	[565.01959229 423.83236694 0.83204329]	[582.8729248 526.54266357 0.88371938]	[490.50305176 552.10748291 0.65133673]	[441.90042114 554.69317627 0.65203023]	[480.18569946 729.02404785 0.87200505]	[4.85429443e+02 8.54811157e+02 8.33644986e-01]	[539.25970459 549.49969482 0.68107128]	[562.4675293 721.40100098 0.85828263]	[531.63330078 726.60998535 0.779845 ]	[459.75314331 257.04919434 0.96354419]	[485.39282227 254.58511353 0.94147265]	[439.19644165 241.69163513 0.84377235]	[505.88919067 239.18283081 0.85746568]	[539.2734375 785.46960449 0.81707335]	[544.49237061 772.75512695 0.79317313]	[523.90795898 716.29833984 0.71868694]	[4.90487457e+02 8.93348083e+02 8.09572041e-01]	[4.72525116e+02 8.90778870e+02 8.04299235e-01]	[4.93099365e+02 8.65106323e+02 6.95332408e-01]
[477.652771 269.81356812 0.86353987]	[480.12231445 318.68206787 0.9156332 ]	[408.4543457 321.22399902 0.79675418]	[380.25915527 434.03384399 0.86087507]	[377.53213501 541.74188232 0.88550836]	[544.34680176 318.5737915 0.88735259]	[565.0402832 421.36358643 0.84206939]	[582.86114502 526.43078613 0.89734566]	[490.49337769 549.54620361 0.6512745 ]	[441.88449097 552.11706543 0.64844781]	[477.74246216 726.63391113 0.86031997]	[4.85362061e+02 8.54806274e+02 8.40034246e-01]	[539.2432251 546.95458984 0.69070351]	[562.40899658 718.83581543 0.85677803]	[531.53790283 726.5489502 0.78339118]	[459.75961304 254.54676819 0.95842433]	[485.42272949 254.40222168 0.92044044]	[439.16906738 236.68138123 0.88135701]	[505.90164185 236.6632843 0.87507558]	[539.27819824 785.51879883 0.82071632]	[544.50311279 772.78009033 0.77510071]	[5.23865417e+02 7.13745850e+02 7.10313916e-01]	[4.90510162e+02 8.93352112e+02 8.11478615e-01]	[4.72535675e+02 8.90807068e+02 8.09808016e-01]	[4.90554840e+02 8.65107971e+02 6.99351847e-01]
[477.60897827 264.74966431 0.85662836]	[480.14892578 318.58624268 0.92136574]	[408.4335022 318.75177002 0.80251282]	[380.28125 431.51132202 0.860219 ]	[377.51580811 539.23522949 0.87728673]	[544.35003662 316.14834595 0.88427132]	[565.04864502 421.34854126 0.85017967]	[582.8651123 526.39715576 0.90253466]	[490.52493286 546.98736572 0.65376025]	[441.89559937 549.53216553 0.64834476]	[477.6965332 726.51519775 0.85495156]	[4.85349060e+02 8.52370544e+02 8.48046601e-01]	[539.2633667 544.4364624 0.69889575]	[562.34851074 713.72766113 0.86165643]	[526.56726074 723.9621582 0.79453301]	[459.74319458 254.43266296 0.94207442]	[485.38861084 251.91566467 0.89955032]	[439.17559814 236.60095215 0.88135821]	[505.88778687 236.54850769 0.89263701]	[539.22888184 785.50805664 0.80620605]	[544.44958496 772.74450684 0.7739889 ]	[523.79949951 711.12817383 0.72979164]	[4.90506683e+02 8.93365845e+02 8.11809421e-01]	[4.72543274e+02 8.90813721e+02 8.15393984e-01]	[4.90541290e+02 8.65050903e+02 6.98010802e-01]
[477.62106323 262.18347168 0.87266856]	[480.16433716 316.16201782 0.92193663]	[408.40194702 318.65774536 0.81029415]	[380.29663086 428.97592163 0.86126477]	[377.5458374 536.67755127 0.87019843]	[544.39031982 316.08404541 0.87676615]	[565.05908203 421.26351929 0.85393113]	[582.84777832 523.96679688 0.90754408]	[490.52813721 546.94342041 0.65918571]	[441.88977051 549.50799561 0.65437979]	[477.66772461 724.0269165 0.83690667]	[482.97821045 852.29577637 0.85667652]	[539.26275635 544.38031006 0.70100921]	[562.34277344 713.68267822 0.86090797]	[526.50335693 718.85998535 0.79750782]	[459.74786377 251.9573822 0.9268229 ]	[485.40167236 249.36956787 0.87739164]	[439.19995117 236.51382446 0.88103259]	[505.91531372 236.46903992 0.89149302]	[539.20471191 785.47119141 0.79665554]	[5.44451782e+02 7.72704773e+02 7.55106330e-01]	[521.35638428 708.52929688 0.74779856]	[4.90528412e+02 8.93356812e+02 8.20068002e-01]	[4.72554474e+02 8.90797607e+02 8.16397011e-01]	[4.88012634e+02 8.60016174e+02 6.93757892e-01]
[477.64648438 259.61599731 0.89717418]	[480.21472168 316.0536499 0.92433631]	[408.41738892 318.56967163 0.8065033 ]	[380.3298645 428.92062378 0.85468084]	[377.55648804 534.08752441 0.8624301 ]	[544.43615723 315.98370361 0.86231411]	[567.43969727 421.19143677 0.84554696]	[582.82879639 523.86468506 0.90499336]	[490.5302124 544.43273926 0.65998709]	[441.90377808 546.95080566 0.66188228]	[477.64578247 721.42681885 0.82248014]	[482.97781372 852.2923584 0.85449243]	[539.24780273 541.88397217 0.69142389]	[562.2868042 708.63049316 0.87343127]	[524.0579834 716.26422119 0.83152151]	[459.76037598 249.36782837 0.90285861]	[485.42520142 246.76203918 0.86292624]	[439.20779419 234.05973816 0.87149549]	[505.92831421 234.03076172 0.88402891]	[539.21624756 782.9619751 0.78809416]	[5.44427246e+02 7.70232178e+02 7.60458589e-01]	[521.27929688 706.06164551 0.79087341]	[4.90546539e+02 8.93390747e+02 8.16969872e-01]	[4.72557556e+02 8.90826416e+02 8.14464927e-01]	[4.88013641e+02 8.62492737e+02 6.88329816e-01]
[477.64117432 257.07406616 0.9185009 ]	[480.21490479 315.93963623 0.91494226]	[410.96124268 316.0668335 0.79493237]	[382.7225647 421.37890625 0.87426484]	[377.5904541 529.00982666 0.87533945]	[544.43933105 313.46890259 0.84344798]	[565.07562256 418.63815308 0.8348341 ]	[582.79193115 521.32073975 0.89697063]	[490.54418945 541.89215088 0.66720295]	[441.88705444 544.3994751 0.67565578]	[477.62585449 718.84545898 0.8159833 ]	[482.97805786 852.26080322 0.85814136]	[539.2880249 541.77215576 0.68983221]	[559.84417725 706.08984375 0.8710469 ]	[524.04882812 716.27032471 0.82773614]	[459.76702881 244.22061157 0.89368796]	[485.44146729 241.64685059 0.86714065]	[439.27624512 233.9108429 0.86288357]	[505.89355469 233.9127655 0.88163304]	[5.36727234e+02 7.82942993e+02 7.80393958e-01]	[5.44399536e+02 7.70202454e+02 7.69286156e-01]	[521.28088379 706.0333252 0.78972226]	[4.90551727e+02 8.93371704e+02 8.19986343e-01]	[4.72576263e+02 8.90805298e+02 8.12990069e-01]	[4.87992920e+02 8.59980652e+02 6.92002118e-01]
[477.61270142 254.60928345 0.91740054]	[480.20343018 313.39633179 0.89170867]	[410.97668457 313.49758911 0.78624272]	[380.3477478 418.7828064 0.90022171]	[377.62124634 526.39587402 0.90303075]	[544.45812988 308.3928833 0.82421446]	[565.0645752 416.11196899 0.82989538]	[582.78619385 518.77227783 0.88295096]	[490.54943848 541.76239014 0.65637594]	[441.89682007 541.8470459 0.66326231]	[475.12286377 713.75524902 0.80838078]	[482.9725647 852.24017334 0.86289954]	[539.27453613 539.20410156 0.67945242]	[559.82751465 705.93243408 0.86711973]	[526.42327881 713.76361084 0.83034337]	[459.76541138 239.16534424 0.90974355]	[485.44473267 239.08755493 0.88191426]	[439.33657837 233.82606506 0.84905553]	[505.87799072 231.44732666 0.86595851]	[5.34114746e+02 7.77863831e+02 7.67362595e-01]	[544.35778809 770.10498047 0.78365624]	[521.29632568 706.02697754 0.79945105]	[4.90545715e+02 8.93347717e+02 8.20930243e-01]	[4.72581329e+02 8.90783264e+02 8.07521224e-01]	[4.87998566e+02 8.59965820e+02 6.88554049e-01]
[477.65896606 254.4561615 0.91993481]	[480.23986816 305.82437134 0.88648564]	[410.987854 310.87426758 0.77678114]	[380.33938599 418.68908691 0.90177494]	[377.60214233 523.87280273 0.92086762]	[544.46606445 303.26098633 0.84058559]	[565.0736084 411.02890015 0.80986571]	[582.80737305 516.17120361 0.8613885 ]	[490.50820923 539.24700928 0.65309572]	[441.89596558 541.77832031 0.65935892]	[472.60568237 711.22271729 0.81340629]	[485.34667969 852.27783203 0.85524589]	[539.24383545 536.66131592 0.675614 ]	[559.79827881 703.37994385 0.84108126]	[526.43914795 713.72644043 0.83168858]	[459.82080078 236.67219543 0.93938929]	[485.45413208 236.54356384 0.91411906]	[439.3269043 228.84420776 0.84233713]	[503.50531006 228.77554321 0.84949255]	[534.12280273 775.29699707 0.78585362]	[544.34100342 767.66326904 0.80266362]	[521.30194092 705.98248291 0.78725827]	[4.93063324e+02 8.93370667e+02 8.20485115e-01]	[4.75079651e+02 8.90807556e+02 8.11423481e-01]	[4.88011444e+02 8.60004822e+02 6.93096757e-01]
[477.69192505 251.87428284 0.89423907]	[480.26077271 303.1960144 0.90079737]	[411.01364136 305.82446289 0.77927357]	[382.73452759 418.58911133 0.87962502]	[377.5909729 521.36224365 0.91571927]	[544.47009277 300.68249512 0.86336416]	[565.06195068 403.32406616 0.81916392]	[582.79986572 508.48937988 0.858675 ]	[488.01953125 534.15039062 0.65649098]	[441.87457275 539.22723389 0.6676333 ]	[472.58798218 708.60247803 0.82148844]	[482.98059082 852.26739502 0.85534626]	[539.22741699 529.0524292 0.67801452]	[559.81787109 700.83380127 0.8258599 ]	[526.4944458 711.14746094 0.82937479]	[459.81774902 236.48377991 0.95684916]	[485.48086548 234.02107239 0.92284006]	[439.31942749 221.20043945 0.83214837]	[505.9927063 221.10119629 0.83087057]	[534.11126709 772.71221924 0.78904879]	[541.94317627 767.54278564 0.79325497]	[521.35668945 703.44238281 0.77475953]	[4.93079346e+02 8.93380005e+02 8.26831222e-01]	[4.75086304e+02 8.90818665e+02 8.09520721e-01]	[4.87996887e+02 8.62499634e+02 6.88581526e-01]
[477.66455078 246.76187134 0.86099547]	[480.21408081 298.18588257 0.92320269]	[411.00811768 300.68136597 0.80142283]	[382.72988892 413.55975342 0.85448897]	[377.56973267 521.21759033 0.9006092 ]	[544.43762207 298.12121582 0.88139188]	[565.06640625 403.28137207 0.82090151]	[582.7925415 505.92904663 0.8760457 ]	[488.0249939 529.05383301 0.65452325]	[441.90664673 534.16827393 0.65067649]	[470.00585938 706.0345459 0.81931794]	[4.82980530e+02 8.52310059e+02 8.47516418e-01]	[539.20770264 526.45947266 0.68405062]	[559.83441162 695.73999023 0.83288175]	[526.56311035 708.54394531 0.81172258]	[459.79296875 233.93940735 0.94207036]	[485.46591187 233.81997681 0.90053177]	[439.31054688 218.56858826 0.86979538]	[505.97366333 216.13110352 0.85662812]	[534.10430908 770.13018799 0.80994409]	[5.41938965e+02 7.64978333e+02 7.63429523e-01]	[523.81304932 698.30731201 0.7318967 ]	[4.93064606e+02 8.93380920e+02 8.19444716e-01]	[4.75071075e+02 8.90833862e+02 8.05680752e-01]	[4.90519470e+02 8.65046936e+02 6.92626834e-01]
[477.62414551 241.6534729 0.87338877]	[480.24630737 298.05526733 0.92946625]	[410.965271 298.17700195 0.8081618 ]	[380.34857178 410.9765625 0.85004389]	[377.54171753 516.17767334 0.87201941]	[544.45288086 298.01422119 0.88172847]	[565.08288574 400.73648071 0.84854537]	[582.79400635 503.47610474 0.88886082]	[488.01959229 526.47723389 0.65746599]	[441.87164307 531.55853271 0.65250468]	[467.41299438 706.02362061 0.83429325]	[482.96356201 852.26660156 0.85373688]	[539.21936035 523.9175415 0.69263464]	[559.75421143 690.7097168 0.84054965]	[529.02996826 708.52764893 0.81754279]	[459.76251221 231.43386841 0.92354035]	[485.41177368 228.86808777 0.87717825]	[439.25567627 216.03300476 0.8833375 ]	[505.95684814 215.96101379 0.89128238]	[534.13592529 767.70147705 0.83305073]	[544.34020996 762.47766113 0.78588307]	[523.82824707 695.75518799 0.77058786]	[4.93061646e+02 8.93335632e+02 8.23460758e-01]	[4.75067871e+02 8.90792480e+02 8.01156759e-01]	[4.90529724e+02 8.62524658e+02 6.94837868e-01]
[477.63735962 239.09031677 0.8977108 ]	[480.25546265 295.55810547 0.92606533]	[410.94515991 298.05718994 0.80610275]	[380.33035278 408.44311523 0.85518652]	[377.55050659 511.09573364 0.86418664]	[544.47039795 295.50366211 0.8634907 ]	[565.07818604 400.628479 0.84327781]	[582.78918457 503.38305664 0.89893788]	[488.02438354 526.44110107 0.65887189]	[441.86486816 529.00775146 0.6574626 ]	[464.97021484 703.50244141 0.82949507]	[4.82955811e+02 8.52299927e+02 8.51103604e-01]	[539.23425293 523.8883667 0.69592428]	[559.74047852 688.16699219 0.85869795]	[531.54376221 706.07910156 0.81675601]	[459.76391602 228.86978149 0.90339631]	[485.41461182 226.25775146 0.86252123]	[439.25924683 215.94302368 0.86746353]	[505.92669678 213.52984619 0.88558501]	[536.63677979 767.6114502 0.84027088]	[544.38171387 759.88269043 0.7817663 ]	[523.86151123 693.22424316 0.77361834]	[4.90571747e+02 8.93330444e+02 8.11613321e-01]	[4.72574402e+02 8.90797180e+02 7.92612672e-01]	[4.90529266e+02 8.65054932e+02 6.92334890e-01]
[477.6005249 236.5440979 0.9135462]	[480.24139404 295.4647522 0.91843504]	[410.96261597 295.59884644 0.79659951]	[380.34017944 405.8416748 0.8626101 ]	[377.56781006 508.44232178 0.88197178]	[544.46398926 295.4289856 0.85398191]	[567.44067383 398.19827271 0.83111155]	[582.79260254 503.24121094 0.89611846]	[487.94897461 523.86535645 0.6763519 ]	[441.7963562 523.9487915 0.67568791]	[464.85165405 700.87548828 0.80783725]	[4.82945404e+02 8.52330017e+02 8.48518848e-01]	[539.18255615 521.3494873 0.68363613]	[557.27148438 688.04156494 0.84980631]	[534.1105957 706.00592041 0.79423898]	[459.74700928 223.69488525 0.88672554]	[485.40234375 221.14007568 0.86498851]	[439.30465698 213.41612244 0.85513121]	[505.9045105 213.40678406 0.89100039]	[536.66479492 767.52770996 0.84941071]	[544.43084717 757.31463623 0.78149742]	[523.89447021 690.67773438 0.76029819]	[4.90547302e+02 8.93319275e+02 8.09466839e-01]	[4.72546204e+02 8.90799500e+02 7.89286375e-01]	[4.90549652e+02 8.65102417e+02 6.98544502e-01]
[477.60089111 236.54338074 0.91377389]	[480.24841309 295.4647522 0.91875529]	[410.96621704 295.59643555 0.79689157]	[380.33569336 405.84240723 0.86308497]	[377.56936646 508.44387817 0.88201809]	[544.47045898 295.42810059 0.85211825]	[565.08087158 398.21429443 0.83211923]	[582.79193115 503.25753784 0.8958984 ]	[487.94665527 523.86889648 0.67596054]	[441.79562378 523.95349121 0.67513883]	[464.83920288 700.85888672 0.80728602]	[4.82948486e+02 8.52316833e+02 8.49972367e-01]	[539.18017578 521.35083008 0.68320191]	[557.27197266 688.0435791 0.85033822]	[534.11126709 706.01043701 0.79497373]	[459.74749756 223.69311523 0.88700688]	[485.40261841 221.13957214 0.86509085]	[439.30328369 213.41630554 0.8563692 ]	[505.90423584 213.40518188 0.89123142]	[536.66448975 767.52520752 0.84987378]	[544.43322754 757.31152344 0.78267676]	[523.89349365 690.68426514 0.76079565]	[4.90542572e+02 8.93304199e+02 8.11808646e-01]	[4.72542694e+02 8.90781677e+02 7.89064288e-01]	[4.90555756e+02 8.65078918e+02 6.97380781e-01]
[475.12158203 234.05036926 0.90731263]	[480.19195557 292.86465454 0.88648969]	[408.47171021 292.97106934 0.78461611]	[380.3107605 400.64993286 0.90943629]	[377.56469727 503.48120117 0.90542001]	[544.47894287 287.86071777 0.81914568]	[567.45788574 398.04330444 0.82093847]	[582.78118896 498.21984863 0.87570268]	[487.93356323 518.77655029 0.66707736]	[441.80273438 521.33557129 0.66142213]	[462.44070435 688.07611084 0.84246445]	[4.82930145e+02 8.52334351e+02 8.41115892e-01]	[536.73803711 518.68786621 0.66123354]	[557.22338867 685.52758789 0.82733142]	[536.69024658 705.98529053 0.78600919]	[459.7170105 218.5934906 0.90867305]	[485.37289429 218.53625488 0.8884899 ]	[439.27182007 210.80056763 0.84637535]	[505.87197876 210.85223389 0.86996555]	[541.73101807 765.07226562 0.85489941]	[5.46975952e+02 7.52300720e+02 7.45012641e-01]	[523.93005371 690.63867188 0.72048771]	[4.90537445e+02 8.93365112e+02 7.91288614e-01]	[4.72527710e+02 8.90840881e+02 7.75432527e-01]	[4.90524475e+02 8.65101318e+02 6.89478755e-01]
[475.11483765 233.97062683 0.90436065]	[480.19161987 290.3699646 0.88172251]	[408.43829346 292.91183472 0.78294152]	[380.32119751 398.22711182 0.90842879]	[377.5239563 503.38616943 0.90965086]	[544.47546387 285.29592896 0.82696521]	[567.44311523 395.5954895 0.8158409 ]	[582.78222656 498.18664551 0.87515891]	[487.91809082 518.74737549 0.66880882]	[441.78155518 521.29748535 0.66657221]	[462.38751221 688.03100586 0.856745 ]	[4.82904877e+02 8.52282654e+02 8.52078319e-01]	[536.73687744 516.20050049 0.65989709]	[554.65246582 685.48022461 0.82515681]	[539.30883789 708.53674316 0.81863397]	[459.71505737 216.15261841 0.92502618]	[485.34725952 216.06997681 0.91212416]	[439.25845337 208.27804565 0.85003209]	[503.50875854 208.33920288 0.8650741 ]	[541.74066162 767.51898193 0.87630445]	[5.47048828e+02 7.57298645e+02 7.49311328e-01]	[5.26479187e+02 6.95789429e+02 6.49321556e-01]	[4.90556854e+02 8.93321289e+02 8.02920461e-01]	[4.72554718e+02 8.90800232e+02 7.83572793e-01]	[4.90494354e+02 8.62576111e+02 6.88270926e-01]
[475.07327271 233.89779663 0.89319658]	[480.17700195 287.80975342 0.87567198]	[408.44256592 290.39199829 0.77932036]	[380.32281494 398.18331909 0.90283275]	[377.50720215 503.36022949 0.90650797]	[544.43432617 282.75299072 0.84040093]	[565.07452393 393.04876709 0.80199486]	[582.79211426 495.65966797 0.86289507]	[487.91677856 516.14105225 0.65691984]	[441.79595947 518.71685791 0.6566807 ]	[462.34237671 685.52032471 0.86170691]	[4.82885773e+02 8.52232117e+02 8.51830363e-01]	[536.70275879 511.07913208 0.6468364 ]	[552.08154297 685.42938232 0.8289125 ]	[541.75268555 708.69042969 0.8272655 ]	[459.69689941 216.09635925 0.93303841]	[482.92822266 216.00123596 0.93390608]	[439.24542236 208.26780701 0.83286458]	[503.45916748 208.24476624 0.87371904]	[541.74584961 767.55578613 0.87994516]	[5.49579956e+02 7.57385193e+02 7.43414581e-01]	[5.29046448e+02 7.03440491e+02 6.35389030e-01]	[4.90562927e+02 8.93347046e+02 8.04546356e-01]	[4.72570160e+02 8.90814453e+02 7.82273412e-01]	[4.88004395e+02 8.62491821e+02 6.78658843e-01]
[475.08755493 233.89955139 0.89503968]	[480.17001343 287.80084229 0.8739959 ]	[408.43746948 290.39135742 0.77948725]	[380.32052612 398.1812439 0.9028675 ]	[377.50415039 503.36245728 0.9057886 ]	[544.42749023 282.73995972 0.8426038 ]	[565.07983398 393.0340271 0.79970956]	[582.79101562 495.66418457 0.86353195]	[487.91503906 516.14770508 0.65745324]	[441.78649902 518.71728516 0.6577034 ]	[462.35098267 685.53314209 0.86206996]	[4.82884430e+02 8.52240417e+02 8.50720406e-01]	[536.71606445 513.58557129 0.64757013]	[552.0838623 685.42486572 0.82853037]	[541.75219727 708.68737793 0.82818848]	[459.70593262 216.09895325 0.93429971]	[482.93722534 216.00358582 0.93264681]	[439.24212646 208.2671814 0.83731675]	[503.45773315 208.24285889 0.8742981 ]	[541.75506592 767.5536499 0.88020509]	[5.49585510e+02 7.57375305e+02 7.42205083e-01]	[5.29043579e+02 7.03435547e+02 6.35288835e-01]	[4.90563477e+02 8.93350769e+02 8.02740037e-01]	[4.72565369e+02 8.90816650e+02 7.81460285e-01]	[4.88002563e+02 8.62501465e+02 6.77326739e-01]
[475.07855225 233.87287903 0.88674641]	[480.16439819 285.30737305 0.87260258]	[408.41564941 290.37124634 0.77902055]	[380.32226562 398.16488647 0.90369821]	[377.49554443 503.31002808 0.90737855]	[544.4262085 282.69241333 0.84760153]	[565.07452393 393.0206604 0.80098951]	[582.80004883 495.6395874 0.8632443 ]	[485.48678589 516.14544678 0.65846986]	[441.76205444 518.7121582 0.65793991]	[462.31185913 685.46838379 0.85831058]	[482.86428833 849.79986572 0.8528353 ]	[536.72839355 513.6005249 0.64923334]	[549.59381104 685.36975098 0.8369959 ]	[541.81848145 713.70465088 0.83581626]	[459.70053101 216.06816101 0.93690628]	[482.90893555 215.96554565 0.94527942]	[439.23168945 205.784729 0.83042294]	[503.40933228 205.70550537 0.87587833]	[541.82653809 767.54119873 0.90998876]	[5.54642944e+02 7.57384338e+02 7.51868248e-01]	[5.31589417e+02 7.06088684e+02 6.57848001e-01]	[4.90559631e+02 8.93368896e+02 8.06916475e-01]	[4.72567657e+02 8.90825806e+02 7.82578707e-01]	[4.87989136e+02 8.59940979e+02 6.76526010e-01]
[472.54779053 233.84895325 0.87613791]	[480.13415527 285.2414856 0.8702327 ]	[408.39196777 287.86862183 0.77795959]	[380.32208252 398.13012695 0.90046251]	[375.12353516 503.29882812 0.90370142]	[544.38555908 280.24139404 0.85706621]	[565.065979 390.43545532 0.79582596]	[582.80303955 493.08868408 0.85633522]	[485.49298096 513.64501953 0.65852445]	[441.77331543 518.71466064 0.66115654]	[462.2973938 685.57250977 0.86120307]	[482.85662842 849.75872803 0.85610342]	[536.71630859 511.07495117 0.64781672]	[549.57775879 685.39849854 0.84653294]	[541.8649292 713.7612915 0.85146934]	[459.65481567 216.06272888 0.92992878]	[482.83099365 215.92953491 0.94958442]	[439.19760132 208.26916504 0.82050216]	[503.34240723 203.13194275 0.88290739]	[544.31115723 770.07940674 0.90991783]	[559.77539062 762.47387695 0.78724319]	[5.34118286e+02 7.08554749e+02 6.90518022e-01]	[4.90559174e+02 8.93345581e+02 8.01697850e-01]	[4.72571411e+02 8.90805847e+02 7.78551638e-01]	[4.87993103e+02 8.57442566e+02 6.70227230e-01]
[472.54681396 233.85740662 0.87697268]	[480.1361084 282.77435303 0.87275839]	[408.38632202 287.84960938 0.77819371]	[380.32794189 398.12307739 0.89938676]	[377.4937439 503.30477905 0.90351373]	[544.38592529 280.22683716 0.85953945]	[565.07470703 392.97683716 0.79677731]	[582.81542969 493.07302856 0.85695601]	[485.49700928 516.14996338 0.66142917]	[441.77151489 518.72442627 0.66499168]	[462.29571533 685.59851074 0.86358094]	[482.8678894 849.77435303 0.85762048]	[536.71960449 513.58538818 0.6502651 ]	[552.05444336 685.4085083 0.83834362]	[541.90789795 713.7789917 0.84266907]	[459.63800049 216.07572937 0.92350459]	[482.81356812 215.91702271 0.94952518]	[439.14923096 208.28230286 0.82765275]	[503.31262207 200.60620117 0.89623827]	[544.3190918 770.1630249 0.89379305]	[559.83062744 764.99755859 0.7835831 ]	[5.34152649e+02 7.08556702e+02 6.87380493e-01]	[4.90573517e+02 8.93348389e+02 8.02609444e-01]	[4.72597412e+02 8.90810059e+02 7.80935764e-01]	[4.88000061e+02 8.57460693e+02 6.71669841e-01]
[472.54544067 233.85598755 0.87589812]	[480.12081909 282.75909424 0.8728711 ]	[405.92788696 287.86251831 0.7786119 ]	[380.33145142 398.1385498 0.90166271]	[377.50094604 503.3164978 0.90542859]	[544.36413574 280.20794678 0.86398232]	[565.06744385 390.45269775 0.79392231]	[582.8114624 493.06140137 0.85716367]	[485.49645996 516.15411377 0.66118407]	[441.75741577 518.73120117 0.66785848]	[462.29248047 685.58874512 0.86445153]	[482.87124634 849.76416016 0.85759652]	[536.73852539 513.58361816 0.65401065]	[549.57641602 685.43658447 0.84667706]	[541.91271973 716.33850098 0.83865011]	[459.62747192 216.08259583 0.92181844]	[482.80554199 215.90170288 0.94819111]	[439.13131714 208.29386902 0.81989908]	[503.28912354 200.56900024 0.90025657]	[544.33361816 772.7208252 0.87203324]	[562.25231934 767.54229736 0.79578185]	[5.34177856e+02 7.08650269e+02 6.86849892e-01]	[4.90571442e+02 8.93326050e+02 8.04955959e-01]	[4.72593231e+02 8.90788147e+02 7.80998290e-01]	[4.88001678e+02 8.57447632e+02 6.77289903e-01]
[472.52084351 233.85580444 0.87457138]	[480.11743164 282.7449646 0.87415206]	[405.9161377 287.85580444 0.77926129]	[380.3302002 398.13104248 0.90345216]	[377.51055908 503.34075928 0.90541708]	[544.36279297 280.19400024 0.86549419]	[565.06542969 387.9309082 0.79327148]	[582.8135376 493.04077148 0.85573792]	[485.49124146 516.15222168 0.66169262]	[441.75802612 518.73510742 0.6691429 ]	[462.29064941 685.59893799 0.86851203]	[482.87216187 849.77746582 0.85848868]	[536.72796631 511.07913208 0.65293199]	[549.57122803 685.46606445 0.85220051]	[541.8838501 721.37408447 0.85655212]	[459.6131897 216.08982849 0.91688752]	[482.78326416 215.90003967 0.94503552]	[439.14083862 208.29924011 0.81401956]	[503.26828003 198.14057922 0.90332061]	[544.3380127 777.84619141 0.83610982]	[562.24359131 770.09130859 0.79094326]	[5.34126648e+02 7.11165405e+02 6.90532804e-01]	[4.90563141e+02 8.93315308e+02 8.03783596e-01]	[4.72584137e+02 8.90782715e+02 7.80374408e-01]	[4.88012970e+02 8.57458069e+02 6.87143803e-01]
[470.04660034 233.85444641 0.87495959]	[480.11920166 282.74221802 0.8760125 ]	[405.92440796 287.85479736 0.77912122]	[382.72241211 398.1194458 0.89646083]	[377.50991821 503.29016113 0.90784627]	[544.3651123 280.19186401 0.86609989]	[565.07043457 390.43041992 0.79601395]	[582.82092285 493.06509399 0.85740024]	[485.49508667 516.16363525 0.66183048]	[441.759552 518.75097656 0.67158651]	[462.29632568 685.57415771 0.86907625]	[482.86523438 849.79510498 0.86090851]	[536.72601318 513.57519531 0.65215617]	[549.58105469 685.45611572 0.84750068]	[541.86761475 723.98388672 0.87563473]	[459.60586548 216.09103394 0.91556668]	[482.77383423 215.89833069 0.94741607]	[439.14572144 208.32366943 0.81217229]	[503.26263428 198.13648987 0.90455109]	[544.37316895 782.97027588 0.84743154]	[562.25970459 770.24139404 0.79723895]	[5.31604126e+02 7.13780212e+02 6.78952157e-01]	[4.90569458e+02 8.93318848e+02 8.07109296e-01]	[4.72592285e+02 8.90788696e+02 7.84209967e-01]	[4.88012787e+02 8.59932800e+02 6.95205688e-01]
[472.51379395 233.84541321 0.87273717]	[480.12884521 282.74749756 0.87669414]	[408.3833313 287.86260986 0.7792297 ]	[382.72525024 398.14422607 0.90019852]	[377.5368042 503.25558472 0.91103709]	[544.37408447 280.18728638 0.8665244 ]	[565.07965088 390.45651245 0.79813427]	[582.81994629 493.06045532 0.85871786]	[487.92224121 516.16192627 0.66150242]	[441.76092529 518.74743652 0.67320657]	[462.29632568 685.59936523 0.86964804]	[482.84637451 849.76593018 0.86173201]	[539.17327881 511.08416748 0.65802646]	[549.60021973 685.44482422 0.83842015]	[541.88922119 726.54162598 0.88684464]	[459.61016846 216.07925415 0.91836846]	[482.78240967 213.56559753 0.94750237]	[439.14355469 208.33485413 0.81642783]	[503.26730347 198.12776184 0.904966 ]	[544.35498047 785.56481934 0.86742389]	[5.62249695e+02 7.72824341e+02 7.67172158e-01]	[5.31618713e+02 7.21401794e+02 6.77660584e-01]	[4.93051025e+02 8.93303284e+02 8.06440830e-01]	[4.75068420e+02 8.90778320e+02 7.81436443e-01]	[4.87974487e+02 8.57458923e+02 6.90964401e-01]
[472.53561401 233.83213806 0.87047738]	[480.13140869 282.74554443 0.87711644]	[408.38998413 287.86083984 0.77986085]	[382.74325562 398.1734314 0.90046757]	[377.56420898 503.28201294 0.91559637]	[544.37384033 280.18817139 0.86651009]	[565.07818604 390.47131348 0.79982829]	[582.81756592 493.04904175 0.8577255 ]	[485.49603271 513.64294434 0.65933096]	[441.75949097 518.71221924 0.66868234]	[462.28427124 685.56140137 0.8691923 ]	[482.83792114 849.69421387 0.85991156]	[536.74468994 511.04623413 0.65706253]	[552.05560303 685.46026611 0.83351153]	[541.91094971 729.04516602 0.87483132]	[459.61907959 216.06286621 0.92235756]	[482.79656982 213.55126953 0.95010382]	[439.13156128 208.32279968 0.81903857]	[503.27593994 198.12631226 0.90546376]	[544.33984375 788.1416626 0.88856459]	[5.62296692e+02 7.80442078e+02 7.60654449e-01]	[5.34120422e+02 7.23948181e+02 6.87902927e-01]	[4.93072906e+02 8.93287231e+02 8.10963511e-01]	[4.75083405e+02 8.90754150e+02 7.86486328e-01]	[4.87947876e+02 8.57376160e+02 6.84548020e-01]
[472.54537964 233.82693481 0.87021339]	[480.13195801 282.72961426 0.87929744]	[408.39224243 287.85324097 0.78007048]	[382.77377319 398.16052246 0.89442027]	[377.56619263 503.31286621 0.91885167]	[544.36956787 280.16601562 0.86966515]	[565.07489014 390.44735718 0.79918975]	[582.81610107 493.04223633 0.85688567]	[487.91229248 513.62628174 0.66071928]	[441.76022339 518.69915771 0.66713607]	[462.26629639 685.53497314 0.8665576 ]	[482.82217407 849.68988037 0.86142397]	[539.17657471 511.02307129 0.65915388]	[552.07244873 685.42175293 0.81129521]	[541.94696045 734.22845459 0.81991202]	[459.61965942 216.04995728 0.92443514]	[482.80596924 213.5453186 0.95246249]	[439.12359619 208.29406738 0.82027382]	[503.2824707 198.12211609 0.90603077]	[544.38684082 790.73394775 0.86765182]	[562.36914062 785.61126709 0.79874694]	[5.36648804e+02 7.29098083e+02 6.43790603e-01]	[4.93071472e+02 8.93284302e+02 8.11818123e-01]	[4.75091522e+02 8.90758789e+02 7.88819790e-01]	[4.87931396e+02 8.57383423e+02 6.81085050e-01]
[472.56079102 233.81881714 0.86887085]	[480.12460327 282.7243042 0.87885267]	[408.39807129 287.83947754 0.78024232]	[382.77203369 398.13345337 0.8922255 ]	[377.57931519 503.32089233 0.91902524]	[544.36676025 280.17474365 0.8693139 ]	[565.07458496 390.46017456 0.80064005]	[582.81481934 490.56246948 0.85765254]	[487.9335022 513.63934326 0.65860093]	[441.76989746 518.70318604 0.66885167]	[462.24902344 685.53222656 0.8710835 ]	[482.80169678 849.68243408 0.86093223]	[539.20507812 511.04064941 0.66550171]	[552.11096191 685.45495605 0.81155568]	[544.28814697 741.9810791 0.8320204 ]	[459.63070679 216.03425598 0.92954558]	[482.82498169 213.5480957 0.95287716]	[439.12243652 208.24916077 0.82351667]	[503.30282593 198.1219635 0.90416569]	[544.45422363 803.52911377 0.81145567]	[5.62397644e+02 7.90804565e+02 7.69804716e-01]	[5.34171753e+02 7.36832031e+02 6.36541784e-01]	[4.93065094e+02 8.93309937e+02 8.14026594e-01]	[4.75067108e+02 8.90787415e+02 7.87582159e-01]	[4.85466125e+02 8.57399048e+02 6.72668219e-01]
[472.57620239 231.4432373 0.86757755]	[480.14080811 282.7203064 0.88299829]	[408.4055481 287.83303833 0.77998585]	[382.77874756 398.10089111 0.88982934]	[377.57931519 503.32641602 0.91696018]	[544.38043213 280.17095947 0.86993492]	[565.08081055 390.47244263 0.80195951]	[582.8203125 490.53894043 0.85895598]	[487.96380615 516.14605713 0.66023934]	[441.77755737 518.72937012 0.67162395]	[462.24938965 685.5300293 0.87930334]	[482.79016113 849.64672852 0.86191148]	[539.22973633 511.07232666 0.66887784]	[554.62213135 685.48571777 0.82558012]	[544.33563232 747.03753662 0.88362932]	[459.63763428 216.00622559 0.93567193]	[482.84628296 213.52996826 0.95410049]	[439.12680054 205.76951599 0.82000232]	[503.31561279 198.10325623 0.90586305]	[544.5378418 808.66436768 0.83310646]	[5.64851135e+02 8.00921814e+02 7.42097676e-01]	[5.36669067e+02 7.44493958e+02 6.95321262e-01]	[4.93065277e+02 8.93289795e+02 8.12871873e-01]	[4.72602600e+02 8.90763550e+02 7.85035729e-01]	[4.85445831e+02 8.54929443e+02 6.82842255e-01]
[472.60116577 231.44320679 0.86824304]	[480.14181519 282.71658325 0.88303959]	[408.40167236 287.84161377 0.77937758]	[382.77783203 398.10855103 0.89013112]	[377.59384155 503.33404541 0.91729194]	[544.38299561 280.16101074 0.87131023]	[567.43890381 390.43490601 0.79575992]	[582.82843018 490.49179077 0.86112124]	[487.98498535 516.15228271 0.65589446]	[441.78890991 518.72460938 0.66730624]	[462.24478149 685.49127197 0.88058382]	[482.78637695 849.63598633 0.86193889]	[539.24554443 511.08572388 0.6701504 ]	[554.67962646 685.43988037 0.83219171]	[544.50878906 754.84136963 0.82167846]	[459.65106201 216.00608826 0.94038314]	[482.86535645 213.53210449 0.95520127]	[439.14575195 205.77255249 0.81831002]	[503.33474731 198.1053772 0.90567791]	[5.49513611e+02 8.16416870e+02 7.69439459e-01]	[5.65027771e+02 8.11142029e+02 7.63134480e-01]	[5.41757141e+02 7.54777893e+02 6.62195325e-01]	[4.93075745e+02 8.93275940e+02 8.11035514e-01]	[4.75076294e+02 8.90755310e+02 7.86262214e-01]	[4.85437897e+02 8.54910645e+02 6.88850880e-01]
[475.07232666 231.43353271 0.86906171]	[480.1468811 282.68936157 0.88619858]	[408.4201355 287.81976318 0.77888453]	[382.79858398 398.09545898 0.88549006]	[377.60269165 503.32122803 0.91560113]	[544.38433838 280.13339233 0.8741678 ]	[567.4395752 387.88912964 0.79873347]	[582.8314209 488.00003052 0.86423355]	[488.01449585 516.14910889 0.64989907]	[441.81726074 518.71136475 0.66176575]	[462.2197876 685.47137451 0.87691259]	[482.76443481 849.63568115 0.86751246]	[539.26715088 511.07925415 0.67285126]	[554.70367432 685.46618652 0.84851003]	[547.06304932 770.23974609 0.81766796]	[459.668396 216.00465393 0.94407034]	[482.88162231 213.53314209 0.95705861]	[439.19515991 208.26368713 0.80820018]	[503.34487915 198.11288452 0.90175003]	[5.54609741e+02 8.29059021e+02 7.92090476e-01]	[5.67521362e+02 8.16366821e+02 7.48438239e-01]	[5.44372925e+02 7.72756165e+02 6.89973295e-01]	[4.90567322e+02 8.93272888e+02 8.08461010e-01]	[4.72587708e+02 8.90742920e+02 7.83367574e-01]	[4.85437897e+02 8.54895691e+02 6.87292576e-01]
[475.1192627 231.43617249 0.87634003]	[480.14553833 282.69119263 0.88548785]	[408.40933228 287.83267212 0.7792263 ]	[382.79833984 398.10696411 0.88495648]	[377.61227417 503.31594849 0.91397101]	[544.37963867 280.12451172 0.87463737]	[565.0802002 387.86956787 0.80104834]	[582.84570312 487.99136353 0.86925471]	[487.99069214 513.63964844 0.64838988]	[441.8092041 518.68640137 0.66021967]	[462.21966553 685.48828125 0.87601507]	[482.75741577 849.6539917 0.86392808]	[539.26281738 511.05511475 0.67206371]	[557.19537354 682.8862915 0.82482731]	[5.49571960e+02 7.75270386e+02 7.74185538e-01]	[459.69250488 216.00941467 0.94680494]	[482.91220093 213.53355408 0.95471144]	[439.18545532 205.77264404 0.81567609]	[503.36773682 198.12600708 0.8935231 ]	[5.59802002e+02 8.34300354e+02 7.97251642e-01]	[5.72628296e+02 8.29100342e+02 7.40394831e-01]	[5.44417480e+02 7.77839233e+02 6.56152904e-01]	[4.93069733e+02 8.93299133e+02 8.05875361e-01]	[4.75070984e+02 8.90781250e+02 7.81634629e-01]	[4.85430115e+02 8.54935852e+02 6.76569283e-01]
[475.15264893 231.42462158 0.88063395]	[480.16607666 282.68930054 0.89032191]	[408.43463135 287.83065796 0.77887285]	[382.8288269 398.11761475 0.88224 ]	[377.621521 503.29992676 0.91445738]	[544.39587402 280.12683105 0.87406909]	[567.46044922 387.93862915 0.79893005]	[582.86334229 490.49850464 0.8670004 ]	[488.02041626 516.13421631 0.64695019]	[441.82577515 518.68066406 0.65952998]	[462.209198 685.51782227 0.87262326]	[482.74978638 849.63873291 0.86706895]	[539.27734375 511.07769775 0.67233384]	[557.21972656 685.40374756 0.85329258]	[5.59704773e+02 7.90759583e+02 7.72093534e-01]	[459.71099854 216.00631714 0.95120913]	[482.93875122 213.52514648 0.9522022 ]	[439.18493652 205.76545715 0.82494467]	[503.38778687 198.12287903 0.89124924]	[5.62437073e+02 8.47088745e+02 7.95163095e-01]	[5.82757080e+02 8.34282654e+02 7.46798277e-01]	[5.46972351e+02 7.95835144e+02 5.93843758e-01]	[4.93064728e+02 8.93307373e+02 8.15522254e-01]	[4.72604736e+02 8.90786377e+02 7.86844611e-01]	[4.85412689e+02 8.54921326e+02 6.69032931e-01]
[477.60095215 231.42002869 0.88605833]	[480.19665527 282.70120239 0.89144814]	[408.46035767 287.84515381 0.77776891]	[382.86557007 398.11560059 0.87587202]	[377.64788818 503.31176758 0.91380018]	[544.41748047 280.1472168 0.86926228]	[567.46716309 387.91543579 0.80133808]	[582.89428711 490.52825928 0.86803919]	[490.48971558 516.14117432 0.64786661]	[441.84381104 516.21520996 0.66017908]	[462.2130127 685.51733398 0.87236071]	[482.75161743 849.6685791 0.87102187]	[539.28210449 511.08062744 0.67604762]	[557.26611328 682.96124268 0.83543795]	[5.62268066e+02 8.00915039e+02 7.97789872e-01]	[459.73321533 216.00996399 0.95216554]	[482.9737854 213.51927185 0.94184113]	[439.21179199 205.74057007 0.82421362]	[503.41992188 198.11686707 0.8838203 ]	[5.64968323e+02 8.54882690e+02 7.68600941e-01]	[5.82914917e+02 8.49615234e+02 7.47097015e-01]	[5.49548889e+02 8.06099792e+02 5.96601427e-01]	[4.90557617e+02 8.93362488e+02 8.14780533e-01]	[4.72554840e+02 8.90834473e+02 7.89203346e-01]	[4.85443207e+02 8.57381958e+02 6.65464282e-01]
[477.62988281 231.42440796 0.89474034]	[480.21228027 282.6925354 0.89260471]	[408.47106934 287.85128784 0.77667463]	[385.35705566 398.16470337 0.86915398]	[377.69625854 503.32974243 0.92015809]	[544.44940186 280.13076782 0.86931896]	[567.50213623 387.94210815 0.79653871]	[582.92407227 490.53567505 0.86689836]	[490.52938843 516.16052246 0.64991862]	[441.88018799 518.69683838 0.66008961]	[462.21295166 685.51379395 0.87280679]	[482.77017212 849.66094971 0.86622047]	[539.31323242 513.58538818 0.67915004]	[559.71881104 685.39477539 0.85077882]	[562.34448242 808.62585449 0.83622849]	[459.74746704 216.01509094 0.95520759]	[485.36911011 213.52166748 0.93794107]	[439.22644043 205.69676208 0.83134735]	[503.46212769 198.1159668 0.87668186]	[5.67539673e+02 8.65086914e+02 7.45231509e-01]	[5.85453247e+02 8.52284790e+02 7.41827488e-01]	[5.49593689e+02 8.11316895e+02 5.87053895e-01]	[4.90516205e+02 8.93331909e+02 8.18052292e-01]	[4.72518738e+02 8.90804749e+02 7.86617279e-01]	[4.87924805e+02 8.57363708e+02 6.63327813e-01]
[477.65869141 231.40736389 0.90055072]	[480.22998047 282.67333984 0.89559698]	[410.97543335 287.82250977 0.77626455]	[385.40368652 398.21484375 0.86279202]	[380.08850098 503.40374756 0.9195857 ]	[544.46173096 280.12493896 0.86870158]	[567.51831055 385.37994385 0.79164028]	[582.97290039 488.01318359 0.87175667]	[490.56710815 516.14642334 0.64456242]	[441.89834595 516.20593262 0.65128505]	[462.2210083 685.48937988 0.86923051]	[482.79187012 849.65777588 0.86292017]	[541.71856689 513.58728027 0.68427396]	[559.73553467 682.98181152 0.84852856]	[5.64832520e+02 8.13816162e+02 8.11226785e-01]	[459.77166748 216.00904846 0.96001583]	[485.41714478 213.5279541 0.93527907]	[439.2288208 203.16220093 0.84461379]	[505.89590454 198.13850403 0.86038232]	[5.70073608e+02 8.70315735e+02 7.63510227e-01]	[5.85590698e+02 8.62529602e+02 7.22234905e-01]	[5.59693054e+02 8.26571350e+02 5.81476212e-01]	[4.90496063e+02 8.93361694e+02 8.19187760e-01]	[4.70022614e+02 8.90810303e+02 7.89973259e-01]	[4.87990417e+02 8.54923401e+02 6.60127163e-01]
[477.69732666 231.40605164 0.90469497]	[480.27294922 280.23620605 0.90400648]	[413.50778198 287.80456543 0.77961946]	[387.87503052 398.20098877 0.85817933]	[380.11309814 503.39779663 0.91857135]	[544.48150635 277.72561646 0.87148702]	[567.53961182 382.83114624 0.79870665]	[585.36663818 487.97131348 0.87569106]	[490.53039551 513.63574219 0.64887989]	[441.86834717 516.17932129 0.66162729]	[462.2180481 685.44610596 0.86005163]	[482.78762817 849.64978027 0.86218637]	[541.71118164 511.07318115 0.6865626 ]	[559.72692871 682.83441162 0.82870805]	[5.64968201e+02 8.26552307e+02 8.12066078e-01]	[459.81994629 216.02496338 0.96024799]	[485.46713257 213.54826355 0.92884791]	[439.31103516 205.72122192 0.83316398]	[505.93307495 200.6018219 0.84253472]	[5.72585388e+02 8.72903259e+02 7.84768045e-01]	[5.88055298e+02 8.70147949e+02 7.86329865e-01]	[5.62228760e+02 8.31849976e+02 6.77060544e-01]	[4.90490540e+02 8.93329712e+02 8.31315219e-01]	[4.70027039e+02 8.90780212e+02 7.95597315e-01]	[4.87983643e+02 8.54917786e+02 6.73379302e-01]
[477.74526978 231.39653015 0.90652192]	[480.29959106 280.25360107 0.90064371]	[413.5390625 287.82113647 0.78144884]	[390.45080566 400.63150024 0.85732079]	[380.16598511 503.34738159 0.92558134]	[544.51269531 280.11431885 0.86304975]	[567.58776855 385.32214355 0.79214483]	[585.43597412 490.5189209 0.86411905]	[493.03741455 513.61901855 0.65033841]	[444.30532837 516.18225098 0.65601766]	[462.27426147 685.52575684 0.87346721]	[482.78552246 849.6965332 0.86940479]	[541.73913574 511.02587891 0.69384992]	[559.73352051 680.31274414 0.82496756]	[5.65055054e+02 8.29165955e+02 8.17626297e-01]	[462.1895752 216.02464294 0.95643675]	[487.92077637 213.53660583 0.92000699]	[441.67221069 205.73542786 0.83423191]	[505.96130371 200.60244751 0.83792162]	[5.75153564e+02 8.75378418e+02 7.78444886e-01]	[5.90543823e+02 8.70243591e+02 7.92977571e-01]	[5.62345337e+02 8.36929138e+02 6.96718216e-01]	[4.88004120e+02 8.93335510e+02 8.32723618e-01]	[4.70017212e+02 8.90785950e+02 7.99284697e-01]	[4.87984558e+02 8.57403503e+02 6.77743435e-01]
[480.1600647 231.40307617 0.91537642]	[482.72207642 280.23052979 0.90625697]	[416.03637695 285.31643677 0.78870678]	[392.98226929 398.19613647 0.85163921]	[380.22436523 503.38574219 0.92336202]	[546.98968506 280.12271118 0.85230362]	[570.09777832 385.33288574 0.78264403]	[585.49084473 490.54763794 0.85083663]	[493.10632324 513.58868408 0.66015679]	[444.3644104 516.18048096 0.66406864]	[462.29989624 682.98754883 0.85775125]	[482.80325317 849.71472168 0.86698586]	[541.77307129 508.50186157 0.7025106 ]	[559.70178223 677.76391602 0.81590915]	[5.67562988e+02 8.31788147e+02 7.98623979e-01]	[462.25289917 216.04174805 0.95916229]	[487.99703979 213.54711914 0.90815902]	[441.70141602 203.23234558 0.83754379]	[506.02105713 198.13368225 0.84661144]	[5.75214783e+02 8.77885620e+02 7.71557093e-01]	[5.93106506e+02 8.72739685e+02 7.96830952e-01]	[5.64857605e+02 8.47099243e+02 7.15705395e-01]	[4.90490967e+02 8.93334412e+02 8.32506418e-01]	[4.72512085e+02 8.90792053e+02 8.01202893e-01]	[4.87985840e+02 8.57450623e+02 6.68267727e-01]
[480.24215698 231.43069458 0.92772985]	[482.79171753 280.21957397 0.9040432 ]	[416.12023926 285.31097412 0.79818088]	[393.03475952 398.05822754 0.84406489]	[380.28359985 503.36776733 0.92315578]	[547.04150391 280.12011719 0.84345824]	[572.6182251 385.34762573 0.78131557]	[585.57720947 490.52770996 0.83944452]	[493.13397217 508.47488403 0.66186303]	[444.43865967 513.581604 0.64762437]	[462.31570435 685.39245605 0.86010462]	[482.81152344 849.75537109 0.86773068]	[541.73895264 505.88763428 0.70048463]	[559.73095703 680.30340576 0.82086611]	[5.72590759e+02 8.34379150e+02 7.72852302e-01]	[462.34463501 216.06362915 0.9440341 ]	[490.53601074 213.56341553 0.89939445]	[441.75012207 205.73556519 0.83632445]	[508.47155762 198.11474609 0.83508915]	[5.75175415e+02 8.80523499e+02 7.55541742e-01]	[5.90645264e+02 8.72898865e+02 7.80534387e-01]	[5.65008484e+02 8.49652405e+02 7.13319182e-01]	[4.90497833e+02 8.93354004e+02 8.29419196e-01]	[4.72519562e+02 8.90817810e+02 8.01440120e-01]	[4.87989868e+02 8.59964294e+02 6.68665469e-01]
[480.32427979 233.83740234 0.94030559]	[482.85116577 280.22271729 0.89950001]	[416.17279053 285.31845093 0.80301863]	[395.50454712 398.0534668 0.85066605]	[380.3387146 503.38067627 0.91066897]	[549.54785156 280.12216187 0.83434886]	[575.15496826 385.31781006 0.79083389]	[587.98065186 493.04727173 0.83087796]	[495.63311768 505.95669556 0.67003858]	[446.92358398 508.52331543 0.64903086]	[462.33355713 682.92419434 0.85154229]	[482.82925415 849.76605225 0.86577737]	[541.75518799 503.41372681 0.70341069]	[559.76080322 680.41271973 0.83327812]	[5.75209839e+02 8.41960693e+02 7.65692353e-01]	[462.42105103 216.09965515 0.92690384]	[493.12286377 215.90905762 0.89651251]	[441.76300049 205.7374115 0.83586836]	[511.05514526 198.14500427 0.82221633]	[5.77695618e+02 8.88127747e+02 7.71746933e-01]	[5.93121704e+02 8.77932617e+02 7.70373762e-01]	[5.67514832e+02 8.52177307e+02 7.12559640e-01]	[4.90503204e+02 8.93365845e+02 8.26792240e-01]	[4.72523865e+02 8.90823181e+02 7.98486471e-01]	[4.87996338e+02 8.59969910e+02 6.68321192e-01]
[482.72747803 233.83863831 0.94249761]	[482.91674805 280.22332764 0.89050013]	[418.61407471 287.80532837 0.81185859]	[395.56079102 395.61349487 0.84919876]	[382.76589966 503.40951538 0.89613259]	[552.10571289 280.11236572 0.82606018]	[577.68457031 382.78530884 0.80171734]	[588.03936768 490.51940918 0.82685965]	[495.69958496 505.93804932 0.67890102]	[449.4442749 508.50866699 0.65225017]	[462.36651611 682.98583984 0.85149837]	[482.84640503 849.76776123 0.86581236]	[541.79467773 503.3951416 0.71139735]	[559.71057129 680.31243896 0.81706476]	[5.77705261e+02 8.44578613e+02 7.80522048e-01]	[464.8699646 216.09210205 0.91435838]	[495.65209961 213.56349182 0.90217668]	[441.81698608 205.72819519 0.82439798]	[513.63214111 198.05252075 0.83584571]	[5.72647034e+02 8.85631287e+02 7.60024190e-01]	[5.90566467e+02 8.77943604e+02 7.71888018e-01]	[5.70019592e+02 8.52289246e+02 7.02591300e-01]	[4.90524689e+02 8.93361389e+02 8.27073276e-01]	[4.72538300e+02 8.90816650e+02 7.98460424e-01]	[4.88013916e+02 8.59971741e+02 6.63714767e-01]
[482.82159424 233.82418823 0.93906343]	[485.40026855 280.22528076 0.87130034]	[418.72491455 287.81121826 0.81602561]	[395.65176392 398.1322937 0.89031863]	[382.79144287 503.33782959 0.90435731]	[557.24981689 280.11257935 0.83663553]	[580.21862793 382.80801392 0.80014956]	[588.07177734 490.55557251 0.82054323]	[498.18179321 505.96209717 0.68183494]	[449.51467896 508.49356079 0.65100867]	[462.37069702 682.98223877 0.85178846]	[482.83563232 849.75811768 0.86665154]	[541.86053467 503.43722534 0.70925522]	[557.24487305 677.84863281 0.81451231]	[5.75189880e+02 8.47098145e+02 7.85475433e-01]	[467.38916016 216.06083679 0.90037853]	[498.20397949 213.52752686 0.92530328]	[444.31573486 205.78398132 0.79621577]	[518.68530273 198.04838562 0.86311531]	[5.72621704e+02 8.88169067e+02 7.68687487e-01]	[5.88126770e+02 8.80497620e+02 7.69964337e-01]	[5.67528198e+02 8.52365112e+02 7.19838977e-01]	[4.90527710e+02 8.93357605e+02 8.26230228e-01]	[4.72535767e+02 8.90810730e+02 7.97610402e-01]	[4.88001190e+02 8.59954895e+02 6.69470131e-01]
[482.87857056 231.42930603 0.92832637]	[485.48300171 280.21774292 0.85625666]	[421.168396 285.33123779 0.81686258]	[398.05856323 398.13534546 0.90139186]	[382.86407471 503.34533691 0.8894273 ]	[559.75177002 280.10760498 0.84801686]	[582.76281738 382.84173584 0.82924396]	[590.61846924 493.0802002 0.81302536]	[498.25198364 503.36990356 0.69758403]	[454.53936768 505.90811157 0.65806794]	[462.4069519 682.9519043 0.84549928]	[482.82827759 849.71679688 0.86647809]	[541.90319824 500.83258057 0.70627618]	[557.23486328 675.22302246 0.80993211]	[5.75172974e+02 8.47109314e+02 7.79859900e-01]	[469.96768188 216.0096283 0.8903833 ]	[500.64541626 213.4990387 0.93675041]	[446.88226318 205.7021637 0.78464448]	[521.20196533 198.0124054 0.90334189]	[5.72580994e+02 8.90683044e+02 7.63637304e-01]	[5.90542908e+02 8.83080750e+02 7.53993452e-01]	[5.67485413e+02 8.52384155e+02 7.10237086e-01]	[4.90535645e+02 8.93351135e+02 8.24346602e-01]	[4.72540924e+02 8.90798462e+02 7.96100199e-01]	[4.87986389e+02 8.57448486e+02 6.68692052e-01]
[485.35125732 231.36328125 0.89613926]	[490.48294067 280.20806885 0.84073848]	[421.26644897 285.32714844 0.81069851]	[398.1362915 398.18231201 0.90508437]	[385.396698 503.29641724 0.87421709]	[559.84002686 280.10516357 0.8518849 ]	[582.84429932 385.35534668 0.82563621]	[593.17431641 493.12963867 0.80489337]	[500.73867798 503.36941528 0.71455234]	[457.13287354 505.88607788 0.67020243]	[462.44223022 682.97290039 0.84421051]	[482.831604 849.74310303 0.86665881]	[544.31915283 500.83700562 0.70210594]	[557.2723999 677.78637695 0.80862117]	[5.75148376e+02 8.49626282e+02 7.89717436e-01]	[475.07498169 215.95423889 0.90018547]	[500.74142456 213.47575378 0.93744075]	[452.0645752 208.24440002 0.77910578]	[521.2701416 198.02563477 0.9148345 ]	[5.70036865e+02 8.90749756e+02 7.93729544e-01]	[5.88057678e+02 8.85629089e+02 7.84863114e-01]	[5.67510254e+02 8.54861694e+02 7.13240266e-01]	[4.90538971e+02 8.93367004e+02 8.22489381e-01]	[4.72540924e+02 8.90813965e+02 7.94714749e-01]	[4.87976562e+02 8.59931946e+02 6.73624694e-01]
[487.99069214 231.34986877 0.86154902]	[493.05566406 280.22711182 0.83713657]	[421.33862305 287.79058838 0.80490315]	[398.22927856 398.07336426 0.89446753]	[390.48162842 503.27914429 0.86489201]	[562.30505371 280.14706421 0.85526186]	[582.98638916 390.47897339 0.8285616 ]	[598.25842285 490.56756592 0.81164426]	[500.85321045 503.39633179 0.71823329]	[459.66937256 505.91390991 0.68457437]	[464.87442017 682.90740967 0.83194888]	[482.83108521 849.74017334 0.86660129]	[544.38781738 503.30685425 0.70027089]	[559.73168945 680.30743408 0.81952173]	[5.72624390e+02 8.49646240e+02 7.84725189e-01]	[477.66827393 215.94425964 0.92038053]	[500.90164185 213.4584198 0.94475675]	[457.09841919 205.76763916 0.79827964]	[521.35473633 198.11798096 0.89619237]	[5.70018311e+02 8.93281433e+02 7.83124149e-01]	[5.88061523e+02 8.88197876e+02 7.82682836e-01]	[5.67454956e+02 8.54918457e+02 7.03076482e-01]	[4.90540314e+02 8.93367615e+02 8.11369121e-01]	[4.72536438e+02 8.90812317e+02 7.90388405e-01]	[4.87971375e+02 8.59931641e+02 6.69510245e-01]
[493.09127808 231.36364746 0.86005968]	[498.1472168 280.25131226 0.85549819]	[423.8949585 285.29916382 0.78870523]	[400.70861816 395.55056763 0.87457824]	[393.05996704 503.24386597 0.87471718]	[562.45605469 280.18322754 0.86112982]	[585.40917969 387.91470337 0.81785625]	[600.8102417 493.08840942 0.83058786]	[503.27166748 505.9074707 0.71311629]	[459.72937012 505.96755981 0.68516946]	[467.39724731 682.90673828 0.81731486]	[482.80929565 849.69744873 0.86606771]	[544.49645996 503.37518311 0.68530208]	[559.8302002 682.92755127 0.85594445]	[5.70127319e+02 8.49660645e+02 7.84069300e-01]	[480.15020752 215.93667603 0.93529534]	[503.37173462 213.44755554 0.94411755]	[459.5796814 205.74043274 0.80829614]	[523.83190918 198.05014038 0.89957577]	[5.72646912e+02 8.93398499e+02 7.78987646e-01]	[5.90619934e+02 8.90673828e+02 7.89377689e-01]	[5.64982422e+02 8.57377258e+02 7.11613536e-01]	[4.90543304e+02 8.93337891e+02 8.25278997e-01]	[4.72544647e+02 8.90775757e+02 7.95500576e-01]	[4.87933990e+02 8.57417175e+02 6.84152186e-01]
[498.13153076 231.36459351 0.88314378]	[500.71520996 282.75524902 0.88675767]	[428.99066162 285.31369019 0.77759904]	[400.85336304 395.54904175 0.85903132]	[395.58224487 503.24917603 0.8919602 ]	[564.97198486 282.67327881 0.84781164]	[585.54779053 387.93447876 0.80642003]	[603.27679443 495.67416382 0.85061771]	[503.37210083 505.90802002 0.70849532]	[459.80838013 505.95944214 0.68056881]	[467.47000122 682.9420166 0.81582236]	[482.81982422 849.71984863 0.86452353]	[546.95593262 503.39025879 0.67317247]	[559.77972412 680.41442871 0.84029621]	[5.70042603e+02 8.49784668e+02 7.97291756e-01]	[480.25527954 215.95433044 0.95350283]	[505.88845825 213.47842407 0.93047786]	[459.73141479 200.63497925 0.82724547]	[524.0246582 198.08786011 0.86939043]	[5.77708740e+02 8.95957947e+02 7.60165095e-01]	[5.93160767e+02 8.90813354e+02 7.82464027e-01]	[5.64902893e+02 8.62503479e+02 7.17837274e-01]	[4.90540436e+02 8.93348389e+02 8.17515969e-01]	[4.72540192e+02 8.90786926e+02 7.88349271e-01]	[4.87955505e+02 8.57439026e+02 6.86365724e-01]
[500.65130615 231.32550049 0.89540207]	[500.89984131 282.72265625 0.89483684]	[436.54953003 285.27792358 0.78806704]	[405.83004761 395.57788086 0.84600639]	[398.03875732 500.84561157 0.9028824 ]	[567.5090332 282.71533203 0.82782757]	[588.01159668 395.5355835 0.81734776]	[603.35839844 495.65643311 0.86058962]	[503.46325684 505.89743042 0.69465941]	[462.20471191 505.94976807 0.68058652]	[470.04434204 680.41436768 0.79572839]	[482.82061768 849.72662354 0.86155725]	[547.03460693 503.38046265 0.66026723]	[559.83886719 682.87896729 0.84425557]	[5.67587952e+02 8.49789001e+02 8.00440311e-01]	[482.74661255 215.96212769 0.95230454]	[508.47140503 213.46740723 0.90640485]	[462.19473267 200.67312622 0.83307528]	[528.99737549 198.04595947 0.8459565 ]	[5.75223877e+02 8.95923584e+02 7.65874147e-01]	[5.93139465e+02 8.90806580e+02 7.88720071e-01]	[5.64860107e+02 8.62548279e+02 7.20198452e-01]	[4.90541138e+02 8.93352783e+02 8.18719864e-01]	[4.72546478e+02 8.90792847e+02 7.87130475e-01]	[4.87939026e+02 8.57456360e+02 6.74918056e-01]
[500.84112549 231.41958618 0.93268323]	[503.35882568 282.67016602 0.89393264]	[439.06835938 282.76690674 0.81221676]	[411.02191162 395.57751465 0.8225764 ]	[398.15753174 500.86782837 0.91497433]	[570.0836792 280.24404907 0.81552905]	[590.53948975 393.03485107 0.80131841]	[603.47918701 498.17837524 0.88089103]	[505.97528076 505.95492554 0.68152153]	[462.32156372 508.47817993 0.67827958]	[475.10501099 680.40802002 0.80564678]	[482.82995605 849.73760986 0.8614006 ]	[552.09906006 505.88360596 0.65281874]	[562.2456665 680.37304688 0.84748513]	[5.67602783e+02 8.52179932e+02 8.00315559e-01]	[482.97061157 216.02967834 0.92523134]	[513.64453125 213.53684998 0.89164996]	[462.33535767 203.21705627 0.81937754]	[534.08551025 198.05044556 0.82573915]	[5.77702881e+02 8.95907898e+02 7.74043381e-01]	[5.9316217e+02 8.9079541e+02 7.9875356e-01]	[5.64877258e+02 8.62570984e+02 7.23204434e-01]	[4.90550568e+02 8.93349854e+02 8.18379879e-01]	[4.72555145e+02 8.90789124e+02 7.87763357e-01]	[4.87937897e+02 8.57462341e+02 6.79286778e-01]
[503.30953979 231.42584229 0.93794799]	[505.89004517 282.6690979 0.87100351]	[439.22729492 282.77545166 0.82515121]	[416.11090088 395.53366089 0.84761119]	[400.64559937 500.77536011 0.9210794 ]	[577.70355225 280.24325562 0.8117885 ]	[595.69592285 390.50454712 0.77113205]	[605.96765137 498.2305603 0.8860873 ]	[508.53341675 508.46792603 0.67048734]	[462.36871338 508.52581787 0.67948526]	[477.61209106 682.86560059 0.82098794]	[482.86657715 849.74291992 0.85859299]	[559.70050049 505.95294189 0.66595262]	[562.35015869 680.37994385 0.86793226]	[5.67574036e+02 8.49770813e+02 8.02917838e-01]	[487.92272949 215.99229431 0.90743011]	[518.73156738 213.52296448 0.92482483]	[464.93499756 203.19387817 0.77032846]	[539.27532959 198.10827637 0.87197334]	[5.77769287e+02 8.95923035e+02 7.71772146e-01]	[5.93195923e+02 8.90789124e+02 7.88694024e-01]	[5.62438904e+02 8.62533936e+02 7.25013494e-01]	[4.90537476e+02 8.93345093e+02 8.14799964e-01]	[4.72562378e+02 8.90778870e+02 7.89994478e-01]	[4.87985931e+02 8.57471619e+02 6.81985021e-01]
[503.46548462 231.35379028 0.90527838]	[508.49731445 282.69360352 0.83722705]	[441.74639893 285.24368286 0.82239473]	[418.59786987 395.5927124 0.87978548]	[400.81710815 500.85498047 0.92035544]	[580.33654785 282.68460083 0.8302294 ]	[600.85040283 393.0319519 0.80126125]	[608.53466797 498.19500732 0.85956997]	[513.57122803 505.88824463 0.66462404]	[464.82870483 505.91687012 0.67876256]	[477.68173218 680.41638184 0.82881767]	[482.89331055 849.72271729 0.85096073]	[559.82739258 503.42886353 0.68187106]	[562.39416504 680.41583252 0.8719089 ]	[5.67599365e+02 8.52199463e+02 7.96631277e-01]	[493.09387207 215.92417908 0.89663178]	[521.24731445 213.47521973 0.9381417 ]	[472.55435181 205.72514343 0.76966727]	[541.81646729 198.06544495 0.91520339]	[5.77768311e+02 8.95939758e+02 7.70844460e-01]	[5.95681702e+02 8.90814819e+02 7.90345192e-01]	[5.64843323e+02 8.65076904e+02 7.24582076e-01]	[4.90538086e+02 8.93330200e+02 8.04941595e-01]	[4.72562378e+02 8.90755310e+02 7.78532922e-01]	[4.88009216e+02 8.57455017e+02 6.72024369e-01]
[511.05358887 231.33172607 0.8530221 ]	[513.62860107 280.23953247 0.83763832]	[441.88504028 282.77359009 0.81345272]	[418.72134399 398.09310913 0.90814787]	[403.29818726 500.86804199 0.90416861]	[582.87286377 280.22720337 0.85065502]	[603.44250488 395.53820801 0.82965589]	[611.06072998 500.7428894 0.85201192]	[516.15429688 503.41363525 0.66621017]	[464.93133545 505.88046265 0.66083539]	[480.11090088 682.85687256 0.83653802]	[4.82917725e+02 8.49737305e+02 8.47705126e-01]	[562.30126953 503.39813232 0.6802265 ]	[562.41760254 680.34588623 0.87274528]	[5.67596680e+02 8.52265137e+02 7.99868524e-01]	[498.26599121 215.91098022 0.93022954]	[523.83770752 213.45661926 0.94419843]	[480.12136841 205.74220276 0.80208039]	[541.95495605 198.12661743 0.88524294]	[5.77769836e+02 8.95971436e+02 7.67927766e-01]	[5.95679871e+02 8.90840271e+02 7.90321231e-01]	[5.64839783e+02 8.67585266e+02 7.30215788e-01]	[4.90539185e+02 8.93312988e+02 8.02734971e-01]	[4.72567108e+02 8.90733032e+02 7.73774147e-01]	[4.90504028e+02 8.59928406e+02 6.74255729e-01]
[511.0539856 231.33123779 0.85279465]	[513.63256836 280.24230957 0.83727747]	[441.89028931 282.77362061 0.81264782]	[418.72213745 398.08966064 0.90710282]	[403.29840088 500.86691284 0.90443373]	[582.87243652 280.23355103 0.84951973]	[603.44580078 395.55172729 0.83223832]	[611.06298828 500.75189209 0.8531878 ]	[516.15917969 503.41757202 0.66566133]	[464.93701172 505.88238525 0.6599589 ]	[480.10861206 682.85614014 0.83592206]	[4.82915253e+02 8.49744812e+02 8.48551929e-01]	[562.30682373 503.40328979 0.68095136]	[562.41815186 680.35015869 0.87318957]	[5.67595764e+02 8.52263733e+02 8.00165534e-01]	[498.26623535 215.91166687 0.93029702]	[523.83746338 213.45701599 0.94429082]	[480.12185669 205.74525452 0.80108899]	[541.95550537 198.12663269 0.88499135]	[5.77768555e+02 8.95971191e+02 7.68131137e-01]	[5.95679565e+02 8.90840515e+02 7.90523648e-01]	[5.64840210e+02 8.67583252e+02 7.29760647e-01]	[4.90536469e+02 8.93311890e+02 8.03014874e-01]	[4.72565033e+02 8.90733398e+02 7.74795532e-01]	[4.90501617e+02 8.59934937e+02 6.76301837e-01]
[511.0534668 231.33149719 0.85294098]	[513.62634277 280.24111938 0.83759511]	[441.88827515 282.76876831 0.81358838]	[418.72052002 398.08267212 0.90625745]	[403.29806519 500.86102295 0.90387291]	[582.8706665 280.2326355 0.84978336]	[603.44512939 395.54266357 0.83090085]	[608.64428711 500.75292969 0.85438824]	[516.16442871 503.42645264 0.66442806]	[464.94287109 505.89013672 0.65824401]	[477.74594116 682.86199951 0.83592701]	[4.82915497e+02 8.49748474e+02 8.48835230e-01]	[562.30834961 503.41558838 0.68130666]	[562.4197998 680.35327148 0.87281305]	[5.67596802e+02 8.52263184e+02 8.00107002e-01]	[498.26580811 215.9105072 0.93015176]	[523.83770752 213.45585632 0.94430429]	[480.12121582 205.74211121 0.80213755]	[541.95562744 198.12582397 0.88625401]	[5.77767883e+02 8.95971008e+02 7.68700659e-01]	[5.95677917e+02 8.90839905e+02 7.90688694e-01]	[5.64840576e+02 8.67580688e+02 7.29060888e-01]	[4.90534576e+02 8.93312805e+02 8.01663518e-01]	[4.72563629e+02 8.90734009e+02 7.73740590e-01]	[4.90499786e+02 8.59937134e+02 6.77995086e-01]
[516.20721436 231.34938049 0.87227648]	[518.75079346 282.74749756 0.86487305]	[446.91574097 282.77420044 0.78761458]	[421.18859863 395.55221558 0.8843118 ]	[408.47729492 500.81082153 0.86241567]	[585.38323975 282.70632935 0.84881437]	[605.88873291 395.51068115 0.8355723 ]	[613.68182373 500.73840332 0.84373504]	[518.75170898 505.88510132 0.6919722 ]	[472.51663208 505.90145874 0.65496194]	[480.22525024 682.90948486 0.85707849]	[4.82943024e+02 8.49754822e+02 8.46824586e-01]	[562.4140625 505.90454102 0.69602776]	[562.45953369 682.84606934 0.87832153]	[5.70019592e+02 8.52258301e+02 7.97007561e-01]	[500.77001953 215.92474365 0.95647579]	[526.3939209 213.49453735 0.9372443 ]	[480.25701904 200.61550903 0.84534436]	[546.92572021 198.11659241 0.87102008]	[5.77772339e+02 8.95971619e+02 7.66669989e-01]	[5.95697449e+02 8.90842590e+02 7.90958047e-01]	[5.64838684e+02 8.67577148e+02 7.28081346e-01]	[4.90510315e+02 8.93325439e+02 8.03820968e-01]	[4.72560883e+02 8.90738037e+02 7.76581645e-01]	[4.90537201e+02 8.59967712e+02 6.75213158e-01]
[523.86151123 233.82936096 0.93732262]	[524.01013184 282.69351196 0.87758374]	[459.69223022 282.70806885 0.83185005]	[434.03610229 393.05172729 0.81943268]	[418.65084839 500.75045776 0.90645027]	[595.68078613 282.72122192 0.7982077 ]	[611.10174561 393.04537964 0.79208225]	[623.9644165 500.7175293 0.89270294]	[523.96398926 505.95965576 0.70188123]	[480.31481934 508.4699707 0.686818 ]	[482.85098267 680.39660645 0.84499431]	[4.85376740e+02 8.49714050e+02 8.35340142e-01]	[567.56890869 505.92901611 0.66654325]	[564.89562988 677.79663086 0.87565416]	[5.67590576e+02 8.49793823e+02 7.97313094e-01]	[508.5015564 216.03456116 0.89296526]	[539.27868652 215.90155029 0.92482513]	[485.45770264 200.68643188 0.79507703]	[559.8269043 200.58433533 0.87460101]	[5.80239563e+02 8.95978210e+02 7.72406757e-01]	[5.95705200e+02 8.90828003e+02 7.88496614e-01]	[5.62407776e+02 8.62577759e+02 7.29340315e-01]	[4.90514709e+02 8.93328247e+02 8.03608418e-01]	[4.72588501e+02 8.90726013e+02 7.67053962e-01]	[4.93103882e+02 8.59948914e+02 6.82755888e-01]
[524.01245117 231.40779114 0.90906805]	[526.50756836 282.68798828 0.85584307]	[462.19750977 282.71051025 0.83430409]	[436.69235229 393.06756592 0.84768933]	[421.18695068 500.83453369 0.926458 ]	[598.31414795 282.72357178 0.81086719]	[616.18481445 390.49490356 0.76958591]	[626.45501709 500.70986938 0.901932 ]	[526.44250488 503.41186523 0.70302635]	[480.36611938 505.89306641 0.7021727 ]	[482.90258789 682.8793335 0.84632999]	[4.85397522e+02 8.49719666e+02 8.32718730e-01]	[572.63256836 503.38067627 0.66423768]	[564.96368408 677.83734131 0.86320609]	[5.67602295e+02 8.52203979e+02 7.96691120e-01]	[516.11309814 215.98580933 0.89732832]	[541.78112793 213.53851318 0.93677735]	[493.13323975 208.24769592 0.75017381]	[562.32427979 198.1280365 0.89609367]	[5.77773438e+02 8.95975952e+02 7.68233240e-01]	[5.95700134e+02 8.90839661e+02 7.88316131e-01]	[5.62428406e+02 8.65086914e+02 7.30007827e-01]	[4.90498627e+02 8.93352966e+02 8.03288162e-01]	[4.72573700e+02 8.90747620e+02 7.66246438e-01]	[4.95609436e+02 8.59978638e+02 6.82631075e-01]
[531.53973389 231.45265198 0.87093514]	[531.54742432 280.24639893 0.83875203]	[462.32714844 282.71276855 0.83023483]	[439.13476562 393.07479858 0.86703515]	[421.36294556 503.24230957 0.91058201]	[600.88568115 282.6890564 0.83197349]	[621.3157959 392.9876709 0.78568035]	[626.62139893 500.69122314 0.89353997]	[529.03747559 505.88552856 0.67918825]	[482.82394409 505.88760376 0.70318782]	[482.92956543 682.87689209 0.84196949]	[4.85413727e+02 8.49709839e+02 8.33206892e-01]	[580.25592041 505.89239502 0.67022628]	[565.03796387 680.40655518 0.85902119]	[5.70026123e+02 8.52204224e+02 7.93280125e-01]	[518.75799561 216.03405762 0.9104138 ]	[544.30865479 213.56536865 0.94245446]	[498.21115112 205.78503418 0.7994113 ]	[562.42028809 200.60403442 0.88165718]	[5.77768921e+02 8.95978882e+02 7.71364450e-01]	[5.95701843e+02 8.90838440e+02 7.88729668e-01]	[5.62435120e+02 8.65083069e+02 7.28920817e-01]	[4.90512238e+02 8.93325745e+02 8.08218181e-01]	[4.72590454e+02 8.90721558e+02 7.67819166e-01]	[4.95630981e+02 8.59954651e+02 6.83080018e-01]
[534.17987061 233.82901001 0.87536097]	[536.70019531 282.67630005 0.84597969]	[464.85818481 282.73068237 0.81093115]	[439.24246216 395.60476685 0.89015573]	[423.82806396 500.81610107 0.89690799]	[603.43139648 282.66976929 0.84815967]	[623.90783691 393.00418091 0.80906558]	[629.13000488 500.73318481 0.86841035]	[531.58343506 505.9335022 0.66797888]	[482.87158203 505.9156189 0.69633961]	[485.35919189 680.41595459 0.82853734]	[4.85438293e+02 8.49670349e+02 8.25694144e-01]	[580.35620117 505.97634888 0.6752727 ]	[567.48547363 680.31848145 0.82558638]	[5.70061157e+02 8.52246033e+02 7.87681878e-01]	[521.24401855 216.0153656 0.93590569]	[544.47186279 215.90849304 0.94762927]	[500.73937988 203.21168518 0.82813329]	[564.93945312 200.64558411 0.86238241]	[5.77757385e+02 8.95985535e+02 7.58246422e-01]	[5.95699219e+02 8.90855591e+02 7.76791930e-01]	[5.62448975e+02 8.65145203e+02 7.32215047e-01]	[4.90504883e+02 8.93328491e+02 7.95753896e-01]	[4.72582489e+02 8.90709595e+02 7.52418876e-01]	[4.95667267e+02 8.57459229e+02 6.78321779e-01]
[539.17852783 233.84700012 0.89584053]	[539.25311279 282.70181274 0.87107927]	[467.42053223 282.71365356 0.79803926]	[441.67977905 393.06115723 0.87007999]	[426.40136719 500.79043579 0.87374216]	[605.87860107 282.68374634 0.84688354]	[624.02423096 392.97879028 0.82323444]	[631.62384033 500.75775146 0.86131358]	[534.1272583 503.42947388 0.6700682 ]	[482.95367432 503.42492676 0.68870246]	[485.42874146 677.83691406 0.8127352 ]	[4.85467560e+02 8.49649536e+02 8.18877935e-01]	[582.77246094 505.91229248 0.68114477]	[567.59503174 680.32971191 0.80689722]	[5.70078796e+02 8.52252319e+02 7.83582687e-01]	[521.35430908 216.046875 0.94314188]	[546.96661377 215.95748901 0.92755777]	[500.86462402 203.16517639 0.83253431]	[567.50299072 203.15885925 0.83927417]	[5.77752869e+02 8.95983704e+02 7.59751499e-01]	[5.95693970e+02 8.90856445e+02 7.75990725e-01]	[5.64836731e+02 8.67572083e+02 7.30579436e-01]	[4.90508179e+02 8.93338806e+02 7.91957021e-01]	[4.72584564e+02 8.90710815e+02 7.47767925e-01]	[4.95690125e+02 8.57434326e+02 6.76438630e-01]
[539.3236084 233.8626709 0.91501719]	[541.71270752 282.72232056 0.89030832]	[472.52609253 282.71490479 0.7868942 ]	[441.79644775 393.02880859 0.86363959]	[434.05477905 500.75326538 0.86342847]	[605.95843506 282.72433472 0.83878702]	[626.42858887 395.51760864 0.82329553]	[634.17004395 500.76959229 0.84787661]	[536.65924072 503.4067688 0.67193925]	[485.46191406 503.42047119 0.67243636]	[485.47460938 680.32019043 0.80663532]	[4.85463989e+02 8.49683350e+02 8.22034657e-01]	[582.80780029 503.4352417 0.6804378 ]	[572.59204102 677.78088379 0.78724349]	[5.70094482e+02 8.52262573e+02 7.79661715e-01]	[523.82147217 216.08982849 0.94130081]	[549.51690674 215.9972229 0.89745981]	[503.28213501 203.14672852 0.83740759]	[567.57055664 200.65040588 0.83064073]	[5.77751953e+02 8.95977234e+02 7.60304451e-01]	[5.95704224e+02 8.93210266e+02 7.76095390e-01]	[5.64839050e+02 8.67584656e+02 7.32568204e-01]	[4.90517914e+02 8.93348206e+02 7.93431580e-01]	[4.72588074e+02 8.90723206e+02 7.50815511e-01]	[4.95680817e+02 8.59932678e+02 6.76893592e-01]
[541.79858398 233.93060303 0.94269013]	[541.83703613 282.71212769 0.90615606]	[475.13687134 282.69311523 0.80229449]	[441.91659546 393.02478027 0.85468566]	[436.6383667 500.73922729 0.88798738]	[606.05560303 282.75170898 0.82742906]	[626.54742432 395.59191895 0.8311162 ]	[636.75128174 500.80392456 0.85068047]	[539.20721436 505.91592407 0.6752497 ]	[488.00201416 505.92062378 0.65961772]	[487.98623657 677.84631348 0.79506236]	[4.85463654e+02 8.49694336e+02 8.22438002e-01]	[582.91149902 505.97515869 0.6886704 ]	[575.1784668 677.7600708 0.78527206]	[5.70089478e+02 8.52263550e+02 7.79606462e-01]	[523.9465332 216.13040161 0.92928135]	[552.13751221 216.06335449 0.87823552]	[503.31866455 203.18139648 0.84595454]	[570.0859375 203.17599487 0.82591015]	[5.77768921e+02 8.95982361e+02 7.58022070e-01]	[5.95710876e+02 8.93209656e+02 7.73229599e-01]	[5.62448303e+02 8.67574402e+02 7.30865836e-01]	[4.90512329e+02 8.93379150e+02 7.90055692e-01]	[4.72580963e+02 8.90748718e+02 7.49263167e-01]	[4.95670654e+02 8.59940979e+02 6.81903362e-01]
[541.8548584 233.97923279 0.94572175]	[541.918396 282.70333862 0.90299678]	[477.63504028 280.24545288 0.81530899]	[444.3605957 393.04666138 0.8537097 ]	[439.07299805 500.7175293 0.89294523]	[608.52990723 285.23660278 0.812199 ]	[626.61975098 395.6388855 0.82566977]	[639.26074219 500.84432983 0.85821521]	[539.31390381 505.88262939 0.69201607]	[493.03948975 505.88082886 0.65564317]	[490.48867798 677.85192871 0.79260981]	[4.85474731e+02 8.49683533e+02 8.20579648e-01]	[585.34918213 505.95025635 0.69803029]	[575.1895752 680.38250732 0.80420887]	[5.70097351e+02 8.52267883e+02 7.78944016e-01]	[524.00964355 218.53909302 0.90296566]	[554.68377686 216.1078949 0.87228405]	[503.37597656 203.22897339 0.82919145]	[570.1083374 205.71499634 0.81346345]	[5.77753784e+02 8.95974182e+02 7.59965897e-01]	[5.95693909e+02 8.90856323e+02 7.77569413e-01]	[5.64834290e+02 8.67575806e+02 7.30793178e-01]	[4.90488037e+02 8.93384888e+02 7.91663349e-01]	[4.72571106e+02 8.90749023e+02 7.51648068e-01]	[4.95687775e+02 8.57472595e+02 6.84083045e-01]
[541.91387939 234.01893616 0.95172977]	[544.35058594 282.68725586 0.90209901]	[477.7102356 280.23086548 0.82871616]	[446.92565918 395.49551392 0.82605737]	[439.11639404 500.71914673 0.89948672]	[611.0668335 282.78237915 0.80383354]	[626.64959717 398.05184937 0.81938595]	[639.34356689 500.8480835 0.8653779 ]	[541.77624512 505.92822266 0.70250714]	[495.58740234 505.9211731 0.65689194]	[493.04476929 677.84619141 0.79026061]	[4.85490753e+02 8.49699768e+02 8.17369878e-01]	[585.43048096 508.47268677 0.69113636]	[577.69128418 682.93682861 0.8276 ]	[5.70094055e+02 8.52260620e+02 7.78741002e-01]	[526.44805908 218.56503296 0.89585161]	[557.24926758 216.14251709 0.88471788]	[505.89456177 205.79354858 0.80432546]	[575.22875977 205.78904724 0.82068074]	[5.77762207e+02 8.95974243e+02 7.60478556e-01]	[5.95697571e+02 8.90854980e+02 7.77588964e-01]	[5.62451660e+02 8.65136536e+02 7.28974283e-01]	[4.88026062e+02 8.93401672e+02 7.89449513e-01]	[4.72570129e+02 8.90758423e+02 7.51096606e-01]	[4.98152435e+02 8.59957092e+02 6.89022243e-01]
[541.95562744 234.05932617 0.95025504]	[544.42254639 282.70388794 0.89678353]	[480.12210083 280.24487305 0.83102322]	[449.47875977 395.5663147 0.83063483]	[439.15594482 500.73196411 0.90530157]	[613.62750244 285.25280762 0.7923581 ]	[629.07922363 398.19909668 0.84012955]	[641.80645752 500.86102295 0.86811846]	[541.81982422 508.44934082 0.69920176]	[495.61868286 505.97772217 0.65146816]	[493.06982422 680.39709473 0.79941946]	[4.85497253e+02 8.49707764e+02 8.16033959e-01]	[585.48681641 511.02993774 0.68756723]	[577.74108887 682.97540283 0.84000218]	[5.70096558e+02 8.52270935e+02 7.76075184e-01]	[526.49102783 218.59062195 0.88819361]	[559.72796631 218.54096985 0.88638383]	[505.96182251 205.74710083 0.79971832]	[580.24108887 208.26896667 0.853598 ]	[5.77752258e+02 8.95977661e+02 7.59023786e-01]	[5.95697754e+02 8.90856689e+02 7.77187049e-01]	[5.64834778e+02 8.67579712e+02 7.28264332e-01]	[4.90492157e+02 8.93379211e+02 7.88560748e-01]	[4.72575287e+02 8.90742310e+02 7.48377800e-01]	[4.98158508e+02 8.59977295e+02 6.88348889e-01]
[541.95593262 234.05987549 0.94998175]	[544.43353271 282.70587158 0.89604485]	[480.13183594 280.24816895 0.83148998]	[449.47570801 395.56600952 0.83026671]	[439.15719604 500.73193359 0.90610981]	[613.6451416 285.25204468 0.79203385]	[629.08044434 398.19992065 0.84119254]	[641.80963135 500.85952759 0.8690604 ]	[541.82971191 508.45230103 0.70012987]	[495.63525391 505.9833374 0.65250391]	[493.07672119 680.37585449 0.79822898]	[4.87917023e+02 8.49723938e+02 8.14314604e-01]	[585.49224854 511.02935791 0.68715 ]	[577.74926758 682.98101807 0.84117568]	[5.70090149e+02 8.52263184e+02 7.77255654e-01]	[526.4901123 218.58956909 0.88872772]	[559.72833252 218.54077148 0.88670373]	[505.96374512 205.75276184 0.79932475]	[580.24194336 208.26730347 0.85417497]	[5.77744934e+02 8.95965393e+02 7.62383580e-01]	[5.95690247e+02 8.90848145e+02 7.79600382e-01]	[5.62453857e+02 8.65145020e+02 7.27378368e-01]	[4.90499084e+02 8.93374756e+02 7.88754284e-01]	[4.72579224e+02 8.90739685e+02 7.46716619e-01]	[4.98164215e+02 8.59992859e+02 6.89812660e-01]
[544.31793213 234.07254028 0.95252371]	[544.49780273 282.70062256 0.89020878]	[480.18481445 280.23156738 0.84144509]	[452.02270508 393.05471802 0.81536603]	[439.17462158 500.72399902 0.90684795]	[616.19134521 285.25524902 0.79102397]	[629.09985352 398.09860229 0.83397889]	[641.83184814 500.8565979 0.86696339]	[541.88885498 508.44815063 0.70849907]	[498.13021851 505.98162842 0.66022515]	[493.13705444 680.34246826 0.7976948 ]	[4.87925018e+02 8.49728638e+02 8.14870834e-01]	[585.54199219 511.01272583 0.68488824]	[577.77166748 682.87689209 0.82877457]	[5.70074524e+02 8.52236023e+02 7.77857184e-01]	[526.52435303 218.60768127 0.8816635 ]	[559.7668457 218.54656982 0.89175928]	[506.01422119 205.76745605 0.78508872]	[580.32855225 205.7800293 0.86481386]	[5.77747009e+02 8.95969604e+02 7.60599256e-01]	[5.95694519e+02 8.90849060e+02 7.77006030e-01]	[5.62435974e+02 8.65113098e+02 7.25630343e-01]	[4.88022217e+02 8.93387939e+02 7.86061645e-01]	[4.72569427e+02 8.90743408e+02 7.45657802e-01]	[4.98179901e+02 8.59985657e+02 6.89676464e-01]
[544.35449219 236.45195007 0.95265871]	[546.92327881 282.69393921 0.88026994]	[480.22769165 280.24542236 0.84122556]	[454.56350708 393.01702881 0.8027997 ]	[439.21115112 500.73449707 0.90481865]	[618.75396729 285.23599243 0.79616565]	[631.6317749 398.16110229 0.83883286]	[641.8651123 503.31704712 0.87359905]	[541.93048096 505.96130371 0.71238929]	[498.19528198 505.96673584 0.66850233]	[495.67974854 675.29650879 0.8058387 ]	[4.85502106e+02 8.49734375e+02 8.15546036e-01]	[585.57897949 508.50665283 0.68304497]	[580.24578857 680.40893555 0.8352567 ]	[5.70041626e+02 8.52204224e+02 7.78601408e-01]	[529.01251221 218.65779114 0.86376643]	[559.82165527 218.61705017 0.89057964]	[513.58081055 208.35353088 0.74720496]	[582.75372314 208.30110168 0.878353 ]	[5.77759766e+02 8.95976562e+02 7.56332576e-01]	[5.95705322e+02 8.90854370e+02 7.71315217e-01]	[5.62390564e+02 8.65081238e+02 7.18115330e-01]	[4.88016937e+02 8.93384705e+02 7.84825683e-01]	[4.72560852e+02 8.90741272e+02 7.42700994e-01]	[4.98162659e+02 8.59999512e+02 6.85893774e-01]
[544.37243652 236.48242188 0.9532007 ]	[546.94372559 282.67944336 0.88055688]	[480.26004028 280.22146606 0.84786195]	[454.57650757 392.97732544 0.80067432]	[439.21179199 500.71258545 0.9018625 ]	[618.74151611 285.24954224 0.79377401]	[631.6550293 398.04638672 0.82407087]	[641.88031006 503.3192749 0.87615699]	[541.93664551 505.89627075 0.71787578]	[498.21203613 505.9017334 0.67463398]	[495.67306519 675.29528809 0.80500084]	[4.87919739e+02 8.49732849e+02 8.15180004e-01]	[585.58306885 505.9642334 0.68807214]	[580.23828125 680.40808105 0.8336184 ]	[5.70045349e+02 8.52213135e+02 7.78862536e-01]	[529.03442383 221.09379578 0.85765076]	[559.84753418 218.65647888 0.88937986]	[513.60986328 208.34405518 0.74236172]	[582.77972412 208.31280518 0.87902015]	[5.77754028e+02 8.95982849e+02 7.56440163e-01]	[5.95713196e+02 8.93212585e+02 7.71224618e-01]	[5.62394348e+02 8.65091675e+02 7.19456553e-01]	[4.88008545e+02 8.93375671e+02 7.85878122e-01]	[4.72557373e+02 8.90732361e+02 7.42437959e-01]	[4.98172913e+02 8.59994690e+02 6.87729239e-01]
[544.3949585 236.50393677 0.95269239]	[546.9677124 282.67077637 0.87886256]	[480.28118896 280.20950317 0.85312486]	[454.59960938 392.98141479 0.80102193]	[439.21691895 500.70977783 0.90001273]	[618.78833008 285.23986816 0.79839039]	[631.66607666 395.64550781 0.81963569]	[641.88818359 503.31140137 0.87795377]	[541.95092773 505.91482544 0.71759039]	[498.22058105 505.92044067 0.67478514]	[495.6708374 675.2979126 0.80447823]	[4.87912598e+02 8.49718811e+02 8.15018415e-01]	[585.59307861 508.44796753 0.68709689]	[580.22723389 680.41876221 0.83321834]	[5.70033142e+02 8.52206482e+02 7.78668821e-01]	[529.06011963 221.11842346 0.85462612]	[562.23193359 218.67802429 0.89413112]	[513.62268066 210.79185486 0.74685025]	[582.78851318 208.32722473 0.88198489]	[5.77750549e+02 8.95984009e+02 7.54568458e-01]	[5.95713196e+02 8.93213013e+02 7.69957781e-01]	[5.62381958e+02 8.65085815e+02 7.16680586e-01]	[4.88011292e+02 8.93356445e+02 7.87215173e-01]	[4.72554993e+02 8.90715210e+02 7.41075218e-01]	[4.98170746e+02 8.59973999e+02 6.85658813e-01]
[544.38049316 236.51591492 0.95563823]	[546.972229 282.66921997 0.87806851]	[480.2741394 280.21759033 0.85217071]	[454.61004639 390.48641968 0.80045676]	[439.21524048 500.7024231 0.89763981]	[618.81951904 285.23330688 0.80136561]	[631.67150879 398.02044678 0.81332487]	[641.88922119 503.2973938 0.87686485]	[544.28851318 505.93377686 0.71677488]	[498.22320557 505.9359436 0.67527336]	[495.68502808 677.77532959 0.80583739]	[4.87912689e+02 8.49718994e+02 8.13854456e-01]	[587.96466064 508.46954346 0.68739414]	[580.23278809 680.40771484 0.83240569]	[5.70038208e+02 8.52221985e+02 7.78163135e-01]	[529.04748535 221.1204071 0.85548073]	[562.23602295 221.10798645 0.89526516]	[513.628479 208.35308838 0.74240232]	[582.79626465 208.34101868 0.88250965]	[5.77744507e+02 8.95977600e+02 7.54022479e-01]	[5.95694092e+02 8.90856689e+02 7.67819524e-01]	[5.62387756e+02 8.65104126e+02 7.20667601e-01]	[4.87997284e+02 8.93370239e+02 7.83940792e-01]	[4.72546539e+02 8.90723694e+02 7.38598585e-01]	[4.98163788e+02 8.59974487e+02 6.86920047e-01]
[544.38464355 236.51507568 0.9557085 ]	[546.97668457 280.25421143 0.87829602]	[480.27151489 280.21847534 0.85228246]	[454.61239624 390.45944214 0.8003996 ]	[439.20852661 500.68362427 0.89462781]	[618.83258057 282.77636719 0.80356973]	[631.66357422 395.63162231 0.81063664]	[641.89086914 503.2906189 0.87729579]	[544.29071045 505.92074585 0.71864039]	[498.23193359 505.92129517 0.67765647]	[495.69180298 677.76898193 0.80631787]	[4.87916138e+02 8.49705261e+02 8.12459588e-01]	[587.96697998 508.45117188 0.68781239]	[580.23815918 680.41796875 0.83440393]	[5.70026489e+02 8.52218323e+02 7.78398633e-01]	[529.04980469 221.12078857 0.85480231]	[562.24127197 221.10534668 0.8959837 ]	[513.63757324 210.78466797 0.73613995]	[582.80377197 208.34489441 0.88371885]	[5.77758545e+02 8.95980652e+02 7.55770862e-01]	[5.95700684e+02 8.90856628e+02 7.70455778e-01]	[5.62379700e+02 8.65106384e+02 7.21426606e-01]	[4.87999359e+02 8.93368591e+02 7.80920684e-01]	[4.72546021e+02 8.90719604e+02 7.35929608e-01]	[4.98165924e+02 8.59953491e+02 6.87511206e-01]
[544.36901855 236.52197266 0.95711589]	[546.97406006 282.67306519 0.87804908]	[480.27709961 280.22210693 0.85170257]	[454.60971069 390.46731567 0.80023062]	[439.20510864 500.68429565 0.89590198]	[618.82891846 282.78201294 0.80339408]	[631.66088867 395.64425659 0.81469369]	[641.89202881 503.28991699 0.87769556]	[544.2946167 505.90408325 0.72054654]	[498.23776245 505.90472412 0.67845452]	[495.69805908 675.28997803 0.8061856 ]	[4.85500061e+02 8.49694397e+02 8.13676715e-01]	[587.97113037 505.97186279 0.68992341]	[580.24078369 680.38757324 0.83087325]	[5.70031433e+02 8.52201477e+02 7.76589870e-01]	[529.03771973 221.12199402 0.85567379]	[562.23120117 221.11682129 0.8934983 ]	[513.64862061 208.32427979 0.72848481]	[582.79833984 210.77334595 0.88597548]	[5.77755493e+02 8.95984009e+02 7.53565311e-01]	[5.95697388e+02 8.90856812e+02 7.67752051e-01]	[5.62380981e+02 8.65076111e+02 7.16351509e-01]	[4.88000946e+02 8.93366150e+02 7.80461788e-01]	[4.72544891e+02 8.90715454e+02 7.35119641e-01]	[4.98159485e+02 8.59935791e+02 6.87409282e-01]
[544.36529541 236.52593994 0.95791566]	[546.97393799 282.67184448 0.87815279]	[480.28134155 280.22564697 0.85163653]	[454.61141968 387.94491577 0.7974056 ]	[439.20135498 500.66326904 0.89163607]	[618.8168335 282.7822876 0.80245477]	[631.65869141 398.01794434 0.81753916]	[641.88726807 503.30322266 0.87741506]	[544.28967285 505.89605713 0.72046989]	[498.24172974 505.89804077 0.6789481 ]	[495.69119263 675.27893066 0.80546755]	[4.87914276e+02 8.49682678e+02 8.11722696e-01]	[585.5914917 505.96630859 0.69042379]	[580.2401123 682.83465576 0.83318251]	[5.67596436e+02 8.52184814e+02 7.80107915e-01]	[529.02563477 221.13064575 0.85655904]	[562.22680664 221.11802673 0.89316726]	[513.63024902 208.32359314 0.72765297]	[582.79864502 210.78462219 0.88865018]	[5.77760498e+02 8.95978455e+02 7.55598605e-01]	[5.95692078e+02 8.90848083e+02 7.69132733e-01]	[5.62363892e+02 8.65051025e+02 7.14628398e-01]	[4.88001617e+02 8.93357666e+02 7.78450310e-01]	[4.72546417e+02 8.90705933e+02 7.32041001e-01]	[4.98159210e+02 8.57463074e+02 6.88494325e-01]
[544.36767578 236.52552795 0.95816815]	[546.97625732 280.25012207 0.87952232]	[480.28240967 280.20507812 0.85571599]	[454.61120605 390.50595093 0.80284768]	[439.18548584 500.66854858 0.89084178]	[618.81481934 285.23712158 0.80289668]	[631.64282227 395.60952759 0.80679166]	[641.89056396 503.29251099 0.87735522]	[541.94165039 505.88946533 0.72102851]	[498.22732544 505.88787842 0.67941719]	[495.67269897 675.28863525 0.80513531]	[4.85492065e+02 8.49694336e+02 8.15048635e-01]	[585.57800293 505.95697021 0.69297874]	[580.23413086 680.41436768 0.83185101]	[5.70018372e+02 8.52180176e+02 7.79582560e-01]	[529.02496338 221.12597656 0.85734254]	[562.23236084 221.1192627 0.89468783]	[513.63269043 208.3240509 0.73026812]	[582.79553223 210.79498291 0.89207613]	[5.77753662e+02 8.95976257e+02 7.58170366e-01]	[5.95684204e+02 8.90845215e+02 7.70370126e-01]	[5.62380127e+02 8.62577209e+02 7.12279260e-01]	[4.87979584e+02 8.93373291e+02 7.80201495e-01]	[4.72527344e+02 8.90721008e+02 7.35767126e-01]	[4.98162415e+02 8.59930542e+02 6.90445662e-01]
[544.35778809 236.52519226 0.95780182]	[546.9697876 280.25247192 0.88023078]	[480.27508545 280.20565796 0.85543537]	[454.59310913 392.96966553 0.80213571]	[439.18847656 500.69012451 0.8960737 ]	[618.8013916 285.23846436 0.8024534 ]	[631.66101074 398.03482056 0.81684721]	[641.88110352 503.31762695 0.87704825]	[541.91119385 505.90533447 0.71782058]	[498.18481445 505.89724731 0.67306179]	[495.63208008 677.78796387 0.80153674]	[4.85482086e+02 8.49687866e+02 8.17047894e-01]	[585.55340576 508.44287109 0.6915611 ]	[580.24206543 682.86254883 0.83914113]	[5.70017822e+02 8.49794067e+02 7.80087411e-01]	[529.0166626 221.12747192 0.85770828]	[562.2232666 221.12823486 0.8922019 ]	[513.64318848 208.32051086 0.72980982]	[582.7947998 210.80378723 0.89375383]	[5.77746155e+02 8.95976807e+02 7.58997440e-01]	[5.95677246e+02 8.90844910e+02 7.71142840e-01]	[5.62379822e+02 8.62567200e+02 7.11113214e-01]	[4.87978485e+02 8.93369019e+02 7.79787362e-01]	[4.72522766e+02 8.90717529e+02 7.35841155e-01]	[4.98151947e+02 8.57473938e+02 6.90037370e-01]
[544.35058594 236.52508545 0.95882732]	[546.95483398 282.66970825 0.88053066]	[480.26196289 280.21026611 0.85387558]	[454.56588745 393.02368164 0.80565155]	[439.18127441 500.70068359 0.89805126]	[618.79223633 285.23980713 0.80182868]	[631.64868164 398.04083252 0.8118782 ]	[641.87225342 503.30038452 0.87390304]	[541.90075684 505.90310669 0.7174722 ]	[498.17214966 505.89743042 0.67197162]	[495.63406372 677.76672363 0.80092335]	[4.85475159e+02 8.49684448e+02 8.17726612e-01]	[585.54425049 505.97564697 0.69327492]	[580.23486328 682.85668945 0.83642489]	[5.70021179e+02 8.49786011e+02 7.79333591e-01]	[529.00927734 221.12832642 0.85788512]	[562.21826172 221.13247681 0.89075559]	[513.640625 208.32867432 0.73122168]	[582.78399658 210.83030701 0.8980552 ]	[5.77756165e+02 8.95974487e+02 7.59225011e-01]	[5.95683411e+02 8.90842712e+02 7.71518946e-01]	[5.62375793e+02 8.62555603e+02 7.09417462e-01]	[4.87982483e+02 8.93366272e+02 7.79828906e-01]	[4.72525787e+02 8.90715393e+02 7.36074209e-01]	[4.95691498e+02 8.57464966e+02 6.89296782e-01]
[544.34692383 236.52476501 0.95851797]	[546.94024658 282.6741333 0.88191718]	[480.24990845 280.21127319 0.85299432]	[452.08886719 393.04248047 0.80389267]	[439.19046021 500.71929932 0.90074527]	[618.77722168 285.24298096 0.79930955]	[631.6395874 398.11700439 0.82705659]	[641.86004639 503.3208313 0.87399429]	[541.88702393 505.91265869 0.71537519]	[498.14828491 505.90341187 0.66763341]	[495.61517334 677.81225586 0.79896712]	[4.85468811e+02 8.49691040e+02 8.19767237e-01]	[585.52911377 508.45510864 0.6916545 ]	[580.24530029 682.85058594 0.83662593]	[5.67596497e+02 8.49791626e+02 7.81909227e-01]	[529.00067139 221.13026428 0.85846478]	[562.21453857 221.13745117 0.88885313]	[513.63134766 208.31864929 0.731314 ]	[582.77813721 210.82034302 0.89350152]	[5.77747009e+02 8.95976257e+02 7.59715438e-01]	[5.95671692e+02 8.90844360e+02 7.71589756e-01]	[5.62365784e+02 8.62559937e+02 7.08613217e-01]	[4.87979980e+02 8.93362488e+02 7.84209907e-01]	[4.72525116e+02 8.90715881e+02 7.39449084e-01]	[4.95694702e+02 8.59925354e+02 6.88283205e-01]
[544.34576416 236.52526855 0.95829666]	[546.94232178 280.24951172 0.88497519]	[480.25814819 280.18621826 0.85750449]	[452.07806396 393.01220703 0.7998265 ]	[439.17880249 500.71200562 0.89841121]	[618.76147461 285.23626709 0.79940033]	[631.60961914 398.07846069 0.8226279 ]	[641.85864258 503.27685547 0.87341058]	[541.8727417 505.93002319 0.71271384]	[498.12286377 505.92230225 0.66281402]	[493.11236572 680.33123779 0.79604024]	[4.85471252e+02 8.49685486e+02 8.19193482e-01]	[585.51544189 508.47497559 0.69170856]	[580.24035645 682.9029541 0.8433243 ]	[5.67586914e+02 8.52178467e+02 7.84695983e-01]	[528.99829102 221.12992859 0.85885906]	[562.21130371 221.13528442 0.88968432]	[513.60150146 208.31639099 0.73630625]	[582.77801514 210.80264282 0.89059865]	[5.77751038e+02 8.95977234e+02 7.60177076e-01]	[5.95672485e+02 8.90844543e+02 7.73208737e-01]	[5.62360046e+02 8.62572510e+02 7.12532341e-01]	[4.87975800e+02 8.93354370e+02 7.78752089e-01]	[4.72516846e+02 8.90707642e+02 7.32801139e-01]	[4.95692505e+02 8.57470520e+02 6.90271974e-01]
[544.34613037 236.52636719 0.95706922]	[546.9395752 282.66732788 0.88319969]	[480.25134277 280.18780518 0.8564952 ]	[452.04226685 393.03707886 0.80151308]	[439.16360474 500.71569824 0.89777559]	[618.77557373 285.24679565 0.79958624]	[631.59790039 398.09921265 0.82453656]	[641.84466553 503.29211426 0.87225014]	[541.86932373 505.93814087 0.71385843]	[498.125 505.92599487 0.66365606]	[493.08114624 680.32641602 0.7950778 ]	[4.85476624e+02 8.49657227e+02 8.16337585e-01]	[585.51196289 508.49227905 0.69277287]	[580.21252441 682.90014648 0.83613276]	[5.67581238e+02 8.52182556e+02 7.86349893e-01]	[528.99346924 221.12733459 0.85993075]	[562.20965576 221.13200378 0.88998497]	[513.58892822 208.30528259 0.73923975]	[582.77819824 210.79478455 0.88999104]	[5.77762634e+02 8.95976562e+02 7.60503709e-01]	[5.95678223e+02 8.90841919e+02 7.75064647e-01]	[5.62359253e+02 8.62580200e+02 7.14628041e-01]	[4.87986755e+02 8.93335388e+02 7.84342885e-01]	[4.72532715e+02 8.90692139e+02 7.34624982e-01]	[4.98150696e+02 8.57454529e+02 6.89706028e-01]
[544.34326172 236.52284241 0.95600379]	[546.93231201 280.24880981 0.88558751]	[480.2467041 280.1847229 0.8560006]	[452.00634766 393.06463623 0.80516195]	[439.14224243 500.67974854 0.89491463]	[618.75439453 282.78009033 0.79943842]	[629.17401123 398.05648804 0.81849104]	[641.84558105 503.27359009 0.87252706]	[541.85638428 505.92086792 0.71510804]	[495.69659424 505.90692139 0.66440505]	[493.07318115 680.32214355 0.79338157]	[4.85475800e+02 8.49636353e+02 8.14101577e-01]	[585.5022583 508.47613525 0.69378209]	[580.20715332 682.88372803 0.83189011]	[5.67573120e+02 8.52186462e+02 7.86720574e-01]	[528.99121094 221.12493896 0.85929191]	[559.84295654 221.12515259 0.8890571 ]	[513.57427979 208.30926514 0.74131542]	[582.77416992 210.78250122 0.88656652]	[5.77767578e+02 8.95966980e+02 7.57115662e-01]	[5.95677368e+02 8.90834290e+02 7.72225142e-01]	[5.62348083e+02 8.65042297e+02 7.14808702e-01]	[4.87991455e+02 8.93326477e+02 7.85492003e-01]	[4.72535248e+02 8.90682678e+02 7.34824240e-01]	[4.98150482e+02 8.57428772e+02 6.86263740e-01]
[544.3480835 236.51245117 0.95398414]	[546.9307251 280.25463867 0.88494289]	[480.24282837 280.18884277 0.85493392]	[449.52719116 395.53588867 0.80922925]	[439.1373291 500.6819458 0.89487952]	[618.76452637 285.24276733 0.79835588]	[629.16796875 398.10479736 0.83006346]	[641.83239746 503.26828003 0.86921579]	[541.8527832 505.94638062 0.71238279]	[495.68115234 505.94168091 0.66046929]	[490.57315063 680.36193848 0.79379314]	[4.85471954e+02 8.49633972e+02 8.14447045e-01]	[585.49627686 508.49935913 0.69494611]	[577.78436279 682.86975098 0.82762659]	[5.67576477e+02 8.52180969e+02 7.86925793e-01]	[528.99487305 221.12171936 0.85849208]	[559.83856201 221.10752869 0.88839215]	[511.10235596 208.31561279 0.74300396]	[582.76580811 208.35664368 0.88336635]	[5.77767761e+02 8.95952209e+02 7.59260893e-01]	[5.95674072e+02 8.90821289e+02 7.73880303e-01]	[5.62354187e+02 8.62574280e+02 7.15736151e-01]	[4.87981262e+02 8.93324280e+02 7.84145415e-01]	[4.72525940e+02 8.90679626e+02 7.32217968e-01]	[4.98149017e+02 8.57424133e+02 6.88129306e-01]
[544.35546875 236.50738525 0.95312303]	[546.91564941 280.25219727 0.8874054 ]	[480.23217773 280.18811035 0.85447592]	[451.99050903 393.07363892 0.80894071]	[439.12161255 500.66418457 0.88998514]	[618.75445557 285.23422241 0.7984916 ]	[629.14672852 398.07363892 0.82207358]	[641.81311035 503.27468872 0.86427826]	[541.86029053 505.94119263 0.71310443]	[495.69302368 505.94332886 0.6609959 ]	[493.03817749 680.35681152 0.79400218]	[4.85465729e+02 8.49639282e+02 8.16769660e-01]	[585.50073242 508.48358154 0.69363433]	[577.79656982 682.89093018 0.83239287]	[5.67578613e+02 8.49795288e+02 7.86262453e-01]	[529.00830078 221.12492371 0.85706395]	[559.83978271 221.1065979 0.8875851 ]	[511.09448242 208.32807922 0.75222278]	[582.75720215 210.77616882 0.88504165]	[5.77767944e+02 8.95961182e+02 7.61055589e-01]	[5.95678894e+02 8.90828735e+02 7.75425673e-01]	[5.62358704e+02 8.62567810e+02 7.14364827e-01]	[4.87997986e+02 8.93342285e+02 7.87558496e-01]	[4.72541351e+02 8.90702576e+02 7.39208817e-01]	[4.95693024e+02 8.57434387e+02 6.88660026e-01]
[544.35113525 236.50054932 0.95478433]	[544.54040527 280.25369263 0.88957697]	[480.22555542 280.18386841 0.85506731]	[449.51132202 393.05075073 0.81416792]	[439.11730957 500.65863037 0.88858604]	[618.7442627 282.78167725 0.79729581]	[629.14819336 398.14108276 0.83213758]	[641.81213379 503.24829102 0.86193693]	[541.85394287 505.91503906 0.71450746]	[495.69262695 505.9178772 0.66383374]	[493.05227661 680.34857178 0.7939676 ]	[4.85465210e+02 8.49628296e+02 8.15934300e-01]	[585.49481201 508.45025635 0.69319296]	[577.78979492 682.87371826 0.82907861]	[5.67589844e+02 8.49784485e+02 7.83326745e-01]	[529.0032959 221.11639404 0.85849869]	[559.83544922 221.0975647 0.88792837]	[511.08651733 208.33935547 0.75596023]	[582.75 208.34986877 0.87976664]	[5.77736816e+02 8.95949646e+02 7.59099662e-01]	[5.95667175e+02 8.90825012e+02 7.73922741e-01]	[5.62367065e+02 8.62554688e+02 7.11650312e-01]	[4.87995087e+02 8.93340393e+02 7.86888897e-01]	[4.72539795e+02 8.90698059e+02 7.38268375e-01]	[4.95693024e+02 8.57413269e+02 6.87917471e-01]
[544.3494873 236.50134277 0.95377219]	[544.52514648 280.25213623 0.89231241]	[480.22229004 280.18408203 0.85467184]	[449.47640991 393.06658936 0.8173579 ]	[439.11682129 500.66018677 0.887357 ]	[616.27008057 282.77304077 0.79701293]	[629.12615967 398.15377808 0.83307624]	[641.80395508 503.25531006 0.86007929]	[541.82196045 505.91680908 0.70820504]	[495.66433716 505.91589355 0.65977377]	[493.05828857 680.33239746 0.79279387]	[4.85461914e+02 8.49639648e+02 8.18576813e-01]	[585.45477295 508.45507812 0.69223642]	[577.78118896 682.89874268 0.83240199]	[5.67602722e+02 8.49787476e+02 7.80332923e-01]	[529.00341797 221.11875916 0.85801452]	[559.83294678 221.10092163 0.88724327]	[511.07507324 208.34436035 0.76042122]	[582.74420166 208.34141541 0.87852657]	[5.77730713e+02 8.95948059e+02 7.59117126e-01]	[5.95670776e+02 8.90826965e+02 7.75445402e-01]	[5.62376770e+02 8.62561279e+02 7.08435535e-01]	[4.88009888e+02 8.93355042e+02 7.87723839e-01]	[4.72553802e+02 8.90713501e+02 7.41993308e-01]	[4.95680573e+02 8.57426514e+02 6.86150849e-01]
[544.35083008 236.49427795 0.95300579]	[544.51599121 280.25228882 0.89338249]	[480.21380615 280.18692017 0.85365754]	[449.47332764 393.01144409 0.81130373]	[439.1065979 498.26568604 0.88306475]	[616.25213623 282.76818848 0.79728067]	[629.10644531 398.08459473 0.82394004]	[641.82110596 500.89508057 0.86170566]	[541.81890869 505.92123413 0.70759857]	[495.6680603 505.9203186 0.6592527]	[493.05877686 680.32720947 0.79262137]	[4.85453369e+02 8.49633972e+02 8.20935726e-01]	[585.45532227 508.45700073 0.69118625]	[577.77954102 682.87249756 0.82778484]	[5.70035034e+02 8.49793823e+02 7.78924763e-01]	[529.01019287 221.11917114 0.85613984]	[559.831604 221.09649658 0.88617647]	[511.07202148 208.35063171 0.76268214]	[582.74005127 208.3432312 0.87610364]	[5.77729248e+02 8.95940735e+02 7.60335147e-01]	[5.95672791e+02 8.90825073e+02 7.76373982e-01]	[5.62394714e+02 8.62576355e+02 7.11317301e-01]	[4.88019897e+02 8.93353088e+02 7.89715230e-01]	[4.72558594e+02 8.90713501e+02 7.44451702e-01]	[4.95666687e+02 8.57414307e+02 6.84862614e-01]
[544.3482666 236.48736572 0.95368713]	[544.50732422 280.24957275 0.89497131]	[480.21060181 280.18270874 0.85308737]	[449.4821167 393.03866577 0.81731415]	[439.10247803 500.64715576 0.88563299]	[616.24688721 282.76638794 0.79670292]	[629.10479736 395.6463623 0.80402124]	[641.82000732 500.89404297 0.85720003]	[541.80780029 505.918396 0.70667326]	[495.64859009 505.92608643 0.65757966]	[493.05401611 680.32330322 0.79346144]	[4.85453583e+02 8.49653198e+02 8.20924461e-01]	[585.45013428 508.45135498 0.69101834]	[577.79351807 682.87207031 0.83022988]	[5.70033447e+02 8.52199158e+02 7.80023158e-01]	[528.99920654 221.11022949 0.85813308]	[559.8236084 218.67990112 0.88563484]	[511.03143311 208.33486938 0.76865643]	[582.73742676 208.33389282 0.87353653]	[5.77750061e+02 8.95941956e+02 7.60693967e-01]	[5.95683289e+02 8.90825439e+02 7.78587639e-01]	[5.62398560e+02 8.65069763e+02 7.14954734e-01]	[4.88017517e+02 8.93371887e+02 7.88900733e-01]	[4.72557831e+02 8.90731934e+02 7.46464014e-01]	[4.95669098e+02 8.57445984e+02 6.83479607e-01]
[544.34570312 236.48165894 0.95432323]	[544.49304199 282.67077637 0.89573604]	[480.20135498 280.19271851 0.85088098]	[449.47512817 393.03125 0.81735408]	[439.10998535 500.64862061 0.88493854]	[616.24298096 282.7739563 0.79527134]	[629.09307861 395.63592529 0.80800891]	[641.80786133 503.24615479 0.85535032]	[541.79608154 505.91546631 0.70514137]	[495.63308716 505.9168396 0.65600377]	[493.05767822 680.32775879 0.79440993]	[4.85455872e+02 8.49653748e+02 8.20620179e-01]	[585.44293213 508.45785522 0.69076806]	[580.20843506 682.88024902 0.83116555]	[5.70045715e+02 8.52209167e+02 7.79306233e-01]	[528.99182129 221.10217285 0.85953057]	[559.81420898 218.67034912 0.8833403 ]	[508.55593872 208.33009338 0.77639836]	[580.37054443 208.33866882 0.87657738]	[5.77750488e+02 8.95951294e+02 7.61619329e-01]	[5.95684692e+02 8.90834656e+02 7.79515505e-01]	[5.62408691e+02 8.65079407e+02 7.14840114e-01]	[4.88014221e+02 8.93370239e+02 7.89570391e-01]	[4.72557129e+02 8.90729065e+02 7.45969057e-01]	[4.95673187e+02 8.57446838e+02 6.84229374e-01]
[544.32525635 236.47291565 0.95489895]	[544.48260498 282.66967773 0.89707351]	[480.19265747 280.19619751 0.84879553]	[449.47964478 393.01885986 0.81769836]	[439.11886597 500.66421509 0.88834989]	[616.22973633 282.77566528 0.79387426]	[629.07513428 398.05636597 0.8129099 ]	[641.78778076 503.24517822 0.8527956 ]	[541.7802124 505.89724731 0.70120287]	[495.6182251 505.89483643 0.65310645]	[493.08795166 677.85656738 0.79358673]	[4.85453979e+02 8.49672791e+02 8.21042657e-01]	[585.42633057 508.44509888 0.68857986]	[580.21032715 682.83917236 0.82526529]	[5.70053528e+02 8.52211792e+02 7.78020859e-01]	[526.5456543 218.68243408 0.86425388]	[559.78356934 218.6615448 0.87769371]	[508.50680542 208.33035278 0.77996004]	[580.35180664 208.33720398 0.87963504]	[5.77759766e+02 8.95953186e+02 7.60320485e-01]	[5.95696411e+02 8.90837280e+02 7.79312849e-01]	[5.62407471e+02 8.65095337e+02 7.17944026e-01]	[4.90486053e+02 8.93356750e+02 7.86818981e-01]	[4.72565796e+02 8.90727295e+02 7.44599879e-01]	[4.95675262e+02 8.59932434e+02 6.79877281e-01]
[544.32537842 236.47235107 0.95482761]	[544.47949219 282.6685791 0.89735007]	[480.19055176 280.19955444 0.84867066]	[449.47915649 393.00405884 0.81802148]	[439.1161499 500.66342163 0.88787162]	[616.2244873 282.76977539 0.79385579]	[629.07574463 398.04705811 0.81072986]	[641.7880249 500.89572144 0.85349083]	[541.78259277 505.8991394 0.69990069]	[495.62310791 505.89788818 0.65130937]	[493.07925415 677.85461426 0.79314649]	[4.85456787e+02 8.49671936e+02 8.19766819e-01]	[585.42565918 508.44552612 0.68841439]	[580.2086792 682.83538818 0.82387269]	[5.70057007e+02 8.52212219e+02 7.77728140e-01]	[526.54510498 218.68113708 0.86440444]	[559.78356934 218.65925598 0.87870115]	[508.50747681 208.33416748 0.7806654 ]	[580.35418701 208.32041931 0.87738502]	[5.77756714e+02 8.95953247e+02 7.61467814e-01]	[5.95694641e+02 8.90837769e+02 7.80318797e-01]	[5.62411926e+02 8.65095642e+02 7.17081547e-01]	[4.90487061e+02 8.93352783e+02 7.88087249e-01]	[4.72567810e+02 8.90723999e+02 7.44596720e-01]	[4.95679901e+02 8.59931946e+02 6.78573847e-01]
[544.30682373 236.46511841 0.95395774]	[544.47790527 280.24990845 0.89956534]	[480.16958618 280.16781616 0.85175365]	[446.94927979 395.51062012 0.83624113]	[439.12457275 500.67541504 0.89063323]	[616.21746826 285.24874878 0.79044086]	[629.08074951 398.10964966 0.81961858]	[639.36602783 503.24868774 0.85442293]	[541.73803711 503.42532349 0.69805276]	[493.09197998 503.43545532 0.65118766]	[490.55886841 680.39501953 0.79633272]	[4.85453522e+02 8.49682556e+02 8.22062433e-01]	[585.40026855 505.95141602 0.6948483 ]	[577.78564453 680.40393066 0.82121283]	[5.70069824e+02 8.52223938e+02 7.76817024e-01]	[526.52166748 218.67428589 0.86850679]	[559.75799561 218.65383911 0.874264 ]	[508.46212769 208.31051636 0.77391332]	[580.32733154 208.32711792 0.87629104]	[5.77763977e+02 8.95947327e+02 7.61007190e-01]	[5.95708069e+02 8.90835571e+02 7.81686783e-01]	[5.62423157e+02 8.65112732e+02 7.21843481e-01]	[4.90485138e+02 8.93361450e+02 7.85534620e-01]	[4.72562683e+02 8.90730469e+02 7.44331837e-01]	[4.95671021e+02 8.59941162e+02 6.81738675e-01]
[541.90350342 236.45367432 0.94919366]	[544.38275146 282.6673584 0.90702134]	[477.72457886 280.20022583 0.83749884]	[446.87860107 393.06558228 0.83297777]	[439.08929443 500.67242432 0.88674974]	[613.64782715 282.78161621 0.7920748 ]	[629.05163574 398.15228271 0.82060993]	[639.29473877 503.23934937 0.85388315]	[541.69702148 505.88885498 0.69209969]	[493.04614258 505.89651489 0.65210348]	[490.52124023 680.3973999 0.79769599]	[4.85455261e+02 8.49656677e+02 8.18202674e-01]	[585.35089111 508.45080566 0.69544631]	[577.76641846 680.39910889 0.81631261]	[5.70067505e+02 8.52204590e+02 7.75968611e-01]	[526.42993164 218.66168213 0.88339978]	[557.24237061 218.6471405 0.86004412]	[505.96624756 208.30252075 0.78682649]	[577.75506592 208.35250854 0.85434818]	[5.77748779e+02 8.95949036e+02 7.60804057e-01]	[5.95700623e+02 8.90838379e+02 7.80980527e-01]	[5.62420959e+02 8.65091431e+02 7.17215538e-01]	[4.90489166e+02 8.93348633e+02 7.83654869e-01]	[4.72567657e+02 8.90715698e+02 7.40391850e-01]	[4.95666199e+02 8.57456970e+02 6.77308679e-01]
[541.84490967 236.44480896 0.94292766]	[544.32299805 282.67922974 0.90633214]	[477.68014526 280.20019531 0.83092958]	[444.41674805 393.01663208 0.84058869]	[439.06668091 500.67721558 0.88699126]	[611.11218262 285.24633789 0.79915941]	[629.01483154 398.06246948 0.80842692]	[636.77575684 503.24432373 0.84961057]	[539.23077393 503.43530273 0.67572474]	[490.50473022 503.43707275 0.64485461]	[490.52276611 682.8480835 0.79685569]	[4.85451569e+02 8.49654297e+02 8.19108486e-01]	[582.92468262 505.95120239 0.69111913]	[577.73858643 680.35565186 0.80694181]	[5.70065735e+02 8.52198669e+02 7.75486648e-01]	[524.00372314 218.6590271 0.88806415]	[554.69989014 218.63980103 0.85120338]	[503.47869873 208.27185059 0.80165112]	[575.18377686 210.81867981 0.85051131]	[5.77755676e+02 8.95947937e+02 7.61558294e-01]	[5.95701355e+02 8.90835266e+02 7.79968739e-01]	[5.62419373e+02 8.65083374e+02 7.17430532e-01]	[4.90484436e+02 8.93344116e+02 7.83499658e-01]	[4.72565155e+02 8.90711487e+02 7.40501702e-01]	[4.95666595e+02 8.57446411e+02 6.80909038e-01]
[541.80426025 236.45780945 0.93674618]	[541.92596436 282.69558716 0.90800649]	[477.63534546 280.20440674 0.8254894 ]	[444.3661499 392.97317505 0.84189427]	[436.67315674 500.66543579 0.88389081]	[608.59570312 285.24945068 0.80477357]	[626.62243652 395.58261108 0.81981438]	[636.73046875 500.868927 0.84942675]	[536.7142334 503.34698486 0.66735357]	[487.95996094 503.35507202 0.64870882]	[488.01321411 682.85321045 0.79917216]	[4.85450806e+02 8.49644653e+02 8.20522606e-01]	[582.84692383 503.39544678 0.68761075]	[575.21789551 677.85058594 0.79485846]	[5.70045349e+02 8.52187561e+02 7.77112901e-01]	[523.94976807 218.67741394 0.89063847]	[554.62353516 218.64183044 0.85105819]	[503.42059326 208.2585907 0.79946864]	[572.60632324 208.33027649 0.82752442]	[5.77757935e+02 8.95951477e+02 7.62202144e-01]	[5.95695312e+02 8.90834534e+02 7.81373560e-01]	[5.62406738e+02 8.65070007e+02 7.16959059e-01]	[4.90492950e+02 8.93339294e+02 7.85718441e-01]	[4.72572357e+02 8.90709045e+02 7.44179785e-01]	[4.95669739e+02 8.57427979e+02 6.83601916e-01]
[541.72930908 236.44070435 0.92966521]	[541.85803223 282.71383667 0.90806735]	[475.15664673 280.22119141 0.81310803]	[444.30667114 392.97601318 0.84966528]	[436.61453247 500.68026733 0.87943017]	[608.50872803 285.25231934 0.81152594]	[626.60021973 398.04333496 0.83722711]	[634.17364502 500.89886475 0.85508221]	[536.66296387 503.37127686 0.66552758]	[485.4777832 503.39309692 0.66141784]	[487.94671631 682.85638428 0.80543292]	[4.85448883e+02 8.49647949e+02 8.20652723e-01]	[582.82080078 503.40811157 0.68250394]	[572.62188721 677.83227539 0.795798 ]	[5.70040955e+02 8.52213867e+02 7.80899644e-01]	[523.87994385 218.65933228 0.90058887]	[549.59466553 218.63526917 0.85272729]	[503.36120605 205.73188782 0.81984258]	[570.05389404 210.78915405 0.83842981]	[5.77754150e+02 8.95950439e+02 7.61951983e-01]	[5.95688843e+02 8.90833740e+02 7.81156540e-01]	[5.62416992e+02 8.65109680e+02 7.22900093e-01]	[4.90485931e+02 8.93339905e+02 7.84601867e-01]	[4.72564056e+02 8.90712036e+02 7.43395686e-01]	[4.95669098e+02 8.57441528e+02 6.81793749e-01]
[539.28631592 236.44355774 0.92392796]	[541.79772949 282.7331543 0.90454018]	[475.09326172 280.23394775 0.80437207]	[441.83920288 393.02279663 0.86076325]	[436.5453186 500.66162109 0.864326 ]	[606.06756592 285.26907349 0.81847084]	[626.54083252 395.60437012 0.82176632]	[631.63360596 500.88131714 0.86218542]	[534.13269043 503.39971924 0.66317779]	[485.43103027 503.40881348 0.66896266]	[487.94943237 682.84130859 0.80145133]	[4.85439758e+02 8.49653931e+02 8.23519766e-01]	[582.75506592 503.43566895 0.67594004]	[570.10693359 680.3381958 0.80444199]	[5.70033508e+02 8.52225220e+02 7.86263227e-01]	[523.79302979 218.66044617 0.90222216]	[549.50866699 218.64689636 0.85978091]	[503.322052 205.72860718 0.79941493]	[567.59472656 208.33000183 0.83255243]	[5.77741272e+02 8.95957764e+02 7.63139665e-01]	[5.95678894e+02 8.90838318e+02 7.83183336e-01]	[5.62418030e+02 8.65116089e+02 7.24910915e-01]	[4.90494263e+02 8.93338562e+02 7.88510740e-01]	[4.72568756e+02 8.90713013e+02 7.47826755e-01]	[4.95653198e+02 8.57445862e+02 6.82897270e-01]
[539.18786621 236.43492126 0.91142809]	[541.71337891 282.7272644 0.89494103]	[472.52789307 280.23876953 0.79576212]	[441.79989624 390.48016357 0.85718834]	[434.05508423 500.69165039 0.85577935]	[606.0133667 285.2456665 0.82484901]	[626.51647949 395.64627075 0.83654392]	[629.15771484 500.82519531 0.87685072]	[531.57775879 503.35736084 0.66243333]	[482.93496704 503.34817505 0.68634659]	[485.44830322 682.85388184 0.81788868]	[4.85425995e+02 8.49652039e+02 8.25647831e-01]	[580.33422852 503.39181519 0.66752529]	[567.59155273 680.40765381 0.81526828]	[5.67604187e+02 8.52230469e+02 7.88966238e-01]	[521.37805176 218.62356567 0.90738016]	[547.02148438 218.65483093 0.86922038]	[503.27166748 205.71775818 0.79156852]	[567.54309082 208.33886719 0.83681768]	[5.77726501e+02 8.95949646e+02 7.62044251e-01]	[5.93196899e+02 8.90822876e+02 7.83410430e-01]	[5.62414062e+02 8.65122925e+02 7.24792361e-01]	[4.90498779e+02 8.93324402e+02 7.91153073e-01]	[4.72572144e+02 8.90705383e+02 7.46469080e-01]	[4.95643555e+02 8.57458374e+02 6.78945899e-01]
[536.6730957 236.44293213 0.89937449]	[539.27337646 282.699646 0.87791359]	[467.4430542 282.68804932 0.79946166]	[441.6918335 390.5055542 0.85331917]	[428.93783569 500.71438599 0.85309994]	[605.9387207 282.69403076 0.84216583]	[626.40826416 393.03805542 0.80694401]	[629.11157227 500.828125 0.87983334]	[531.53582764 503.39596558 0.67168671]	[482.86260986 503.38375854 0.69612461]	[485.38464355 680.40991211 0.82562822]	[4.85414215e+02 8.49642456e+02 8.26848269e-01]	[580.34625244 503.44320679 0.67539233]	[567.49719238 682.85992432 0.83443493]	[5.67576660e+02 8.52237427e+02 7.96934366e-01]	[521.2958374 218.62666321 0.89915055]	[546.95800781 218.67250061 0.87634617]	[500.90579224 205.79231262 0.79546154]	[567.48724365 210.775177 0.84332073]	[5.77714661e+02 8.95953979e+02 7.65229225e-01]	[5.93186218e+02 8.90821655e+02 7.83926845e-01]	[5.62396912e+02 8.65130432e+02 7.28164494e-01]	[4.88001160e+02 8.93316345e+02 7.90609002e-01]	[4.72539612e+02 8.90687988e+02 7.46439278e-01]	[4.95643707e+02 8.57439575e+02 6.80360138e-01]
[534.12207031 236.45120239 0.89122659]	[539.17132568 282.6824646 0.86097163]	[464.88754272 282.69372559 0.81375945]	[439.29852295 395.54388428 0.8788749 ]	[426.35446167 500.78329468 0.87827247]	[603.52081299 282.67150879 0.84647012]	[623.99908447 393.06298828 0.8072331 ]	[629.04888916 500.81451416 0.89528066]	[529.02539062 503.4236145 0.67606741]	[482.81317139 503.41522217 0.7002337 ]	[482.96157837 682.84552002 0.83105928]	[4.85408295e+02 8.49659851e+02 8.30466747e-01]	[580.29241943 505.89437866 0.67540312]	[565.05297852 680.40167236 0.85106587]	[5.67559753e+02 8.52197205e+02 7.99323440e-01]	[521.22113037 218.65464783 0.88835651]	[544.49090576 218.64341736 0.88939172]	[500.85321045 208.32502747 0.80936122]	[564.99761963 210.7900238 0.879403 ]	[5.77722107e+02 8.95945984e+02 7.65073895e-01]	[5.93189453e+02 8.90809937e+02 7.84104943e-01]	[5.62386047e+02 8.65079712e+02 7.27946877e-01]	[4.87996887e+02 8.93330994e+02 7.92807460e-01]	[4.72531525e+02 8.90708130e+02 7.51862288e-01]	[4.95644012e+02 8.57460632e+02 6.82518899e-01]
[531.54522705 236.42550659 0.89044708]	[536.64111328 280.23617554 0.84919989]	[462.42230225 282.69876099 0.82077825]	[439.22320557 395.52999878 0.873689 ]	[423.83303833 500.82073975 0.89684737]	[603.41876221 280.24389648 0.84554064]	[623.91204834 395.52392578 0.81367099]	[626.60510254 500.78005981 0.90142566]	[528.96148682 505.94354248 0.67524713]	[482.75314331 505.91479492 0.69079715]	[482.92352295 680.36645508 0.83950496]	[4.85402313e+02 8.49662903e+02 8.32176387e-01]	[580.24798584 505.97598267 0.66207635]	[565.00317383 682.85919189 0.87238955]	[5.67545227e+02 8.52200073e+02 8.02428067e-01]	[518.76055908 218.63772583 0.88168812]	[544.35845947 218.59472656 0.91415441]	[500.72225952 208.31298828 0.82613242]	[564.81384277 210.82392883 0.89921367]	[5.77733215e+02 8.95943787e+02 7.65834510e-01]	[5.93190369e+02 8.90804382e+02 7.84539223e-01]	[5.62377441e+02 8.65079407e+02 7.26114631e-01]	[4.88009521e+02 8.93341492e+02 7.96201766e-01]	[4.72546143e+02 8.90718140e+02 7.56750464e-01]	[4.95634186e+02 8.57458984e+02 6.83250189e-01]
[526.51153564 234.08422852 0.90908909]	[531.62646484 280.21755981 0.84376121]	[462.35089111 282.69216919 0.83088166]	[439.14971924 395.5211792 0.86918598]	[423.77545166 500.83505249 0.90268022]	[603.33862305 280.25012207 0.83813608]	[621.42004395 392.9937439 0.78756291]	[626.49951172 500.69638062 0.89857996]	[526.45727539 505.97235107 0.68369508]	[480.35360718 505.96679688 0.68498582]	[482.89697266 680.3493042 0.83959651]	[4.85402771e+02 8.49631042e+02 8.28817785e-01]	[577.70953369 505.97787476 0.6531986 ]	[564.97229004 682.84118652 0.87809956]	[5.67548096e+02 8.52184753e+02 8.01057160e-01]	[518.65209961 218.6342926 0.86662191]	[541.91650391 218.56686401 0.92336804]	[500.65222168 210.801651 0.80897582]	[562.40057373 208.33139038 0.88867551]	[5.77756714e+02 8.95958252e+02 7.62619138e-01]	[5.95669922e+02 8.90820312e+02 7.80423880e-01]	[5.62369019e+02 8.65053467e+02 7.22680926e-01]	[4.88010406e+02 8.93345764e+02 7.96725035e-01]	[4.72550232e+02 8.90714783e+02 7.58009970e-01]	[4.95632629e+02 8.57416260e+02 6.80228651e-01]
[526.43389893 234.08164978 0.92155886]	[529.05273438 280.24197388 0.845842 ]	[462.25598145 282.67327881 0.8407045 ]	[439.0774231 393.07513428 0.84612697]	[421.3197937 500.85665894 0.9118396 ]	[600.87005615 282.71414185 0.82446426]	[621.26367188 393.05380249 0.78635871]	[626.40075684 500.77529907 0.9026618 ]	[523.99761963 505.97247314 0.69637847]	[480.30969238 505.96990967 0.68794668]	[482.8828125 680.37402344 0.84358728]	[4.85404999e+02 8.49614441e+02 8.26488495e-01]	[570.11401367 508.45202637 0.65049821]	[564.94335938 682.84802246 0.887308 ]	[5.67542725e+02 8.49788330e+02 7.98102617e-01]	[516.12384033 218.64013672 0.86239672]	[541.84295654 218.54112244 0.92580169]	[498.12145996 208.33992004 0.75780541]	[562.36053467 205.73033142 0.87227505]	[5.77761108e+02 8.95971802e+02 7.59047449e-01]	[5.95673645e+02 8.90824585e+02 7.76461363e-01]	[5.62364258e+02 8.62577332e+02 7.16621578e-01]	[4.88006714e+02 8.93332703e+02 7.98440695e-01]	[4.72547363e+02 8.90702148e+02 7.57733285e-01]	[4.95636261e+02 8.57396973e+02 6.78913951e-01]
[523.9197998 234.07466125 0.93847716]	[526.52166748 282.68695068 0.85753775]	[459.82333374 282.69387817 0.84253156]	[436.66488647 395.4987793 0.84472764]	[421.22573853 500.76226807 0.91182518]	[600.79412842 282.74389648 0.81345636]	[616.22998047 392.97125244 0.75743401]	[623.97821045 500.78793335 0.90053117]	[523.91156006 505.89599609 0.71626234]	[480.26171875 505.9225769 0.69360954]	[482.84085083 680.36749268 0.84503466]	[4.85388184e+02 8.49648193e+02 8.31686139e-01]	[567.55480957 503.4274292 0.67312366]	[564.93487549 680.4029541 0.88258988]	[5.67542419e+02 8.52206970e+02 8.04094613e-01]	[511.05834961 218.61787415 0.8637768 ]	[541.71923828 218.54862976 0.90841216]	[493.09063721 208.29812622 0.74561179]	[562.28991699 205.70777893 0.87015045]	[5.77753906e+02 8.95973206e+02 7.62416780e-01]	[5.93195068e+02 8.90818115e+02 7.78646469e-01]	[5.62376770e+02 8.65077087e+02 7.24747300e-01]	[4.88019135e+02 8.93346558e+02 8.01774740e-01]	[4.72564178e+02 8.90723938e+02 7.65184104e-01]	[4.95607880e+02 8.57426575e+02 6.82373881e-01]
[523.80889893 236.42167664 0.95190817]	[526.43133545 282.67205811 0.87601525]	[459.75076294 282.67474365 0.84330153]	[436.5798645 393.04901123 0.82660389]	[421.14578247 500.82843018 0.92390668]	[598.25604248 282.7243042 0.8056342 ]	[613.64105225 390.49090576 0.76504958]	[623.86151123 500.84918213 0.88998234]	[523.8125 503.41629028 0.72117501]	[480.14691162 505.89123535 0.68212539]	[482.81863403 680.41766357 0.84644401]	[4.85382782e+02 8.49656799e+02 8.32659245e-01]	[567.48699951 503.41436768 0.68312138]	[564.91656494 680.36419678 0.88152105]	[5.67538025e+02 8.52204285e+02 8.05516422e-01]	[508.44158936 218.63510132 0.87048686]	[539.25799561 218.57196045 0.88695377]	[487.98760986 208.29870605 0.75598413]	[559.83673096 208.28120422 0.8659144 ]	[5.77751709e+02 8.95978333e+02 7.60729969e-01]	[5.93195251e+02 8.90820984e+02 7.77593255e-01]	[5.62373901e+02 8.65071838e+02 7.24897027e-01]	[4.90487640e+02 8.93346497e+02 7.99393475e-01]	[4.72567932e+02 8.90731445e+02 7.64515996e-01]	[4.93133087e+02 8.57429016e+02 6.81053996e-01]
[523.76037598 236.42010498 0.95172566]	[523.98339844 280.24627686 0.89437664]	[459.66104126 282.67523193 0.83726263]	[434.01922607 395.56716919 0.81954366]	[418.68188477 500.77096558 0.91272461]	[595.66796875 282.68151855 0.8039577 ]	[611.1282959 393.01452637 0.78095937]	[623.83154297 500.79006958 0.88651514]	[521.40161133 503.43109131 0.72642988]	[477.69140625 505.91653442 0.68350863]	[482.796875 680.40106201 0.84499383]	[4.85371460e+02 8.49671204e+02 8.34380329e-01]	[565.03997803 503.41903687 0.69737792]	[564.89746094 680.34234619 0.8788892 ]	[5.67533569e+02 8.52209595e+02 8.08446765e-01]	[505.93988037 218.6473999 0.88201559]	[539.16925049 218.56082153 0.87801927]	[485.43551636 208.35307312 0.78155422]	[557.24462891 205.76994324 0.83995092]	[5.77746338e+02 8.95968933e+02 7.62356460e-01]	[5.93193237e+02 8.90816223e+02 7.79699206e-01]	[5.62377380e+02 8.65075989e+02 7.26344645e-01]	[4.90502167e+02 8.93335693e+02 8.01666021e-01]	[4.72572021e+02 8.90727234e+02 7.67344952e-01]	[4.93106750e+02 8.57442627e+02 6.80798233e-01]
[521.32818604 234.06846619 0.94433194]	[523.86260986 282.67425537 0.90144634]	[457.19558716 282.67608643 0.82468736]	[428.94985962 395.50540161 0.82280529]	[418.63302612 500.79919434 0.90795243]	[590.60131836 282.7144165 0.8073836 ]	[608.59429932 393.02282715 0.78653014]	[621.40496826 500.77215576 0.87994063]	[521.34802246 503.42843628 0.72029126]	[477.63201904 505.90356445 0.67501014]	[482.71865845 680.41375732 0.84447044]	[4.85364258e+02 8.49684937e+02 8.34126711e-01]	[564.98980713 503.42752075 0.69485676]	[564.88018799 680.33984375 0.88349992]	[5.67540771e+02 8.52223572e+02 8.08432519e-01]	[503.45449829 218.62779236 0.89321518]	[534.16845703 218.54995728 0.86360532]	[482.90548706 208.28929138 0.79565525]	[552.11108398 205.76760864 0.82443452]	[5.77746582e+02 8.95965332e+02 7.65638530e-01]	[5.95667297e+02 8.90827026e+02 7.81210661e-01]	[5.62391785e+02 8.65099121e+02 7.28394270e-01]	[4.90512909e+02 8.93334412e+02 8.00447822e-01]	[4.72574188e+02 8.90730347e+02 7.66506791e-01]	[4.93095245e+02 8.57451660e+02 6.80729568e-01]
[521.20318604 234.05029297 0.93405247]	[523.75769043 280.23248291 0.91046643]	[457.10235596 282.67196655 0.81347889]	[426.34005737 395.49533081 0.83728987]	[418.58319092 500.8711853 0.90343642]	[588.02874756 280.22402954 0.82901073]	[608.49212646 392.98175049 0.78242403]	[621.33734131 500.73535156 0.86684281]	[521.29443359 503.34228516 0.71992123]	[477.59933472 503.37921143 0.66919923]	[480.33657837 682.85803223 0.84890294]	[4.85346985e+02 8.49674133e+02 8.35219502e-01]	[564.93249512 503.34866333 0.69615394]	[564.85095215 677.82250977 0.87646973]	[5.67549927e+02 8.52245728e+02 8.06208968e-01]	[503.33306885 218.60054016 0.911838 ]	[529.06768799 218.53292847 0.86467648]	[482.82403564 205.76303101 0.80656981]	[549.53411865 205.75587463 0.82999891]	[5.77738831e+02 8.95945496e+02 7.69161582e-01]	[5.95667175e+02 8.90818359e+02 7.87847400e-01]	[5.62409424e+02 8.65137085e+02 7.33060718e-01]	[4.90518646e+02 8.93326599e+02 8.02567959e-01]	[4.72579681e+02 8.90726135e+02 7.68932700e-01]	[4.93075226e+02 8.57427368e+02 6.78470433e-01]
[518.68322754 234.05480957 0.91565913]	[521.30273438 282.70452881 0.90775853]	[454.57589722 282.72055054 0.79479283]	[423.81835938 393.02630615 0.844769 ]	[418.54837036 500.88656616 0.90071881]	[585.54675293 280.23486328 0.83868426]	[606.08532715 393.01409912 0.79867005]	[621.2746582 500.743927 0.8576746]	[518.79302979 503.36532593 0.70216095]	[472.5562439 503.38815308 0.65744805]	[480.2590332 682.96624756 0.86082011]	[4.85349213e+02 8.49688232e+02 8.32389772e-01]	[564.82550049 503.38912964 0.70387232]	[562.47790527 677.77301025 0.87352854]	[5.67548401e+02 8.52239502e+02 8.06618989e-01]	[500.86483765 218.5788269 0.91441059]	[526.5045166 218.5557251 0.87839949]	[482.75115967 205.70544434 0.81588328]	[547.01184082 208.24169922 0.83700663]	[5.77748108e+02 8.95948547e+02 7.68689394e-01]	[5.95677185e+02 8.90819031e+02 7.86276221e-01]	[5.62404968e+02 8.65126465e+02 7.30819225e-01]	[4.90515656e+02 8.93342285e+02 8.04737031e-01]	[4.72572479e+02 8.90740234e+02 7.71993399e-01]	[4.93091003e+02 8.57431335e+02 6.72156692e-01]
[513.66204834 234.05184937 0.89516413]	[521.19903564 282.71670532 0.89374739]	[449.49749756 282.75930786 0.78331846]	[421.30187988 395.53240967 0.87093949]	[416.09475708 503.26730347 0.88751024]	[585.46972656 280.22259521 0.8493951 ]	[606.0255127 395.50604248 0.81370378]	[616.24249268 500.79586792 0.84485286]	[518.6918335 503.42471313 0.68592149]	[469.98196411 505.89279175 0.65401953]	[480.22668457 682.89233398 0.85617667]	[4.82980286e+02 8.49687561e+02 8.35864782e-01]	[562.3984375 505.87985229 0.69999099]	[562.434021 677.84161377 0.87376291]	[5.67533997e+02 8.52254517e+02 8.09310079e-01]	[500.7350769 218.57051086 0.90854627]	[524.02722168 218.55136108 0.89253908]	[480.35171509 205.76815796 0.79956049]	[546.94128418 208.33605957 0.85125434]	[5.77745789e+02 8.95949829e+02 7.67859101e-01]	[5.95666626e+02 8.90820068e+02 7.85367072e-01]	[5.62395142e+02 8.67571350e+02 7.34292090e-01]	[4.90527344e+02 8.93335083e+02 8.03670824e-01]	[4.72579803e+02 8.90738159e+02 7.70351291e-01]	[4.93072723e+02 8.57436340e+02 6.76857591e-01]
[513.56640625 234.05639648 0.8891567 ]	[518.71240234 282.68981934 0.8689695 ]	[446.86868286 282.7585144 0.79330784]	[421.22723389 393.05773926 0.86859685]	[413.52935791 503.28067017 0.86630821]	[585.3638916 280.21844482 0.85215366]	[605.9307251 393.0642395 0.81715363]	[613.70770264 500.84292603 0.84564078]	[516.18579102 503.42333984 0.6760143 ]	[467.39712524 505.88031006 0.66097313]	[480.16815186 682.87237549 0.84627616]	[4.82961029e+02 8.49682983e+02 8.37612271e-01]	[562.35479736 503.43875122 0.6989094 ]	[562.41650391 677.84033203 0.8699919 ]	[5.67518677e+02 8.52239319e+02 8.08492422e-01]	[500.6656189 218.61314392 0.89512455]	[523.88464355 216.1645813 0.91726112]	[480.29199219 208.30718994 0.80630696]	[544.39447021 208.25291443 0.87357974]	[5.77740479e+02 8.95954102e+02 7.66088784e-01]	[5.95668945e+02 8.90822083e+02 7.84655333e-01]	[5.62383484e+02 8.65133240e+02 7.32983291e-01]	[4.90534302e+02 8.93330750e+02 8.06184292e-01]	[4.72577911e+02 8.90738464e+02 7.72392154e-01]	[4.93056976e+02 8.57421326e+02 6.70966566e-01]
[508.46069336 234.04832458 0.90046811]	[516.16876221 280.22042847 0.85353631]	[444.31973267 282.74581909 0.80602092]	[418.77478027 398.05648804 0.8900671 ]	[410.9468689 503.30374146 0.85767466]	[582.91729736 280.18362427 0.85509157]	[605.85174561 392.98648071 0.82116246]	[611.11309814 500.81155396 0.85960495]	[513.59698486 505.88739014 0.66012859]	[462.43322754 505.90576172 0.67033792]	[480.10720825 682.93658447 0.84493434]	[4.82951782e+02 8.49708618e+02 8.41009140e-01]	[562.27050781 505.89437866 0.68593818]	[562.41381836 680.35754395 0.86907691]	[5.67525696e+02 8.52235168e+02 8.06369185e-01]	[498.16143799 218.61753845 0.87527609]	[521.40405273 216.13755798 0.92874831]	[480.17831421 210.78884888 0.76558167]	[541.90710449 203.23226929 0.87557507]	[5.77736389e+02 8.95949890e+02 7.69058406e-01]	[5.93193176e+02 8.90808167e+02 7.87626028e-01]	[5.62392822e+02 8.65125793e+02 7.25972593e-01]	[4.90545044e+02 8.93351562e+02 8.05069923e-01]	[4.72589264e+02 8.90757507e+02 7.75724649e-01]	[4.90563202e+02 8.57428528e+02 6.72798157e-01]
[505.89230347 234.06008911 0.92104375]	[513.59619141 280.2272644 0.84309012]	[441.84521484 282.75631714 0.81818813]	[418.69061279 398.05554199 0.88998652]	[405.83874512 503.33529663 0.86806488]	[582.80987549 280.21102905 0.84575021]	[603.42633057 390.43823242 0.79881471]	[608.6394043 500.74765015 0.85918993]	[511.0227356 503.42446899 0.66868091]	[462.33340454 505.88464355 0.68708205]	[477.73193359 682.9230957 0.84348679]	[4.82928833e+02 8.49726013e+02 8.45783353e-01]	[559.82513428 503.41888428 0.68259937]	[562.36523438 680.37774658 0.86404145]	[5.67541321e+02 8.52250427e+02 8.04004014e-01]	[495.59002686 218.62809753 0.86455727]	[521.28991699 216.15606689 0.93293363]	[477.62036133 208.35202026 0.75529498]	[541.81988525 205.69606018 0.88009781]	[5.77744934e+02 8.95950684e+02 7.67181158e-01]	[5.95669800e+02 8.90820862e+02 7.85467625e-01]	[5.62412292e+02 8.67578430e+02 7.27387905e-01]	[4.90554657e+02 8.93360840e+02 8.04806113e-01]	[4.72584076e+02 8.90774109e+02 7.77323842e-01]	[4.90537140e+02 8.57441956e+02 6.77209795e-01]
[503.35113525 236.42276001 0.9416008 ]	[508.50796509 280.24468994 0.84933299]	[441.71691895 282.76889038 0.82978892]	[418.64053345 398.05386353 0.89544302]	[403.3147583 503.35443115 0.88102072]	[580.34118652 280.21661377 0.83689398]	[603.28448486 387.92529297 0.78382057]	[608.61328125 500.69152832 0.85461724]	[508.52688599 505.88873291 0.67548788]	[462.28277588 505.91586304 0.69213015]	[477.72018433 682.94421387 0.84415674]	[4.82926453e+02 8.49738464e+02 8.46657276e-01]	[559.81945801 505.88336182 0.6890896 ]	[562.3248291 680.36474609 0.85321587]	[5.67528687e+02 8.52242188e+02 8.03645849e-01]	[487.98925781 218.64201355 0.86704683]	[518.78704834 218.54772949 0.90206844]	[472.5269165 210.87333679 0.74341297]	[541.71228027 205.77664185 0.8747654 ]	[5.77742310e+02 8.95953003e+02 7.64793217e-01]	[5.95666687e+02 8.90820618e+02 7.85184026e-01]	[5.62409790e+02 8.65144775e+02 7.26780534e-01]	[4.90563599e+02 8.93371399e+02 8.00785422e-01]	[4.72590424e+02 8.90786072e+02 7.74044991e-01]	[4.90530975e+02 8.57458984e+02 6.77098095e-01]
[503.25106812 236.43838501 0.95296055]	[505.96020508 282.67724609 0.86924726]	[439.25637817 285.24874878 0.83048832]	[418.55450439 395.58615112 0.86514372]	[403.26373291 503.46347046 0.87089378]	[580.24261475 280.22195435 0.82775021]	[598.3135376 390.49914551 0.76851445]	[606.07623291 500.66506958 0.88143617]	[508.44451904 503.43310547 0.68511844]	[462.25201416 505.89779663 0.69630539]	[477.67852783 682.92425537 0.83659899]	[4.82923889e+02 8.49743713e+02 8.46110344e-01]	[559.72583008 503.41757202 0.67944062]	[562.24468994 680.38677979 0.84554267]	[5.67525574e+02 8.52247375e+02 8.02549541e-01]	[485.41326904 218.66236877 0.88422251]	[518.659729 218.56533813 0.88280851]	[464.95214844 210.86779785 0.77522671]	[536.7409668 205.78010559 0.84638441]	[5.77724426e+02 8.95952454e+02 7.63105690e-01]	[5.93193542e+02 8.90813416e+02 7.84974933e-01]	[5.62419617e+02 8.67579285e+02 7.26817906e-01]	[4.93047699e+02 8.93376709e+02 7.94484019e-01]	[4.72597290e+02 8.90795715e+02 7.68540442e-01]	[4.90528839e+02 8.57460510e+02 6.71608090e-01]
[500.79907227 236.4269104 0.94072914]	[503.48654175 282.6711731 0.88553321]	[439.16494751 282.77709961 0.82839561]	[416.07406616 395.52813721 0.84063542]	[400.80358887 503.44360352 0.8965832 ]	[575.19927979 280.21289062 0.8144387 ]	[595.68640137 392.987854 0.77418351]	[605.9543457 500.66918945 0.89274198]	[505.94442749 505.95675659 0.6879828 ]	[462.19549561 508.47232056 0.68356192]	[477.59527588 682.90130615 0.82128513]	[4.82915039e+02 8.49744141e+02 8.48454297e-01]	[554.68890381 505.90859985 0.66117078]	[559.80615234 682.88165283 0.84103656]	[5.67527100e+02 8.52222839e+02 8.02869976e-01]	[482.91357422 218.67211914 0.89441454]	[513.62335205 218.56393433 0.86234969]	[462.40499878 210.86065674 0.80199206]	[531.58050537 208.26638794 0.82423007]	[5.77734009e+02 8.95953491e+02 7.66231120e-01]	[5.95665771e+02 8.90818665e+02 7.84665704e-01]	[5.62428406e+02 8.65115417e+02 7.22469389e-01]	[4.93045990e+02 8.93380371e+02 7.99975097e-01]	[4.72595184e+02 8.90799866e+02 7.73581803e-01]	[4.90523987e+02 8.57455078e+02 6.70159459e-01]
[500.64825439 234.07077026 0.92944372]	[503.34490967 282.69561768 0.90113062]	[436.68228149 285.2532959 0.80886275]	[413.50302124 398.10299683 0.84047401]	[400.67852783 503.37615967 0.92520684]	[570.07025146 280.22711182 0.8187806 ]	[590.64349365 393.03335571 0.77685249]	[603.48724365 500.76828003 0.89683521]	[503.45092773 505.93673706 0.70509559]	[459.78445435 508.46697998 0.67963409]	[475.0993042 682.94512939 0.81743479]	[482.88824463 849.7253418 0.8528688 ]	[549.53198242 503.43331909 0.66401547]	[559.77001953 682.88659668 0.83729935]	[5.67547241e+02 8.52234924e+02 8.01538229e-01]	[482.7727356 218.645401 0.90307295]	[508.50119019 218.55859375 0.86708403]	[462.3203125 208.27320862 0.77885479]	[526.53338623 205.75140381 0.83393657]	[5.77736023e+02 8.95961243e+02 7.71577001e-01]	[5.95669373e+02 8.90823914e+02 7.90507317e-01]	[5.62457825e+02 8.65119995e+02 7.16286540e-01]	[4.90574127e+02 8.93373657e+02 8.06532025e-01]	[4.72584839e+02 8.90794434e+02 7.79084206e-01]	[4.90496735e+02 8.57429810e+02 6.71677887e-01]
[498.12365723 236.42533875 0.90835953]	[500.87771606 282.75317383 0.90321791]	[436.56280518 285.31072998 0.78930157]	[405.90252686 398.17782593 0.85773695]	[398.2562561 505.87283325 0.90365398]	[567.48901367 282.67825317 0.83072346]	[588.11187744 395.54299927 0.79687279]	[603.37225342 500.73706055 0.88774335]	[503.34207153 508.50631714 0.7121675 ]	[459.712677 513.57830811 0.67568183]	[472.58627319 685.41278076 0.82380015]	[482.88296509 849.74517822 0.855196 ]	[546.97644043 508.44842529 0.67120612]	[559.70275879 682.9486084 0.8420465 ]	[5.67550232e+02 8.52190369e+02 8.03193212e-01]	[480.28234863 218.65353394 0.90218049]	[505.92651367 218.59085083 0.8827334 ]	[462.2142334 208.33276367 0.78151518]	[526.41119385 208.2973938 0.85743886]	[5.77753052e+02 8.95928650e+02 7.77397156e-01]	[5.95672668e+02 8.90803223e+02 7.91381359e-01]	[5.62453064e+02 8.65070374e+02 7.21586943e-01]	[4.90567047e+02 8.93369568e+02 8.12095106e-01]	[4.72573425e+02 8.90794373e+02 7.83128381e-01]	[4.90492859e+02 8.57451965e+02 6.76989198e-01]
[493.10299683 236.43673706 0.89126283]	[500.70947266 285.23989868 0.89018625]	[428.99679565 287.8302002 0.77563328]	[403.33383179 398.06011963 0.87099141]	[398.10482788 503.41479492 0.91200984]	[564.98321533 280.2276001 0.84852111]	[587.99462891 395.52670288 0.79782766]	[603.27923584 500.69348145 0.87507236]	[503.25665283 508.46417236 0.71133566]	[459.65008545 511.02368164 0.66943234]	[470.02572632 685.49334717 0.82566178]	[482.86804199 849.75445557 0.86050719]	[544.53094482 505.94650269 0.67917395]	[559.71368408 685.48791504 0.86387455]	[5.67543640e+02 8.49792114e+02 8.05527568e-01]	[480.1729126 218.66104126 0.89294273]	[503.42071533 218.59127808 0.89889866]	[459.78222656 208.30052185 0.79489803]	[523.9118042 208.2936554 0.88549227]	[5.77758118e+02 8.95931702e+02 7.76297748e-01]	[5.93198303e+02 8.90786255e+02 7.87073374e-01]	[5.62439209e+02 8.62577698e+02 7.22367048e-01]	[4.90560730e+02 8.93368958e+02 8.14550698e-01]	[4.72570251e+02 8.90792358e+02 7.85875082e-01]	[4.87998291e+02 8.57461060e+02 6.81977868e-01]
[485.48022461 236.42672729 0.90384573]	[498.12820435 282.72546387 0.84988594]	[423.8586731 287.79678345 0.79156089]	[400.68634033 398.05145264 0.90409696]	[395.64794922 503.41833496 0.89230222]	[562.45349121 280.21130371 0.85351628]	[585.46807861 393.02294922 0.81811768]	[600.77508545 498.21322632 0.85203296]	[500.82565308 511.06637573 0.70543253]	[457.19088745 513.63122559 0.66188008]	[467.42218018 685.51434326 0.83720243]	[482.87252808 849.75915527 0.85962248]	[544.41918945 511.03775024 0.69085491]	[557.17700195 685.40356445 0.84804344]	[5.67582520e+02 8.49724304e+02 8.03182840e-01]	[475.16271973 218.67601013 0.86335999]	[500.84396362 218.53779602 0.92422742]	[457.18099976 210.86335754 0.77694082]	[521.35229492 205.76029968 0.89420366]	[5.72629028e+02 8.93289185e+02 7.91795433e-01]	[5.90563293e+02 8.88203186e+02 7.94339538e-01]	[5.64866028e+02 8.59943909e+02 7.34514773e-01]	[4.93048798e+02 8.93384399e+02 8.10295224e-01]	[4.72585876e+02 8.90811768e+02 7.84451783e-01]	[4.88009155e+02 8.59934937e+02 6.79575682e-01]
[485.48025513 236.42652893 0.90377635]	[498.12841797 282.72503662 0.85011661]	[423.85656738 287.79754639 0.79176819]	[400.6882019 398.05825806 0.9045977 ]	[398.01547241 503.42086792 0.89400774]	[562.45495605 280.20916748 0.85403407]	[585.4730835 393.02572632 0.81697261]	[600.77062988 498.21533203 0.85207057]	[500.82647705 513.58026123 0.70624143]	[457.18643188 516.13616943 0.66256857]	[467.42352295 685.51965332 0.83773696]	[482.87686157 849.7666626 0.85969824]	[544.42498779 511.07052612 0.69171762]	[557.17510986 685.39685059 0.84695339]	[5.67577820e+02 8.49723755e+02 8.03370535e-01]	[475.16314697 218.67657471 0.86317569]	[500.84326172 218.53869629 0.92348868]	[457.18417358 210.86183167 0.77529156]	[521.35308838 205.76226807 0.89419591]	[5.72633240e+02 8.93290894e+02 7.90952742e-01]	[5.90562195e+02 8.88203552e+02 7.93785334e-01]	[5.64861694e+02 8.59947754e+02 7.35323012e-01]	[4.93049988e+02 8.93386292e+02 8.11523438e-01]	[4.72587433e+02 8.90814026e+02 7.84756005e-01]	[4.88012085e+02 8.59945496e+02 6.79635465e-01]
[485.38876343 236.42854309 0.91877961]	[495.60943604 282.71572876 0.83778161]	[421.36395264 287.83596802 0.80192316]	[400.6237793 398.1050415 0.90314686]	[395.52120972 503.43234253 0.87414145]	[562.36108398 280.20120239 0.85097766]	[585.38354492 393.01144409 0.82767349]	[595.73388672 498.24703979 0.83208805]	[500.73187256 511.03204346 0.70049644]	[457.08517456 513.59033203 0.65179408]	[464.91564941 685.54083252 0.84897393]	[482.88116455 849.79046631 0.85755783]	[544.34613037 508.52124023 0.69614577]	[557.24169922 685.5559082 0.86527735]	[5.67558899e+02 8.49612427e+02 8.02896023e-01]	[472.6116333 218.66769409 0.85709858]	[500.77224731 218.53489685 0.92849761]	[454.6126709 210.83955383 0.78454876]	[521.26397705 205.71284485 0.88976252]	[5.70025024e+02 8.90789612e+02 8.21603060e-01]	[5.88030457e+02 8.85662598e+02 8.07812572e-01]	[5.64891846e+02 8.54877136e+02 7.46369600e-01]	[4.93053040e+02 8.93382690e+02 8.13319087e-01]	[4.72586365e+02 8.90822266e+02 7.86600351e-01]	[4.90492188e+02 8.59987244e+02 6.82353437e-01]
[482.88961792 236.46525574 0.9362852 ]	[493.08081055 282.73114014 0.83335543]	[421.30032349 287.87020874 0.80982924]	[398.18798828 400.62268066 0.91931009]	[390.4588623 505.90618896 0.8377474 ]	[562.31542969 280.21347046 0.84649539]	[585.32745361 395.50714111 0.83726883]	[593.19494629 498.22695923 0.82545519]	[500.70053101 513.61029053 0.69951123]	[454.62121582 516.1552124 0.65190977]	[464.84017944 685.60375977 0.85301238]	[482.88098145 849.76751709 0.85890651]	[544.32354736 511.08346558 0.70113301]	[557.24511719 688.0246582 0.87112194]	[5.67524780e+02 8.47111450e+02 8.02084148e-01]	[469.95953369 221.09646606 0.85271066]	[500.67459106 218.57371521 0.91225439]	[452.00469971 210.8916626 0.75916147]	[521.17852783 205.76896667 0.87474406]	[5.70111816e+02 8.90675537e+02 7.99227774e-01]	[5.88073853e+02 8.83055359e+02 7.84246922e-01]	[5.64838623e+02 8.52389526e+02 7.57516265e-01]	[4.90556122e+02 8.93391663e+02 8.13259542e-01]	[4.72563568e+02 8.90820007e+02 7.86320686e-01]	[4.90510956e+02 8.59957031e+02 6.80142045e-01]
[482.80545044 236.47132874 0.95527947]	[490.48901367 282.72958374 0.83271354]	[421.2355957 290.35595703 0.81895196]	[398.14135742 398.20913696 0.91676986]	[385.3560791 505.87487793 0.84958917]	[562.2355957 280.20770264 0.83873653]	[582.91693115 390.4800415 0.81850982]	[590.61682129 498.17755127 0.83188194]	[498.23114014 511.02700806 0.68118221]	[449.52114868 513.59033203 0.64007097]	[462.42037964 687.98925781 0.85762697]	[482.88653564 849.76287842 0.85718137]	[541.92199707 508.5168457 0.70132583]	[554.66516113 687.96673584 0.85854506]	[5.65050903e+02 8.44574707e+02 8.14716280e-01]	[467.4024353 221.11825562 0.85957986]	[498.22265625 218.61529541 0.88754344]	[446.92895508 210.87501526 0.76254892]	[518.73364258 208.31816101 0.86992216]	[5.72616150e+02 8.88144104e+02 7.73976564e-01]	[5.88075684e+02 8.77952942e+02 7.76566386e-01]	[5.62363953e+02 8.52306702e+02 7.64296710e-01]	[4.90541504e+02 8.93361755e+02 8.17200363e-01]	[4.72554993e+02 8.90801758e+02 7.85567820e-01]	[4.90536591e+02 8.59964539e+02 6.76284909e-01]
[482.74206543 236.4730072 0.95535862]	[487.9225769 282.70809937 0.84725285]	[421.16189575 290.35028076 0.82190144]	[398.08148193 398.21011353 0.90734851]	[382.84686279 505.91293335 0.85907048]	[559.8057251 280.17025757 0.8407439 ]	[582.8458252 387.93609619 0.80960536]	[590.56134033 498.15936279 0.83856857]	[498.17071533 513.64263916 0.67153955]	[446.95132446 516.1918335 0.64544439]	[462.40045166 688.03302002 0.8650614 ]	[482.90106201 849.77307129 0.85616916]	[541.90234375 513.59844971 0.70538825]	[552.12884521 688.05145264 0.85596311]	[5.64984741e+02 8.39409790e+02 8.17289531e-01]	[464.90060425 221.12077332 0.87292302]	[498.15386963 218.61805725 0.8796078 ]	[444.42800903 210.87428284 0.76895303]	[518.65966797 208.28460693 0.85875994]	[5.72654541e+02 8.85604492e+02 7.62420177e-01]	[5.88084534e+02 8.75356018e+02 7.81088471e-01]	[5.62315857e+02 8.49769897e+02 7.33283341e-01]	[4.90547546e+02 8.93371460e+02 8.23602140e-01]	[4.72564850e+02 8.90810913e+02 7.90659428e-01]	[4.90561554e+02 8.59970886e+02 6.89122736e-01]
[480.36813354 236.47285461 0.95078874]	[485.43792725 282.71398926 0.85902715]	[418.7411499 290.35873413 0.82516772]	[398.04064941 398.19213867 0.90387619]	[382.77474976 505.95779419 0.86621606]	[559.74334717 280.1713562 0.83608401]	[582.78009033 387.86791992 0.80262744]	[588.10498047 498.16418457 0.84250075]	[498.12542725 513.61834717 0.66365099]	[446.90927124 516.17047119 0.64404356]	[462.37310791 687.97180176 0.8647427 ]	[482.8956604 849.68914795 0.85564446]	[541.87286377 513.58203125 0.70254284]	[552.10430908 688.04162598 0.85691798]	[564.84020996 831.79071045 0.85261273]	[464.83294678 221.12258911 0.8799634 ]	[495.68502808 218.59799194 0.87369937]	[441.93383789 210.80245972 0.7960043 ]	[516.17077637 205.78274536 0.83991492]	[5.72620667e+02 8.80528503e+02 7.30118692e-01]	[5.88017883e+02 8.72759094e+02 7.76911497e-01]	[5.59818604e+02 8.47059509e+02 6.52943730e-01]	[4.90533600e+02 8.93323486e+02 8.26484084e-01]	[4.72563354e+02 8.90763855e+02 7.88367867e-01]	[4.90560547e+02 8.57397583e+02 6.83327675e-01]
[480.31213379 236.45864868 0.94689488]	[485.38128662 282.72140503 0.86864913]	[418.68670654 290.34451294 0.82515669]	[395.61724854 398.22296143 0.88618231]	[380.35144043 505.99053955 0.86846852]	[557.26519775 280.18969727 0.82520616]	[580.34753418 387.85864258 0.79531085]	[588.05834961 495.68460083 0.8412261 ]	[495.63781738 513.5880127 0.66194761]	[444.41189575 516.13647461 0.65052766]	[462.31463623 685.59234619 0.87296844]	[482.91952515 849.69561768 0.85777402]	[541.82702637 511.07208252 0.70189381]	[552.07177734 688.03015137 0.85011691]	[562.44525146 829.22625732 0.84993863]	[462.41036987 221.10098267 0.89154619]	[495.5958252 218.58312988 0.86680973]	[441.88766479 210.81369019 0.79226005]	[513.57232666 205.7625885 0.82601678]	[5.72582275e+02 8.77907410e+02 7.12547302e-01]	[5.87981445e+02 8.70237000e+02 7.57307053e-01]	[5.57266968e+02 8.41970764e+02 6.31288648e-01]	[4.90549438e+02 8.93312500e+02 8.32366467e-01]	[4.72587250e+02 8.90754456e+02 7.89453149e-01]	[4.93049469e+02 8.57401917e+02 6.75867796e-01]
[480.24627686 236.42910767 0.93857723]	[482.95587158 282.70910645 0.87787372]	[418.62686157 287.88201904 0.81955642]	[395.54983521 398.17623901 0.87779856]	[380.30514526 505.92602539 0.87972409]	[557.18707275 280.1741333 0.82054311]	[580.23883057 385.36880493 0.78386134]	[588.00390625 493.09906006 0.8271051 ]	[495.64804077 516.20349121 0.66928053]	[444.39407349 518.73577881 0.65912437]	[462.29949951 685.57348633 0.87297487]	[482.89816284 849.64898682 0.85823762]	[541.85040283 513.64050293 0.70913333]	[552.06091309 687.99420166 0.85826933]	[5.62413025e+02 8.24033386e+02 8.17473471e-01]	[462.35430908 218.66488647 0.90048754]	[493.05123901 218.55921936 0.86323267]	[441.83001709 210.78691101 0.80934787]	[511.02920532 203.21589661 0.82517284]	[5.70066101e+02 8.72849670e+02 7.75014639e-01]	[5.85546143e+02 8.67620667e+02 7.63633132e-01]	[5.57178101e+02 8.31814758e+02 6.34120584e-01]	[4.90522095e+02 8.93303223e+02 8.29351425e-01]	[4.72571686e+02 8.90738159e+02 7.83578396e-01]	[4.90570709e+02 8.54903259e+02 6.77180469e-01]
[480.21148682 236.41798401 0.93505305]	[482.91546631 282.7258606 0.8820374 ]	[418.57046509 290.34771729 0.81145418]	[395.50360107 398.19598389 0.86709821]	[380.27304077 505.87643433 0.89332205]	[554.68676758 280.19866943 0.81448591]	[577.72015381 382.85757446 0.78129184]	[587.98126221 493.12011719 0.82759774]	[495.62667847 516.18505859 0.6625821 ]	[444.38275146 518.72174072 0.65764934]	[462.30545044 685.51184082 0.87263966]	[482.89083862 849.59558105 0.85157609]	[541.83428955 513.61779785 0.69868493]	[549.57214355 688.00341797 0.86277682]	[562.37536621 813.87542725 0.82356989]	[462.31402588 218.6678009 0.89915961]	[490.52914429 218.53527832 0.86313307]	[441.78125 208.32913208 0.81074333]	[508.46005249 205.72511292 0.83294767]	[5.67547058e+02 8.70234070e+02 7.65597701e-01]	[5.85477051e+02 8.57449585e+02 7.34249651e-01]	[5.54681702e+02 8.29119202e+02 5.90923607e-01]	[4.90541718e+02 8.93232178e+02 8.22459877e-01]	[4.72581635e+02 8.90667297e+02 7.78728724e-01]	[4.90537476e+02 8.54844360e+02 6.72949493e-01]
[480.21188354 234.08180237 0.93554819]	[482.91323853 282.7260437 0.88328177]	[418.56945801 290.34802246 0.81121647]	[395.49871826 398.19796753 0.86592317]	[380.27151489 505.87896729 0.89255726]	[554.67785645 280.19882202 0.81502801]	[577.72137451 382.8578186 0.78251487]	[587.97973633 493.12380981 0.82928067]	[495.61566162 516.19152832 0.66286528]	[444.37011719 518.72344971 0.6594941 ]	[462.30603027 685.52038574 0.87433815]	[482.88845825 849.60327148 0.85156453]	[541.83251953 513.62664795 0.69979459]	[549.56610107 687.98144531 0.86213094]	[562.37884521 813.87609863 0.82411772]	[462.31274414 218.66630554 0.90019327]	[490.52923584 218.53294373 0.86372954]	[441.78219604 208.32757568 0.81055963]	[508.4593811 205.72019958 0.83289605]	[5.67542603e+02 8.70236755e+02 7.67227411e-01]	[5.85477600e+02 8.57452087e+02 7.34998345e-01]	[5.54694397e+02 8.29120056e+02 5.93154550e-01]	[4.90551971e+02 8.93244934e+02 8.22822154e-01]	[4.72584503e+02 8.90683350e+02 7.80550659e-01]	[4.90532135e+02 8.54860596e+02 6.69839561e-01]
[480.14703369 234.06788635 0.92981803]	[482.86117554 282.71176147 0.8917892 ]	[418.54425049 287.87814331 0.80488944]	[393.05734253 398.21722412 0.85829604]	[380.24069214 503.48754883 0.89872837]	[552.1050415 280.17523193 0.81705219]	[577.69146729 385.32946777 0.77572721]	[585.55749512 493.10003662 0.84232169]	[495.62240601 518.69793701 0.66676801]	[444.35852051 518.77154541 0.66420603]	[462.29669189 685.52178955 0.87389565]	[482.87634277 849.59832764 0.8517735 ]	[541.83825684 516.15234375 0.70541692]	[549.5378418 688.00024414 0.8616432 ]	[562.36029053 811.1696167 0.84156799]	[462.25570679 218.64044189 0.90791029]	[488.00390625 218.52264404 0.86975718]	[441.77441406 205.7953949 0.78841585]	[505.99765015 203.18077087 0.83832145]	[5.67486938e+02 8.67667969e+02 7.36098051e-01]	[5.85447632e+02 8.54797607e+02 7.23655105e-01]	[5.54636414e+02 8.18905762e+02 5.55341423e-01]	[4.93047577e+02 8.93242371e+02 8.17509353e-01]	[4.72603363e+02 8.90690796e+02 7.77800322e-01]	[4.90492950e+02 8.54849487e+02 6.68212712e-01]
[477.62982178 236.41523743 0.91384566]	[482.75375366 282.7461853 0.89538896]	[416.04937744 290.34729004 0.79070175]	[390.50442505 398.25482178 0.85398567]	[380.11709595 505.89318848 0.90336502]	[549.50408936 280.19882202 0.82665294]	[575.16534424 387.8822937 0.77259684]	[585.47503662 495.58978271 0.85498309]	[493.12039185 518.77459717 0.67030764]	[444.3012085 521.28637695 0.6759522 ]	[462.30813599 685.53448486 0.87447035]	[482.88381958 849.65222168 0.85821116]	[541.81384277 518.68066406 0.70080942]	[552.07720947 688.00311279 0.84315324]	[562.28851318 793.30712891 0.822303 ]	[459.77352905 218.64416504 0.9075073 ]	[485.43069458 218.55673218 0.88234538]	[441.69012451 208.33091736 0.7989918 ]	[505.91879272 205.69662476 0.85337853]	[5.64814270e+02 8.49727112e+02 8.30364823e-01]	[5.82851807e+02 8.39449036e+02 7.38441885e-01]	[5.52125977e+02 8.00942322e+02 5.51374018e-01]	[4.93054871e+02 8.93260376e+02 8.16332102e-01]	[4.75087738e+02 8.90714233e+02 7.92763710e-01]	[4.88007812e+02 8.54932556e+02 6.67055845e-01]
[477.63250732 236.41752625 0.91464186]	[482.75018311 282.75192261 0.89551473]	[416.04638672 290.34786987 0.79064065]	[390.5062561 398.25479126 0.85422868]	[380.11657715 505.8949585 0.90328395]	[549.5 280.20233154 0.82634687]	[575.16638184 387.88372803 0.77263367]	[585.47833252 495.5892334 0.85549068]	[493.11730957 518.77770996 0.67092705]	[444.29989624 521.28985596 0.676278 ]	[462.30682373 685.53979492 0.87417817]	[482.88015747 849.65093994 0.85790682]	[541.8102417 518.6829834 0.7013911]	[552.08343506 688.03442383 0.84082353]	[562.28936768 793.31188965 0.82125562]	[459.77444458 218.64653015 0.90746474]	[485.43460083 218.5569458 0.88206023]	[441.69116211 208.33027649 0.79922342]	[505.9203186 205.69804382 0.85322726]	[5.62471008e+02 8.49731506e+02 8.32121134e-01]	[5.82848633e+02 8.39453491e+02 7.40094066e-01]	[5.52134216e+02 8.00949280e+02 5.50170243e-01]	[4.93051880e+02 8.93257874e+02 8.15634310e-01]	[4.75083801e+02 8.90712585e+02 7.91816711e-01]	[4.88006958e+02 8.54930847e+02 6.67682171e-01]
[477.61312866 236.42884827 0.91234285]	[482.73760986 282.76339722 0.89354163]	[416.02832031 290.35787964 0.78826082]	[390.5007019 398.26062012 0.85438275]	[380.10852051 505.88485718 0.90508699]	[547.06781006 280.20507812 0.82679605]	[572.66821289 387.92819214 0.76973879]	[585.46936035 495.60604858 0.85980499]	[493.08233643 518.77392578 0.66662371]	[441.89987183 521.2756958 0.67461586]	[462.30596924 685.56329346 0.87383956]	[482.87884521 849.63842773 0.85400057]	[541.78643799 518.68341064 0.69679642]	[554.69012451 688.05841064 0.83557487]	[562.28137207 790.61755371 0.82830763]	[459.74661255 218.6592865 0.90646076]	[485.40991211 218.56309509 0.88584095]	[441.66247559 208.27409363 0.7953673 ]	[505.91220093 203.21604919 0.85572439]	[5.62455139e+02 8.47123901e+02 7.93303132e-01]	[5.82819397e+02 8.34305542e+02 7.38258898e-01]	[5.52062805e+02 7.90775146e+02 5.68341255e-01]	[4.93090332e+02 8.93264771e+02 8.18543673e-01]	[4.75109528e+02 8.90722900e+02 7.94843316e-01]	[4.87993927e+02 8.54915039e+02 6.68514550e-01]
[475.17633057 236.43927002 0.90731645]	[482.73748779 282.75979614 0.89383698]	[416.0289917 290.35897827 0.78806591]	[390.48684692 400.63665771 0.8527146 ]	[380.11175537 505.90423584 0.90385449]	[547.06304932 280.19885254 0.82834387]	[572.66235352 387.9397583 0.77070135]	[585.46331787 495.59994507 0.85997593]	[493.06530762 521.23486328 0.66956562]	[441.86965942 521.3013916 0.68036979]	[462.31329346 685.54449463 0.8743192 ]	[482.9012146 849.69268799 0.85917664]	[541.77618408 518.69415283 0.69783396]	[554.69024658 688.03717041 0.83924836]	[5.59813782e+02 7.82951599e+02 7.73136616e-01]	[459.72937012 218.67274475 0.9025479 ]	[485.37963867 218.57113647 0.88847524]	[439.32009888 205.77983093 0.79947972]	[505.90579224 203.21879578 0.85516888]	[5.62372437e+02 8.36856506e+02 7.89139032e-01]	[5.80343872e+02 8.29208496e+02 7.55683541e-01]	[5.49539307e+02 7.83033386e+02 5.56572556e-01]	[4.93086182e+02 8.93271179e+02 8.13559771e-01]	[4.75099854e+02 8.90731262e+02 7.89858282e-01]	[4.87996063e+02 8.57397827e+02 6.82837784e-01]
[475.15661621 236.45133972 0.906331 ]	[482.73928833 282.75830078 0.89425969]	[416.02996826 290.36022949 0.78849006]	[390.47781372 400.64175415 0.85502154]	[380.10253906 505.92102051 0.90168124]	[547.07128906 280.20245361 0.82697588]	[572.63842773 387.91418457 0.76988101]	[585.4642334 495.60150146 0.85946053]	[493.08370972 521.22314453 0.67034328]	[441.88088989 521.29541016 0.67960799]	[462.31723022 685.51037598 0.87285078]	[482.89334106 849.70019531 0.86334676]	[541.78485107 516.21246338 0.6990276 ]	[557.19128418 688.11071777 0.83558381]	[557.2800293 770.20019531 0.804232 ]	[459.71359253 218.68086243 0.90069562]	[485.36660767 218.5839386 0.88919491]	[439.29870605 205.78813171 0.80938441]	[505.87487793 205.7149353 0.85914326]	[562.32385254 829.22937012 0.8324877 ]	[5.80256592e+02 8.21466248e+02 7.21441925e-01]	[5.46956299e+02 7.70174866e+02 6.66752517e-01]	[4.93094147e+02 8.93257019e+02 8.12263429e-01]	[4.75114380e+02 8.90725037e+02 7.87934303e-01]	[4.87985626e+02 8.57397583e+02 6.87403262e-01]
[475.11837769 236.44868469 0.90238255]	[482.71725464 282.78277588 0.89194965]	[413.60101318 290.36468506 0.78563893]	[390.42749023 400.70080566 0.84780073]	[380.121521 505.93225098 0.89975315]	[547.05725098 280.22854614 0.82520461]	[570.12286377 387.86184692 0.77522385]	[585.44842529 495.63497925 0.86647505]	[493.09790039 521.27563477 0.67710233]	[441.88357544 521.37036133 0.67679 ]	[462.32287598 685.52642822 0.87605244]	[482.87496948 849.65869141 0.85820043]	[541.78747559 518.71051025 0.7066853 ]	[554.6842041 688.12988281 0.82244956]	[554.66345215 762.46246338 0.76412606]	[459.68408203 218.67347717 0.89747626]	[482.97628784 218.56884766 0.89409876]	[439.2741394 208.31478882 0.79662406]	[505.86730957 205.7066803 0.85799915]	[5.59847351e+02 8.16332520e+02 8.15655351e-01]	[5.75166626e+02 8.08723328e+02 7.62943506e-01]	[5.44512085e+02 7.59911499e+02 6.62938714e-01]	[4.93069092e+02 8.93254333e+02 8.02940011e-01]	[4.75089478e+02 8.90722107e+02 7.81410813e-01]	[4.87959076e+02 8.54913330e+02 6.91541612e-01]
[475.12765503 236.45722961 0.90387768]	[480.36929321 285.2361145 0.89224023]	[413.57745361 290.36663818 0.78337914]	[390.41268921 400.69793701 0.84697413]	[380.10739136 505.93399048 0.89862937]	[547.02929688 280.2270813 0.8289451 ]	[570.09991455 387.8727417 0.77678931]	[585.44274902 495.64611816 0.86854744]	[493.06674194 521.24908447 0.67582273]	[441.87054443 521.34631348 0.67987603]	[462.34570312 685.53833008 0.8729856 ]	[482.87710571 849.67193604 0.85952389]	[541.77093506 518.68188477 0.70258623]	[557.1663208 688.04571533 0.82637137]	[552.07104492 752.24456787 0.7940805 ]	[459.68722534 221.09712219 0.89628989]	[485.34326172 218.58261108 0.8919453 ]	[439.27020264 208.29718018 0.79510605]	[505.86727905 205.72064209 0.85649943]	[557.19763184 811.14550781 0.8156938 ]	[5.70040466e+02 8.03543030e+02 7.49549329e-01]	[5.44467224e+02 7.49723328e+02 7.14669824e-01]	[4.93055603e+02 8.93263489e+02 8.05727482e-01]	[4.75079773e+02 8.90730591e+02 7.84093976e-01]	[4.87983063e+02 8.54925049e+02 6.98585093e-01]
[475.12713623 236.46044922 0.90387762]	[480.36776733 285.23922729 0.89204931]	[413.57086182 290.37127686 0.78265452]	[387.95330811 400.70205688 0.84630835]	[380.10827637 505.93481445 0.89821333]	[547.03051758 280.22839355 0.82819664]	[570.10345459 387.87005615 0.77669686]	[585.44152832 495.65011597 0.86904812]	[493.06689453 521.24621582 0.67587614]	[441.87026978 521.34552002 0.68032795]	[462.34790039 685.51843262 0.87327415]	[482.87982178 849.65423584 0.85706145]	[541.77209473 518.67926025 0.70237684]	[554.70123291 688.03210449 0.8263886 ]	[552.07159424 752.2598877 0.79109758]	[459.68847656 221.0990448 0.89602101]	[485.34298706 218.58808899 0.89109105]	[439.27133179 208.301651 0.79529095]	[503.50991821 205.72680664 0.85712194]	[557.19219971 811.14788818 0.81707275]	[5.70037903e+02 8.03549316e+02 7.51055956e-01]	[5.44474976e+02 7.52171753e+02 7.07372665e-01]	[4.93061615e+02 8.93264038e+02 8.06545556e-01]	[4.75087402e+02 8.90726501e+02 7.84824371e-01]	[4.87979340e+02 8.54903137e+02 6.97228253e-01]
[475.1272583 236.46238708 0.90457928]	[480.35635376 285.26126099 0.89094722]	[413.55627441 290.3934021 0.78225714]	[387.92483521 400.71496582 0.84390026]	[380.11175537 505.94854736 0.89498335]	[547.01220703 280.23858643 0.82856619]	[570.07330322 387.91320801 0.77778947]	[585.43017578 495.64251709 0.86991411]	[493.04559326 521.23126221 0.67204708]	[441.85736084 521.331604 0.67986977]	[462.34713745 685.55895996 0.87210345]	[482.89883423 849.68640137 0.85764974]	[541.76019287 516.20397949 0.69967139]	[557.16040039 688.14013672 0.80798125]	[547.02032471 744.53076172 0.85579354]	[459.68670654 221.10699463 0.89529163]	[485.34249878 218.59072876 0.89077681]	[439.27429199 208.34037781 0.79003245]	[503.50723267 205.74067688 0.8573885 ]	[5.52086914e+02 8.08542908e+02 8.04551244e-01]	[5.67473633e+02 7.95802002e+02 7.44135261e-01]	[541.92779541 741.9362793 0.79488689]	[4.93065308e+02 8.93257690e+02 8.12585473e-01]	[4.75090729e+02 8.90721436e+02 7.89270282e-01]	[4.88015839e+02 8.57363525e+02 6.92794502e-01]
[475.1494751 236.47361755 0.90739614]	[480.34613037 285.26568604 0.89063901]	[413.5369873 290.40307617 0.78102756]	[387.89837646 400.68588257 0.84798676]	[380.1031189 505.94976807 0.89530396]	[547.00024414 280.23339844 0.83154416]	[570.04180908 387.92541504 0.77656448]	[585.4206543 495.6519165 0.87153327]	[490.56036377 518.78039551 0.6719442 ]	[441.84750366 521.33294678 0.68123835]	[462.3581543 685.49768066 0.86746168]	[482.88934326 849.68212891 0.86059183]	[541.75238037 516.1932373 0.69659507]	[552.13104248 688.12591553 0.82647294]	[544.44360352 731.74053955 0.86100274]	[459.69625854 221.1270752 0.89391828]	[485.36459351 218.60728455 0.88726366]	[439.27352905 208.35505676 0.79369825]	[505.87698364 205.72715759 0.85316205]	[546.98150635 793.33209229 0.80328715]	[5.64936523e+02 7.88150696e+02 7.72168338e-01]	[539.31695557 729.05877686 0.75483537]	[4.93061554e+02 8.93274170e+02 8.20300758e-01]	[4.75081848e+02 8.90731934e+02 7.93064713e-01]	[4.88008240e+02 8.54925415e+02 6.86049700e-01]
[475.15985107 236.47395325 0.90845436]	[480.35012817 285.27801514 0.89106572]	[413.54598999 290.40258789 0.78228974]	[387.86212158 400.70196533 0.84798598]	[380.11016846 505.95529175 0.89386702]	[546.99060059 280.25247192 0.83066285]	[570.04974365 390.43200684 0.77787209]	[585.41326904 495.65084839 0.87125474]	[490.5562439 518.76702881 0.67349362]	[441.84866333 521.31945801 0.68092203]	[462.37524414 685.5703125 0.85991871]	[482.89126587 849.71594238 0.86159533]	[541.74212646 516.18609619 0.69702739]	[554.65618896 688.04119873 0.84018409]	[544.33111572 729.14257812 0.89911419]	[459.70422363 221.13224792 0.89412451]	[485.37414551 218.61454773 0.88553238]	[439.28543091 208.34329224 0.79645526]	[505.884552 205.76156616 0.85007733]	[544.53820801 790.65795898 0.87672573]	[564.83410645 785.49951172 0.78983462]	[536.70788574 726.44415283 0.7371636 ]	[4.93052094e+02 8.93276733e+02 8.18013608e-01]	[4.75068207e+02 8.90734802e+02 7.89844275e-01]	[4.88015442e+02 8.57386719e+02 6.91207230e-01]
[477.59320068 236.47528076 0.91093856]	[480.34124756 285.28271484 0.89196545]	[413.53460693 290.41665649 0.78325081]	[385.38119507 400.66473389 0.85455161]	[380.1131897 505.96179199 0.89412218]	[546.98822021 282.67318726 0.82992798]	[570.0112915 390.42962646 0.78359056]	[585.41619873 495.61462402 0.86722624]	[490.56060791 518.75646973 0.67325789]	[441.85171509 521.3114624 0.6804992 ]	[462.38867188 685.59790039 0.85697687]	[482.88998413 849.72192383 0.85907912]	[541.74108887 516.16943359 0.69502467]	[554.6895752 687.98291016 0.84699738]	[541.93255615 726.55743408 0.91096646]	[459.71923828 221.13627625 0.89556515]	[485.39047241 218.61477661 0.88449121]	[439.29214478 208.32269287 0.79910517]	[505.8843689 205.75845337 0.84970653]	[544.49536133 788.17364502 0.86159861]	[5.62368958e+02 7.80419373e+02 7.46915340e-01]	[534.1206665 721.3815918 0.73354846]	[4.93059418e+02 8.93276428e+02 8.17018509e-01]	[4.75073975e+02 8.90734741e+02 7.87096024e-01]	[4.88010010e+02 8.57393250e+02 6.91462338e-01]
[477.59335327 236.48498535 0.91129625]	[480.32568359 285.29302979 0.88947058]	[413.52713013 290.42199707 0.78322357]	[385.33996582 398.26846313 0.8595016 ]	[380.0920105 505.96063232 0.89351875]	[546.96508789 282.68331909 0.83016181]	[567.54956055 387.94436646 0.78637695]	[585.36529541 495.58966064 0.86515075]	[490.52261353 518.73815918 0.67278802]	[441.84378052 521.28961182 0.68108016]	[462.38562012 685.56518555 0.85703456]	[482.88171387 849.73260498 0.8590613 ]	[541.70275879 516.16314697 0.68706203]	[557.21936035 685.55560303 0.85922533]	[541.84869385 724.00970459 0.87044859]	[459.72546387 221.15281677 0.89330745]	[485.39227295 218.63383484 0.88312089]	[439.30978394 208.33729553 0.79550922]	[505.88970947 205.76661682 0.84785736]	[544.421875 788.01135254 0.83682024]	[5.62239746e+02 7.75294922e+02 7.30314910e-01]	[5.29066406e+02 7.16255127e+02 7.12469697e-01]	[4.93053192e+02 8.93306641e+02 8.12788725e-01]	[4.72605743e+02 8.90761047e+02 7.83870816e-01]	[4.88000763e+02 8.57413635e+02 6.91429675e-01]
[477.59701538 236.48782349 0.91201133]	[480.32458496 285.28134155 0.89098608]	[413.53265381 290.40481567 0.7821964 ]	[382.87722778 398.26589966 0.86619687]	[377.75454712 505.94650269 0.89288592]	[546.94921875 282.68081665 0.83288485]	[567.5447998 387.90533447 0.78783029]	[585.36260986 493.12643433 0.86585993]	[490.53610229 518.70135498 0.66852403]	[441.85891724 521.25994873 0.67587388]	[462.37924194 685.54284668 0.85920405]	[482.88195801 849.74871826 0.85738224]	[541.70330811 513.6416626 0.68520015]	[557.18103027 685.52105713 0.85284853]	[541.79455566 726.48736572 0.86012077]	[459.72763062 221.16023254 0.89294404]	[485.3951416 218.64022827 0.88178498]	[439.30874634 208.33857727 0.7999019 ]	[505.88394165 205.77105713 0.84737861]	[544.38146973 785.5982666 0.84232825]	[5.59836304e+02 7.75268433e+02 7.45530427e-01]	[528.98614502 716.32470703 0.72334117]	[4.93056854e+02 8.93319824e+02 8.12261760e-01]	[4.75074799e+02 8.90777161e+02 7.86910534e-01]	[4.87988892e+02 8.57441528e+02 6.90008044e-01]
[477.59960938 236.48701477 0.91259944]	[480.31481934 285.30203247 0.89020222]	[413.51800537 290.39935303 0.78090054]	[382.87033081 398.26824951 0.86806124]	[377.73977661 505.92807007 0.89555502]	[546.93951416 282.70376587 0.83071458]	[567.53796387 390.44854736 0.78938365]	[585.34387207 493.12002563 0.86644965]	[490.5302124 518.70855713 0.67086488]	[441.86016846 521.25317383 0.67616594]	[462.37188721 685.58905029 0.857436 ]	[482.86453247 849.7855835 0.86123598]	[541.69732666 516.15002441 0.68748832]	[557.22186279 685.52502441 0.85396588]	[541.71893311 723.93914795 0.82679868]	[459.72930908 221.1529541 0.89348441]	[485.40066528 218.64051819 0.88128793]	[439.29949951 208.35244751 0.81074238]	[505.88381958 208.24829102 0.84719515]	[544.33728027 785.59179688 0.84665197]	[5.59753296e+02 7.72822754e+02 7.38028407e-01]	[526.50469971 713.70147705 0.73027843]	[4.93059631e+02 8.93356995e+02 8.09394240e-01]	[4.75077057e+02 8.90822937e+02 7.87648678e-01]	[4.87980438e+02 8.59947754e+02 6.93332672e-01]
[477.59768677 236.48796082 0.91197568]	[480.31121826 285.30209351 0.89047951]	[413.52078247 290.39916992 0.78127193]	[382.87182617 400.62554932 0.86798286]	[377.73797607 505.92694092 0.89558071]	[546.92919922 282.70507812 0.83157808]	[567.54785156 390.45233154 0.78840911]	[585.3416748 493.11624146 0.86625099]	[490.53027344 518.7097168 0.67114675]	[441.85861206 521.2555542 0.6766758 ]	[462.36679077 685.5690918 0.85758835]	[482.85760498 849.74761963 0.86302209]	[541.69818115 516.15588379 0.68889934]	[557.2208252 685.52349854 0.85379577]	[541.71716309 723.93609619 0.82684261]	[459.72918701 221.15454102 0.89390916]	[485.39846802 218.64294434 0.88156497]	[439.30081177 208.35371399 0.81050575]	[505.88171387 208.25669861 0.84844398]	[544.33465576 785.57946777 0.8425132 ]	[5.59749329e+02 7.72812134e+02 7.36472726e-01]	[526.5045166 713.7010498 0.7308085]	[4.93053619e+02 8.93342346e+02 8.09490860e-01]	[4.75071899e+02 8.90803833e+02 7.86335230e-01]	[4.87970337e+02 8.57440491e+02 6.91679597e-01]
[477.60028076 236.48712158 0.91224021]	[480.30447388 285.30993652 0.890365 ]	[413.51559448 290.39889526 0.78062409]	[382.85510254 400.62094116 0.87120354]	[377.72714233 505.91534424 0.89782012]	[546.91693115 282.70422363 0.83266366]	[567.55072021 390.47665405 0.78915089]	[583.003479 493.11746216 0.8666898 ]	[490.51544189 518.70013428 0.67085361]	[441.8475647 521.24822998 0.67664027]	[462.36218262 685.59515381 0.85552466]	[482.85818481 849.76031494 0.86331737]	[539.30957031 516.14367676 0.68561983]	[557.22186279 685.51605225 0.85075855]	[541.69622803 721.46722412 0.82231915]	[459.72976685 221.15447998 0.89323753]	[485.40234375 218.64050293 0.88130653]	[439.2996521 208.34893799 0.80922198]	[505.89370728 205.78819275 0.84484136]	[544.29595947 785.57342529 0.84086317]	[5.59703308e+02 7.72809082e+02 7.30207860e-01]	[526.47741699 711.23046875 0.73589045]	[4.93055145e+02 8.93356018e+02 8.10408175e-01]	[4.75082397e+02 8.90818176e+02 7.88991928e-01]	[4.87970123e+02 8.57457214e+02 6.94536686e-01]
[477.59848022 236.48268127 0.91233951]	[480.30096436 285.32293701 0.88901407]	[413.51013184 290.41967773 0.78116137]	[382.84326172 400.64065552 0.87353545]	[377.72463989 505.91607666 0.89782208]	[546.91900635 282.70343018 0.83314377]	[567.5335083 387.95059204 0.78606063]	[582.98046875 493.13153076 0.86767167]	[490.50473022 518.6986084 0.67197675]	[441.84213257 521.25695801 0.67928314]	[462.36273193 688.03967285 0.85687381]	[482.85946655 849.73132324 0.86254466]	[539.30145264 516.1338501 0.68596607]	[557.22106934 685.5088501 0.84687245]	[539.31109619 723.92932129 0.82447451]	[459.72857666 221.14955139 0.89401412]	[485.39871216 218.635849 0.88248658]	[439.3057251 210.7828064 0.80965787]	[505.88848877 208.24287415 0.84610921]	[544.30963135 788.02648926 0.85040271]	[5.57273132e+02 7.75309143e+02 7.23143876e-01]	[526.44061279 713.68811035 0.74912971]	[4.93051544e+02 8.93325684e+02 8.12714577e-01]	[4.75074524e+02 8.90788452e+02 7.88031578e-01]	[4.87972900e+02 8.57417664e+02 6.91729605e-01]
[477.59802246 236.48516846 0.91170937]	[480.30392456 287.79507446 0.88872468]	[413.50085449 290.4241333 0.7799952 ]	[382.85723877 400.62399292 0.87178504]	[377.7144165 505.93734741 0.89468992]	[546.92932129 282.72216797 0.83006412]	[567.5300293 390.44458008 0.79171407]	[582.95983887 495.60458374 0.86777484]	[490.51657104 518.71246338 0.66969943]	[441.85244751 521.2567749 0.67627025]	[462.37509155 688.02819824 0.85453933]	[482.85858154 849.73596191 0.86243069]	[539.30725098 516.15979004 0.68575329]	[557.20220947 685.51507568 0.8425833 ]	[541.68743896 724.00390625 0.84235626]	[459.72485352 221.15055847 0.89377713]	[485.3956604 218.63647461 0.88302559]	[439.29675293 210.78372192 0.81247503]	[505.88830566 208.24916077 0.84837341]	[544.29736328 788.07348633 0.86348212]	[5.57252502e+02 7.75360474e+02 7.23878324e-01]	[526.44421387 716.27764893 0.74465579]	[4.93051270e+02 8.93322083e+02 8.11708808e-01]	[4.75073944e+02 8.90785645e+02 7.86126852e-01]	[4.87965973e+02 8.57427551e+02 6.90362513e-01]
[477.59698486 236.49189758 0.91122663]	[480.29119873 287.82275391 0.88904309]	[411.01257324 292.87567139 0.78058761]	[382.87164307 400.64978027 0.86836392]	[377.71182251 505.95715332 0.89269388]	[546.92352295 282.7336731 0.82858437]	[567.51416016 390.47067261 0.79588258]	[582.95141602 495.61520386 0.86660415]	[490.52163696 518.73242188 0.66849172]	[441.84957886 521.27722168 0.67575347]	[462.38128662 688.04272461 0.85138166]	[482.87203979 849.74475098 0.86172503]	[539.31201172 516.17321777 0.68535513]	[557.19775391 685.55670166 0.84257388]	[541.68304443 726.54022217 0.84544146]	[459.72332764 221.16390991 0.89225447]	[485.38943481 218.64535522 0.88272697]	[439.29919434 210.83023071 0.81720495]	[505.87973022 208.27272034 0.85082847]	[544.29718018 788.10162354 0.86801577]	[5.57270996e+02 7.77854736e+02 7.32181728e-01]	[526.4130249 718.88739014 0.73573291]	[4.90565247e+02 8.93306274e+02 8.11601222e-01]	[4.72599152e+02 8.90763855e+02 7.83561230e-01]	[4.87975159e+02 8.57430786e+02 6.97044015e-01]
[475.16564941 236.49728394 0.90796041]	[480.29302979 287.85125732 0.89028364]	[413.49633789 292.90396118 0.78505093]	[382.86099243 400.69699097 0.87262732]	[377.70324707 505.9586792 0.89450502]	[546.93157959 282.75170898 0.82677054]	[567.5144043 390.4979248 0.79087168]	[582.94171143 495.65518188 0.86856782]	[490.52011108 518.74377441 0.66773272]	[441.84890747 521.28747559 0.67400283]	[462.4052124 688.12384033 0.84497619]	[482.89959717 852.17645264 0.85981965]	[539.31408691 516.19573975 0.68324065]	[554.69458008 687.97454834 0.8403573 ]	[541.6975708 726.62036133 0.84693909]	[459.71212769 221.17095947 0.88982719]	[485.3711853 218.6643219 0.88195592]	[439.29919434 210.80717468 0.81597191]	[505.86828613 208.31027222 0.85584551]	[541.93145752 788.13720703 0.86950397]	[5.57259155e+02 7.80394714e+02 7.30518281e-01]	[5.26418640e+02 7.21453979e+02 7.21410275e-01]	[4.90576660e+02 8.93312134e+02 8.13977182e-01]	[4.75065430e+02 8.90772156e+02 7.89650917e-01]	[4.88011017e+02 8.59937988e+02 7.01356649e-01]
[475.17605591 236.52363586 0.90603721]	[480.30187988 287.87322998 0.89080769]	[413.51882935 292.8994751 0.78639543]	[382.85491943 400.71511841 0.87444258]	[377.70132446 505.96359253 0.89612401]	[546.92590332 285.24163818 0.82265562]	[567.51635742 392.99649048 0.79416585]	[582.93774414 495.69454956 0.87076759]	[490.5062561 518.7623291 0.66847336]	[441.85409546 521.3104248 0.67204219]	[462.41952515 690.67871094 0.83139563]	[482.91772461 852.20977783 0.85997134]	[539.2911377 516.19848633 0.68220776]	[554.64886475 687.9989624 0.83926982]	[541.70391846 729.11798096 0.83507878]	[459.72836304 223.6643219 0.88707459]	[485.36837769 221.09791565 0.87778765]	[439.31585693 210.86802673 0.82187051]	[503.51187134 210.78129578 0.86413455]	[541.93359375 788.1449585 0.86281693]	[5.59712219e+02 7.80425293e+02 7.34908581e-01]	[5.26419373e+02 7.24000488e+02 6.96113050e-01]	[4.90575745e+02 8.93309082e+02 8.19611490e-01]	[4.75067749e+02 8.90774719e+02 7.96106458e-01]	[4.90498718e+02 8.59994019e+02 7.01938570e-01]
[477.61721802 236.57292175 0.90584159]	[480.30255127 290.38653564 0.89595562]	[413.49719238 292.96246338 0.78980947]	[382.8757019 400.70385742 0.86887068]	[377.68453979 505.95269775 0.89653862]	[546.94372559 285.30697632 0.81595904]	[567.52142334 395.52182007 0.80945909]	[582.92321777 498.1630249 0.87905139]	[490.48330688 518.77124023 0.67224431]	[441.84005737 521.3157959 0.67642838]	[464.82540894 690.68505859 0.82797134]	[482.91769409 852.2479248 0.85856265]	[539.28430176 518.67871094 0.68568367]	[554.62738037 688.01281738 0.84129792]	[541.69830322 729.16174316 0.83553743]	[459.7399292 223.74703979 0.88598841]	[485.38449097 221.1492157 0.87535578]	[439.31610107 210.89279175 0.82632303]	[503.50201416 210.81761169 0.8717016 ]	[541.91174316 788.14978027 0.87271225]	[5.57259888e+02 7.80429932e+02 7.41210461e-01]	[5.26409973e+02 7.26509583e+02 6.99108183e-01]	[4.93049286e+02 8.93325562e+02 8.13751638e-01]	[4.72605743e+02 8.90798584e+02 7.93214381e-01]	[4.90491211e+02 8.62515381e+02 7.03635216e-01]
[477.62686157 236.59828186 0.90302807]	[480.31262207 290.44619751 0.89950836]	[413.52258301 293.01623535 0.7954756 ]	[382.86880493 400.77667236 0.86625439]	[377.66131592 505.99365234 0.89225286]	[546.94970703 287.83847046 0.81252092]	[567.53234863 395.55953979 0.81270015]	[582.89471436 498.2505188 0.88974965]	[490.48294067 521.25366211 0.67014551]	[441.83425903 521.3515625 0.66968405]	[464.82098389 693.17041016 0.8217057 ]	[482.92486572 852.27844238 0.85657912]	[539.27386475 518.72930908 0.68501258]	[554.6295166 688.08209229 0.8403303 ]	[541.6842041 729.12536621 0.84139347]	[459.74630737 226.24937439 0.88301098]	[485.38943481 221.18922424 0.87119037]	[439.30523682 210.89823914 0.82724845]	[505.87353516 210.83764648 0.8711884 ]	[541.90869141 788.14941406 0.87937349]	[5.57241943e+02 7.80411743e+02 7.43153870e-01]	[5.26401672e+02 7.24005493e+02 7.11121440e-01]	[4.93049805e+02 8.93352783e+02 8.08958232e-01]	[4.72596832e+02 8.90825989e+02 7.94175863e-01]	[4.90503510e+02 8.62554993e+02 7.06477106e-01]
[475.16772461 239.10939026 0.8751514 ]	[480.32125854 292.99368286 0.91919088]	[413.52761841 295.50723267 0.8046838 ]	[382.83276367 403.31930542 0.85684377]	[377.63705444 511.00683594 0.87828416]	[546.9621582 292.88391113 0.81731504]	[567.55249023 398.14828491 0.84751916]	[582.87432861 500.8432312 0.91184735]	[488.0201416 521.34759521 0.67088687]	[441.83795166 523.91345215 0.67123598]	[462.44760132 695.75939941 0.81266481]	[482.92752075 852.24041748 0.85817987]	[539.25140381 521.23669434 0.68649316]	[552.14208984 690.60296631 0.82614017]	[541.71588135 729.13818359 0.85721391]	[459.71643066 228.87719727 0.89725637]	[485.34146118 226.26060486 0.86879826]	[439.24316406 213.40281677 0.83204377]	[505.88323975 213.39207458 0.89172113]	[541.90032959 788.17785645 0.87697637]	[5.57248047e+02 7.80439941e+02 7.43311405e-01]	[5.26433411e+02 7.24032959e+02 7.21217275e-01]	[4.90568085e+02 8.93348145e+02 8.09866130e-01]	[4.72579224e+02 8.90810730e+02 7.92479277e-01]	[4.90524567e+02 8.62490845e+02 7.03614235e-01]
[475.14501953 239.13520813 0.87141848]	[480.31222534 295.39620972 0.92179585]	[413.51531982 295.55062866 0.80573279]	[382.82571411 403.35107422 0.85135502]	[377.60714722 511.04211426 0.87703693]	[546.9465332 292.94891357 0.82658291]	[567.53631592 398.14425659 0.84353113]	[582.87677002 500.8621521 0.91503203]	[488.01321411 521.33581543 0.67193639]	[441.85272217 523.89782715 0.67104268]	[464.83178711 698.35766602 0.81154561]	[482.94869995 852.26934814 0.85651374]	[539.22839355 521.22479248 0.6839084 ]	[552.144104 690.65551758 0.81886065]	[541.74786377 729.17938232 0.84986323]	[459.7048645 231.32077026 0.90307522]	[482.9798584 226.29995728 0.87059569]	[439.21844482 213.5088501 0.82320893]	[505.89065552 213.42323303 0.88711113]	[541.93682861 788.21105957 0.86521947]	[5.59727722e+02 7.82954773e+02 7.43866742e-01]	[5.26477112e+02 7.26507385e+02 7.07315385e-01]	[4.90573547e+02 8.93342407e+02 8.06770742e-01]	[4.72592773e+02 8.90804565e+02 7.91177273e-01]	[4.90553528e+02 8.62511292e+02 7.03875363e-01]
[475.12774658 241.66673279 0.85511613]	[480.32785034 295.47763062 0.9332031 ]	[413.50839233 295.62353516 0.80999398]	[382.81011963 405.85687256 0.84377134]	[377.57632446 513.59063721 0.86802453]	[546.95068359 295.42282104 0.83956242]	[567.52124023 400.66018677 0.84489536]	[582.89007568 503.3548584 0.91442186]	[488.01141357 523.90673828 0.67212147]	[441.84701538 526.45806885 0.6682995 ]	[464.82858276 698.34222412 0.80790746]	[482.94488525 852.27947998 0.85687023]	[539.21911621 521.3795166 0.69855255]	[554.61608887 693.19610596 0.80532169]	[541.76904297 729.16418457 0.86694175]	[459.6847229 231.42115784 0.9156515 ]	[482.95947266 228.8575592 0.88613808]	[439.16714478 213.53288269 0.84231406]	[505.87481689 213.45869446 0.8988024 ]	[541.94219971 790.67614746 0.86061591]	[5.59720825e+02 7.85502563e+02 7.55031168e-01]	[5.26512024e+02 7.26477478e+02 7.22402692e-01]	[4.90557617e+02 8.93363220e+02 8.13087642e-01]	[4.72574799e+02 8.90829224e+02 7.96135008e-01]	[4.90569702e+02 8.62524658e+02 7.03950226e-01]
[475.09753418 244.19758606 0.84463781]	[480.30737305 295.55270386 0.9370169 ]	[411.01068115 298.03491211 0.81293887]	[382.76538086 408.42550659 0.84829527]	[377.55773926 513.62536621 0.8651678 ]	[546.92205811 295.50265503 0.85166991]	[567.50836182 400.64645386 0.84789246]	[582.89178467 503.41918945 0.91139609]	[487.97137451 523.8918457 0.6760031 ]	[441.8142395 526.4274292 0.67349982]	[462.43045044 703.38366699 0.82828438]	[482.93753052 852.25317383 0.86012411]	[539.20428467 521.35473633 0.70097965]	[554.66619873 693.23486328 0.80638015]	[541.82525635 731.64624023 0.87041432]	[459.67605591 233.85693359 0.92449361]	[482.94406128 231.34992981 0.89725828]	[439.1489563 215.8951416 0.83913195]	[503.49954224 215.89511108 0.91291702]	[544.33831787 790.70587158 0.86488026]	[5.59808105e+02 7.85529358e+02 7.78930306e-01]	[529.0234375 726.54663086 0.73495787]	[4.90561615e+02 8.93347534e+02 8.19322109e-01]	[4.72578674e+02 8.90809570e+02 8.01568508e-01]	[4.90571045e+02 8.60002197e+02 7.07020283e-01]
[475.09820557 244.19752502 0.84460878]	[480.30380249 295.5496521 0.93655288]	[411.01040649 298.03540039 0.81295747]	[382.76638794 408.42404175 0.84822822]	[377.55541992 513.61694336 0.86472052]	[546.92022705 295.49758911 0.85179389]	[567.52386475 400.68035889 0.84622896]	[582.88665771 503.42559814 0.9109841 ]	[487.96975708 523.89874268 0.67670786]	[441.81268311 526.43273926 0.67378199]	[462.43597412 700.94317627 0.8247484 ]	[482.93652344 852.2454834 0.86084342]	[539.19873047 521.36590576 0.70157802]	[554.6762085 693.2230835 0.80569386]	[541.81878662 729.23699951 0.86841112]	[459.67712402 233.85742188 0.92457354]	[482.94458008 231.3523407 0.8977524 ]	[439.15209961 215.89257812 0.83917856]	[503.49743652 215.8946991 0.91434324]	[544.35241699 790.70324707 0.86314392]	[5.59817078e+02 7.85522766e+02 7.78039932e-01]	[529.01147461 726.54425049 0.73369598]	[4.90564850e+02 8.93356750e+02 8.20429087e-01]	[4.72583405e+02 8.90815857e+02 8.02032232e-01]	[4.90567841e+02 8.59988647e+02 7.09005237e-01]
[475.13452148 246.76065063 0.84560496]	[480.28192139 295.61932373 0.93311739]	[410.98687744 298.11224365 0.81306863]	[382.75521851 408.41677856 0.85381109]	[377.53707886 516.18096924 0.87194324]	[544.50524902 295.53491211 0.86248064]	[567.53143311 400.74856567 0.83827204]	[582.88452148 503.47747803 0.90779769]	[488.00585938 526.4463501 0.66159832]	[441.84036255 529.01452637 0.65823603]	[464.83004761 700.94067383 0.81609714]	[482.93405151 852.2333374 0.86076295]	[539.24517822 523.88232422 0.7031551 ]	[554.6887207 693.26647949 0.80385917]	[541.88641357 734.28479004 0.84238243]	[459.68695068 233.9598999 0.94730383]	[482.95748901 231.42854309 0.90344679]	[439.14712524 216.00039673 0.85058874]	[503.48788452 215.94830322 0.91516012]	[544.3739624 790.67510986 0.86815655]	[562.25964355 785.53033447 0.79994047]	[5.31582520e+02 7.29174377e+02 7.09884763e-01]	[4.93051880e+02 8.93316345e+02 8.20353508e-01]	[4.72606659e+02 8.90779053e+02 7.97662973e-01]	[4.90566681e+02 8.59966492e+02 7.08265007e-01]
[475.11148071 249.35063171 0.85037088]	[480.25326538 298.00491333 0.93315941]	[410.96594238 298.15219116 0.81409562]	[382.74072266 408.45211792 0.85283059]	[377.49816895 516.22467041 0.86627853]	[544.47436523 295.5798645 0.86961925]	[567.51281738 400.72509766 0.84811896]	[582.89196777 503.47125244 0.90712029]	[487.97186279 526.40863037 0.66751778]	[441.81542969 528.98254395 0.66360766]	[464.86575317 703.44403076 0.81598389]	[482.912323 852.20617676 0.86460537]	[539.20996094 523.85186768 0.69600624]	[557.17919922 698.37609863 0.80468768]	[541.93255615 736.82049561 0.84280771]	[459.68200684 234.05780029 0.9541074 ]	[482.93222046 233.88673401 0.93569362]	[439.20239258 216.10279846 0.8461017 ]	[503.46502686 215.95666504 0.92400271]	[544.38635254 790.78656006 0.86854082]	[562.26940918 788.00720215 0.81609184]	[5.34109497e+02 7.29160034e+02 7.09687829e-01]	[4.93065277e+02 8.93341064e+02 8.19017708e-01]	[4.75073303e+02 8.90801453e+02 7.97927499e-01]	[4.90529266e+02 8.59928894e+02 7.06705332e-01]
[475.13479614 251.88276672 0.86828393]	[480.21630859 298.05584717 0.93189448]	[410.94207764 298.20022583 0.80832314]	[382.72439575 410.99481201 0.85472345]	[375.11730957 518.67095947 0.86602116]	[544.43713379 295.61862183 0.87528938]	[567.50323486 400.78460693 0.83882415]	[582.89117432 505.86975098 0.9021579 ]	[487.96325684 526.42755127 0.67089373]	[441.83056641 529.01715088 0.66217059]	[464.95355225 705.984375 0.82466888]	[482.91137695 852.21716309 0.86921722]	[539.18768311 523.85662842 0.69320315]	[557.21508789 700.92877197 0.81859958]	[541.94659424 739.36029053 0.8418507 ]	[459.68548584 236.4571991 0.95535368]	[482.95001221 233.98097229 0.94537443]	[439.16699219 218.52433777 0.82509935]	[503.4598999 216.04338074 0.90794927]	[544.42132568 795.86395264 0.8180933 ]	[562.30999756 788.20269775 0.79899341]	[5.34129272e+02 7.29199951e+02 7.18169510e-01]	[4.93087250e+02 8.93380005e+02 8.19733620e-01]	[4.75092316e+02 8.90835754e+02 8.03659916e-01]	[4.90484192e+02 8.59951660e+02 7.02636361e-01]
[475.06707764 251.95899963 0.86674625]	[480.18389893 298.1300354 0.92887378]	[408.45620728 300.65808105 0.79955304]	[380.35745239 413.50549316 0.85682452]	[377.49627686 518.78302002 0.88153356]	[544.42016602 298.01794434 0.87834221]	[567.49829102 400.8319397 0.8292408 ]	[582.90405273 505.92584229 0.89469147]	[487.94921875 526.46679688 0.66892272]	[441.82385254 529.05419922 0.65534383]	[467.4972229 706.02758789 0.81525838]	[482.90658569 852.21917725 0.87102753]	[536.75079346 523.90185547 0.68890041]	[557.18664551 703.42285156 0.82467121]	[541.94250488 741.98553467 0.85578036]	[459.66470337 236.51777649 0.94484663]	[482.88241577 234.05084229 0.95365715]	[439.18563843 221.11627197 0.79396844]	[503.41479492 216.10896301 0.91168976]	[544.4017334 795.89233398 0.8083542 ]	[562.30316162 788.23712158 0.7948333 ]	[5.34094116e+02 7.31763184e+02 7.12842941e-01]	[4.93098999e+02 8.93391174e+02 8.20122838e-01]	[4.75112701e+02 8.90840271e+02 8.06850970e-01]	[4.87983459e+02 8.59937500e+02 7.04683900e-01]
[475.06695557 254.37338257 0.8742826 ]	[480.14541626 298.20916748 0.9188987 ]	[408.42333984 303.19314575 0.78834212]	[380.35742188 413.59823608 0.8633064 ]	[375.12115479 521.22210693 0.88674122]	[544.39526367 298.06787109 0.88165736]	[567.48236084 400.85961914 0.82387501]	[582.89703369 505.96838379 0.88510233]	[487.95571899 529.05480957 0.65819114]	[441.815979 534.16162109 0.65651792]	[467.44396973 706.06140137 0.81858009]	[482.915802 852.21166992 0.87134469]	[539.19805908 526.46392822 0.67866433]	[554.70623779 703.48193359 0.82423079]	[541.92382812 744.47375488 0.87753326]	[459.66397095 236.57658386 0.93691599]	[482.87258911 236.43385315 0.95093089]	[439.19125366 223.69136047 0.80140287]	[503.39538574 218.52201843 0.91140026]	[544.35717773 798.42321777 0.82445842]	[562.25262451 790.64141846 0.80434811]	[5.31589844e+02 7.34253967e+02 7.21846163e-01]	[4.93098846e+02 8.93396057e+02 8.19579899e-01]	[4.75125488e+02 8.90838257e+02 8.08795929e-01]	[4.87977386e+02 8.57467529e+02 7.03024328e-01]
[472.58114624 254.3969574 0.87789637]	[480.14071655 300.63696289 0.91267896]	[408.44702148 303.26507568 0.78362119]	[382.73019409 416.08499146 0.87082613]	[377.50161743 521.2734375 0.89446008]	[544.38250732 298.14401245 0.8797279 ]	[567.46203613 403.36380005 0.80847108]	[582.89349365 506.01599121 0.8730278 ]	[487.94647217 534.10784912 0.65998334]	[441.79278564 536.71551514 0.66691726]	[469.97790527 706.06774902 0.81847239]	[482.91119385 852.21026611 0.87108058]	[539.18798828 529.01019287 0.67368013]	[554.70880127 705.91467285 0.83122277]	[541.88568115 744.54840088 0.89327991]	[459.64996338 236.62097168 0.9279049 ]	[482.83532715 236.46563721 0.94962287]	[439.20367432 223.72805786 0.80006981]	[503.37393188 218.53569031 0.91320229]	[544.38946533 800.99847412 0.82623678]	[562.26025391 790.70178223 0.80123138]	[5.29053650e+02 7.36777893e+02 7.26063788e-01]	[4.93108002e+02 8.93411072e+02 8.16641510e-01]	[4.75122467e+02 8.90850281e+02 8.08810115e-01]	[4.87955872e+02 8.57473083e+02 6.99502289e-01]
[475.06106567 254.46868896 0.88726348]	[480.13104248 300.70925903 0.90292859]	[408.42733765 305.79504395 0.7797401 ]	[382.72372437 416.15036011 0.87367201]	[377.51925659 521.33886719 0.90196931]	[544.3815918 298.21133423 0.87447006]	[567.46374512 405.87194824 0.8009131 ]	[582.88519287 508.48608398 0.86932832]	[487.95837402 536.65704346 0.66442823]	[441.80551147 539.23376465 0.67483646]	[470.00878906 708.5534668 0.81816947]	[482.91976929 852.24060059 0.87010992]	[539.20141602 531.55493164 0.67419642]	[557.20672607 705.94683838 0.84073997]	[541.87524414 744.45629883 0.87934649]	[459.64855957 239.0640564 0.91426402]	[482.83102417 236.52674866 0.94487071]	[439.17269897 228.80149841 0.82464123]	[503.34518433 218.56863403 0.91126144]	[544.38983154 803.53045654 0.84154153]	[562.24627686 790.74920654 0.79562652]	[531.54406738 731.74194336 0.74686027]	[4.93107086e+02 8.93421326e+02 8.16823602e-01]	[4.75126282e+02 8.93222229e+02 8.10959756e-01]	[4.87978058e+02 8.59964539e+02 7.02635467e-01]
[470.04544067 254.5612793 0.88624477]	[480.14385986 303.2522583 0.88715839]	[408.40029907 308.34780884 0.7782594 ]	[380.340271 418.60684204 0.88871491]	[377.55056763 523.84265137 0.91019028]	[544.4118042 300.70098877 0.86025375]	[565.08239746 408.38824463 0.80106586]	[582.87744141 511.09545898 0.8616215 ]	[487.94732666 536.72332764 0.66990697]	[441.80160522 539.28259277 0.67488581]	[472.54367065 708.68469238 0.80867374]	[482.925354 852.26171875 0.86557543]	[539.20465088 534.12304688 0.67519075]	[557.22436523 705.97137451 0.84753084]	[541.85443115 744.54919434 0.87831318]	[457.20803833 239.15538025 0.88751942]	[482.76156616 236.62034607 0.93772948]	[439.12704468 231.31338501 0.80968595]	[503.25421143 221.18792725 0.88657022]	[544.37127686 806.04229736 0.84428024]	[5.62229980e+02 7.93233948e+02 7.75241435e-01]	[529.0333252 734.29534912 0.74175769]	[4.93091034e+02 8.93418030e+02 8.10545564e-01]	[4.75104156e+02 8.93218384e+02 8.06200624e-01]	[4.87976532e+02 8.59986206e+02 7.02249885e-01]
[470.03399658 254.60679626 0.88462389]	[480.13668823 305.76739502 0.87766439]	[408.3883667 310.86691284 0.77851892]	[380.33404541 418.67358398 0.89558554]	[377.54544067 523.8717041 0.91264105]	[544.41552734 300.73086548 0.85661948]	[565.07714844 408.46453857 0.80504382]	[582.88500977 513.6194458 0.86558473]	[487.95932007 539.237854 0.67923397]	[441.80783081 541.76477051 0.68377799]	[472.55450439 708.68035889 0.81127423]	[482.93545532 852.30895996 0.8625918 ]	[539.21191406 536.67242432 0.68185198]	[557.22784424 705.9942627 0.84687304]	[541.88311768 747.02319336 0.8868134 ]	[457.19915771 239.18870544 0.88417369]	[482.75680542 236.65943909 0.93522888]	[439.12481689 231.35777283 0.81162566]	[500.89071655 223.70982361 0.88287407]	[544.36553955 806.05181885 0.84654689]	[5.62246521e+02 7.93272522e+02 7.73615539e-01]	[5.29066528e+02 7.36858032e+02 7.28326857e-01]	[4.93071808e+02 8.93427063e+02 8.06995332e-01]	[4.75083313e+02 8.93231079e+02 8.06103468e-01]	[4.88014435e+02 8.62517334e+02 7.03505456e-01]
[469.9987793 256.99084473 0.88785177]	[477.74160767 305.81066895 0.86429924]	[405.89730835 310.93002319 0.78297222]	[380.32489014 418.71282959 0.89601332]	[377.5607605 523.93096924 0.91177511]	[544.36456299 300.74255371 0.85590982]	[565.04711914 408.46640015 0.80429035]	[582.87786865 513.65814209 0.8656987 ]	[487.93103027 539.29418945 0.68014205]	[441.78744507 541.8291626 0.68282443]	[472.56152344 708.7131958 0.80911064]	[482.93322754 852.29541016 0.86584044]	[539.1774292 536.72143555 0.67337447]	[557.17919922 706.08404541 0.84385926]	[541.89941406 747.11120605 0.89085388]	[457.18389893 241.62615967 0.87741494]	[482.77520752 239.09724426 0.92012572]	[439.11834717 231.38024902 0.80392253]	[500.88519287 226.29292297 0.87614095]	[544.38323975 806.11340332 0.86730933]	[5.62271973e+02 7.93333130e+02 7.82181740e-01]	[5.31533508e+02 7.39413696e+02 7.14397073e-01]	[4.93084869e+02 8.93424011e+02 8.09199274e-01]	[4.75094879e+02 8.93229126e+02 8.09360147e-01]	[4.88006744e+02 8.62499268e+02 7.05093920e-01]
[467.50231934 257.0065918 0.88819057]	[477.69458008 308.33016968 0.85383558]	[405.85516357 313.40817261 0.78733945]	[380.30514526 418.76101685 0.8998934 ]	[377.57781982 523.98266602 0.90719193]	[544.32855225 300.7666626 0.85018307]	[565.03930664 410.98352051 0.80618995]	[582.83728027 516.18334961 0.8673805 ]	[487.93444824 539.30456543 0.67198998]	[441.78952026 541.85546875 0.67538512]	[472.57952881 708.71435547 0.81154865]	[482.91784668 852.28204346 0.86893481]	[539.17907715 536.71685791 0.66832864]	[557.24072266 708.53039551 0.84031624]	[541.91345215 747.078125 0.89132905]	[457.17379761 241.68707275 0.87198263]	[482.74124146 239.16213989 0.9080292 ]	[439.07577515 231.45346069 0.81780863]	[500.88238525 228.83898926 0.88687158]	[544.39154053 808.59448242 0.86934739]	[5.62258362e+02 7.95888672e+02 7.43562400e-01]	[5.31567017e+02 7.39360657e+02 7.11572468e-01]	[4.93090820e+02 8.93433411e+02 8.05748940e-01]	[4.75098541e+02 8.93235535e+02 8.07975292e-01]	[4.87971130e+02 8.60018066e+02 7.05895960e-01]
[467.49981689 257.0057373 0.88859767]	[477.68942261 308.32223511 0.85312808]	[405.85592651 313.40039062 0.78645396]	[380.30758667 418.76037598 0.89914262]	[377.57803345 523.99316406 0.90606099]	[544.31848145 300.76583862 0.8509137 ]	[565.03729248 410.98138428 0.80753237]	[582.83660889 516.1932373 0.86844218]	[487.93154907 539.29492188 0.67070365]	[441.79278564 541.85168457 0.67340398]	[472.58352661 708.72259521 0.80985427]	[482.9147644 852.28253174 0.86886793]	[536.74731445 536.69830322 0.66541821]	[557.25848389 708.50860596 0.84154147]	[541.91522217 747.06237793 0.89087558]	[457.17260742 241.68501282 0.87205875]	[482.73965454 239.16172791 0.9081369 ]	[439.07937622 233.82972717 0.81992209]	[500.87973022 228.84237671 0.88811183]	[544.39544678 808.5947876 0.87129253]	[5.62264221e+02 7.95890076e+02 7.46142864e-01]	[5.31571411e+02 7.36862305e+02 7.11543381e-01]	[4.93086273e+02 8.93444519e+02 8.03873301e-01]	[4.75092773e+02 8.93245117e+02 8.05855989e-01]	[4.87968323e+02 8.60019226e+02 7.04426527e-01]
[469.96902466 257.08630371 0.88357043]	[477.69589233 310.86480713 0.85502243]	[405.86935425 313.48812866 0.79358912]	[380.29766846 421.22644043 0.90345132]	[377.56063843 526.45544434 0.89320505]	[544.32025146 303.22201538 0.84521514]	[565.02648926 411.00979614 0.80821848]	[582.83850098 516.20751953 0.86951518]	[487.95089722 539.3001709 0.66874295]	[441.80657959 541.84716797 0.66987038]	[472.55303955 711.24121094 0.79591858]	[482.90612793 852.2902832 0.86898035]	[539.1895752 536.72009277 0.66671824]	[557.2598877 708.61413574 0.83838141]	[541.9274292 747.14373779 0.89257228]	[457.19360352 244.22140503 0.87094223]	[482.76837158 241.70210266 0.88983876]	[439.06091309 233.85191345 0.82831055]	[503.23815918 231.37831116 0.91516864]	[544.37329102 808.68286133 0.8656345 ]	[5.62280884e+02 8.00945740e+02 7.38411665e-01]	[5.31597168e+02 7.41931580e+02 7.22072005e-01]	[4.93096527e+02 8.93445801e+02 7.98995972e-01]	[4.75098541e+02 8.93249634e+02 8.02359819e-01]	[4.87959625e+02 8.62489441e+02 7.02486038e-01]
[469.96841431 257.08590698 0.8835789 ]	[477.69400024 308.40704346 0.8554486 ]	[405.86685181 313.47232056 0.79321563]	[380.30480957 421.22698975 0.90220958]	[377.56802368 526.45727539 0.89555836]	[544.31829834 303.22259521 0.84630299]	[565.03137207 411.01660156 0.80838388]	[582.8416748 516.20776367 0.86933959]	[487.95230103 539.30615234 0.67054427]	[441.80206299 541.85491943 0.67348593]	[472.54681396 711.24578857 0.7962749 ]	[482.90631104 852.28808594 0.86940789]	[539.19641113 536.72576904 0.67002189]	[557.26702881 708.61114502 0.83980823]	[541.9319458 747.1338501 0.89556396]	[457.19250488 244.22186279 0.87066704]	[482.76834106 241.70278931 0.8894456 ]	[436.69833374 233.84965515 0.82811081]	[503.23739624 231.37680054 0.91443205]	[544.37402344 808.67608643 0.86525404]	[5.62279907e+02 8.00938538e+02 7.37648904e-01]	[5.31602234e+02 7.41921692e+02 7.27020621e-01]	[4.93101654e+02 8.93450012e+02 7.99347162e-01]	[4.75104309e+02 8.93253967e+02 8.02554965e-01]	[4.87959930e+02 8.62489441e+02 7.03674972e-01]
[469.99798584 257.19241333 0.86797005]	[477.70687866 313.47451782 0.8798148 ]	[405.88430786 315.99920654 0.80162072]	[380.29705811 421.24661255 0.90464985]	[377.52923584 528.9675293 0.87229598]	[544.32427979 305.85800171 0.82660609]	[565.03881836 413.51229858 0.80246645]	[582.84014893 518.71203613 0.87833416]	[487.97723389 541.82318115 0.67435026]	[441.81262207 544.35845947 0.67381763]	[472.60449219 713.77075195 0.79673606]	[482.92132568 852.2723999 0.87012899]	[539.2142334 539.27294922 0.68233138]	[559.6975708 708.65307617 0.84355628]	[541.95172119 749.62493896 0.89332306]	[457.20404053 249.30477905 0.87252444]	[482.78546143 246.77037048 0.88599032]	[436.63504028 233.91055298 0.82703745]	[503.25 233.88500977 0.93090749]	[544.36376953 811.12640381 0.85815662]	[5.62304871e+02 8.03511230e+02 7.46769309e-01]	[5.31615784e+02 7.44493408e+02 7.33461261e-01]	[4.93109589e+02 8.93432068e+02 8.08727562e-01]	[4.75132690e+02 8.93234985e+02 8.13958824e-01]	[4.87966553e+02 8.59988525e+02 7.06462324e-01]
[469.99777222 257.19259644 0.86807978]	[477.70797729 313.47344971 0.87961107]	[405.88409424 315.99884033 0.80154639]	[380.29199219 421.2467041 0.90475845]	[377.52600098 528.97216797 0.87086397]	[544.32403564 305.85565186 0.82680655]	[565.04327393 413.51751709 0.80143428]	[582.83776855 518.7467041 0.88204849]	[487.97750854 541.8258667 0.67450571]	[441.81036377 544.36035156 0.67435801]	[475.05935669 713.77282715 0.79647976]	[482.91894531 852.27099609 0.87050015]	[539.2177124 539.27526855 0.6828168 ]	[559.69195557 708.65264893 0.84208006]	[541.95245361 749.62988281 0.89323628]	[457.20452881 249.3041687 0.87258971]	[482.78533936 246.77006531 0.88605589]	[436.63461304 233.90884399 0.82787263]	[503.24963379 233.88279724 0.93122786]	[544.36303711 811.13085938 0.8587575 ]	[5.62305969e+02 8.03516907e+02 7.47878969e-01]	[5.31619080e+02 7.44499756e+02 7.33548224e-01]	[4.93102478e+02 8.93436157e+02 8.07842433e-01]	[4.75126831e+02 8.93238342e+02 8.13633502e-01]	[4.87963287e+02 8.59985718e+02 7.06331670e-01]
[469.96575928 262.15490723 0.8445909 ]	[477.69534302 315.98736572 0.90160376]	[405.85009766 318.53479004 0.81170803]	[380.28005981 426.41867065 0.8644821 ]	[377.50482178 534.12908936 0.85809147]	[541.93652344 313.42581177 0.83716381]	[565.04095459 418.58789062 0.83753264]	[582.8225708 521.3236084 0.9039461]	[487.99160767 544.34851074 0.67050004]	[441.80935669 544.44848633 0.67464936]	[472.60653687 716.26251221 0.79354805]	[482.92236328 852.2510376 0.87238944]	[539.21899414 541.79425049 0.68666923]	[559.72845459 711.19067383 0.82378012]	[544.296875 749.74731445 0.88970119]	[457.17544556 251.95358276 0.89880055]	[482.75186157 249.39585876 0.89770961]	[436.60046387 234.04075623 0.81917429]	[503.23117065 234.04896545 0.94919485]	[544.44415283 811.2043457 0.8651011 ]	[5.62400024e+02 8.06016296e+02 7.77283370e-01]	[534.11834717 746.99041748 0.7623142 ]	[4.93084625e+02 8.93403870e+02 8.06060910e-01]	[4.75102203e+02 8.90850037e+02 8.07149947e-01]	[4.87970764e+02 8.59943237e+02 7.10213542e-01]
[469.98788452 267.26885986 0.8365835 ]	[477.67019653 316.11056519 0.90749836]	[405.81796265 318.62985229 0.81884474]	[380.28640747 428.94699097 0.85485637]	[377.49810791 539.1730957 0.865767 ]	[541.89099121 315.96075439 0.85970736]	[565.02947998 421.16949463 0.84897017]	[582.86608887 523.89746094 0.90965748]	[487.97073364 544.41394043 0.67210084]	[441.82070923 546.93835449 0.67214257]	[475.13793945 723.91162109 0.81162709]	[482.92251587 852.27575684 0.8738746 ]	[539.19073486 541.87591553 0.68678063]	[559.80828857 713.75311279 0.83185166]	[544.35961914 752.21856689 0.87157893]	[457.16732788 254.49957275 0.93485701]	[482.74276733 251.93461609 0.92627287]	[436.62353516 239.07319641 0.76892292]	[500.89886475 236.46903992 0.93056315]	[544.5166626 811.25982666 0.83938372]	[5.64847107e+02 8.06068542e+02 7.73291290e-01]	[534.16271973 747.04168701 0.76486713]	[4.93097076e+02 8.93386414e+02 7.95288503e-01]	[4.75077454e+02 8.90841614e+02 7.98473835e-01]	[4.87944641e+02 8.59984192e+02 7.12048411e-01]
[467.49429321 267.29684448 0.839845 ]	[477.63098145 316.17803955 0.90163612]	[403.36886597 318.71087646 0.82184899]	[380.27508545 428.97122192 0.86023486]	[375.11834717 539.23925781 0.87237877]	[541.87286377 316.01184082 0.86721903]	[565.03881836 421.25561523 0.85141945]	[582.89099121 523.96704102 0.90947604]	[487.99633789 546.94219971 0.66284716]	[441.82650757 547.03192139 0.6607964 ]	[475.12948608 721.43157959 0.80567718]	[482.91452026 852.23303223 0.8789041 ]	[539.22167969 544.38616943 0.69498545]	[559.8369751 718.81695557 0.83006418]	[544.39379883 752.26586914 0.86296165]	[457.15679932 254.53240967 0.9344486 ]	[482.72265625 254.34434509 0.93176085]	[436.63122559 241.63363647 0.75296378]	[500.90542603 236.51193237 0.9315626 ]	[544.51489258 811.23577881 0.8522796 ]	[5.64850281e+02 8.06046997e+02 7.86691666e-01]	[536.67254639 747.07214355 0.76266825]	[4.93092957e+02 8.93362854e+02 7.98704743e-01]	[4.75076935e+02 8.90812317e+02 7.99585938e-01]	[4.87919586e+02 8.57463013e+02 7.15443969e-01]
[467.48239136 272.41137695 0.86010212]	[477.62149048 318.64291382 0.90110183]	[403.37457275 321.27502441 0.80705178]	[380.29400635 434.04165649 0.86724818]	[377.50112915 541.7612915 0.89028013]	[541.86914062 316.11624146 0.87661636]	[565.02502441 421.26965332 0.85575598]	[582.90704346 526.39923096 0.90436393]	[487.97994995 546.94390869 0.66215456]	[441.81100464 549.53509521 0.65330404]	[477.60220337 726.50488281 0.84030509]	[482.91992188 852.2689209 0.87675864]	[539.21276855 544.37670898 0.68788487]	[562.24249268 721.44921875 0.83781302]	[544.38299561 752.24560547 0.86061543]	[457.12258911 257.01309204 0.9174931 ]	[482.71099854 254.4758606 0.9460786 ]	[436.65518188 246.77546692 0.7352758 ]	[500.90759277 236.54806519 0.92999005]	[546.91650391 811.35076904 0.81356394]	[5.64858032e+02 8.06124573e+02 7.61299729e-01]	[536.67150879 747.03613281 0.77154577]	[4.93115753e+02 8.93350403e+02 7.94463694e-01]	[4.75095276e+02 8.90808533e+02 7.96991587e-01]	[4.87937103e+02 8.59971619e+02 7.15154707e-01]
[467.49243164 272.47332764 0.8642357 ]	[477.62017822 318.68017578 0.89883918]	[403.35134888 323.77667236 0.80181086]	[380.28860474 436.55053711 0.86975282]	[377.53915405 541.81988525 0.90235722]	[541.89056396 316.13833618 0.87714094]	[565.0380249 421.22518921 0.8489809 ]	[582.92364502 526.39569092 0.90392727]	[487.99102783 546.98132324 0.66431022]	[441.81872559 549.57092285 0.65464634]	[477.65829468 726.52374268 0.84986567]	[482.93399048 852.26989746 0.87533987]	[539.23632812 544.41009521 0.69827336]	[562.28942871 723.93170166 0.84896195]	[544.37902832 752.23547363 0.86248785]	[457.13397217 257.08673096 0.91026384]	[480.36703491 254.52227783 0.94051653]	[436.69610596 249.32292175 0.75020576]	[500.85098267 236.58343506 0.92627853]	[5.44530945e+02 8.13757019e+02 8.07753444e-01]	[5.64845581e+02 8.08536438e+02 7.54754305e-01]	[536.6751709 747.02154541 0.77072799]	[4.93078278e+02 8.93341309e+02 7.96182334e-01]	[4.72606476e+02 8.90798950e+02 7.96981931e-01]	[4.87963928e+02 8.59972107e+02 7.14704633e-01]
[467.48193359 274.88439941 0.87576109]	[477.6451416 318.70730591 0.90045327]	[403.37786865 323.80303955 0.79556578]	[380.30044556 436.59710693 0.87018836]	[377.52023315 541.86584473 0.90533847]	[541.90606689 318.52337646 0.87649834]	[565.05328369 421.3152771 0.8350774 ]	[582.94348145 526.44458008 0.8995958 ]	[487.99353027 549.51574707 0.65875274]	[441.83468628 552.13220215 0.65079319]	[477.72805786 726.48431396 0.84801042]	[482.91842651 852.27270508 0.87566566]	[539.21984863 544.47937012 0.69376171]	[562.29827881 723.96966553 0.84940308]	[544.36083984 752.1986084 0.87163705]	[457.13342285 257.13546753 0.90617979]	[480.36178589 254.59243774 0.93990135]	[439.08773804 249.36021423 0.74657679]	[500.86685181 236.65161133 0.91646576]	[5.44519897e+02 8.13780823e+02 8.13107133e-01]	[5.64828369e+02 8.08551392e+02 7.51734257e-01]	[536.66760254 747.00262451 0.77484655]	[4.93075531e+02 8.93369263e+02 7.94448376e-01]	[4.72599365e+02 8.90823669e+02 7.94694185e-01]	[4.87922577e+02 8.59963257e+02 7.13663399e-01]
[467.49423218 274.90438843 0.87756515]	[477.63461304 318.7512207 0.89324802]	[403.37496948 326.29623413 0.79052222]	[380.32659912 436.66604614 0.87526625]	[377.55300903 541.86151123 0.91194189]	[541.92272949 318.57128906 0.88007045]	[565.05334473 421.34268188 0.83446664]	[582.94732666 526.46850586 0.89809787]	[487.99526978 549.51251221 0.65689158]	[441.8364563 552.13739014 0.64902097]	[480.11810303 726.53991699 0.85398549]	[482.93499756 852.25927734 0.87679434]	[539.22662354 544.47186279 0.69349599]	[562.30084229 723.97821045 0.84714037]	[544.39251709 752.28039551 0.85695881]	[457.14205933 257.17498779 0.89873004]	[480.35897827 256.94628906 0.93838817]	[439.08511353 249.37710571 0.75242752]	[500.84378052 236.67886353 0.91004384]	[5.44513000e+02 8.13807312e+02 8.11499357e-01]	[5.64836975e+02 8.08593079e+02 7.58710921e-01]	[536.70373535 747.07629395 0.77402234]	[4.93071167e+02 8.93369446e+02 7.99259603e-01]	[4.72598114e+02 8.90814331e+02 7.96187639e-01]	[4.87948700e+02 8.57472168e+02 7.12213635e-01]
[469.97515869 274.94094849 0.87991691]	[477.63949585 318.77911377 0.88984847]	[403.39035034 326.33132935 0.78645563]	[380.35089111 439.1126709 0.88146615]	[377.59976196 544.33856201 0.92144811]	[541.92602539 318.60861206 0.88305902]	[565.07330322 423.77978516 0.82255906]	[582.95678711 526.47229004 0.89781398]	[487.98977661 549.55297852 0.65542668]	[441.82608032 554.67950439 0.65200824]	[480.13223267 726.56243896 0.85564768]	[482.94110107 852.27392578 0.87549633]	[539.25115967 546.93804932 0.69228077]	[562.33880615 724.01501465 0.85244083]	[544.36529541 752.2010498 0.86463058]	[457.16503906 257.21380615 0.89482474]	[480.37219238 257.00247192 0.93882769]	[439.08065796 249.33047485 0.77314037]	[500.82766724 239.07557678 0.91009849]	[5.44511902e+02 8.13852539e+02 8.01378191e-01]	[5.62454529e+02 8.08610291e+02 7.49360561e-01]	[536.67614746 746.98803711 0.76898777]	[4.93052399e+02 8.93377991e+02 7.97650576e-01]	[4.72579773e+02 8.90821777e+02 7.94718742e-01]	[4.87966248e+02 8.59939209e+02 7.14451909e-01]
[469.97262573 274.94140625 0.88026524]	[477.64044189 318.77774048 0.88945442]	[403.38574219 326.32556152 0.78751177]	[380.35272217 439.10748291 0.88028002]	[377.60290527 544.34313965 0.92216384]	[541.92443848 318.60299683 0.88304591]	[565.07128906 423.78399658 0.8234576 ]	[582.95281982 526.4732666 0.89784801]	[487.99539185 549.55419922 0.65543354]	[441.82998657 554.67596436 0.65254164]	[480.13168335 726.56762695 0.85619295]	[482.94265747 852.27282715 0.8757996 ]	[539.2545166 546.94403076 0.69153404]	[562.33477783 724.01605225 0.85232037]	[544.3694458 752.22216797 0.86297596]	[457.16693115 257.2124939 0.8958891 ]	[480.37121582 257.00552368 0.94033426]	[439.08724976 249.33294678 0.77575076]	[500.82577515 239.08021545 0.91116738]	[5.44510132e+02 8.13854675e+02 8.01855683e-01]	[5.62455200e+02 8.08612793e+02 7.50728190e-01]	[536.68029785 747.00732422 0.77176321]	[4.93049652e+02 8.93380798e+02 7.97693789e-01]	[4.72578461e+02 8.90823608e+02 7.94534624e-01]	[4.87972351e+02 8.59937378e+02 7.14389801e-01]
[470.02310181 274.9772644 0.88166445]	[477.684021 321.15255737 0.89643049]	[405.87176514 326.32189941 0.78374219]	[382.7611084 439.12493896 0.8815136 ]	[377.62789917 544.36914062 0.92447191]	[541.93029785 318.62753296 0.88123649]	[567.44421387 423.85284424 0.81273341]	[582.97296143 526.51074219 0.89140958]	[487.97595215 549.5536499 0.65440869]	[441.81445312 554.67913818 0.65151095]	[480.16131592 726.58404541 0.85884166]	[482.94506836 852.30023193 0.87088221]	[539.24468994 546.94226074 0.68829393]	[562.34393311 726.43237305 0.85733509]	[544.34545898 752.19952393 0.86912018]	[457.19515991 259.59967041 0.89446038]	[482.72070312 257.0402832 0.93686098]	[439.07611084 249.32092285 0.78395891]	[500.86230469 239.10343933 0.90941834]	[5.44519958e+02 8.13868958e+02 7.94649363e-01]	[5.62448120e+02 8.08613037e+02 7.45623708e-01]	[534.17730713 746.99206543 0.76911455]	[4.90555939e+02 8.93402954e+02 7.95106411e-01]	[4.72537537e+02 8.90833923e+02 7.92703629e-01]	[4.87979156e+02 8.59973450e+02 7.12801814e-01]
[470.04852295 275.00720215 0.88326538]	[477.69155884 321.1546936 0.8970114 ]	[405.88540649 326.34060669 0.78220809]	[382.775177 439.11682129 0.87800151]	[377.64172363 544.3840332 0.92618722]	[541.93963623 318.61761475 0.88246083]	[567.45935059 423.81741333 0.81964976]	[582.98162842 526.51660156 0.88958174]	[487.95007324 549.54632568 0.65256733]	[441.81262207 554.65332031 0.64780462]	[480.16012573 726.57611084 0.86160421]	[482.953125 852.26135254 0.87284231]	[539.20330811 546.94244385 0.68068624]	[562.33984375 726.43804932 0.85288608]	[544.33123779 749.75799561 0.87201446]	[457.2046814 259.62774658 0.89276326]	[482.73373413 257.05764771 0.93850815]	[439.08151245 249.37979126 0.77448207]	[500.88375854 239.07228088 0.91357613]	[5.46921387e+02 8.13870850e+02 7.85068989e-01]	[5.62453796e+02 8.08602295e+02 7.37144291e-01]	[534.17169189 744.53936768 0.76673561]	[4.90542816e+02 8.93407471e+02 7.96182692e-01]	[4.72528778e+02 8.90829163e+02 7.94596195e-01]	[4.87997284e+02 8.57458923e+02 7.12530911e-01]
[472.53079224 275.00961304 0.88539308]	[477.71731567 321.18322754 0.89875877]	[405.91635132 326.34539795 0.78043193]	[382.7739563 439.14941406 0.88636935]	[377.64633179 544.37408447 0.92659825]	[544.3236084 318.65518188 0.88125879]	[567.4543457 423.82598877 0.81939715]	[582.98272705 526.51593018 0.89152658]	[487.95147705 549.55731201 0.65576941]	[441.81048584 554.67010498 0.65210152]	[480.17446899 726.61584473 0.86597252]	[482.96508789 852.27282715 0.87155819]	[539.21520996 546.95355225 0.68062437]	[562.34338379 726.42889404 0.85059083]	[544.34661865 752.19293213 0.86867017]	[457.21673584 259.62063599 0.89491445]	[482.75930786 257.04678345 0.93911189]	[439.12069702 251.83267212 0.75900126]	[503.23251343 239.05867004 0.91095865]	[5.46928650e+02 8.16329102e+02 7.86050141e-01]	[5.62461426e+02 8.08631653e+02 7.39768326e-01]	[536.65325928 746.97375488 0.77002871]	[4.90546173e+02 8.93395569e+02 7.99400628e-01]	[4.72531952e+02 8.90820435e+02 7.96512485e-01]	[4.88002228e+02 8.59941956e+02 7.13397622e-01]
[472.57827759 275.00268555 0.88818496]	[480.11746216 321.18173218 0.90686285]	[408.431427 326.34545898 0.77928126]	[382.81271362 439.1413269 0.87713009]	[377.64526367 544.35119629 0.92719096]	[544.33703613 318.64733887 0.88297486]	[567.48425293 423.85592651 0.8120845 ]	[583.00183105 526.52972412 0.88981408]	[487.98294067 549.53924561 0.65219271]	[441.83218384 552.13537598 0.64607161]	[480.19055176 726.60528564 0.86524224]	[482.9793396 852.29949951 0.86859363]	[539.23461914 546.94494629 0.68286073]	[562.37866211 726.43395996 0.85709131]	[544.31622314 749.7265625 0.87086284]	[459.61401367 259.62341309 0.90006775]	[482.78036499 257.03356934 0.94058675]	[439.1055603 249.37788391 0.78512633]	[503.23883057 239.08810425 0.90580404]	[5.46920166e+02 8.13834717e+02 7.84147382e-01]	[5.62443848e+02 8.08580566e+02 7.28913784e-01]	[534.15045166 744.50793457 0.75944257]	[4.90558990e+02 8.93392700e+02 7.97757804e-01]	[4.72545319e+02 8.90823364e+02 7.97191858e-01]	[4.88017212e+02 8.59998474e+02 7.14755595e-01]
[472.60223389 274.98760986 0.88883257]	[480.13656616 321.17471313 0.91304874]	[408.44485474 326.34204102 0.77922964]	[382.83337402 439.10726929 0.86716652]	[377.64788818 544.32678223 0.9278307 ]	[544.35723877 318.62857056 0.88606167]	[567.5010376 423.82125854 0.81913942]	[585.34893799 526.53942871 0.88703895]	[490.49142456 549.57037354 0.65130657]	[441.88076782 554.63409424 0.6493609 ]	[480.20935059 726.60449219 0.86759126]	[485.35565186 852.31158447 0.86200398]	[539.27545166 546.98083496 0.69042993]	[562.39807129 724.04064941 0.85583937]	[544.30401611 749.64697266 0.87053865]	[459.62936401 259.60296631 0.90611231]	[482.80044556 257.0279541 0.94582456]	[439.13369751 249.35699463 0.8127864 ]	[503.27444458 239.08921814 0.90871012]	[5.46927673e+02 8.13837341e+02 7.88254142e-01]	[5.62439331e+02 8.08568665e+02 7.28489578e-01]	[534.12854004 741.98388672 0.75314659]	[4.93050964e+02 8.93383606e+02 7.95939147e-01]	[4.72553131e+02 8.90821716e+02 7.94092476e-01]	[4.90500488e+02 8.62496277e+02 7.12465346e-01]
[475.0692749 274.96643066 0.88816273]	[480.1545105 321.15127563 0.91684318]	[408.46347046 326.31988525 0.77836901]	[382.87747192 439.09307861 0.85551244]	[377.65908813 544.2946167 0.93053734]	[544.36566162 318.60974121 0.88745296]	[567.52331543 423.87084961 0.81330061]	[585.37072754 528.96612549 0.88455117]	[490.54638672 549.5736084 0.64858454]	[444.30279541 554.66436768 0.64148223]	[480.23330688 726.58868408 0.87233162]	[485.39413452 852.33209229 0.85426944]	[539.30078125 546.97314453 0.69337207]	[562.38092041 724.01977539 0.85236448]	[544.2878418 749.58477783 0.86808103]	[459.65472412 257.21255493 0.91573006]	[482.83218384 257.02636719 0.94964343]	[439.17675781 246.83460999 0.82836306]	[503.31570435 239.1013031 0.91059411]	[5.46961792e+02 8.13770508e+02 7.98592448e-01]	[5.62449341e+02 8.06106201e+02 7.43101060e-01]	[534.1050415 741.91394043 0.75155854]	[4.93058228e+02 8.93396973e+02 8.01563859e-01]	[4.72576080e+02 8.90832825e+02 7.99632311e-01]	[4.90547363e+02 8.62551514e+02 7.12898731e-01]
[475.10983276 274.89007568 0.88024569]	[480.23886108 318.70294189 0.93621826]	[413.4944458 323.72314453 0.79387593]	[385.34494019 434.07565308 0.81895638]	[377.65518188 541.79870605 0.91595721]	[544.42382812 318.54211426 0.88039547]	[567.57080078 421.36016846 0.81571966]	[585.37213135 526.45776367 0.89485377]	[493.06872559 547.02392578 0.65401047]	[444.31851196 549.56085205 0.64385813]	[480.28186035 726.46032715 0.87120855]	[485.44317627 852.25909424 0.8593123 ]	[541.71002197 544.45715332 0.69923401]	[562.32427979 721.42352295 0.84655046]	[544.34338379 749.7052002 0.87359476]	[459.69250488 257.09906006 0.94168395]	[482.89974976 256.95281982 0.95183796]	[439.23596191 244.2484436 0.77825993]	[503.41183472 239.06132507 0.90711164]	[546.95025635 811.28009033 0.83102059]	[5.64834900e+02 8.06033447e+02 7.71555185e-01]	[534.14642334 744.4944458 0.74921763]	[4.90546844e+02 8.93446655e+02 7.99968183e-01]	[4.72550598e+02 8.90835571e+02 8.01337242e-01]	[4.93121552e+02 8.59962769e+02 7.15873122e-01]
[475.10806274 272.48596191 0.8730464 ]	[480.27597046 318.66061401 0.93962622]	[413.51672363 321.24578857 0.80279529]	[385.31558228 434.06530762 0.81911385]	[377.65905762 541.74249268 0.9116897 ]	[544.46203613 316.16641235 0.87849438]	[567.56939697 421.30203247 0.82105285]	[585.36962891 526.4029541 0.90264338]	[493.07949829 547.02667236 0.65404224]	[444.31655884 549.57232666 0.64637578]	[480.27978516 723.99975586 0.86386645]	[4.85481415e+02 8.52259399e+02 8.52164507e-01]	[541.72460938 544.44458008 0.7055701 ]	[562.34185791 721.35803223 0.84736049]	[544.36016846 749.7322998 0.87322962]	[459.68045044 257.04211426 0.9428131 ]	[482.91540527 254.57402039 0.95327818]	[439.23782349 241.66940308 0.79067862]	[503.43060303 236.61578369 0.9184503 ]	[546.9508667 811.24584961 0.83042693]	[5.64846008e+02 8.03563538e+02 7.69118965e-01]	[5.34180664e+02 7.44518921e+02 7.42932916e-01]	[4.90492035e+02 8.93424316e+02 7.99425364e-01]	[4.72516693e+02 8.90811279e+02 8.00135434e-01]	[4.95658600e+02 8.59955688e+02 7.18441486e-01]
[477.58938599 272.37072754 0.86648625]	[480.30337524 318.59075928 0.93527889]	[413.53179932 318.76138306 0.81415534]	[385.35968018 428.98449707 0.80823237]	[377.67050171 539.27252197 0.90029585]	[544.48413086 316.13577271 0.87597907]	[567.5970459 421.28961182 0.82152545]	[585.39013672 523.97406006 0.90725464]	[493.08459473 546.99749756 0.65860116]	[444.3107605 549.53039551 0.65505779]	[480.24771118 723.93719482 0.85218024]	[485.46585083 852.24694824 0.85282844]	[541.73498535 544.41900635 0.70684201]	[562.34326172 716.2958374 0.84491593]	[544.32885742 747.17810059 0.88688213]	[459.71054077 256.94845581 0.95806277]	[485.34500122 254.46395874 0.93571448]	[439.19430542 236.67338562 0.84809631]	[503.50283813 236.53414917 0.91129202]	[544.4909668 811.18743896 0.85134238]	[5.62401306e+02 8.03523376e+02 7.62847543e-01]	[5.34111816e+02 7.41913818e+02 7.37552226e-01]	[4.90510010e+02 8.93403503e+02 8.01546037e-01]	[4.72538422e+02 8.90795654e+02 8.00660968e-01]	[4.95636871e+02 8.59940186e+02 7.14309335e-01]
[477.58795166 267.31933594 0.8481009 ]	[480.32223511 316.17382812 0.93208987]	[413.53219604 318.68832397 0.8207128 ]	[385.33816528 428.9614563 0.81734574]	[377.69937134 536.73236084 0.88617992]	[544.50036621 316.06896973 0.86968434]	[570.02508545 421.25491333 0.8332597 ]	[585.40161133 523.92871094 0.91371912]	[493.09158325 544.42156982 0.6685766 ]	[444.32885742 546.94165039 0.66602349]	[480.26657104 721.36578369 0.83647698]	[485.46047974 852.24932861 0.85252368]	[541.72979736 541.85473633 0.70698875]	[562.29162598 713.69799805 0.85205662]	[544.33288574 747.14178467 0.89629769]	[459.71737671 254.49240112 0.9455846 ]	[485.35287476 251.97776794 0.90611172]	[439.2220459 236.60534668 0.87318724]	[505.8744812 236.48777771 0.91315937]	[544.43444824 811.14093018 0.86302263]	[5.62367432e+02 8.03478821e+02 7.60351479e-01]	[5.34113342e+02 7.41888672e+02 7.40277350e-01]	[4.90509491e+02 8.93390564e+02 8.01667392e-01]	[4.72545380e+02 8.90785156e+02 8.01356912e-01]	[4.95627594e+02 8.59933960e+02 7.11084306e-01]
[475.16497803 264.71170044 0.84817523]	[480.35400391 316.08309937 0.93471104]	[413.56768799 318.5869751 0.82462871]	[385.38305664 426.4034729 0.80972981]	[377.72052002 534.09033203 0.87856811]	[546.92126465 316.01846313 0.8535977 ]	[570.04870605 421.15774536 0.84203976]	[585.4163208 523.83209229 0.91875619]	[493.12542725 541.88946533 0.66024953]	[444.37841797 544.38409424 0.65484923]	[480.22869873 721.46356201 0.84365553]	[485.42324829 852.20812988 0.85668153]	[541.73760986 541.77557373 0.69684076]	[562.28948975 711.12371826 0.86223763]	[544.35150146 749.56445312 0.89820296]	[459.72702026 254.38201904 0.93053734]	[485.34527588 251.85263062 0.88813257]	[439.27114868 236.55906677 0.84404272]	[505.92129517 234.06013489 0.90138781]	[544.43682861 808.7364502 0.85476983]	[5.62377075e+02 8.00955933e+02 7.49334812e-01]	[534.13635254 741.98028564 0.76131552]	[4.90524048e+02 8.93363892e+02 8.13203633e-01]	[4.72566711e+02 8.90766052e+02 8.07781577e-01]	[4.93100250e+02 8.57433105e+02 7.04032242e-01]
[477.58837891 262.15530396 0.86179459]	[480.36657715 315.99432373 0.92740953]	[413.58349609 316.16519165 0.81684399]	[385.33096313 426.40151978 0.817752 ]	[377.74124146 531.58795166 0.87797523]	[546.96185303 315.92459106 0.83717829]	[570.05993652 418.69113159 0.83572185]	[585.43249512 521.36914062 0.91414785]	[495.59765625 541.81542969 0.65645421]	[444.36941528 541.8659668 0.65275073]	[480.1668396 718.87414551 0.82848191]	[485.41622925 852.19702148 0.85545588]	[541.77429199 539.24542236 0.69221246]	[562.26806641 708.65093994 0.87117296]	[544.3739624 749.71325684 0.87860906]	[459.74438477 251.92121887 0.91725671]	[485.35736084 249.34298706 0.87653667]	[439.30575562 236.50115967 0.83299881]	[505.95394897 233.99768066 0.89069873]	[544.45318604 808.68762207 0.85292506]	[5.62406189e+02 8.00931824e+02 7.57304847e-01]	[534.17150879 744.53411865 0.75638783]	[4.90513367e+02 8.93317261e+02 8.14660728e-01]	[4.72558899e+02 8.90725037e+02 8.05431306e-01]	[4.93090302e+02 8.57431152e+02 6.95372701e-01]
[477.67153931 259.61019897 0.89202827]	[480.36898804 313.49316406 0.91421318]	[413.59091187 316.04681396 0.81216979]	[387.88647461 423.82040405 0.82495391]	[377.7571106 526.51837158 0.89388102]	[546.97363281 310.91226196 0.81235546]	[570.06195068 418.60418701 0.82982767]	[585.46295166 521.18786621 0.90485728]	[495.59054565 541.76031494 0.65370572]	[444.39056396 541.82513428 0.64542723]	[480.16439819 713.69720459 0.83560997]	[485.38735962 852.22399902 0.8540535 ]	[541.75537109 536.70770264 0.68784428]	[562.24047852 708.58996582 0.86788422]	[544.35705566 747.06219482 0.88985604]	[459.78720093 249.38444519 0.9006561 ]	[485.41378784 246.74736023 0.86492771]	[439.33374023 234.07867432 0.85018921]	[505.90084839 233.88233948 0.88699794]	[544.43280029 806.12518311 0.83996624]	[5.62343872e+02 7.93327881e+02 7.58944809e-01]	[534.14648438 736.8157959 0.74639845]	[4.90572144e+02 8.93363098e+02 8.13193142e-01]	[4.72597900e+02 8.90781921e+02 8.13191772e-01]	[4.90557800e+02 8.59936462e+02 6.90837204e-01]
[477.67144775 259.61019897 0.89199281]	[480.36831665 313.49197388 0.9140836 ]	[413.59066772 316.04412842 0.81200683]	[387.89993286 423.80758667 0.82622606]	[377.75790405 526.51934814 0.89393425]	[546.97174072 310.91210938 0.81256926]	[570.06427002 418.60723877 0.83063638]	[585.46234131 521.19537354 0.9058013 ]	[495.58447266 541.7600708 0.65302801]	[444.38342285 541.82568359 0.64611375]	[480.16311646 713.69470215 0.83503884]	[485.38113403 852.21252441 0.85564625]	[541.75378418 536.70880127 0.68769211]	[562.24133301 708.59130859 0.86825615]	[544.35522461 747.05627441 0.8899821 ]	[459.78771973 249.38305664 0.90051556]	[485.41384888 246.74740601 0.86498988]	[439.33398438 234.07676697 0.85112983]	[505.90222168 233.8821106 0.88752931]	[544.43200684 806.12127686 0.83979654]	[5.62339478e+02 7.93324890e+02 7.59462416e-01]	[534.14489746 736.81134033 0.74579114]	[4.93052155e+02 8.93351135e+02 8.15704584e-01]	[4.75070160e+02 8.90774414e+02 8.13209295e-01]	[4.90538818e+02 8.57464233e+02 6.88580632e-01]
[477.71472168 257.08520508 0.92536509]	[480.3692627 310.91912842 0.89510131]	[413.57666016 313.51434326 0.80068278]	[390.41491699 421.27307129 0.84386545]	[377.74951172 526.43725586 0.90902179]	[546.97906494 305.79846191 0.8161388 ]	[570.04931641 416.07791138 0.81297708]	[585.44873047 518.67132568 0.88151824]	[493.12780762 539.25964355 0.64684129]	[444.3800354 541.79840088 0.64380425]	[477.69564819 711.23443604 0.83075768]	[485.38021851 852.24194336 0.85427034]	[541.76226807 534.1630249 0.68496788]	[559.83734131 706.1104126 0.86042452]	[544.34069824 744.47033691 0.88286036]	[459.84164429 246.7484436 0.89216608]	[485.45983887 241.66348267 0.86717439]	[441.7171936 233.90818787 0.8478353 ]	[505.8918457 231.36419678 0.87259752]	[544.46331787 806.04870605 0.81390238]	[5.62353516e+02 7.93226318e+02 7.48234153e-01]	[534.15289307 731.69781494 0.78679299]	[4.93068573e+02 8.93386169e+02 8.18703473e-01]	[4.75083832e+02 8.90805847e+02 8.16464245e-01]	[4.90533264e+02 8.59946594e+02 6.88962400e-01]
[477.7170105 256.98422241 0.93090135]	[482.71286011 305.79092407 0.89205515]	[416.02749634 310.90649414 0.78979951]	[387.95367432 421.19223022 0.85140622]	[380.09811401 523.96185303 0.92733818]	[546.98284912 303.19458008 0.83150083]	[570.0447998 413.55410767 0.79998827]	[585.45111084 513.65631104 0.86339355]	[493.13381958 539.21740723 0.65070927]	[444.39587402 539.29840088 0.64295352]	[477.67196655 711.11682129 0.83990538]	[485.36929321 852.25042725 0.85338843]	[541.74688721 534.11993408 0.68796593]	[562.21343994 706.03125 0.86151242]	[544.3258667 741.98687744 0.88452369]	[459.85681152 241.64675903 0.89951319]	[485.49752808 239.12420654 0.87197882]	[441.74234009 231.38093567 0.83617741]	[505.91046143 228.76708984 0.85851419]	[544.48297119 803.55462646 0.806229 ]	[5.62352661e+02 7.90754944e+02 7.62511015e-01]	[534.13397217 731.66497803 0.79439026]	[4.93087402e+02 8.93382263e+02 8.22429180e-01]	[4.75102234e+02 8.90813171e+02 8.15946698e-01]	[4.90527557e+02 8.59970703e+02 6.82871759e-01]
[480.13360596 254.55618286 0.93615878]	[482.71459961 303.20449829 0.90446621]	[416.06890869 305.85351562 0.79285157]	[390.44625854 418.67471313 0.84539616]	[380.11141968 523.81896973 0.9312132 ]	[546.94024658 300.68780518 0.85121888]	[570.06292725 408.46109009 0.78308564]	[585.43261719 511.05502319 0.86327457]	[495.62506104 536.69067383 0.65663421]	[446.87680054 539.25787354 0.64197606]	[477.65335083 708.6661377 0.84561604]	[485.34112549 852.20721436 0.86083752]	[541.75921631 531.56951904 0.69803262]	[562.26672363 705.90692139 0.84938806]	[544.38323975 741.91650391 0.8637926 ]	[462.23764038 239.13883972 0.91749984]	[487.96533203 236.65988159 0.88317156]	[441.77096558 228.85968018 0.81473839]	[505.94528198 223.71061707 0.84940404]	[544.47973633 800.93218994 0.80346751]	[562.36956787 790.65307617 0.79192704]	[536.65539551 729.22393799 0.78658503]	[4.93129333e+02 8.93419861e+02 8.24489117e-01]	[4.75151245e+02 8.90840759e+02 8.20366263e-01]	[4.88008270e+02 8.57442627e+02 6.94553912e-01]
[480.16705322 254.39567566 0.92754161]	[482.74798584 300.6456604 0.92496324]	[416.08178711 303.27563477 0.80402505]	[390.45346069 416.13397217 0.82550561]	[380.09036255 521.29858398 0.92820579]	[546.97644043 298.16833496 0.86610454]	[570.07489014 405.84658813 0.79173374]	[585.434021 508.43826294 0.87768155]	[495.59399414 529.0491333 0.6555239 ]	[444.41937256 534.11651611 0.6362251 ]	[477.6104126 706.1229248 0.84802675]	[482.96438599 849.76245117 0.86755294]	[541.75866699 526.46038818 0.7094236 ]	[562.24810791 700.92767334 0.83901834]	[544.42437744 736.84588623 0.84539485]	[462.27401733 236.65344238 0.93981618]	[487.97357178 236.48197937 0.90414697]	[441.7701416 226.23158264 0.80997193]	[505.98770142 218.64425659 0.85327017]	[5.44496155e+02 7.98365723e+02 7.97991455e-01]	[5.62416016e+02 7.88231201e+02 7.88045764e-01]	[536.73156738 729.14001465 0.79166985]	[4.93110779e+02 8.93394470e+02 8.27446699e-01]	[4.75130310e+02 8.90809753e+02 8.18935752e-01]	[4.87982788e+02 8.54929016e+02 7.01379120e-01]
[480.1651001 249.29937744 0.88275826]	[482.8057251 298.03570557 0.93315542]	[416.11483765 298.19366455 0.83908278]	[390.42886353 410.947052 0.80530167]	[380.09527588 518.69885254 0.90082532]	[547.02557373 295.60961914 0.85824871]	[570.10998535 400.78088379 0.83108962]	[585.42034912 503.46102905 0.90353501]	[495.59197998 526.45819092 0.65759116]	[444.36459351 528.98394775 0.64314115]	[472.56182861 703.42462158 0.80221772]	[482.97857666 852.19726562 0.8611995 ]	[541.76831055 523.88720703 0.7100845 ]	[562.24578857 693.23187256 0.83736938]	[544.49755859 734.29150391 0.83133042]	[462.24880981 234.04153442 0.95331812]	[487.99850464 233.86334229 0.89030981]	[441.76748657 218.61198425 0.8478111 ]	[508.53552246 215.96762085 0.87014836]	[546.99456787 793.23809814 0.8070761 ]	[564.91314697 788.07983398 0.79382294]	[539.22918701 729.06005859 0.75925452]	[4.93099701e+02 8.93347595e+02 8.23355615e-01]	[4.75128662e+02 8.90790771e+02 8.08862269e-01]	[4.90535461e+02 8.57466919e+02 7.04597175e-01]
[480.15206909 244.27580261 0.86992127]	[482.82754517 295.58825684 0.93027914]	[416.12762451 298.1022644 0.84433377]	[390.4715271 405.92010498 0.80431122]	[380.10702515 516.1192627 0.88450491]	[549.49035645 295.50540161 0.84267515]	[572.58062744 400.68710327 0.84003437]	[585.42657471 503.36495972 0.9142884 ]	[495.6227417 523.93780518 0.66650343]	[444.40667725 526.44403076 0.65303254]	[470.03311157 700.93927002 0.79358602]	[482.97137451 849.78918457 0.8624506 ]	[541.77874756 521.37371826 0.71085715]	[562.24255371 690.65844727 0.8498854 ]	[544.52325439 734.24945068 0.83803082]	[462.24453735 233.94245911 0.94114375]	[487.98028564 231.40892029 0.87479365]	[441.7571106 216.08459473 0.85169673]	[508.55194092 213.50915527 0.86551642]	[547.02862549 790.7633667 0.82381219]	[564.91967773 785.6072998 0.7970559 ]	[539.25927734 729.03485107 0.74255323]	[4.93091003e+02 8.93304321e+02 8.22889864e-01]	[4.75116119e+02 8.90745544e+02 8.04354429e-01]	[4.90526184e+02 8.57407532e+02 7.07517803e-01]
[480.18096924 241.72264099 0.88091654]	[482.84368896 295.46740723 0.92522037]	[416.15859985 298.01049805 0.84278065]	[390.45053101 405.82348633 0.81239015]	[380.10467529 511.08099365 0.88198459]	[549.54125977 293.02371216 0.82023627]	[572.5838623 398.20413208 0.8487246 ]	[585.43157959 503.24118042 0.92045552]	[495.64996338 523.86676025 0.67266095]	[444.42434692 523.95776367 0.650096 ]	[469.97698975 698.3180542 0.78486848]	[482.94259644 852.18670654 0.86427659]	[541.79138184 521.29077148 0.71105063]	[562.24737549 688.12261963 0.86671603]	[546.93127441 736.82409668 0.82261086]	[462.26062012 233.87753296 0.93013883]	[487.98376465 231.31665039 0.86355889]	[441.76049805 216.00759888 0.8504504 ]	[508.52307129 213.4289856 0.86738384]	[547.03265381 790.63952637 0.86022007]	[564.9342041 785.53509521 0.81584209]	[5.41737610e+02 7.29151367e+02 7.09519982e-01]	[4.93093201e+02 8.93310730e+02 8.16000700e-01]	[4.75100891e+02 8.90764526e+02 7.97087729e-01]	[4.90505219e+02 8.57450317e+02 7.03875899e-01]
[480.15597534 239.16676331 0.89596033]	[482.84890747 292.99334717 0.91293848]	[418.55728149 295.55004883 0.8396107 ]	[390.46655273 403.26226807 0.82917738]	[380.0942688 508.49414062 0.89464831]	[549.54504395 292.88949585 0.80740744]	[572.59893799 398.08508301 0.83191359]	[585.46478271 500.82382202 0.91768217]	[498.11883545 523.88262939 0.67969579]	[446.91174316 526.42205811 0.64741284]	[467.43936157 695.74017334 0.78763384]	[482.94799805 852.21673584 0.86048955]	[541.82781982 521.29040527 0.71572214]	[562.23492432 688.02630615 0.86963367]	[544.56817627 731.74053955 0.84387237]	[462.24865723 231.39268494 0.90695065]	[487.93743896 228.79206848 0.85829622]	[441.76889038 215.90930176 0.83806014]	[508.472229 213.3837738 0.87075585]	[547.04718018 790.62231445 0.86140621]	[564.92565918 785.48797607 0.79634964]	[5.41746033e+02 7.26574951e+02 7.24552095e-01]	[4.93077393e+02 8.93314209e+02 8.17473531e-01]	[4.75084198e+02 8.90778809e+02 7.96878636e-01]	[4.90537170e+02 8.59966003e+02 7.02699006e-01]
[480.15936279 239.06913757 0.91430515]	[482.85189819 292.9119873 0.90020669]	[418.57171631 295.46591187 0.83504736]	[390.48446655 400.8034668 0.83610862]	[380.08953857 508.46307373 0.89425975]	[549.53582764 290.3416748 0.80083424]	[572.612854 395.63027954 0.81751776]	[585.47967529 500.72366333 0.90961885]	[495.67715454 521.32763672 0.67465299]	[446.89459229 523.86108398 0.64378273]	[467.42422485 690.73492432 0.79568619]	[482.94210815 849.78082275 0.85768712]	[541.80187988 518.74182129 0.70357621]	[559.84265137 688.04467773 0.85824072]	[544.51971436 729.18249512 0.88047612]	[462.25701904 228.86959839 0.89054883]	[487.94735718 226.23335266 0.84828264]	[441.74554443 213.49804688 0.85076451]	[508.45904541 213.36112976 0.87065983]	[547.06463623 790.62182617 0.85534114]	[564.93017578 783.01147461 0.78850114]	[539.30987549 726.43536377 0.75534606]	[4.93060181e+02 8.93274597e+02 8.19467962e-01]	[4.75066772e+02 8.90733887e+02 7.92832494e-01]	[4.90540527e+02 8.57442322e+02 6.96531415e-01]
[480.15997314 236.64753723 0.91750848]	[482.8444519 290.41210938 0.88769424]	[418.55947876 293.01226807 0.82412601]	[390.47186279 400.7348938 0.84577376]	[380.10287476 505.99053955 0.89806205]	[549.52526855 285.32208252 0.79956073]	[572.63348389 395.51913452 0.79766619]	[585.47357178 498.21875 0.89489138]	[495.63742065 521.27282715 0.67330825]	[444.39877319 521.36859131 0.65462303]	[464.97201538 688.17852783 0.80394113]	[482.93670654 852.18945312 0.85816431]	[541.80725098 518.68389893 0.70398414]	[559.83392334 688.00341797 0.85615033]	[544.54345703 729.23968506 0.86630243]	[462.26507568 228.78009033 0.88083476]	[487.95675659 223.70709229 0.84713191]	[441.75854492 213.42755127 0.8572666 ]	[508.46600342 210.92199707 0.86265969]	[547.06549072 790.65716553 0.84768957]	[5.64937195e+02 7.85481384e+02 7.85226405e-01]	[541.73516846 726.48931885 0.75799757]	[4.93051178e+02 8.93296997e+02 8.16057324e-01]	[4.72602325e+02 8.90756104e+02 7.93982387e-01]	[4.90520416e+02 8.59932434e+02 6.97016537e-01]
[480.15209961 236.58856201 0.92258775]	[482.84512329 287.88809204 0.88066936]	[418.57052612 292.92776489 0.82110095]	[392.98864746 400.63891602 0.85634327]	[380.12661743 505.92337036 0.90583652]	[549.53759766 285.26049805 0.80218673]	[572.61376953 393.02932739 0.78864181]	[585.48632812 495.69662476 0.87103558]	[495.66275024 518.77508545 0.67301792]	[444.43756104 521.2789917 0.65332383]	[464.86260986 685.48822021 0.83773047]	[482.91897583 852.22814941 0.85906714]	[541.8248291 516.1973877 0.70839399]	[559.8057251 685.58428955 0.85159338]	[544.5614624 731.66107178 0.85790479]	[462.25909424 226.24720764 0.87171614]	[487.96194458 221.19364929 0.8487097 ]	[441.74542236 213.3346405 0.83695436]	[508.47598267 210.8462677 0.85436934]	[547.05456543 790.65582275 0.85203326]	[564.94525146 785.48754883 0.78776193]	[541.76141357 726.51068115 0.75204766]	[4.90576324e+02 8.93305054e+02 8.10766935e-01]	[4.72604492e+02 8.90771301e+02 7.90585160e-01]	[4.90521637e+02 8.59988770e+02 6.99638247e-01]
[480.15206909 236.58726501 0.92266953]	[482.84637451 287.88772583 0.88066423]	[418.57162476 292.92687988 0.82117432]	[393.00009155 400.6340332 0.85821331]	[380.12496948 505.92047119 0.90624392]	[549.53869629 285.26403809 0.80191934]	[572.60162354 393.02850342 0.78979528]	[585.48504639 495.70117188 0.87218714]	[495.66259766 518.76702881 0.6721251 ]	[446.86639404 521.2791748 0.65288961]	[464.86416626 685.47521973 0.83791983]	[482.91928101 852.2286377 0.85943615]	[541.82312012 516.18798828 0.70776349]	[559.80682373 685.58123779 0.85116118]	[544.55841064 731.65136719 0.86048865]	[462.25854492 226.24473572 0.87186784]	[487.96209717 221.19219971 0.84872919]	[441.74630737 213.34011841 0.83975208]	[508.47473145 210.84945679 0.85469687]	[547.05529785 790.65643311 0.8534615 ]	[564.94421387 785.48449707 0.78697789]	[541.75775146 726.50396729 0.75455213]	[4.9304834e+02 8.9330072e+02 8.1083554e-01]	[4.75067810e+02 8.90771057e+02 7.91170239e-01]	[4.90517517e+02 8.59988098e+02 6.98497593e-01]
[480.16699219 236.55680847 0.92656517]	[482.85446167 287.83963013 0.88345909]	[418.58590698 292.88278198 0.82078552]	[393.00689697 400.63565063 0.85801417]	[380.11694336 503.49014282 0.91508871]	[549.54425049 282.77297974 0.80491763]	[572.65270996 392.99487305 0.78766918]	[585.49316406 495.62966919 0.86199826]	[495.65164185 521.22839355 0.67847604]	[444.40402222 521.28991699 0.6636067 ]	[462.42938232 685.44061279 0.84014446]	[482.91275024 852.20123291 0.86078137]	[541.831604 516.21502686 0.71311015]	[559.78155518 685.60437012 0.85222358]	[544.53845215 729.19512939 0.87190032]	[462.26553345 223.71704102 0.87770236]	[487.99725342 221.13786316 0.85058457]	[441.76116943 213.30187988 0.83568025]	[508.48043823 210.80718994 0.85190678]	[547.02459717 790.64416504 0.86029446]	[564.92230225 783.03662109 0.78562915]	[541.75079346 726.46612549 0.75502121]	[4.93057556e+02 8.93300354e+02 8.13860536e-01]	[4.75087128e+02 8.90766357e+02 7.92211413e-01]	[4.90519409e+02 8.59952332e+02 6.98960543e-01]
[480.16854858 236.50505066 0.93177181]	[482.85818481 287.80923462 0.8820473 ]	[418.58190918 292.87411499 0.81879151]	[393.03759766 400.63119507 0.85965246]	[380.13388062 503.43969727 0.92522687]	[549.57427979 282.7331543 0.80575275]	[575.16357422 390.45004272 0.77970606]	[585.52661133 493.10568237 0.85179728]	[495.63516235 518.77374268 0.67136121]	[444.41165161 521.27490234 0.65942454]	[462.41525269 685.52252197 0.84877282]	[482.90686035 852.18121338 0.86135769]	[541.82348633 516.17468262 0.70859575]	[559.7868042 685.51824951 0.84968144]	[544.52191162 729.18383789 0.86963189]	[462.27716064 223.66845703 0.88241792]	[487.99172974 218.66984558 0.8535136 ]	[441.78460693 210.9165802 0.82945979]	[506.02798462 208.33451843 0.84866858]	[546.98535156 790.60736084 0.87121147]	[564.90356445 783.01092529 0.7915628 ]	[541.72485352 726.45996094 0.74357814]	[4.93055389e+02 8.93295776e+02 8.13187122e-01]	[4.75083710e+02 8.90757751e+02 7.90767074e-01]	[4.90503479e+02 8.59928162e+02 6.99179411e-01]
[480.18121338 236.48170471 0.93626153]	[482.86837769 285.31622314 0.88012773]	[418.60037231 290.43997192 0.81885326]	[393.06188965 398.21594238 0.86620802]	[380.17156982 503.42944336 0.92052203]	[549.58551025 282.70443726 0.80656552]	[575.1887207 387.88534546 0.77698368]	[585.54321289 493.07894897 0.84696656]	[495.69113159 518.72009277 0.67551005]	[446.90570068 521.23144531 0.65352279]	[462.4074707 685.55316162 0.8530426 ]	[482.8946228 849.77856445 0.86110044]	[541.83581543 513.64526367 0.71276748]	[559.71838379 685.52209473 0.84934235]	[544.48791504 731.70385742 0.85896426]	[462.29074097 221.18539429 0.88692343]	[488.01312256 218.64581299 0.85297668]	[441.78997803 210.90629578 0.83497727]	[508.47427368 208.32356262 0.84575808]	[546.94219971 788.22418213 0.88189971]	[564.8659668 783.01953125 0.80044389]	[5.39284485e+02 7.26584045e+02 7.22136796e-01]	[4.93065826e+02 8.93261292e+02 8.12572062e-01]	[4.75090332e+02 8.90726868e+02 7.84492791e-01]	[4.90488892e+02 8.57439270e+02 7.01506019e-01]
[480.18713379 236.47711182 0.93479913]	[482.88018799 285.28652954 0.88025528]	[418.6217041 290.43005371 0.82186955]	[395.49420166 398.16571045 0.87199146]	[380.20553589 503.42941284 0.91836947]	[549.58728027 280.25259399 0.81024319]	[575.20214844 385.37609863 0.78230864]	[585.54846191 493.05075073 0.84430957]	[498.11315918 518.69042969 0.67669106]	[446.92349243 518.76074219 0.65543973]	[462.43322754 685.54925537 0.85120773]	[482.87960815 849.7678833 0.85966396]	[541.83465576 513.62255859 0.71631074]	[557.21392822 685.54205322 0.84369117]	[544.39019775 729.04614258 0.87446535]	[462.29589844 221.17393494 0.89139432]	[488.02746582 218.63301086 0.85540318]	[441.79296875 210.91131592 0.83492601]	[508.4942627 208.32136536 0.84151572]	[544.42840576 788.11621094 0.88249946]	[5.62379333e+02 7.80432739e+02 7.62110353e-01]	[5.39205383e+02 7.21443787e+02 6.96551442e-01]	[4.93057465e+02 8.93271729e+02 8.08408618e-01]	[4.75085388e+02 8.90737854e+02 7.82056689e-01]	[4.88009888e+02 8.57420776e+02 7.00498402e-01]
[480.22195435 236.48127747 0.9376393 ]	[482.93731689 282.78262329 0.8727206 ]	[418.67852783 290.3795166 0.82433474]	[395.56454468 398.14685059 0.88371015]	[380.27026367 503.46160889 0.91062838]	[552.12854004 280.23892212 0.80805016]	[577.69573975 382.85357666 0.79325056]	[585.59777832 490.54980469 0.83741742]	[498.15054321 516.19476318 0.68053406]	[446.96768188 518.71453857 0.65344381]	[462.42016602 685.60198975 0.84958506]	[482.89254761 849.79351807 0.85705465]	[541.86309814 513.60644531 0.71940571]	[557.23913574 685.44866943 0.84629399]	[541.88409424 723.96911621 0.8751967 ]	[462.35015869 221.16322327 0.89228958]	[490.53610229 218.65473938 0.8543064 ]	[441.8510437 210.91293335 0.80979669]	[511.00653076 208.32429504 0.83289748]	[541.87286377 780.46624756 0.84475368]	[557.24707031 770.26470947 0.78806615]	[5.31594604e+02 7.13711609e+02 6.91412508e-01]	[4.93055695e+02 8.93240967e+02 8.08558345e-01]	[4.75080353e+02 8.90714539e+02 7.79824018e-01]	[4.90496887e+02 8.57456543e+02 7.04272687e-01]
[480.22186279 236.48048401 0.93768704]	[482.93795776 282.77838135 0.87262821]	[418.6802063 290.37808228 0.82372797]	[395.56463623 398.14633179 0.88358164]	[380.27133179 503.45889282 0.91077715]	[552.1260376 280.23974609 0.80807942]	[575.23706055 382.85540771 0.79125643]	[585.60015869 490.54827881 0.83815807]	[498.15823364 516.18066406 0.67958122]	[449.43695068 518.70452881 0.65002215]	[462.42102051 685.5826416 0.84925455]	[482.88934326 849.78497314 0.857651 ]	[541.8637085 513.59448242 0.71806234]	[557.23919678 685.45092773 0.84657258]	[541.88378906 723.96173096 0.87619889]	[462.35076904 221.16352844 0.89155668]	[490.53686523 218.65478516 0.85400683]	[441.84939575 210.90690613 0.80905533]	[511.00366211 208.31895447 0.83185953]	[541.87353516 780.4776001 0.84456038]	[557.23748779 770.2689209 0.78447491]	[5.31596130e+02 7.13707092e+02 6.92698956e-01]	[4.93053680e+02 8.93237793e+02 8.08376193e-01]	[4.75080536e+02 8.90709229e+02 7.78457582e-01]	[4.90493927e+02 8.57441162e+02 7.04082906e-01]
[480.2673645 236.49720764 0.94094378]	[482.96170044 285.25164795 0.86555308]	[418.68881226 290.39892578 0.82651418]	[395.59597778 398.17092896 0.88970351]	[380.30963135 503.49102783 0.89953464]	[554.65228271 282.66769409 0.80663991]	[577.69830322 382.86654663 0.78893065]	[585.60803223 493.05001831 0.83734393]	[498.16329956 516.13555908 0.67615765]	[449.43713379 516.2010498 0.64589983]	[462.41937256 685.57348633 0.8488071 ]	[482.88272095 849.77105713 0.85681581]	[541.86480713 511.06539917 0.7141431 ]	[557.23608398 685.44262695 0.85769856]	[541.77752686 718.90002441 0.82472396]	[462.40167236 221.17027283 0.88624334]	[493.07455444 218.67248535 0.85204512]	[441.91925049 213.31019592 0.79924679]	[511.05844116 208.33575439 0.83266687]	[541.7043457 775.28881836 0.82153141]	[552.07373047 770.09417725 0.78860408]	[5.29012329e+02 7.11149414e+02 6.81187391e-01]	[4.93049744e+02 8.93230774e+02 8.09021235e-01]	[4.75070892e+02 8.90705078e+02 7.77497411e-01]	[4.88015717e+02 8.57437378e+02 7.01875091e-01]
[480.37036133 236.49363708 0.95758033]	[485.40429688 282.77645874 0.856686 ]	[418.75732422 290.39117432 0.82709765]	[395.64089966 398.18218994 0.89779937]	[382.75027466 503.45321655 0.8890599 ]	[557.21246338 280.2479248 0.81716472]	[577.79302979 385.39364624 0.77664614]	[587.99438477 493.06607056 0.83222711]	[498.19772339 513.62182617 0.67455429]	[449.48153687 516.17181396 0.63964474]	[462.38302612 685.49682617 0.84898436]	[482.90640259 849.77130127 0.85235685]	[541.88067627 511.03988647 0.7094034 ]	[559.80859375 685.44268799 0.85332894]	[536.71759033 706.0112915 0.83953393]	[464.86938477 221.16217041 0.87374192]	[495.68661499 218.66207886 0.86464286]	[444.4395752 213.3170166 0.7698493]	[516.21044922 208.34822083 0.85550028]	[534.17980957 767.64196777 0.85434699]	[544.46398926 759.92633057 0.7829206 ]	[523.92529297 693.16705322 0.76279694]	[4.93049591e+02 8.93245728e+02 8.05875897e-01]	[4.75071472e+02 8.90720337e+02 7.75840163e-01]	[4.90526001e+02 8.57451721e+02 6.86008334e-01]
[482.75259399 236.48683167 0.95916444]	[485.44818115 282.77740479 0.85061342]	[418.79568481 290.37484741 0.82312918]	[398.0177002 398.19906616 0.90261495]	[382.77938843 503.46820068 0.88474023]	[557.26934814 282.67871094 0.81788689]	[580.29876709 387.87796021 0.78578472]	[588.00500488 493.06494141 0.8292585 ]	[498.20355225 513.61468506 0.67361319]	[449.48544312 516.16638184 0.63856679]	[462.39572144 685.46087646 0.84542346]	[482.9140625 849.76104736 0.85148847]	[541.89459229 511.03372192 0.7079007 ]	[559.82769775 685.43377686 0.85676324]	[534.18334961 705.9732666 0.82768923]	[464.93380737 221.15304565 0.8632881 ]	[498.177948 218.66091919 0.87944043]	[446.93771362 213.32984924 0.7733773 ]	[518.66070557 208.31881714 0.85317445]	[534.12530518 767.63604736 0.8697511 ]	[544.43865967 759.94274902 0.79521364]	[523.87762451 690.6932373 0.76923603]	[4.93053864e+02 8.93246643e+02 8.06588829e-01]	[4.75078156e+02 8.90718262e+02 7.76408076e-01]	[4.90532074e+02 8.57443665e+02 6.84182644e-01]
[482.82705688 236.49411011 0.95007426]	[485.48403931 285.24383545 0.84332687]	[421.19226074 290.37905884 0.82450432]	[398.05505371 398.20239258 0.90633136]	[382.82180786 503.47338867 0.87737525]	[559.73455811 282.68832397 0.82204658]	[582.72845459 387.87927246 0.80122334]	[588.03356934 493.12963867 0.82651711]	[498.2182312 513.59661865 0.67406321]	[449.50479126 516.14257812 0.63678569]	[462.41500854 685.49713135 0.84446013]	[482.9055481 849.76519775 0.85481918]	[541.90875244 511.02072144 0.70767212]	[559.81323242 685.4473877 0.86283612]	[534.17547607 706.05712891 0.83960724]	[467.44622803 221.16003418 0.85203052]	[498.25976562 218.65551758 0.89300901]	[449.46884155 210.91828918 0.76528025]	[518.76495361 210.79206848 0.87496459]	[531.60101318 770.15362549 0.85807753]	[544.41772461 765.02789307 0.80575645]	[523.87817383 695.73919678 0.77324653]	[4.93061951e+02 8.93260193e+02 8.10794532e-01]	[4.75088562e+02 8.90730042e+02 7.80644417e-01]	[4.90506409e+02 8.57445862e+02 6.90021873e-01]
[482.89920044 236.48094177 0.93767768]	[487.94805908 285.25323486 0.8369835 ]	[421.22979736 290.38796997 0.82530236]	[398.06866455 398.2052002 0.90400296]	[382.79696655 503.4263916 0.88846093]	[559.78546143 282.69836426 0.82719207]	[580.36322021 387.90255737 0.79303062]	[588.06103516 495.62176514 0.83065432]	[498.21932983 511.04156494 0.67402953]	[451.98898315 513.6071167 0.63371891]	[462.43374634 685.57568359 0.84351456]	[482.89431763 849.76751709 0.85836244]	[541.89685059 508.465271 0.70676631]	[559.79644775 685.45385742 0.85975337]	[536.69232178 708.59698486 0.82599133]	[469.99234009 221.15661621 0.84528202]	[500.67306519 218.62469482 0.9062953 ]	[452.04452515 213.32701111 0.76682121]	[521.16455078 208.30770874 0.8707267 ]	[534.12799072 772.82879639 0.81287158]	[544.50109863 767.65319824 0.78651989]	[523.90142822 700.84039307 0.74300337]	[4.93080048e+02 8.93264465e+02 8.12559068e-01]	[4.75102203e+02 8.90730896e+02 7.85121560e-01]	[4.88012909e+02 8.57430481e+02 6.97728395e-01]
[482.9675293 236.48422241 0.92259818]	[490.48861694 285.23797607 0.82778126]	[421.2722168 290.34869385 0.81630355]	[398.07681274 398.24917603 0.8944453 ]	[382.7795105 503.38833618 0.89894086]	[559.83380127 282.70248413 0.83232802]	[582.75585938 390.46154785 0.7959742 ]	[588.07617188 495.60922241 0.83032048]	[498.24411011 511.01751709 0.67427629]	[451.99575806 513.61346436 0.63439667]	[464.81835938 687.99035645 0.82611257]	[482.8835144 849.75939941 0.85802782]	[541.91729736 505.95962524 0.70668417]	[559.75830078 685.42425537 0.83851796]	[536.73657227 721.37304688 0.79747069]	[472.5524292 221.1308136 0.84873199]	[500.73886108 218.61656189 0.92134941]	[454.59585571 213.3079834 0.78435695]	[521.20288086 208.32739258 0.87651819]	[539.24676514 785.46923828 0.85534763]	[546.98443604 772.75115967 0.78104061]	[523.93066406 708.67388916 0.72772175]	[4.93092926e+02 8.93264465e+02 8.11200917e-01]	[4.75121460e+02 8.90728638e+02 7.82740355e-01]	[4.88003387e+02 8.57423584e+02 7.06989825e-01]
[482.96704102 236.48477173 0.92257416]	[490.48968506 285.23751831 0.82749993]	[421.27709961 290.34136963 0.81468987]	[398.07302856 398.24734497 0.89374876]	[382.77853394 503.38589478 0.8993606 ]	[559.83172607 282.70327759 0.83187687]	[582.75848389 390.46209717 0.79576349]	[588.07678223 495.60791016 0.83005178]	[498.24356079 511.01937866 0.6751284 ]	[451.99526978 513.61663818 0.63522881]	[464.81896973 685.58740234 0.82663465]	[482.88644409 849.7512207 0.8580004 ]	[541.91619873 505.96240234 0.70671517]	[559.7600708 685.42596436 0.83965188]	[536.74121094 718.90264893 0.79660881]	[472.55142212 221.12971497 0.84890443]	[500.73962402 218.61724854 0.9216311 ]	[454.60241699 213.30751038 0.78493631]	[521.20690918 208.33105469 0.87704039]	[539.25341797 785.48382568 0.85513818]	[546.98748779 772.7611084 0.77859509]	[523.92468262 708.66320801 0.72887933]	[4.93092438e+02 8.93257812e+02 8.11562836e-01]	[4.75123230e+02 8.90719055e+02 7.83005238e-01]	[4.88006134e+02 8.57411499e+02 7.08426535e-01]
[485.41937256 236.46932983 0.9157607 ]	[490.54174805 285.23831177 0.82259279]	[421.31121826 287.87915039 0.81070662]	[398.10482788 398.27505493 0.90520322]	[382.78738403 503.37399292 0.9034884 ]	[562.24047852 282.71768188 0.83341354]	[582.78552246 390.45446777 0.80009186]	[588.08770752 493.10919189 0.82384837]	[500.67596436 511.08651733 0.68753052]	[454.57247925 516.15704346 0.64533913]	[462.44290161 685.52728271 0.83198845]	[482.88140869 849.71826172 0.85631227]	[544.30206299 508.48001099 0.70780575]	[559.73626709 685.46533203 0.84276271]	[541.72521973 729.07299805 0.83174545]	[475.11029053 221.11978149 0.85653561]	[500.81109619 218.60719299 0.92633122]	[457.10925293 210.92477417 0.79561454]	[521.26092529 208.34385681 0.88682759]	[541.76153564 790.66339111 0.85937971]	[5.54695251e+02 7.85538696e+02 7.45039701e-01]	[5.26501892e+02 7.21455566e+02 6.51296914e-01]	[4.93080658e+02 8.93255371e+02 8.05914521e-01]	[4.75105988e+02 8.90720642e+02 7.80787468e-01]	[4.90492584e+02 8.57378967e+02 7.10681260e-01]
[485.47033691 236.45449829 0.91197968]	[490.57620239 282.77865601 0.82372338]	[421.35614014 287.85684204 0.80512393]	[398.13217163 400.63214111 0.91501153]	[382.78424072 503.33895874 0.90763617]	[562.26257324 282.71356201 0.83542609]	[582.81018066 390.46142578 0.8045243 ]	[588.10455322 493.12158203 0.81912911]	[500.70196533 511.03912354 0.69100899]	[454.59561157 513.61328125 0.64442492]	[464.81890869 685.51287842 0.84083998]	[482.89678955 849.75653076 0.85267854]	[544.32385254 508.45407104 0.7029056 ]	[559.71917725 685.53515625 0.85617709]	[541.81555176 744.47399902 0.84035218]	[477.59567261 221.10539246 0.86380655]	[500.86859131 218.60261536 0.92042631]	[457.19207764 210.9251709 0.80590069]	[521.29797363 210.80625916 0.8919971 ]	[541.92669678 803.5501709 0.84099245]	[5.59771362e+02 7.93227173e+02 7.63608694e-01]	[5.29012268e+02 7.39385620e+02 6.22286856e-01]	[4.93105316e+02 8.93270081e+02 8.03731263e-01]	[4.75109741e+02 8.90738708e+02 7.79429913e-01]	[4.88015808e+02 8.57437561e+02 7.03130424e-01]
[487.9961853 236.47021484 0.8950249 ]	[493.08560181 282.75631714 0.82994223]	[423.77264404 287.82861328 0.79909599]	[398.15103149 398.25765991 0.90665507]	[382.82119751 503.33447266 0.89823049]	[562.30682373 282.70465088 0.83870065]	[582.85650635 387.94494629 0.80959171]	[590.58117676 493.06695557 0.81279367]	[500.75097656 511.01834106 0.69960058]	[457.09313965 513.59893799 0.65018803]	[464.90115356 685.49243164 0.83616877]	[482.91137695 849.75537109 0.85170496]	[544.35809326 505.95697021 0.70518279]	[559.83215332 685.54064941 0.84565008]	[541.9553833 744.43530273 0.86573249]	[477.67736816 221.09591675 0.87707698]	[503.2739563 218.61540222 0.91666454]	[459.63092041 213.30177307 0.80544174]	[521.36083984 210.8278656 0.89286613]	[5.44502991e+02 8.11122925e+02 8.01616311e-01]	[5.62429321e+02 8.03465454e+02 7.07710147e-01]	[5.34091614e+02 7.39342712e+02 7.00113773e-01]	[4.93125977e+02 8.93256287e+02 8.01719785e-01]	[4.75133484e+02 8.90727234e+02 7.83746421e-01]	[4.88007019e+02 8.57443970e+02 7.09246278e-01]
[493.09780884 236.49130249 0.89327967]	[495.66949463 285.24749756 0.83960855]	[423.89077759 287.81912231 0.78728026]	[398.21444702 398.23907471 0.89954948]	[385.34274292 503.30844116 0.88601023]	[562.41113281 282.71166992 0.84819674]	[582.94842529 393.059021 0.83655727]	[593.1171875 495.66635132 0.81799996]	[500.84970093 508.51928711 0.70700574]	[457.21258545 513.59881592 0.66102827]	[464.95727539 685.50628662 0.84568632]	[482.89678955 849.69244385 0.85671616]	[544.42144775 505.91690063 0.69805008]	[562.34844971 685.40740967 0.89093673]	[547.02502441 767.67120361 0.84052736]	[480.18139648 221.12266541 0.89417261]	[503.42416382 218.67987061 0.8960731 ]	[459.77532959 210.82847595 0.82440275]	[523.85906982 210.87741089 0.89600784]	[5.59757751e+02 8.29130554e+02 8.06630492e-01]	[5.72614563e+02 8.16406616e+02 7.20948160e-01]	[5.41794495e+02 7.67677307e+02 7.58122444e-01]	[4.93080017e+02 8.90787109e+02 8.00262928e-01]	[4.75109009e+02 8.90629883e+02 7.72281766e-01]	[4.87986389e+02 8.57382751e+02 7.02764809e-01]
[495.65881348 236.49241638 0.90573776]	[498.15893555 285.26776123 0.85158956]	[426.38812256 287.81585693 0.7808364 ]	[398.27322388 398.03927612 0.88506109]	[387.9178772 503.26623535 0.87468326]	[562.46087646 282.72103882 0.84731621]	[583.00360107 395.50396729 0.84002161]	[595.69085693 495.63058472 0.81220925]	[503.24655151 511.06326294 0.70620221]	[459.69598389 516.14202881 0.67059052]	[464.95272827 685.47558594 0.84292352]	[482.88360596 849.69836426 0.86367702]	[544.47467041 505.96957397 0.69039905]	[562.41564941 682.91595459 0.87595785]	[5.54651917e+02 7.85557556e+02 7.58291185e-01]	[480.23309326 221.13868713 0.89472693]	[505.87960815 218.68357849 0.87995583]	[459.80426025 210.82032776 0.82640767]	[523.96362305 210.84950256 0.88020873]	[5.62422913e+02 8.36844116e+02 8.17811191e-01]	[5.80332947e+02 8.29206360e+02 7.79856801e-01]	[5.44335449e+02 7.85605774e+02 6.40055060e-01]	[4.93096375e+02 8.90808716e+02 8.13244820e-01]	[4.75111511e+02 8.90648438e+02 7.85250068e-01]	[4.87953461e+02 8.57388611e+02 6.94957018e-01]
[498.16778564 236.47175598 0.92043036]	[498.2414856 285.25595093 0.86637002]	[428.93713379 285.32196045 0.77743006]	[400.65325928 395.63232422 0.88850361]	[390.46206665 503.24432373 0.87410378]	[564.83905029 282.71731567 0.84747475]	[585.35913086 395.50762939 0.83313709]	[595.74127197 495.65261841 0.81838036]	[503.25549316 508.48553467 0.71136093]	[459.69015503 511.06307983 0.67218947]	[464.96890259 685.46661377 0.84096235]	[482.90646362 849.68695068 0.85819209]	[544.49328613 505.90109253 0.69360751]	[562.44000244 682.88879395 0.86503255]	[562.20275879 795.81195068 0.80321527]	[480.32965088 221.114151 0.90105277]	[505.97302246 218.66671753 0.87128878]	[462.19711304 208.33944702 0.81256205]	[526.40270996 210.82400513 0.85576546]	[5.64996948e+02 8.52273682e+02 8.06994557e-01]	[5.82934692e+02 8.44585144e+02 7.47289896e-01]	[5.46956177e+02 8.00994690e+02 6.15653753e-01]	[4.93114105e+02 8.90841492e+02 8.13661337e-01]	[4.75124054e+02 8.90671021e+02 7.88680851e-01]	[4.88003235e+02 8.57382080e+02 6.92029536e-01]
[498.2432251 236.44538879 0.9321081 ]	[500.66369629 282.7791748 0.88511539]	[431.51522827 285.32369995 0.77743065]	[400.73547363 395.57681274 0.87911481]	[393.03265381 500.80343628 0.87251449]	[564.89447021 282.69641113 0.85078961]	[585.36383057 387.91723633 0.82246256]	[600.74438477 495.59817505 0.81736004]	[503.31512451 508.5022583 0.70809901]	[459.74395752 511.08258057 0.66829479]	[467.4336853 685.42480469 0.8344835 ]	[482.90884399 849.67059326 0.85701537]	[546.92797852 505.8999939 0.68252152]	[562.4621582 682.85552979 0.86032432]	[564.83062744 808.59594727 0.84358495]	[482.74020386 221.11106873 0.90243179]	[506.01568604 218.63780212 0.86720663]	[462.24151611 208.30451965 0.8179127 ]	[526.4151001 210.78559875 0.85074914]	[5.70037781e+02 8.65073120e+02 7.32589781e-01]	[5.85553833e+02 8.52278809e+02 7.46118248e-01]	[5.57213501e+02 8.11231689e+02 6.09188139e-01]	[4.93081482e+02 8.93230469e+02 8.14823449e-01]	[4.75083679e+02 8.90681458e+02 7.83917904e-01]	[4.90499237e+02 8.54932190e+02 6.94117188e-01]
[500.67263794 236.44995117 0.93340242]	[500.74295044 282.77719116 0.89255923]	[434.02001953 285.31121826 0.77716857]	[400.77420044 395.60437012 0.87700051]	[395.53607178 503.25808716 0.89066541]	[564.97546387 282.71099854 0.8424648 ]	[585.45678711 387.87179565 0.81923723]	[600.86218262 495.6048584 0.83588868]	[503.35949707 508.47744751 0.71086574]	[459.79067993 511.06243896 0.67488033]	[470.00668335 682.96875 0.81611651]	[482.91769409 849.67816162 0.85691667]	[546.96655273 505.88317871 0.67751706]	[564.82348633 680.34716797 0.86279613]	[5.67445251e+02 8.21458496e+02 7.92258501e-01]	[482.80914307 221.11950684 0.89695942]	[508.50878906 218.64041138 0.85562491]	[462.29269409 210.81672668 0.82353324]	[526.47064209 210.80584717 0.84421355]	[5.77692932e+02 8.70222961e+02 7.89177656e-01]	[5.90547729e+02 8.62505920e+02 7.53188193e-01]	[5.62352600e+02 8.29203186e+02 6.98899984e-01]	[4.93070129e+02 8.93298340e+02 8.11546743e-01]	[4.75078796e+02 8.90724182e+02 7.82823026e-01]	[4.90524994e+02 8.54931091e+02 7.06676841e-01]
[500.77645874 236.45074463 0.93944222]	[500.84014893 282.74432373 0.89938104]	[434.12139893 285.29501343 0.7876007 ]	[400.85662842 395.64468384 0.87799305]	[395.63354492 503.32543945 0.90546715]	[565.04541016 282.69546509 0.83902484]	[585.54217529 387.86859131 0.81137353]	[600.87927246 493.10079956 0.83323723]	[503.46670532 508.50027466 0.69263613]	[459.83724976 511.06954956 0.66493362]	[472.57278442 685.40362549 0.82340831]	[482.93139648 849.69360352 0.85645747]	[549.54315186 505.90338135 0.66525894]	[564.88562012 677.84527588 0.86390579]	[5.70126343e+02 8.26588013e+02 7.82286286e-01]	[482.91439819 221.10900879 0.89126295]	[513.57946777 218.62480164 0.85192996]	[462.32846069 210.78912354 0.82273889]	[528.97332764 210.79417419 0.83134341]	[5.80220581e+02 8.72740845e+02 7.93380618e-01]	[5.93151062e+02 8.67576660e+02 7.55492747e-01]	[5.64921204e+02 8.31847839e+02 7.12474763e-01]	[4.93066742e+02 8.93282104e+02 8.07919502e-01]	[4.75086914e+02 8.90706482e+02 7.77906358e-01]	[4.90528351e+02 8.57373108e+02 7.06271410e-01]
[500.87145996 236.46510315 0.94384784]	[503.2774353 282.70809937 0.90053207]	[436.62567139 285.24090576 0.80305356]	[403.34494019 398.08392334 0.87174779]	[398.03735352 500.83392334 0.90807688]	[567.54919434 282.70568848 0.82235742]	[587.96508789 390.48699951 0.79683816]	[603.30236816 493.12921143 0.84651202]	[505.90637207 511.02947998 0.68052328]	[462.24676514 513.60906982 0.66309309]	[475.08709717 682.92437744 0.81276631]	[482.93655396 849.70123291 0.84973168]	[552.10723877 505.96685791 0.65699035]	[564.88977051 680.41387939 0.87066996]	[5.77684387e+02 8.31740723e+02 7.93888986e-01]	[485.37548828 221.10575867 0.8802669 ]	[516.17828369 218.64459229 0.86405873]	[462.42684937 208.31240845 0.81390077]	[529.07598877 210.80293274 0.82765055]	[5.80347900e+02 8.77894714e+02 7.94516265e-01]	[5.98255493e+02 8.72697937e+02 8.06560755e-01]	[5.67460083e+02 8.44539612e+02 6.90325618e-01]	[4.93074524e+02 8.93253418e+02 8.06951523e-01]	[4.75089233e+02 8.90679382e+02 7.68620908e-01]	[4.90518585e+02 8.57388977e+02 6.92927778e-01]
[503.32669067 236.48599243 0.95013559]	[503.39321899 282.69915771 0.89740819]	[439.12362671 282.75534058 0.82189 ]	[408.39883423 398.09121704 0.84245265]	[398.11630249 500.85766602 0.91378182]	[570.1206665 282.67407227 0.81157064]	[588.0925293 393.03796387 0.80201137]	[603.48291016 493.13131714 0.86394614]	[508.47052002 511.07797241 0.66193295]	[462.34005737 513.62579346 0.66148949]	[475.16189575 682.9185791 0.82110643]	[482.91976929 849.74499512 0.8521468 ]	[559.7098999 508.52362061 0.66197163]	[564.95892334 682.9597168 0.88190049]	[5.82741638e+02 8.41969849e+02 7.95426667e-01]	[487.9342041 221.1353302 0.85840482]	[518.7578125 218.65113831 0.88832295]	[467.39990234 210.81439209 0.79270017]	[539.16589355 208.30079651 0.84106702]	[5.82892395e+02 8.85645874e+02 8.07979882e-01]	[6.00851929e+02 8.75369995e+02 8.01194429e-01]	[5.70079346e+02 8.52191162e+02 7.20886707e-01]	[4.93080078e+02 8.93268616e+02 8.06635082e-01]	[4.75088257e+02 8.90701904e+02 7.69406438e-01]	[4.88012421e+02 8.57441284e+02 6.91627920e-01]
[503.32675171 236.48616028 0.94996595]	[503.39205933 282.69946289 0.89750695]	[439.12219238 282.75540161 0.82212853]	[408.40457153 398.08917236 0.8411091 ]	[398.11602783 500.8616333 0.91343451]	[570.11859131 282.6751709 0.81176883]	[588.09295654 393.03833008 0.80223 ]	[603.48535156 495.58764648 0.86418957]	[508.46871948 511.07937622 0.66213006]	[462.33651733 513.63165283 0.66165715]	[475.16494751 682.91094971 0.82068408]	[482.92196655 849.7411499 0.85152841]	[559.70922852 508.5213623 0.66195333]	[564.95770264 682.94805908 0.88251084]	[5.80371277e+02 8.39464417e+02 7.91371047e-01]	[487.93264771 221.13432312 0.85875672]	[518.75732422 218.65124512 0.88859117]	[467.39511108 210.81283569 0.79339695]	[539.16247559 208.30459595 0.84072208]	[5.82887817e+02 8.85640015e+02 8.07259619e-01]	[6.00851624e+02 8.75361328e+02 8.03067505e-01]	[5.70048950e+02 8.52170715e+02 7.24642038e-01]	[4.93078644e+02 8.93269470e+02 8.05880010e-01]	[4.75088501e+02 8.90699890e+02 7.68811941e-01]	[4.88013611e+02 8.57434937e+02 6.91752315e-01]
[503.4680481 236.47360229 0.93039203]	[505.88116455 282.69592285 0.88031775]	[439.24313354 282.74526978 0.83495086]	[413.55926514 395.59188843 0.83041859]	[398.26174927 500.87445068 0.92508292]	[575.22637939 282.69287109 0.81029683]	[590.60449219 393.03598022 0.79477972]	[605.987854 495.58892822 0.86068231]	[511.00234985 511.07913208 0.65127379]	[462.38296509 513.60473633 0.65884161]	[477.66412354 682.94598389 0.83963966]	[482.93145752 849.73376465 0.85069501]	[559.78729248 511.01315308 0.67470747]	[564.93457031 682.85614014 0.86606324]	[5.82806458e+02 8.44583435e+02 8.04449379e-01]	[493.03759766 221.11929321 0.84909242]	[521.2477417 218.61117554 0.91682196]	[472.54629517 210.860672 0.78225708]	[539.29980469 208.26777649 0.85671335]	[5.82936523e+02 8.88218079e+02 8.02197933e-01]	[6.03321167e+02 8.77973572e+02 7.74753451e-01]	[5.72604065e+02 8.52378601e+02 7.05735326e-01]	[4.93075256e+02 8.93262329e+02 8.07140112e-01]	[4.75082123e+02 8.90688049e+02 7.63798594e-01]	[4.90492218e+02 8.57422119e+02 6.88420355e-01]
[505.96844482 236.46640015 0.91585475]	[506.02160645 280.25143433 0.86017817]	[441.71661377 282.73379517 0.83553237]	[416.14797974 395.56921387 0.85601902]	[400.71585083 500.83700562 0.93530416]	[580.30975342 282.66964722 0.83394378]	[595.69049072 387.94625854 0.77091312]	[606.08032227 495.67449951 0.85694611]	[513.56964111 508.45202637 0.66069573]	[464.86541748 508.5206604 0.6561178 ]	[477.70217896 682.99029541 0.84193295]	[4.82951385e+02 8.49758362e+02 8.45768750e-01]	[562.23510742 505.92834473 0.69744778]	[564.97839355 680.37591553 0.85085881]	[5.82820496e+02 8.49596863e+02 8.16157103e-01]	[495.64770508 221.09771729 0.86067772]	[521.37689209 218.60092163 0.92671728]	[475.16146851 210.83232117 0.77840078]	[541.75933838 208.31942749 0.86780024]	[5.82945374e+02 8.90802551e+02 8.06092739e-01]	[6.03321411e+02 8.85587585e+02 7.73351252e-01]	[5.72639221e+02 8.54932007e+02 6.66495621e-01]	[4.93089935e+02 8.93299194e+02 7.99374878e-01]	[4.75091705e+02 8.90720154e+02 7.59823620e-01]	[4.90523407e+02 8.57455811e+02 6.86735868e-01]
[508.552948 236.4876709 0.89083254]	[511.06533813 280.23712158 0.84400254]	[441.84494019 282.74902344 0.81978202]	[418.60006714 395.62002563 0.88098907]	[400.85934448 503.30776978 0.91508722]	[582.79229736 280.22512817 0.84867823]	[603.26763916 390.48587036 0.79827422]	[608.56243896 498.16549683 0.85209978]	[516.16021729 505.94290161 0.66803122]	[467.39736938 508.46087646 0.65026885]	[480.14318848 685.37384033 0.84984064]	[4.82962708e+02 8.49758423e+02 8.45994353e-01]	[562.31945801 505.90496826 0.70537126]	[564.97296143 677.81542969 0.84735018]	[5.82784668e+02 8.49660706e+02 8.22326601e-01]	[498.21652222 218.68380737 0.87537432]	[523.83911133 218.65864563 0.91017359]	[480.13900757 210.80593872 0.81035995]	[541.88092041 210.83432007 0.88180244]	[5.82965820e+02 8.93265686e+02 8.02092135e-01]	[6.03329529e+02 8.88122314e+02 7.86451221e-01]	[5.70078369e+02 8.57433167e+02 6.82658017e-01]	[4.93086273e+02 8.93319702e+02 8.00864935e-01]	[4.75090088e+02 8.90742188e+02 7.61572123e-01]	[4.90532959e+02 8.57469421e+02 6.90207422e-01]
[518.72143555 236.47782898 0.92495596]	[521.1965332 282.74578857 0.89368111]	[452.02154541 282.76342773 0.78341246]	[421.19659424 393.05435181 0.87136376]	[408.46481323 500.86602783 0.86810493]	[585.45141602 282.68563843 0.84650612]	[605.90631104 393.00317383 0.82669199]	[616.24505615 498.2543335 0.83232808]	[521.23809814 503.42724609 0.70655572]	[477.59973145 505.89205933 0.66278249]	[480.37774658 682.90655518 0.85158074]	[4.85347412e+02 8.49716919e+02 8.41087222e-01]	[564.83825684 503.3866272 0.69481421]	[565.03320312 680.33453369 0.84433699]	[5.82762268e+02 8.49786804e+02 8.17265272e-01]	[500.87658691 221.11882019 0.8962431 ]	[526.51727295 218.67419434 0.86654407]	[482.73980713 208.27987671 0.8145889 ]	[546.9800415 210.80870056 0.85593015]	[5.85459045e+02 8.95858215e+02 8.09099793e-01]	[6.03438660e+02 8.90681091e+02 8.43029976e-01]	[5.70077881e+02 8.62563049e+02 6.55531764e-01]	[4.93080536e+02 8.93266785e+02 8.07158291e-01]	[4.75105652e+02 8.90683228e+02 7.59717464e-01]	[4.90528320e+02 8.57430481e+02 6.85961545e-01]
[521.24993896 236.45944214 0.93660343]	[521.37084961 282.712677 0.90610689]	[457.10903931 282.73413086 0.80639893]	[421.38595581 393.03366089 0.85738266]	[416.03857422 500.81066895 0.8846392 ]	[585.58453369 282.72958374 0.82933235]	[606.05194092 390.41809082 0.80813336]	[621.35345459 498.19403076 0.85990345]	[521.39251709 503.38491821 0.72382396]	[480.14938354 505.88302612 0.68673557]	[482.793396 680.41497803 0.84633923]	[4.85360077e+02 8.49744202e+02 8.40336680e-01]	[564.97045898 503.33297729 0.701397 ]	[567.44213867 680.32067871 0.83448666]	[5.80370239e+02 8.49790527e+02 8.08464646e-01]	[503.38961792 221.09866333 0.89586347]	[531.57427979 218.64553833 0.85049778]	[482.83239746 208.28085327 0.82284683]	[549.52624512 210.85079956 0.8453207 ]	[5.85462280e+02 8.95877686e+02 8.02472949e-01]	[6.03438538e+02 8.90693604e+02 8.43465686e-01]	[5.67576782e+02 8.62558655e+02 6.66003585e-01]	[4.93068298e+02 8.93246033e+02 8.04633737e-01]	[4.75096527e+02 8.90669189e+02 7.54913568e-01]	[4.90549164e+02 8.57474182e+02 6.89953566e-01]
[521.42687988 236.48553467 0.95306504]	[523.89599609 282.69488525 0.89875031]	[459.60195923 282.70541382 0.82529706]	[426.36239624 395.59417725 0.84284258]	[416.17068481 503.25469971 0.90147394]	[593.12341309 282.74041748 0.79987496]	[608.54302979 395.51580811 0.79568529]	[623.84344482 498.26657104 0.87703836]	[523.85333252 503.40884399 0.72895944]	[480.24920654 505.90908813 0.69498348]	[482.85443115 680.41888428 0.8458429 ]	[4.85369019e+02 8.49738220e+02 8.42594385e-01]	[567.47186279 503.35122681 0.69203252]	[567.45800781 680.34014893 0.84059048]	[5.80362305e+02 8.52183411e+02 8.08351517e-01]	[505.92276001 221.11956787 0.87865442]	[539.17797852 218.66860962 0.86815685]	[485.43386841 210.80664062 0.78995383]	[554.69598389 210.78390503 0.83641082]	[5.85461426e+02 8.95925537e+02 7.92716861e-01]	[6.03448242e+02 8.90728516e+02 8.31496119e-01]	[5.67565857e+02 8.62571533e+02 6.63640857e-01]	[4.90570251e+02 8.93274780e+02 8.05480063e-01]	[4.75071472e+02 8.90690857e+02 7.56204128e-01]	[4.93063080e+02 8.59934937e+02 6.92990124e-01]
[523.9208374 236.49583435 0.9433068 ]	[526.42919922 282.684021 0.87830812]	[459.74383545 282.67858887 0.84220326]	[434.01696777 393.05563354 0.81348604]	[418.67703247 500.8067627 0.91594291]	[598.24993896 282.74255371 0.8053627 ]	[611.11669922 392.9803772 0.78749084]	[623.95501709 500.6875 0.89058113]	[523.95941162 505.93264771 0.71271056]	[480.31225586 508.46240234 0.68625402]	[482.87744141 680.41070557 0.84735215]	[4.85380493e+02 8.49670044e+02 8.41269493e-01]	[567.5758667 503.44039917 0.67400378]	[567.53729248 682.85632324 0.84008682]	[5.80367798e+02 8.52181519e+02 8.10726047e-01]	[511.02172852 221.13560486 0.84881884]	[541.74133301 218.66998291 0.90393841]	[493.05194092 210.81375122 0.76182449]	[559.84033203 208.34745789 0.86331493]	[5.85449829e+02 8.95899353e+02 8.00072432e-01]	[6.03433838e+02 8.90713806e+02 8.37272823e-01]	[5.67573303e+02 8.62549805e+02 6.69324458e-01]	[4.90562103e+02 8.93260498e+02 8.05499673e-01]	[4.75066620e+02 8.90671204e+02 7.51924276e-01]	[4.93075256e+02 8.57404297e+02 6.91281438e-01]
[526.4498291 236.45639038 0.92218262]	[528.98937988 282.67245483 0.85355186]	[462.21765137 282.68286133 0.840361 ]	[436.66845703 395.54058838 0.85716671]	[421.19268799 500.83657837 0.91983271]	[600.8526001 282.72747803 0.82661629]	[616.20117188 387.89630127 0.76727951]	[626.43035889 498.2699585 0.8927322 ]	[526.44213867 505.88311768 0.70133907]	[482.72720337 505.91766357 0.69672519]	[482.89822388 682.94763184 0.86008823]	[4.85413696e+02 8.49703735e+02 8.40114236e-01]	[572.66271973 503.40512085 0.66391712]	[570.0255127 682.88812256 0.83029377]	[5.80359863e+02 8.49768372e+02 8.09460998e-01]	[516.14758301 218.67153931 0.8609643 ]	[541.87988281 218.62078857 0.92254895]	[498.12759399 210.787323 0.76911938]	[562.31561279 210.79568481 0.88665223]	[5.85430115e+02 8.95895142e+02 8.05221796e-01]	[6.03415283e+02 8.90709839e+02 8.37243378e-01]	[5.67552002e+02 8.62493164e+02 6.71284676e-01]	[4.90542816e+02 8.93264099e+02 8.09647918e-01]	[4.72586456e+02 8.90674438e+02 7.56900728e-01]	[4.93120209e+02 8.57453613e+02 6.91944599e-01]
[529.07427979 236.47628784 0.89241618]	[531.59558105 280.23562622 0.84647065]	[462.36077881 282.68002319 0.82990974]	[439.10290527 395.5574646 0.87093353]	[421.35754395 503.2527771 0.90475136]	[603.31695557 282.68637085 0.84041655]	[621.3326416 390.45956421 0.7866255 ]	[626.56872559 498.21514893 0.88338888]	[528.99926758 503.41741943 0.68470317]	[482.81359863 503.42459106 0.70122665]	[482.92269897 682.89874268 0.85235268]	[4.85443298e+02 8.49670776e+02 8.34520340e-01]	[580.22595215 503.41226196 0.67552602]	[570.0723877 682.88604736 0.82913435]	[5.80364868e+02 8.49764160e+02 8.07972133e-01]	[518.75274658 218.6778717 0.87761289]	[544.35333252 218.66929626 0.91040123]	[500.6987915 210.78970337 0.81179237]	[562.41131592 210.86805725 0.89496565]	[5.85415955e+02 8.95896484e+02 8.02223563e-01]	[6.03406189e+02 8.90711731e+02 8.31552148e-01]	[5.67548279e+02 8.62490845e+02 6.69310272e-01]	[4.90517395e+02 8.93248779e+02 8.08536053e-01]	[4.72579895e+02 8.90647583e+02 7.49207854e-01]	[4.95632294e+02 8.57432129e+02 6.95757031e-01]
[534.16668701 236.49473572 0.89694083]	[536.64685059 282.7053833 0.84416068]	[464.82571411 282.72747803 0.81434166]	[439.20361328 398.06390381 0.89984822]	[423.83346558 500.85919189 0.89546347]	[603.43719482 282.69610596 0.84823614]	[623.86395264 390.50195312 0.79187518]	[629.06695557 500.72802734 0.8787837 ]	[531.54937744 503.41281128 0.66697693]	[482.84259033 503.41854858 0.69459176]	[482.93371582 682.93170166 0.85715115]	[4.85431915e+02 8.49663940e+02 8.33381712e-01]	[580.36132812 505.88336182 0.67948717]	[572.66094971 682.85522461 0.81211144]	[5.80350708e+02 8.49764221e+02 8.04235935e-01]	[521.23071289 221.11738586 0.88812923]	[544.50952148 221.10653687 0.88678396]	[500.84637451 208.28288269 0.80458403]	[564.99658203 210.84925842 0.88174081]	[5.85437134e+02 8.95916626e+02 7.97527134e-01]	[6.03426758e+02 8.90726807e+02 8.35292697e-01]	[5.67523743e+02 8.62488464e+02 6.72772408e-01]	[4.90518311e+02 8.93265381e+02 8.00016820e-01]	[4.72571472e+02 8.90657471e+02 7.42159963e-01]	[4.95629517e+02 8.57406555e+02 6.96393251e-01]
[539.2019043 236.4889679 0.92035055]	[539.17749023 282.71697998 0.86031365]	[464.93725586 282.72036743 0.80544031]	[439.28564453 395.6484375 0.8928743 ]	[426.45346069 500.87503052 0.86358702]	[605.86431885 282.69989014 0.84579271]	[623.96240234 393.01037598 0.80292481]	[629.11346436 500.72717285 0.87407362]	[531.5546875 503.40707397 0.66568029]	[482.87866211 503.39361572 0.69349682]	[485.34872437 682.90240479 0.847022 ]	[4.85428650e+02 8.49648804e+02 8.33460212e-01]	[580.3494873 505.89077759 0.67397445]	[575.15466309 680.35296631 0.79932147]	[5.80341248e+02 8.49746948e+02 8.03629875e-01]	[521.3572998 221.13415527 0.89841026]	[547.00213623 221.10122681 0.87523305]	[503.24884033 208.28442383 0.80273104]	[567.45904541 210.87652588 0.85749543]	[5.85416992e+02 8.95930237e+02 7.94764876e-01]	[6.03411621e+02 8.90737488e+02 8.33642721e-01]	[5.67515015e+02 8.60000977e+02 6.74482942e-01]	[4.90521240e+02 8.93282837e+02 7.93904185e-01]	[4.72574921e+02 8.90668945e+02 7.39423156e-01]	[4.95621735e+02 8.57385559e+02 6.96698248e-01]
[539.28973389 236.48310852 0.92973745]	[541.6819458 282.76409912 0.88095999]	[470.02047729 282.71939087 0.78757662]	[441.69366455 395.52355957 0.8752147 ]	[434.02685547 500.8399353 0.8627665 ]	[605.94830322 282.77990723 0.82998657]	[626.40484619 395.51095581 0.81932086]	[629.16418457 500.82125854 0.87373745]	[534.15643311 503.4413147 0.66304994]	[485.40811157 503.42572021 0.67341149]	[485.36767578 680.41693115 0.83483827]	[4.85416992e+02 8.49682434e+02 8.36249113e-01]	[582.79022217 505.93716431 0.68029469]	[575.16052246 680.38580322 0.80710405]	[5.80334717e+02 8.49754761e+02 8.02318931e-01]	[523.78582764 221.14370728 0.89334708]	[549.4887085 221.11047363 0.86056995]	[503.26641846 205.79051208 0.81504864]	[567.5401001 210.88005066 0.8523708 ]	[5.85421082e+02 8.95934998e+02 7.91571796e-01]	[6.03411438e+02 8.90742493e+02 8.30422699e-01]	[5.67515808e+02 8.62490295e+02 6.78241611e-01]	[4.90512054e+02 8.93298706e+02 7.94483602e-01]	[4.72565399e+02 8.90690979e+02 7.40281701e-01]	[4.95618042e+02 8.57442505e+02 6.99306071e-01]
[541.74041748 236.52560425 0.93558156]	[541.75775146 285.24389648 0.89376724]	[472.59127808 282.73474121 0.78678542]	[441.78189087 395.55715942 0.87394774]	[436.58859253 500.83502197 0.881486 ]	[606.00085449 282.78286743 0.82698798]	[626.43243408 395.58221436 0.82558572]	[631.61602783 500.86715698 0.87113231]	[536.72558594 503.42962646 0.66935676]	[487.95166016 505.88546753 0.64961433]	[485.44949341 680.37597656 0.82137793]	[4.85445526e+02 8.49642334e+02 8.27191591e-01]	[582.85229492 505.91287231 0.68206197]	[577.70556641 677.81060791 0.79800504]	[5.80334229e+02 8.49717468e+02 7.99684644e-01]	[523.86804199 221.19570923 0.88409501]	[549.59173584 221.15066528 0.84600008]	[503.32312012 210.78942871 0.81705141]	[567.58703613 213.29548645 0.84815699]	[5.85398376e+02 8.95935486e+02 7.92372346e-01]	[6.03408691e+02 8.90743408e+02 8.22315097e-01]	[5.67514771e+02 8.59990967e+02 6.80358350e-01]	[4.90508453e+02 8.93312805e+02 7.90025473e-01]	[4.72578888e+02 8.90689880e+02 7.35754848e-01]	[4.95639404e+02 8.57383118e+02 6.92876399e-01]
[541.74023438 236.52566528 0.93566936]	[541.7612915 285.2449646 0.89454114]	[472.59176636 282.73620605 0.7865811 ]	[441.78198242 395.54858398 0.87186486]	[436.58538818 500.8286438 0.87964272]	[606.00238037 282.78222656 0.8274923 ]	[626.43188477 395.57305908 0.82297802]	[631.61889648 500.86578369 0.87109935]	[536.72393799 503.4128418 0.67193937]	[487.95379639 503.42669678 0.6516825 ]	[485.45425415 680.33123779 0.81599194]	[4.85446777e+02 8.49642273e+02 8.26471508e-01]	[582.84918213 505.89981079 0.68308163]	[577.71429443 677.80328369 0.79862672]	[5.80324158e+02 8.49722107e+02 7.98468351e-01]	[523.86773682 221.19496155 0.88410461]	[549.59155273 221.15107727 0.8458885 ]	[503.32055664 210.78791809 0.81782269]	[567.58544922 213.29721069 0.84880233]	[5.85412048e+02 8.95935608e+02 7.89784491e-01]	[6.03415161e+02 8.90742615e+02 8.23515177e-01]	[5.67501404e+02 8.59999512e+02 6.84382558e-01]	[4.90509369e+02 8.93309692e+02 7.89984107e-01]	[4.72580322e+02 8.90688660e+02 7.34758973e-01]	[4.95639587e+02 8.57385620e+02 6.91488683e-01]
[541.81585693 236.53135681 0.93764293]	[541.85113525 282.77285767 0.9030571 ]	[475.13412476 282.69155884 0.79915076]	[441.84552002 395.53982544 0.86651236]	[436.6605835 500.82192993 0.89789319]	[606.10314941 285.28045654 0.8149789 ]	[626.50512695 395.62454224 0.83801436]	[631.63043213 500.83572388 0.86963177]	[539.21002197 503.36767578 0.68334675]	[490.54449463 503.38308716 0.64734393]	[485.4725647 680.32556152 0.80991817]	[4.85439331e+02 8.49663330e+02 8.26974750e-01]	[582.87811279 503.41217041 0.68429101]	[577.73431396 677.76879883 0.80087918]	[5.80331482e+02 8.49734558e+02 7.97079980e-01]	[523.96026611 221.19094849 0.88232952]	[552.13433838 221.16722107 0.83915699]	[503.39065552 210.78520203 0.81613451]	[570.04614258 210.89707947 0.84301925]	[5.85404724e+02 8.95939880e+02 7.89972961e-01]	[6.03411316e+02 8.90747314e+02 8.22757661e-01]	[5.67509155e+02 8.60018372e+02 6.78596973e-01]	[4.90487335e+02 8.93342346e+02 7.79541075e-01]	[4.72557434e+02 8.90716553e+02 7.31408119e-01]	[4.95643707e+02 8.57411682e+02 6.97104156e-01]
[541.94885254 236.57752991 0.93989581]	[544.28912354 282.765625 0.89847076]	[477.68017578 282.67382812 0.81954384]	[444.33166504 395.50872803 0.8555963 ]	[439.09655762 500.79266357 0.90281492]	[608.59448242 285.30181885 0.80159593]	[626.57672119 395.59786987 0.82668138]	[634.2109375 500.86151123 0.85489094]	[539.29925537 503.42526245 0.68454278]	[493.07485962 503.43725586 0.64447504]	[487.93432617 677.80157471 0.80113244]	[4.85447327e+02 8.49678528e+02 8.26273382e-01]	[582.93829346 505.93371582 0.68599916]	[577.77954102 675.22637939 0.80926418]	[5.80324951e+02 8.49742065e+02 7.92852461e-01]	[526.46209717 223.65869141 0.86436707]	[559.71887207 223.67720032 0.86070657]	[505.93060303 210.80711365 0.81125677]	[577.69744873 210.89727783 0.84661847]	[5.85397095e+02 8.95941406e+02 7.85219967e-01]	[6.03402710e+02 8.90750671e+02 8.19550276e-01]	[5.67504639e+02 8.62507080e+02 6.74077213e-01]	[4.88023895e+02 8.93361938e+02 7.78462470e-01]	[4.72553772e+02 8.90728455e+02 7.32132196e-01]	[4.95656097e+02 8.57429932e+02 6.96240902e-01]
[544.30725098 236.59109497 0.94024718]	[544.33514404 282.76535034 0.89748621]	[477.72692871 282.67855835 0.82423562]	[444.37814331 395.57351685 0.85696465]	[439.11599731 500.81155396 0.90387124]	[611.07714844 285.32293701 0.79529291]	[626.62298584 395.60717773 0.8285265 ]	[634.21246338 500.85577393 0.85492599]	[541.72692871 503.43481445 0.69335169]	[495.5909729 503.44039917 0.64562702]	[487.92471313 677.7913208 0.80369806]	[4.85447693e+02 8.49657837e+02 8.25071573e-01]	[582.99157715 505.95108032 0.68898088]	[577.79705811 677.77185059 0.81298673]	[5.80336060e+02 8.49739868e+02 7.92677820e-01]	[526.50756836 223.68548584 0.85799438]	[559.75891113 223.69941711 0.8679859 ]	[505.98907471 210.79449463 0.80622053]	[577.77746582 210.88484192 0.85624385]	[5.85398560e+02 8.95942261e+02 7.82055020e-01]	[6.03406006e+02 8.90749451e+02 8.15620780e-01]	[5.67508362e+02 8.62506897e+02 6.70332670e-01]	[4.88003235e+02 8.93357666e+02 7.83402443e-01]	[4.72543274e+02 8.90720947e+02 7.34737873e-01]	[4.95657013e+02 8.57406006e+02 7.01895356e-01]
[544.32897949 236.62722778 0.93625307]	[544.36108398 285.2399292 0.89374721]	[477.7326355 282.70999146 0.82068098]	[444.41940308 395.61712646 0.85593152]	[439.1427002 500.85073853 0.90519035]	[611.14477539 287.79788208 0.79053915]	[626.61700439 395.51824951 0.80893505]	[636.72650146 500.80014038 0.84684962]	[541.75231934 503.42456055 0.69263601]	[495.63128662 503.42749023 0.64647937]	[487.99420166 675.25469971 0.79970098]	[4.85445679e+02 8.49651733e+02 8.25123787e-01]	[585.34954834 505.93786621 0.68503386]	[577.77764893 675.29302979 0.81098133]	[5.80326355e+02 8.49747253e+02 7.91702747e-01]	[526.52954102 223.73577881 0.85179484]	[559.78955078 223.75158691 0.87069827]	[506.003479 210.79679871 0.80538225]	[580.24121094 210.89250183 0.86516297]	[5.85386963e+02 8.95952515e+02 7.83312917e-01]	[6.03398987e+02 8.90762512e+02 8.17463279e-01]	[5.67508362e+02 8.62512024e+02 6.69538021e-01]	[4.87990265e+02 8.93379456e+02 7.79433966e-01]	[4.72534851e+02 8.90734558e+02 7.32898355e-01]	[4.95651917e+02 8.57392029e+02 7.01020062e-01]
[544.34362793 236.63604736 0.93503284]	[544.38476562 285.23144531 0.89406371]	[480.11953735 282.68991089 0.82505542]	[444.44833374 398.06100464 0.86072099]	[439.17507935 500.85223389 0.91239798]	[611.1628418 285.32931519 0.79023331]	[626.628479 395.57394409 0.81233197]	[636.79943848 500.79724121 0.84878081]	[541.77844238 503.40472412 0.69583428]	[495.65661621 503.4140625 0.64666355]	[488.02111816 675.28747559 0.79597497]	[4.85442780e+02 8.49639526e+02 8.25736046e-01]	[585.38653564 505.91421509 0.68277872]	[577.77593994 677.7791748 0.81163102]	[5.80318726e+02 8.49760620e+02 7.92181849e-01]	[528.96350098 223.74694824 0.84842014]	[559.80780029 223.75253296 0.87431657]	[506.02514648 208.34651184 0.80240303]	[580.25854492 210.90162659 0.86720479]	[5.85379639e+02 8.95966980e+02 7.78223753e-01]	[6.03386658e+02 8.90775696e+02 8.16805363e-01]	[5.67505737e+02 8.62525757e+02 6.71031356e-01]	[4.88003632e+02 8.93381226e+02 7.81429827e-01]	[4.72546356e+02 8.90732666e+02 7.33723998e-01]	[4.95635590e+02 8.57377258e+02 7.01630175e-01]
[544.34515381 236.63140869 0.93561256]	[544.41455078 282.76974487 0.893641 ]	[480.13418579 282.67999268 0.82854027]	[446.9432373 395.64822388 0.84053355]	[439.181427 500.83938599 0.91285634]	[613.67376709 287.79669189 0.78795314]	[626.63922119 398.04730225 0.81748444]	[639.26080322 500.82110596 0.85050499]	[541.8125 503.40643311 0.70275944]	[495.69732666 503.4140625 0.652574 ]	[490.48971558 675.27154541 0.79682779]	[4.85458405e+02 8.49641846e+02 8.23874533e-01]	[585.42596436 505.91744995 0.68340784]	[577.78643799 677.80578613 0.81412804]	[5.80322876e+02 8.49751099e+02 7.92622745e-01]	[528.97064209 223.7366333 0.84813678]	[559.81958008 223.74736023 0.87473541]	[508.47155762 210.78108215 0.79367399]	[580.30230713 210.90847778 0.87669396]	[5.85362854e+02 8.95952515e+02 7.82514691e-01]	[6.03373779e+02 8.90770020e+02 8.16257536e-01]	[5.67517578e+02 8.62506775e+02 6.71725333e-01]	[4.87990540e+02 8.93374146e+02 7.80794442e-01]	[4.72541565e+02 8.90721497e+02 7.32530892e-01]	[4.95656769e+02 8.57375000e+02 7.05353439e-01]
[544.34289551 236.63627625 0.93508339]	[544.43212891 282.77130127 0.89138615]	[480.13299561 282.69546509 0.82684249]	[446.95401001 398.04147339 0.84074271]	[439.18444824 500.84860229 0.91634631]	[613.70257568 285.32891846 0.78593814]	[629.03125 398.13381958 0.82532734]	[639.27966309 500.83517456 0.85232133]	[541.83178711 503.4024353 0.70728546]	[498.12887573 503.40753174 0.65655529]	[488.0138855 677.7756958 0.79773545]	[4.85453827e+02 8.49660095e+02 8.26799214e-01]	[585.45629883 505.91564941 0.68428981]	[577.77911377 677.81848145 0.81351525]	[5.80313232e+02 8.49776062e+02 7.93285966e-01]	[528.97338867 223.743927 0.84754717]	[559.81872559 226.21365356 0.87432146]	[508.48095703 210.80645752 0.79360092]	[580.30169678 213.29269409 0.8791889 ]	[5.85362732e+02 8.95961182e+02 7.81690538e-01]	[6.03367920e+02 8.90778564e+02 8.14441919e-01]	[5.67511780e+02 8.62535522e+02 6.74756944e-01]	[4.87978729e+02 8.93376160e+02 7.83359230e-01]	[4.72536194e+02 8.90727051e+02 7.36672819e-01]	[4.95649139e+02 8.57400513e+02 7.06020951e-01]
[544.33831787 236.64265442 0.93478411]	[544.45947266 282.77185059 0.8884207 ]	[480.1628418 282.69302368 0.83217758]	[449.48831177 395.5977478 0.82772321]	[439.17633057 500.82208252 0.91155994]	[613.71820068 285.33010864 0.78575575]	[629.04528809 398.13272095 0.82486761]	[639.29748535 500.82714844 0.85339224]	[541.83074951 503.41363525 0.70463675]	[498.1229248 503.41464233 0.6555987 ]	[490.48648071 675.27813721 0.79554647]	[4.85445496e+02 8.49638794e+02 8.25468481e-01]	[585.45898438 505.93579102 0.68315488]	[580.22021484 677.83258057 0.81747413]	[5.80295898e+02 8.49750000e+02 7.90188551e-01]	[528.97009277 223.75880432 0.84739345]	[559.80621338 226.22673035 0.87366027]	[508.47045898 210.80807495 0.79637259]	[580.29840088 213.29310608 0.88118243]	[5.82987061e+02 8.95944458e+02 7.82818556e-01]	[6.03353760e+02 8.90771240e+02 8.12182069e-01]	[5.67484253e+02 8.62495728e+02 6.78021193e-01]	[4.87994751e+02 8.93360291e+02 7.78514743e-01]	[4.72542419e+02 8.90709961e+02 7.30182648e-01]	[4.95643494e+02 8.57370728e+02 7.05640435e-01]
[544.32458496 236.63322449 0.9367274 ]	[544.46411133 282.75241089 0.8906163 ]	[480.17425537 282.6730957 0.83627677]	[449.48413086 395.60491943 0.8306303 ]	[439.18057251 500.84048462 0.91237426]	[613.70446777 285.31790161 0.78715986]	[629.05279541 398.1305542 0.82416737]	[639.30609131 500.8269043 0.85383439]	[541.84350586 503.43835449 0.70662379]	[498.1295166 505.8822937 0.65773523]	[490.47869873 675.2510376 0.79765129]	[4.85447174e+02 8.49636292e+02 8.24540615e-01]	[585.47180176 505.95870972 0.68681538]	[580.23168945 677.81756592 0.81901079]	[5.80289368e+02 8.49742004e+02 7.89517760e-01]	[526.54754639 223.74363708 0.85017896]	[559.78765869 226.21980286 0.87097269]	[508.46154785 210.7961731 0.7945255 ]	[580.28631592 210.92790222 0.88104004]	[5.82987183e+02 8.95938782e+02 7.86423862e-01]	[6.03352234e+02 8.90765503e+02 8.14660311e-01]	[5.67477600e+02 8.60012817e+02 6.78199887e-01]	[4.87996704e+02 8.93361145e+02 7.77553856e-01]	[4.72544189e+02 8.90711548e+02 7.29762495e-01]	[4.95645721e+02 8.57370239e+02 7.03499615e-01]
[544.30474854 236.61820984 0.93973559]	[544.45721436 282.74810791 0.89178187]	[480.16537476 282.67382812 0.83529574]	[449.49688721 395.60925293 0.82939577]	[439.17816162 500.85198975 0.91139925]	[613.70953369 285.31460571 0.78672385]	[629.05377197 398.13095093 0.82316047]	[639.3026123 500.82009888 0.85381413]	[541.83605957 505.8984375 0.7061103 ]	[495.69631958 505.90353394 0.6549722 ]	[490.48217773 675.25878906 0.79812115]	[4.85440674e+02 8.49615417e+02 8.23852062e-01]	[585.4730835 508.44934082 0.68678838]	[580.22399902 677.84417725 0.81901568]	[5.80280457e+02 8.49729553e+02 7.86638558e-01]	[526.52264404 223.72024536 0.85640228]	[559.76104736 223.75485229 0.86781347]	[506.0291748 208.3510437 0.79307228]	[580.26861572 210.91810608 0.88129753]	[5.85375854e+02 8.95932373e+02 7.92369366e-01]	[6.03372925e+02 8.90750305e+02 8.21638465e-01]	[5.67455750e+02 8.59991455e+02 6.85664773e-01]	[4.88014038e+02 8.93348206e+02 7.80290365e-01]	[4.72557922e+02 8.90702148e+02 7.29823470e-01]	[4.95626892e+02 8.54929749e+02 7.03366697e-01]
[544.28674316 236.61074829 0.93940812]	[544.45501709 282.75857544 0.89093214]	[480.15759277 282.68310547 0.83317035]	[449.49108887 395.62432861 0.83066714]	[439.18447876 500.85543823 0.91116643]	[613.71582031 285.32000732 0.78575766]	[629.06085205 398.15927124 0.8226825 ]	[639.30596924 500.80847168 0.85422909]	[541.82775879 505.90774536 0.70376354]	[495.66036987 505.91488647 0.65163767]	[488.02059937 675.24572754 0.79936934]	[4.85435852e+02 8.49618286e+02 8.26382637e-01]	[585.47595215 508.45535278 0.68788815]	[580.23681641 677.84637451 0.82135004]	[5.80269226e+02 8.49720093e+02 7.86721051e-01]	[526.49639893 223.70562744 0.86181271]	[559.7401123 223.74569702 0.86458665]	[506.01101685 208.35131836 0.79194176]	[580.23706055 210.92497253 0.87702835]	[5.85361328e+02 8.95924927e+02 7.96420336e-01]	[6.03352478e+02 8.90749695e+02 8.23913097e-01]	[5.67456726e+02 8.59975098e+02 6.87528312e-01]	[4.88018799e+02 8.93337708e+02 7.83909380e-01]	[4.72567383e+02 8.90694641e+02 7.30176270e-01]	[4.95619629e+02 8.54932129e+02 7.04811513e-01]
[541.94842529 236.58424377 0.94401747]	[544.45788574 282.75421143 0.89072615]	[480.15692139 282.68209839 0.83303285]	[449.47729492 395.59356689 0.8285681 ]	[439.17797852 500.84945679 0.9117409 ]	[616.19219971 285.33126831 0.78396451]	[629.06054688 398.17547607 0.82533014]	[639.29370117 500.82852173 0.85304224]	[541.81866455 505.91448975 0.70361751]	[495.64840698 505.91744995 0.65314198]	[490.48535156 675.20581055 0.79944754]	[4.85431915e+02 8.49637329e+02 8.28550398e-01]	[585.46118164 508.47073364 0.68833518]	[580.23358154 677.85076904 0.81996095]	[5.80273560e+02 8.49731140e+02 7.87008643e-01]	[526.47747803 223.68270874 0.86695784]	[559.71405029 223.71046448 0.85907 ]	[505.99633789 210.83250427 0.79576623]	[577.78497314 210.92115784 0.86986876]	[5.85387634e+02 8.95925598e+02 7.96597898e-01]	[6.03382141e+02 8.90740845e+02 8.26613784e-01]	[5.67450378e+02 8.59986816e+02 6.84742868e-01]	[4.88026123e+02 8.93364563e+02 7.84327388e-01]	[4.72573486e+02 8.90721802e+02 7.35111177e-01]	[4.95615692e+02 8.57370972e+02 7.03666568e-01]
[541.91809082 236.58029175 0.94282931]	[544.44012451 282.75976562 0.89152771]	[480.15029907 282.70523071 0.82853746]	[449.46972656 395.60510254 0.83109313]	[439.16055298 500.8430481 0.90927237]	[613.71020508 285.30963135 0.7851373 ]	[629.06054688 398.13720703 0.82234466]	[639.29443359 500.81695557 0.85186434]	[541.81005859 505.91021729 0.70367849]	[495.64471436 505.90527344 0.65354389]	[490.49493408 672.74725342 0.80108732]	[4.85433380e+02 8.49654480e+02 8.28262925e-01]	[585.45257568 508.47515869 0.68780965]	[580.22045898 677.84631348 0.81771022]	[5.80258728e+02 8.49729065e+02 7.84653664e-01]	[526.45251465 223.6741333 0.87070894]	[557.2545166 223.70874023 0.8517189 ]	[505.987854 210.8163147 0.79375565]	[577.73455811 213.30151367 0.86947834]	[5.85403442e+02 8.95918579e+02 8.00984859e-01]	[6.03392090e+02 8.90730347e+02 8.30799401e-01]	[5.65040894e+02 8.59985840e+02 6.89791322e-01]	[4.88016632e+02 8.93377502e+02 7.80495226e-01]	[4.72559509e+02 8.90732056e+02 7.33313322e-01]	[4.95619843e+02 8.57391907e+02 7.03393936e-01]
[541.88037109 236.58088684 0.93715185]	[544.4251709 282.7638855 0.89251167]	[480.1361084 282.70574951 0.82718092]	[449.44210815 395.58459473 0.83133948]	[439.15841675 500.83297729 0.91150594]	[613.68908691 285.31835938 0.78619522]	[629.05200195 398.15664673 0.8260361 ]	[639.28912354 500.8190918 0.85144222]	[541.80267334 505.92718506 0.70088851]	[495.64498901 505.91738892 0.65308934]	[488.01971436 675.24084473 0.79955041]	[4.85432556e+02 8.49645142e+02 8.28503966e-01]	[585.44110107 508.50009155 0.68804973]	[580.23876953 680.31524658 0.82248217]	[5.80262756e+02 8.49720459e+02 7.84031749e-01]	[526.40917969 223.67765808 0.87315494]	[557.18640137 223.70574951 0.84157723]	[505.95297241 210.85879517 0.79783314]	[577.69232178 213.30326843 0.8710283 ]	[5.85420654e+02 8.95929077e+02 7.97109067e-01]	[6.03406311e+02 8.90734192e+02 8.30239058e-01]	[5.65036438e+02 8.59975647e+02 6.90818071e-01]	[4.88014099e+02 8.93379822e+02 7.83339798e-01]	[4.72554443e+02 8.90734070e+02 7.35548615e-01]	[4.95618500e+02 8.57381958e+02 7.03236341e-01]
[541.85369873 236.58528137 0.93556935]	[544.41516113 282.77697754 0.89289242]	[480.13519287 282.72653198 0.82391518]	[449.45108032 395.58554077 0.82819045]	[439.15139771 500.83786011 0.91229427]	[613.68566895 285.31344604 0.78670382]	[629.05444336 398.11962891 0.82150161]	[639.2802124 500.80984497 0.84994483]	[541.80419922 505.91555786 0.70099014]	[495.64746094 505.91488647 0.65167117]	[488.00799561 675.24523926 0.80105013]	[4.85436371e+02 8.49634399e+02 8.26883078e-01]	[585.43304443 508.4788208 0.68849093]	[580.23602295 680.30944824 0.82050252]	[5.80258423e+02 8.49709167e+02 7.83619165e-01]	[524.01190186 223.68147278 0.87762797]	[554.68774414 223.69615173 0.83874774]	[505.87652588 210.81988525 0.80626243]	[575.19927979 210.91796875 0.86437416]	[5.8541510e+02 8.9592749e+02 7.9509753e-01]	[6.03398315e+02 8.90734253e+02 8.28702331e-01]	[5.65037842e+02 8.59963501e+02 6.93649471e-01]	[4.88010498e+02 8.93375000e+02 7.83185601e-01]	[4.72558472e+02 8.90727905e+02 7.35342264e-01]	[4.95620514e+02 8.57369507e+02 7.03170598e-01]
[541.83459473 236.5639801 0.93739676]	[544.37902832 282.78222656 0.89465082]	[477.74490356 282.73123169 0.81930888]	[449.43060303 395.56643677 0.83002794]	[439.1499939 500.8453064 0.91137332]	[613.64440918 285.32168579 0.78779936]	[629.03100586 398.11242676 0.82027894]	[636.80401611 500.82531738 0.84839392]	[541.78619385 505.91140747 0.70071948]	[495.63943481 505.90206909 0.65246689]	[488.01281738 675.23144531 0.80113935]	[4.85435059e+02 8.49616394e+02 8.26255083e-01]	[585.41534424 508.47766113 0.68752289]	[580.25061035 680.31555176 0.82491398]	[5.80257507e+02 8.49700195e+02 7.82828271e-01]	[523.99261475 223.66825867 0.88073111]	[554.63659668 223.66403198 0.8355757 ]	[503.48413086 210.7999115 0.81206149]	[572.66809082 210.89894104 0.85828358]	[5.85414368e+02 8.95926575e+02 7.96731770e-01]	[6.03397217e+02 8.90731934e+02 8.32725406e-01]	[5.65033997e+02 8.59948608e+02 6.92593575e-01]	[4.88012299e+02 8.93361084e+02 7.82956779e-01]	[4.72558868e+02 8.90715637e+02 7.33732462e-01]	[4.95623077e+02 8.57360168e+02 7.01544225e-01]
[541.81140137 236.5630188 0.93342978]	[544.35766602 282.78085327 0.89650226]	[477.72235107 282.724823 0.81858593]	[449.42892456 395.54794312 0.83211017]	[439.1383667 500.84237671 0.91031933]	[611.15789795 285.32098389 0.78954738]	[629.02850342 398.10662842 0.82751709]	[636.79205322 500.80630493 0.8476544 ]	[541.77185059 505.91799927 0.69743282]	[495.628479 505.9078064 0.65101331]	[488.01385498 675.20513916 0.80341613]	[4.85445282e+02 8.49626587e+02 8.25453639e-01]	[585.39862061 508.48370361 0.68743616]	[580.22949219 680.33325195 0.8225072 ]	[5.80262817e+02 8.49694214e+02 7.83047080e-01]	[523.97314453 223.68331909 0.87891024]	[552.12438965 221.21112061 0.83383763]	[503.47131348 210.84403992 0.80990297]	[572.63409424 210.89979553 0.86192882]	[5.85414368e+02 8.95923828e+02 7.96635568e-01]	[6.03401978e+02 8.90729309e+02 8.32743883e-01]	[5.65032715e+02 8.59945312e+02 6.94393039e-01]	[4.88010468e+02 8.93373291e+02 7.83965290e-01]	[4.72561920e+02 8.90726440e+02 7.36139059e-01]	[4.95638306e+02 8.57370544e+02 7.01464713e-01]
[541.79370117 236.5602417 0.93262625]	[544.33538818 285.24035645 0.89722395]	[477.70950317 282.73193359 0.81641275]	[446.97134399 395.51733398 0.82781833]	[439.12261963 500.82122803 0.90740287]	[611.12127686 285.32797241 0.79160821]	[626.65032959 398.04370117 0.81456918]	[636.77337646 500.76226807 0.84423023]	[541.75518799 505.91592407 0.69468564]	[495.61657715 505.90618896 0.64962924]	[488.01498413 675.21118164 0.80406559]	[4.85447021e+02 8.49622070e+02 8.24631333e-01]	[585.37713623 508.47439575 0.6897763 ]	[580.2199707 680.33831787 0.821661 ]	[5.80263550e+02 8.49694458e+02 7.85165191e-01]	[523.95220947 223.67759705 0.87809604]	[552.09893799 221.20785522 0.8348406 ]	[503.43637085 210.82498169 0.80565268]	[572.62908936 210.91792297 0.86282587]	[5.85399353e+02 8.95928345e+02 7.97223747e-01]	[6.03386841e+02 8.90734985e+02 8.34104359e-01]	[5.65037048e+02 8.59937683e+02 6.95871174e-01]	[4.88008484e+02 8.93375061e+02 7.81738281e-01]	[4.72559357e+02 8.90727051e+02 7.34566212e-01]	[4.95641968e+02 8.57364441e+02 7.02705085e-01]
[541.76464844 236.5464325 0.92962438]	[544.32165527 285.24978638 0.89780337]	[477.7038269 282.73425293 0.8156547 ]	[446.93673706 395.50085449 0.83195496]	[439.11019897 500.80810547 0.90479064]	[611.10028076 287.80197144 0.79181242]	[626.63183594 395.6305542 0.81295675]	[636.75494385 500.7718811 0.84568381]	[541.74572754 503.43933105 0.69504631]	[495.6232605 503.42941284 0.65141904]	[488.00363159 675.20544434 0.80554545]	[4.85450897e+02 8.49610840e+02 8.22805166e-01]	[585.34667969 505.97238159 0.69151843]	[580.21704102 680.34210205 0.82225657]	[5.80263062e+02 8.49704956e+02 7.85544693e-01]	[523.91741943 221.2073822 0.8786906 ]	[552.0748291 221.1915741 0.83522934]	[503.41421509 208.3527832 0.79527533]	[572.62744141 210.92686462 0.8667537 ]	[5.85409485e+02 8.95940735e+02 7.97883570e-01]	[6.03393738e+02 8.90744690e+02 8.37257743e-01]	[5.65032654e+02 8.59957947e+02 6.99128807e-01]	[4.88011963e+02 8.93360901e+02 7.80822575e-01]	[4.72562927e+02 8.90712891e+02 7.31575966e-01]	[4.95642487e+02 8.54938782e+02 7.02739537e-01]
[541.75256348 236.54129028 0.93032515]	[544.30517578 285.26367188 0.89763391]	[477.6897583 282.75866699 0.81026036]	[446.94113159 395.49707031 0.83120716]	[439.11480713 500.81918335 0.90388584]	[611.06744385 285.33026123 0.7946595 ]	[626.61383057 395.57650757 0.8105433 ]	[636.74658203 500.77828979 0.84575605]	[541.73095703 503.42044067 0.69581652]	[495.60635376 503.41491699 0.65157038]	[490.47695923 672.73950195 0.80249149]	[4.85445068e+02 8.49633789e+02 8.24499965e-01]	[585.34240723 505.94885254 0.69250423]	[580.21813965 680.33581543 0.82206011]	[5.80254395e+02 8.49715088e+02 7.84033656e-01]	[523.90136719 223.66522217 0.87884325]	[549.59936523 221.17529297 0.83811677]	[503.43109131 210.88085938 0.7937749 ]	[572.58312988 210.91259766 0.86531317]	[5.85395935e+02 8.95935242e+02 7.95636058e-01]	[6.03386658e+02 8.90744141e+02 8.33506525e-01]	[5.65029541e+02 8.59967407e+02 6.99331582e-01]	[4.88016998e+02 8.93378113e+02 7.82511950e-01]	[4.72563904e+02 8.90733215e+02 7.37070978e-01]	[4.95635681e+02 8.57384644e+02 7.00319469e-01]
[541.74493408 236.52893066 0.93149585]	[544.29504395 285.26721191 0.89749837]	[477.68740845 282.76321411 0.8102209 ]	[446.94110107 393.07574463 0.82607502]	[439.10186768 500.81164551 0.90063041]	[608.62902832 287.79330444 0.79714608]	[626.61950684 395.6060791 0.81566536]	[636.74291992 500.79431152 0.84815276]	[541.7230835 505.90292358 0.69273287]	[493.13226318 505.90133667 0.64984417]	[490.48861694 672.7298584 0.80462462]	[4.85448395e+02 8.49619568e+02 8.23282003e-01]	[585.33959961 508.45925903 0.69230062]	[580.23181152 680.33190918 0.823403 ]	[5.80249756e+02 8.49723572e+02 7.82545805e-01]	[523.88513184 221.20854187 0.88127321]	[549.58050537 221.15316772 0.84122688]	[503.40093994 210.80020142 0.80079424]	[570.09765625 210.90621948 0.8660472 ]	[5.85393250e+02 8.95933044e+02 7.94550359e-01]	[6.03384338e+02 8.90742554e+02 8.30167532e-01]	[5.65025391e+02 8.59979065e+02 7.00766504e-01]	[4.88011810e+02 8.93377014e+02 7.82114804e-01]	[4.72560028e+02 8.90730042e+02 7.36711621e-01]	[4.95646088e+02 8.57363525e+02 7.00171769e-01]
[541.72546387 236.51145935 0.93011302]	[541.95318604 285.27157593 0.89813101]	[477.67010498 282.75366211 0.80861312]	[446.93710327 393.07562256 0.82633269]	[439.09384155 500.82312012 0.89959157]	[608.60272217 287.80154419 0.79988962]	[626.61700439 398.03869629 0.83066738]	[636.73822021 500.80084229 0.84841418]	[541.70239258 505.91311646 0.69069839]	[493.09777832 505.91455078 0.65082806]	[490.48632812 672.73919678 0.8034699 ]	[4.85447906e+02 8.49613342e+02 8.21828842e-01]	[582.98760986 508.47128296 0.69459605]	[580.23126221 680.31811523 0.82095706]	[5.80245239e+02 8.49736755e+02 7.81122446e-01]	[523.86627197 221.18922424 0.8834461 ]	[549.5557251 221.13183594 0.84303814]	[503.38821411 210.79733276 0.80546045]	[570.07409668 210.91111755 0.86987883]	[5.85410950e+02 8.95938232e+02 7.93043673e-01]	[6.03398315e+02 8.90742371e+02 8.30332756e-01]	[5.65017334e+02 8.60001770e+02 7.00806856e-01]	[4.88013214e+02 8.93375916e+02 7.82645941e-01]	[4.72563843e+02 8.90728210e+02 7.37475276e-01]	[4.95641510e+02 8.54940430e+02 7.00046778e-01]
[541.70983887 236.50828552 0.92773438]	[541.93859863 285.27380371 0.89808524]	[477.65444946 282.76300049 0.80489641]	[446.90734863 395.50741577 0.83387822]	[439.08151245 500.80865479 0.89735931]	[608.58959961 287.79217529 0.80034578]	[626.61743164 398.04620361 0.82858229]	[636.72717285 500.78656006 0.84706187]	[541.69482422 505.92489624 0.68936294]	[493.07467651 505.93051147 0.65042442]	[490.49810791 672.72357178 0.80578727]	[4.85448608e+02 8.49612488e+02 8.22375894e-01]	[582.99237061 508.48535156 0.69642293]	[580.20898438 680.35479736 0.81978387]	[5.80239807e+02 8.49744019e+02 7.81384587e-01]	[523.85003662 221.18540955 0.8830229 ]	[549.53100586 221.12954712 0.84466112]	[503.40078735 210.87811279 0.80357826]	[570.04840088 210.894104 0.86794633]	[5.85420837e+02 8.95944641e+02 7.91820943e-01]	[6.03405518e+02 8.90746948e+02 8.29964161e-01]	[5.65015686e+02 8.60011963e+02 7.02504754e-01]	[4.88020325e+02 8.93377991e+02 7.82429993e-01]	[4.72569061e+02 8.90729919e+02 7.37725377e-01]	[4.95641083e+02 8.54938843e+02 7.00567901e-01]
[541.70953369 236.50669861 0.92687041]	[541.9362793 285.26321411 0.89798987]	[477.65344238 282.74743652 0.80742592]	[446.91043091 395.50286865 0.83175278]	[439.0824585 500.80767822 0.89764261]	[608.58459473 285.33135986 0.8005082 ]	[626.61633301 398.04647827 0.82954544]	[636.73138428 500.77651978 0.84738171]	[541.68518066 505.92419434 0.68877411]	[493.0604248 505.93276978 0.65252835]	[490.49868774 672.71600342 0.80570799]	[4.85444733e+02 8.49612793e+02 8.22082877e-01]	[582.98901367 508.47860718 0.69810677]	[577.79516602 680.36004639 0.81982708]	[5.80246521e+02 8.49732788e+02 7.83075333e-01]	[523.85046387 221.18159485 0.88316065]	[549.53125 221.12924194 0.84441376]	[503.39877319 210.87889099 0.8057574 ]	[570.04492188 210.89906311 0.86966443]	[5.85407715e+02 8.95943176e+02 7.91913927e-01]	[6.03395569e+02 8.90748169e+02 8.28958452e-01]	[5.65025208e+02 8.59995300e+02 6.99121356e-01]	[4.88021698e+02 8.93370850e+02 7.83177137e-01]	[4.72571655e+02 8.90725037e+02 7.37058282e-01]	[4.95636505e+02 8.54938232e+02 6.98836744e-01]
[541.69799805 236.5071106 0.92738599]	[541.92553711 285.28427124 0.89846349]	[477.63723755 282.76147461 0.80329174]	[446.88882446 395.49386597 0.8310799 ]	[439.07452393 500.81124878 0.89522058]	[608.57769775 287.80990601 0.80100793]	[626.59912109 395.59234619 0.82504159]	[636.74871826 500.73895264 0.84344923]	[539.31915283 505.91171265 0.68966842]	[493.05517578 505.92196655 0.65373725]	[490.48245239 672.74554443 0.8018387 ]	[4.85445709e+02 8.49625977e+02 8.23348761e-01]	[582.98138428 508.45736694 0.69816208]	[577.7956543 680.35351562 0.81901753]	[5.80245728e+02 8.49741821e+02 7.85448551e-01]	[523.8348999 221.18315125 0.88336098]	[549.52020264 221.12864685 0.84587055]	[503.39306641 210.8837738 0.80140775]	[570.043396 210.88082886 0.86605924]	[5.85405823e+02 8.95946655e+02 7.93493330e-01]	[6.03389954e+02 8.90751587e+02 8.30913246e-01]	[5.65023926e+02 8.60005127e+02 7.01164246e-01]	[4.88009521e+02 8.93377258e+02 7.81861186e-01]	[4.72559845e+02 8.90731201e+02 7.36015081e-01]	[4.95646393e+02 8.57368225e+02 6.98918760e-01]
[truncated: 183 more rows]
