# Supplementary material for: Evaluation of functional tests performance using a camera-based and machine learning approach
Source: PLoS One. 2023 Nov 3;18(11):e0288279. doi: 10.1371/journal.pone.0288279 (PMC10624324; doi:10.1371/journal.pone.0288279)
Supplement: S1 Data — This dataset includes all the extracted keypoints of movements and the associated features and statistics, which were used for the analyses presented in the main manuscript. (ZIP) [file pone.0288279.s001.zip › PLOS_data_28032023/original_movement_data/CSV/000051_SDT_P_crop.csv]

[452.00033569 133.88105774 0.90121925]	[454.5345459 215.92198181 0.88265127]	[387.92868042 215.97062683 0.82156676]	[362.28948975 318.55990601 0.86483699]	[359.71670532 421.14804077 0.91988081]	[518.68933105 215.89958191 0.86621493]	[541.74176025 318.57128906 0.87011617]	[546.97515869 418.60610962 0.89361453]	[459.58129883 428.9836731 0.70408535]	[416.05944824 431.51925659 0.68743622]	[421.36679077 585.51251221 0.85816044]	[439.20968628 749.64916992 0.85763806]	[500.77478027 431.48083496 0.71329749]	[500.85543823 585.51806641 0.89598107]	[508.51477051 752.21655273 0.78645462]	[439.10144043 123.60178375 0.87897849]	[462.27127075 118.49433136 0.91151917]	[418.59039307 131.44555664 0.96505475]	[480.26672363 128.82582092 0.89636356]	[5.13616943e+02 7.95813538e+02 7.24089622e-01]	[5.29016174e+02 7.90662170e+02 7.62784421e-01]	[5.03310577e+02 7.65093811e+02 7.43038297e-01]	[439.18826294 790.79907227 0.81279963]	[421.17886353 788.22827148 0.80775464]	[4.44385193e+02 7.62437500e+02 7.30609059e-01]
[452.00012207 133.88110352 0.90122056]	[454.5352478 215.92352295 0.88274276]	[387.9291687 215.97232056 0.8215223 ]	[362.29040527 318.56030273 0.86467791]	[359.71774292 421.14834595 0.91913581]	[518.68945312 215.90190125 0.86633247]	[541.74237061 318.56555176 0.8704499 ]	[546.97906494 418.60021973 0.89220977]	[459.58108521 428.98690796 0.70413238]	[416.06072998 431.5211792 0.68788123]	[421.36962891 585.5189209 0.8571685 ]	[439.21353149 749.65753174 0.85759294]	[500.77331543 431.48410034 0.71372533]	[500.85488892 585.51989746 0.89558649]	[508.51580811 752.22406006 0.78594255]	[439.10125732 123.6019516 0.87888092]	[462.27154541 118.49495697 0.91129899]	[418.59036255 131.44616699 0.96521771]	[480.26678467 128.82743835 0.89683479]	[5.13618042e+02 7.95806458e+02 7.26441801e-01]	[5.29014893e+02 7.90661011e+02 7.66281366e-01]	[5.03311493e+02 7.67478577e+02 7.46126413e-01]	[439.18716431 790.79644775 0.81422371]	[421.17962646 788.22601318 0.80914867]	[4.44391144e+02 7.62450500e+02 7.30617702e-01]
[446.94143677 133.8861084 0.90773749]	[449.50350952 215.95805359 0.88280439]	[385.31738281 215.9876709 0.8306818 ]	[359.7774353 318.5942688 0.89174104]	[359.67074585 418.73770142 0.93111473]	[516.16540527 215.95298767 0.85369307]	[539.28717041 318.61019897 0.87063593]	[546.95019531 418.59799194 0.89851427]	[457.15759277 431.4989624 0.70011067]	[413.56045532 431.53845215 0.68264592]	[421.31573486 585.56555176 0.86123472]	[439.21618652 749.65942383 0.85914838]	[500.71890259 431.52941895 0.71014774]	[500.84765625 585.55944824 0.88830298]	[508.53118896 752.21380615 0.78493142]	[436.61679077 123.64543152 0.86791354]	[459.8253479 118.48834991 0.92244649]	[416.12234497 133.81887817 0.93640351]	[480.15603638 128.8031311 0.86501265]	[5.13617859e+02 7.95793518e+02 7.39293218e-01]	[5.29019043e+02 7.90657288e+02 7.74042606e-01]	[5.03324554e+02 7.67472168e+02 7.48279214e-01]	[439.16885376 790.80059814 0.81962681]	[421.16247559 788.22320557 0.81689239]	[4.44401825e+02 7.62455811e+02 7.34582603e-01]
[446.94219971 133.88548279 0.90757579]	[449.50912476 215.96070862 0.88293666]	[385.31777954 215.98823547 0.83068848]	[359.7774353 318.59243774 0.89157534]	[359.66986084 418.73638916 0.93100262]	[516.17980957 215.96214294 0.8546443 ]	[539.27764893 318.58987427 0.8711313 ]	[546.95172119 418.59588623 0.89880776]	[457.15649414 431.48602295 0.69952416]	[413.56295776 431.52484131 0.68261176]	[421.31799316 585.55853271 0.86231458]	[439.2121582 749.65557861 0.85945928]	[500.71768188 431.5184021 0.70944786]	[500.84780884 585.55615234 0.88832188]	[508.54974365 752.21685791 0.78332788]	[436.61724854 123.64485931 0.86783457]	[459.82540894 118.48934174 0.92214572]	[416.12237549 133.81869507 0.936441 ]	[480.15597534 128.80657959 0.86508626]	[5.13600220e+02 7.95790161e+02 7.45690227e-01]	[5.29011536e+02 7.90659119e+02 7.80446351e-01]	[5.03344574e+02 7.67473511e+02 7.50331223e-01]	[439.17077637 790.79510498 0.82029724]	[421.16500854 788.21862793 0.81649661]	[4.44396698e+02 7.62446228e+02 7.33732462e-01]
[444.37496948 133.89035034 0.92205858]	[446.93115234 215.95817566 0.89139593]	[382.78466797 215.99780273 0.85036021]	[359.71261597 318.5592041 0.90002537]	[359.56503296 418.77416992 0.928927 ]	[513.60803223 215.93904114 0.84774655]	[539.15997314 318.65795898 0.85391527]	[544.51989746 418.66708374 0.917539 ]	[457.05892944 431.55032349 0.68286783]	[410.97906494 434.06304932 0.6769588 ]	[421.26699829 585.52008057 0.87486166]	[439.21295166 749.67529297 0.85690463]	[500.65106201 434.05792236 0.70021844]	[500.8187561 585.59088135 0.88945198]	[511.01675415 752.22070312 0.784944 ]	[434.04788208 123.63356018 0.84521747]	[459.71307373 118.50991058 0.91827744]	[416.02020264 133.80381775 0.92107552]	[477.69247437 131.21176147 0.8683818 ]	[5.13600586e+02 7.95784119e+02 7.51413584e-01]	[5.29000305e+02 7.90656189e+02 7.85536885e-01]	[5.03371613e+02 7.67474976e+02 7.57003367e-01]	[439.16934204 790.81799316 0.80955541]	[421.16799927 790.59625244 0.81065184]	[4.44401550e+02 7.62469910e+02 7.36115217e-01]
[441.80267334 133.94752502 0.95380509]	[444.30606079 215.95274353 0.91883123]	[380.21313477 216.01585388 0.8800925 ]	[357.20370483 321.18850708 0.88123375]	[357.04180908 421.14736938 0.91652405]	[508.45031738 215.92329407 0.86769646]	[531.53637695 318.57305908 0.85098994]	[544.31488037 418.57553101 0.90608811]	[452.02429199 428.93643188 0.67015588]	[405.8956604 431.48101807 0.67209047]	[421.1937561 585.54876709 0.86776978]	[439.22418213 749.67224121 0.8551892 ]	[498.12930298 428.91647339 0.6766625 ]	[500.74890137 588.01312256 0.87692201]	[511.07247925 752.22723389 0.78379887]	[426.38452148 126.15548706 0.8550933 ]	[457.13562012 118.57788086 0.87156713]	[408.41650391 133.82019043 0.91032892]	[472.54037476 128.81651306 0.85158312]	[5.13612183e+02 7.93353088e+02 7.58759975e-01]	[529.02056885 790.65075684 0.7924915 ]	[5.03409546e+02 7.67480774e+02 7.57605910e-01]	[439.17047119 790.82037354 0.80428791]	[421.168396 790.59912109 0.81147659]	[4.44431030e+02 7.62454529e+02 7.24886477e-01]
[441.71109009 133.94181824 0.95829123]	[441.88433838 215.98306274 0.9286859 ]	[380.14471436 216.05198669 0.88206542]	[357.14169312 321.27001953 0.86967438]	[357.01174927 418.77502441 0.91284168]	[505.95758057 215.93458557 0.88034636]	[528.97515869 318.58770752 0.85097671]	[541.88586426 418.56515503 0.90469205]	[449.43182373 428.98696899 0.67401993]	[403.37878418 431.55325317 0.67850149]	[421.177948 587.97558594 0.86469281]	[439.21212769 749.66162109 0.85649216]	[493.11416626 428.92703247 0.66971588]	[500.71035767 588.0401001 0.87567103]	[511.09054565 752.21008301 0.78562087]	[423.85348511 123.68778229 0.87542611]	[454.60995483 118.56361389 0.85053217]	[405.85934448 133.81164551 0.9217971 ]	[469.95785522 128.79391479 0.85895467]	[5.13595032e+02 7.93342651e+02 7.62350917e-01]	[529.02502441 790.64697266 0.7961213 ]	[5.03424774e+02 7.67471497e+02 7.56589413e-01]	[439.17321777 790.80737305 0.81229782]	[421.16763306 788.23596191 0.81536388]	[4.44413177e+02 7.62439148e+02 7.25433350e-01]
[441.71142578 133.94100952 0.95863819]	[441.88381958 215.97875977 0.9290663 ]	[380.1489563 216.05172729 0.88186032]	[357.14205933 321.26913452 0.87017775]	[357.01251221 418.77270508 0.91336596]	[505.95101929 215.92935181 0.88089752]	[528.9730835 318.57870483 0.8504867 ]	[541.88226318 418.56420898 0.90408957]	[449.43383789 431.48712158 0.67392731]	[403.38626099 434.04055786 0.67877156]	[421.17840576 587.98577881 0.86374605]	[439.2116394 749.65704346 0.85660511]	[493.11608887 428.9526062 0.66885382]	[500.70834351 588.05163574 0.87387723]	[511.08990479 752.20556641 0.7853238 ]	[423.85476685 123.68664551 0.87500584]	[454.61050415 118.56378937 0.85065544]	[405.85861206 133.81408691 0.92213678]	[469.95907593 128.79576111 0.85911548]	[5.13593140e+02 7.93345093e+02 7.61740208e-01]	[529.02825928 790.64862061 0.79615611]	[5.03422516e+02 7.65094055e+02 7.53339946e-01]	[439.17724609 790.8081665 0.8110863 ]	[421.17205811 788.23596191 0.81362295]	[4.44414948e+02 7.62435303e+02 7.22688317e-01]
[439.28475952 133.95910645 0.95436025]	[441.81207275 215.99621582 0.93788809]	[377.72341919 216.07363892 0.88165295]	[357.06732178 323.74404907 0.86078107]	[354.57095337 421.18563843 0.89316058]	[505.88607788 215.96562195 0.88423771]	[526.53912354 318.64077759 0.85091984]	[541.76147461 418.60864258 0.89997053]	[444.42025757 428.98376465 0.68321967]	[400.87057495 431.53982544 0.68869257]	[421.16360474 585.56994629 0.86833322]	[439.20788574 749.67767334 0.8546207 ]	[487.99822998 428.93685913 0.67152601]	[500.66271973 588.02191162 0.87170869]	[511.07104492 752.20910645 0.78642577]	[421.37036133 126.15802002 0.89807177]	[452.01983643 118.5773468 0.83639562]	[403.27819824 133.84933472 0.94889313]	[464.96343994 128.80110168 0.8668223 ]	[5.13595581e+02 7.93357788e+02 7.62335002e-01]	[529.02410889 790.65167236 0.79571742]	[5.03420013e+02 7.65079224e+02 7.64980376e-01]	[439.15536499 790.81298828 0.80603623]	[418.78167725 788.23321533 0.809937 ]	[4.44416931e+02 7.62459106e+02 7.27470219e-01]
[439.17904663 133.97535706 0.94427204]	[441.71078491 216.01374817 0.93968904]	[377.63751221 216.11587524 0.87533355]	[357.02059937 321.18917847 0.87671727]	[354.50415039 421.20120239 0.87871504]	[503.40853882 215.95153809 0.88900083]	[526.44958496 318.5947876 0.86419946]	[541.74121094 416.14834595 0.88765717]	[444.36083984 428.98403931 0.69273978]	[400.81921387 431.54251099 0.6924057 ]	[421.14074707 585.55224609 0.86816394]	[439.18917847 749.64099121 0.85588998]	[487.9552002 428.92825317 0.67586821]	[498.25521851 587.99694824 0.86451125]	[513.57470703 749.73815918 0.78959399]	[421.27114868 126.17346954 0.90821546]	[446.97189331 121.04153442 0.83582091]	[400.81185913 133.8493042 0.97494483]	[464.86676025 128.82722473 0.88524985]	[5.13573425e+02 7.93348877e+02 7.62124300e-01]	[529.03570557 790.6395874 0.79332787]	[5.05874115e+02 7.64964233e+02 7.35353887e-01]	[439.16055298 790.8012085 0.81169295]	[421.15338135 788.22619629 0.81377161]	[4.44393280e+02 7.59934692e+02 7.32540250e-01]
[436.65722656 133.97990417 0.92688155]	[439.2192688 216.01524353 0.9395017 ]	[377.51870728 216.11526489 0.86245561]	[354.57116699 318.71337891 0.88338143]	[351.96862793 421.16778564 0.85622901]	[503.26483154 215.94384766 0.89424413]	[523.94360352 318.55239868 0.8844198 ]	[539.29559326 413.5592041 0.85414624]	[441.92379761 428.95623779 0.69898432]	[400.73684692 431.52740479 0.69252211]	[418.78265381 588.01470947 0.86906785]	[439.18893433 749.6697998 0.84663743]	[485.462677 426.40335083 0.68164968]	[500.64337158 588.03289795 0.86721134]	[508.55630493 749.61938477 0.79181373]	[418.81185913 126.1931076 0.91543818]	[444.38226318 121.07633209 0.85534078]	[400.68716431 133.82946777 0.98961574]	[462.35787964 131.21076965 0.91269767]	[5.11073029e+02 7.93266907e+02 7.73477018e-01]	[528.96960449 788.20880127 0.79804134]	[5.03361023e+02 7.62416443e+02 7.28779793e-01]	[439.16119385 793.21630859 0.80058384]	[418.77792358 790.61376953 0.80860466]	[4.44414795e+02 7.62431213e+02 7.28379965e-01]
[436.58480835 133.97050476 0.91889739]	[439.12133789 216.01896667 0.93138373]	[375.07299805 216.0982666 0.85416657]	[354.5269165 318.69873047 0.87567395]	[349.40396118 421.18231201 0.852171 ]	[500.84890747 215.95297241 0.89374942]	[523.91882324 318.52593994 0.89327276]	[539.26696777 413.57705688 0.85071528]	[441.87796021 428.98373413 0.71006691]	[400.70489502 431.55474854 0.69851857]	[418.77285767 588.00170898 0.86724788]	[439.18859863 749.66442871 0.84952366]	[485.38946533 426.4286499 0.69175971]	[498.25549316 587.99157715 0.86172271]	[508.50512695 747.13293457 0.78849196]	[418.73394775 126.17901611 0.91374445]	[444.34307861 121.03677368 0.86143041]	[398.2767334 133.84999084 0.99033707]	[462.35879517 131.20463562 0.89816809]	[5.11037445e+02 7.93280823e+02 7.78737783e-01]	[526.53112793 788.1987915 0.793414 ]	[5.03354736e+02 7.57337341e+02 7.27746546e-01]	[439.16967773 790.80731201 0.80662674]	[421.15686035 790.59747314 0.81386805]	[4.44402496e+02 7.62421204e+02 7.27875650e-01]
[434.06213379 134.0022583 0.89932746]	[439.06277466 216.01499939 0.92058462]	[375.02075195 216.07843018 0.84769493]	[354.4637146 321.17401123 0.85249674]	[346.83670044 421.24404907 0.85154688]	[500.78146362 215.95108032 0.8925342 ]	[523.85314941 316.1461792 0.89502454]	[539.22039795 413.58688354 0.84361356]	[441.85476685 428.93737793 0.71341383]	[400.65304565 431.52423096 0.69735587]	[418.7288208 587.96966553 0.87045592]	[439.15557861 749.64782715 0.84610623]	[485.38046265 426.34936523 0.69516397]	[498.23193359 585.54760742 0.86807376]	[508.47579956 749.55566406 0.7956481 ]	[418.66220093 126.18265533 0.90633982]	[441.88183594 121.07059479 0.88244873]	[398.20306396 133.8225708 0.98611474]	[462.22900391 131.21276855 0.91259897]	[5.13563232e+02 7.93287170e+02 7.91935802e-01]	[526.52941895 788.20611572 0.80977434]	[5.03321350e+02 7.57380554e+02 7.33910799e-01]	[439.17935181 790.77935791 0.81974196]	[421.15365601 788.22662354 0.81961966]	[4.44353760e+02 7.59938904e+02 7.37379909e-01]
[431.51889038 134.00634766 0.88879722]	[436.63742065 215.99491882 0.91236645]	[372.52728271 216.07937622 0.83551812]	[352.00601196 321.15878296 0.84237176]	[344.33743286 421.28762817 0.85062271]	[500.70217896 215.9107666 0.88623667]	[523.80169678 316.08285522 0.89122587]	[539.20288086 413.52609253 0.83507651]	[441.83679199 428.93914795 0.71465081]	[400.63818359 431.5128479 0.69423693]	[418.70843506 585.56774902 0.87334114]	[439.14907837 749.61096191 0.84804767]	[485.36273193 426.34585571 0.69319212]	[498.23513794 587.972229 0.86188847]	[506.00933838 747.04107666 0.79965228]	[418.60299683 126.1904068 0.89567167]	[441.79013062 121.07459259 0.89737064]	[398.1446228 133.82688904 0.98017055]	[459.83636475 128.82040405 0.91337585]	[511.02770996 793.22991943 0.79625589]	[526.49578857 788.14685059 0.80506098]	[5.03309052e+02 7.54754395e+02 7.50734270e-01]	[439.17788696 790.77459717 0.82231593]	[421.15914917 788.21795654 0.82019109]	[4.44341339e+02 7.59885986e+02 7.35212207e-01]
[428.97320557 134.05462646 0.87330949]	[436.55657959 215.96652222 0.90175742]	[372.4468689 216.07861328 0.82586974]	[351.91693115 321.18536377 0.8359918 ]	[344.2590332 421.29180908 0.85838413]	[498.26086426 213.52679443 0.87930667]	[521.41247559 316.11880493 0.89151108]	[536.73181152 413.49835205 0.82532859]	[441.82522583 428.918396 0.71458441]	[400.62289429 431.51644897 0.69717824]	[418.72033691 588.02825928 0.86609566]	[439.12329102 749.59411621 0.8403303 ]	[485.35369873 423.83374023 0.69473237]	[498.23083496 585.54071045 0.87653923]	[505.98474121 747.15716553 0.80532408]	[418.54785156 126.24898529 0.88904488]	[441.7203064 123.61045837 0.90121162]	[398.07553101 133.8321991 0.9682613 ]	[459.74703979 131.2162323 0.91313082]	[5.13598022e+02 7.93284424e+02 7.82805026e-01]	[526.54681396 788.19171143 0.79837853]	[5.03258759e+02 7.57364563e+02 7.44745851e-01]	[439.1958313 790.74450684 0.83082998]	[421.17205811 788.19604492 0.82322764]	[4.44311188e+02 7.57395508e+02 7.33850241e-01]
[426.41516113 136.43203735 0.87918615]	[434.04403687 215.96202087 0.88994288]	[369.90423584 216.07954407 0.82023722]	[349.38446045 321.16665649 0.83793759]	[341.76620483 421.26708984 0.87822503]	[498.19207764 213.51287842 0.8719095 ]	[521.3460083 316.04156494 0.88339376]	[536.66314697 411.02243042 0.81548357]	[441.75631714 426.40304565 0.72361386]	[398.24084473 431.49331665 0.70140564]	[418.6831665 585.55999756 0.87183571]	[439.10736084 749.58746338 0.82923144]	[482.93081665 423.78973389 0.70502031]	[498.20065308 585.44927979 0.88027263]	[505.95739746 747.13824463 0.80574685]	[416.06710815 128.71339417 0.88565081]	[439.31021118 123.60936737 0.90585637]	[395.61877441 133.87976074 0.93463635]	[459.69992065 128.82019043 0.90120506]	[5.18670105e+02 7.95842529e+02 7.72375882e-01]	[5.29073486e+02 7.90629517e+02 7.78260827e-01]	[5.00837097e+02 7.57349304e+02 7.38096833e-01]	[439.19689941 790.74536133 0.82304442]	[421.16189575 788.20422363 0.81354284]	[4.44316315e+02 7.57395264e+02 7.27755547e-01]
[423.9006958 136.48809814 0.88729656]	[431.52996826 215.94676208 0.88413966]	[367.33731079 216.06390381 0.8244642 ]	[346.82736206 321.23419189 0.83150131]	[341.70370483 421.22824097 0.89110953]	[498.15365601 213.49212646 0.86328483]	[521.32977295 316.02670288 0.87811846]	[534.16137695 413.51712036 0.8155036 ]	[441.71282959 426.41085815 0.72206515]	[398.21417236 431.51644897 0.69899076]	[418.67590332 587.96813965 0.86614859]	[439.10614014 747.16235352 0.83775616]	[482.88195801 423.78967285 0.70846796]	[498.18890381 585.41583252 0.88038689]	[505.98126221 749.57336426 0.79398078]	[413.57879639 128.77507019 0.88445675]	[439.2326355 123.6789856 0.91008675]	[395.55438232 133.87330627 0.93279457]	[459.63320923 131.20358276 0.909284 ]	[5.18667603e+02 7.95888428e+02 7.55306959e-01]	[5.31565979e+02 7.90671875e+02 7.64827251e-01]	[5.00827698e+02 7.59894958e+02 7.13959157e-01]	[439.17559814 790.75439453 0.81829488]	[418.78057861 788.18890381 0.81731665]	[4.44334412e+02 7.54838135e+02 7.32746005e-01]
[423.81616211 136.55714417 0.88568038]	[431.46798706 215.93803406 0.88291138]	[364.82769775 216.07962036 0.82724679]	[344.24908447 321.27514648 0.83515954]	[341.69897461 421.25604248 0.88795084]	[495.67987061 213.45915222 0.85354173]	[521.30950928 316.02764893 0.87513226]	[534.12133789 413.51275635 0.81456882]	[441.68615723 426.4289856 0.723225 ]	[398.20199585 431.53622437 0.70113128]	[418.68109131 588.00531006 0.86351013]	[439.11151123 749.58508301 0.83636385]	[482.84768677 423.80474854 0.71496981]	[498.18856812 585.42028809 0.88432831]	[505.94915771 752.21173096 0.79266977]	[413.49847412 128.82542419 0.87979972]	[439.15905762 126.2171936 0.91080987]	[395.49209595 133.85588074 0.9130438 ]	[457.21920776 128.80717468 0.89621949]	[5.18710815e+02 8.00918762e+02 7.56385148e-01]	[5.31571594e+02 7.90753784e+02 7.72023559e-01]	[5.00799286e+02 7.65071777e+02 7.40730286e-01]	[439.13986206 790.81994629 0.80072719]	[418.73751831 790.60400391 0.82040805]	[4.44346466e+02 7.57380859e+02 7.25283623e-01]
[421.39489746 136.58601379 0.88366556]	[428.96594238 215.91854858 0.88414377]	[364.78866577 216.06321716 0.82964671]	[341.73062134 321.24731445 0.8562519 ]	[341.67208862 421.25466919 0.89263052]	[495.64398193 213.43666077 0.84976315]	[521.2755127 315.98446655 0.87174523]	[531.61505127 413.52001953 0.81640559]	[441.69192505 428.92123413 0.72425508]	[398.20956421 431.54623413 0.70260465]	[418.66262817 587.97528076 0.86498302]	[439.12161255 749.59606934 0.83519799]	[482.83908081 423.81781006 0.71473438]	[498.1819458 585.38903809 0.8837958 ]	[505.96780396 754.78485107 0.77813083]	[410.99542236 131.19761658 0.88042486]	[439.09185791 126.26069641 0.8997454 ]	[393.00915527 133.85070801 0.90899521]	[457.13299561 131.18783569 0.89511156]	[5.18726440e+02 8.06008545e+02 7.45038271e-01]	[5.31589661e+02 7.93321472e+02 7.42544830e-01]	[500.78326416 767.65130615 0.77825648]	[439.12866211 793.21600342 0.79655868]	[418.72668457 790.61547852 0.82333732]	[4.44383118e+02 7.57392639e+02 7.07956433e-01]
[421.39349365 136.58569336 0.88398492]	[428.96575928 215.92277527 0.88445801]	[364.7883606 216.06539917 0.82967228]	[341.7354126 321.24276733 0.85550201]	[341.6751709 421.25714111 0.89112812]	[495.64807129 213.44163513 0.85077065]	[521.26159668 315.99484253 0.87033403]	[531.6105957 413.52383423 0.81720686]	[441.69180298 428.91824341 0.72446179]	[398.21218872 431.54034424 0.70255315]	[418.66314697 585.58111572 0.86624205]	[439.11801147 749.59820557 0.83485806]	[482.83883667 423.81765747 0.71500057]	[498.17559814 585.37866211 0.88225538]	[505.97238159 754.77545166 0.77901334]	[410.99316406 131.19668579 0.88032734]	[439.09063721 128.67045593 0.8995797 ]	[393.00512695 133.8490448 0.90891689]	[457.12991333 128.82830811 0.8948912 ]	[5.18738586e+02 8.06015259e+02 7.46708393e-01]	[5.31597900e+02 7.93320923e+02 7.41750300e-01]	[500.79211426 767.6394043 0.77859241]	[439.13330078 790.82531738 0.79847431]	[418.72232056 790.61035156 0.82652873]	[4.44376862e+02 7.57390808e+02 7.10886896e-01]
[421.36264038 139.01502991 0.88784683]	[428.91592407 215.93817139 0.88715529]	[362.31671143 216.09593201 0.83280361]	[341.68133545 321.27508545 0.86042118]	[339.29119873 421.2512207 0.89838475]	[495.61810303 213.43713379 0.84903765]	[521.23272705 316.0196228 0.87047005]	[531.59399414 413.51211548 0.81554121]	[441.68563843 426.40612793 0.72849452]	[398.20193481 431.5144043 0.70344847]	[418.66333008 588.0289917 0.85958767]	[439.11334229 749.61260986 0.83441281]	[482.83999634 423.78384399 0.7180751 ]	[498.17132568 585.36175537 0.8827101 ]	[505.97003174 754.77923584 0.77678663]	[408.47146606 131.22000122 0.88271016]	[436.69406128 128.70150757 0.89738876]	[390.4520874 133.86218262 0.89848852]	[457.06289673 128.824646 0.8744992 ]	[5.16130371e+02 8.06054810e+02 7.36318111e-01]	[5.29053650e+02 7.95808472e+02 7.52867281e-01]	[5.00824432e+02 7.67609009e+02 7.62774825e-01]	[439.14056396 790.82019043 0.79844004]	[418.72674561 790.61212158 0.82791394]	[4.44358398e+02 7.59870422e+02 7.15564489e-01]
[421.30337524 139.05058289 0.89629662]	[426.38296509 215.94850159 0.89599502]	[362.22772217 216.12605286 0.84057254]	[339.26626587 323.75592041 0.86344302]	[339.28393555 421.24517822 0.89945722]	[493.09680176 213.42610168 0.84523469]	[521.22460938 316.05090332 0.87463826]	[531.58642578 413.52667236 0.81818998]	[441.67840576 426.39447021 0.72960216]	[398.19418335 431.50827026 0.70409268]	[418.64599609 588.04187012 0.85518503]	[439.11071777 749.63366699 0.83598858]	[482.83560181 421.33224487 0.72017252]	[495.69216919 582.97888184 0.87527668]	[505.96917725 759.8760376 0.77465034]	[405.91705322 131.26530457 0.89624745]	[436.59869385 128.72984314 0.88524538]	[387.90472412 133.88841248 0.89319324]	[454.54891968 128.79319763 0.85914677]	[5.11025543e+02 8.06050049e+02 7.67054558e-01]	[5.26514954e+02 7.95883240e+02 7.69335508e-01]	[5.00864777e+02 7.70068542e+02 7.52476513e-01]	[439.15454102 790.80316162 0.80022776]	[418.7326355 790.60131836 0.82630658]	[4.44340027e+02 7.59907715e+02 7.07934201e-01]
[421.24481201 141.57798767 0.89372694]	[423.89535522 215.95883179 0.90573853]	[359.79129028 216.14700317 0.84761292]	[339.22622681 323.75552368 0.87293792]	[339.27383423 421.2791748 0.89867741]	[490.56237793 213.4414978 0.84509432]	[521.19549561 316.06085205 0.8704564 ]	[531.56585693 413.52600098 0.82019275]	[441.65853882 426.40774536 0.72861505]	[398.17425537 431.52514648 0.70450699]	[418.61691284 588.04040527 0.85458726]	[439.0975647 749.63702393 0.83345401]	[482.82519531 423.79302979 0.72183043]	[490.55718994 582.96893311 0.85062754]	[505.90988159 762.50488281 0.77794188]	[403.39862061 131.32772827 0.91850436]	[434.10769653 128.7966156 0.8767904 ]	[385.35699463 133.90504456 0.90743965]	[452.00952148 128.82006836 0.86746937]	[5.06011017e+02 8.08639709e+02 7.70128012e-01]	[5.26430969e+02 8.03509888e+02 7.49645233e-01]	[5.00809143e+02 7.70175720e+02 7.30449557e-01]	[439.15792847 790.76184082 0.81252587]	[418.74227905 788.21228027 0.83298337]	[4.44320801e+02 7.59929382e+02 7.20775127e-01]
[421.20565796 141.61402893 0.8918466 ]	[423.86477661 215.96150208 0.90978044]	[359.76147461 218.52619934 0.85201317]	[339.23242188 321.29971313 0.87161028]	[339.25765991 421.25912476 0.90364343]	[490.52758789 213.44415283 0.84548831]	[521.19372559 316.08453369 0.87470889]	[531.54455566 413.53463745 0.82155818]	[439.3331604 426.39541626 0.72638857]	[398.17584229 431.50796509 0.70333326]	[418.58493042 588.05560303 0.84973085]	[439.10147095 749.65222168 0.83459401]	[482.82220459 423.79147339 0.71889073]	[490.5289917 585.41009521 0.84882349]	[503.48638916 764.96112061 0.7907235 ]	[403.35144043 131.35255432 0.92763996]	[434.05316162 128.82141113 0.87555385]	[385.29205322 133.93048096 0.90816581]	[449.51159668 128.82865906 0.86460042]	[5.03448303e+02 8.11128235e+02 7.88832426e-01]	[5.23938721e+02 8.06089905e+02 7.61676431e-01]	[5.00759644e+02 7.70234131e+02 7.32836425e-01]	[439.18225098 790.74993896 0.80664688]	[418.76635742 788.20776367 0.82488281]	[4.44310059e+02 7.62425476e+02 7.11211383e-01]
[418.80358887 144.14936829 0.89367086]	[423.84799194 215.97450256 0.91216415]	[359.74584961 218.54611206 0.85189223]	[339.23257446 323.75057983 0.86768991]	[339.23175049 421.25271606 0.90922153]	[490.51544189 213.45922852 0.84828985]	[521.1897583 316.09906006 0.87285775]	[531.5524292 413.54797363 0.82359356]	[439.31970215 426.38775635 0.72673374]	[398.162323 431.50506592 0.70459831]	[418.60296631 588.08001709 0.84502864]	[439.10171509 749.62512207 0.83861464]	[482.80484009 423.78430176 0.7205587 ]	[487.95288086 585.42810059 0.84729469]	[503.46942139 762.46466064 0.78147274]	[403.27645874 131.40176392 0.94073921]	[431.51522827 131.21679688 0.87801743]	[382.83276367 133.92785645 0.91326916]	[446.96194458 131.22311401 0.87835801]	[503.2711792 808.73376465 0.81080788]	[5.23797974e+02 8.06067444e+02 7.59888530e-01]	[5.00802338e+02 7.70218628e+02 7.12776363e-01]	[439.22076416 790.77191162 0.80201179]	[421.16305542 788.22650146 0.82168555]	[4.41898376e+02 7.59927734e+02 6.99645460e-01]
[418.79138184 144.19091797 0.8944751 ]	[423.84048462 215.97605896 0.91092557]	[359.74707031 218.5569458 0.85000247]	[339.23394775 323.73657227 0.86953729]	[339.21734619 421.29058838 0.90786064]	[490.48886108 213.45237732 0.8483035 ]	[521.1739502 316.10559082 0.87070274]	[531.53656006 413.58398438 0.82889682]	[441.65765381 428.92669678 0.72571909]	[398.17871094 434.03967285 0.70890236]	[418.61782837 590.54962158 0.84105068]	[439.12319946 749.62628174 0.84480482]	[482.81896973 423.83349609 0.7213819 ]	[485.43948364 585.3737793 0.86404616]	[503.43197632 765.02526855 0.79205596]	[403.27963257 131.42129517 0.93950713]	[431.50924683 131.24806213 0.88270885]	[382.83297729 133.92094421 0.9136827 ]	[446.94848633 131.26481628 0.88942564]	[5.00870514e+02 8.08691467e+02 8.03399026e-01]	[5.21387451e+02 8.06039001e+02 7.54376888e-01]	[5.00782684e+02 7.72701721e+02 7.05163240e-01]	[439.23223877 790.77648926 0.79685217]	[421.18011475 788.22924805 0.81480038]	[4.44311707e+02 7.59930603e+02 6.93563700e-01]
[418.76660156 146.70469666 0.90067756]	[423.84301758 216.00601196 0.90816283]	[359.74191284 218.59442139 0.84618765]	[339.2310791 323.76010132 0.86520576]	[339.20883179 421.32705688 0.90406656]	[490.50311279 213.47790527 0.84959322]	[521.17053223 316.11437988 0.86832345]	[529.0760498 416.05752563 0.839679 ]	[439.31658936 426.41931152 0.72860372]	[398.15692139 431.53549194 0.70865524]	[418.62805176 588.06427002 0.84302557]	[439.11856079 749.65576172 0.84412825]	[482.80130005 423.81295776 0.72511744]	[482.96862793 582.98803711 0.87463301]	[503.3269043 765.06726074 0.80638218]	[403.25234985 133.79556274 0.94201845]	[431.48086548 131.28181458 0.88759959]	[382.7975769 133.94734192 0.91792166]	[446.94335938 131.26516724 0.88951564]	[5.00808716e+02 8.08699341e+02 7.99277186e-01]	[5.21327881e+02 8.06048706e+02 7.56000638e-01]	[5.00684570e+02 7.72749573e+02 7.05352724e-01]	[439.22750854 790.79785156 0.79895711]	[421.17230225 790.60546875 0.82168204]	[4.44309662e+02 7.62438599e+02 6.99375153e-01]
[418.77697754 146.75909424 0.90722167]	[423.85284424 216.04005432 0.90402728]	[359.74768066 218.6395874 0.84070975]	[339.22177124 323.81582642 0.86403018]	[339.20800781 421.37054443 0.89713663]	[490.51318359 213.50650024 0.8514936 ]	[521.19683838 318.52700806 0.87584341]	[529.05059814 416.12069702 0.85092723]	[439.3125 428.93740845 0.72895956]	[398.16265869 434.05245972 0.71391076]	[418.59576416 590.5814209 0.83830994]	[439.14852905 749.6418457 0.84673262]	[482.7805481 423.85348511 0.72283822]	[482.92080688 585.36676025 0.88797832]	[503.27694702 765.04327393 0.80578434]	[403.27786255 133.82460022 0.9367851 ]	[431.51144409 131.32775879 0.89329863]	[382.79928589 133.95707703 0.9167735 ]	[446.93917847 131.29969788 0.89388806]	[5.00844421e+02 8.11116028e+02 8.03992867e-01]	[5.21332153e+02 8.06097900e+02 7.58180201e-01]	[4.98231232e+02 7.72728699e+02 6.91493630e-01]	[439.19824219 790.80310059 0.79980373]	[418.77716064 788.23352051 0.82844865]	[4.44364319e+02 7.59924683e+02 6.96265638e-01]
[418.77859497 149.28704834 0.92128563]	[423.87738037 216.05514526 0.89854747]	[359.77423096 218.66082764 0.83376312]	[339.23843384 323.80407715 0.85932875]	[339.19564819 421.36663818 0.89797133]	[490.55029297 213.52616882 0.85098863]	[521.20410156 318.56661987 0.87334442]	[529.05334473 416.13769531 0.84956849]	[439.27719116 431.48193359 0.72714865]	[398.12362671 434.11099243 0.71500063]	[418.63870239 593.10913086 0.83676618]	[439.18319702 749.58502197 0.85696179]	[482.74108887 426.38180542 0.71954137]	[482.87585449 585.46289062 0.88495141]	[503.24603271 767.5871582 0.8123675 ]	[403.29968262 133.91854858 0.92679805]	[431.55419922 131.42642212 0.90174937]	[382.81240845 134.01956177 0.90067381]	[449.45132446 131.37084961 0.89472938]	[5.00852600e+02 8.11288818e+02 7.93467939e-01]	[5.21354431e+02 8.08640259e+02 7.68304825e-01]	[4.98181396e+02 7.75350403e+02 6.54085517e-01]	[439.2086792 790.79888916 0.80988222]	[421.1776123 788.21466064 0.82368088]	[4.44388580e+02 7.57387756e+02 6.99555278e-01]
[418.79519653 151.73153687 0.92406589]	[423.87857056 216.09573364 0.89216799]	[359.77740479 221.09390259 0.82771063]	[339.23812866 326.31170654 0.85845625]	[339.18017578 421.37280273 0.899131 ]	[490.55773926 215.93556213 0.84877545]	[521.24389648 318.68017578 0.87459713]	[529.05010986 418.57089233 0.85935038]	[439.24136353 431.49777222 0.72442877]	[398.10516357 434.11264038 0.71449447]	[418.63287354 595.67901611 0.8303299 ]	[439.18157959 747.17419434 0.85775375]	[480.36413574 426.41424561 0.7164281 ]	[482.8331604 585.49468994 0.88663912]	[500.85510254 767.62695312 0.8075375 ]	[403.33044434 134.00007629 0.90692282]	[434.03585815 133.82649231 0.89968067]	[385.31365967 136.4821167 0.86111856]	[449.4831543 131.44703674 0.89320171]	[5.00826202e+02 8.13788940e+02 7.75052488e-01]	[5.21346741e+02 8.11117798e+02 7.72522092e-01]	[4.95627167e+02 7.80393738e+02 6.20242476e-01]	[439.20565796 790.80828857 0.81523544]	[421.19989014 788.21936035 0.83664757]	[4.44382111e+02 7.57317322e+02 6.95425272e-01]
[418.79483032 151.84333801 0.9333806 ]	[423.92272949 216.14634705 0.87487245]	[359.81726074 221.13743591 0.81939089]	[339.23007202 328.85800171 0.85834038]	[339.15710449 423.77133179 0.89607018]	[493.0692749 216.01223755 0.84782845]	[521.25469971 321.15771484 0.86841571]	[529.0112915 418.68377686 0.87888634]	[439.21231079 431.53302002 0.71895313]	[398.09332275 436.58187866 0.71393025]	[418.64852905 600.74487305 0.84515369]	[439.20986938 749.64123535 0.85734361]	[480.32962036 428.94665527 0.71198016]	[482.77792358 585.5569458 0.87836403]	[500.77966309 770.19934082 0.81593847]	[403.33432007 136.45291138 0.8886565 ]	[434.03469849 133.940979 0.88974768]	[385.33358765 136.51625061 0.85093147]	[449.5194397 133.84338379 0.89620918]	[5.00812347e+02 8.16303589e+02 7.56107986e-01]	[5.21288025e+02 8.11167786e+02 7.80172288e-01]	[4.90546692e+02 7.85488159e+02 6.27502859e-01]	[4.39243622e+02 7.93278992e+02 7.90654063e-01]	[421.2321167 790.64605713 0.82482708]	[4.44393372e+02 7.59919617e+02 6.64524972e-01]
[421.1769104 151.95185852 0.94621009]	[426.36477661 218.62878418 0.85572797]	[362.22692871 223.68948364 0.81047672]	[339.2494812 326.33666992 0.85444635]	[339.12072754 423.806427 0.8928228 ]	[493.11242676 216.12257385 0.84119946]	[521.27496338 321.26422119 0.86407942]	[528.97875977 418.75942993 0.88254368]	[439.23226929 434.10601807 0.7264744 ]	[398.0894165 436.66113281 0.71690571]	[418.61782837 600.85552979 0.85964233]	[439.24230957 749.59405518 0.85253376]	[480.36584473 431.54748535 0.71742404]	[482.77120972 587.97888184 0.8734836 ]	[500.6418457 772.73681641 0.78757387]	[403.37210083 136.57977295 0.86384094]	[434.09939575 134.04472351 0.88689798]	[385.36297607 136.58337402 0.8344878 ]	[452.02474976 133.91438293 0.89259452]	[5.00781464e+02 8.16388306e+02 7.38239706e-01]	[5.21223572e+02 8.11226929e+02 7.77670026e-01]	[4.85456635e+02 7.85594849e+02 6.57040358e-01]	[4.39278320e+02 7.93279480e+02 7.86826372e-01]	[421.25982666 790.62860107 0.80838877]	[4.44415192e+02 7.57384766e+02 6.42856777e-01]
[421.17718506 151.95204163 0.94615978]	[426.37612915 218.62263489 0.85588783]	[362.22958374 223.68823242 0.8097077 ]	[339.24972534 326.32809448 0.85406971]	[339.11993408 423.80300903 0.89338052]	[493.12341309 216.11585999 0.84310633]	[521.2701416 321.27337646 0.86443502]	[528.97875977 418.7572937 0.88288808]	[439.22891235 434.09289551 0.72613662]	[398.08291626 436.64923096 0.71593356]	[418.61602783 600.86169434 0.8597942 ]	[439.23330688 749.60345459 0.85288066]	[480.36590576 431.53717041 0.71747255]	[482.77249146 587.98248291 0.87289757]	[500.64303589 772.74072266 0.78701848]	[403.37127686 136.57981873 0.86390191]	[434.09866333 134.04499817 0.8867228 ]	[385.35809326 136.58015442 0.83642673]	[452.02398682 133.91464233 0.89274639]	[5.00790283e+02 8.16387634e+02 7.37919629e-01]	[5.21236023e+02 8.11223877e+02 7.78760254e-01]	[4.85454681e+02 7.85601013e+02 6.56702101e-01]	[4.39282349e+02 7.93274780e+02 7.82895327e-01]	[421.26400757 790.63366699 0.80680388]	[4.44406525e+02 7.57392151e+02 6.44935548e-01]
[421.20220947 154.38786316 0.95748359]	[426.42324829 221.16111755 0.83416593]	[362.25241089 226.24655151 0.80377579]	[339.23565674 326.28546143 0.85760123]	[339.03994751 423.81976318 0.89819384]	[495.62109375 218.61212158 0.83156407]	[521.25634766 323.76385498 0.85285419]	[526.53631592 421.19268799 0.87920928]	[439.14068604 436.65814209 0.72662085]	[395.63870239 439.18170166 0.71682948]	[418.63052368 603.37756348 0.87763095]	[439.20626831 749.68859863 0.85153878]	[480.27877808 434.11767578 0.72638768]	[482.76831055 588.08807373 0.86281341]	[498.14828491 770.19354248 0.78936636]	[403.39736938 141.57876587 0.85546339]	[436.56768799 136.53672791 0.88544917]	[387.90188599 141.56182861 0.81172997]	[454.61761475 134.00268555 0.89175493]	[4.98142517e+02 8.13839417e+02 7.22942650e-01]	[5.16188538e+02 8.11161133e+02 7.44668365e-01]	[4.85375031e+02 7.83020020e+02 6.51108384e-01]	[4.41700012e+02 7.93282410e+02 7.92718768e-01]	[421.30203247 790.65112305 0.81234819]	[4.44353088e+02 7.62440613e+02 6.66296303e-01]
[421.29760742 159.54995728 0.90332311]	[428.93322754 231.35527039 0.84875512]	[362.26565552 231.44366455 0.82477355]	[339.20739746 328.92337036 0.86376286]	[336.55661011 426.44802856 0.87313497]	[498.12283325 226.27191162 0.80041903]	[521.26525879 331.48001099 0.84498101]	[526.48468018 426.40252686 0.83972871]	[439.15087891 439.25631714 0.73770094]	[395.59094238 441.76031494 0.72167718]	[416.10910034 603.48425293 0.84916282]	[439.20431519 752.16601562 0.82363993]	[480.30297852 439.1854248 0.74159336]	[480.35708618 595.72949219 0.85322279]	[4.93102448e+02 7.72746521e+02 7.68515050e-01]	[408.42388916 151.74137878 0.8818028 ]	[436.61294556 149.19483948 0.88537258]	[390.509552 151.76368713 0.85281128]	[457.08816528 141.55921936 0.8528738 ]	[4.90499786e+02 8.18893311e+02 7.33764887e-01]	[5.11022644e+02 8.11344299e+02 7.46322036e-01]	[4.82887573e+02 7.88010010e+02 7.00743198e-01]	[4.39191589e+02 7.95868286e+02 7.67387331e-01]	[421.18301392 790.74523926 0.79341716]	[4.44433655e+02 7.64978943e+02 6.67057276e-01]
[421.31396484 164.67764282 0.88861609]	[428.95223999 233.82038879 0.86514729]	[362.32174683 233.89031982 0.82592475]	[339.21569824 331.45626831 0.86822414]	[336.51293945 431.49362183 0.86492789]	[495.67050171 231.37246704 0.81519121]	[521.25244141 336.47827148 0.872329 ]	[526.44995117 431.49401855 0.84507585]	[439.10418701 441.72583008 0.7296297 ]	[395.53366089 441.80053711 0.70829248]	[416.08834839 605.90246582 0.84798282]	[439.16070557 749.77514648 0.82198638]	[480.26907349 439.23556519 0.73277795]	[480.31414795 600.80169678 0.87119198]	[4.93074005e+02 7.75317200e+02 7.55448103e-01]	[408.45376587 151.89077759 0.89743823]	[436.64559937 151.74649048 0.91294974]	[392.96652222 151.86416626 0.85886943]	[457.13769531 144.20343018 0.86022449]	[4.87987244e+02 8.21483154e+02 7.27520525e-01]	[5.08492828e+02 8.13867798e+02 7.31192946e-01]	[4.82873779e+02 7.88165771e+02 7.12093592e-01]	[4.39229431e+02 7.95851624e+02 7.71284938e-01]	[421.20993042 790.74035645 0.80045342]	[4.44351257e+02 7.64999084e+02 6.54242575e-01]
[421.31506348 167.28222656 0.90343952]	[428.93505859 233.90550232 0.87990022]	[362.31692505 234.0052948 0.83470047]	[339.17752075 334.03433228 0.87981921]	[336.44772339 434.07733154 0.86266321]	[495.65209961 233.85328674 0.83034468]	[521.19439697 336.66390991 0.87293935]	[526.44128418 436.56414795 0.86873221]	[439.10562134 441.82778931 0.732611 ]	[395.5736084 444.32009888 0.70934981]	[416.05978394 605.95806885 0.84101653]	[439.16162109 749.75341797 0.82669085]	[480.26004028 441.7456665 0.7357195 ]	[480.30737305 603.36462402 0.88548464]	[4.90554474e+02 7.80444275e+02 7.53416777e-01]	[408.44778442 154.32339478 0.89862645]	[436.68463135 151.86769104 0.93880492]	[392.98583984 154.32220459 0.87036228]	[457.15115356 149.30119324 0.89134467]	[4.90558868e+02 8.26621277e+02 7.47253418e-01]	[5.08513763e+02 8.21451477e+02 7.32917547e-01]	[4.82799255e+02 7.90633911e+02 7.37333357e-01]	[4.39211517e+02 7.95873657e+02 7.82129586e-01]	[421.19998169 790.75665283 0.8024841 ]	[4.44352966e+02 7.64995911e+02 6.48820221e-01]
[421.30581665 172.26176453 0.92544144]	[428.93902588 234.07232666 0.88447094]	[362.30349731 236.48832703 0.84173703]	[339.15142822 339.04611206 0.90651733]	[334.04959106 436.5954895 0.87114561]	[495.65560913 234.03356934 0.8472873 ]	[521.19781494 339.22323608 0.87249619]	[526.41094971 436.65890503 0.89041626]	[439.06103516 449.49108887 0.70222443]	[395.57272339 454.55987549 0.69086909]	[416.07574463 606.02416992 0.84055239]	[439.17355347 749.76904297 0.82621998]	[480.19717407 446.92697144 0.71456903]	[480.29229736 605.91210938 0.89741391]	[4.90567230e+02 7.85494751e+02 7.59522319e-01]	[408.41946411 154.50749207 0.8884362 ]	[436.67553711 154.34289551 0.94439864]	[390.49627686 154.49317932 0.85554355]	[457.17025757 151.83622742 0.91386867]	[4.87962555e+02 8.24071594e+02 7.14361846e-01]	[5.08465271e+02 8.18922485e+02 7.18579113e-01]	[4.82831238e+02 7.90719299e+02 7.06255734e-01]	[4.39247559e+02 7.98374756e+02 7.79415727e-01]	[421.20870972 790.76959229 0.8044154 ]	[4.44350006e+02 7.64997986e+02 6.42812729e-01]
[421.31777954 172.45953369 0.93635517]	[428.98666382 236.58026123 0.87633771]	[364.80245972 236.63833618 0.82700157]	[339.15658569 339.21920776 0.9008078 ]	[333.97088623 436.68237305 0.8761729 ]	[495.68692017 236.56307983 0.85114235]	[521.21417236 341.72122192 0.86034459]	[526.41357422 439.22735596 0.90269923]	[439.06686401 454.56158447 0.70318907]	[395.52999878 457.11972046 0.69594187]	[416.12329102 608.59143066 0.8323493 ]	[439.20346069 752.1862793 0.83380198]	[480.2303772 452.01425171 0.7123813 ]	[480.30899048 606.02050781 0.89604801]	[4.90529968e+02 7.85595825e+02 7.67502487e-01]	[408.46472168 157.04121399 0.85594237]	[439.06338501 154.57684326 0.9113369 ]	[392.97869873 156.95437622 0.84532452]	[459.59014893 154.39405823 0.93034035]	[4.85438477e+02 8.29226013e+02 7.51359046e-01]	[5.05956879e+02 8.26633301e+02 7.41993666e-01]	[4.82855103e+02 7.90793335e+02 7.09011257e-01]	[4.39214630e+02 7.98406433e+02 7.89582014e-01]	[421.20544434 790.7734375 0.81248176]	[4.44405121e+02 7.64996887e+02 6.50903523e-01]
[421.30709839 174.94569397 0.94585288]	[431.51101685 239.09866333 0.85731113]	[364.85244751 239.15682983 0.80822515]	[339.15386963 344.25366211 0.87621391]	[333.97711182 439.21304321 0.89531648]	[498.16726685 239.12088013 0.83724391]	[521.20581055 344.32397461 0.83534294]	[523.99206543 441.78591919 0.90917099]	[436.68295288 457.11691284 0.70646089]	[393.07138062 457.19708252 0.69376945]	[416.12585449 613.63861084 0.81585598]	[439.23483276 749.77050781 0.84034067]	[480.20727539 454.61108398 0.71396822]	[480.28250122 608.59240723 0.86915672]	[4.88015320e+02 7.85540405e+02 7.63642609e-01]	[410.94262695 162.14022827 0.83546549]	[439.06628418 159.55307007 0.89120007]	[393.01226807 159.53898621 0.81456804]	[459.59127808 154.54039001 0.91704345]	[4.85376740e+02 8.29175598e+02 7.69480765e-01]	[5.05934570e+02 8.26591125e+02 7.57278740e-01]	[4.82802856e+02 7.90764343e+02 7.06013918e-01]	[4.39171082e+02 7.98405090e+02 7.76347280e-01]	[418.77529907 790.7467041 0.80408978]	[4.46901245e+02 7.62509277e+02 6.41937792e-01]
[421.32629395 177.57141113 0.90686244]	[434.01644897 244.25038147 0.82578623]	[364.85223389 244.28057861 0.784913 ]	[339.13433838 346.84973145 0.86629689]	[333.94973755 441.68640137 0.88805014]	[498.19805908 244.22898865 0.8115555 ]	[521.23791504 351.9190979 0.82975084]	[523.97796631 444.31741333 0.8833068 ]	[436.6151123 457.20166016 0.704229 ]	[392.97702026 459.68447876 0.69449145]	[416.16931152 616.26385498 0.82462829]	[439.27209473 749.74176025 0.85222137]	[480.16989136 457.16995239 0.71248347]	[480.21932983 616.26898193 0.84806401]	[4.87960876e+02 7.88126160e+02 7.69429445e-01]	[408.47421265 169.79693604 0.86068839]	[436.69561768 167.19364929 0.88603532]	[393.04666138 169.7666626 0.81702334]	[459.58480835 157.06678772 0.88930112]	[4.85370758e+02 8.31656921e+02 7.54217684e-01]	[5.05914917e+02 8.29120239e+02 7.57768989e-01]	[4.82757721e+02 7.93298645e+02 6.84059739e-01]	[4.39153931e+02 7.98436401e+02 7.81854928e-01]	[418.77154541 790.75030518 0.80475217]	[4.49439789e+02 7.62443420e+02 6.32410228e-01]
[421.3482666 185.18328857 0.87723053]	[431.50439453 251.84507751 0.84000838]	[364.81158447 251.85766602 0.8002677 ]	[339.12405396 349.43191528 0.87075907]	[331.48651123 441.78530884 0.88070339]	[498.17590332 249.34869385 0.80794638]	[521.26879883 356.97485352 0.86695403]	[523.97094727 452.05001831 0.86020666]	[436.64498901 459.75674438 0.71801537]	[393.01852417 459.7996521 0.70592999]	[416.1578064 621.28009033 0.82901198]	[439.30700684 749.73474121 0.85728699]	[480.1736145 459.73748779 0.71873617]	[480.19195557 623.81011963 0.87491107]	[4.88023132e+02 7.90807800e+02 7.50378609e-01]	[410.99517822 172.38520813 0.89831161]	[439.06542969 172.26803589 0.92072558]	[393.02633667 172.28959656 0.84325874]	[459.60864258 162.1257782 0.88136709]	[4.82923370e+02 8.34306213e+02 7.14175463e-01]	[5.05904938e+02 8.31772461e+02 7.27396131e-01]	[4.82832123e+02 8.06004700e+02 6.54189289e-01]	[4.39193115e+02 8.00928223e+02 7.81139016e-01]	[421.17062378 790.7701416 0.7989257 ]	[4.49486908e+02 7.62446167e+02 6.27492070e-01]
[421.32635498 190.26365662 0.9086082 ]	[431.49957275 254.36936951 0.86949849]	[364.82284546 254.40830994 0.81607622]	[339.10305786 354.46047974 0.8796885 ]	[331.41964722 444.34268188 0.84671175]	[498.15112305 254.36016846 0.82607359]	[521.22253418 357.11322021 0.87525046]	[523.93200684 457.11523438 0.88885075]	[436.59405518 462.32333374 0.70631719]	[392.9776001 462.36553955 0.69357312]	[416.12927246 623.93652344 0.86155486]	[439.30621338 752.18859863 0.85173905]	[480.12509155 462.29275513 0.71021748]	[480.17211914 623.90979004 0.88596499]	[4.87991486e+02 7.95830566e+02 7.52879918e-01]	[410.96466064 174.86289978 0.90006328]	[439.08407593 172.426651 0.94562173]	[393.05734253 172.47955322 0.86253512]	[459.61209106 169.76095581 0.88812286]	[4.82924957e+02 8.34365906e+02 7.10236907e-01]	[5.03464752e+02 8.31818970e+02 7.31189251e-01]	[4.82863983e+02 8.08527283e+02 6.76193237e-01]	[4.39147430e+02 8.00926941e+02 7.66703367e-01]	[418.77270508 790.78106689 0.79353178]	[4.49458130e+02 7.62495056e+02 6.44726396e-01]
[421.32376099 192.85655212 0.93426299]	[431.50888062 254.50749207 0.88259947]	[364.8442688 254.54348755 0.82206112]	[336.70336914 354.54171753 0.86033446]	[331.39123535 446.94345093 0.82104927]	[498.15258789 254.54425049 0.85028285]	[521.21209717 359.77740479 0.86453635]	[523.90856934 459.7461853 0.91527569]	[436.55368042 464.91824341 0.69264787]	[390.46640015 464.93280029 0.68528622]	[416.07125854 623.98699951 0.8461706 ]	[439.30825806 752.18536377 0.85357636]	[477.73791504 464.89962769 0.69935006]	[480.19192505 624.04266357 0.89246702]	[4.90508820e+02 8.06071106e+02 7.54836738e-01]	[410.95706177 175.08357239 0.88393652]	[439.07785034 174.94232178 0.93981266]	[395.49987793 174.97685242 0.83801305]	[459.61148071 172.35604858 0.9190346 ]	[4.87936615e+02 8.44567810e+02 7.12483168e-01]	[5.05988556e+02 8.39441467e+02 7.30647862e-01]	[4.82883820e+02 8.11235352e+02 6.70776248e-01]	[4.39156677e+02 7.98429565e+02 7.50815332e-01]	[418.7689209 790.78869629 0.79193336]	[4.49485565e+02 7.62450806e+02 6.43028855e-01]
[421.36431885 195.37750244 0.93261099]	[431.49868774 257.02554321 0.88731104]	[364.84439087 257.03939819 0.82915187]	[336.69189453 359.6395874 0.90685016]	[328.84121704 452.08441162 0.82322747]	[498.15048218 257.08056641 0.85208893]	[521.21533203 364.83734131 0.83977979]	[523.89648438 462.25787354 0.91667968]	[436.56390381 467.44424438 0.69224972]	[390.45510864 467.47280884 0.67721581]	[416.09991455 626.41650391 0.85452211]	[439.28887939 752.19995117 0.85477865]	[480.13623047 467.43612671 0.7018103 ]	[480.19534302 626.487854 0.89764333]	[4.93038025e+02 8.08676758e+02 7.64918149e-01]	[410.99822998 177.63360596 0.85539395]	[439.11758423 177.52735901 0.91206962]	[393.07147217 175.074646 0.82144308]	[459.63522339 174.90663147 0.92518502]	[4.88010315e+02 8.47172485e+02 7.39130139e-01]	[5.05999878e+02 8.44565491e+02 7.49768496e-01]	[4.82909790e+02 8.13842896e+02 6.36855423e-01]	[4.36691559e+02 7.95882568e+02 7.67295897e-01]	[418.75457764 790.74749756 0.81516957]	[4.49476837e+02 7.62449280e+02 6.50202274e-01]
[421.36352539 195.37756348 0.9327274 ]	[431.50134277 257.02606201 0.88739711]	[364.8458252 257.03930664 0.82875615]	[336.70251465 359.63345337 0.91261011]	[328.8442688 452.08630371 0.82427883]	[498.15594482 257.0819397 0.85316819]	[521.20904541 364.83828735 0.83834267]	[523.89385986 462.26794434 0.91561496]	[436.56234741 467.45687866 0.6919837 ]	[390.45513916 467.48431396 0.67709386]	[416.10174561 626.41119385 0.85531962]	[439.28598022 752.20037842 0.85337514]	[480.13433838 467.44897461 0.70167172]	[480.19210815 626.47839355 0.89603865]	[4.93044220e+02 8.08683472e+02 7.64315486e-01]	[410.99740601 177.63218689 0.85566497]	[439.11834717 177.52680969 0.9128077 ]	[393.07138062 175.07511902 0.82258475]	[459.63644409 174.90460205 0.92627931]	[4.88006622e+02 8.49577637e+02 7.41779387e-01]	[5.05995300e+02 8.44585632e+02 7.50047028e-01]	[4.82910614e+02 8.13853271e+02 6.32154346e-01]	[4.36694458e+02 7.95874817e+02 7.65948713e-01]	[418.76080322 790.74505615 0.81570286]	[4.49474884e+02 7.62448181e+02 6.47805572e-01]
[421.39120483 195.59909058 0.9176324 ]	[431.48876953 259.60153198 0.8602643 ]	[364.83969116 259.6300354 0.81562245]	[336.69348145 362.22741699 0.89169294]	[323.80545044 457.12637329 0.85438228]	[498.14370728 259.66607666 0.83182794]	[521.19897461 372.5098877 0.83276474]	[523.86560059 464.84057617 0.90050799]	[436.56378174 470.00839233 0.69010562]	[390.46984863 469.99563599 0.67267394]	[416.13928223 626.50018311 0.85381323]	[439.2828064 752.1920166 0.85207361]	[480.12463379 472.53540039 0.69925159]	[480.15155029 629.10400391 0.85758978]	[4.93048340e+02 8.11252441e+02 7.63759434e-01]	[413.50064087 187.74101257 0.84638667]	[439.13369751 182.6574707 0.89408904]	[395.51220703 180.15782166 0.81140244]	[459.62466431 175.06834412 0.91771555]	[4.95628937e+02 8.52216614e+02 7.45297730e-01]	[5.11021057e+02 8.49611816e+02 7.42068529e-01]	[4.82887299e+02 8.21501038e+02 6.39031172e-01]	[4.39137665e+02 7.95805908e+02 7.64469981e-01]	[421.16555786 790.71820068 0.81897312]	[4.49502197e+02 7.62420349e+02 6.45015001e-01]
[423.76821899 205.71351624 0.86522436]	[431.47073364 269.86978149 0.82982081]	[362.32189941 269.86398315 0.79811013]	[336.64202881 367.41946411 0.86738276]	[321.25799561 462.21105957 0.90238726]	[498.17214966 267.34558105 0.80808336]	[518.79437256 377.55938721 0.86306024]	[523.81433105 472.51766968 0.86922807]	[434.10305786 477.67224121 0.69777852]	[387.91122437 477.63598633 0.68466198]	[416.11056519 631.64233398 0.8165679 ]	[439.3112793 752.18511963 0.85239911]	[477.74136353 477.7371521 0.70622551]	[477.67944336 636.73052979 0.82298356]	[4.93063293e+02 8.13784790e+02 7.48770118e-01]	[413.54983521 192.9147644 0.90734327]	[439.1229248 192.79951477 0.92439592]	[395.5151062 190.3820343 0.83369291]	[459.62316895 180.14279175 0.88247359]	[4.98264221e+02 8.52374207e+02 7.63623595e-01]	[5.16144714e+02 8.49729248e+02 7.83428729e-01]	[4.82882019e+02 8.26570435e+02 6.52036071e-01]	[4.36663300e+02 7.95847107e+02 7.35281289e-01]	[418.70925903 790.72705078 0.81550121]	[4.52045502e+02 7.59901978e+02 6.52254879e-01]
[421.3755188 208.30601501 0.89018732]	[431.46688843 272.44558716 0.85410023]	[362.31872559 272.45404053 0.81105685]	[336.63101196 369.97583008 0.86939871]	[321.22488403 462.29705811 0.90090597]	[498.17852783 272.41390991 0.82132024]	[518.77685547 377.63290405 0.86803055]	[523.82733154 475.12380981 0.87977481]	[434.0640564 480.25863647 0.71515846]	[387.93060303 480.23764038 0.70743996]	[416.15283203 636.7878418 0.82530636]	[439.30953979 752.18206787 0.85237259]	[477.66091919 480.29934692 0.71404481]	[477.6355896 641.86114502 0.84585261]	[4.95684052e+02 8.26594055e+02 7.68367290e-01]	[413.49758911 193.01423645 0.90682316]	[439.12463379 192.89584351 0.94371015]	[395.50872803 192.87223816 0.8474369 ]	[459.61080933 187.75682068 0.8705954 ]	[5.00733307e+02 8.57399963e+02 7.20095813e-01]	[5.18678223e+02 8.52303406e+02 7.70669281e-01]	[4.85387512e+02 8.31828918e+02 6.21896923e-01]	[4.39167419e+02 7.95836365e+02 7.37735391e-01]	[418.76119995 790.74450684 0.81628096]	[4.52046051e+02 7.59877930e+02 6.44259512e-01]
[421.37863159 210.87936401 0.91432917]	[428.96969604 274.91452026 0.87275761]	[362.30673218 274.94650269 0.82457125]	[336.60400391 375.02993774 0.88260621]	[321.24972534 464.8878479 0.86230701]	[498.15899658 274.9213562 0.83926362]	[518.73919678 380.14572144 0.86640632]	[523.81463623 477.72344971 0.90439582]	[434.07330322 482.75369263 0.71758884]	[387.94448853 480.32485962 0.7105906 ]	[418.5871582 641.88079834 0.85371602]	[439.29412842 749.77941895 0.85532552]	[477.65771484 482.806427 0.71466118]	[477.67819214 644.42730713 0.86721838]	[4.93124695e+02 8.26557739e+02 7.56660104e-01]	[411.03234863 195.48725891 0.89791393]	[439.11166382 193.0216217 0.94695497]	[395.51272583 195.3712616 0.85556775]	[457.21087646 190.34721375 0.88341129]	[5.00710968e+02 8.59960632e+02 7.54266679e-01]	[5.18658447e+02 8.52369019e+02 7.90504277e-01]	[4.82932953e+02 8.31839905e+02 6.32263780e-01]	[4.39205139e+02 7.93360535e+02 7.64524519e-01]	[421.18753052 790.71435547 0.83408028]	[4.51996307e+02 7.57358704e+02 6.27171934e-01]
[421.34786987 213.38565063 0.93068957]	[428.96020508 274.98800659 0.88192046]	[362.32089233 275.02716064 0.83037448]	[336.60195923 377.51147461 0.89812183]	[321.19522095 467.49194336 0.85325038]	[495.69482422 275.00860596 0.84549201]	[518.73547363 380.30844116 0.85396248]	[523.78601074 480.19189453 0.91711915]	[434.12744141 482.871521 0.7195074 ]	[390.42636108 482.83926392 0.70955986]	[418.61224365 641.921875 0.85744333]	[439.30200195 752.1907959 0.85415429]	[477.73123169 482.92208862 0.71329278]	[477.70703125 644.54876709 0.88518465]	[4.93130768e+02 8.29230591e+02 7.86053300e-01]	[410.97366333 195.61962891 0.88111335]	[439.08966064 195.47108459 0.93905765]	[393.05776978 195.47869873 0.83854586]	[459.59750366 192.87440491 0.91203666]	[5.00663574e+02 8.62550354e+02 7.34866798e-01]	[5.16135925e+02 8.54874268e+02 7.64262676e-01]	[4.85367981e+02 8.39415527e+02 6.30399287e-01]	[4.39185364e+02 7.98356079e+02 7.35908628e-01]	[418.77047729 790.78369141 0.81367469]	[4.49503571e+02 7.57389893e+02 6.45960510e-01]
[421.34646606 213.5181427 0.93740523]	[428.95333862 275.10513306 0.88658297]	[362.31311035 277.47317505 0.83578706]	[336.5821228 377.67193604 0.91727585]	[321.15313721 470.04837036 0.85761368]	[495.67300415 275.11309814 0.84988308]	[518.73675537 380.33331299 0.84751153]	[521.42962646 480.30743408 0.92660213]	[434.10882568 482.87854004 0.71417433]	[387.92471313 482.82507324 0.70566416]	[418.65081787 644.4050293 0.87179708]	[439.29324341 752.19445801 0.85734522]	[477.72195435 485.36605835 0.70114791]	[477.66503906 647.03070068 0.87464786]	[4.93041870e+02 8.29199951e+02 7.84649253e-01]	[410.96624756 198.08802795 0.86280364]	[439.11346436 195.63374329 0.91466022]	[393.02984619 195.51591492 0.83379436]	[459.62747192 195.36947632 0.91632855]	[4.98255768e+02 8.65058289e+02 7.47714579e-01]	[5.16151428e+02 8.54916626e+02 7.63425350e-01]	[4.82896576e+02 8.36920410e+02 6.65287554e-01]	[4.39147278e+02 7.98393860e+02 7.41020441e-01]	[418.74819946 790.80596924 0.81728697]	[4.49486816e+02 7.57361938e+02 6.38328969e-01]
[421.35751343 215.94274902 0.93576741]	[428.91207886 277.55633545 0.88822341]	[362.30166626 277.57913208 0.84213835]	[336.60275269 380.15078735 0.92074114]	[318.78121948 475.1399231 0.87233514]	[495.62628174 277.57391357 0.84935552]	[518.76831055 385.3086853 0.83526897]	[521.4175415 482.72302246 0.92795229]	[434.07641602 485.39675903 0.70562369]	[385.3916626 482.91299438 0.7067309 ]	[418.71246338 644.50628662 0.87889165]	[439.28140259 752.20611572 0.85906196]	[477.71786499 485.45172119 0.69480604]	[477.68658447 649.57751465 0.84782255]	[4.90569000e+02 8.31744629e+02 7.74971724e-01]	[410.95932007 200.61375427 0.84893984]	[439.11660767 198.09532166 0.90734184]	[392.9786377 195.59486389 0.82424855]	[459.60501099 195.44845581 0.91289264]	[4.98167419e+02 8.67594360e+02 7.44772077e-01]	[5.13580200e+02 8.59944641e+02 7.41051912e-01]	[4.82913818e+02 8.44571045e+02 6.41927779e-01]	[4.39140869e+02 7.98419495e+02 7.49777496e-01]	[418.76147461 790.82067871 0.82225716]	[4.46974854e+02 7.57377686e+02 6.47744179e-01]
[421.35949707 215.94264221 0.93549478]	[428.90911865 277.55480957 0.88834524]	[362.30023193 277.57965088 0.84251624]	[336.60290527 380.15258789 0.91948938]	[318.78076172 475.14086914 0.87299836]	[495.62322998 277.57336426 0.84881163]	[518.76721191 385.30368042 0.83487034]	[521.41741943 482.72607422 0.92788798]	[434.08425903 485.41308594 0.7034713 ]	[385.39550781 482.93014526 0.70323181]	[418.73110962 644.56097412 0.88091546]	[439.27859497 752.21612549 0.85736144]	[477.72317505 485.46310425 0.69438261]	[477.68502808 649.58392334 0.84584993]	[4.90559143e+02 8.31745728e+02 7.74763763e-01]	[410.96182251 200.61381531 0.84909308]	[439.11901855 198.09440613 0.90797299]	[392.97952271 195.59561157 0.82302034]	[459.60623169 195.4506073 0.91225094]	[4.98160645e+02 8.67588318e+02 7.43792534e-01]	[5.13576782e+02 8.59940308e+02 7.41990685e-01]	[4.82907867e+02 8.44579773e+02 6.42507970e-01]	[4.39139862e+02 7.98436218e+02 7.45991647e-01]	[418.75881958 790.83129883 0.81869131]	[4.46972504e+02 7.57389771e+02 6.46480381e-01]
[421.34533691 216.03744507 0.93565083]	[428.92544556 277.6338501 0.88157964]	[362.29367065 277.64624023 0.84374475]	[336.57479858 380.25024414 0.91363448]	[318.7640686 477.63226318 0.87918669]	[495.68338013 277.68591309 0.84555149]	[518.76470947 385.37408447 0.82084751]	[521.40466309 482.85189819 0.92754132]	[434.07028198 485.44140625 0.70163655]	[387.87069702 485.36569214 0.7036739 ]	[418.77001953 644.5223999 0.88008213]	[439.27816772 752.21661377 0.85737848]	[477.69943237 487.974823 0.69289535]	[477.61791992 649.6640625 0.82189554]	[4.90561523e+02 8.31830200e+02 7.64287114e-01]	[410.96151733 203.22888184 0.83524954]	[439.10324097 200.65306091 0.88974255]	[392.97229004 198.09613037 0.81406385]	[459.58779907 195.54512024 0.91195869]	[4.95609314e+02 8.70137695e+02 7.44297147e-01]	[5.08545624e+02 8.65089233e+02 7.37378299e-01]	[4.8535611e+02 8.4708374e+02 6.2733382e-01]	[4.39144623e+02 8.00946533e+02 7.43188143e-01]	[418.7718811 793.22796631 0.80667651]	[4.46953552e+02 7.57381836e+02 6.50760889e-01]
[421.35684204 218.61448669 0.90363771]	[426.41485596 280.18740845 0.85544097]	[362.21929932 282.68280029 0.82486695]	[336.55206299 382.83377075 0.88680118]	[318.75210571 480.22348022 0.91458297]	[495.6395874 280.19033813 0.82860619]	[518.72045898 390.47845459 0.81312692]	[521.40942383 485.34893799 0.91303796]	[434.09494019 490.52813721 0.70280194]	[387.88705444 487.97610474 0.69242936]	[418.78421021 646.93371582 0.87842721]	[439.29644775 752.21228027 0.85923535]	[477.71078491 493.10128784 0.69569755]	[477.61859131 652.15618896 0.81346989]	[4.88010864e+02 8.31762939e+02 7.71751463e-01]	[410.95223999 210.83882141 0.8607164 ]	[439.07772827 205.79013062 0.88711065]	[390.48272705 205.77574158 0.784684 ]	[457.17947388 198.00410461 0.88894469]	[4.90534851e+02 8.70178528e+02 7.34045744e-01]	[5.08448364e+02 8.67594299e+02 7.49099135e-01]	[4.82906464e+02 8.44537109e+02 6.39640331e-01]	[4.36676788e+02 8.00987732e+02 7.50080705e-01]	[418.7260437 793.23632812 0.81667948]	[4.49435425e+02 7.57368896e+02 6.42968476e-01]
[421.32293701 221.10873413 0.89368743]	[426.37680054 280.25021362 0.84733856]	[362.19537354 282.76672363 0.81868899]	[336.56646729 385.35751343 0.87453824]	[318.7684021 480.31158447 0.91644663]	[495.6083374 280.22549438 0.82181323]	[518.7019043 390.41439819 0.80556244]	[521.42150879 485.35003662 0.91053867]	[434.11074829 493.09048462 0.70492208]	[387.89691162 490.54098511 0.6877411 ]	[418.76992798 647.00823975 0.87883484]	[439.31069946 752.19696045 0.8582468 ]	[477.71670532 495.65255737 0.70127356]	[477.62033081 654.69885254 0.80574155]	[4.87986053e+02 8.31852173e+02 7.63060570e-01]	[408.47814941 210.91586304 0.86845881]	[436.6625061 208.33639526 0.88658732]	[390.46536255 208.26158142 0.80230725]	[457.14028931 198.05128479 0.89087379]	[4.90491882e+02 8.70234985e+02 6.95334911e-01]	[5.05951843e+02 8.67651855e+02 7.29059637e-01]	[4.82894745e+02 8.47082336e+02 6.49618268e-01]	[4.36666168e+02 8.03470642e+02 7.36439407e-01]	[418.71865845 793.25073242 0.8053844 ]	[4.49459290e+02 7.57327881e+02 6.48845792e-01]
[421.32269287 221.11108398 0.89347857]	[426.37680054 280.25222778 0.84691334]	[359.81704712 282.77163696 0.8194887 ]	[336.56121826 385.38815308 0.87202787]	[318.76953125 480.31564331 0.91690004]	[495.6100769 280.2281189 0.82147503]	[518.69232178 390.41152954 0.80289537]	[521.42175293 485.35443115 0.90981317]	[434.1151123 493.09533691 0.70561063]	[387.90148926 490.5496521 0.68774295]	[418.77255249 647.03210449 0.87746835]	[439.30059814 752.2088623 0.85694975]	[477.71920776 495.65435791 0.70168346]	[477.62136841 654.67932129 0.8064689 ]	[4.87989868e+02 8.31855164e+02 7.60356367e-01]	[410.93945312 210.91867065 0.86857438]	[436.66064453 208.33886719 0.88657063]	[390.46862793 208.25839233 0.80315202]	[457.1383667 198.04940796 0.89088035]	[4.90496002e+02 8.70238098e+02 6.91147268e-01]	[5.05953705e+02 8.67654968e+02 7.25233018e-01]	[4.82897461e+02 8.47085266e+02 6.46932364e-01]	[4.36667145e+02 8.03483582e+02 7.36151516e-01]	[418.71603394 793.26239014 0.80419749]	[4.49445526e+02 7.57338806e+02 6.50329411e-01]
[421.31329346 221.18840027 0.88629806]	[426.3538208 282.72085571 0.84477389]	[359.79907227 285.26583862 0.81975138]	[336.57275391 387.8666687 0.87267309]	[318.77383423 480.31982422 0.91973126]	[493.13677979 282.69161987 0.81357366]	[518.70666504 390.46377563 0.80940652]	[521.41662598 485.38562012 0.90619802]	[434.11221313 495.62399292 0.70896411]	[387.93533325 493.09954834 0.68713766]	[418.76370239 647.0960083 0.86684704]	[439.29550171 752.21942139 0.8590036 ]	[477.70300293 495.69396973 0.70108795]	[477.61190796 654.75488281 0.80204391]	[4.87972198e+02 8.34334167e+02 7.54794419e-01]	[408.45306396 213.32897949 0.87972164]	[436.64398193 210.81065369 0.88956702]	[390.42077637 208.34429932 0.81028348]	[457.10018921 198.07545471 0.87882447]	[4.90560852e+02 8.72697937e+02 7.20916808e-01]	[5.05977448e+02 8.70143127e+02 7.49361396e-01]	[4.82883759e+02 8.47182556e+02 6.63041949e-01]	[4.36677399e+02 8.03521118e+02 7.35115945e-01]	[418.72476196 793.28979492 0.79786825]	[4.46962494e+02 7.57331238e+02 6.54505908e-01]
[421.26171875 223.7194519 0.89115733]	[423.90753174 282.77600098 0.84324652]	[359.75039673 287.79446411 0.81813192]	[336.59225464 390.4486084 0.86807424]	[321.17422485 482.86361694 0.89712614]	[493.072052 282.69717407 0.81528813]	[518.72467041 390.4928894 0.81337714]	[523.79840088 485.40090942 0.90049714]	[434.109375 493.1104126 0.70685577]	[390.42044067 493.06637573 0.68857968]	[418.74249268 647.08062744 0.86443484]	[439.3052063 752.25177002 0.85811794]	[477.69723511 495.65591431 0.69638979]	[477.62878418 657.30499268 0.80362833]	[4.87972565e+02 8.34276367e+02 7.64805794e-01]	[405.89801025 213.38110352 0.89641571]	[436.59729004 210.8767395 0.88992721]	[385.39257812 210.80105591 0.80851573]	[454.64401245 198.14682007 0.8568275 ]	[4.87950928e+02 8.70304321e+02 7.57736206e-01]	[5.05900848e+02 8.70127686e+02 7.83963382e-01]	[4.82900452e+02 8.47127014e+02 6.65448248e-01]	[4.36625793e+02 8.06011353e+02 7.40810394e-01]	[418.67984009 793.3248291 0.79755622]	[4.49454865e+02 7.57367249e+02 6.54619098e-01]
[421.23696899 223.72743225 0.89282918]	[423.88742065 282.77108765 0.84643018]	[359.74334717 287.80935669 0.82021433]	[336.58273315 390.47387695 0.86697072]	[321.19763184 482.90631104 0.88748741]	[490.5574646 282.66918945 0.81667411]	[518.72698975 392.9803772 0.81857836]	[523.82220459 485.39550781 0.9027741 ]	[436.54678345 493.09561157 0.70766997]	[390.42825317 490.54888916 0.68859744]	[418.73556519 647.03479004 0.87497771]	[439.32208252 752.25482178 0.8575356 ]	[477.73355103 495.65151978 0.69770062]	[477.62399292 659.78320312 0.80174851]	[4.87943726e+02 8.34272461e+02 7.68502414e-01]	[405.85064697 213.38830566 0.9056313 ]	[436.54992676 210.87251282 0.87951958]	[385.32345581 210.80563354 0.82373571]	[452.06774902 200.58082581 0.83579969]	[4.87938599e+02 8.70333740e+02 7.58101106e-01]	[5.05874756e+02 8.70149292e+02 7.86994755e-01]	[4.82889282e+02 8.47111572e+02 6.73319280e-01]	[4.36609131e+02 8.03554688e+02 7.48005807e-01]	[418.67602539 793.30291748 0.80865681]	[4.49481384e+02 7.57385132e+02 6.49156868e-01]
[421.21643066 223.72731018 0.89597529]	[423.85919189 282.76763916 0.85233963]	[359.75128174 287.79653931 0.81758958]	[336.60473633 390.50250244 0.86751968]	[321.22436523 482.92532349 0.88211012]	[490.50531006 280.25201416 0.8163591 ]	[518.74761963 393.03076172 0.82629377]	[523.82440186 485.40139771 0.9018774 ]	[436.57757568 493.07434082 0.71241456]	[390.48867798 490.51916504 0.69147092]	[418.70678711 646.97802734 0.87037235]	[441.66827393 752.26147461 0.85554916]	[480.12411499 495.64129639 0.70226687]	[477.60586548 657.27850342 0.79972917]	[4.87929718e+02 8.31831543e+02 7.70758748e-01]	[405.81396484 213.40605164 0.91358376]	[434.09286499 210.87850952 0.87624913]	[385.31744385 210.90864563 0.83709949]	[449.51660156 200.61903381 0.82010525]	[4.85470612e+02 8.70299988e+02 7.54400373e-01]	[5.03475372e+02 8.70114197e+02 7.73259759e-01]	[4.82888763e+02 8.44598633e+02 6.53880358e-01]	[4.36591980e+02 8.03543579e+02 7.47598708e-01]	[418.67434692 793.29498291 0.80978739]	[4.49520477e+02 7.57390137e+02 6.47062123e-01]
[421.19570923 223.7375946 0.89637756]	[423.83242798 282.77822876 0.85541725]	[359.72207642 287.80554199 0.81906831]	[336.590271 392.97018433 0.86923993]	[321.23840332 482.95089722 0.87236965]	[488.00549316 280.25167847 0.81863964]	[518.75592041 392.97161865 0.81793225]	[523.83892822 485.36929321 0.90218574]	[436.58636475 490.56466675 0.71280468]	[392.96539307 490.50064087 0.69274217]	[418.73352051 646.97705078 0.86707604]	[441.66442871 752.27587891 0.85216206]	[480.13461304 495.61190796 0.70255375]	[477.62561035 659.80480957 0.80654448]	[4.85472473e+02 8.31784058e+02 7.80181766e-01]	[403.37136841 213.41743469 0.92260641]	[434.05480957 210.88265991 0.87217623]	[382.85964966 210.8969574 0.84665495]	[449.47296143 200.59524536 0.82614934]	[4.85398010e+02 8.70326660e+02 7.51125216e-01]	[5.03427948e+02 8.70134216e+02 7.69394577e-01]	[4.82868317e+02 8.44527161e+02 6.59741700e-01]	[4.36603760e+02 8.03534485e+02 7.39680648e-01]	[418.68695068 793.30010986 0.801853 ]	[4.49516541e+02 7.59878906e+02 6.40180886e-01]
[421.17727661 223.75468445 0.89627677]	[423.81256104 282.77606201 0.85856456]	[359.70526123 287.82174683 0.82199502]	[336.57727051 392.98660278 0.86801839]	[321.2696228 485.40466309 0.85444957]	[488.00308228 280.24661255 0.82059354]	[518.75054932 390.46881104 0.81459129]	[523.87481689 485.34262085 0.90290463]	[436.60446167 490.5581665 0.71407491]	[392.98464966 490.48568726 0.69490463]	[418.77426147 646.95343018 0.86653763]	[441.67108154 752.25183105 0.85548621]	[480.15008545 495.61199951 0.70556498]	[477.62252808 659.87677002 0.81190443]	[4.85461639e+02 8.31820496e+02 7.75806665e-01]	[403.34802246 213.42512512 0.92753178]	[434.03170776 210.90150452 0.87255621]	[382.8140564 210.87702942 0.85693669]	[446.97845459 200.62322998 0.82415402]	[4.85378937e+02 8.72707092e+02 7.37808228e-01]	[5.03391785e+02 8.70164246e+02 7.60557771e-01]	[4.82857086e+02 8.44582825e+02 6.62666202e-01]	[4.36610046e+02 8.03510986e+02 7.47071445e-01]	[418.68768311 793.28027344 0.81325305]	[4.49518097e+02 7.57392212e+02 6.33899689e-01]
[421.15219116 223.74198914 0.89645815]	[423.79678345 282.77267456 0.86075211]	[359.70147705 287.82562256 0.82249141]	[336.58602905 392.99539185 0.86963773]	[321.29229736 485.45367432 0.84296662]	[487.96395874 280.240448 0.82598001]	[518.75305176 390.42529297 0.81167996]	[523.8973999 482.93280029 0.90815908]	[436.61694336 490.56274414 0.71594441]	[392.99157715 490.5022583 0.69686085]	[421.17498779 646.93811035 0.8648259 ]	[441.68493652 752.25646973 0.85527027]	[480.16226196 495.61437988 0.7090292 ]	[477.66351318 659.88098145 0.81342715]	[4.85461700e+02 8.31853027e+02 7.77246714e-01]	[403.32540894 213.41915894 0.92953366]	[431.54928589 210.90316772 0.87068236]	[382.79882812 210.85723877 0.85901499]	[446.94564819 200.62658691 0.82923174]	[4.85375214e+02 8.72734375e+02 7.49321938e-01]	[5.03380707e+02 8.70194336e+02 7.75031030e-01]	[4.82862976e+02 8.47073853e+02 6.77284896e-01]	[4.36593292e+02 8.03472961e+02 7.47404099e-01]	[418.67144775 793.2512207 0.81758678]	[4.52002197e+02 7.59888916e+02 6.31696224e-01]
[421.14611816 223.73100281 0.89649975]	[423.7986145 282.77185059 0.86083192]	[359.70263672 287.82598877 0.82256681]	[336.58401489 392.99960327 0.86943245]	[321.28991699 485.45758057 0.84296393]	[487.96444702 280.23770142 0.82667053]	[518.74615479 387.91696167 0.81388986]	[523.90661621 482.94415283 0.90522152]	[436.6328125 493.04867554 0.7180534 ]	[392.99945068 490.50933838 0.69695842]	[421.17547607 646.94335938 0.86498708]	[441.68041992 752.26318359 0.85357749]	[480.17153931 495.62341309 0.71186441]	[477.66775513 659.88171387 0.8146354 ]	[4.85460602e+02 8.31857544e+02 7.75421679e-01]	[403.31958008 213.41377258 0.929461 ]	[431.54125977 210.90054321 0.87010431]	[382.79467773 210.85241699 0.85948974]	[446.9446106 200.63067627 0.82911831]	[4.85387085e+02 8.72720520e+02 7.42228210e-01]	[5.03391144e+02 8.70181458e+02 7.68931985e-01]	[4.82858002e+02 8.47074707e+02 6.73468828e-01]	[4.36605164e+02 8.03468262e+02 7.46397078e-01]	[418.67797852 793.25085449 0.81594026]	[4.51996674e+02 7.59895630e+02 6.31280899e-01]
[418.80700684 223.73257446 0.89614809]	[423.79174805 285.24749756 0.85822368]	[359.69656372 287.84439087 0.82189357]	[336.58074951 393.01663208 0.86965084]	[323.73736572 485.46188354 0.83591545]	[487.94869995 282.6713562 0.82451349]	[518.74169922 387.89593506 0.81190705]	[523.89892578 482.94281006 0.90593678]	[436.65509033 493.04489136 0.71979392]	[393.0163269 490.50860596 0.69729471]	[421.18893433 646.95825195 0.86032104]	[441.70230103 752.28277588 0.84941202]	[480.19085693 495.61767578 0.7133491 ]	[477.69812012 662.37115479 0.82491374]	[4.85442017e+02 8.34274109e+02 7.73413002e-01]	[403.30493164 213.41265869 0.9305554 ]	[431.52359009 210.90357971 0.87050319]	[382.78546143 210.8609314 0.86453962]	[446.93325806 200.6448822 0.8291328 ]	[4.85383881e+02 8.72751221e+02 7.44561791e-01]	[5.03398285e+02 8.70208557e+02 7.71416545e-01]	[4.82853943e+02 8.47093506e+02 6.72421515e-01]	[4.36583618e+02 8.03497314e+02 7.42487371e-01]	[418.66549683 793.26446533 0.80927092]	[4.52032928e+02 7.59919128e+02 6.27653599e-01]
[418.79025269 223.73358154 0.89821261]	[423.80511475 285.27987671 0.85487163]	[359.70556641 287.87838745 0.82260418]	[336.5788269 393.01486206 0.87084901]	[323.7371521 485.43670654 0.84051257]	[487.97201538 282.70599365 0.82039016]	[518.75756836 390.43249512 0.81609076]	[523.9085083 482.95492554 0.90313023]	[436.63116455 488.00216675 0.71592438]	[392.98641968 487.93847656 0.69952679]	[421.21951294 644.44110107 0.85289502]	[441.71005249 754.75585938 0.85092491]	[480.18484497 493.05197144 0.70546329]	[477.69592285 659.83410645 0.81287724]	[4.85483612e+02 8.34275574e+02 7.66137004e-01]	[403.28768921 213.41744995 0.93441832]	[431.49328613 210.91078186 0.87117988]	[382.775177 210.88352966 0.86844003]	[446.90524292 200.68333435 0.82702458]	[4.85407288e+02 8.72750366e+02 7.38559783e-01]	[5.03415375e+02 8.70213684e+02 7.69104242e-01]	[4.82893890e+02 8.47099121e+02 6.69526398e-01]	[4.34100708e+02 8.03558289e+02 7.56522179e-01]	[418.64395142 793.30194092 0.80699706]	[4.51991180e+02 7.62451416e+02 6.41938686e-01]
[418.79760742 223.74786377 0.89603519]	[423.82263184 285.32931519 0.84966934]	[359.71640015 290.37728882 0.82726395]	[336.57910156 393.02078247 0.87239552]	[323.76135254 485.44094849 0.83575672]	[488.00482178 282.74279785 0.81346238]	[518.75427246 387.93179321 0.81355113]	[523.91174316 482.95617676 0.90118337]	[436.6373291 490.49627686 0.71507764]	[392.98840332 487.95864868 0.69782394]	[421.26989746 644.54547119 0.85467803]	[441.71810913 754.74005127 0.85450512]	[480.17782593 493.07415771 0.70584035]	[477.69543457 659.87017822 0.81709903]	[4.85483429e+02 8.31837646e+02 7.74945140e-01]	[403.2947998 213.41984558 0.93327761]	[431.51205444 210.91340637 0.87132192]	[382.77770996 210.88391113 0.86629701]	[446.92645264 200.67855835 0.82780755]	[4.85435120e+02 8.72765625e+02 7.49976814e-01]	[5.03437042e+02 8.70223206e+02 7.81165123e-01]	[4.82877533e+02 8.47060608e+02 6.75682664e-01]	[4.34118042e+02 8.06010376e+02 7.65073299e-01]	[418.65182495 793.31719971 0.80642921]	[4.49519653e+02 7.59950256e+02 6.36803508e-01]
[418.79931641 223.75108337 0.89560986]	[423.84799194 287.83624268 0.84552324]	[359.72317505 290.41217041 0.82902586]	[336.58230591 395.52865601 0.88153839]	[323.7666626 485.43930054 0.83581483]	[490.50714111 285.25363159 0.80385709]	[518.76800537 390.43286133 0.81073874]	[523.90930176 485.34249878 0.89744157]	[436.63778687 490.4911499 0.71245819]	[393.00204468 487.94482422 0.69663346]	[421.29980469 644.5144043 0.85300863]	[441.73248291 754.7677002 0.85483152]	[480.16937256 493.07644653 0.70358747]	[477.74575806 662.31695557 0.81791216]	[4.85504761e+02 8.34275208e+02 7.68649459e-01]	[403.29055786 213.4197998 0.93479383]	[431.52575684 210.90989685 0.87196374]	[382.78445435 210.9115448 0.8640492 ]	[446.94772339 203.17095947 0.82207423]	[4.85471466e+02 8.72774536e+02 7.52886653e-01]	[5.03462006e+02 8.70233154e+02 7.87206650e-01]	[4.82889008e+02 8.47109314e+02 6.81512177e-01]	[4.34083679e+02 8.06059204e+02 7.59861350e-01]	[4.18635101e+02 7.93353149e+02 7.92925835e-01]	[4.51992249e+02 7.62432007e+02 6.43432319e-01]
[421.1472168 223.74145508 0.89634126]	[423.85931396 287.88092041 0.84621334]	[359.73886108 290.44198608 0.83041966]	[336.59350586 395.55023193 0.88377893]	[323.79220581 485.42880249 0.83468837]	[490.50170898 285.3008728 0.80375808]	[518.77697754 390.45877075 0.81234062]	[523.90270996 485.37380981 0.89428037]	[436.6685791 493.06170654 0.7176072 ]	[393.04083252 490.49969482 0.69469929]	[421.324646 646.97235107 0.85139138]	[441.74285889 754.77050781 0.8572188 ]	[480.1867981 495.63824463 0.71118486]	[480.11203003 662.40893555 0.83416229]	[4.85497559e+02 8.34310486e+02 7.67836869e-01]	[403.31600952 213.42051697 0.93159533]	[431.54971313 210.90803528 0.8714993 ]	[382.84259033 213.32891846 0.86217391]	[446.97793579 203.21434021 0.82145053]	[4.87928406e+02 8.72804504e+02 7.56603003e-01]	[5.03466949e+02 8.70250061e+02 7.89799213e-01]	[4.82885498e+02 8.47154114e+02 6.85556769e-01]	[4.34092346e+02 8.06043640e+02 7.60055721e-01]	[418.65185547 793.33703613 0.79874712]	[4.52001221e+02 7.62426270e+02 6.46913648e-01]
[421.19058228 226.21839905 0.89591849]	[423.90548706 290.36309814 0.83906269]	[359.76705933 290.44213867 0.82629371]	[336.59924316 395.54910278 0.88494825]	[323.78408813 485.39627075 0.8407042 ]	[490.54403687 287.82180786 0.79889512]	[518.79473877 392.97338867 0.81762141]	[523.90515137 485.40093994 0.8900646 ]	[436.66217041 493.08102417 0.7187435 ]	[393.04153442 490.52523804 0.69461828]	[421.39257812 646.9864502 0.84634042]	[441.74542236 754.78466797 0.85512972]	[480.17694092 495.65588379 0.7124626 ]	[480.14831543 664.86486816 0.84531808]	[4.85504364e+02 8.34310913e+02 7.65125215e-01]	[403.36975098 213.4370575 0.92352259]	[434.04840088 210.91375732 0.87483853]	[385.30532837 213.36347961 0.85466576]	[449.48748779 203.19563293 0.82010239]	[4.87950958e+02 8.72812012e+02 7.59831131e-01]	[5.03483490e+02 8.70252747e+02 7.93706954e-01]	[4.82888672e+02 8.47163574e+02 6.84646964e-01]	[4.34093597e+02 8.06041504e+02 7.54825294e-01]	[418.64416504 793.33074951 0.79815733]	[4.51990112e+02 7.62445618e+02 6.45460844e-01]
[421.22796631 223.7571106 0.89482081]	[423.92199707 290.39056396 0.83967876]	[359.78674316 290.45172119 0.82317042]	[336.60192871 395.5642395 0.8867541 ]	[323.79278564 485.38528442 0.83980024]	[490.56466675 287.85995483 0.79743558]	[518.78759766 392.96459961 0.81446797]	[523.90264893 485.40286255 0.89062333]	[436.68460083 493.11691284 0.72203887]	[395.49685669 493.0536499 0.69426399]	[423.84628296 647.09790039 0.83214712]	[441.75247192 754.8303833 0.84959841]	[480.18841553 495.6817627 0.71523887]	[480.13397217 664.91815186 0.84968948]	[4.85505646e+02 8.34308594e+02 7.65577912e-01]	[405.83410645 213.43548584 0.91390425]	[434.09475708 210.92672729 0.88119215]	[385.34521484 213.37231445 0.86006367]	[449.49609375 205.7180481 0.81639707]	[4.87954956e+02 8.72799744e+02 7.62255549e-01]	[5.03489288e+02 8.70241211e+02 7.99395382e-01]	[4.82893433e+02 8.47160217e+02 6.82512105e-01]	[4.34116333e+02 8.06053833e+02 7.56008923e-01]	[4.18652802e+02 7.93338074e+02 7.90645123e-01]	[4.51995667e+02 7.62492615e+02 6.44310951e-01]
[421.25759888 226.22584534 0.89244241]	[426.36837769 290.39483643 0.83852869]	[359.81161499 290.43106079 0.81963092]	[336.60751343 395.56201172 0.88506103]	[323.78427124 485.37857056 0.84167522]	[493.07189941 287.86816406 0.79688716]	[518.78808594 393.00875854 0.82028288]	[523.89898682 485.4312439 0.88895184]	[436.69622803 495.61975098 0.72511435]	[395.49279785 493.08627319 0.69595987]	[423.88519287 647.09832764 0.83122796]	[441.74890137 754.82452393 0.85253388]	[480.19857788 498.15490723 0.72137028]	[480.15982056 664.94622803 0.86147332]	[4.87933380e+02 8.34288452e+02 7.66512394e-01]	[405.88153076 213.43162537 0.90816414]	[436.5642395 210.92424011 0.88998348]	[385.37527466 213.35165405 0.85045713]	[452.06100464 203.20697021 0.81899929]	[4.87955902e+02 8.72787170e+02 7.57426858e-01]	[5.05880554e+02 8.70232117e+02 7.95861006e-01]	[4.82903595e+02 8.47140808e+02 6.74513102e-01]	[4.36600006e+02 8.06027161e+02 7.64426708e-01]	[418.67514038 793.31341553 0.8021884 ]	[4.49525055e+02 7.62481812e+02 6.51150942e-01]
[421.27685547 223.739151 0.89081252]	[426.37258911 290.39312744 0.83690631]	[359.81759644 290.43048096 0.81814283]	[336.60568237 395.55712891 0.8843978 ]	[323.78479004 485.38378906 0.84163582]	[493.0864563 287.87997437 0.7968998 ]	[518.77935791 393.04458618 0.82724488]	[523.902771 485.47137451 0.88358831]	[439.05697632 495.64300537 0.72955537]	[395.49752808 493.10455322 0.69842219]	[423.89160156 647.10058594 0.82906169]	[441.75219727 754.83856201 0.85152411]	[480.20437622 498.17602539 0.72464138]	[480.16329956 664.93933105 0.86192548]	[4.87939484e+02 8.34297974e+02 7.65892565e-01]	[405.9161377 213.41653442 0.90262359]	[436.59655762 210.91368103 0.89636749]	[387.86633301 213.37327576 0.8485983 ]	[454.59310913 205.69447327 0.83176625]	[4.87972504e+02 8.72783936e+02 7.50936210e-01]	[5.05894257e+02 8.70226807e+02 7.90743351e-01]	[4.82907715e+02 8.47145020e+02 6.73222005e-01]	[4.36604858e+02 8.06040894e+02 7.65273571e-01]	[418.68469238 793.32531738 0.80044729]	[4.51992340e+02 7.62486328e+02 6.52822256e-01]
[421.30755615 223.69850159 0.88879097]	[426.39550781 290.3899231 0.83524239]	[362.23059082 290.41091919 0.81316751]	[336.6086731 393.06008911 0.87555349]	[323.75817871 485.35818481 0.848225 ]	[493.11734009 287.8694458 0.79795349]	[518.75408936 393.05596924 0.82540739]	[523.89703369 487.91424561 0.88042074]	[439.05529785 495.60705566 0.72790581]	[395.51107788 493.05886841 0.69943249]	[423.87838745 647.11169434 0.83016109]	[441.73571777 754.8112793 0.85530579]	[480.19335938 498.15545654 0.72211301]	[480.14556885 664.90588379 0.85050738]	[4.87935089e+02 8.34304932e+02 7.64675558e-01]	[408.42947388 213.39395142 0.89578187]	[436.62976074 210.90090942 0.90119499]	[390.41751099 213.40684509 0.85313284]	[454.60510254 205.76774597 0.83642864]	[4.87987915e+02 8.72799561e+02 7.50926971e-01]	[5.05902588e+02 8.70237549e+02 7.89959908e-01]	[4.82899384e+02 8.47163574e+02 6.75620198e-01]	[4.36600647e+02 8.06039001e+02 7.63582885e-01]	[418.6756897 793.32879639 0.80134809]	[4.49491638e+02 7.62465027e+02 6.50017560e-01]
[421.32739258 223.67654419 0.88630855]	[426.42297363 290.40057373 0.83392298]	[362.24990845 290.40542603 0.81101477]	[336.61004639 393.03860474 0.87337434]	[323.74630737 482.96759033 0.85342014]	[493.13391113 287.87905884 0.79749507]	[518.74261475 393.07388306 0.82795036]	[523.89971924 487.92352295 0.87878996]	[436.69195557 493.11413574 0.72759974]	[393.07119751 490.53146362 0.69902635]	[423.79644775 647.05682373 0.8421216 ]	[441.72384644 754.79614258 0.85629529]	[480.18920898 498.1479187 0.72048092]	[480.11260986 662.44494629 0.8298797 ]	[4.87924713e+02 8.34307190e+02 7.65748739e-01]	[410.94512939 213.35913086 0.88930422]	[436.66357422 210.87501526 0.90253258]	[390.44088745 213.3391571 0.84589326]	[457.0657959 205.72143555 0.84013057]	[4.87960388e+02 8.72798279e+02 7.54423618e-01]	[5.05874542e+02 8.70242188e+02 7.95003176e-01]	[4.82904327e+02 8.47155151e+02 6.77183628e-01]	[4.36585602e+02 8.06041931e+02 7.64688015e-01]	[418.65704346 793.3303833 0.80223459]	[4.49499542e+02 7.62466003e+02 6.54979050e-01]
[421.3531189 221.19363403 0.88350463]	[426.43011475 290.39373779 0.83213878]	[362.24838257 290.38665771 0.81061149]	[336.60562134 393.06008911 0.87400949]	[323.74609375 482.91345215 0.86559099]	[495.60598755 287.87207031 0.79898161]	[518.7487793 393.05084229 0.82849503]	[523.90441895 487.91995239 0.87891543]	[436.68978882 493.07595825 0.72643614]	[393.05236816 488.00799561 0.6991719 ]	[421.34689331 646.99163818 0.84535903]	[441.71234131 754.76519775 0.85753685]	[480.19290161 495.67251587 0.71941751]	[477.70254517 662.44549561 0.83050519]	[4.85496796e+02 8.34316467e+02 7.68068910e-01]	[410.98394775 213.32102966 0.88602984]	[436.69058228 210.81658936 0.89775562]	[390.46627808 213.30502319 0.84547889]	[457.08676147 203.13658142 0.84596688]	[4.87943176e+02 8.72773254e+02 7.53594041e-01]	[5.03484436e+02 8.70221436e+02 7.93976545e-01]	[4.82888519e+02 8.47164368e+02 6.78781986e-01]	[4.36588135e+02 8.06045959e+02 7.63055921e-01]	[418.65551758 793.34014893 0.796202 ]	[4.49497986e+02 7.62418640e+02 6.53078914e-01]
[421.34994507 221.14741516 0.88928735]	[426.4519043 290.36264038 0.82575035]	[362.26464844 290.36160278 0.80655193]	[336.60830688 393.04193115 0.87509906]	[323.7177124 482.87539673 0.87576675]	[495.61001587 287.84115601 0.79859746]	[518.737854 393.05438232 0.82906538]	[523.88867188 487.91644287 0.88025063]	[436.68374634 493.08901978 0.72442245]	[393.05203247 490.49316406 0.69582528]	[421.34332275 646.99749756 0.85359263]	[441.70413208 754.80065918 0.85497719]	[480.19140625 495.68469238 0.71822464]	[477.69854736 662.41821289 0.83202124]	[4.85484894e+02 8.34319519e+02 7.70399570e-01]	[410.97155762 213.29177856 0.88080847]	[436.69656372 208.35874939 0.8909083 ]	[390.49691772 213.31359863 0.84772652]	[457.12371826 200.66551208 0.85514134]	[4.87924622e+02 8.72789429e+02 7.50939608e-01]	[5.03462708e+02 8.70236145e+02 7.93386519e-01]	[4.82875641e+02 8.47168213e+02 6.85671628e-01]	[4.36596008e+02 8.06012878e+02 7.62295365e-01]	[418.65515137 793.31787109 0.80050051]	[4.49517639e+02 7.62477966e+02 6.58096611e-01]
[421.34606934 221.11981201 0.89378107]	[426.44326782 290.36087036 0.827039 ]	[362.26138306 290.35778809 0.80778801]	[336.6105957 393.04397583 0.8762722 ]	[321.27383423 482.85415649 0.88549155]	[495.59863281 287.83248901 0.79849517]	[518.73815918 393.06329346 0.82907683]	[523.8885498 487.92160034 0.88025272]	[436.69924927 493.10528564 0.72849524]	[393.06863403 490.50796509 0.69765556]	[421.35629272 647.01483154 0.84846163]	[441.6937561 754.77545166 0.85510987]	[480.20428467 498.14678955 0.72228122]	[477.68746948 662.45068359 0.8339448 ]	[4.85483002e+02 8.34346436e+02 7.65982449e-01]	[410.95870972 210.92926025 0.87813932]	[436.68850708 208.33023071 0.88947082]	[390.48962402 213.32188416 0.84803677]	[457.10974121 200.65406799 0.84836358]	[4.87939667e+02 8.72829041e+02 7.44771838e-01]	[5.03478058e+02 8.70268311e+02 7.88159966e-01]	[4.82868835e+02 8.49603882e+02 6.90348804e-01]	[4.36626312e+02 8.06000427e+02 7.63587832e-01]	[418.67816162 793.31286621 0.80049801]	[4.49491669e+02 7.62442566e+02 6.51238084e-01]
[421.34313965 221.11830139 0.89551526]	[426.42687988 290.36166382 0.82923281]	[362.24493408 290.36361694 0.81116593]	[336.61038208 393.04309082 0.87922871]	[321.2321167 482.7979126 0.89875782]	[493.13018799 287.83081055 0.79826611]	[518.74633789 395.50527954 0.83251053]	[523.89141846 487.9133606 0.88054073]	[439.05117798 493.12033081 0.73198754]	[393.07443237 490.52328491 0.69953597]	[421.33465576 647.00134277 0.84867746]	[441.68222046 752.31243896 0.85476381]	[480.20465088 498.15982056 0.72421879]	[477.65509033 662.40759277 0.8267172 ]	[4.85488892e+02 8.34377991e+02 7.65702307e-01]	[410.95916748 210.9283905 0.87788606]	[436.68182373 208.33616638 0.8893106 ]	[390.47650146 213.31207275 0.84725165]	[457.07528687 200.65338135 0.83905566]	[4.87913422e+02 8.72884949e+02 7.49701440e-01]	[5.03469421e+02 8.70318359e+02 7.95751691e-01]	[4.82873718e+02 8.49646973e+02 6.95896029e-01]	[4.36653229e+02 8.03543518e+02 7.68750787e-01]	[418.70327759 793.29168701 0.80463582]	[4.49478455e+02 7.59937805e+02 6.46575153e-01]
[421.31558228 221.15412903 0.89528555]	[426.4309082 290.38693237 0.83228731]	[362.23965454 290.36978149 0.8123076 ]	[336.60162354 393.01586914 0.87779617]	[321.20843506 482.81936646 0.90293854]	[493.12451172 287.87347412 0.79808211]	[518.75769043 393.06497192 0.83111006]	[523.89770508 485.47653198 0.88306254]	[439.05480957 495.60266113 0.73254174]	[395.4932251 490.54852295 0.70102596]	[421.30453491 646.95220947 0.84773654]	[441.6842041 752.30328369 0.85626769]	[480.21200562 498.1690979 0.72651976]	[477.66372681 664.84631348 0.83608925]	[4.85447144e+02 8.34342285e+02 7.69735157e-01]	[408.44818115 213.29911804 0.88082576]	[436.65567017 210.77627563 0.88869166]	[390.44943237 213.32807922 0.84329093]	[454.64697266 203.1608429 0.83360529]	[4.85431580e+02 8.72871094e+02 7.29575872e-01]	[5.03414948e+02 8.70308105e+02 7.69629359e-01]	[4.82846222e+02 8.49585632e+02 6.85676575e-01]	[4.36657043e+02 8.03496460e+02 7.61715889e-01]	[418.70956421 793.25708008 0.80993778]	[4.49486816e+02 7.59925842e+02 6.41832590e-01]
[421.28359985 223.66366577 0.89500391]	[426.38897705 290.39364624 0.8368417 ]	[362.20880127 290.37924194 0.81758296]	[336.59255981 393.02453613 0.87852395]	[321.20547485 482.87036133 0.89690852]	[493.06872559 290.35565186 0.79899734]	[518.76477051 393.05117798 0.83061415]	[523.8951416 485.45651245 0.88612747]	[439.06152344 495.59872437 0.73507565]	[395.50970459 490.5597229 0.70451587]	[421.28536987 646.92431641 0.84628469]	[441.68374634 754.73522949 0.856071 ]	[480.21908569 498.15444946 0.72593105]	[477.64126587 662.42871094 0.82907903]	[4.85452576e+02 8.36866516e+02 7.57374644e-01]	[408.38815308 213.35594177 0.89377034]	[436.61434937 210.84819031 0.89168167]	[387.9296875 213.35676575 0.84638274]	[454.59326172 205.70349121 0.83085334]	[4.85414917e+02 8.72919922e+02 7.14132965e-01]	[5.03406891e+02 8.72737061e+02 7.57121742e-01]	[4.82841888e+02 8.49673279e+02 6.88691974e-01]	[4.36661896e+02 8.00977478e+02 7.60662556e-01]	[418.71813965 793.22259521 0.81286228]	[4.49504852e+02 7.62426819e+02 6.41950965e-01]
[421.23617554 223.71607971 0.89797127]	[423.91485596 292.87524414 0.85270905]	[359.79049683 290.44528198 0.82967913]	[336.59442139 393.00704956 0.87575161]	[321.1914978 482.96279907 0.88293093]	[490.52288818 290.42895508 0.80645484]	[521.17675781 393.02392578 0.83921647]	[523.93225098 485.49298096 0.87968981]	[439.05813599 495.67572021 0.7458871 ]	[395.51980591 493.11242676 0.70944625]	[421.28399658 646.93719482 0.84610093]	[441.68276978 752.31121826 0.85442251]	[480.20019531 498.24133301 0.73612034]	[477.62503052 664.89257812 0.83735371]	[4.85459961e+02 8.42012878e+02 7.48155177e-01]	[405.85894775 213.39901733 0.91138685]	[436.54263306 210.8966217 0.88481873]	[385.3921814 213.38739014 0.86108708]	[452.01315308 208.26153564 0.82407796]	[4.87951477e+02 8.77905212e+02 7.00768709e-01]	[5.05881836e+02 8.72867249e+02 7.54080534e-01]	[4.82830597e+02 8.52217834e+02 6.90966547e-01]	[4.36652954e+02 8.03466553e+02 7.61987865e-01]	[418.71594238 793.23602295 0.81020814]	[4.49509674e+02 7.62428955e+02 6.45712852e-01]
[421.13632202 223.73025513 0.89995414]	[423.90557861 292.9520874 0.87047875]	[359.76043701 292.93685913 0.84425598]	[336.5874939 395.52383423 0.88551509]	[321.20834351 485.45831299 0.86691093]	[490.51339722 292.92755127 0.81459957]	[521.22814941 395.55206299 0.85994846]	[523.96325684 487.95059204 0.8736285 ]	[436.69555664 498.16247559 0.74793994]	[395.51379395 495.62576294 0.71121913]	[421.26419067 646.93951416 0.84829491]	[441.67633057 752.29754639 0.85606623]	[480.18096924 500.70449829 0.7352128 ]	[475.17446899 664.89312744 0.8340326 ]	[4.85410950e+02 8.36940857e+02 7.51985431e-01]	[403.32156372 213.42671204 0.93266261]	[431.55743408 210.92475891 0.87573928]	[385.30859375 213.44822693 0.87452388]	[449.45303345 210.77946472 0.84059441]	[4.85419739e+02 8.75390930e+02 7.06955850e-01]	[5.03421875e+02 8.72795593e+02 7.58961499e-01]	[4.82825348e+02 8.49720398e+02 6.78366065e-01]	[4.36652832e+02 8.01005249e+02 7.61608481e-01]	[418.72033691 793.23754883 0.81011426]	[4.49496643e+02 7.59942444e+02 6.52832270e-01]
[418.74761963 226.24028015 0.90040147]	[423.85519409 292.99313354 0.88397205]	[359.71273804 292.99810791 0.85649037]	[336.58172607 398.05041504 0.90564716]	[321.21646118 487.98724365 0.853737 ]	[488.02496338 292.96658325 0.81781363]	[521.28759766 395.55554199 0.86889899]	[524.02740479 487.91519165 0.86660087]	[439.09024048 498.20648193 0.75869042]	[395.54455566 495.66461182 0.7153641 ]	[421.23391724 644.50830078 0.85104954]	[441.67575073 752.28527832 0.85805917]	[480.22741699 500.74035645 0.74723881]	[477.62310791 664.93701172 0.84271824]	[4.85413544e+02 8.34395874e+02 7.60571599e-01]	[403.25183105 213.4548645 0.94285345]	[431.46688843 213.31440735 0.88066614]	[382.79336548 213.43370056 0.89701539]	[446.91375732 210.85186768 0.86052281]	[4.85370483e+02 8.72896851e+02 7.02987075e-01]	[5.03380005e+02 8.72720459e+02 7.46217906e-01]	[4.82842590e+02 8.49620789e+02 6.62127376e-01]	[4.36650696e+02 8.03482605e+02 7.62257516e-01]	[418.72647095 793.25305176 0.81014884]	[4.49482117e+02 7.59906860e+02 6.47313118e-01]
[418.68237305 226.25628662 0.90149677]	[423.81063843 293.01220703 0.89202744]	[359.68066406 293.02392578 0.8624177 ]	[336.58526611 398.12371826 0.91908097]	[321.21710205 490.55187988 0.84581977]	[487.97955322 293.01153564 0.82770836]	[521.33288574 395.56814575 0.88006324]	[526.43920898 487.96603394 0.85690862]	[439.12796021 498.25195312 0.77098489]	[395.58468628 498.14141846 0.72196257]	[421.21426392 644.46191406 0.85418665]	[441.66677856 752.25866699 0.86081243]	[480.26873779 500.79333496 0.75941235]	[477.67236328 664.99804688 0.84846407]	[4.85461212e+02 8.39443054e+02 7.40099967e-01]	[400.8107605 213.48512268 0.96562052]	[428.92370605 213.32839966 0.88920659]	[380.33364868 213.53826904 0.92265916]	[444.38214111 210.9070282 0.87668437]	[4.85373260e+02 8.75344482e+02 6.84962273e-01]	[5.03383789e+02 8.72789856e+02 7.39041269e-01]	[4.82874634e+02 8.49755249e+02 6.48730516e-01]	[4.36660217e+02 8.03479980e+02 7.61495948e-01]	[418.73092651 793.24517822 0.80789465]	[4.49467041e+02 7.59870422e+02 6.42014682e-01]
[418.57125854 228.77018738 0.88191479]	[421.38659668 295.40466309 0.90169346]	[359.62414551 295.45339966 0.86821401]	[336.59707642 398.19451904 0.91732717]	[321.2272644 495.62930298 0.85334194]	[487.91424561 295.41262817 0.8369416 ]	[521.37683105 395.62557983 0.88718355]	[528.97229004 488.02105713 0.83582461]	[439.09490967 498.20965576 0.76033944]	[395.5657959 495.66687012 0.72140437]	[421.20001221 644.51239014 0.85539007]	[441.67950439 752.26489258 0.86120164]	[480.23382568 500.74639893 0.75034952]	[477.70947266 665.03039551 0.85361022]	[4.85446381e+02 8.39423096e+02 7.47544944e-01]	[400.71112061 213.5161438 0.97039598]	[426.3737793 213.36203003 0.90223402]	[380.25817871 215.92332458 0.94207531]	[444.30767822 213.36546326 0.90629697]	[4.85368317e+02 8.75351379e+02 6.86714947e-01]	[5.03375854e+02 8.72788757e+02 7.38948107e-01]	[4.82859131e+02 8.49756653e+02 6.63224578e-01]	[4.36632690e+02 8.03479858e+02 7.55771637e-01]	[418.71026611 793.24438477 0.80949467]	[4.49482513e+02 7.59878235e+02 6.30851984e-01]
[416.14953613 228.87411499 0.88838017]	[421.34896851 295.42510986 0.91240007]	[359.59991455 295.50067139 0.87590021]	[336.62384033 400.63961792 0.92252821]	[321.24017334 498.20825195 0.86688542]	[485.46612549 295.42218018 0.84293073]	[521.41955566 395.53265381 0.87602252]	[534.09143066 485.49462891 0.83371705]	[439.1050415 498.23049927 0.76338375]	[395.58914185 498.14749146 0.72381812]	[421.19430542 644.51385498 0.85061133]	[441.68209839 752.28161621 0.85701126]	[480.24353027 500.74536133 0.75568032]	[477.72640991 667.45141602 0.85736352]	[4.85467407e+02 8.47071289e+02 7.56027520e-01]	[400.64285278 215.93481445 0.9670794 ]	[423.86056519 213.42108154 0.92578709]	[380.16555786 216.04652405 0.95570761]	[441.89630127 213.39042664 0.92388308]	[4.85426239e+02 8.77923035e+02 6.68428421e-01]	[5.03416962e+02 8.72909363e+02 7.31723249e-01]	[4.82895416e+02 8.52317200e+02 6.59156442e-01]	[4.36617249e+02 8.03508728e+02 7.53042996e-01]	[418.69708252 793.26037598 0.80474752]	[4.49484161e+02 7.59903687e+02 6.29936755e-01]
[416.05551147 231.38183594 0.89063501]	[421.30654907 295.46398926 0.92362666]	[359.57223511 295.57254028 0.8801198 ]	[336.66186523 400.7800293 0.90020406]	[321.26254272 500.68185425 0.876737 ]	[485.3812561 295.44091797 0.86005962]	[523.77154541 395.5163269 0.88140553]	[539.19494629 485.45108032 0.86545944]	[439.14602661 498.24484253 0.7714057 ]	[395.63262939 498.16519165 0.73210472]	[421.20278931 644.52288818 0.84488201]	[441.68588257 752.27642822 0.85744572]	[480.27264404 500.7484436 0.75175768]	[480.12945557 667.47711182 0.86110961]	[4.85455383e+02 8.47173889e+02 7.67188549e-01]	[398.19927979 215.99493408 0.96412587]	[423.77658081 213.47694397 0.94851863]	[377.73538208 216.12805176 0.91633296]	[441.86801147 213.44155884 0.92304695]	[4.85458588e+02 8.80471008e+02 6.68175161e-01]	[5.03446442e+02 8.75366333e+02 7.30433881e-01]	[4.82880890e+02 8.54794128e+02 6.55189514e-01]	[4.36618713e+02 8.03524109e+02 7.56153047e-01]	[418.70462036 793.27062988 0.80219758]	[4.49490448e+02 7.59894409e+02 6.32316768e-01]
[413.56140137 231.447052 0.88124269]	[421.26321411 295.48788452 0.93000662]	[357.19302368 295.63265991 0.88519394]	[336.65740967 400.67797852 0.90149879]	[323.80419922 500.74853516 0.86582673]	[482.91946411 295.42483521 0.8665415 ]	[523.80767822 393.03790283 0.86974192]	[539.3223877 482.96728516 0.90185541]	[439.1869812 498.23977661 0.77348971]	[398.02685547 498.1812439 0.73253548]	[421.2225647 647.00238037 0.84942234]	[441.70666504 752.2946167 0.85646725]	[480.33041382 500.72845459 0.75357431]	[480.15774536 667.51116943 0.86496824]	[4.85447205e+02 8.49612000e+02 7.64977872e-01]	[398.12411499 216.04985046 0.94801015]	[421.32653809 213.53868103 0.96164113]	[377.6317749 218.59965515 0.89807653]	[441.77651978 213.47088623 0.92583245]	[4.85426239e+02 8.80505066e+02 6.56650186e-01]	[5.03421051e+02 8.75403992e+02 7.17333376e-01]	[4.82882812e+02 8.54824036e+02 6.46831930e-01]	[4.36623535e+02 8.03529541e+02 7.53634155e-01]	[418.72088623 793.27642822 0.79920584]	[4.49525421e+02 7.59919495e+02 6.38200760e-01]
[411.02542114 233.85455322 0.87848401]	[421.21411133 295.52029419 0.93795609]	[357.14547729 298.05593872 0.89073801]	[336.70327759 400.78155518 0.88418561]	[326.37075806 500.85739136 0.86285484]	[482.84793091 295.39883423 0.86373603]	[523.8326416 390.51312256 0.86226332]	[541.86999512 485.3699646 0.91475731]	[439.21960449 500.72073364 0.79094589]	[398.07678223 498.23760986 0.75022358]	[421.29754639 647.05633545 0.8491863 ]	[441.70834351 754.7789917 0.85009497]	[480.33810425 500.81414795 0.75771034]	[480.17932129 667.53070068 0.86528844]	[4.85489441e+02 8.49671387e+02 7.67297089e-01]	[398.04696655 216.1368866 0.91889292]	[421.20541382 215.91319275 0.97017056]	[377.55456543 221.09281921 0.88406605]	[439.26974487 213.4488678 0.92997813]	[4.85463013e+02 8.83033386e+02 6.56598866e-01]	[5.03454834e+02 8.77893860e+02 7.13939548e-01]	[4.82908997e+02 8.54898438e+02 6.32066190e-01]	[4.36605194e+02 8.03543213e+02 7.63949573e-01]	[418.69989014 793.28833008 0.80466068]	[4.52010834e+02 7.62487488e+02 6.46498322e-01]
[408.39523315 233.88427734 0.88428295]	[421.14703369 295.53884888 0.93897325]	[357.09204102 298.10266113 0.88847792]	[339.0597229 400.86328125 0.88239545]	[331.42837524 503.33837891 0.87251663]	[482.76031494 292.99041748 0.85766947]	[523.90704346 392.97766113 0.86200482]	[544.39642334 482.93353271 0.92025417]	[439.25192261 500.7076416 0.78768313]	[398.08953857 498.22802734 0.75173473]	[421.31121826 647.02337646 0.84736425]	[441.71990967 754.81872559 0.8490454 ]	[482.72219849 500.79821777 0.75695395]	[480.18624878 667.53546143 0.86442673]	[4.85497131e+02 8.49675781e+02 7.66542912e-01]	[395.53115845 216.13581848 0.89956534]	[418.78555298 215.93920898 0.96523201]	[375.05969238 218.66383362 0.86895996]	[439.17330933 213.49032593 0.9226349 ]	[4.85431427e+02 8.83058960e+02 6.69609189e-01]	[5.03446259e+02 8.77918823e+02 7.21400678e-01]	[4.82913971e+02 8.54914734e+02 6.27750933e-01]	[4.36592407e+02 8.03521057e+02 7.61953950e-01]	[418.69711304 793.26690674 0.80962062]	[4.52047882e+02 7.64987793e+02 6.57195389e-01]
[403.27050781 233.91081238 0.91152871]	[418.78256226 295.54138184 0.94184661]	[357.06607056 298.12020874 0.88512766]	[339.1585083 400.77575684 0.89319396]	[333.95697021 503.37506104 0.88557869]	[480.36663818 292.96279907 0.85585374]	[524.03436279 390.48391724 0.84108281]	[547.06713867 480.37316895 0.88635731]	[439.31152344 498.25402832 0.78506106]	[398.13534546 498.18344116 0.75003314]	[421.33050537 647.07824707 0.84246558]	[441.72073364 754.83831787 0.84370857]	[482.80386353 500.73583984 0.7590394 ]	[480.20050049 667.59777832 0.86256266]	[4.85499268e+02 8.49627869e+02 7.59651184e-01]	[390.45187378 218.52589417 0.87846744]	[418.59436035 215.95347595 0.94761252]	[372.48739624 221.14265442 0.82271683]	[439.07000732 215.89559937 0.92376012]	[4.85366089e+02 8.80527405e+02 6.68027937e-01]	[5.03393768e+02 8.75443542e+02 7.24535286e-01]	[4.85363129e+02 8.54846069e+02 6.26128435e-01]	[4.34112244e+02 8.03524841e+02 7.56385326e-01]	[418.67840576 793.27331543 0.80647671]	[4.52060120e+02 7.65021606e+02 6.45985663e-01]
[400.82061768 233.92967224 0.92758554]	[418.72198486 295.55926514 0.94375718]	[357.01660156 298.14407349 0.87663579]	[339.19802856 403.28143311 0.87561715]	[334.07507324 503.38235474 0.90267593]	[480.28781128 292.96542358 0.85914642]	[526.53723145 385.39532471 0.81294107]	[557.21173096 480.26379395 0.87403643]	[441.65679932 498.20718384 0.77589399]	[398.13638306 498.16482544 0.74178874]	[421.35888672 647.00787354 0.84456944]	[441.70278931 757.3326416 0.84216946]	[482.85192871 498.22155762 0.73676264]	[480.24243164 667.4855957 0.87570351]	[4.85492706e+02 8.44527405e+02 7.28560925e-01]	[387.86328125 218.55984497 0.87867236]	[416.14715576 215.95806885 0.94237304]	[367.43066406 223.67848206 0.81087387]	[436.54910278 215.92616272 0.8862443 ]	[4.82903625e+02 8.75371582e+02 6.32391393e-01]	[5.03298065e+02 8.72862793e+02 7.01473951e-01]	[4.85412201e+02 8.52252869e+02 6.11484110e-01]	[4.36578125e+02 8.03512085e+02 7.47303367e-01]	[418.67608643 793.28277588 0.79803032]	[4.52025177e+02 7.65072632e+02 6.53287292e-01]
[400.73092651 233.92854309 0.93398917]	[418.68936157 295.55325317 0.9445734 ]	[354.59082031 298.19735718 0.86081886]	[339.21154785 408.41744995 0.84670913]	[336.52542114 505.87255859 0.89296693]	[480.25701904 292.9052124 0.85313869]	[529.02703857 382.81634521 0.82570499]	[562.25476074 477.72973633 0.89736956]	[441.66860962 498.24975586 0.78316098]	[398.15313721 498.2102356 0.74738544]	[421.36889648 647.00408936 0.84621489]	[441.70303345 757.36022949 0.84148622]	[482.86468506 500.68859863 0.74116075]	[480.30236816 667.5100708 0.87925214]	[4.88024658e+02 8.39427551e+02 7.23008156e-01]	[385.30328369 218.56083679 0.88792169]	[416.04803467 215.95465088 0.92153072]	[364.86453247 223.68830872 0.81139165]	[431.56069946 215.89866638 0.88591987]	[4.85445099e+02 8.72813049e+02 6.48240805e-01]	[5.03434967e+02 8.70311035e+02 7.22724199e-01]	[4.85457275e+02 8.49743103e+02 6.02157772e-01]	[4.36590729e+02 8.03470764e+02 7.48637319e-01]	[418.68945312 793.246521 0.80998957]	[4.52036102e+02 7.67499329e+02 6.64611220e-01]
[400.66107178 233.89274597 0.93078363]	[418.64889526 295.54211426 0.94054747]	[354.55776978 298.21835327 0.85513103]	[339.26745605 413.51586914 0.84721118]	[336.69271851 505.88769531 0.89833057]	[480.18823242 290.40463257 0.83443975]	[531.60668945 380.2338562 0.84966207]	[564.83148193 475.07354736 0.88208425]	[441.67385864 500.68591309 0.78790885]	[398.14938354 498.2387085 0.75052369]	[421.34994507 644.45056152 0.83429325]	[441.72860718 759.91204834 0.84179938]	[482.87423706 500.7203064 0.74808967]	[480.3404541 667.49542236 0.88609111]	[4.90480988e+02 8.34317139e+02 7.53364861e-01]	[382.80773926 218.53514099 0.90353167]	[413.53887939 215.92442322 0.90199071]	[362.33724976 223.68716431 0.82810616]	[428.91815186 215.89768982 0.88901913]	[4.85356506e+02 8.70273682e+02 6.61585450e-01]	[5.03372253e+02 8.70158569e+02 7.24043965e-01]	[4.87927765e+02 8.47128113e+02 6.09297752e-01]	[4.34078583e+02 8.03505432e+02 7.30019689e-01]	[4.18657074e+02 7.93264587e+02 7.86774158e-01]	[4.52082855e+02 7.67570496e+02 6.87821150e-01]
[400.6229248 233.86853027 0.93043625]	[418.63421631 295.51144409 0.93754131]	[354.53948975 298.21536255 0.85532904]	[341.67269897 408.44790649 0.83657378]	[339.1595459 505.9102478 0.89546829]	[480.17901611 287.84014893 0.8256231 ]	[536.63439941 380.17205811 0.85175908]	[565.05419922 467.4072876 0.86622065]	[441.68417358 500.69458008 0.7891739 ]	[398.17358398 498.24752808 0.75477248]	[421.37307739 644.33978271 0.82329875]	[441.7286377 757.37744141 0.84270209]	[482.88476562 500.75485229 0.74552149]	[480.35375977 665.08355713 0.88402414]	[4.93059174e+02 8.31857178e+02 7.55107701e-01]	[382.74008179 218.52488708 0.91426879]	[411.01159668 213.56155396 0.899629 ]	[362.19869995 223.6693573 0.85877067]	[426.34234619 213.46697998 0.88493729]	[4.85420563e+02 8.70289429e+02 6.62756860e-01]	[5.03427002e+02 8.70163391e+02 7.27645755e-01]	[4.87998932e+02 8.47060547e+02 6.03474259e-01]	[4.34083618e+02 8.03477966e+02 7.24358499e-01]	[418.63946533 793.2288208 0.79529238]	[4.52087433e+02 7.67512878e+02 6.87319696e-01]
[398.19790649 231.44715881 0.92655981]	[418.61392212 295.45559692 0.93021643]	[354.53765869 298.16140747 0.85953683]	[341.74017334 405.91513062 0.82752764]	[339.29119873 503.39364624 0.90050548]	[480.16220093 285.26416016 0.82443935]	[536.66876221 377.68844604 0.85159945]	[567.55316162 464.82879639 0.8669371 ]	[441.69943237 498.21392822 0.78788245]	[398.19058228 498.17474365 0.74669653]	[423.79782104 641.84802246 0.82047343]	[441.72866821 757.34869385 0.84288073]	[482.90664673 500.70605469 0.74665618]	[480.34320068 664.97644043 0.88968539]	[4.93098846e+02 8.31781006e+02 7.74433017e-01]	[380.28762817 216.12557983 0.9371205 ]	[408.400177 213.5055542 0.90151453]	[359.78979492 221.17051697 0.87859118]	[423.82406616 213.43344116 0.90492523]	[4.87992767e+02 8.70167175e+02 6.91844702e-01]	[5.05884003e+02 8.67641846e+02 7.47812867e-01]	[4.87922241e+02 8.44535217e+02 6.10622287e-01]	[4.36590240e+02 8.03492615e+02 7.20440745e-01]	[4.18649323e+02 7.93221924e+02 7.84013629e-01]	[4.52059753e+02 7.65070007e+02 6.78005517e-01]
[398.181427 231.36799622 0.92013431]	[418.58389282 293.01461792 0.91830325]	[354.49920654 298.06466675 0.86022049]	[341.79098511 403.35580444 0.84036547]	[341.76223755 503.2673645 0.89472002]	[480.17272949 282.6925354 0.83733952]	[536.70202637 377.54425049 0.85091132]	[570.0690918 462.2355957 0.8763395]	[441.71856689 498.16952515 0.78471529]	[398.18737793 495.6852417 0.73963642]	[423.80755615 639.33087158 0.81609839]	[441.7130127 754.79864502 0.8442266 ]	[482.93096924 498.2489624 0.74192774]	[480.37457275 662.43859863 0.87742966]	[4.93127655e+02 8.31755920e+02 7.82548368e-01]	[380.27453613 216.0632019 0.94791692]	[405.90447998 213.45526123 0.90638232]	[359.7878418 218.66699219 0.89659041]	[423.77789307 213.373703 0.90706825]	[4.85444611e+02 8.67672607e+02 6.91459596e-01]	[5.03420868e+02 8.67580139e+02 7.39528894e-01]	[4.87983765e+02 8.44517822e+02 6.17472947e-01]	[4.36590881e+02 8.03479248e+02 7.11297512e-01]	[4.18635132e+02 7.90822510e+02 7.75450587e-01]	[4.52033203e+02 7.64991150e+02 6.71400428e-01]
[398.17041016 228.82000732 0.90444541]	[418.57461548 292.9206543 0.90136325]	[354.4828186 295.60552979 0.85328758]	[341.81982422 400.76977539 0.85523069]	[341.80737305 500.790802 0.89137113]	[480.17706299 280.16622925 0.86036175]	[536.70983887 375.07281494 0.83173597]	[570.05761719 459.70748901 0.88448191]	[439.33056641 493.12161255 0.77031773]	[398.14276123 493.08126831 0.728055 ]	[423.85025024 639.34606934 0.82074499]	[441.70425415 754.75750732 0.84655452]	[482.85614014 495.66738892 0.73635846]	[480.37310791 662.32232666 0.85830957]	[4.95637146e+02 8.31672668e+02 7.83426523e-01]	[380.26950073 215.93893433 0.96008581]	[405.89224243 213.3578949 0.90006983]	[359.77786255 218.53411865 0.92100805]	[423.78720093 213.30032349 0.89750314]	[4.87979828e+02 8.67658081e+02 6.99004114e-01]	[5.05908386e+02 8.65098938e+02 7.40151405e-01]	[4.87961670e+02 8.39472961e+02 5.92278421e-01]	[4.36585907e+02 7.98430847e+02 7.26141691e-01]	[418.66036987 790.75891113 0.801027 ]	[4.52041504e+02 7.64975342e+02 6.78896546e-01]
[398.21221924 226.23027039 0.89621705]	[418.53707886 290.34512329 0.87196529]	[354.45318604 295.48327637 0.8395502 ]	[344.2640686 398.17584229 0.85880041]	[344.27630615 500.66519165 0.85941571]	[477.74795532 277.69171143 0.86944759]	[536.69506836 374.98986816 0.81452692]	[570.04577637 459.64541626 0.87725818]	[439.30599976 490.51763916 0.76742834]	[398.1255188 490.51123047 0.73146421]	[423.86056519 639.31274414 0.82103813]	[441.74716187 754.7467041 0.83758026]	[482.84439087 490.54888916 0.72983199]	[480.34423828 654.70605469 0.84830105]	[4.98146393e+02 8.29078064e+02 7.84822643e-01]	[380.2946167 213.51324463 0.96234775]	[408.39306641 210.91783142 0.87914103]	[359.77420044 216.01826477 0.93865043]	[423.80871582 208.35473633 0.86240923]	[4.87929993e+02 8.62540710e+02 6.87193811e-01]	[5.05932922e+02 8.57441284e+02 7.32180357e-01]	[4.90551453e+02 8.34340942e+02 5.93798995e-01]	[4.36647614e+02 7.98439941e+02 7.30293214e-01]	[418.7036438 790.77050781 0.80442768]	[4.54555756e+02 7.62497131e+02 6.59931660e-01]
[398.21154785 226.22998047 0.89622134]	[418.54122925 290.35650635 0.87419999]	[354.45404053 295.48953247 0.83983648]	[341.82589722 400.62045288 0.85876131]	[344.28100586 500.67749023 0.86201048]	[480.12286377 277.70022583 0.86822456]	[536.69720459 374.99185181 0.8151226 ]	[570.05181885 459.65744019 0.87800217]	[439.30944824 490.50408936 0.76550341]	[398.12820435 490.49630737 0.73083913]	[423.84939575 639.32513428 0.82427788]	[441.75564575 754.75170898 0.83795065]	[482.84643555 490.53497314 0.72892547]	[480.34576416 654.71661377 0.84930319]	[4.98146942e+02 8.29091980e+02 7.86976337e-01]	[380.29470825 213.51330566 0.96222371]	[408.39120483 210.91778564 0.87911671]	[359.77410889 216.01972961 0.93870085]	[423.80664062 208.35598755 0.86212325]	[4.87931000e+02 8.62548340e+02 6.89010382e-01]	[5.05930237e+02 8.57450684e+02 7.34360814e-01]	[4.90557739e+02 8.34357117e+02 5.92227399e-01]	[4.36638855e+02 7.98439819e+02 7.29117513e-01]	[418.70046997 790.76843262 0.80446166]	[4.54567902e+02 7.62505981e+02 6.59806430e-01]
[398.21136475 226.22729492 0.89591593]	[418.54663086 290.34848022 0.87473553]	[354.45083618 295.48587036 0.83893859]	[344.25518799 400.62475586 0.85940582]	[344.28094482 500.67520142 0.86097038]	[480.13366699 277.69537354 0.87148732]	[536.69549561 374.98712158 0.81503248]	[570.04815674 459.65280151 0.87836146]	[439.31521606 490.52001953 0.76730126]	[398.12945557 490.51263428 0.73112351]	[423.86486816 639.33624268 0.82208622]	[441.74945068 754.75488281 0.83712286]	[482.85696411 490.55026245 0.72927487]	[480.35089111 654.72161865 0.84719217]	[4.98135132e+02 8.29092529e+02 7.86059737e-01]	[380.29473877 213.51220703 0.9622227 ]	[408.39059448 210.91783142 0.8789134 ]	[359.77337646 216.01832581 0.93895984]	[423.79971313 210.77258301 0.86347193]	[4.85476715e+02 8.62538330e+02 6.90132678e-01]	[5.05920319e+02 8.57452026e+02 7.33410358e-01]	[4.90550537e+02 8.34353577e+02 5.95565081e-01]	[4.36653992e+02 8.00937927e+02 7.27613926e-01]	[418.70251465 790.78863525 0.80132592]	[4.54548370e+02 7.62502991e+02 6.52579069e-01]
[398.22991943 221.11799622 0.90378332]	[416.16424561 282.75344849 0.86786973]	[354.44696045 293.01464844 0.82956278]	[341.78573608 398.10067749 0.87240791]	[346.80487061 498.17977905 0.83595133]	[477.7119751 277.57873535 0.87964153]	[534.13452148 369.92834473 0.79184616]	[567.52307129 457.14486694 0.8828572 ]	[439.31460571 490.50076294 0.7654199 ]	[398.14657593 490.49630737 0.7347877 ]	[423.82571411 631.65991211 0.82427382]	[441.73248291 752.30529785 0.83791167]	[482.84616089 490.52178955 0.73115873]	[482.71173096 649.61877441 0.86358017]	[4.98204071e+02 8.26646973e+02 7.92659104e-01]	[380.28613281 213.34590149 0.95732415]	[408.39801025 208.30406189 0.84944272]	[359.78381348 213.52850342 0.92894256]	[423.81698608 200.68771362 0.84929663]	[4.90556732e+02 8.62557556e+02 6.90041184e-01]	[5.08449402e+02 8.57404480e+02 7.36360788e-01]	[4.93064880e+02 8.34312683e+02 5.97321689e-01]	[4.36680450e+02 7.98404907e+02 7.36637831e-01]	[418.73779297 790.75805664 0.81187397]	[4.54559875e+02 7.62460510e+02 6.61562324e-01]
[400.7315979 213.31787109 0.92515743]	[418.5696106 275.06262207 0.93265975]	[354.53369141 277.71960449 0.85039598]	[339.30447388 390.45724487 0.85008085]	[344.28121948 482.84631348 0.87874669]	[477.74090576 272.394104 0.83711851]	[526.53851318 359.83071899 0.84929395]	[562.47003174 449.52670288 0.87367773]	[441.68701172 480.32437134 0.7967577 ]	[398.19018555 480.31246948 0.76881498]	[421.37023926 626.5994873 0.84593695]	[441.68890381 754.80004883 0.83389795]	[482.88812256 482.7605896 0.7517553 ]	[482.74356079 644.34747314 0.88216376]	[4.98211823e+02 8.11312317e+02 7.91804790e-01]	[382.86962891 195.61773682 0.89378238]	[416.02590942 195.37963867 0.91925019]	[364.80484009 205.72296143 0.82276756]	[428.99621582 195.37004089 0.88016254]	[4.93073181e+02 8.52200073e+02 7.33363807e-01]	[5.08521271e+02 8.49644287e+02 7.54475176e-01]	[4.90520874e+02 8.26573364e+02 5.99498570e-01]	[4.36644745e+02 7.95887207e+02 7.39112139e-01]	[418.70217896 790.737854 0.81128716]	[4.52048798e+02 7.65045959e+02 6.72514379e-01]
[400.80371094 208.26008606 0.88222331]	[418.62219238 274.89315796 0.92719054]	[354.57904053 277.5078125 0.86072212]	[339.29632568 382.81890869 0.86535811]	[344.25933838 480.34002686 0.8938058 ]	[480.17285156 264.75357056 0.82682538]	[526.44940186 359.6572876 0.87538666]	[562.28948975 444.43753052 0.8828848 ]	[439.32278442 480.20367432 0.79521924]	[398.14309692 480.20977783 0.7587738 ]	[421.3838501 626.48193359 0.86262935]	[439.33633423 754.81842041 0.83184093]	[482.85971069 480.19979858 0.75737447]	[482.72558594 639.33123779 0.85568225]	[4.98206635e+02 8.08733398e+02 8.03312898e-01]	[385.37762451 193.03681946 0.90787363]	[416.06341553 192.82009888 0.90611148]	[364.83721924 195.61332703 0.87683338]	[431.46408081 192.76330566 0.85294348]	[4.90511688e+02 8.47163879e+02 7.17792630e-01]	[5.06018494e+02 8.44533264e+02 7.25168228e-01]	[4.90541901e+02 8.16403564e+02 5.89190602e-01]	[4.36625122e+02 7.95851929e+02 7.46505499e-01]	[418.69976807 790.71240234 0.81064916]	[4.52011292e+02 7.67492737e+02 6.78902864e-01]
[400.8286438 198.13375854 0.90123916]	[418.65081787 269.8369751 0.89228821]	[354.59121704 272.49172974 0.84342092]	[339.28491211 377.65527344 0.89261985]	[341.74728394 480.16723633 0.88266444]	[480.23464966 259.66186523 0.86807466]	[523.97198486 357.09970093 0.88992244]	[559.7701416 444.34088135 0.86898559]	[439.29992676 477.70394897 0.78353244]	[398.09103394 477.73013306 0.74413669]	[421.35501099 624.02056885 0.87670237]	[441.65698242 754.73529053 0.83364445]	[482.83590698 477.6831665 0.74994159]	[482.71640015 631.62200928 0.85959905]	[4.98215118e+02 8.08548523e+02 7.93574631e-01]	[387.89892578 192.79885864 0.88392365]	[416.10513306 187.75706482 0.87926942]	[367.39587402 195.38748169 0.87186331]	[431.51745605 185.2484436 0.81060845]	[4.93085510e+02 8.44591431e+02 7.15999603e-01]	[5.08497559e+02 8.39402893e+02 7.31623530e-01]	[4.90523773e+02 8.13747681e+02 6.03793263e-01]	[4.36632812e+02 7.95854431e+02 7.63816655e-01]	[418.69570923 790.69213867 0.81861418]	[4.52032257e+02 7.65019897e+02 6.70108199e-01]
[403.29507446 195.41659546 0.9155004 ]	[418.65609741 259.69824219 0.91266108]	[356.98522949 269.82897949 0.82399517]	[339.28216553 375.01290894 0.86547542]	[341.69519043 472.55908203 0.8447969 ]	[480.19818115 257.06689453 0.89567572]	[523.90966797 354.50857544 0.88067061]	[554.61633301 441.84545898 0.84901512]	[441.68768311 475.09277344 0.76564848]	[398.1496582 475.13693237 0.73461294]	[421.2472229 623.90948486 0.87652892]	[439.33395386 754.74713135 0.83285689]	[482.89291382 472.59942627 0.73449332]	[480.36651611 626.52868652 0.89277571]	[4.98201416e+02 7.98390259e+02 7.76670098e-01]	[390.51370239 182.71009827 0.83794522]	[418.56112671 177.55265808 0.91140479]	[369.98165894 192.77258301 0.86222214]	[434.09796143 177.58956909 0.83831811]	[4.90512939e+02 8.39426453e+02 7.16503143e-01]	[5.08447754e+02 8.34298523e+02 7.45304942e-01]	[4.93046753e+02 8.08630554e+02 6.25522614e-01]	[4.36676086e+02 7.98372925e+02 7.65774965e-01]	[418.72744751 790.72357178 0.81539583]	[4.52005341e+02 7.65016418e+02 6.62171841e-01]
[403.36074829 192.81478882 0.8896963 ]	[418.65792847 257.01824951 0.94241083]	[356.99093628 259.65283203 0.85292196]	[339.23773193 372.51040649 0.86535126]	[341.66949463 464.82125854 0.87031388]	[480.20120239 254.47912598 0.88515407]	[523.83392334 349.37182617 0.87338829]	[549.57000732 441.69906616 0.87263119]	[439.31069946 467.47769165 0.75050664]	[398.06680298 469.99661255 0.71472764]	[421.15985107 623.85125732 0.86662334]	[439.31890869 754.73669434 0.83319741]	[482.88534546 467.44390869 0.73128676]	[480.34985352 623.93676758 0.89884508]	[498.15704346 790.74993896 0.79314184]	[393.00686646 177.47761536 0.87757856]	[418.62347412 174.90753174 0.95896333]	[372.5397644 185.26629639 0.83908826]	[436.5866394 174.93205261 0.89644134]	[4.93100006e+02 8.34276672e+02 7.11868107e-01]	[5.11034210e+02 8.31667725e+02 7.43461192e-01]	[4.87985352e+02 8.00997498e+02 5.96190870e-01]	[4.36687805e+02 7.98357544e+02 7.60721564e-01]	[418.73364258 790.71490479 0.81649393]	[4.49510315e+02 7.65021301e+02 6.61254406e-01]
[405.84884644 185.21992493 0.83831787]	[418.6522522 254.46707153 0.93823063]	[357.00595093 257.04611206 0.86610699]	[339.18966675 364.83297729 0.8533448 ]	[339.2694397 462.27362061 0.90374607]	[480.17944336 251.87394714 0.84675258]	[521.42553711 341.79888916 0.89573109]	[546.98132324 439.17959595 0.91047192]	[439.31948853 464.87371826 0.76175594]	[398.07897949 464.91452026 0.72137094]	[418.74197388 618.78643799 0.84184945]	[439.26107788 752.26239014 0.83438289]	[482.87820435 464.8359375 0.74298334]	[482.72061157 621.31933594 0.87263346]	[498.18438721 788.18225098 0.79407048]	[395.52227783 172.47538757 0.92054808]	[418.69915771 172.33624268 0.96630681]	[374.98794556 175.10041809 0.88434952]	[436.64031982 172.36535645 0.88922065]	[4.95606415e+02 8.31795837e+02 7.33477294e-01]	[5.11062592e+02 8.29176392e+02 7.47923136e-01]	[4.87985199e+02 7.95864929e+02 6.01429641e-01]	[4.36596222e+02 7.95865723e+02 7.72727251e-01]	[418.68460083 790.67816162 0.81477314]	[4.46948517e+02 7.65004211e+02 6.59370065e-01]
[405.86767578 180.07345581 0.85773414]	[418.69406128 251.88334656 0.91285431]	[357.01446533 254.42788696 0.85697067]	[339.1680603 357.19259644 0.89039278]	[339.20022583 459.69122314 0.90808606]	[480.296875 244.20947266 0.84437299]	[521.39154053 339.25262451 0.91680473]	[544.46710205 436.58914185 0.90017366]	[439.29934692 462.29330444 0.77438146]	[398.08303833 462.37020874 0.73770314]	[418.70690918 611.14025879 0.84890902]	[439.21261597 752.17102051 0.837798 ]	[482.82513428 462.24002075 0.75836527]	[482.71810913 611.12182617 0.85829169]	[500.62918091 788.08184814 0.79110491]	[395.54733276 172.27275085 0.90700328]	[418.74398804 169.73118591 0.92156136]	[375.01104736 174.8338623 0.90830779]	[439.06954956 169.77134705 0.86832589]	[4.98138855e+02 8.31666809e+02 7.29593635e-01]	[5.13622803e+02 8.29061340e+02 7.11762786e-01]	[4.87984711e+02 7.93317444e+02 5.87304711e-01]	[4.36668030e+02 7.95818726e+02 7.69488156e-01]	[418.72521973 790.67254639 0.82219678]	[4.46904205e+02 7.62445557e+02 6.42732680e-01]
[405.89517212 174.89186096 0.893332 ]	[418.71084595 244.23446655 0.89181572]	[357.00997925 251.82873535 0.83219415]	[339.15490723 354.5218811 0.87736511]	[339.18890381 457.12979126 0.88850665]	[480.28701782 239.12123108 0.87344497]	[521.35400391 339.046875 0.92242211]	[544.29425049 431.53179932 0.88289893]	[439.23892212 459.74121094 0.77783018]	[398.02160645 459.81436157 0.73612106]	[418.59671021 608.58117676 0.84981692]	[439.20996094 749.7545166 0.84337258]	[482.76739502 459.68588257 0.76505405]	[482.73031616 606.06536865 0.88477254]	[5.00668915e+02 7.85517944e+02 7.80838072e-01]	[395.56625366 162.15943909 0.86374056]	[418.72177124 157.04101562 0.93050104]	[375.01528931 169.87774658 0.89016753]	[436.68106079 162.11021423 0.84306633]	[4.98128754e+02 8.29191956e+02 7.40879774e-01]	[5.13660400e+02 8.26543152e+02 7.09122300e-01]	[4.93058472e+02 7.90770081e+02 6.06446564e-01]	[4.36595062e+02 7.95831970e+02 7.57996082e-01]	[418.67416382 790.67047119 0.82237482]	[4.46954468e+02 7.62453857e+02 6.63313925e-01]
[405.90740967 172.35379028 0.89047587]	[418.66900635 239.11032104 0.92127043]	[357.00067139 244.26702881 0.82163554]	[339.15103149 354.45776367 0.86706352]	[339.12075806 454.5508728 0.86772954]	[480.24194336 236.52745056 0.89591253]	[521.35949707 336.5958252 0.9198336 ]	[541.81494141 426.36447144 0.89114302]	[439.21762085 457.10357666 0.74490863]	[395.62414551 457.15014648 0.71699131]	[416.15710449 608.52526855 0.84661233]	[439.20150757 749.75604248 0.84334582]	[482.74588013 454.61883545 0.74029404]	[482.71920776 605.97937012 0.89706069]	[500.74752808 777.89404297 0.77858299]	[395.55386353 157.01373291 0.88210654]	[418.74813843 154.47116089 0.95984 ]	[375.01168823 167.22358704 0.85986233]	[439.09017944 156.94932556 0.87071419]	[4.98223389e+02 8.26578857e+02 7.31238723e-01]	[5.18673767e+02 8.18876831e+02 7.06290722e-01]	[4.95616241e+02 7.90615967e+02 6.23225808e-01]	[4.36639465e+02 7.95790283e+02 7.62869120e-01]	[418.69091797 790.66522217 0.83284968]	[4.46915131e+02 7.62456665e+02 6.67928517e-01]
[405.88720703 167.27261353 0.84135938]	[418.66217041 236.4831543 0.94020259]	[356.98214722 239.08634949 0.85335755]	[339.17266846 346.90350342 0.84692097]	[339.09899902 444.42156982 0.87381405]	[480.20825195 233.96343994 0.88684034]	[521.31744385 333.96655273 0.87663233]	[541.70019531 421.38858032 0.89479417]	[439.17385864 452.04782104 0.73191845]	[395.59454346 454.61599731 0.70547825]	[416.14254761 605.96569824 0.85255617]	[439.16662598 749.70129395 0.84367383]	[480.36535645 449.48696899 0.73025489]	[480.37322998 603.36425781 0.89645714]	[500.82510376 777.85864258 0.78859508]	[395.53860474 154.3238678 0.92103171]	[418.73822021 151.89216614 0.97348583]	[375.01528931 157.09214783 0.88400817]	[436.67410278 154.33163452 0.89315003]	[5.00711060e+02 8.26550293e+02 7.19851851e-01]	[5.18787415e+02 8.16358582e+02 7.04155326e-01]	[4.98153534e+02 7.88213318e+02 6.35970831e-01]	[4.39114014e+02 7.93299622e+02 7.76304305e-01]	[418.75576782 790.64007568 0.83307099]	[4.44441559e+02 7.59944824e+02 6.61850333e-01]
[405.84231567 162.11177063 0.84411669]	[418.6333313 233.96643066 0.93854308]	[354.58587646 236.51437378 0.86153138]	[339.14916992 341.73886108 0.8719089 ]	[339.04312134 441.8878479 0.90884763]	[480.16824341 231.43104553 0.85863137]	[521.26947021 328.87158203 0.85955489]	[539.25878906 421.18740845 0.89338928]	[439.16674805 446.9175415 0.72873712]	[395.57324219 449.5123291 0.68985164]	[416.11514282 606.00311279 0.84210163]	[439.09796143 749.73419189 0.83176392]	[480.37246704 444.34136963 0.73354 ]	[482.77584839 600.82171631 0.87400877]	[503.23965454 772.80639648 0.81023949]	[395.53207397 151.85598755 0.92261493]	[418.70648193 151.73876953 0.95407319]	[375.01223755 154.51127625 0.9146772 ]	[436.64932251 151.84243774 0.89968306]	[5.00774445e+02 8.18955811e+02 7.34319091e-01]	[5.21245422e+02 8.13745422e+02 7.33235478e-01]	[5.00680145e+02 7.88088928e+02 6.59742117e-01]	[4.39105743e+02 7.93232483e+02 7.86242187e-01]	[418.73947144 790.6237793 0.82882744]	[4.44348480e+02 7.62508362e+02 6.77554667e-01]
[403.37863159 157.06207275 0.88172829]	[418.60910034 233.83198547 0.92128056]	[354.57269287 233.98420715 0.85602856]	[339.15042114 336.65426636 0.90503103]	[336.68807983 441.74081421 0.92252666]	[480.18682861 228.80595398 0.83341831]	[521.24224854 323.75756836 0.86497861]	[536.70135498 418.70028687 0.87172806]	[439.20523071 444.31225586 0.74917048]	[395.62875366 444.4083252 0.70044297]	[416.15350342 603.42785645 0.85675818]	[439.06921387 752.18811035 0.82522506]	[482.72235107 441.75900269 0.74839973]	[482.83865356 598.24609375 0.84791642]	[503.29977417 770.21368408 0.82378829]	[393.06115723 149.35704041 0.89322078]	[418.6729126 146.71749878 0.91542441]	[374.98266602 154.32403564 0.91425598]	[436.61651611 149.27412415 0.85635448]	[5.00842407e+02 8.16345154e+02 7.39589334e-01]	[5.21318054e+02 8.11239197e+02 7.39981353e-01]	[5.00696594e+02 7.82989685e+02 6.56767726e-01]	[4.39173737e+02 7.93283142e+02 7.78738379e-01]	[418.75976562 790.69873047 0.83423889]	[4.44296509e+02 7.65013550e+02 7.01604605e-01]
[403.30831909 154.42634583 0.91550189]	[418.56243896 228.85202026 0.88293743]	[354.51800537 231.43881226 0.83589721]	[339.13568115 336.5 0.89912367]	[336.67700195 439.29534912 0.91129041]	[480.15963745 221.13059998 0.83935195]	[521.21575928 321.15701294 0.8869077 ]	[536.66711426 416.14315796 0.85288727]	[439.25537109 441.75643921 0.75715858]	[398.06161499 441.87121582 0.70894372]	[416.10797119 603.41229248 0.84505785]	[439.05743408 749.73553467 0.83576441]	[482.75302124 439.22146606 0.75133085]	[482.89788818 590.54760742 0.83421522]	[503.38137817 767.51153564 0.80348223]	[392.98187256 144.15940857 0.84509182]	[418.60479736 139.00852966 0.90758437]	[372.4743042 151.76809692 0.88982463]	[436.57180786 146.66377258 0.82524997]	[5.00822083e+02 8.13810486e+02 7.69355714e-01]	[5.21326782e+02 8.11168518e+02 7.50220835e-01]	[5.00732788e+02 7.72801086e+02 6.93217993e-01]	[439.21734619 790.80303955 0.8064723 ]	[421.16702271 790.63238525 0.843979 ]	[4.41880249e+02 7.62520874e+02 7.09508300e-01]
[403.25137329 151.90245056 0.92302024]	[418.53530884 223.65861511 0.8705098 ]	[354.48547363 228.8523407 0.81345081]	[339.15786743 336.48013306 0.89849806]	[339.14190674 439.17080688 0.90987509]	[480.14581299 216.14633179 0.86626488]	[521.18359375 318.54504395 0.90427005]	[536.69299316 413.56698608 0.82722789]	[439.27084351 439.20565796 0.7631129 ]	[398.11584473 441.75143433 0.72921747]	[416.09732056 600.89111328 0.82806414]	[439.0826416 749.68322754 0.84680045]	[482.76083374 436.63214111 0.73984218]	[485.40072632 588.03253174 0.83544755]	[505.88778687 767.57733154 0.76897204]	[390.47174072 136.56698608 0.8576991 ]	[418.56625366 134.03410339 0.92799729]	[369.9588623 149.26020813 0.86276984]	[434.09783936 139.10317993 0.82489318]	[5.03391022e+02 8.13851746e+02 7.42239356e-01]	[5.23909607e+02 8.11176270e+02 7.46532142e-01]	[5.00813202e+02 7.75351318e+02 6.82032585e-01]	[439.17785645 790.73425293 0.81247175]	[418.75921631 788.20880127 0.84843147]	[4.44312653e+02 7.62438110e+02 7.03095257e-01]
[400.84619141 151.72354126 0.9072206 ]	[416.15020752 218.61938477 0.89326012]	[354.49475098 226.24824524 0.81125039]	[339.16741943 333.94561768 0.87614304]	[339.18972778 436.65802002 0.89633405]	[477.73931885 216.00874329 0.88404453]	[521.17175293 316.06954956 0.89335507]	[536.70483398 408.43115234 0.82010132]	[439.31488037 439.121521 0.75955999]	[398.15475464 439.25628662 0.73330778]	[418.54864502 598.31030273 0.83373117]	[439.08731079 749.73999023 0.84693134]	[482.79870605 434.09164429 0.7370556 ]	[485.4654541 585.52911377 0.84990829]	[5.06003845e+02 7.62490906e+02 7.46745348e-01]	[387.90075684 133.98641968 0.88804895]	[418.55661011 133.81781006 0.94748199]	[367.38861084 146.68681335 0.83502406]	[434.0942688 136.48143005 0.83272409]	[5.05945343e+02 8.13744995e+02 7.37979054e-01]	[5.26454773e+02 8.08713196e+02 7.34086454e-01]	[5.00872620e+02 7.72709412e+02 6.89843714e-01]	[439.16970825 790.77764893 0.8187328 ]	[418.76287842 790.60186768 0.85165632]	[4.44299133e+02 7.62515686e+02 7.29292095e-01]
[400.80264282 149.22080994 0.89615452]	[416.12911987 216.08976746 0.91280478]	[354.47814941 221.13647461 0.82065195]	[339.17669678 331.4364624 0.86092442]	[339.24038696 434.11514282 0.87250489]	[477.69509888 213.5188446 0.87925339]	[521.15893555 313.52758789 0.86231875]	[539.17822266 403.33929443 0.85415006]	[439.31402588 434.09713745 0.74232256]	[398.15768433 439.12860107 0.72451878]	[418.5380249 595.6887207 0.82096595]	[439.08581543 749.7131958 0.84675694]	[482.8024292 428.9671936 0.72608078]	[488.00717163 585.51318359 0.83640277]	[5.08469757e+02 7.62500854e+02 7.49780834e-01]	[385.38845825 133.82836914 0.91009128]	[416.16082764 131.35275269 0.94961315]	[367.33807373 139.04447937 0.84671485]	[434.06893921 133.89285278 0.8699404 ]	[5.08466675e+02 8.11262451e+02 7.54326701e-01]	[5.26508301e+02 8.08611755e+02 7.46940553e-01]	[5.03287811e+02 7.70289001e+02 6.98563933e-01]	[439.18283081 790.77789307 0.82280827]	[418.76394653 790.61218262 0.84803295]	[4.44299103e+02 7.62499634e+02 7.26927578e-01]
[400.79736328 144.17134094 0.87552941]	[416.10601807 215.97076416 0.91666895]	[352.01376343 218.60395813 0.82074946]	[339.16088867 328.91867065 0.85954762]	[339.22912598 431.54885864 0.85988569]	[477.67181396 213.39637756 0.86853814]	[521.17077637 313.41793823 0.85721838]	[539.2489624 400.86294556 0.87685782]	[441.66247559 431.52935791 0.73551834]	[398.14910889 436.63504028 0.71897101]	[418.5798645 590.61352539 0.83641917]	[439.05654907 749.71087646 0.83985931]	[482.85635376 426.36752319 0.72441709]	[490.49642944 582.90887451 0.85926539]	[5.11069366e+02 7.64966248e+02 7.52965987e-01]	[385.38705444 131.37419128 0.90963924]	[416.12863159 131.23875427 0.92096055]	[364.85150146 136.4954071 0.87752372]	[431.5291748 131.43070984 0.87502611]	[5.08482788e+02 8.11206238e+02 7.50926614e-01]	[5.26515503e+02 8.08574219e+02 7.44025588e-01]	[5.03381134e+02 7.70264343e+02 7.05929101e-01]	[439.16366577 790.77966309 0.81447536]	[418.74969482 790.60345459 0.83483016]	[4.41900940e+02 7.62495056e+02 7.31716573e-01]
[400.8041687 141.58261108 0.87281495]	[416.05822754 215.91096497 0.91034353]	[351.95227051 218.559021 0.81830502]	[339.15975952 328.91973877 0.86219811]	[339.26544189 428.97198486 0.8542015 ]	[477.63922119 213.30796814 0.846057 ]	[521.15570068 310.88580322 0.84007359]	[539.25952148 400.72299194 0.88756657]	[441.70501709 428.98873901 0.740996 ]	[398.20587158 436.61233521 0.72422677]	[418.64282227 587.97558594 0.85795665]	[439.08123779 749.61193848 0.84562016]	[482.88653564 423.82556152 0.72743326]	[490.53079224 582.82507324 0.85197484]	[5.13572693e+02 7.57355286e+02 7.42108345e-01]	[385.36236572 131.29450989 0.90948391]	[416.11260986 128.76686096 0.89402103]	[364.78866577 134.06349182 0.89404905]	[431.49639893 131.33396912 0.86238933]	[5.08445129e+02 8.08734619e+02 7.47399330e-01]	[5.26500549e+02 8.06067871e+02 7.26445317e-01]	[5.03408325e+02 7.67680420e+02 6.77026272e-01]	[439.14126587 790.77441406 0.81353199]	[418.74813843 788.22351074 0.83595961]	[4.44331177e+02 7.59892334e+02 7.11731791e-01]
[400.72396851 139.02424622 0.89634937]	[413.58508301 213.4959259 0.90349841]	[349.45361328 216.11505127 0.82252026]	[339.16204834 328.87023926 0.86224461]	[339.2857666 426.36135864 0.85863459]	[475.16159058 210.8105011 0.81924987]	[518.79553223 305.80541992 0.83002019]	[539.30670166 400.62689209 0.89524382]	[441.73278809 428.92236328 0.73689687]	[398.21166992 434.11654663 0.71801436]	[418.64770508 585.52734375 0.86610407]	[439.11047363 749.59881592 0.85073674]	[482.93237305 421.31610107 0.71899033]	[495.6401062 582.78936768 0.85959494]	[5.16162170e+02 7.59871460e+02 7.55394757e-01]	[382.85977173 131.23020935 0.91395277]	[413.58856201 128.6817627 0.86355448]	[362.34143066 134.0025177 0.90813315]	[428.93426514 131.24186707 0.8698827 ]	[5.08476013e+02 8.08641296e+02 7.30317593e-01]	[5.26515259e+02 8.03541260e+02 6.97405636e-01]	[5.05946289e+02 7.67693542e+02 6.61399126e-01]	[439.13607788 790.7756958 0.81780303]	[418.740448 788.21820068 0.83684021]	[4.44355865e+02 7.59871704e+02 7.05061257e-01]
[400.69207764 136.52597046 0.91683513]	[413.59664917 213.48158264 0.90402573]	[349.43899536 216.12239075 0.81884331]	[339.16784668 328.87918091 0.85920614]	[339.28796387 426.37634277 0.85628313]	[475.17126465 208.34681702 0.81343949]	[521.15863037 303.27996826 0.83668453]	[541.70758057 398.16928101 0.9071306 ]	[441.77496338 423.86773682 0.73861611]	[398.23547363 431.53475952 0.7069084 ]	[418.67288208 587.96942139 0.86109483]	[439.12329102 749.61523438 0.85215646]	[482.96334839 421.21670532 0.72164834]	[498.24435425 582.8692627 0.88366127]	[5.18689392e+02 7.57350037e+02 7.52250493e-01]	[382.8006897 128.81680298 0.91532803]	[413.54162598 126.15679932 0.85282576]	[362.29293823 133.95643616 0.9207446 ]	[428.90863037 128.77827454 0.84850627]	[5.11017731e+02 8.08738831e+02 7.16498256e-01]	[5.29046875e+02 8.06063599e+02 6.80891156e-01]	[5.08480286e+02 7.67648193e+02 5.85710287e-01]	[439.13220215 790.76177979 0.81552678]	[418.73852539 788.20330811 0.83678102]	[4.44370941e+02 7.59885437e+02 7.01718032e-01]
[400.64764404 136.48338318 0.92936325]	[413.5871582 213.45948792 0.9039346 ]	[349.41461182 216.10498047 0.82141298]	[339.17932129 328.86392212 0.86388671]	[341.67019653 426.39306641 0.8523246 ]	[477.6053772 208.30787659 0.81227207]	[521.19604492 303.24441528 0.84876007]	[541.73126221 398.14450073 0.90794539]	[441.80465698 423.84979248 0.7351079 ]	[398.25704956 431.51617432 0.70181149]	[418.72296143 585.50970459 0.87777185]	[439.13885498 749.63757324 0.85283154]	[485.37234497 421.19625854 0.71745348]	[500.70599365 582.86584473 0.90310222]	[521.19830322 762.47943115 0.782426 ]	[382.74533081 128.77275085 0.91888022]	[411.02825928 123.66239929 0.84647632]	[362.25006104 133.92214966 0.93273699]	[426.38037109 128.7559967 0.8504898 ]	[5.11053741e+02 8.08635010e+02 6.93442345e-01]	[5.31559875e+02 8.03533875e+02 6.53252840e-01]	[5.16147827e+02 7.70164429e+02 5.93438685e-01]	[439.14996338 790.77929688 0.81164145]	[418.75845337 788.22406006 0.83642662]	[4.44367340e+02 7.59925781e+02 7.00254858e-01]
[400.61187744 136.46304321 0.93379116]	[413.59036255 213.43647766 0.9025867 ]	[349.40393066 216.10244751 0.82245409]	[339.18023682 326.35800171 0.86394763]	[341.68536377 423.90460205 0.85723424]	[477.61056519 208.24784851 0.8063516 ]	[521.21563721 303.24719238 0.8469789 ]	[541.77471924 398.08731079 0.91087604]	[441.80630493 423.86898804 0.73754096]	[398.25479126 431.52032471 0.70986283]	[418.7336731 585.46160889 0.88438946]	[439.12805176 749.6505127 0.84714341]	[485.39971924 421.22564697 0.71319252]	[500.76126099 582.82629395 0.90312445]	[521.3460083 757.34613037 0.80491346]	[380.34924316 128.75341797 0.92534721]	[410.96664429 123.65123749 0.84576356]	[362.19897461 133.91088867 0.93900865]	[423.91674805 128.74938965 0.85495222]	[5.16206421e+02 8.06075500e+02 6.67385995e-01]	[5.36708801e+02 7.95880127e+02 6.51157439e-01]	[5.18787598e+02 7.67688171e+02 6.44341111e-01]	[439.1373291 790.77679443 0.81146336]	[418.74969482 788.22741699 0.82494199]	[4.44349396e+02 7.59941650e+02 7.12600172e-01]
[398.271698 136.45623779 0.93482125]	[416.01574707 213.42877197 0.90327442]	[349.41647339 216.09591675 0.82521665]	[339.18078613 326.32061768 0.86275327]	[341.70413208 423.88845825 0.85836929]	[477.62359619 205.77119446 0.80791432]	[521.25952148 303.25796509 0.86470354]	[541.80895996 398.08285522 0.91222858]	[441.83221436 423.85284424 0.73693341]	[400.61761475 431.49383545 0.7076515 ]	[418.76574707 585.45111084 0.88309693]	[439.14086914 749.62817383 0.85053211]	[485.41275024 421.20336914 0.71539903]	[500.79632568 582.80987549 0.90371251]	[521.36279297 754.80206299 0.81854653]	[380.3331604 128.74156189 0.92774856]	[410.9437561 123.6322937 0.84307623]	[362.20361328 133.89367676 0.93784755]	[423.89047241 128.74769592 0.8575201 ]	[5.18671936e+02 8.03525757e+02 6.64090812e-01]	[5.36737305e+02 7.93322632e+02 6.67979598e-01]	[5.21228821e+02 7.67609192e+02 6.39187574e-01]	[439.15292358 790.78430176 0.80951488]	[418.76312256 788.22906494 0.82291216]	[4.44362762e+02 7.59909729e+02 7.16288567e-01]
[400.6229248 136.45384216 0.93535197]	[416.04266357 213.43215942 0.90667987]	[349.43783569 216.10743713 0.82460529]	[339.20266724 326.31130981 0.85922807]	[341.72567749 423.89529419 0.85393167]	[477.66018677 205.76524353 0.8124131 ]	[521.28302002 303.25143433 0.87264746]	[541.83270264 398.11517334 0.9200834 ]	[441.8911438 423.87286377 0.728221 ]	[400.67800903 431.52154541 0.70692658]	[421.13903809 585.45031738 0.88168114]	[439.15011597 749.58691406 0.85609561]	[485.46286011 421.22158813 0.70913541]	[500.81634521 582.79626465 0.90573937]	[521.38085938 752.23944092 0.83224827]	[380.34609985 128.73994446 0.92456734]	[410.99093628 123.60355377 0.84230679]	[362.21746826 133.89282227 0.9391827 ]	[423.93087769 128.72665405 0.85147786]	[5.18697144e+02 8.03515808e+02 6.71089113e-01]	[5.39207947e+02 7.93291565e+02 6.78011775e-01]	[5.21246765e+02 7.67493835e+02 6.49804950e-01]	[439.13592529 790.7956543 0.80984586]	[418.75506592 788.21905518 0.82474536]	[4.44367737e+02 7.57378784e+02 7.21441329e-01]
[400.68099976 134.05677795 0.94357121]	[416.09036255 213.40602112 0.91077232]	[351.95632935 216.06109619 0.83609271]	[339.20614624 326.32183838 0.86261243]	[341.7517395 423.89648438 0.84894139]	[477.67831421 205.74412537 0.81465667]	[521.30834961 303.20413208 0.88173258]	[541.85595703 398.11877441 0.92436349]	[441.92276001 423.87771606 0.7189554 ]	[400.71121216 431.51577759 0.70119298]	[421.17657471 585.53735352 0.87733144]	[439.17172241 749.61773682 0.85985661]	[487.92294312 421.23678589 0.70002174]	[500.83630371 582.85968018 0.91466665]	[521.41882324 752.24578857 0.83898491]	[382.75628662 128.70750427 0.90966922]	[413.52285767 121.08747864 0.84991103]	[362.29794312 133.85784912 0.92596948]	[426.43292236 128.67401123 0.83382905]	[5.18708801e+02 7.98384583e+02 6.85463965e-01]	[5.39186401e+02 7.90779846e+02 7.05328345e-01]	[5.21328430e+02 7.67494080e+02 6.89937413e-01]	[4.39112366e+02 7.93224304e+02 7.91684508e-01]	[418.73297119 790.61346436 0.8164407 ]	[4.44379639e+02 7.59900513e+02 7.34350383e-01]
[400.70968628 134.04269409 0.94657594]	[416.15292358 213.40048218 0.91662169]	[352.00518799 216.06144714 0.83945209]	[339.21984863 326.34393311 0.86168081]	[341.76150513 423.87432861 0.85132539]	[477.74462891 205.75782776 0.82029688]	[521.34698486 303.21640015 0.88288361]	[541.87530518 398.103302 0.92563903]	[441.92953491 423.85501099 0.71954942]	[400.72631836 431.48995972 0.70002347]	[421.18255615 585.52044678 0.87485421]	[439.18624878 749.58477783 0.86061043]	[487.92739868 421.21484375 0.70161676]	[500.84347534 582.84588623 0.91254961]	[521.39147949 749.74530029 0.83472896]	[382.80459595 128.67279053 0.89320743]	[416.02001953 121.07392883 0.86106735]	[364.79980469 133.86700439 0.9070971 ]	[431.46246338 128.76382446 0.84389824]	[5.18737732e+02 8.00926636e+02 6.42780185e-01]	[5.39227417e+02 7.90786560e+02 6.63681686e-01]	[5.21249390e+02 7.64953796e+02 6.31970048e-01]	[4.39141693e+02 7.90816956e+02 7.88235486e-01]	[418.77230835 790.60516357 0.81185663]	[4.44411499e+02 7.57381165e+02 7.32505560e-01]
[400.76849365 134.03390503 0.94429493]	[418.59616089 213.40658569 0.92756104]	[354.49542236 216.05752563 0.84915358]	[339.23937988 326.31036377 0.86207736]	[341.79547119 423.86444092 0.84735602]	[480.21142578 205.77920532 0.83428115]	[521.38409424 303.24920654 0.8774693 ]	[541.90917969 398.07501221 0.91561598]	[444.30932617 423.85107422 0.71855617]	[400.74749756 431.48022461 0.69898152]	[421.19610596 585.54364014 0.8721683 ]	[439.19055176 749.62207031 0.85497254]	[487.94830322 421.20419312 0.70007956]	[500.85571289 582.8527832 0.91163433]	[521.37908936 749.65039062 0.84198433]	[382.86975098 126.26037598 0.87590885]	[416.10906982 121.03930664 0.87969249]	[367.35568237 133.86213684 0.89948487]	[434.04119873 128.72569275 0.84056717]	[5.18785706e+02 7.98390564e+02 6.56418622e-01]	[5.39273743e+02 7.90714233e+02 6.78799987e-01]	[5.21249084e+02 7.59900085e+02 6.31974638e-01]	[4.39158142e+02 7.93241211e+02 7.83508778e-01]	[418.77563477 790.63922119 0.81047541]	[4.44417603e+02 7.59886475e+02 7.27717042e-01]
[400.83227539 134.03198242 0.93416977]	[418.66375732 213.41722107 0.93775284]	[354.54693604 216.10266113 0.84991193]	[339.28283691 326.29031372 0.85301769]	[341.82354736 423.83197021 0.84735638]	[480.30914307 205.75534058 0.84135795]	[521.40795898 303.23718262 0.87585849]	[541.934021 398.09356689 0.91672015]	[444.35812378 423.86199951 0.7138412 ]	[400.7951355 431.49154663 0.70038837]	[421.22424316 585.56030273 0.86748844]	[439.17770386 749.62878418 0.85450447]	[488.00357056 421.22399902 0.69815499]	[500.89633179 582.86224365 0.91362643]	[521.36102295 749.55316162 0.86231655]	[385.3885498 128.67936707 0.86298168]	[418.53237915 121.04903412 0.88979584]	[369.92608643 133.84790039 0.8981694 ]	[434.1166687 128.7660675 0.84271455]	[5.18719482e+02 7.93325317e+02 7.27503777e-01]	[5.39192505e+02 7.90611023e+02 7.35492170e-01]	[5.21221313e+02 7.57350159e+02 6.45873845e-01]	[4.39177673e+02 7.93236755e+02 7.87838578e-01]	[421.15686035 790.64031982 0.81114167]	[4.44381226e+02 7.59898071e+02 7.27165639e-01]
[403.36001587 133.98500061 0.91261804]	[418.73587036 213.41244507 0.93954992]	[356.98577881 216.06719971 0.85926574]	[341.68762207 323.8053894 0.84351599]	[344.24411011 423.80615234 0.84839606]	[482.73272705 208.25309753 0.84188205]	[521.4342041 303.22213745 0.87492943]	[544.28283691 398.1569519 0.9233048 ]	[444.37353516 423.87774658 0.71188426]	[400.79931641 431.50970459 0.70043761]	[421.23498535 587.97265625 0.86609048]	[439.19873047 749.62982178 0.8583259 ]	[490.49380493 421.24923706 0.69778943]	[500.89474487 582.83673096 0.91191018]	[521.35888672 749.61444092 0.85934144]	[392.97143555 126.24558258 0.86044967]	[418.67172241 118.55921173 0.91606551]	[374.97579956 133.83203125 0.91753256]	[436.67938232 128.75927734 0.85591471]	[5.16135193e+02 7.93337891e+02 6.96841717e-01]	[5.34178650e+02 7.90653687e+02 7.16446579e-01]	[5.21276794e+02 7.59889709e+02 6.47608697e-01]	[4.39183929e+02 7.93220581e+02 7.91046441e-01]	[421.17590332 790.62902832 0.81078452]	[4.44405823e+02 7.59906433e+02 7.23433614e-01]
[408.40072632 133.94442749 0.90109229]	[418.8019104 213.40332031 0.93759406]	[357.04418945 216.03736877 0.87054348]	[341.72399902 326.29257202 0.83458865]	[344.25650024 423.80114746 0.84970653]	[482.80947876 208.28108215 0.84635609]	[523.78192139 303.21972656 0.870947 ]	[544.31097412 398.18353271 0.92156458]	[444.39227295 423.88034058 0.70643234]	[400.81924438 431.50479126 0.69582796]	[421.24111938 585.56958008 0.86752868]	[439.21090698 749.64416504 0.85988861]	[490.52703857 421.25521851 0.69420522]	[503.23727417 582.83764648 0.90895295]	[521.35308838 749.56707764 0.86172503]	[395.58444214 126.18884277 0.87967932]	[418.79971313 118.50520325 0.91913277]	[375.1177063 133.79762268 0.94585353]	[439.16390991 126.24971771 0.85155463]	[5.18664551e+02 7.93285461e+02 7.08798230e-01]	[5.36716858e+02 7.88220398e+02 7.27204680e-01]	[5.21238770e+02 7.57361511e+02 6.51304960e-01]	[439.19570923 790.81256104 0.80288666]	[421.1920166 790.61883545 0.81025654]	[4.44422852e+02 7.59933838e+02 7.25341380e-01]
[411.02865601 133.95010376 0.90446162]	[421.22113037 213.40759277 0.93883002]	[357.09667969 216.04414368 0.87710762]	[344.2461853 323.75189209 0.81462127]	[344.27178955 423.79360962 0.84910882]	[482.90927124 208.30101013 0.84424514]	[523.85876465 303.30612183 0.86326098]	[544.34906006 400.62185669 0.92215443]	[444.43811035 426.36541748 0.70193088]	[400.84008789 431.52548218 0.69883454]	[421.24945068 587.98553467 0.86242932]	[439.20220947 749.64404297 0.86107224]	[493.08270264 421.28997803 0.69706893]	[503.25076294 582.87738037 0.91387922]	[521.32061768 749.56274414 0.86772782]	[398.08178711 126.14990997 0.89614838]	[421.28042603 118.51477814 0.90765512]	[377.63204956 131.46949768 0.98595202]	[441.67370605 128.70167542 0.91026151]	[5.16219177e+02 7.93258301e+02 7.39039898e-01]	[5.36660950e+02 7.88208496e+02 7.46315122e-01]	[5.18783386e+02 7.57358582e+02 6.62350893e-01]	[439.20440674 790.79736328 0.81053841]	[421.19454956 790.60687256 0.81740361]	[4.44402466e+02 7.59925415e+02 7.23299623e-01]
[416.05383301 133.97485352 0.92060715]	[421.30355835 213.42623901 0.93466568]	[357.17883301 216.02607727 0.88374728]	[346.84661865 321.21963501 0.82240111]	[344.29327393 421.37835693 0.85250998]	[485.3795166 210.77519226 0.8365624 ]	[523.88330078 303.2746582 0.85906142]	[544.37207031 400.66619873 0.9226591 ]	[446.89147949 423.87133789 0.69972974]	[403.26977539 431.49645996 0.69305253]	[421.28497314 588.04925537 0.85449624]	[439.20446777 749.66168213 0.86045849]	[493.11782837 421.25872803 0.7004168 ]	[503.23971558 582.86791992 0.91134548]	[521.27349854 747.13269043 0.85943115]	[398.19763184 126.1520462 0.91380244]	[423.78979492 118.54051971 0.875036 ]	[377.75195312 131.4022522 0.99091762]	[441.81793213 126.24085999 0.8844471 ]	[5.16194763e+02 7.93228699e+02 7.43515015e-01]	[5.34171326e+02 7.88193726e+02 7.49392033e-01]	[5.18697815e+02 7.54834106e+02 6.55086219e-01]	[439.20022583 790.80639648 0.81426108]	[421.18643188 790.60900879 0.82322949]	[4.44401031e+02 7.62425415e+02 7.27386594e-01]
[418.58547974 133.92155457 0.95139307]	[421.3873291 213.42692566 0.91829747]	[359.60968018 215.99813843 0.88575619]	[349.3934021 321.25512695 0.81291586]	[344.35824585 421.34716797 0.85416943]	[485.47311401 210.77505493 0.82289195]	[523.94067383 305.84332275 0.84151113]	[544.38244629 400.77966309 0.91155863]	[446.94445801 423.8571167 0.69556135]	[403.31237793 431.49398804 0.68773401]	[421.28973389 588.08734131 0.84759229]	[439.20733643 749.66925049 0.85981488]	[495.62219238 421.25610352 0.70456749]	[503.23907471 582.8682251 0.90930772]	[521.19360352 747.01263428 0.83735049]	[400.64892578 123.67195892 0.91367364]	[423.9211731 118.50830841 0.85755587]	[380.22244263 131.38577271 0.98553383]	[441.89584351 126.18222809 0.86203772]	[5.13640930e+02 7.90764404e+02 7.82924592e-01]	[5.31562683e+02 7.88108398e+02 7.64873207e-01]	[5.16174683e+02 7.52288269e+02 6.64100468e-01]	[439.20889282 790.80419922 0.81503105]	[421.19128418 790.60626221 0.8216331 ]	[4.44405273e+02 7.62427002e+02 7.29973912e-01]
[418.7137146 133.91639709 0.96516818]	[423.87994385 213.41917419 0.90470397]	[359.72952271 215.97685242 0.87383723]	[351.9536438 318.70654297 0.84850699]	[346.90509033 421.30627441 0.85829395]	[488.0090332 208.32710266 0.81324488]	[524.00830078 308.37469482 0.83555675]	[544.41619873 403.24612427 0.90276724]	[449.48641968 423.85342407 0.69053072]	[403.39300537 428.98123169 0.67842901]	[421.29998779 588.03808594 0.85078382]	[439.20483398 749.66729736 0.86055702]	[495.69363403 421.27984619 0.71478027]	[500.88214111 582.94677734 0.91015953]	[518.78881836 747.09155273 0.83420563]	[400.79290771 123.64749146 0.90437067]	[428.97122192 118.47675323 0.84787446]	[380.35662842 131.36636353 0.95445102]	[444.40292358 126.20524597 0.85111058]	[5.11065125e+02 7.90764343e+02 7.53282011e-01]	[5.29038818e+02 7.88134033e+02 7.51642704e-01]	[5.13638245e+02 7.54839661e+02 6.58573508e-01]	[439.21618652 790.80773926 0.82118523]	[421.19558716 790.61535645 0.82281399]	[4.44388580e+02 7.62445679e+02 7.30395555e-01]
[421.19750977 133.89329529 0.96419573]	[426.45233154 213.39974976 0.88780642]	[362.25598145 215.92793274 0.85044491]	[352.01681519 318.66967773 0.85450858]	[349.43286133 421.25909424 0.86138964]	[495.60211182 208.34309387 0.80896616]	[526.53540039 310.96466064 0.82471669]	[544.48016357 403.28109741 0.89046764]	[451.99914551 423.83459473 0.6911394 ]	[405.84310913 428.95620728 0.67853296]	[421.30917358 588.0201416 0.85135603]	[439.19454956 749.63739014 0.86668533]	[498.16296387 421.26464844 0.72232544]	[500.86407471 582.93188477 0.91058648]	[518.69555664 746.9854126 0.80536544]	[403.34222412 123.60112 0.87434942]	[436.54275513 118.48791504 0.86531323]	[385.34442139 131.36529541 0.91730952]	[449.52325439 128.70526123 0.85071391]	[5.05952423e+02 7.90688477e+02 7.71436155e-01]	[5.26416687e+02 7.88059631e+02 7.47886658e-01]	[5.13566223e+02 7.52242920e+02 6.73887789e-01]	[439.21539307 790.79241943 0.82365465]	[421.20092773 790.59869385 0.82224876]	[4.44364136e+02 7.59945435e+02 7.37061799e-01]
[421.1958313 133.89317322 0.96436018]	[428.90316772 213.40116882 0.88788223]	[362.25650024 215.92622375 0.85028929]	[352.01516724 318.66818237 0.85467672]	[349.43371582 421.26293945 0.86094034]	[495.60153198 208.3422699 0.80846184]	[526.53411865 310.96209717 0.82396668]	[544.4753418 403.27929688 0.89185184]	[452.00839233 423.8447876 0.68962705]	[405.84643555 428.96539307 0.67720866]	[421.31188965 588.03601074 0.85006684]	[439.19488525 749.64727783 0.8657257 ]	[498.17379761 421.27600098 0.72303522]	[500.86465454 582.9263916 0.9115206 ]	[518.6930542 746.96887207 0.80245584]	[403.3444519 123.59912109 0.87295729]	[436.54193115 118.48999023 0.86544949]	[385.36526489 131.36068726 0.91509217]	[449.52374268 128.70877075 0.85176814]	[5.05944397e+02 7.90691101e+02 7.75945544e-01]	[5.26411255e+02 7.88060486e+02 7.49923885e-01]	[5.13568237e+02 7.52226013e+02 6.75652564e-01]	[439.21331787 790.79064941 0.8238737 ]	[421.1998291 790.597229 0.82160169]	[4.44367523e+02 7.62424927e+02 7.39305735e-01]
[421.33053589 133.89273071 0.94372243]	[431.54858398 213.37590027 0.8797791 ]	[364.82437134 213.53163147 0.82946992]	[354.49423218 318.62158203 0.88193488]	[351.92276001 421.21630859 0.86585242]	[498.17590332 208.35444641 0.82189679]	[531.53692627 313.43130493 0.82225555]	[546.93927002 403.30804443 0.87099618]	[452.05117798 423.81530762 0.69520837]	[405.90487671 428.9281311 0.67591888]	[421.3196106 588.04632568 0.84851706]	[439.193573 749.63458252 0.8652612 ]	[498.19714355 421.25106812 0.72809404]	[500.89758301 582.93737793 0.91234863]	[518.65252686 747.01123047 0.80825579]	[408.42385864 121.11181641 0.83840579]	[439.06997681 118.48454285 0.89877379]	[390.50790405 131.3006134 0.91157484]	[457.10177612 128.74624634 0.88988703]	[5.08455658e+02 7.90720093e+02 7.78951049e-01]	[5.26456116e+02 7.88080627e+02 7.66574025e-01]	[5.08527618e+02 7.52257996e+02 6.85427070e-01]	[439.21676636 790.79974365 0.82273811]	[421.19940186 790.59857178 0.82351059]	[4.44361084e+02 7.59934631e+02 7.31404245e-01]
[431.54663086 133.97180176 0.89783257]	[439.15890503 213.39569092 0.92993498]	[375.02062988 213.52359009 0.85012978]	[357.03768921 318.66629028 0.8989653 ]	[352.00115967 418.66326904 0.8768791 ]	[500.77008057 210.90634155 0.87358439]	[539.16442871 313.48596191 0.85163832]	[549.51654053 405.83175659 0.83001608]	[454.62316895 423.85638428 0.69680578]	[410.97225952 428.95474243 0.67233843]	[421.36807251 588.10522461 0.83526397]	[439.19329834 749.62213135 0.86175948]	[498.24411011 421.30032349 0.72612023]	[500.90042114 585.37054443 0.90725017]	[513.60266113 747.16607666 0.78133464]	[418.63912964 123.64364624 0.89913893]	[441.831604 118.58296204 0.89673293]	[398.16213989 131.32247925 0.98414636]	[462.20394897 128.73112488 0.90543342]	[5.08519104e+02 7.90772217e+02 7.81285465e-01]	[5.26528503e+02 7.88115356e+02 7.83359170e-01]	[5.05873932e+02 7.57389893e+02 6.87482476e-01]	[439.21520996 790.79071045 0.8200143 ]	[421.18728638 788.23175049 0.81812823]	[4.44362000e+02 7.59921570e+02 7.28385568e-01]
[436.65966797 133.99966431 0.92455387]	[439.29193115 213.38916016 0.93556309]	[377.51150513 213.5209198 0.86404949]	[357.11688232 318.65176392 0.91122431]	[354.45687866 418.60681152 0.87972045]	[503.30004883 213.30854797 0.87684548]	[539.27990723 315.93212891 0.87367368]	[549.57830811 405.84939575 0.82707816]	[457.10748291 423.8475647 0.70890737]	[413.5402832 428.94595337 0.68263447]	[421.35064697 588.06542969 0.8391552 ]	[439.20303345 749.64752197 0.8592366 ]	[500.64770508 421.2951355 0.7270748 ]	[500.90011597 582.95269775 0.90731877]	[513.58056641 749.7298584 0.77773535]	[421.14251709 123.69446564 0.91117835]	[444.40612793 121.08990479 0.85577327]	[400.67355347 131.27700806 0.97659016]	[462.3946228 128.69442749 0.88657129]	[5.11062195e+02 7.90836609e+02 7.47160733e-01]	[5.28994995e+02 7.88167969e+02 7.61070609e-01]	[5.03423553e+02 7.64978760e+02 7.09494531e-01]	[439.21014404 790.78619385 0.81788164]	[421.18972778 788.22772217 0.81357288]	[4.44381226e+02 7.62426147e+02 7.26613939e-01]
[439.1862793 134.0138855 0.95174086]	[441.78744507 213.38012695 0.92925251]	[377.66131592 213.46859741 0.88321835]	[357.22406006 318.57199097 0.91233367]	[354.51568604 416.15090942 0.87135136]	[503.47665405 213.3550415 0.87207258]	[541.75256348 315.95587158 0.87857318]	[552.10900879 408.46594238 0.81444371]	[457.18188477 423.83456421 0.72016984]	[416.05026245 428.9178772 0.68958974]	[421.37387085 588.06652832 0.83279544]	[439.19256592 749.63092041 0.86042321]	[500.68457031 421.28512573 0.72724563]	[500.8999939 582.90838623 0.90478313]	[513.61816406 749.7532959 0.78188926]	[421.31204224 126.1774292 0.90927851]	[449.46572876 123.61759949 0.84334648]	[400.82623291 131.2984314 0.95228201]	[464.90023804 128.68798828 0.85845017]	[5.11063019e+02 7.90744629e+02 7.43824661e-01]	[5.29000854e+02 7.88101929e+02 7.52782106e-01]	[5.03459198e+02 7.65022461e+02 7.26991951e-01]	[439.21743774 790.77423096 0.82567799]	[421.2013855 788.2208252 0.81661117]	[4.44358307e+02 7.59949402e+02 7.28211164e-01]
[441.72125244 136.47186279 0.93776304]	[441.90490723 213.38447571 0.91208059]	[380.14434814 213.45481873 0.88482904]	[359.61853027 316.07064819 0.91007805]	[354.57437134 418.54776001 0.87098074]	[505.99462891 213.37319946 0.85810548]	[541.87792969 315.96875 0.89084029]	[554.61895752 411.01629639 0.81424135]	[459.58511353 423.80911255 0.72205782]	[416.10299683 426.38253784 0.69241786]	[423.78115845 588.02154541 0.83327913]	[439.20651245 749.66149902 0.85555333]	[500.72540283 421.27832031 0.7256453 ]	[500.89733887 582.91381836 0.90094292]	[513.61651611 749.75738525 0.77671909]	[426.35946655 128.71678162 0.87732846]	[457.06869507 126.18635559 0.86432695]	[405.88693237 131.33882141 0.90744054]	[470.01956177 131.19802856 0.86251307]	[5.11050262e+02 7.90803223e+02 7.42557287e-01]	[5.28995544e+02 7.88152954e+02 7.52734065e-01]	[5.03461212e+02 7.65028870e+02 7.16148555e-01]	[439.23284912 790.78009033 0.82191247]	[421.20870972 788.23010254 0.81451488]	[4.44364899e+02 7.62456482e+02 7.27847219e-01]
[441.8835144 139.01399231 0.89537311]	[446.91589355 213.38972473 0.88894874]	[380.31866455 213.42581177 0.85514992]	[359.74572754 316.01254272 0.89237714]	[356.99401855 416.15249634 0.87950724]	[513.62231445 213.39280701 0.84016848]	[541.93267822 316.02682495 0.89433014]	[557.20947266 413.49017334 0.82349551]	[459.6645813 423.8243103 0.735551 ]	[418.56433105 426.38647461 0.70600623]	[423.81451416 587.98840332 0.83350009]	[439.20428467 749.65008545 0.85777825]	[500.79180908 421.31097412 0.7286495 ]	[503.25323486 582.88269043 0.89444697]	[513.5970459 749.72558594 0.77943683]	[431.55230713 128.81840515 0.87646526]	[459.63925171 128.73832703 0.91696477]	[413.51895142 131.37321472 0.91146117]	[477.63613892 131.21609497 0.89706302]	[5.13568848e+02 7.90786804e+02 7.66783714e-01]	[5.29036377e+02 7.88138550e+02 7.78496861e-01]	[5.03447968e+02 7.65011047e+02 7.27992117e-01]	[439.22311401 790.7824707 0.82562864]	[421.19818115 788.22924805 0.81789589]	[4.44367371e+02 7.62447998e+02 7.28857696e-01]
[446.93792725 139.09832764 0.85057592]	[449.51754761 213.41748047 0.87866497]	[382.86602783 213.43930054 0.83115554]	[362.31103516 316.04876709 0.87051934]	[357.07489014 418.58190918 0.89794362]	[516.21966553 213.41989136 0.84958887]	[544.31695557 315.96356201 0.88805962]	[559.7612915 413.49539185 0.84522247]	[459.76834106 423.82266235 0.74431378]	[418.65164185 426.37686157 0.71812439]	[423.87121582 588.02142334 0.82881492]	[439.19671631 749.65899658 0.85189623]	[500.87985229 421.31396484 0.73108822]	[503.2713623 582.87182617 0.89642274]	[513.58203125 749.7399292 0.77354127]	[436.67538452 131.2127533 0.92380285]	[462.20666504 128.8309021 0.95316064]	[416.12646484 131.35551453 0.93497157]	[480.2333374 128.8004303 0.90927899]	[5.13602417e+02 7.90812256e+02 7.72221506e-01]	[5.29052185e+02 7.88153381e+02 7.81014562e-01]	[5.03435089e+02 7.65043701e+02 7.35111594e-01]	[439.23968506 790.77545166 0.82550228]	[421.20709229 788.23156738 0.81369263]	[4.44342163e+02 7.62458557e+02 7.36464620e-01]
[452.07849121 141.60772705 0.84834856]	[457.0612793 213.434021 0.89208329]	[390.45596313 213.42158508 0.81627506]	[369.90487671 316.10842896 0.8541556 ]	[357.20501709 418.58538818 0.91017807]	[518.78277588 213.44779968 0.86817509]	[544.40667725 316.03118896 0.8847428 ]	[562.24261475 410.99075317 0.86170632]	[462.19470215 421.34234619 0.74122512]	[418.74282837 423.8314209 0.72491539]	[426.36334229 585.56896973 0.82653373]	[439.19482422 749.65942383 0.85016209]	[503.31820679 421.29467773 0.72358644]	[503.29299927 582.85766602 0.89752555]	[513.56280518 749.72174072 0.77511632]	[439.18615723 131.28451538 0.9521274 ]	[462.36273193 131.21372986 0.92915642]	[418.64614868 131.34783936 0.95872462]	[482.70687866 128.77359009 0.91051823]	[5.13592163e+02 7.90799072e+02 7.74035990e-01]	[5.29049133e+02 7.88135010e+02 7.79236913e-01]	[5.03440247e+02 7.65012756e+02 7.33080268e-01]	[439.22888184 790.79168701 0.81669033]	[421.20098877 790.59686279 0.8092941 ]	[4.44343353e+02 7.62457825e+02 7.38928080e-01]
[457.19598389 144.1378479 0.87088037]	[459.62054443 213.4233551 0.91484755]	[395.54977417 213.43447876 0.84244549]	[372.50238037 316.06060791 0.85452771]	[359.65933228 416.17230225 0.9104079 ]	[521.27526855 213.45462036 0.88626873]	[544.47607422 316.09451294 0.8808828 ]	[562.31732178 413.52716064 0.87662578]	[462.31454468 423.78494263 0.73600304]	[421.16217041 423.8170166 0.72332269]	[428.95053101 585.48718262 0.82208395]	[439.20568848 749.64996338 0.85094446]	[503.44769287 421.3112793 0.70878023]	[503.32589722 582.88977051 0.90304834]	[511.08560181 749.70770264 0.77485168]	[441.72613525 131.36006165 0.97148967]	[464.96185303 131.27856445 0.90266168]	[421.19345093 131.38175964 0.97259235]	[482.88769531 131.32510376 0.92937362]	[5.13585632e+02 7.90777954e+02 7.76066363e-01]	[5.29044861e+02 7.88120850e+02 7.77172327e-01]	[5.03420197e+02 7.65008911e+02 7.27669537e-01]	[439.22528076 790.78918457 0.82255238]	[421.19473267 790.59301758 0.81285197]	[4.44343414e+02 7.62442749e+02 7.33221650e-01]
[459.75079346 146.69883728 0.90992445]	[459.78771973 213.48191833 0.93129122]	[398.06134033 213.46177673 0.8638795 ]	[375.10586548 315.95861816 0.88081807]	[359.7376709 416.14196777 0.90018243]	[523.80792236 213.54586792 0.88901997]	[546.9831543 318.54623413 0.87176061]	[562.4072876 416.0489502 0.88861442]	[462.34988403 423.84521484 0.72326678]	[421.16412354 423.8659668 0.71271729]	[431.50048828 585.48693848 0.82698685]	[439.2258606 749.65429688 0.85300767]	[505.86520386 423.82214355 0.69746852]	[503.37680054 585.35522461 0.89792591]	[513.58172607 749.73425293 0.77435613]	[441.89630127 131.42837524 0.95814979]	[472.51263428 131.32118225 0.88730407]	[421.33029175 131.44578552 0.96272504]	[485.41760254 131.342453 0.90661836]	[5.13573608e+02 7.90763733e+02 7.78640866e-01]	[5.29041077e+02 7.88113281e+02 7.74664402e-01]	[5.03447052e+02 7.65046997e+02 7.26094127e-01]	[439.20355225 790.78009033 0.82671326]	[421.17547607 788.22155762 0.81691778]	[4.44372925e+02 7.62456299e+02 7.30230272e-01]
[462.27490234 149.19805908 0.91299713]	[462.29385376 213.46504211 0.93580049]	[398.22659302 213.4352417 0.88146406]	[377.58459473 315.97103882 0.90202683]	[362.23574829 418.55160522 0.87853247]	[523.98388672 215.89964294 0.88497168]	[547.04656982 318.52749634 0.85933357]	[564.85913086 418.54812622 0.91049606]	[462.4151001 421.32876587 0.72369695]	[421.23126221 421.33377075 0.71073049]	[434.0222168 585.4888916 0.83124572]	[439.22329712 749.65985107 0.85470718]	[505.93869019 421.33627319 0.69384205]	[503.43527222 585.40228271 0.89169264]	[513.60656738 749.75354004 0.77608991]	[446.93847656 133.80125427 0.90914685]	[477.65078735 131.40939331 0.92786288]	[426.37728882 131.46925354 0.90780419]	[490.49563599 131.32580566 0.86288315]	[5.11079498e+02 7.90785706e+02 7.69132733e-01]	[5.29011047e+02 7.88144104e+02 7.76137710e-01]	[5.03461823e+02 7.65060364e+02 7.25046754e-01]	[439.19338989 790.75305176 0.82873893]	[421.17477417 788.19604492 0.81441426]	[4.44350586e+02 7.62464478e+02 7.32194781e-01]
[462.42868042 149.27342224 0.90394425]	[462.42349243 213.48164368 0.92161214]	[400.67605591 213.43031311 0.88410246]	[377.63327026 316.10641479 0.9255718 ]	[362.2878418 416.13638306 0.87073636]	[526.53417969 215.92047119 0.86299568]	[552.09289551 318.57434082 0.85113031]	[564.95690918 416.11288452 0.90793598]	[464.87063599 421.32556152 0.71892178]	[421.33215332 421.30358887 0.70880824]	[436.5463562 585.45098877 0.83994824]	[439.23034668 749.66217041 0.85441047]	[508.45031738 423.78137207 0.69054925]	[503.48330688 585.4128418 0.8851493 ]	[513.61218262 749.75909424 0.77323741]	[454.5475769 133.85850525 0.89885354]	[480.16564941 133.80151367 0.95645857]	[431.52236938 133.8494873 0.90669239]	[495.66668701 131.3959198 0.86836582]	[5.11091034e+02 7.90764099e+02 7.69897223e-01]	[5.29021545e+02 7.88126160e+02 7.74111748e-01]	[5.03453827e+02 7.65069275e+02 7.22359836e-01]	[439.19848633 790.76049805 0.8295933 ]	[421.17733765 788.20159912 0.8156777 ]	[4.44350830e+02 7.62467224e+02 7.29036391e-01]
[467.48565674 151.78848267 0.88658673]	[464.93475342 213.50035095 0.90729326]	[400.81231689 213.43066406 0.86700207]	[377.73660278 316.05377197 0.91981208]	[367.34011841 416.03015137 0.83411783]	[531.61303711 215.95146179 0.84091818]	[557.2456665 318.65237427 0.85832256]	[567.46765137 418.55892944 0.89718938]	[469.96932983 421.28869629 0.69346333]	[423.88885498 421.27749634 0.68493319]	[436.66201782 585.41973877 0.85517478]	[439.24154663 749.65979004 0.85540122]	[513.64520264 421.32333374 0.68885422]	[505.91625977 585.42724609 0.87761337]	[513.61090088 749.75628662 0.77174312]	[457.18084717 133.99398804 0.90654993]	[482.72360229 133.92155457 0.95771253]	[436.59173584 133.8928833 0.92006463]	[500.71044922 131.42201233 0.90457392]	[5.11084747e+02 7.90755188e+02 7.63701439e-01]	[5.29015076e+02 7.88119995e+02 7.70210326e-01]	[5.03442383e+02 7.65073608e+02 7.25030303e-01]	[439.20437622 790.76269531 0.82878327]	[421.18209839 788.20220947 0.81662846]	[4.44351044e+02 7.62473083e+02 7.24652469e-01]
[475.11062622 151.88531494 0.90583968]	[470.00177002 213.50727844 0.88833749]	[403.34375 213.41812134 0.8394928 ]	[380.16482544 316.00640869 0.91171062]	[372.4934082 413.56213379 0.83400428]	[536.73620605 215.96913147 0.85478687]	[562.2142334 318.58529663 0.87959576]	[567.54412842 418.58175659 0.88335586]	[472.56491089 421.2947998 0.69094867]	[428.93377686 421.28833008 0.68365288]	[436.6920166 585.39526367 0.86269021]	[439.22280884 749.63653564 0.85528904]	[516.22088623 421.33972168 0.69592589]	[505.95510864 585.3817749 0.8712737 ]	[513.63647461 752.19927979 0.76725233]	[459.72125244 136.45687866 0.91515422]	[482.92272949 134.0065918 0.9284091 ]	[439.11611938 133.90296936 0.92670077]	[503.23913574 133.87988281 0.89032257]	[5.11079620e+02 7.90775635e+02 7.64026642e-01]	[5.29029175e+02 7.88150757e+02 7.71941364e-01]	[5.03445801e+02 7.67488220e+02 7.21557200e-01]	[439.20834351 790.73309326 0.82628709]	[421.18228149 788.18249512 0.81530589]	[4.44321686e+02 7.62439575e+02 7.19716907e-01]
[477.6918335 151.95758057 0.92725599]	[475.12387085 213.47160339 0.89545715]	[408.44830322 213.3653717 0.80858564]	[380.32919312 313.48666382 0.87842947]	[375.03683472 411.02111816 0.84220153]	[539.29064941 215.95225525 0.87357616]	[562.32434082 318.62741089 0.89513546]	[570.01428223 416.15792847 0.86663151]	[475.08621216 423.79205322 0.68516982]	[428.99942017 423.79898071 0.68089485]	[439.07669067 585.48248291 0.85822469]	[439.22531128 749.61846924 0.85490686]	[518.70910645 423.81216431 0.69530839]	[506.01657104 585.41265869 0.85699171]	[513.66174316 752.184021 0.76600999]	[462.23114014 136.53721619 0.91247594]	[485.44674683 136.47079468 0.87260026]	[441.67410278 133.89619446 0.9579072 ]	[503.3793335 133.90335083 0.91191715]	[5.11080231e+02 7.90780334e+02 7.66287267e-01]	[5.29040405e+02 7.88154968e+02 7.75257826e-01]	[5.05872467e+02 7.65090515e+02 7.15044677e-01]	[439.20306396 790.72418213 0.83128482]	[421.18127441 788.16864014 0.81703591]	[4.44317322e+02 7.59957092e+02 7.16426849e-01]
[480.1958313 154.40351868 0.94203281]	[477.66479492 213.4737854 0.91029203]	[413.55102539 213.37736511 0.82224482]	[382.83874512 313.49005127 0.85514343]	[375.09094238 413.53530884 0.85302597]	[541.74633789 215.94247437 0.88409811]	[562.39337158 318.60177612 0.89506924]	[570.04925537 418.57849121 0.86924016]	[477.59320068 423.80160522 0.69494313]	[434.03771973 423.79840088 0.68728125]	[439.08956909 585.49261475 0.8574034 ]	[439.22531128 749.60742188 0.85848081]	[518.78009033 423.83999634 0.70488209]	[511.06106567 585.43554688 0.84790677]	[516.11547852 752.21643066 0.76624954]	[462.36654663 139.09429932 0.89037389]	[488.02362061 139.01942444 0.84376276]	[441.78439331 133.9356842 0.9579609 ]	[503.47671509 133.85575867 0.88626593]	[5.13576111e+02 7.90783813e+02 7.68160880e-01]	[5.29054504e+02 7.88167908e+02 7.78318048e-01]	[5.03450806e+02 7.67509766e+02 7.25579381e-01]	[439.2220459 790.69091797 0.83682096]	[421.20874023 788.14581299 0.82030874]	[4.44306183e+02 7.59951721e+02 7.14530766e-01]
[480.31680298 154.5541687 0.93812835]	[480.13348389 213.48075867 0.92617798]	[416.10211182 213.36051941 0.8401804 ]	[385.33761597 316.0022583 0.8618592 ]	[377.54608154 413.50195312 0.86198485]	[541.8470459 215.9420166 0.89205098]	[562.47723389 318.61380005 0.89620048]	[570.08148193 418.6086731 0.86994618]	[477.67834473 423.80700684 0.70543951]	[436.54290771 423.8119812 0.69159496]	[439.11624146 585.51794434 0.85709321]	[439.24331665 749.63085938 0.85916388]	[521.21063232 423.84115601 0.71093756]	[513.58111572 585.46697998 0.84706658]	[516.12438965 752.21002197 0.76815534]	[464.82098389 144.15930176 0.87684101]	[493.10092163 144.11735535 0.84032214]	[441.84213257 133.98921204 0.94544107]	[505.9180603 133.90718079 0.85153234]	[5.11082458e+02 7.90783203e+02 7.68585145e-01]	[5.29036682e+02 7.88166504e+02 7.80757427e-01]	[5.05875977e+02 7.67499634e+02 7.25655675e-01]	[439.21643066 790.69342041 0.83252108]	[421.2043457 788.14349365 0.81640875]	[4.44333862e+02 7.62448364e+02 7.15937376e-01]
[482.75753784 157.07518005 0.91207051]	[480.23648071 213.48300171 0.93655813]	[418.56243896 213.37588501 0.85269344]	[387.93572998 315.96008301 0.84141457]	[377.5456543 411.02279663 0.86319941]	[544.31219482 215.92753601 0.88986409]	[564.85662842 318.60726929 0.89879459]	[570.12811279 418.58486938 0.85471201]	[480.1239624 423.80505371 0.71880919]	[436.62561035 423.81057739 0.70686603]	[439.15982056 585.512146 0.8623547 ]	[439.25439453 749.68225098 0.85321337]	[521.28637695 423.83602905 0.71837199]	[513.65606689 585.43939209 0.85394955]	[516.13922119 752.20257568 0.77027959]	[467.42764282 149.2462616 0.86470377]	[495.68432617 149.19258118 0.86342508]	[444.39065552 134.02922058 0.88698941]	[508.46871948 133.96057129 0.84862906]	[5.11044373e+02 7.90773254e+02 7.68097222e-01]	[5.29004028e+02 7.88163818e+02 7.78841257e-01]	[5.05894409e+02 7.67479004e+02 7.11160421e-01]	[439.21716309 790.71844482 0.81996155]	[421.20220947 788.17028809 0.80731106]	[4.44353485e+02 7.62517029e+02 7.19194770e-01]
[482.96548462 162.12554932 0.864232 ]	[480.31845093 213.48913574 0.9347235 ]	[418.63412476 213.37649536 0.86085904]	[393.025177 313.40679932 0.82820582]	[377.60848999 411.0229187 0.86832035]	[544.40826416 215.95201111 0.88976085]	[564.90197754 318.69555664 0.88697475]	[572.60803223 418.59973145 0.85990721]	[480.22875977 421.27770996 0.73402059]	[439.10321045 421.26980591 0.72366965]	[439.19952393 585.472229 0.86720008]	[439.26312256 749.71148682 0.84900361]	[521.34576416 421.31195068 0.72037756]	[516.16912842 585.44366455 0.86011875]	[516.1418457 752.20391846 0.77031958]	[475.06802368 151.76255798 0.88429207]	[500.66708374 151.71247864 0.9072445 ]	[446.93878174 136.4588623 0.86127609]	[513.59033203 133.99700928 0.8061406 ]	[5.11009613e+02 7.90758057e+02 7.70308673e-01]	[5.28976624e+02 7.88155762e+02 7.79320061e-01]	[5.05902008e+02 7.67482910e+02 7.09197223e-01]	[439.20492554 790.74530029 0.81456929]	[421.18753052 788.19049072 0.80483496]	[4.44373962e+02 7.64986694e+02 7.21553326e-01]
[485.48626709 167.20559692 0.85221982]	[482.74160767 213.50967407 0.93569374]	[418.70721436 213.37104797 0.86860919]	[395.56192017 313.465271 0.85470021]	[377.69778442 410.97021484 0.87373215]	[544.49169922 215.9954071 0.88021773]	[564.95849609 318.5788269 0.87260079]	[577.74072266 416.1734314 0.86000997]	[480.28536987 421.27429199 0.7394262 ]	[439.15481567 421.26519775 0.73423195]	[439.27267456 585.42443848 0.86572093]	[439.26925659 749.72283936 0.84920651]	[521.40380859 421.31216431 0.72296691]	[516.20678711 585.47070312 0.85939986]	[516.14019775 752.17376709 0.77090442]	[477.63500977 151.87789917 0.915838 ]	[500.82928467 151.82377625 0.94985735]	[449.52929688 136.50006104 0.84775275]	[516.21136475 136.42507935 0.78672642]	[5.08522919e+02 7.90732300e+02 7.70653367e-01]	[5.26542786e+02 7.88126831e+02 7.75417209e-01]	[5.05907257e+02 7.65067749e+02 7.02268422e-01]	[439.20578003 790.74407959 0.81902218]	[421.19128418 788.18786621 0.80681264]	[4.44380341e+02 7.65002380e+02 7.24849820e-01]
[485.48681641 167.20587158 0.8521415 ]	[482.74176025 213.50941467 0.9360683 ]	[418.70904541 213.36911011 0.8686676 ]	[395.56933594 313.45385742 0.85364902]	[377.69674683 410.96853638 0.87267125]	[544.49084473 215.99604797 0.88043809]	[564.9574585 318.58966064 0.87265778]	[577.75128174 416.1640625 0.86080843]	[480.28256226 421.28109741 0.74061209]	[439.15167236 421.27069092 0.73432738]	[439.27548218 585.42700195 0.86651748]	[439.27340698 749.7210083 0.85005987]	[521.40234375 421.31988525 0.72402745]	[516.20220947 585.47344971 0.85928977]	[516.13787842 752.17486572 0.77069271]	[477.63568115 151.87762451 0.91577649]	[500.82983398 151.82328796 0.94980359]	[449.53164673 136.5012207 0.84802771]	[516.21459961 134.0630188 0.78665894]	[5.08521210e+02 7.90739197e+02 7.70529270e-01]	[5.26545227e+02 7.88132690e+02 7.75623083e-01]	[5.05908295e+02 7.65066528e+02 7.01753855e-01]	[439.2038269 790.75109863 0.81693852]	[421.18823242 788.19262695 0.80650663]	[4.44384949e+02 7.64998657e+02 7.24360406e-01]
[490.50683594 167.29795837 0.85609698]	[482.82394409 213.50160217 0.93554455]	[418.76531982 213.36726379 0.87431556]	[395.63897705 313.41516113 0.85601282]	[380.10739136 410.97134399 0.87731397]	[546.98565674 216.00975037 0.87028211]	[565.05670166 318.68649292 0.86254609]	[580.23608398 418.58459473 0.87083656]	[480.35061646 421.29095459 0.74200571]	[439.18383789 421.27670288 0.73292744]	[439.30343628 585.37585449 0.87239736]	[439.27340698 749.72949219 0.84922409]	[523.82733154 423.78198242 0.72618544]	[518.69036865 585.50115967 0.87029225]	[516.13781738 752.18359375 0.76898003]	[480.11657715 151.92828369 0.93094724]	[503.26800537 151.86883545 0.96548307]	[454.59155273 136.54818726 0.85566056]	[518.66424561 136.51391602 0.6942907 ]	[5.11009308e+02 7.90774109e+02 7.68218398e-01]	[5.28985718e+02 7.88164490e+02 7.72995353e-01]	[5.05889679e+02 7.65079224e+02 7.10111678e-01]	[439.20263672 790.77423096 0.81086075]	[421.18307495 788.21087646 0.80527568]	[4.44384338e+02 7.65010254e+02 7.29745388e-01]
[495.59844971 169.81323242 0.8761223 ]	[482.96459961 213.51272583 0.9270466 ]	[421.22225952 213.36619568 0.87693608]	[398.0814209 313.41247559 0.86521053]	[380.24816895 411.02209473 0.87399936]	[549.54370117 216.01583862 0.85285366]	[567.51116943 321.20718384 0.8322143 ]	[580.26812744 418.68328857 0.87691098]	[482.76672363 421.3236084 0.74321598]	[439.23580933 421.32223511 0.73172826]	[441.68365479 585.36853027 0.87336141]	[439.28909302 749.71624756 0.85289228]	[523.95074463 423.79879761 0.71673948]	[518.75994873 585.51165771 0.88038647]	[516.14312744 752.21112061 0.76736611]	[480.22463989 154.36724854 0.94528973]	[503.3972168 151.97180176 0.95573354]	[457.20910645 136.54338074 0.87317681]	[521.22540283 136.49145508 0.77348554]	[5.11060394e+02 7.90820923e+02 7.63260543e-01]	[5.29009705e+02 7.88203674e+02 7.74532139e-01]	[5.03461060e+02 7.67494812e+02 7.16460466e-01]	[439.21551514 790.77429199 0.80932033]	[421.18814087 788.20947266 0.80430526]	[4.44392944e+02 7.65004333e+02 7.27347493e-01]
[495.60122681 169.80915833 0.87573075]	[482.96588135 213.52346802 0.92765468]	[421.21621704 213.37744141 0.87754744]	[398.08013916 313.41363525 0.86664045]	[380.24584961 411.0307312 0.87320566]	[549.55041504 216.02113342 0.85224324]	[567.50933838 321.21911621 0.83184755]	[580.26831055 418.69668579 0.87826347]	[482.76754761 421.3175354 0.7439248 ]	[439.23284912 421.31472778 0.73118424]	[441.67755127 585.37371826 0.87284416]	[439.28668213 749.72027588 0.85229319]	[523.95373535 423.79473877 0.71746641]	[518.7590332 585.50305176 0.88171071]	[516.13775635 752.2074585 0.76638126]	[480.22406006 154.36357117 0.94446003]	[503.39984131 151.96626282 0.95491177]	[457.20846558 136.5352478 0.87431788]	[521.2286377 136.4772644 0.77546465]	[5.11049988e+02 7.90816895e+02 7.62090981e-01]	[5.29004150e+02 7.88201050e+02 7.73617983e-01]	[5.03459076e+02 7.67493164e+02 7.18001723e-01]	[439.21185303 790.77496338 0.8100121 ]	[421.18640137 788.21160889 0.80534101]	[4.44391754e+02 7.65007812e+02 7.29041696e-01]
[495.69552612 169.82342529 0.88878489]	[485.39993286 213.52233887 0.92209309]	[421.27825928 213.36581421 0.87114906]	[398.12759399 313.41555786 0.87344277]	[380.30218506 411.01602173 0.86699307]	[552.09643555 216.02613831 0.8454985 ]	[567.54412842 321.15045166 0.83101499]	[580.27832031 418.65512085 0.87461114]	[482.78518677 421.29858398 0.7446118 ]	[439.25009155 421.28570557 0.7306577 ]	[441.67428589 585.37963867 0.87430078]	[439.2875061 749.70825195 0.85311007]	[523.96221924 423.78677368 0.71592098]	[518.77423096 585.49145508 0.88516748]	[516.1395874 752.20471191 0.7645722 ]	[480.30615234 154.4100647 0.94871926]	[503.45922852 154.32513428 0.94493532]	[459.65530396 136.55444336 0.8921349 ]	[521.29370117 136.55410767 0.79481035]	[5.11050293e+02 7.90832153e+02 7.60806978e-01]	[5.29011169e+02 7.88213745e+02 7.70712256e-01]	[5.03459625e+02 7.67485962e+02 7.15942740e-01]	[439.20141602 790.79534912 0.80592787]	[421.17523193 788.22351074 0.80484879]	[4.44398651e+02 7.64988159e+02 7.29974210e-01]
[498.19873047 169.87988281 0.91718078]	[487.93896484 213.55712891 0.90974414]	[421.39093018 213.3740387 0.85419858]	[398.17141724 313.4730835 0.89067614]	[380.3302002 411.02374268 0.86511272]	[557.19873047 216.07461548 0.84984481]	[570.10955811 318.66879272 0.84000659]	[580.36590576 418.59539795 0.88593566]	[482.82479858 421.24694824 0.75350434]	[439.28717041 421.22644043 0.73757637]	[441.69573975 582.97277832 0.87902701]	[439.28982544 749.71923828 0.85294873]	[524.0043335 421.31069946 0.72144145]	[521.17944336 585.48742676 0.89231831]	[516.13769531 752.18835449 0.76297379]	[482.72415161 154.48271179 0.95712179]	[505.89065552 154.38343811 0.93336439]	[459.77462769 136.56390381 0.89775127]	[521.37121582 136.57723999 0.82269531]	[5.11036469e+02 7.90802246e+02 7.61461556e-01]	[5.28987610e+02 7.88189026e+02 7.71536469e-01]	[5.03456604e+02 7.65084961e+02 7.06665933e-01]	[439.20584106 790.7611084 0.81177992]	[421.18392944 788.19470215 0.80509925]	[4.44392792e+02 7.65011230e+02 7.29306281e-01]
[498.22775269 172.26545715 0.92506051]	[487.99420166 215.8943634 0.90466607]	[423.82363892 213.37342834 0.84975243]	[398.19085693 313.51123047 0.89718312]	[380.33636475 411.00897217 0.86358219]	[559.69702148 216.10009766 0.85508311]	[570.10797119 318.62084961 0.84394121]	[582.74078369 418.59448242 0.88655043]	[482.85461426 421.23144531 0.75389731]	[439.30883789 421.20516968 0.74003363]	[441.7074585 582.97930908 0.879794 ]	[439.28967285 749.72393799 0.85263854]	[526.41265869 421.2935791 0.71811193]	[521.17614746 585.50195312 0.89249521]	[516.14385986 752.23187256 0.76148784]	[482.77526855 154.48930359 0.95841348]	[505.94763184 154.4216156 0.92433715]	[459.83218384 136.57321167 0.89614183]	[521.43341064 141.57220459 0.80594289]	[5.11059845e+02 7.90822449e+02 7.61598468e-01]	[5.29009521e+02 7.88210815e+02 7.72264242e-01]	[5.03453949e+02 7.67509766e+02 7.16642976e-01]	[439.20446777 790.76196289 0.8120932 ]	[421.1842041 788.19396973 0.80257976]	[4.44392792e+02 7.65016907e+02 7.28286862e-01]
[498.2354126 172.27970886 0.92695117]	[488.01431274 215.90872192 0.90263057]	[423.83273315 213.38568115 0.84942698]	[398.21246338 313.46142578 0.89427745]	[380.3531189 410.97814941 0.85653394]	[559.71917725 216.10305786 0.85956764]	[572.6338501 318.63528442 0.83672833]	[580.37200928 418.66012573 0.88267672]	[482.85293579 421.23068237 0.75562108]	[439.29907227 421.20135498 0.74064922]	[441.71429443 582.97741699 0.8787688 ]	[439.28771973 749.73773193 0.85187507]	[526.42016602 421.30004883 0.71697646]	[521.18658447 585.48504639 0.89161515]	[516.13806152 752.22106934 0.7617892 ]	[482.77529907 154.49778748 0.95842105]	[505.95578003 154.42572021 0.9220531 ]	[459.85751343 136.54093933 0.90298152]	[523.76452637 141.56787109 0.81846154]	[5.11052917e+02 7.90805603e+02 7.61861563e-01]	[5.28999695e+02 7.88196228e+02 7.72007167e-01]	[5.03447723e+02 7.67498962e+02 7.13609278e-01]	[439.20541382 790.76031494 0.81339914]	[421.1882019 788.19287109 0.80317938]	[4.44384460e+02 7.65033997e+02 7.31542826e-01]
[498.2482605 172.29216003 0.92997062]	[490.52276611 215.91139221 0.90155667]	[423.8951416 213.38819885 0.83845067]	[398.22241211 313.4354248 0.89159924]	[382.74533081 410.97006226 0.85059351]	[559.73944092 216.10824585 0.85965222]	[572.67663574 318.66845703 0.82519251]	[580.3706665 418.67230225 0.88133454]	[482.86465454 421.26275635 0.75073218]	[439.30053711 421.22879028 0.73695016]	[441.70748901 585.35870361 0.87811202]	[439.28738403 749.72918701 0.85326886]	[526.43896484 421.33633423 0.70982444]	[521.19958496 585.48358154 0.89426935]	[516.13354492 752.21252441 0.76212591]	[482.78582764 154.50608826 0.95760673]	[505.97528076 154.43592834 0.91756713]	[462.19549561 136.55116272 0.89997768]	[523.7925415 141.57987976 0.82046741]	[5.11057587e+02 7.90814697e+02 7.65649736e-01]	[5.29002625e+02 7.88198975e+02 7.77337074e-01]	[5.03444550e+02 7.67484802e+02 7.12575734e-01]	[439.20874023 790.75714111 0.81113625]	[421.18988037 788.19006348 0.80062598]	[4.44386963e+02 7.65020813e+02 7.32790589e-01]
[498.24884033 172.29904175 0.93163264]	[493.04180908 215.90238953 0.90117502]	[426.3420105 213.37245178 0.83120733]	[398.23239136 313.42068481 0.89171231]	[382.75750732 410.94476318 0.84562874]	[559.7769165 216.10321045 0.86375123]	[575.21502686 318.64089966 0.8340975 ]	[582.74975586 418.62121582 0.88092613]	[482.88903809 421.26321411 0.74797845]	[439.31695557 421.2258606 0.73716837]	[441.71466064 585.347229 0.87831998]	[439.28762817 749.73260498 0.85223824]	[526.46575928 423.78253174 0.70548922]	[521.20428467 585.48510742 0.89683074]	[516.13372803 752.21203613 0.76301652]	[482.78359985 154.50648499 0.95543808]	[505.98809814 154.44236755 0.91371429]	[462.20330811 136.54910278 0.90051281]	[523.84893799 139.10403442 0.83347523]	[5.11061096e+02 7.90812012e+02 7.65726507e-01]	[5.28998596e+02 7.88200623e+02 7.79465079e-01]	[5.03443726e+02 7.67491638e+02 7.11912870e-01]	[439.19876099 790.76953125 0.80801892]	[421.17718506 788.20092773 0.80004013]	[4.44391449e+02 7.65024658e+02 7.35269070e-01]
[498.23553467 172.30900574 0.92936623]	[493.06469727 215.90393066 0.90169489]	[426.35476685 213.36979675 0.8291086 ]	[398.25210571 313.41552734 0.89204979]	[382.75930786 408.47424316 0.84656334]	[559.79663086 216.11123657 0.86367571]	[575.2255249 318.64053345 0.83459258]	[582.75506592 418.59130859 0.88128114]	[482.88378906 421.26617432 0.74801207]	[439.31158447 421.23309326 0.73644561]	[441.71615601 585.35772705 0.87870753]	[439.28790283 749.72296143 0.85378098]	[526.45263672 423.78115845 0.70605218]	[521.19891357 585.49493408 0.892371 ]	[516.13024902 752.21368408 0.76091045]	[482.77371216 154.50860596 0.9530251 ]	[505.9750061 154.4539032 0.91478908]	[462.20361328 136.55490112 0.89818072]	[523.84545898 141.57575989 0.83569616]	[5.11055725e+02 7.90808655e+02 7.66476750e-01]	[5.29003479e+02 7.88198425e+02 7.78893590e-01]	[5.03443756e+02 7.67499207e+02 7.10768223e-01]	[439.20556641 790.76550293 0.80909848]	[421.18493652 788.19836426 0.79937881]	[4.44391754e+02 7.65011536e+02 7.32847273e-01]
[498.2215271 172.3200531 0.92753208]	[493.05682373 215.90708923 0.90159494]	[426.34729004 213.37207031 0.82951021]	[398.26193237 310.97436523 0.88689268]	[382.77215576 408.47225952 0.84464717]	[559.80255127 216.11695862 0.8628177 ]	[575.21203613 318.66046143 0.82806927]	[582.73681641 418.63040161 0.8819313 ]	[482.8927002 421.28338623 0.74488109]	[439.31964111 421.2484436 0.73633641]	[441.7116394 585.38574219 0.87918848]	[439.28729248 749.73553467 0.85187 ]	[526.46020508 423.8008728 0.70191097]	[521.19689941 585.50115967 0.89222032]	[516.12939453 752.21435547 0.76168317]	[482.76531982 154.5144043 0.95005167]	[505.96438599 154.47238159 0.91328937]	[462.21157837 136.53869629 0.89858288]	[523.86553955 141.59869385 0.84263033]	[5.11065826e+02 7.90819092e+02 7.66909719e-01]	[5.29011841e+02 7.88203796e+02 7.81530380e-01]	[5.03446533e+02 7.67494629e+02 7.11713791e-01]	[439.20095825 790.79180908 0.80552 ]	[421.17749023 788.2220459 0.79913157]	[4.44393280e+02 7.65024292e+02 7.38533854e-01]
[498.21612549 172.31936646 0.92645359]	[493.04833984 215.89909363 0.90094173]	[426.34851074 213.36369324 0.82850337]	[398.25479126 310.97650146 0.88898218]	[382.78894043 408.47674561 0.84306234]	[559.78955078 216.10748291 0.86250597]	[575.20056152 318.66702271 0.8261984 ]	[582.74163818 418.65875244 0.88777077]	[482.88491821 421.28527832 0.74511731]	[439.32577515 421.25259399 0.73562783]	[441.71282959 585.39971924 0.87856382]	[439.28790283 749.73883057 0.85110915]	[526.44335938 423.79302979 0.70355654]	[521.19525146 585.52246094 0.89087474]	[516.1229248 752.21807861 0.76217812]	[482.76205444 154.51359558 0.95010966]	[505.96096802 154.47442627 0.91379923]	[462.21218872 136.53819275 0.89730567]	[523.87786865 141.58883667 0.84407079]	[5.11056671e+02 7.90815796e+02 7.73911238e-01]	[5.29008850e+02 7.88201111e+02 7.86312997e-01]	[5.03447296e+02 7.67500977e+02 7.17277348e-01]	[439.20181274 790.78851318 0.80601913]	[421.17797852 788.22106934 0.79875827]	[4.44397125e+02 7.65029968e+02 7.39337206e-01]
[498.20715332 172.32339478 0.9249121 ]	[493.04928589 215.89512634 0.9017269 ]	[426.35241699 213.36851501 0.82823992]	[398.25280762 310.97283936 0.88762194]	[382.77349854 408.47683716 0.84445637]	[559.78314209 216.09078979 0.86461186]	[575.23498535 318.62646484 0.83297175]	[582.75811768 418.62805176 0.88760543]	[482.89239502 421.29776001 0.74256688]	[439.32650757 421.25964355 0.73385626]	[441.71133423 585.37731934 0.87845469]	[439.26934814 749.74981689 0.8484174 ]	[526.46801758 423.81210327 0.70159608]	[521.19372559 585.51043701 0.88918906]	[516.12872314 752.1975708 0.76384687]	[482.75250244 154.51725769 0.94890356]	[505.94659424 154.47869873 0.91455472]	[462.20410156 136.53697205 0.89797676]	[523.87664795 141.56338501 0.84745139]	[5.11044189e+02 7.90809143e+02 7.67380595e-01]	[5.29000183e+02 7.88197266e+02 7.82225072e-01]	[5.03454346e+02 7.67482117e+02 7.10339189e-01]	[439.19927979 790.76403809 0.81272852]	[421.17932129 788.19812012 0.80116868]	[4.44373108e+02 7.65050842e+02 7.39915669e-01]
[498.19262695 172.32777405 0.92171174]	[493.04937744 215.89691162 0.90172875]	[426.34506226 213.37289429 0.82888067]	[398.24014282 313.40057373 0.88938558]	[382.76925659 410.94320679 0.84681761]	[559.78662109 216.09117126 0.86302936]	[577.70715332 318.68490601 0.82934618]	[582.76550293 418.67367554 0.89038289]	[482.90127563 421.32778931 0.73830754]	[439.32189941 421.29119873 0.7300784 ]	[441.69775391 585.38983154 0.87923723]	[439.26724243 749.75158691 0.84700203]	[526.49029541 423.84533691 0.69776148]	[521.175354 585.49725342 0.8899219 ]	[516.11962891 752.17810059 0.76448083]	[482.73120117 154.52566528 0.94692934]	[505.92074585 154.47814941 0.91723382]	[462.18829346 136.52545166 0.89804798]	[523.83862305 139.09922791 0.8481645 ]	[5.11020569e+02 7.90789795e+02 7.70272374e-01]	[5.28985107e+02 7.88180054e+02 7.82757640e-01]	[5.03460754e+02 7.65072571e+02 7.04596937e-01]	[439.19219971 790.76599121 0.81127846]	[421.17416382 788.19995117 0.80060887]	[4.44370941e+02 7.65054626e+02 7.39107311e-01]
[498.1647644 172.33169556 0.91728377]	[490.56884766 215.89118958 0.9003846 ]	[423.90777588 213.36735535 0.83197463]	[398.22912598 313.42819214 0.8942197 ]	[382.74099731 410.94485474 0.85128731]	[559.77502441 216.07688904 0.86342388]	[575.23065186 318.66430664 0.82564878]	[582.77844238 418.71105957 0.89353287]	[482.89144897 421.34161377 0.73818618]	[439.31268311 421.30032349 0.72975987]	[441.70080566 585.39331055 0.87991738]	[439.27001953 749.75274658 0.84777623]	[526.48431396 423.86099243 0.69809532]	[521.16564941 585.49645996 0.88856703]	[516.11206055 752.1786499 0.76433861]	[480.37164307 154.52394104 0.94666886]	[505.88345337 154.48532104 0.91993064]	[459.86291504 136.51676941 0.89508045]	[523.79345703 141.56703186 0.84688771]	[5.11035095e+02 7.90773132e+02 7.71580696e-01]	[5.28979309e+02 7.88165466e+02 7.85565853e-01]	[5.03451050e+02 7.65065979e+02 7.07101703e-01]	[439.18170166 790.77581787 0.81269211]	[421.16598511 788.20666504 0.80475843]	[4.44377899e+02 7.65057251e+02 7.40353703e-01]
[498.14175415 172.3369751 0.91380852]	[490.54693604 213.55819702 0.90048003]	[423.8918457 213.36489868 0.83418965]	[398.22290039 313.41073608 0.89061248]	[380.3581543 408.47427368 0.85224342]	[559.76989746 216.06797791 0.86232263]	[575.22418213 318.67501831 0.82117671]	[582.7890625 418.69238281 0.89467978]	[482.88217163 421.32131958 0.74079925]	[439.30252075 421.27374268 0.73224449]	[441.69958496 585.40472412 0.87935168]	[439.26599121 749.72802734 0.85017055]	[526.47698975 423.83551025 0.69874173]	[521.16723633 585.51776123 0.88813156]	[516.11151123 752.18945312 0.76434517]	[480.35528564 154.52886963 0.94643098]	[503.50259399 154.49484253 0.91989928]	[459.8366394 136.52796936 0.89103907]	[523.76452637 141.57119751 0.83852947]	[5.11092499e+02 7.90789001e+02 7.60662138e-01]	[5.29017212e+02 7.88170959e+02 7.81503737e-01]	[5.03437225e+02 7.65078369e+02 7.15182304e-01]	[439.16452026 790.78710938 0.81192654]	[418.78112793 788.20495605 0.80617476]	[4.44375275e+02 7.65027649e+02 7.35312462e-01]
[495.67379761 172.33500671 0.90734482]	[490.53091431 213.53627014 0.90108979]	[423.88937378 213.35119629 0.83679104]	[398.20690918 313.42306519 0.89076293]	[380.33816528 408.45709229 0.85974163]	[559.7366333 216.04071045 0.86039376]	[575.23077393 318.67651367 0.82147515]	[582.79699707 418.68258667 0.89522386]	[482.87493896 421.2795105 0.74741083]	[439.30325317 421.23352051 0.73666424]	[441.6875 585.38867188 0.87875324]	[439.25823975 749.70458984 0.85297388]	[526.46636963 423.78637695 0.70358753]	[521.16442871 585.51702881 0.88944334]	[513.65429688 752.17584229 0.76516759]	[480.30941772 154.53196716 0.94430321]	[503.45419312 154.48919678 0.93313748]	[459.80618286 136.52041626 0.88377202]	[521.39105225 141.58842468 0.84039605]	[5.11059387e+02 7.90806519e+02 7.63656437e-01]	[5.28996765e+02 7.88187195e+02 7.83578992e-01]	[5.03430328e+02 7.65062866e+02 7.15655386e-01]	[439.17950439 790.76361084 0.81463063]	[421.16262817 788.19110107 0.80395055]	[4.44359314e+02 7.64998230e+02 7.34057665e-01]
[495.63388062 172.31852722 0.90184742]	[490.51077271 213.52639771 0.90062511]	[423.87973022 213.347229 0.8384065 ]	[398.1925354 313.42559814 0.88931298]	[380.33804321 408.44610596 0.86119026]	[559.71710205 216.03794861 0.855537 ]	[575.20050049 318.65097046 0.82393205]	[582.79437256 418.66772461 0.89395958]	[482.8793335 421.31347656 0.74527717]	[439.30718994 421.27780151 0.73693734]	[441.67105103 585.43048096 0.87366694]	[439.25576782 749.68267822 0.85590219]	[526.46173096 423.81652832 0.70398831]	[518.79150391 585.49383545 0.88634479]	[513.64416504 752.17736816 0.76676059]	[480.2791748 154.51252747 0.94414699]	[503.42895508 154.46801758 0.94150984]	[459.78872681 136.51898193 0.88499409]	[521.35974121 139.10231018 0.8382619 ]	[5.11011841e+02 7.90817566e+02 7.64977217e-01]	[5.28973083e+02 7.88193604e+02 7.84668863e-01]	[5.03433441e+02 7.65052063e+02 7.16477811e-01]	[439.16436768 790.74969482 0.81714833]	[418.78366089 788.16870117 0.80538964]	[4.44361755e+02 7.64963440e+02 7.29502916e-01]
[495.61132812 172.31388855 0.89861351]	[488.01934814 213.51647949 0.90078688]	[423.84814453 213.33580017 0.84393692]	[398.17248535 313.41592407 0.88711643]	[380.32434082 408.41870117 0.863895 ]	[557.26367188 216.02850342 0.85243505]	[575.168396 318.6307373 0.82833225]	[582.79168701 418.60754395 0.89061463]	[482.86099243 421.2868042 0.74819022]	[439.30697632 421.25521851 0.73843908]	[441.66827393 585.4107666 0.87404758]	[439.25219727 749.69378662 0.85443252]	[526.43078613 423.78540039 0.70681596]	[518.79748535 585.45758057 0.88271874]	[513.63470459 752.16949463 0.76786721]	[480.25796509 154.51469421 0.94162971]	[503.40219116 154.46284485 0.94653243]	[459.75631714 136.53292847 0.88873482]	[521.340271 139.08477783 0.84383529]	[5.11021088e+02 7.90826843e+02 7.65155494e-01]	[5.28978516e+02 7.88196472e+02 7.86653697e-01]	[5.03412476e+02 7.65043213e+02 7.20093012e-01]	[439.16775513 790.74932861 0.8217361 ]	[421.15606689 788.16955566 0.80948734]	[4.44354584e+02 7.64970703e+02 7.27869570e-01]
[495.58700562 172.3139801 0.89504087]	[487.99060059 213.51905823 0.90439677]	[423.82635498 213.3184967 0.84524274]	[398.15783691 310.97573853 0.88320398]	[380.31152344 408.43673706 0.86646461]	[557.23059082 216.04438782 0.85044211]	[572.65966797 318.63580322 0.82749259]	[582.79156494 418.61325073 0.88767838]	[482.83544922 421.32019043 0.74321818]	[439.29257202 421.29055786 0.73194319]	[441.65988159 585.47113037 0.87167948]	[439.24493408 749.64447021 0.85873389]	[524.0189209 423.83300781 0.70579678]	[518.79449463 585.4911499 0.87761849]	[513.60797119 752.17602539 0.76709187]	[480.23446655 154.51437378 0.9381119 ]	[503.38186646 154.45217896 0.94966489]	[459.72134399 136.54481506 0.88094264]	[521.32818604 139.01945496 0.84785849]	[5.08491333e+02 7.90811340e+02 7.74933577e-01]	[526.50952148 788.18798828 0.79287755]	[5.03409363e+02 7.65032043e+02 7.22862303e-01]	[439.17532349 790.72827148 0.81411749]	[421.15698242 788.15484619 0.80070734]	[4.44337158e+02 7.62473267e+02 7.27130353e-01]
[493.07711792 172.31459045 0.89228719]	[487.99850464 213.49414062 0.90385604]	[423.82449341 210.92347717 0.84293681]	[398.146698 310.97521973 0.88303888]	[380.29574585 408.381073 0.87139797]	[557.23779297 216.01966858 0.85134012]	[572.64593506 318.6114502 0.83539581]	[582.77215576 418.5788269 0.88645899]	[482.80807495 421.30465698 0.74705559]	[439.26089478 421.28186035 0.73309022]	[441.66043091 585.43603516 0.87315625]	[439.23681641 749.61950684 0.85857618]	[523.99511719 423.81185913 0.71278578]	[518.7722168 585.45227051 0.87548536]	[513.62390137 752.17095947 0.76707774]	[480.20849609 154.52276611 0.93490148]	[503.34338379 154.46183777 0.94874275]	[459.71975708 136.54867554 0.86478186]	[521.31610107 138.99786377 0.85688126]	[5.08538696e+02 7.90816101e+02 7.65862703e-01]	[5.26537842e+02 7.88183167e+02 7.87300825e-01]	[5.03409332e+02 7.65023499e+02 7.22556233e-01]	[439.16317749 790.71942139 0.82419884]	[418.7795105 788.13720703 0.80764341]	[4.44324890e+02 7.62436401e+02 7.24928319e-01]
[493.05529785 172.3032074 0.89088231]	[487.97372437 213.49398804 0.90598243]	[423.78488159 210.9258728 0.84708571]	[398.14349365 310.97134399 0.88348889]	[380.27160645 408.41333008 0.87358654]	[557.22930908 216.02160645 0.85099244]	[572.60180664 316.12786865 0.84428138]	[582.76434326 416.15820312 0.88376343]	[482.79354858 421.29345703 0.74685478]	[439.24780273 421.26907349 0.73433483]	[439.32827759 585.41772461 0.87359846]	[439.2432251 749.62298584 0.86084181]	[523.98675537 423.80627441 0.71289307]	[518.7567749 585.44348145 0.87653077]	[513.62243652 749.75531006 0.76816452]	[480.1880188 154.50245667 0.93374515]	[503.33709717 154.44709778 0.94870996]	[459.69415283 136.53826904 0.86927575]	[521.31140137 136.54718018 0.86556137]	[5.08531738e+02 7.90791138e+02 7.64690995e-01]	[5.26534302e+02 7.88164368e+02 7.86103368e-01]	[5.03408875e+02 7.65005432e+02 7.16196537e-01]	[439.15911865 790.7142334 0.82708842]	[418.78265381 788.12713623 0.80803144]	[4.44334534e+02 7.62433594e+02 7.25965738e-01]
[490.49462891 172.28256226 0.89234203]	[487.95614624 213.48394775 0.90640378]	[421.39245605 210.92578125 0.84813154]	[398.12646484 310.96520996 0.88266218]	[380.24780273 408.38601685 0.87718928]	[557.18988037 216.00892639 0.84613609]	[572.5925293 316.13360596 0.85311395]	[582.75921631 418.5647583 0.88747555]	[482.7911377 421.26177979 0.74612027]	[439.24813843 421.2336731 0.73345321]	[439.32281494 585.42132568 0.87282133]	[439.23864746 749.62493896 0.85943955]	[523.98400879 423.78125 0.71136355]	[518.74182129 585.47369385 0.8714242 ]	[513.62896729 749.75323486 0.76856476]	[480.14385986 154.46815491 0.92976755]	[503.30001831 154.43765259 0.94933414]	[459.65457153 136.55203247 0.86257917]	[521.309021 139.02801514 0.85711515]	[5.08539368e+02 7.90813599e+02 7.63614476e-01]	[5.26541321e+02 7.88179749e+02 7.84461856e-01]	[5.03410858e+02 7.65002502e+02 7.14380920e-01]	[439.16342163 790.72528076 0.82553881]	[421.15420532 788.13909912 0.80799258]	[4.44330658e+02 7.62434021e+02 7.24380791e-01]
[490.49969482 169.834198 0.87450683]	[487.92019653 213.48246765 0.90613729]	[421.35974121 213.31497192 0.8534615 ]	[398.10949707 310.94638062 0.87787294]	[380.22644043 408.3921814 0.8762328 ]	[554.70935059 215.98866272 0.84167469]	[570.11230469 318.51974487 0.85474217]	[582.74060059 418.59408569 0.88610923]	[482.78457642 421.25311279 0.74453336]	[439.24349976 421.2225647 0.73188406]	[439.32168579 585.41107178 0.87811828]	[439.24639893 749.61462402 0.85976285]	[523.98168945 421.3352356 0.71033162]	[518.74658203 585.4987793 0.87136197]	[513.61419678 749.73669434 0.7686488 ]	[480.13476562 154.36373901 0.93073702]	[503.2880249 151.98487854 0.94861853]	[459.59085083 136.4848938 0.85916686]	[521.3380127 136.46873474 0.88656795]	[5.08538239e+02 7.90812073e+02 7.58503020e-01]	[5.26542480e+02 7.88173767e+02 7.79789925e-01]	[5.03404083e+02 7.64985779e+02 7.08179593e-01]	[439.16140747 790.71832275 0.82271743]	[418.7822876 788.12915039 0.80549222]	[4.44344879e+02 7.62422607e+02 7.20191956e-01]
[490.53955078 164.68836975 0.84425527]	[485.4770813 213.46813965 0.90882087]	[421.32376099 213.31402588 0.8598327 ]	[398.1053772 310.97116089 0.88154525]	[380.1987915 408.38153076 0.8750608 ]	[554.68804932 215.97424316 0.84323001]	[570.0894165 318.52279663 0.85529202]	[582.74365234 418.56341553 0.88322914]	[482.76745605 421.2805481 0.74397963]	[439.22744751 421.25698853 0.73090547]	[439.30493164 585.40014648 0.87866509]	[439.23974609 749.60778809 0.85979873]	[523.96405029 423.79577637 0.71360546]	[518.75372314 585.46612549 0.87419122]	[513.61401367 749.74395752 0.76871949]	[480.15219116 151.86268616 0.93922579]	[503.30648804 151.79249573 0.94485497]	[457.17626953 136.43476868 0.87664241]	[521.33685303 134.06222534 0.90945077]	[5.08543915e+02 7.90792664e+02 7.64319777e-01]	[5.28974731e+02 7.88162537e+02 7.85396218e-01]	[5.03400360e+02 7.65001587e+02 7.07528651e-01]	[439.17184448 790.71765137 0.82907021]	[421.15551758 788.13336182 0.81060332]	[4.44321411e+02 7.59937500e+02 7.25145280e-01]
[488.01879883 159.57852173 0.84717929]	[485.45245361 213.47203064 0.911062 ]	[421.31140137 213.33161926 0.86442822]	[398.08950806 310.93539429 0.87711757]	[380.17926025 408.38882446 0.87329149]	[554.63922119 215.98866272 0.84248221]	[570.06219482 318.5411377 0.85311466]	[582.7399292 416.16400146 0.87792856]	[482.76049805 421.24859619 0.74424279]	[439.22555542 421.21218872 0.73411036]	[439.28265381 585.4005127 0.87844008]	[439.23477173 749.61590576 0.85858595]	[523.9520874 421.33929443 0.71294367]	[518.70812988 585.4777832 0.86570364]	[513.60723877 749.75341797 0.76941007]	[480.12258911 149.32792664 0.90661025]	[503.27536011 149.26446533 0.91771555]	[457.1053772 134.02450562 0.87904048]	[521.33990479 134.00318909 0.93920225]	[5.08535492e+02 7.90803772e+02 7.65665412e-01]	[5.28972839e+02 7.88170654e+02 7.86671937e-01]	[5.03404846e+02 7.65005310e+02 7.11059690e-01]	[439.17242432 790.72637939 0.82832134]	[421.1567688 788.1472168 0.81209934]	[4.44319702e+02 7.59944092e+02 7.23189950e-01]
[487.97595215 154.52113342 0.8807621 ]	[485.41827393 213.45877075 0.91305554]	[421.29382324 213.32434082 0.86615956]	[398.09420776 310.93389893 0.87575012]	[380.17016602 408.38195801 0.87487251]	[552.15136719 215.97134399 0.84026277]	[570.05548096 318.6161499 0.84980303]	[580.36950684 416.16967773 0.87624824]	[482.7460022 421.29077148 0.7404688 ]	[439.21151733 421.25680542 0.72972834]	[439.26947021 585.40063477 0.87654597]	[439.23413086 749.62365723 0.85621822]	[523.93695068 423.81921387 0.71333927]	[518.69000244 585.47290039 0.86222106]	[513.59960938 749.75628662 0.76907408]	[477.7093811 141.62953186 0.87063909]	[503.26885986 141.61050415 0.89536875]	[454.64437866 133.95014954 0.88093436]	[521.309021 133.91833496 0.92253399]	[5.08484650e+02 7.90792969e+02 7.72346556e-01]	[526.52185059 788.16253662 0.78901762]	[5.03413452e+02 7.65001404e+02 7.07375467e-01]	[439.16967773 790.74188232 0.82343566]	[421.15402222 788.16351318 0.81215954]	[4.44323334e+02 7.59952148e+02 7.20762074e-01]
[487.92572021 154.34786987 0.90366232]	[485.41311646 213.47569275 0.91463077]	[421.2883606 213.32626343 0.86641181]	[398.09103394 310.92419434 0.87364036]	[380.15875244 408.39047241 0.87381035]	[554.63006592 215.99897766 0.84079963]	[570.02069092 318.63742065 0.84857583]	[580.36273193 418.6138916 0.88376904]	[482.73248291 421.32150269 0.7380659 ]	[439.18707275 421.29501343 0.72522449]	[439.25164795 585.38861084 0.87983531]	[439.23706055 749.62976074 0.85527211]	[523.93365479 423.8487854 0.71471143]	[518.68969727 585.48571777 0.86300188]	[513.59533691 749.75390625 0.76999182]	[477.6361084 136.56192017 0.87378556]	[500.89849854 136.49472046 0.92423475]	[454.62466431 133.90245056 0.88341594]	[521.30285645 133.84248352 0.92856252]	[5.08488861e+02 7.90784912e+02 7.70558357e-01]	[526.52325439 788.15704346 0.78998226]	[5.03407837e+02 7.64992432e+02 7.05122113e-01]	[439.16619873 790.75256348 0.82268131]	[418.78121948 788.17425537 0.81439728]	[4.44336517e+02 7.62426514e+02 7.20414162e-01]
[487.92410278 151.8548584 0.89817309]	[485.39846802 213.47203064 0.91451365]	[421.28015137 213.33998108 0.86943269]	[398.0821228 310.92404175 0.86922479]	[380.1607666 408.39620972 0.87489212]	[552.14764404 215.98678589 0.84260249]	[567.57910156 318.63809204 0.85201114]	[580.36071777 418.63427734 0.88735104]	[482.72012329 423.79989624 0.73685873]	[439.17202759 421.33499146 0.72315389]	[439.24667358 585.42236328 0.87881261]	[439.24041748 749.60943604 0.85655755]	[523.92175293 426.36212158 0.71328729]	[518.69830322 585.51495361 0.86064029]	[513.59289551 749.75054932 0.76881522]	[477.64767456 134.05595398 0.89528227]	[500.87753296 133.99272156 0.94956124]	[457.09008789 133.97528076 0.90505564]	[521.27709961 133.8205719 0.93942028]	[5.08505829e+02 7.90762329e+02 7.70622909e-01]	[526.52764893 788.1427002 0.79047406]	[5.03402283e+02 7.65001953e+02 7.09869206e-01]	[439.16094971 790.75030518 0.82383138]	[418.77236938 788.1663208 0.81433898]	[4.44338806e+02 7.59941406e+02 7.19260693e-01]
[487.9276123 151.85664368 0.89771724]	[485.39959717 213.47413635 0.91393834]	[421.27526855 213.34689331 0.87092233]	[398.08148193 310.91271973 0.86870778]	[380.15795898 408.39419556 0.87471884]	[552.15014648 215.98358154 0.84244806]	[567.57818604 318.6524353 0.85154277]	[580.36395264 418.62069702 0.88757759]	[482.71328735 423.80218506 0.73672891]	[439.16693115 421.34078979 0.72262073]	[439.25531006 585.41900635 0.87920022]	[439.23776245 749.60827637 0.85624945]	[523.91107178 426.35797119 0.71468449]	[518.70562744 585.50909424 0.86314106]	[513.59545898 749.75531006 0.76780415]	[477.64889526 134.05722046 0.89488131]	[500.87945557 133.99360657 0.94984621]	[457.08700562 133.97529602 0.90463811]	[521.27813721 133.82269287 0.93926424]	[5.08505219e+02 7.90767029e+02 7.69806206e-01]	[526.52947998 788.14715576 0.78978348]	[5.03401794e+02 7.65010437e+02 7.11053312e-01]	[439.16482544 790.74493408 0.82416964]	[418.77545166 788.1619873 0.81362128]	[4.44335693e+02 7.59939148e+02 7.17903197e-01]
[487.91400146 151.73750305 0.88874531]	[485.38650513 213.47758484 0.9157387 ]	[421.27050781 213.34024048 0.8716538 ]	[398.07769775 310.88998413 0.86345571]	[380.12225342 405.89605713 0.87878436]	[552.14666748 215.99346924 0.84341025]	[567.59265137 318.67892456 0.8457998 ]	[580.34185791 418.63342285 0.88612533]	[482.71002197 421.34164429 0.73841 ]	[439.16275024 421.31790161 0.72561252]	[439.26452637 585.43292236 0.8768034 ]	[439.24276733 749.59057617 0.85898072]	[523.90527344 423.87454224 0.71757901]	[518.70635986 585.53552246 0.85840535]	[513.59179688 749.75854492 0.7666707 ]	[477.62023926 133.91438293 0.90897596]	[500.89065552 133.88360596 0.96662402]	[457.08938599 133.98789978 0.9085604 ]	[521.25286865 133.80844116 0.9241842 ]	[5.08516418e+02 7.90763916e+02 7.68453181e-01]	[526.53485107 788.14550781 0.78976405]	[5.03397888e+02 7.65020752e+02 7.16506004e-01]	[439.17532349 790.73272705 0.83235615]	[421.15539551 788.15209961 0.8181783 ]	[4.44339020e+02 7.59917664e+02 7.16468871e-01]
[487.93209839 144.21789551 0.84556639]	[485.38623047 213.4606781 0.91632032]	[421.2678833 213.33148193 0.87321651]	[398.06854248 310.90631104 0.86384344]	[380.10406494 405.89520264 0.87909329]	[552.12963867 215.97685242 0.84558314]	[567.57989502 318.68289185 0.84458494]	[580.32543945 418.61734009 0.88236851]	[482.71713257 423.815979 0.73970485]	[439.17077637 421.34823608 0.72460389]	[439.27526855 585.45019531 0.87555808]	[439.25012207 749.60345459 0.85986888]	[523.9029541 426.37680054 0.71908784]	[518.70574951 585.53424072 0.86035609]	[513.58190918 749.74755859 0.76715791]	[477.63519287 131.35992432 0.92504799]	[500.89041138 131.3414917 0.9732964 ]	[454.65032959 133.86706543 0.92231786]	[521.2041626 131.33198547 0.92680627]	[5.08517181e+02 7.90777100e+02 7.70146608e-01]	[526.53436279 788.15228271 0.79292196]	[5.03390991e+02 7.65009460e+02 7.18209267e-01]	[439.17160034 790.72467041 0.82749569]	[421.15475464 788.14379883 0.81546915]	[4.44352692e+02 7.59936523e+02 7.13926435e-01]
[487.92236328 144.12327576 0.84286779]	[485.36535645 213.47938538 0.91871661]	[421.26849365 213.34335327 0.87403524]	[398.06613159 310.92175293 0.86588609]	[380.08834839 405.89822388 0.87794811]	[552.05700684 215.99385071 0.84663093]	[567.57470703 318.68441772 0.84622157]	[580.32696533 418.63409424 0.88456279]	[482.71221924 423.84689331 0.73479778]	[439.16879272 423.80627441 0.72207946]	[439.26818848 585.45794678 0.87282306]	[439.24847412 749.62738037 0.85869586]	[523.89300537 426.40655518 0.71648455]	[518.70385742 585.55523682 0.85666043]	[513.57824707 749.76031494 0.76737982]	[477.62121582 131.3031311 0.91784167]	[500.88012695 131.28045654 0.96711707]	[454.62677002 133.83926392 0.92330211]	[521.17443848 131.31385803 0.91706026]	[5.11010590e+02 7.90787292e+02 7.65692830e-01]	[526.54937744 788.16021729 0.7920168 ]	[5.03390045e+02 7.65030151e+02 7.27895379e-01]	[439.15774536 790.74304199 0.82851869]	[418.77505493 788.15380859 0.81871188]	[4.44353516e+02 7.62431091e+02 7.19301343e-01]
[485.487854 141.63905334 0.84568518]	[485.35604858 213.47610474 0.91951501]	[421.25039673 213.34732056 0.87645435]	[398.05838013 310.92617798 0.86760116]	[380.08740234 405.91781616 0.87813431]	[549.57861328 215.98551941 0.85125691]	[567.56414795 318.73370361 0.84009343]	[580.31439209 418.66665649 0.88402689]	[482.709198 423.86727905 0.73446429]	[439.16470337 423.83340454 0.72158563]	[439.26226807 585.46472168 0.87211055]	[439.2505188 749.65032959 0.85764998]	[523.89019775 426.4239502 0.7169919 ]	[518.71118164 585.57543945 0.85735905]	[513.57269287 752.17700195 0.76668012]	[477.62188721 131.2612915 0.914729 ]	[500.86831665 131.25032043 0.96621376]	[454.63757324 133.792099 0.92819524]	[521.17437744 131.27157593 0.91525966]	[5.08538116e+02 7.90782043e+02 7.72779942e-01]	[526.53594971 788.15881348 0.79775941]	[5.03396484e+02 7.65039673e+02 7.30915308e-01]	[439.15148926 790.75195312 0.82569343]	[418.7701416 788.16064453 0.81767511]	[4.44360291e+02 7.62460876e+02 7.21562147e-01]
[485.459198 141.56335449 0.85490441]	[485.34875488 213.47642517 0.92002797]	[421.23309326 213.35031128 0.87838131]	[398.05264282 310.96542358 0.87078387]	[377.753479 405.9256897 0.87601852]	[549.58538818 215.97888184 0.85215169]	[567.56616211 318.75915527 0.83607876]	[580.315979 418.68490601 0.88680142]	[480.37799072 423.88674927 0.7323218 ]	[439.15795898 423.84899902 0.71905869]	[439.27084351 585.46490479 0.87230539]	[439.25531006 749.66809082 0.85786772]	[523.88568115 428.91567993 0.71584564]	[518.71453857 585.58709717 0.85695273]	[513.56726074 752.19445801 0.76586497]	[477.61196899 131.2046814 0.90407145]	[500.85928345 131.19293213 0.9523651 ]	[454.64685059 131.44613647 0.93320787]	[521.16497803 131.28060913 0.91627121]	[5.08541412e+02 7.90771301e+02 7.72516787e-01]	[526.53692627 788.15313721 0.79640841]	[5.03396637e+02 7.65063171e+02 7.32067585e-01]	[439.15060425 790.75933838 0.82300591]	[418.76950073 788.16809082 0.81627035]	[4.44362213e+02 7.62487122e+02 7.23993301e-01]
[485.43460083 139.0700531 0.864663 ]	[482.97402954 213.49424744 0.92104959]	[421.22036743 213.36895752 0.88083816]	[398.0428772 313.41653442 0.87438965]	[377.75805664 408.39645386 0.87584156]	[549.55419922 215.98551941 0.85622281]	[567.54992676 321.17141724 0.83397365]	[580.31109619 418.66110229 0.88671899]	[480.37246704 426.34823608 0.7313574 ]	[439.16107178 423.8572998 0.71900964]	[439.27062988 585.46850586 0.87051791]	[439.26010132 749.67718506 0.85714251]	[523.88012695 428.9105835 0.71591276]	[518.71936035 585.58984375 0.85750347]	[513.56286621 752.19122314 0.76575619]	[475.16821289 128.8241272 0.89193547]	[500.84423828 128.77403259 0.94107145]	[454.62493896 131.43249512 0.93150604]	[518.79553223 131.27438354 0.91241515]	[5.11024567e+02 7.90783142e+02 7.75483966e-01]	[526.54986572 788.16070557 0.79901659]	[5.03388184e+02 7.65064392e+02 7.35588431e-01]	[439.14733887 790.76824951 0.81860518]	[418.765625 788.17504883 0.81464314]	[4.44372742e+02 7.62502136e+02 7.22857058e-01]
[485.41247559 136.52297974 0.8871569 ]	[482.96710205 213.508255 0.92137361]	[421.20883179 213.36442566 0.88171136]	[398.03790283 313.43075562 0.87412357]	[377.7479248 408.39480591 0.87904489]	[549.55541992 216.00137329 0.85480976]	[567.56433105 321.20748901 0.82709843]	[580.28613281 418.68029785 0.8863129 ]	[480.35379028 423.83441162 0.73500764]	[439.14978027 423.80648804 0.72392637]	[439.27145386 585.42877197 0.86901361]	[439.25866699 749.68933105 0.85443133]	[523.84960938 426.36779785 0.71922386]	[518.69250488 585.48193359 0.86691171]	[513.5692749 752.20257568 0.76404381]	[475.1289978 128.70803833 0.87401217]	[500.81842041 126.21337891 0.91938138]	[454.59765625 131.43043518 0.92940491]	[518.76361084 131.306427 0.91273832]	[5.08536438e+02 7.90783813e+02 7.75902808e-01]	[526.53588867 788.16503906 0.79685807]	[5.03405884e+02 7.65079773e+02 7.31989503e-01]	[439.15057373 790.76098633 0.81804436]	[418.77059937 788.17779541 0.81581521]	[4.44374084e+02 7.62519836e+02 7.23390341e-01]
[485.37387085 134.03915405 0.90937668]	[482.96109009 213.50680542 0.91938829]	[421.20153809 213.36297607 0.88176215]	[398.03414917 313.41903687 0.86929512]	[377.75088501 408.39297485 0.87801278]	[549.53240967 216.00152588 0.85932982]	[567.55560303 321.19213867 0.83263314]	[580.2869873 418.66427612 0.88641691]	[480.35598755 423.82775879 0.73574877]	[439.15103149 423.80249023 0.72394365]	[439.27206421 585.43560791 0.8686167 ]	[439.25982666 749.70019531 0.85327727]	[523.85601807 426.35803223 0.71994048]	[518.70141602 585.49938965 0.86755222]	[513.56860352 752.2175293 0.76224017]	[472.60842896 126.18493652 0.84766591]	[500.77304077 123.60508728 0.90813935]	[454.56256104 131.42539978 0.92139113]	[518.72589111 131.28718567 0.8978008 ]	[5.11009216e+02 7.90790649e+02 7.76197791e-01]	[526.54229736 788.17095947 0.79780519]	[5.03404022e+02 7.67476379e+02 7.34171510e-01]	[439.15487671 790.76031494 0.81510442]	[418.77282715 788.17926025 0.81279665]	[4.44379150e+02 7.64974976e+02 7.24733055e-01]
[482.97320557 133.97174072 0.920434 ]	[482.95605469 213.50679016 0.92140901]	[421.19125366 213.36143494 0.88236272]	[398.03256226 313.41598511 0.8675462 ]	[377.72402954 405.92486572 0.87891221]	[549.51885986 215.99185181 0.86166549]	[567.54968262 321.19763184 0.83415502]	[580.27685547 418.65866089 0.88365877]	[480.35269165 423.83148193 0.73478812]	[439.15585327 423.80490112 0.7226122 ]	[439.27035522 585.45367432 0.86869711]	[439.2588501 749.69012451 0.8546347 ]	[523.84118652 426.3644104 0.71864945]	[518.70703125 585.50396729 0.86719257]	[513.57647705 752.20648193 0.76372492]	[472.56677246 123.64712524 0.83694333]	[500.73672485 121.06439972 0.90556151]	[454.53689575 131.40223694 0.91975224]	[518.70330811 131.26705933 0.90102923]	[5.08540588e+02 7.90789917e+02 7.78258145e-01]	[526.54388428 788.16992188 0.79719257]	[5.03413025e+02 7.65084106e+02 7.32618392e-01]	[439.15762329 790.74755859 0.81890154]	[418.77984619 788.16741943 0.81197518]	[4.44380646e+02 7.64961426e+02 7.25120366e-01]
[482.92324829 133.92770386 0.93290585]	[482.9331665 213.50788879 0.92250168]	[421.16387939 213.3731842 0.88279223]	[398.01696777 313.4256897 0.86471558]	[377.71676636 405.90921021 0.87915325]	[547.0713501 215.98020935 0.86542678]	[567.53710938 321.24282837 0.83322722]	[580.27813721 418.6449585 0.88526851]	[480.34350586 423.8404541 0.73196 ]	[439.14645386 423.81561279 0.7192204 ]	[439.27072144 585.45947266 0.86851478]	[439.25714111 749.69348145 0.85392416]	[523.82928467 426.37609863 0.71711397]	[518.71386719 585.51831055 0.86804891]	[513.57501221 752.20947266 0.7644366 ]	[470.05062866 121.10762024 0.83290738]	[500.69165039 118.54847717 0.90528893]	[452.05450439 131.32414246 0.91151321]	[518.68164062 131.19470215 0.89403492]	[5.11008179e+02 7.90797363e+02 7.75256813e-01]	[526.54406738 788.17285156 0.79632699]	[5.03410614e+02 7.65083923e+02 7.37094939e-01]	[439.15606689 790.74414062 0.82109767]	[418.77432251 788.16644287 0.81362283]	[4.44378418e+02 7.64965637e+02 7.26998448e-01]
[482.90164185 133.84936523 0.9445731 ]	[482.9307251 213.51702881 0.92428529]	[421.15304565 213.37535095 0.88232815]	[398.01077271 313.44812012 0.86591959]	[377.70465088 408.38674927 0.87567085]	[547.06811523 215.98786926 0.86583209]	[567.52478027 321.25564575 0.83542603]	[580.27905273 418.64224243 0.8837133 ]	[480.32971191 423.82952881 0.73539221]	[439.14138794 423.79840088 0.72117603]	[439.26266479 585.48052979 0.86630327]	[439.26132202 749.71374512 0.85232431]	[523.81298828 426.36984253 0.71998078]	[518.72583008 585.5144043 0.87016898]	[513.58111572 752.23016357 0.75975722]	[470.00683594 118.57596588 0.84145242]	[500.6803894 118.49131012 0.90456909]	[452.00863647 131.30070496 0.90504861]	[518.63757324 131.22283936 0.88683921]	[5.11027161e+02 7.90810242e+02 7.71500170e-01]	[528.99609375 788.18817139 0.79136086]	[5.03408234e+02 7.67498718e+02 7.32424676e-01]	[439.15661621 790.75830078 0.81572509]	[418.77536011 788.17803955 0.80960262]	[4.44388580e+02 7.64985413e+02 7.31000483e-01]
[482.88269043 133.79164124 0.94663924]	[482.90719604 213.50126648 0.92526764]	[418.79104614 213.36302185 0.88112819]	[395.64926147 313.47747803 0.86957693]	[377.67056274 405.92785645 0.87676793]	[547.03155518 215.96960449 0.87269044]	[567.50878906 321.25927734 0.83685136]	[580.25830078 418.62887573 0.87869561]	[480.31274414 423.80004883 0.73512322]	[439.12643433 421.34078979 0.72280991]	[439.26501465 585.47943115 0.8661952 ]	[439.26043701 749.69342041 0.85388893]	[523.79785156 423.88275146 0.71893144]	[518.70043945 585.48846436 0.86884385]	[513.57208252 752.22625732 0.76059401]	[469.9680481 118.50263977 0.85017264]	[500.65908813 116.01913452 0.90457261]	[449.49911499 131.28977966 0.9004178 ]	[516.20495605 128.8236084 0.8801856 ]	[5.11025757e+02 7.90806641e+02 7.72034585e-01]	[528.98815918 788.18200684 0.79247153]	[5.03401855e+02 7.67487366e+02 7.34220326e-01]	[439.15744019 790.75213623 0.81784421]	[418.77252197 788.16986084 0.8114388 ]	[4.44386780e+02 7.64961487e+02 7.24776208e-01]
[482.86306763 131.44152832 0.94742763]	[482.88180542 213.48622131 0.92697465]	[418.76531982 213.36772156 0.8821665 ]	[395.64883423 313.42480469 0.8602466 ]	[377.63937378 408.39920044 0.87643611]	[547.01239014 215.94226074 0.87594354]	[567.49731445 321.21472168 0.84183663]	[580.2175293 418.64517212 0.8680383 ]	[480.29714966 423.7845459 0.73423946]	[439.11746216 421.32330322 0.7226975 ]	[439.26519775 585.46582031 0.86809695]	[439.26260376 749.69403076 0.85451174]	[523.7868042 423.86975098 0.7191658 ]	[518.6885376 585.48352051 0.86525828]	[513.57440186 752.22485352 0.7599749 ]	[467.48571777 116.05838776 0.8555665 ]	[500.63748169 115.98117065 0.90187407]	[449.46179199 131.28544617 0.90047872]	[516.16174316 128.81483459 0.8692252 ]	[5.11053253e+02 7.90795715e+02 7.74976134e-01]	[529.00476074 788.17126465 0.79398811]	[5.03400787e+02 7.67492432e+02 7.34079003e-01]	[439.16275024 790.75933838 0.81841147]	[418.77850342 788.17755127 0.81183445]	[4.44389069e+02 7.64963196e+02 7.24875093e-01]
[482.83477783 131.43225098 0.95086151]	[482.84500122 213.47944641 0.9285841 ]	[418.73626709 213.36662292 0.87884378]	[395.62792969 313.43005371 0.85646886]	[377.62994385 408.43359375 0.87417978]	[546.98394775 215.9339447 0.87855178]	[567.48937988 321.16192627 0.84541965]	[577.78717041 418.67901611 0.86673856]	[480.28527832 421.34533691 0.73261976]	[439.1060791 421.32006836 0.72131485]	[439.21960449 585.54241943 0.85243523]	[439.26535034 749.70465088 0.85298878]	[523.76916504 423.86499023 0.71679908]	[518.66516113 585.50115967 0.86030018]	[513.57641602 752.23400879 0.75967842]	[467.45452881 116.05475616 0.86121494]	[498.24108887 115.96993256 0.89912391]	[449.44128418 131.27868652 0.89855301]	[516.11138916 128.7833252 0.85793746]	[5.11052887e+02 7.90793640e+02 7.77683496e-01]	[529.0067749 788.17041016 0.79468954]	[5.03404358e+02 7.67506958e+02 7.38507867e-01]	[439.13861084 790.77288818 0.81585014]	[418.76004028 788.18151855 0.81345594]	[4.44403748e+02 7.64968628e+02 7.24739492e-01]
[482.80407715 131.42240906 0.95094413]	[482.81341553 213.47711182 0.93032789]	[418.71469116 213.37623596 0.88015842]	[395.59555054 313.45223999 0.85581887]	[377.58847046 408.42825317 0.869528 ]	[546.94818115 215.91546631 0.88040811]	[567.46813965 318.7371521 0.85612035]	[577.77215576 418.59008789 0.85467434]	[480.24325562 423.79776001 0.72745448]	[439.07260132 421.33734131 0.71464008]	[439.23083496 585.51635742 0.86059189]	[439.25271606 749.69287109 0.85475326]	[521.39666748 426.34561157 0.71689856]	[518.6340332 585.54229736 0.84921294]	[513.60217285 752.24090576 0.75930965]	[467.42114258 116.05301666 0.86386168]	[498.20635986 115.96382141 0.89357752]	[446.9675293 131.30528259 0.90555561]	[513.61468506 128.79554749 0.86580861]	[5.11039185e+02 7.90803894e+02 7.73768306e-01]	[528.99377441 788.18395996 0.79238701]	[5.03424072e+02 7.67514832e+02 7.32965589e-01]	[439.1607666 790.74627686 0.82406628]	[418.78292847 788.16760254 0.81289107]	[4.44369965e+02 7.62515381e+02 7.28094757e-01]
[482.80395508 131.42295837 0.95062327]	[482.80975342 213.48219299 0.93096769]	[418.7149353 213.37861633 0.88059777]	[395.59735107 313.45413208 0.85614127]	[377.59317017 408.42233276 0.87024206]	[546.95135498 215.9238739 0.87938106]	[567.46929932 318.7411499 0.85532922]	[577.7722168 418.57684326 0.85374892]	[480.2338562 423.80392456 0.72603244]	[436.69680786 421.34161377 0.7118175 ]	[439.22918701 585.52905273 0.86007649]	[439.25427246 749.69207764 0.85449779]	[521.38922119 426.35421753 0.71743935]	[518.63726807 585.54296875 0.85067725]	[513.60168457 752.24462891 0.75871336]	[467.41992188 116.05305481 0.86411351]	[498.20773315 115.96407318 0.89345241]	[446.96295166 131.30601501 0.90579611]	[513.6161499 128.79298401 0.86489439]	[5.11053375e+02 7.90802246e+02 7.74224937e-01]	[529.00457764 788.18341064 0.79252696]	[5.03421753e+02 7.67521484e+02 7.35128045e-01]	[439.16009521 790.74865723 0.82179946]	[418.7805481 788.17016602 0.81216943]	[4.44374023e+02 7.62516357e+02 7.26146758e-01]
[482.75320435 131.39302063 0.94911826]	[482.78479004 213.48429871 0.93248028]	[418.70455933 213.38374329 0.88143325]	[395.55560303 313.49093628 0.85436952]	[377.53881836 408.43545532 0.86185461]	[546.921875 215.92364502 0.88332927]	[567.46173096 318.76501465 0.85604638]	[577.77398682 418.56674194 0.85207719]	[480.21966553 423.83853149 0.7234605 ]	[436.68920898 423.8036499 0.71173126]	[439.22366333 585.52648926 0.86016613]	[439.25643921 749.70349121 0.85204017]	[521.37194824 426.3835144 0.71848458]	[516.19000244 585.5201416 0.84720784]	[513.60980225 752.23150635 0.76078475]	[464.95361328 116.02498627 0.875157 ]	[498.16259766 115.92812347 0.88807893]	[446.92407227 131.31317139 0.90963185]	[513.56433105 128.78520203 0.86141598]	[5.11041046e+02 7.90802856e+02 7.74728179e-01]	[528.99609375 788.18341064 0.7926808 ]	[5.03432037e+02 7.67504639e+02 7.28731513e-01]	[439.1534729 790.76391602 0.81903934]	[418.7746582 788.18414307 0.81328249]	[4.44379303e+02 7.64969543e+02 7.28134096e-01]
[480.32299805 131.37426758 0.95245862]	[480.36737061 213.48950195 0.93521476]	[418.63171387 213.3842926 0.87413347]	[393.01693726 313.54312134 0.84214163]	[377.50521851 410.98144531 0.85475242]	[544.46368408 215.93968201 0.88833594]	[565.05004883 318.74740601 0.86413598]	[575.15789795 418.63150024 0.85060072]	[480.14785767 423.8112793 0.71658552]	[436.62384033 421.35324097 0.70415616]	[439.18362427 585.51049805 0.86303383]	[439.24874878 749.71789551 0.8501972 ]	[521.30786133 423.88439941 0.71861881]	[513.64758301 585.49176025 0.83991712]	[513.6048584 752.23571777 0.75920194]	[464.85308838 116.00811005 0.89370453]	[495.62841797 113.54523468 0.87287748]	[444.38922119 131.32122803 0.93043089]	[508.52816772 128.70869446 0.85578328]	[5.11058441e+02 7.90797791e+02 7.73767292e-01]	[529.0098877 788.18115234 0.79095364]	[5.03423370e+02 7.67517578e+02 7.28763223e-01]	[439.15951538 790.77264404 0.80943185]	[418.77426147 788.19659424 0.8052277 ]	[4.44373169e+02 7.64982849e+02 7.28959262e-01]
[480.28381348 131.37617493 0.95263278]	[480.33810425 213.47714233 0.93600374]	[418.61395264 213.37623596 0.87062418]	[390.51022339 315.94683838 0.84410608]	[377.48944092 410.98666382 0.85243279]	[544.40997314 215.92016602 0.8885076 ]	[565.00372314 318.72241211 0.87500185]	[572.60015869 418.675354 0.85709035]	[480.10986328 423.83065796 0.70932823]	[436.56637573 423.79150391 0.69759947]	[439.16052246 585.50238037 0.862243 ]	[439.2444458 749.71539307 0.85043317]	[521.29064941 426.37319946 0.71835136]	[513.60327148 585.46795654 0.84146029]	[513.6048584 752.21520996 0.7590875 ]	[462.44384766 116.01299286 0.8969112 ]	[493.12799072 113.54708099 0.8667556 ]	[444.33480835 131.32096863 0.93661726]	[508.4803772 128.7097168 0.86031997]	[5.11056152e+02 7.90817871e+02 7.72268713e-01]	[529.02282715 788.19067383 0.79040706]	[5.03429321e+02 7.67493835e+02 7.20353067e-01]	[439.16134644 790.77789307 0.81208736]	[418.77694702 788.20111084 0.80705583]	[4.44366486e+02 7.64978577e+02 7.30273902e-01]
[480.21694946 131.35812378 0.94784397]	[480.27597046 213.48635864 0.93194389]	[418.55496216 213.37478638 0.85760188]	[390.42825317 315.9692688 0.84869146]	[375.11849976 411.00500488 0.85362941]	[544.36431885 215.93107605 0.88740444]	[564.98358154 318.74331665 0.87740499]	[570.07714844 418.70993042 0.87343884]	[477.71966553 423.86654663 0.70814908]	[434.09671021 423.82553101 0.6932587 ]	[439.14364624 585.50628662 0.8596369 ]	[439.2328186 749.68609619 0.85290837]	[521.27947998 426.41687012 0.71811587]	[513.57489014 585.41345215 0.84682328]	[513.61212158 752.20593262 0.75987685]	[462.3729248 115.97894287 0.91705364]	[493.04821777 113.54356384 0.86448252]	[441.88897705 131.30274963 0.95006651]	[506.00244141 128.74664307 0.87260151]	[5.11053101e+02 7.90835510e+02 7.64511526e-01]	[5.29034851e+02 7.88194824e+02 7.83543348e-01]	[5.03432831e+02 7.67481628e+02 7.12993979e-01]	[439.18173218 790.76043701 0.81889606]	[421.16485596 788.19366455 0.81090534]	[4.44341187e+02 7.62512329e+02 7.25337148e-01]
[480.16921997 131.35743713 0.94164258]	[480.24172974 213.4853363 0.93156195]	[416.13381958 213.38447571 0.85147297]	[387.87524414 315.97415161 0.85866523]	[375.11203003 411.03482056 0.85594922]	[544.3347168 215.91574097 0.88942778]	[564.94226074 318.67633057 0.8907854 ]	[570.06427002 418.67315674 0.87641132]	[477.66204834 423.85748291 0.69840193]	[434.04714966 423.82144165 0.68579674]	[439.11328125 585.51568604 0.85546905]	[439.23156738 749.68945312 0.85273361]	[521.23626709 426.396698 0.71167135]	[511.08724976 585.44818115 0.8398459 ]	[513.62145996 752.23602295 0.75754613]	[462.32098389 115.98219299 0.92538422]	[490.53152466 113.54587555 0.86625296]	[441.8336792 131.33378601 0.96784723]	[505.95339966 128.81552124 0.89383173]	[5.11079956e+02 7.90837219e+02 7.58848250e-01]	[5.29055176e+02 7.88200806e+02 7.77186871e-01]	[5.03436829e+02 7.67518982e+02 7.17869341e-01]	[439.18212891 790.77880859 0.81743765]	[421.1605835 788.20947266 0.81181288]	[4.44340240e+02 7.62518982e+02 7.23488331e-01]
[480.13235474 131.34161377 0.93922448]	[480.16799927 213.4828186 0.92736745]	[416.05603027 213.40463257 0.84555864]	[385.34347534 315.98388672 0.86798048]	[375.08001709 410.99291992 0.85327649]	[541.91430664 215.90634155 0.88985741]	[564.87585449 318.61175537 0.90051788]	[570.0425415 418.59329224 0.87633574]	[477.61410522 423.86990356 0.69408137]	[434.01101685 423.84396362 0.68511003]	[439.12026978 585.5043335 0.86023641]	[439.22979736 749.69348145 0.8509351 ]	[521.19232178 426.40524292 0.70672947]	[511.00405884 585.40771484 0.84091109]	[513.61291504 752.19006348 0.7591055 ]	[462.29272461 115.97047424 0.92635643]	[488.02459717 113.54077148 0.86908323]	[441.8001709 131.3192749 0.971062 ]	[505.88150024 128.8105011 0.89677811]	[5.11069031e+02 7.90822693e+02 7.62574971e-01]	[5.29052917e+02 7.88179993e+02 7.76307583e-01]	[5.03445496e+02 7.65091553e+02 7.06247330e-01]	[439.19168091 790.78991699 0.8114115 ]	[421.16680908 788.22509766 0.80746853]	[4.44346283e+02 7.64960999e+02 7.20660686e-01]
[477.69046021 131.32673645 0.926956 ]	[480.12173462 213.48016357 0.91995442]	[413.5758667 213.4067688 0.83400249]	[382.82894897 315.94631958 0.87930167]	[375.03146362 410.96096802 0.84443843]	[541.86785889 215.92250061 0.88970786]	[564.81719971 318.63812256 0.89827156]	[567.5958252 418.64306641 0.88299859]	[475.14315796 426.36068726 0.68596721]	[431.47906494 423.8664856 0.68228012]	[439.11251831 585.48718262 0.86348891]	[439.22723389 749.67779541 0.85328764]	[518.78973389 428.92297363 0.70074564]	[508.51473999 585.43377686 0.84704614]	[513.61486816 752.18005371 0.75941908]	[462.2243042 115.94477081 0.93222165]	[487.9185791 113.52114868 0.87992042]	[441.72250366 131.27084351 0.95378411]	[503.48553467 128.74249268 0.89879566]	[5.11047211e+02 7.90825012e+02 7.63681114e-01]	[5.29041687e+02 7.88188416e+02 7.76692450e-01]	[5.03444366e+02 7.65083008e+02 7.06893921e-01]	[439.18075562 790.80285645 0.81096423]	[421.15737915 788.22961426 0.8087455 ]	[4.44341766e+02 7.62500427e+02 7.19734192e-01]
[477.61138916 131.32122803 0.9167946 ]	[477.70324707 213.47369385 0.91119361]	[413.51828003 213.38909912 0.82369637]	[382.76864624 315.92855835 0.88229561]	[372.54516602 411.0065918 0.83377105]	[541.79644775 215.92951965 0.88873369]	[562.41888428 318.73971558 0.8789947 ]	[567.57849121 418.64590454 0.88709772]	[475.09811401 426.35876465 0.68178302]	[428.94418335 423.87243652 0.67877167]	[439.10214233 585.50311279 0.86113763]	[439.22091675 749.68835449 0.85204124]	[518.77819824 426.43328857 0.69836938]	[508.50088501 585.43988037 0.84845966]	[513.61462402 752.1854248 0.76053292]	[459.83456421 115.95422363 0.93118125]	[485.41345215 113.49580383 0.90484053]	[441.67108154 131.27336121 0.95237207]	[503.44482422 128.72329712 0.89536434]	[5.11037109e+02 7.90821045e+02 7.62047231e-01]	[5.29032776e+02 7.88192200e+02 7.74708748e-01]	[5.03440216e+02 7.65091125e+02 7.09357798e-01]	[439.18417358 790.80871582 0.81099498]	[421.16287231 790.5958252 0.80673003]	[4.44335327e+02 7.62512024e+02 7.23223925e-01]
[475.09436035 131.32627869 0.90643978]	[477.60305786 213.46713257 0.89496541]	[408.47634888 213.38587952 0.81535947]	[380.29467773 315.94451904 0.89828342]	[372.52645874 410.96630859 0.82836872]	[541.72357178 215.92129517 0.88161379]	[562.32122803 318.68173218 0.87588239]	[567.55297852 418.59884644 0.88774753]	[472.57800293 423.86334229 0.68027526]	[426.42785645 423.83306885 0.6835528 ]	[439.07928467 585.46948242 0.86342525]	[439.21517944 749.69995117 0.84983999]	[518.69842529 426.37405396 0.68632668]	[508.44818115 585.4307251 0.85594893]	[513.61999512 752.19610596 0.76212722]	[459.74026489 115.95872498 0.92820811]	[482.95358276 113.48032379 0.92982751]	[439.26571655 131.30157471 0.95869374]	[503.35247803 128.71101379 0.90541881]	[5.11041473e+02 7.90818359e+02 7.62907684e-01]	[5.29037598e+02 7.88192322e+02 7.74558187e-01]	[5.03437103e+02 7.67488525e+02 7.13131785e-01]	[439.18255615 790.81036377 0.80875599]	[421.16000366 790.59967041 0.80563664]	[4.44335114e+02 7.64960632e+02 7.23606288e-01]
[472.55935669 131.33300781 0.89949787]	[475.0975647 213.46928406 0.88702357]	[405.89736938 213.40231323 0.82158601]	[380.24822998 315.97399902 0.90694773]	[369.91625977 410.95379639 0.81808734]	[539.29095459 215.92385864 0.87545693]	[562.26184082 318.63021851 0.87506133]	[567.51794434 418.56518555 0.88656777]	[472.52130127 423.86599731 0.67919123]	[426.40570068 423.8197937 0.6842581 ]	[439.068573 585.48510742 0.85884863]	[439.21520996 749.68914795 0.85080492]	[516.20654297 426.39108276 0.67588621]	[505.95483398 585.47741699 0.86328489]	[513.60839844 752.19763184 0.76522362]	[459.67779541 115.94904327 0.91618061]	[482.89111328 113.47629547 0.94060493]	[439.20761108 131.29983521 0.95871758]	[503.25720215 128.69229126 0.9049564 ]	[5.11035309e+02 7.90817322e+02 7.67571747e-01]	[5.29027100e+02 7.88187561e+02 7.80853152e-01]	[5.03441956e+02 7.67491455e+02 7.15226829e-01]	[439.1942749 790.78515625 0.8127349 ]	[421.16821289 788.22418213 0.8077724 ]	[4.44329681e+02 7.62513123e+02 7.23226547e-01]
[469.95562744 131.32225037 0.89656073]	[472.54855347 213.48027039 0.88199544]	[403.37289429 213.41589355 0.83688819]	[380.18093872 315.99169922 0.91701102]	[364.87283325 411.019104 0.82293475]	[539.22857666 215.93444824 0.86652225]	[559.83410645 318.61090088 0.87085086]	[567.45507812 418.58718872 0.89848191]	[469.99465942 423.82565308 0.68468094]	[426.34326172 423.78253174 0.68388432]	[436.69769287 585.44244385 0.86011767]	[439.20889282 749.68310547 0.85037053]	[516.12243652 423.87362671 0.67624992]	[505.90374756 585.45385742 0.86900133]	[513.59771729 752.22607422 0.76285625]	[459.59140015 115.96516418 0.89362526]	[482.78213501 113.47496033 0.95140111]	[439.12426758 131.29620361 0.95767164]	[500.83074951 128.70681763 0.91141725]	[5.11023743e+02 7.90837708e+02 7.63310313e-01]	[5.29014160e+02 7.88210022e+02 7.79035926e-01]	[5.03434753e+02 7.67521606e+02 7.28554547e-01]	[439.1942749 790.77600098 0.81221575]	[421.16964722 788.22247314 0.80455816]	[4.44322662e+02 7.62514771e+02 7.24411964e-01]
[467.38900757 131.30613708 0.90604842]	[467.49761963 213.48733521 0.88864052]	[403.25164795 213.42837524 0.85371977]	[377.75799561 316.0249939 0.9180339 ]	[364.77996826 413.50762939 0.83033323]	[536.70324707 215.92900085 0.85352427]	[559.74749756 318.64489746 0.86088783]	[565.03894043 418.543396 0.90275556]	[467.49768066 423.77902222 0.69365513]	[423.87869263 421.30477905 0.69328713]	[436.63397217 585.43927002 0.85750669]	[439.21868896 749.64984131 0.85508698]	[513.57873535 423.84732056 0.67774165]	[503.48825073 585.3949585 0.8827045 ]	[513.58398438 752.19458008 0.76597708]	[457.12145996 115.94381714 0.88514435]	[480.35427856 113.48083496 0.95476693]	[436.63903809 131.28669739 0.92881173]	[500.7059021 128.75695801 0.89831978]	[5.11042786e+02 7.90838562e+02 7.64930665e-01]	[5.29031860e+02 7.88199951e+02 7.80348957e-01]	[5.03426300e+02 7.67490051e+02 7.22329021e-01]	[439.1882019 790.76544189 0.81942791]	[421.16723633 788.20916748 0.81264937]	[4.44344086e+02 7.62468506e+02 7.22389400e-01]
[464.88259888 131.30877686 0.91831315]	[467.41122437 213.49081421 0.89812911]	[400.77984619 213.456604 0.87412763]	[377.70083618 316.07150269 0.930821 ]	[362.29180908 413.59909058 0.85049897]	[534.14544678 215.89831543 0.84998941]	[559.69299316 318.6736145 0.85579109]	[564.95617676 418.56616211 0.91265941]	[467.42349243 421.29510498 0.70222479]	[423.77844238 421.25921631 0.703502 ]	[436.59857178 585.42242432 0.85129786]	[439.2142334 749.66699219 0.85384029]	[511.08721924 421.35098267 0.6788823 ]	[503.48468018 585.37426758 0.88789231]	[513.58660889 752.21276855 0.76704586]	[454.60247803 115.93410492 0.87509596]	[480.27069092 113.48875427 0.95263296]	[436.56362915 131.29310608 0.91959423]	[500.6423645 128.77763367 0.90645969]	[5.11042633e+02 7.93213318e+02 7.62699783e-01]	[5.29025513e+02 7.88206604e+02 7.78181434e-01]	[5.03424042e+02 7.67507507e+02 7.27852285e-01]	[439.18914795 790.76629639 0.82220429]	[421.16717529 788.21026611 0.81449503]	[4.44333313e+02 7.62489014e+02 7.27225125e-01]
[462.3972168 131.32279968 0.93977588]	[464.90774536 213.50422668 0.90848166]	[400.72787476 213.44761658 0.88280141]	[377.64678955 316.17437744 0.92671633]	[362.24273682 416.03671265 0.86425388]	[531.54064941 215.91563416 0.85599697]	[557.16223145 318.60147095 0.85171336]	[564.86120605 416.15884399 0.90241331]	[464.9012146 421.33395386 0.71350437]	[421.29806519 421.30761719 0.7147612 ]	[436.54882812 585.47125244 0.84361494]	[439.21826172 749.69165039 0.85222459]	[508.50726318 423.82696533 0.68314767]	[503.47235107 585.37640381 0.88603717]	[513.58123779 752.21105957 0.76837343]	[449.52655029 115.9325943 0.86920446]	[480.17889404 113.4912262 0.93605554]	[434.01599121 131.2849884 0.89941508]	[498.21664429 128.74638367 0.90352988]	[5.11021118e+02 7.93215759e+02 7.61808336e-01]	[5.29011902e+02 7.88208008e+02 7.77906716e-01]	[5.03431366e+02 7.67501221e+02 7.23271132e-01]	[439.18771362 790.7722168 0.81855327]	[421.16522217 788.22070312 0.81451976]	[4.44345032e+02 7.62516541e+02 7.30371475e-01]
[462.32858276 131.31648254 0.9479627 ]	[464.82608032 213.5037384 0.91721082]	[400.66793823 213.45446777 0.88894701]	[377.61791992 316.14038086 0.92788005]	[359.82437134 416.06890869 0.87599152]	[528.97521973 215.901474 0.8681339 ]	[549.56140137 318.5508728 0.85642606]	[562.4552002 416.16537476 0.89879012]	[464.83010864 421.32421875 0.72808248]	[421.2388916 421.32034302 0.72228056]	[434.06936646 585.4586792 0.83918291]	[439.22293091 749.71612549 0.8495236 ]	[506.0144043 423.79812622 0.69471735]	[503.44525146 585.38293457 0.88771814]	[513.57891846 752.26617432 0.7680462 ]	[446.97015381 115.94799042 0.87556422]	[477.74075317 113.49707794 0.91846335]	[428.96942139 131.29933167 0.89492035]	[495.68185425 128.74163818 0.86982626]	[5.08533142e+02 7.93226929e+02 7.62701452e-01]	[5.28988220e+02 7.88224060e+02 7.77377248e-01]	[5.03440399e+02 7.67555420e+02 7.28736937e-01]	[439.17492676 790.78466797 0.80915141]	[418.77963257 788.22955322 0.80717188]	[4.44361816e+02 7.64991333e+02 7.32275724e-01]
[462.22323608 131.34486389 0.94516712]	[462.37838745 213.48690796 0.92703986]	[398.26507568 213.47471619 0.88714755]	[377.559021 316.1227417 0.90695381]	[359.75976562 416.05889893 0.88578546]	[526.45501709 213.53044128 0.88193214]	[547.0401001 318.54351807 0.86494464]	[562.38293457 416.13342285 0.89975816]	[462.4057312 423.80792236 0.72559506]	[421.18545532 423.80990601 0.7151745 ]	[431.55795288 585.49102783 0.83197033]	[439.22735596 749.71643066 0.85265243]	[505.93551636 423.82931519 0.69742775]	[503.41253662 585.34466553 0.89281577]	[513.57061768 752.23303223 0.77024609]	[444.42462158 115.97665405 0.88402808]	[477.62420654 113.50502014 0.8923955 ]	[426.39212036 131.3162384 0.90544289]	[493.09298706 128.68762207 0.84988451]	[5.08536438e+02 7.93218872e+02 7.59121656e-01]	[5.28985596e+02 7.88212524e+02 7.76188374e-01]	[5.03438751e+02 7.67519226e+02 7.18090057e-01]	[439.16986084 790.79351807 0.80915749]	[418.77581787 788.23394775 0.81040913]	[4.44371826e+02 7.64985657e+02 7.37622321e-01]
[459.75946045 131.35427856 0.95197856]	[462.26345825 213.48516846 0.93414235]	[398.18212891 213.48284912 0.886801 ]	[375.11395264 316.05371094 0.88170147]	[359.69400024 416.04394531 0.89194679]	[523.96514893 213.53260803 0.88925552]	[547.01422119 318.65020752 0.86805809]	[562.31652832 416.14135742 0.89436418]	[462.3520813 423.83035278 0.72967637]	[418.79202271 423.84671021 0.71707141]	[428.9979248 585.45788574 0.83143842]	[439.22573853 749.72998047 0.85005319]	[505.8961792 423.83053589 0.69865221]	[503.37145996 585.3527832 0.89524132]	[513.56176758 752.2321167 0.7714693 ]	[441.91165161 115.99629974 0.90041107]	[472.59237671 113.51850128 0.87247211]	[423.84091187 131.33520508 0.92837477]	[487.98913574 126.25538635 0.84817982]	[5.08535309e+02 7.93232117e+02 7.59946167e-01]	[5.28988586e+02 7.88223083e+02 7.77394772e-01]	[5.03435730e+02 7.67519287e+02 7.24714100e-01]	[439.1656189 790.79901123 0.80365413]	[418.77279663 790.59899902 0.80827618]	[4.44382660e+02 7.65007629e+02 7.42562473e-01]
[459.63287354 131.33520508 0.93923849]	[459.81988525 213.51174927 0.93668944]	[398.09518433 213.50872803 0.87812173]	[375.0322876 316.10150146 0.87330413]	[359.65353394 416.02175903 0.88829935]	[523.86529541 213.5546875 0.89103121]	[544.53491211 318.58908081 0.87803799]	[562.21801758 416.06668091 0.86987484]	[462.27142334 421.33093262 0.73403156]	[418.75125122 423.78723145 0.72418708]	[426.42068481 585.44360352 0.83334154]	[439.22518921 749.72869873 0.85115296]	[503.42874146 421.33126831 0.7096861 ]	[503.3190918 585.38421631 0.90146261]	[511.07687378 752.19909668 0.77717984]	[441.76879883 115.98171234 0.92597717]	[469.97781372 113.50733948 0.87626743]	[421.33114624 131.32107544 0.95874381]	[485.46005249 128.72599792 0.87214363]	[5.08542236e+02 7.93231079e+02 7.56615400e-01]	[5.28989014e+02 7.88209900e+02 7.75745630e-01]	[5.03426819e+02 7.67485718e+02 7.22414970e-01]	[439.17132568 790.79418945 0.80751723]	[418.77783203 790.59680176 0.81075585]	[4.44384521e+02 7.65007385e+02 7.45527267e-01]
[457.12463379 131.2988739 0.91734368]	[459.72018433 213.53190613 0.93088323]	[398.025177 213.52775574 0.86685354]	[372.51922607 316.150177 0.85627186]	[357.18225098 416.12750244 0.89915758]	[523.77838135 215.91162109 0.88781816]	[544.46240234 318.56176758 0.8847574 ]	[559.7989502 416.07601929 0.86721861]	[462.19107056 421.32620239 0.7376461 ]	[418.70803833 423.78018188 0.72790098]	[423.90737915 585.49151611 0.8377952 ]	[439.20672607 749.706604 0.85266262]	[503.33770752 421.3270874 0.71813345]	[503.28515625 582.9708252 0.90367317]	[511.07870483 752.18664551 0.77882588]	[441.65438843 115.94592285 0.93914002]	[464.95071411 113.4743576 0.9007957 ]	[421.24734497 131.29885864 0.95680398]	[482.98620605 128.71110535 0.88841736]	[5.11013519e+02 7.93220703e+02 7.63090134e-01]	[5.28998047e+02 7.88203674e+02 7.83330739e-01]	[5.03433350e+02 7.67473572e+02 7.27602720e-01]	[439.16577148 790.76879883 0.81160456]	[418.76980591 788.21466064 0.81266177]	[4.44373444e+02 7.64984802e+02 7.41548836e-01]
[454.57757568 131.29156494 0.90234768]	[459.6149292 213.51940918 0.92292416]	[395.53137207 213.5168457 0.848176 ]	[369.94671631 316.12594604 0.84506273]	[357.07824707 416.11151123 0.89016378]	[521.33935547 213.55116272 0.88842559]	[544.40777588 318.57601929 0.89592201]	[559.71929932 416.05700684 0.85136151]	[459.78036499 421.31225586 0.74284559]	[418.63540649 423.77963257 0.72686392]	[423.8117981 585.43457031 0.85306549]	[439.19821167 749.67016602 0.85249192]	[503.25021362 421.30004883 0.72123969]	[503.27362061 582.9541626 0.90721679]	[511.08795166 752.19659424 0.77922797]	[439.20608521 115.95510864 0.93263388]	[462.42025757 113.4370575 0.94401449]	[418.80303955 131.33906555 0.96550775]	[482.85101318 128.67536926 0.89754498]	[5.08537872e+02 7.93224731e+02 7.66874492e-01]	[528.98181152 788.21130371 0.78942508]	[5.03459076e+02 7.65090210e+02 7.24723220e-01]	[439.15692139 790.77148438 0.80791861]	[418.75869751 788.21240234 0.81238937]	[4.44371674e+02 7.62497009e+02 7.32014358e-01]
[449.50872803 131.32450867 0.89516801]	[457.16882324 213.51213074 0.91157609]	[392.99145508 213.50898743 0.82903886]	[367.34667969 316.13449097 0.85875618]	[357.01077271 416.12942505 0.88547248]	[521.24432373 213.53991699 0.88499594]	[544.30548096 318.54830933 0.89608604]	[554.6930542 416.0927124 0.84292912]	[459.71365356 423.78460693 0.73969609]	[418.57693481 423.82220459 0.71425033]	[421.38919067 585.52416992 0.84875667]	[439.18295288 749.6237793 0.85418773]	[500.84100342 421.32177734 0.72671872]	[503.25457764 582.9699707 0.90365165]	[511.09939575 752.18292236 0.77918017]	[439.10845947 115.95230865 0.90975225]	[462.32705688 113.45934296 0.95042729]	[418.7171936 131.34683228 0.9762966 ]	[482.7081604 128.72886658 0.91797858]	[5.08534821e+02 7.93225403e+02 7.68476844e-01]	[528.98223877 788.21252441 0.78868687]	[5.05879333e+02 7.65063477e+02 7.18823195e-01]	[439.16763306 790.76574707 0.81134111]	[418.76455688 788.20770264 0.81275511]	[4.44352844e+02 7.62429077e+02 7.27160990e-01]
[446.90887451 131.3152771 0.90382922]	[454.59243774 213.48864746 0.88925719]	[387.88858032 213.48672485 0.82019418]	[362.2515564 316.09799194 0.87916577]	[354.55166626 416.02636719 0.85388589]	[518.76782227 213.52471924 0.87303263]	[541.87561035 316.13235474 0.89297712]	[552.08111572 416.04016113 0.83342087]	[459.61621094 423.82778931 0.72522616]	[416.12863159 423.87304688 0.70260715]	[421.34933472 585.5447998 0.85642833]	[439.18377686 749.5960083 0.85421151]	[500.75216675 423.79483032 0.71857423]	[500.90090942 585.37884521 0.90711576]	[511.07110596 752.21569824 0.77573895]	[436.63989258 115.95546722 0.88959277]	[462.20883179 113.46614075 0.95155525]	[418.58016968 131.3182373 0.95226181]	[480.24841309 128.73724365 0.90376508]	[5.08539642e+02 7.93260864e+02 7.65656948e-01]	[528.97680664 790.60461426 0.79108167]	[5.03457886e+02 7.65090454e+02 7.27758288e-01]	[439.15307617 790.77111816 0.802347 ]	[418.75219727 788.20599365 0.8074832 ]	[4.44365356e+02 7.59927795e+02 7.19661295e-01]
[444.33981323 131.31417847 0.9245894 ]	[449.51171875 213.50923157 0.88329846]	[382.83248901 213.50544739 0.84252483]	[359.75219727 316.0769043 0.90144551]	[354.49252319 416.0256958 0.85024744]	[518.67199707 215.89720154 0.86009514]	[541.82415771 318.57519531 0.89298552]	[549.5758667 416.07226562 0.84524477]	[457.1574707 423.79299927 0.71169245]	[416.02050781 423.84329224 0.691172 ]	[421.29425049 585.4977417 0.86788589]	[439.17913818 749.58435059 0.85290915]	[500.67184448 421.3430481 0.71031767]	[500.85516357 585.43243408 0.90881157]	[511.08560181 752.23828125 0.77306581]	[434.05151367 115.95404816 0.87337583]	[459.73425293 113.48278809 0.94865245]	[416.04772949 131.31895447 0.92457724]	[480.13250732 128.77859497 0.90807694]	[5.11007629e+02 7.93265808e+02 7.68021703e-01]	[528.98474121 790.61132812 0.79641277]	[5.05877777e+02 7.67486633e+02 7.29282379e-01]	[439.16790771 790.76660156 0.80061859]	[418.76989746 788.20361328 0.80379796]	[4.44368988e+02 7.59898132e+02 7.18718827e-01]
[441.83242798 131.32852173 0.94600278]	[446.91525269 213.52563477 0.89540994]	[380.31549072 213.54421997 0.86621845]	[359.67611694 318.55874634 0.91321397]	[352.01229858 416.05725098 0.84896505]	[513.63696289 213.54064941 0.85269731]	[541.72613525 318.53857422 0.87379438]	[547.06488037 416.07766724 0.86037749]	[457.07653809 423.87826538 0.69397545]	[413.50680542 426.38317871 0.67989701]	[421.28988647 585.54003906 0.86789578]	[439.17739868 749.59686279 0.85245544]	[498.24081421 423.88061523 0.69876909]	[500.84640503 585.49743652 0.90527838]	[511.07003784 752.22387695 0.77220881]	[428.93963623 115.96528625 0.8679617 ]	[459.61236572 113.48143768 0.92730713]	[413.50189209 131.31123352 0.90175503]	[477.69598389 128.79341125 0.90981567]	[5.11037262e+02 7.93257263e+02 7.72554338e-01]	[528.99151611 790.59741211 0.79847687]	[5.03452393e+02 7.67474854e+02 7.31672287e-01]	[439.17523193 790.77423096 0.80583465]	[418.77749634 788.21325684 0.80754822]	[4.44361420e+02 7.59906921e+02 7.22411513e-01]
[441.75949097 131.34396362 0.95347697]	[444.3817749 213.53961182 0.90967238]	[380.20516968 215.90643311 0.88897526]	[359.56710815 318.72000122 0.9052037 ]	[351.93154907 416.12045288 0.85009027]	[511.03839111 213.53514099 0.85830593]	[539.25787354 316.12240601 0.87064028]	[547.03173828 416.06573486 0.86172473]	[454.57373047 426.35046387 0.6868009 ]	[408.42810059 426.40179443 0.67729539]	[421.25305176 585.51580811 0.8717894 ]	[439.16479492 749.62243652 0.8480621 ]	[498.21139526 426.35159302 0.69804025]	[500.82705688 585.54577637 0.89952803]	[511.06442261 752.21746826 0.77341777]	[426.36001587 115.99407959 0.88024706]	[457.16070557 113.49633789 0.90981764]	[408.4034729 131.34535217 0.89945793]	[475.14193726 128.76266479 0.87955433]	[5.11020081e+02 7.93255371e+02 7.70367742e-01]	[528.97973633 788.22357178 0.79390502]	[5.05872833e+02 7.65084045e+02 7.27537632e-01]	[439.1741333 790.78503418 0.79800749]	[418.77697754 788.22735596 0.80033571]	[4.44349304e+02 7.59949341e+02 7.24569499e-01]
[439.28302002 131.34507751 0.94833428]	[441.92401123 213.52920532 0.91981792]	[380.13525391 215.91229248 0.89806634]	[357.14178467 318.71166992 0.91309518]	[346.85961914 416.11602783 0.84034932]	[506.0196228 213.51335144 0.87498033]	[536.69842529 316.17111206 0.86984265]	[546.953125 416.09136963 0.88325608]	[452.03494263 423.85684204 0.68786889]	[405.89489746 423.88827515 0.68046927]	[421.21990967 585.54840088 0.8704294 ]	[439.15585327 749.60461426 0.85029507]	[498.13293457 423.8475647 0.69501287]	[500.75860596 585.53735352 0.89166307]	[511.07235718 749.72900391 0.78065121]	[423.78884888 115.99308777 0.89954311]	[454.56143188 113.48666382 0.88362128]	[403.38885498 131.35594177 0.91872334]	[472.50979614 128.6913147 0.85255879]	[5.08494507e+02 7.93216797e+02 7.76792586e-01]	[526.5246582 788.19854736 0.79389518]	[5.05893158e+02 7.64974792e+02 7.10855246e-01]	[439.19247437 790.78210449 0.80287385]	[421.17089844 788.23175049 0.80281401]	[4.44331757e+02 7.59920166e+02 7.25658059e-01]
[439.16519165 131.33612061 0.94936264]	[441.8404541 213.53947449 0.9354077 ]	[377.69473267 215.96011353 0.89605886]	[357.07949829 318.73294067 0.91717768]	[344.27566528 416.15875244 0.86122561]	[505.93572998 213.49908447 0.88533765]	[531.58673096 316.17578125 0.86052042]	[544.49719238 416.03390503 0.88075829]	[449.42950439 423.84078979 0.6921047 ]	[403.31591797 423.86572266 0.69112968]	[421.19091797 585.51031494 0.87394524]	[439.14520264 749.59637451 0.84820348]	[495.59408569 423.81723022 0.69079781]	[500.69454956 585.43859863 0.88357145]	[511.06100464 749.69989014 0.77942312]	[421.28131104 116.00015259 0.91872948]	[449.49731445 113.48944855 0.88106966]	[400.85202026 131.35746765 0.95712686]	[464.9630127 128.67236328 0.85458434]	[5.08507202e+02 7.90836975e+02 7.80397892e-01]	[526.52978516 788.18347168 0.79688942]	[5.03465973e+02 7.62515076e+02 7.06341147e-01]	[439.18447876 790.78955078 0.79990971]	[421.16314697 788.23577881 0.80298376]	[4.44321686e+02 7.59891174e+02 7.24345863e-01]
[436.67797852 131.31997681 0.93083155]	[441.72009277 213.53527832 0.9424392 ]	[377.60107422 215.96691895 0.8883549 ]	[357.02438354 318.6786499 0.91650629]	[341.76931763 418.5741272 0.87875986]	[503.44534302 213.49116516 0.89352047]	[528.98529053 316.09317017 0.86583221]	[544.40661621 413.54943848 0.87886727]	[444.40829468 423.87094116 0.70501876]	[400.85018921 423.89703369 0.69635969]	[421.16571045 585.49713135 0.87178785]	[439.12915039 749.58551025 0.84494114]	[487.97796631 423.8494873 0.6860956 ]	[500.66824341 585.40716553 0.88005996]	[511.03753662 749.64416504 0.7801587 ]	[421.1680603 115.96772003 0.93044001]	[446.9175415 113.48308563 0.88905895]	[400.75146484 131.34059143 0.97552276]	[464.85571289 128.74177551 0.88160408]	[5.08532837e+02 7.90804443e+02 7.79520214e-01]	[526.54919434 788.15063477 0.79104072]	[5.03424988e+02 7.62448730e+02 7.06909001e-01]	[439.18658447 790.77825928 0.80935675]	[421.16592407 788.22332764 0.81215405]	[4.44306854e+02 7.59872131e+02 7.23307014e-01]
[436.53765869 131.30368042 0.90865755]	[439.29693604 213.50334167 0.93914521]	[377.51577759 215.93756104 0.87329334]	[354.60037231 318.57803345 0.90790951]	[341.70687866 418.61819458 0.89114308]	[503.34640503 213.47073364 0.89295447]	[526.50012207 316.1373291 0.87698412]	[544.30023193 416.02267456 0.88299721]	[444.3213501 423.83459473 0.71335572]	[400.77404785 423.87121582 0.70397365]	[421.15444946 585.43249512 0.87573224]	[439.1260376 749.57867432 0.84196222]	[485.46640015 423.79553223 0.69097728]	[498.27069092 585.36126709 0.87639159]	[508.52618408 749.60998535 0.78325129]	[418.73464966 115.98371887 0.93024617]	[444.30480957 113.43835449 0.92796999]	[400.67016602 131.33554077 0.9801513 ]	[462.38476562 126.24700165 0.89153308]	[5.08489807e+02 7.90806274e+02 7.89946735e-01]	[526.50543213 788.14715576 0.80005908]	[5.03389618e+02 7.59937805e+02 7.17675269e-01]	[439.18270874 790.77813721 0.80209827]	[421.15969849 788.22625732 0.80636907]	[4.44318329e+02 7.59874329e+02 7.23305523e-01]
[431.54202271 131.30732727 0.89741302]	[439.19265747 213.496521 0.93727541]	[375.04666138 215.9349823 0.86193591]	[354.55441284 318.59997559 0.90113693]	[339.27355957 418.63327026 0.90473044]	[500.89511108 213.46852112 0.89217889]	[526.41894531 316.12536621 0.87890643]	[541.94061279 413.59631348 0.8829459 ]	[441.93066406 423.8223877 0.71590132]	[400.73022461 423.87329102 0.70636809]	[418.79956055 585.47729492 0.87161869]	[439.13134766 749.59100342 0.84280032]	[485.44958496 421.3387146 0.69354385]	[498.24215698 585.38342285 0.87658483]	[508.47958374 749.69049072 0.78839481]	[418.62887573 115.96433258 0.92131346]	[441.84127808 113.44626617 0.95165187]	[398.23101807 131.38262939 0.99568319]	[462.26782227 128.7104187 0.91292357]	[5.08523254e+02 7.90808655e+02 7.67202973e-01]	[526.50769043 788.1472168 0.79055405]	[5.03351685e+02 7.62489258e+02 7.40078688e-01]	[439.18865967 790.78979492 0.79649556]	[421.16403198 788.23431396 0.80668688]	[4.44326904e+02 7.59879028e+02 7.09161043e-01]
[428.94638062 131.3143158 0.89345038]	[439.10861206 213.51037598 0.92860985]	[374.97399902 215.92660522 0.84833103]	[352.02053833 318.66525269 0.87537146]	[339.19952393 418.63787842 0.91851985]	[500.80392456 213.46192932 0.88955188]	[523.96868896 316.04229736 0.87995028]	[541.86883545 411.03155518 0.87437057]	[441.84274292 423.8019104 0.73202813]	[400.66427612 423.87915039 0.71449453]	[418.80233765 585.45068359 0.87482393]	[439.1109314 747.15814209 0.83546662]	[485.3447876 421.28930664 0.70824337]	[498.22177124 585.36541748 0.87742805]	[508.44412231 749.63433838 0.79439664]	[418.54824829 115.96291351 0.89901567]	[441.75878906 113.45278168 0.95566708]	[398.16790771 131.36428833 0.99086201]	[459.83145142 128.67944336 0.9109925 ]	[5.11015167e+02 7.90803894e+02 7.80471444e-01]	[526.50982666 788.13244629 0.79399413]	[5.03313324e+02 7.62442566e+02 7.43716955e-01]	[439.18768311 790.78173828 0.79760778]	[421.16149902 788.22546387 0.80321515]	[4.44306274e+02 7.57367859e+02 7.09227145e-01]
[426.40997314 131.3012085 0.89562762]	[436.64547729 213.49679565 0.91107005]	[369.98150635 215.92314148 0.8312456 ]	[351.9491272 318.60733032 0.86817044]	[339.14126587 418.62374878 0.9223603 ]	[500.71734619 213.43696594 0.88062453]	[523.93139648 316.01318359 0.88243544]	[541.78143311 411.01242065 0.86612254]	[441.85031128 421.33169556 0.73239893]	[400.68008423 423.86026001 0.71236211]	[418.76287842 585.40356445 0.87840509]	[439.11633301 749.5569458 0.83615285]	[485.35675049 421.25521851 0.7115345 ]	[498.17572021 585.37536621 0.87417591]	[508.4536438 747.12371826 0.79473245]	[416.11553955 115.96160126 0.88756365]	[441.67556763 113.44662476 0.95489401]	[398.07336426 131.3508606 0.97247112]	[459.71447754 128.68997192 0.89986157]	[508.50646973 790.79888916 0.79776394]	[526.49847412 788.12579346 0.79292202]	[5.03339386e+02 7.57310730e+02 7.28650689e-01]	[439.18457031 790.81359863 0.80074161]	[421.162323 790.61206055 0.81176651]	[4.44308075e+02 7.57393616e+02 7.11051464e-01]
[423.86703491 131.27062988 0.90861624]	[434.12432861 213.52304077 0.89781874]	[367.39608765 215.93238831 0.82355595]	[349.41546631 318.67773438 0.854572 ]	[339.1164856 418.62548828 0.92079473]	[500.64678955 213.45709229 0.87139285]	[523.88311768 316.05157471 0.89600277]	[541.73760986 408.40008545 0.86063915]	[441.81762695 423.80441284 0.72942096]	[400.64865112 426.35452271 0.70647264]	[418.72857666 585.45617676 0.87835616]	[439.12689209 749.56420898 0.8387208 ]	[482.96640015 421.27127075 0.71011245]	[498.14425659 585.38043213 0.87167776]	[505.9989624 747.08233643 0.79507267]	[413.5581665 115.92681885 0.87690997]	[439.23248291 113.43615723 0.95840639]	[395.57354736 131.35195923 0.94331974]	[459.64282227 128.72610474 0.90620923]	[508.53753662 790.8092041 0.80775183]	[526.52124023 788.12524414 0.80008441]	[5.03287598e+02 7.54828369e+02 7.22413063e-01]	[439.16879272 790.79986572 0.81005394]	[418.78121948 788.2366333 0.81635964]	[4.44329132e+02 7.57395996e+02 7.17131376e-01]
[421.39590454 131.26091003 0.91898859]	[434.01766968 213.48188782 0.88474774]	[364.83074951 215.91049194 0.82839954]	[346.8109436 318.66964722 0.85592026]	[339.08935547 418.66995239 0.92790329]	[498.21640015 213.4006958 0.85894001]	[523.8414917 316.08682251 0.89910412]	[541.69335938 408.41928101 0.86103004]	[441.79162598 423.86999512 0.72707075]	[398.27279663 426.42749023 0.70114791]	[418.71133423 585.55517578 0.86938334]	[439.12496948 749.56341553 0.8394804 ]	[482.93823242 421.33786011 0.70865756]	[495.6890564 585.39831543 0.86135101]	[505.96118164 747.09295654 0.79900753]	[410.99346924 115.90229797 0.87681019]	[439.14770508 113.41861725 0.94982988]	[395.48831177 131.32795715 0.92740715]	[459.58349609 128.73861694 0.90121949]	[508.47567749 790.82989502 0.80570328]	[526.44378662 788.13543701 0.80979431]	[5.03265869e+02 7.54837769e+02 7.15954721e-01]	[439.19058228 790.81060791 0.80969524]	[421.17108154 790.60797119 0.82313114]	[4.44318512e+02 7.57393066e+02 7.13905334e-01]
[421.33721924 131.2585144 0.92579412]	[428.99868774 213.4597168 0.87909329]	[362.3170166 215.89762878 0.83869129]	[344.25265503 318.60827637 0.86886579]	[339.07159424 418.68209839 0.92417127]	[498.13015747 213.38240051 0.84961236]	[523.77783203 316.01538086 0.89362913]	[539.27227783 408.40664673 0.85280573]	[441.73571777 423.81698608 0.73844099]	[398.25582886 426.37054443 0.70680571]	[418.68185425 588.01446533 0.85779458]	[439.10626221 749.55670166 0.83549982]	[482.87567139 421.27035522 0.72195917]	[495.64706421 585.34893799 0.85925651]	[505.94873047 747.09869385 0.80952066]	[408.4468689 115.90513611 0.87889087]	[439.0970459 113.4040451 0.94438404]	[392.99725342 131.31071472 0.9059633 ]	[457.16928101 128.67776489 0.8855629 ]	[508.48815918 793.22210693 0.80429322]	[526.45495605 788.14776611 0.80357993]	[5.03252777e+02 7.54845276e+02 7.36149669e-01]	[439.18338013 790.79754639 0.81732005]	[421.15740967 790.60174561 0.82054847]	[4.44305847e+02 7.57392090e+02 7.18305469e-01]
[421.28204346 131.23509216 0.93103874]	[428.92816162 213.44761658 0.88458437]	[362.27548218 215.89759827 0.84529221]	[341.71060181 318.58404541 0.89278626]	[336.68182373 418.66842651 0.92029452]	[495.64120483 213.35195923 0.84095824]	[521.39074707 315.98120117 0.882456 ]	[539.23583984 408.47198486 0.84287602]	[441.69720459 423.82684326 0.74064112]	[398.2300415 426.38302612 0.70700091]	[418.67068481 588.0592041 0.85456818]	[439.11224365 749.55151367 0.83633065]	[482.84249878 421.27749634 0.72583938]	[495.64709473 582.95880127 0.86503565]	[505.92346191 747.05499268 0.8124575 ]	[405.92303467 113.53414917 0.884588 ]	[436.68148804 113.38291168 0.93517745]	[390.45776367 131.30497742 0.89323181]	[454.64941406 126.2036972 0.85596871]	[508.52999878 790.80456543 0.8138063 ]	[526.48083496 788.10980225 0.80818856]	[5.00842926e+02 7.54791504e+02 7.34460235e-01]	[439.18768311 790.80889893 0.82130271]	[421.15405273 790.60577393 0.82246429]	[4.44320801e+02 7.57359802e+02 7.20490992e-01]
[421.23754883 131.23439026 0.93781161]	[426.39709473 213.44889832 0.89370644]	[359.80328369 215.92184448 0.85527605]	[339.26828003 316.17523193 0.90323681]	[336.57455444 418.646698 0.91090006]	[493.10702515 213.33909607 0.83521277]	[521.33087158 313.53665161 0.87213194]	[539.18139648 408.4364624 0.83281392]	[441.68151855 423.81555176 0.74363357]	[398.20999146 426.38739014 0.70876551]	[418.64416504 588.04876709 0.85014272]	[439.11209106 749.56866455 0.8357746 ]	[482.8263855 421.25369263 0.73106301]	[495.61782837 582.9564209 0.86444438]	[505.91641235 747.08789062 0.81066883]	[405.86022949 113.53670502 0.89213818]	[436.62930298 113.37791443 0.92816687]	[387.87585449 131.32226562 0.89833343]	[454.59378052 126.18593597 0.85137397]	[508.54064941 790.76800537 0.80803925]	[526.48144531 788.0803833 0.80787313]	[5.00828278e+02 7.54831970e+02 7.21579313e-01]	[439.18847656 790.80682373 0.82505745]	[421.15377808 790.60772705 0.82704395]	[4.44337952e+02 7.57381897e+02 7.10886419e-01]
[421.16992188 131.23432922 0.9370693 ]	[423.9125061 213.45895386 0.89854741]	[359.72067261 215.94491577 0.87252825]	[339.23092651 316.15496826 0.90925896]	[336.52297974 418.62594604 0.90377307]	[493.06161499 213.34536743 0.8377561 ]	[521.3223877 315.99487305 0.89354575]	[536.65093994 408.47784424 0.81742728]	[439.31802368 421.33813477 0.7472164 ]	[398.17993164 423.89294434 0.71350777]	[418.61932373 588.0557251 0.84435213]	[439.10540771 749.55639648 0.83376187]	[482.77059937 421.22738647 0.73506916]	[493.12335205 582.90307617 0.8633548 ]	[505.8999939 747.14324951 0.81194317]	[403.36328125 115.90061951 0.90153176]	[436.55154419 113.37271118 0.91269916]	[385.36236572 131.33982849 0.90596759]	[452.05639648 126.15624237 0.83905876]	[5.13565430e+02 7.93212524e+02 7.86283612e-01]	[526.52288818 788.12921143 0.79964042]	[5.00783142e+02 7.57389954e+02 7.30919719e-01]	[439.15887451 790.81085205 0.82957035]	[418.7640686 790.60296631 0.83267999]	[4.44350464e+02 7.57366943e+02 7.10350215e-01]
[418.77529907 131.24353027 0.93895602]	[423.86474609 213.4281311 0.90492415]	[359.6854248 215.89541626 0.88180608]	[339.17678833 316.1317749 0.9125815 ]	[336.46878052 418.59359741 0.89160234]	[490.54827881 213.3502655 0.83714485]	[521.28320312 316.01702881 0.89010227]	[534.17150879 408.45571899 0.81305397]	[439.30233765 423.78027344 0.74538779]	[398.17404175 426.34909058 0.71291196]	[418.6114502 588.09545898 0.83885956]	[439.08062744 747.1640625 0.83278608]	[482.74505615 421.2414856 0.73488379]	[493.10681152 582.92431641 0.86243534]	[505.90588379 749.56634521 0.80189079]	[403.28900146 115.89963531 0.90815097]	[434.06414795 113.38201141 0.90019667]	[382.85455322 131.31108093 0.91509289]	[449.51269531 123.67749023 0.83277047]	[5.16157532e+02 7.93339172e+02 7.56581843e-01]	[5.29009827e+02 7.88198608e+02 7.70344019e-01]	[5.00774170e+02 7.59935425e+02 7.36335039e-01]	[439.14767456 790.78839111 0.8352862 ]	[418.75653076 788.22528076 0.83504355]	[4.44320465e+02 7.57344727e+02 7.13198304e-01]
[418.70611572 131.26016235 0.94004786]	[423.81484985 213.41874695 0.90885139]	[359.64810181 215.90272522 0.88472193]	[339.14099121 316.13009644 0.91330171]	[334.07687378 418.60598755 0.88998997]	[488.01290894 213.33049011 0.8377403 ]	[521.23419189 315.97122192 0.87550408]	[534.14489746 408.45205688 0.81113923]	[439.29864502 423.80996704 0.74472129]	[398.16619873 426.40039062 0.7105698 ]	[418.60388184 588.06085205 0.84354466]	[439.08816528 749.55810547 0.84058338]	[482.7322998 421.25888062 0.73472357]	[493.0788269 582.93499756 0.85670221]	[505.98413086 749.69238281 0.78233647]	[400.84777832 115.91036987 0.91500956]	[431.53182983 113.39850616 0.89028245]	[382.77438354 131.2915802 0.9229846 ]	[446.97824097 123.66140747 0.82747263]	[5.16189087e+02 7.95850647e+02 7.14428604e-01]	[5.31560608e+02 7.90648682e+02 7.33134747e-01]	[5.00841583e+02 7.64980225e+02 7.23744333e-01]	[439.13964844 790.76806641 0.83411294]	[418.76452637 788.21612549 0.83489454]	[4.44323608e+02 7.57388916e+02 7.13904500e-01]
[418.63937378 131.26174927 0.93829811]	[423.77072144 213.43994141 0.91461706]	[359.60952759 215.923172 0.89017653]	[339.09191895 316.15969849 0.9100132 ]	[334.03079224 418.62811279 0.88642645]	[487.95272827 213.35644531 0.85145688]	[521.20941162 315.98141479 0.87851918]	[534.09619141 408.41412354 0.81194359]	[439.26992798 421.34558105 0.74861401]	[398.13873291 426.38082886 0.70990092]	[418.60617065 588.0357666 0.84814477]	[439.08328247 749.56982422 0.84213591]	[480.37435913 421.20779419 0.74028319]	[493.09173584 582.90246582 0.85614669]	[505.98526001 749.58935547 0.788037 ]	[400.76577759 115.9065094 0.93169177]	[428.98654175 113.39767456 0.89197928]	[380.34454346 131.30374146 0.93780386]	[446.89816284 123.67939758 0.83836031]	[5.18661072e+02 7.95853333e+02 6.76310599e-01]	[5.34099243e+02 7.90644104e+02 7.03048766e-01]	[5.00819824e+02 7.59951477e+02 7.01663613e-01]	[439.15264893 790.76550293 0.83622491]	[418.78033447 788.21356201 0.84060401]	[4.41904480e+02 7.57384399e+02 7.19315529e-01]
[418.59313965 131.22886658 0.92542255]	[421.36212158 213.40156555 0.91995704]	[359.58270264 213.55101013 0.88419175]	[339.0874939 318.74404907 0.8943395 ]	[333.99661255 418.67462158 0.8931061 ]	[485.45471191 213.3142395 0.85247445]	[521.16821289 313.42721558 0.85277432]	[531.61889648 405.88577271 0.81736481]	[439.25396729 421.32623291 0.74791354]	[398.12814331 426.37713623 0.70762312]	[418.59152222 585.53118896 0.86322391]	[439.06561279 749.61340332 0.83828223]	[480.35955811 418.7583313 0.7403546 ]	[493.05352783 582.82757568 0.85136867]	[505.98358154 754.82385254 0.76612431]	[400.72000122 113.52078247 0.94164008]	[426.45443726 113.37640381 0.89838225]	[380.28991699 131.27365112 0.93874311]	[444.42913818 123.65949249 0.84040242]	[5.18665283e+02 7.98357483e+02 7.28350461e-01]	[5.31573486e+02 7.90732605e+02 7.53852427e-01]	[5.00843597e+02 7.67668762e+02 7.61672020e-01]	[439.12759399 790.78155518 0.82549131]	[418.71160889 788.22924805 0.83000636]	[4.41891602e+02 7.59925964e+02 7.08321691e-01]
[418.5930481 131.22865295 0.92525274]	[421.36566162 213.39976501 0.91906464]	[359.58587646 213.5475769 0.88416666]	[339.08853149 318.75100708 0.89408207]	[333.99847412 418.6746521 0.8930735 ]	[485.45941162 213.31402588 0.85175931]	[521.17138672 313.42532349 0.85370415]	[531.61956787 405.88491821 0.81759953]	[439.24813843 421.32519531 0.74736309]	[398.12164307 426.37460327 0.70812476]	[418.59475708 585.52868652 0.86390895]	[436.70053101 749.61383057 0.83595467]	[480.3583374 418.75814819 0.74089968]	[493.05615234 582.83233643 0.85232651]	[505.98168945 754.82263184 0.76708949]	[400.7210083 113.52042389 0.94194055]	[426.45440674 113.37649536 0.89880484]	[380.29122925 131.27078247 0.93666601]	[444.42871094 123.65471649 0.83995974]	[5.18661682e+02 7.98350952e+02 7.26818204e-01]	[5.31570374e+02 7.90729736e+02 7.53237367e-01]	[5.00845398e+02 7.67667297e+02 7.61579871e-01]	[439.1227417 790.77935791 0.82714379]	[418.7076416 788.22937012 0.83392775]	[4.41881470e+02 7.59935547e+02 7.09959090e-01]
[416.15298462 131.24949646 0.91746771]	[421.30761719 213.42654419 0.92951453]	[357.17098999 215.94830322 0.88300467]	[339.0486145 321.21582031 0.8942154 ]	[333.99588013 418.69903564 0.89469481]	[485.38262939 213.31028748 0.86202168]	[518.77154541 313.42410278 0.84520525]	[531.57580566 405.88983154 0.81492656]	[439.22412109 421.30822754 0.7507115 ]	[398.09146118 426.35922241 0.7056601 ]	[418.56008911 585.54724121 0.85660535]	[436.69277954 749.59228516 0.83969682]	[480.35025024 418.73223877 0.7431674 ]	[493.04342651 582.87371826 0.84503603]	[508.44842529 754.8125 0.76655483]	[400.64477539 113.53473663 0.9465701 ]	[426.36871338 113.39771271 0.90635878]	[380.21096802 131.28439331 0.95097303]	[444.35168457 126.17424011 0.85460889]	[5.18704529e+02 8.03542175e+02 7.24020362e-01]	[5.34094604e+02 7.93271484e+02 7.20866799e-01]	[5.03269653e+02 7.67619995e+02 7.58915961e-01]	[439.1444397 790.78869629 0.82424283]	[418.72521973 788.23413086 0.83117878]	[4.41864868e+02 7.59885864e+02 7.14192569e-01]
[416.10671997 131.25772095 0.91502053]	[421.28933716 213.43452454 0.9328267 ]	[357.16235352 215.95812988 0.8841337 ]	[336.70440674 321.18133545 0.89797503]	[333.97497559 418.70565796 0.89096373]	[485.35244751 213.3119812 0.86456174]	[518.75811768 313.41705322 0.84102625]	[531.55639648 405.8510437 0.81864512]	[439.20910645 421.29971313 0.75254017]	[398.07678223 426.35546875 0.70637333]	[418.53820801 585.54821777 0.85534227]	[436.6902771 749.60235596 0.8394568 ]	[480.33743286 418.71292114 0.74391484]	[493.06866455 582.78729248 0.84751385]	[506.02874756 754.79205322 0.77036422]	[400.60687256 115.9054184 0.94165617]	[423.894104 113.40553284 0.91628438]	[380.18041992 131.28610229 0.95366788]	[441.94000244 126.18043518 0.87100935]	[5.16196899e+02 8.00991150e+02 7.48663306e-01]	[5.29076965e+02 7.93225220e+02 7.64162421e-01]	[5.03271881e+02 7.67590881e+02 7.38066494e-01]	[439.13323975 790.77398682 0.82741892]	[418.70846558 788.21722412 0.83417416]	[4.41872925e+02 7.59870239e+02 7.15065837e-01]
[416.07330322 131.28094482 0.91312528]	[421.27450562 213.44468689 0.93675172]	[357.14492798 215.97052002 0.88404214]	[336.68411255 321.23547363 0.88970834]	[333.9699707 418.6835022 0.88964975]	[482.96368408 213.31575012 0.86882401]	[518.75396729 313.40386963 0.83984584]	[531.5413208 403.38424683 0.82483298]	[439.20578003 421.31616211 0.7536211 ]	[398.06555176 426.37945557 0.70699793]	[416.15963745 585.52368164 0.85850322]	[436.68093872 749.60961914 0.83698213]	[480.34152222 418.72268677 0.74737644]	[493.06347656 582.74780273 0.84193772]	[506.00244141 754.78619385 0.77351916]	[398.25286865 115.93432617 0.94081825]	[423.84744263 113.42021179 0.92567503]	[380.15310669 131.3079071 0.95781589]	[441.91912842 126.20587158 0.8784951 ]	[5.16141602e+02 8.00962280e+02 7.32957006e-01]	[5.29036194e+02 7.90813416e+02 7.51641154e-01]	[5.00875641e+02 7.67574402e+02 7.23622441e-01]	[439.14263916 790.74639893 0.83764106]	[418.71957397 788.20147705 0.83822846]	[4.41853394e+02 7.59905396e+02 7.18136728e-01]
[416.05712891 131.3184967 0.91383511]	[421.25933838 213.46229553 0.9402597 ]	[357.14056396 215.98364258 0.88320911]	[336.67123413 321.26345825 0.88532048]	[333.94729614 418.71206665 0.88580042]	[482.93615723 213.32905579 0.87514281]	[518.73974609 313.43966675 0.8445015 ]	[531.53259277 405.84249878 0.82117081]	[439.19543457 421.32260132 0.74773276]	[398.0552063 426.38269043 0.7030493 ]	[416.16897583 585.56988525 0.84849048]	[436.67825317 749.66351318 0.83154744]	[480.32940674 418.72796631 0.74222732]	[490.53979492 582.75891113 0.83924311]	[508.44927979 757.32507324 0.76724023]	[398.23117065 115.974823 0.9345454 ]	[423.82498169 113.4359436 0.92610419]	[380.14657593 131.31340027 0.96386445]	[441.91818237 126.19326782 0.87807137]	[5.16189087e+02 8.03494934e+02 7.48641193e-01]	[5.31539978e+02 7.93264832e+02 7.56049871e-01]	[5.03286957e+02 7.67658386e+02 7.40924001e-01]	[439.13232422 790.7722168 0.83171099]	[418.71105957 788.22937012 0.83991075]	[4.41862610e+02 7.62442078e+02 7.19917238e-01]
[416.06051636 131.33624268 0.92055655]	[421.25076294 213.4929657 0.94111764]	[357.13650513 216.0078125 0.88221991]	[336.67242432 323.74169922 0.881787 ]	[333.94677734 418.7399292 0.89129448]	[482.9161377 213.35916138 0.88111842]	[518.73712158 313.46881104 0.84767413]	[529.05725098 405.86151123 0.82363355]	[439.18063354 423.79846191 0.74409515]	[398.03955078 428.9211731 0.70172387]	[416.16748047 585.53601074 0.85228521]	[436.68792725 749.69244385 0.82835305]	[480.31530762 421.18310547 0.74329078]	[490.52468872 582.77496338 0.83579981]	[508.44976807 754.76574707 0.77065355]	[398.23574829 116.0247879 0.92898464]	[423.80978394 113.46549988 0.92194229]	[380.15679932 131.3291626 0.96941787]	[441.90670776 126.19681549 0.88399857]	[5.13593262e+02 8.03495361e+02 7.48149693e-01]	[5.29004700e+02 7.93271973e+02 7.63592482e-01]	[5.03345612e+02 7.67546692e+02 7.21309245e-01]	[439.1423645 790.79925537 0.81673449]	[418.71615601 790.60742188 0.83090848]	[4.41893463e+02 7.62462830e+02 7.12239921e-01]
[416.07904053 131.36199951 0.92695028]	[421.24661255 213.50874329 0.94083154]	[357.13134766 216.03659058 0.88038027]	[336.67007446 323.75680542 0.88191986]	[333.94104004 418.74328613 0.89111048]	[482.90603638 213.3651886 0.88283306]	[518.72503662 313.50003052 0.84978765]	[529.04779053 405.88916016 0.82290936]	[439.19378662 423.85824585 0.74059939]	[398.06503296 431.47866821 0.70586497]	[416.14425659 588.06329346 0.83644092]	[436.68862915 749.7142334 0.82897568]	[480.32492065 421.23339844 0.74388176]	[487.98803711 582.81994629 0.84249818]	[508.44671631 757.35595703 0.76297796]	[398.2562561 118.47431946 0.92144257]	[423.81588745 113.50807953 0.91031677]	[380.1791687 131.35919189 0.97507131]	[441.88543701 126.25883484 0.89378864]	[5.11094177e+02 8.03518982e+02 7.52100766e-01]	[5.28980164e+02 7.93312683e+02 7.69273758e-01]	[5.03349304e+02 7.67633545e+02 7.31897831e-01]	[439.14318848 790.78918457 0.81477869]	[418.7180481 790.60748291 0.83173054]	[4.41897400e+02 7.62499390e+02 7.14071691e-01]
[416.05606079 131.40670776 0.92546761]	[421.25131226 213.53466797 0.93914449]	[357.14675903 216.04832458 0.88257164]	[336.66516113 323.78649902 0.87794805]	[333.9357605 418.71563721 0.89043677]	[482.90750122 213.39190674 0.8841083 ]	[518.70690918 313.53762817 0.84996635]	[529.06652832 408.39093018 0.81555319]	[439.18792725 426.35256958 0.73343623]	[398.06536865 431.51394653 0.70546204]	[416.12915039 588.08758545 0.82950634]	[439.06390381 749.75921631 0.82687175]	[480.30776978 421.26824951 0.74017274]	[485.4675293 582.83673096 0.8573038 ]	[506.01296997 757.39294434 0.76756865]	[398.2383728 118.55036163 0.91711175]	[423.80349731 115.91049957 0.903925 ]	[380.18490601 131.43731689 0.98225087]	[441.88024902 128.72979736 0.90744203]	[5.11059479e+02 8.03469299e+02 7.72200704e-01]	[5.26540222e+02 7.93305298e+02 7.90646136e-01]	[5.03345947e+02 7.67699280e+02 7.45017290e-01]	[439.13793945 790.79296875 0.81536418]	[418.71939087 790.61932373 0.8420018 ]	[4.44302826e+02 7.64979858e+02 7.17931509e-01]
[416.09106445 131.45083618 0.93160063]	[421.26312256 215.9234314 0.94025815]	[357.1505127 216.08874512 0.87819415]	[336.66671753 326.32925415 0.87329572]	[333.94006348 418.76885986 0.88832951]	[482.90936279 213.45178223 0.88828123]	[518.70111084 315.99212646 0.86624885]	[529.0546875 408.47198486 0.81679201]	[439.17254639 426.37286377 0.72612739]	[398.05477905 431.5317688 0.70090753]	[418.54788208 593.17138672 0.82087833]	[439.1178894 749.76660156 0.83649403]	[480.28982544 421.29971313 0.73486841]	[485.43554688 582.94372559 0.86249268]	[505.96002197 759.87475586 0.76862359]	[398.26586914 121.05461884 0.91156203]	[423.84963989 115.96604919 0.88524884]	[380.209198 131.46176147 0.98210084]	[441.909729 128.78352356 0.90270126]	[5.08448242e+02 8.03495178e+02 7.64147580e-01]	[5.26471802e+02 7.93342041e+02 7.72060335e-01]	[5.03303772e+02 7.70078552e+02 7.18654573e-01]	[439.13040161 790.81390381 0.81108421]	[418.7253418 790.63391113 0.84894687]	[4.44346191e+02 7.64989563e+02 7.20072865e-01]
[416.13357544 133.84405518 0.93659866]	[421.27728271 215.99333191 0.93972808]	[357.15966797 216.13540649 0.87214929]	[336.68383789 328.84490967 0.87068516]	[331.50668335 421.18896484 0.88358825]	[482.94403076 213.52812195 0.89105511]	[518.69970703 316.13330078 0.87453175]	[529.04876709 411.03347778 0.82159346]	[439.16693115 428.98803711 0.71975845]	[398.04272461 436.59100342 0.71392846]	[418.58480835 598.24462891 0.83240497]	[439.15957642 749.71533203 0.84739947]	[480.29730225 423.87265015 0.72578543]	[485.41174316 585.43884277 0.86684412]	[505.8821106 759.89398193 0.77534896]	[400.61477661 123.61008453 0.91212791]	[423.8890686 118.47595978 0.86250222]	[380.24365234 133.89964294 0.97763318]	[441.93835449 131.26620483 0.92166144]	[5.08472809e+02 8.06033142e+02 7.57901132e-01]	[5.26436707e+02 7.95860107e+02 7.54434288e-01]	[5.00818695e+02 7.70105835e+02 7.35827863e-01]	[439.18341064 790.76470947 0.82534772]	[421.15319824 788.23840332 0.84688044]	[4.44389862e+02 7.62489929e+02 7.09478676e-01]
[418.54425049 133.95137024 0.93603456]	[421.28491211 216.09414673 0.93382096]	[357.18460083 218.61746216 0.8565852 ]	[336.6867981 328.85943604 0.8642261 ]	[331.45697021 421.26089478 0.87794322]	[482.97332764 215.95916748 0.89161718]	[518.71307373 318.58126831 0.86934972]	[529.00439453 416.04071045 0.84503996]	[439.14404297 431.48706055 0.71429348]	[398.03155518 436.58810425 0.70821905]	[418.60305786 598.25653076 0.83428901]	[439.17114258 752.16546631 0.84166038]	[480.27444458 426.37329102 0.72594506]	[482.9654541 585.47711182 0.86651081]	[503.4703064 762.46740723 0.78030467]	[400.64572144 126.21124268 0.92302799]	[426.34274292 121.07977295 0.84841996]	[380.27246094 134.02926636 0.94887757]	[444.32025146 131.3928833 0.92342985]	[5.05897919e+02 8.08612488e+02 7.56211996e-01]	[5.23988281e+02 8.00992432e+02 7.32115984e-01]	[5.00785919e+02 7.70197449e+02 7.48382926e-01]	[439.23748779 790.79296875 0.79969186]	[421.19198608 790.62457275 0.83159345]	[4.44381592e+02 7.65006653e+02 7.07767546e-01]
[418.55862427 136.4239502 0.91682094]	[421.28555298 218.576828 0.91751033]	[357.18188477 221.13781738 0.8407582 ]	[336.67526245 331.41146851 0.86869991]	[331.43621826 421.34039307 0.86777306]	[485.37322998 216.07611084 0.88167506]	[518.7355957 318.68994141 0.86347163]	[529.0055542 416.13607788 0.85721242]	[439.14041138 434.03182983 0.7173475 ]	[398.02050781 436.64059448 0.71452522]	[418.62271118 600.75946045 0.84455156]	[439.15060425 749.73254395 0.84241134]	[480.27279663 428.92700195 0.72350681]	[482.92874146 585.49853516 0.86788785]	[503.39822388 765.00695801 0.78687036]	[400.66378784 128.75837708 0.9399606 ]	[426.37515259 126.15032959 0.8497504 ]	[380.30264282 136.45858765 0.92834938]	[444.35498047 133.78543091 0.92735732]	[5.03373657e+02 8.08750732e+02 7.87106156e-01]	[5.23882446e+02 8.06071350e+02 7.70325065e-01]	[5.00693726e+02 7.70299011e+02 6.76936805e-01]	[439.2600708 790.79425049 0.80691642]	[421.2038269 790.6272583 0.83586544]	[4.44347717e+02 7.62512817e+02 6.96124434e-01]
[418.62844849 144.12010193 0.88246363]	[421.315979 223.73228455 0.87796968]	[357.18664551 228.79019165 0.83127356]	[336.6605835 333.9864502 0.88935506]	[331.47485352 426.41827393 0.83009404]	[485.44415283 218.65827942 0.84410208]	[518.7401123 323.80462646 0.8254053 ]	[528.99053955 421.21707153 0.87177283]	[439.15213013 439.13687134 0.73708475]	[395.64031982 439.2644043 0.72319078]	[416.16827393 605.91320801 0.8512156 ]	[439.15942383 752.16290283 0.84004509]	[480.28265381 436.57687378 0.73035681]	[482.88250732 590.58789062 0.83328491]	[503.26675415 770.1451416 0.83679265]	[400.74221802 131.41453552 0.97360635]	[428.91256714 131.27496338 0.89180022]	[380.30831909 139.10798645 0.88098526]	[444.40951538 134.0247345 0.90001339]	[5.03317291e+02 8.11355957e+02 7.96567619e-01]	[523.79992676 808.6942749 0.81098771]	[4.98171722e+02 7.82961975e+02 6.82444215e-01]	[4.39221039e+02 7.93269714e+02 7.74936020e-01]	[421.15777588 790.67559814 0.82438385]	[4.44387543e+02 7.64989929e+02 6.98908389e-01]
[418.62875366 144.12049866 0.88259709]	[421.31588745 223.73551941 0.87780166]	[357.18652344 228.79255676 0.83136839]	[336.65518188 334.02713013 0.89312661]	[331.47473145 426.42700195 0.82930768]	[485.44467163 218.66091919 0.84353179]	[518.73571777 323.80169678 0.82572877]	[528.98535156 421.20742798 0.87194288]	[439.15081787 439.13699341 0.73737454]	[395.63928223 439.26519775 0.72402716]	[416.16656494 605.91064453 0.85095453]	[439.16796875 752.16809082 0.84179819]	[480.28146362 436.57598877 0.73042101]	[482.87701416 590.58734131 0.83465749]	[503.26513672 770.13818359 0.83693707]	[400.74261475 131.41435242 0.97358441]	[428.91235352 131.27505493 0.89169377]	[380.309021 139.10646057 0.88119668]	[444.40985107 134.02192688 0.90068394]	[5.03321503e+02 8.11358948e+02 7.97502220e-01]	[523.80285645 808.69549561 0.81207919]	[4.98166565e+02 7.82952026e+02 6.78873479e-01]	[4.39220795e+02 7.93268738e+02 7.73673356e-01]	[421.16000366 790.67333984 0.82369894]	[4.44398254e+02 7.64993408e+02 7.00344920e-01]
[418.62695312 146.73130798 0.89688575]	[421.33111572 228.84098816 0.88585401]	[357.20278931 231.3374939 0.85116649]	[336.62915039 334.07507324 0.90308273]	[331.47723389 431.48928833 0.82460904]	[485.42575073 223.74395752 0.82831162]	[518.76116943 326.37060547 0.82499218]	[529.01104736 421.30496216 0.86176181]	[439.10137939 439.16192627 0.73425239]	[395.57241821 439.28677368 0.71588731]	[416.14477539 603.48980713 0.85396695]	[439.15637207 752.16827393 0.83507872]	[480.24066162 436.6088562 0.72892195]	[482.82662964 593.12609863 0.83461916]	[503.23568726 772.7131958 0.82906538]	[400.76849365 133.83799744 0.96380806]	[428.92428589 131.40266418 0.90816218]	[380.33224487 146.72093201 0.87265605]	[444.41955566 136.56208801 0.8632983 ]	[5.03291870e+02 8.13838928e+02 7.67180920e-01]	[5.21389282e+02 8.11168640e+02 7.89047301e-01]	[4.98136108e+02 7.88013428e+02 6.84096575e-01]	[4.39169708e+02 7.93297546e+02 7.61495113e-01]	[418.74926758 790.67486572 0.8157686 ]	[4.44406006e+02 7.65007385e+02 7.00295746e-01]
[418.62564087 151.76879883 0.92942542]	[421.34420776 231.44281006 0.90705514]	[357.20721436 233.86079407 0.86712968]	[336.59841919 339.04251099 0.92943782]	[331.40167236 436.54940796 0.83899313]	[485.44274902 231.37110901 0.83989245]	[518.79040527 333.97918701 0.85130912]	[528.98223877 423.81106567 0.8483153 ]	[439.081604 441.76504517 0.73670107]	[395.53781128 444.31228638 0.70258343]	[416.13235474 605.99365234 0.85146838]	[439.17504883 749.77374268 0.83876717]	[480.24649048 439.21948242 0.73731709]	[482.78088379 598.28649902 0.85883021]	[500.83459473 770.24713135 0.83201581]	[400.7494812 134.0219574 0.94468695]	[428.96282959 133.90687561 0.89688158]	[380.32037354 149.31954956 0.9015975 ]	[446.88119507 141.64216614 0.83444077]	[5.00881042e+02 8.16366516e+02 7.58355021e-01]	[5.21333130e+02 8.11233582e+02 7.75273025e-01]	[4.93075928e+02 7.85526917e+02 6.40017509e-01]	[4.39111633e+02 7.93346375e+02 7.70817518e-01]	[418.73513794 790.68389893 0.82658744]	[4.44440033e+02 7.64975586e+02 6.95063114e-01]
[418.64102173 151.92500305 0.95343184]	[421.30960083 233.93644714 0.93062603]	[357.17111206 234.04145813 0.88125181]	[336.6088562 339.23547363 0.91640413]	[328.88552856 436.68896484 0.85948205]	[485.40853882 233.876297 0.86462307]	[521.15637207 336.55264282 0.87558419]	[528.98059082 428.96868896 0.82401431]	[436.7020874 444.35571289 0.7196098 ]	[395.54370117 446.94430542 0.6937589 ]	[416.12625122 608.56066895 0.82916123]	[439.16442871 749.73419189 0.84422165]	[480.21087646 441.80548096 0.73547375]	[482.75106812 600.84100342 0.87096989]	[500.80239868 775.32531738 0.78936458]	[400.76281738 136.58137512 0.91035092]	[428.98809814 136.42939758 0.86921847]	[380.35675049 151.87876892 0.9433403 ]	[444.45294189 149.23258972 0.85783076]	[5.00760742e+02 8.21504272e+02 7.39280164e-01]	[5.21239746e+02 8.13812195e+02 7.48317778e-01]	[4.93081879e+02 7.88157349e+02 6.18623972e-01]	[4.39114319e+02 7.93347290e+02 7.66626477e-01]	[418.74612427 790.67358398 0.81951183]	[4.44434509e+02 7.62448303e+02 6.67445838e-01]
[418.65551758 154.39096069 0.95592523]	[421.35171509 236.46888733 0.9287712 ]	[357.21600342 236.55038452 0.88423872]	[336.6111145 341.82394409 0.87458307]	[328.84280396 439.18008423 0.86765736]	[485.41384888 234.03938293 0.87968791]	[521.15960693 339.06039429 0.87339395]	[526.55285645 434.06573486 0.836532 ]	[439.06567383 449.45068359 0.70280182]	[395.58789062 454.55938721 0.68688822]	[416.12124634 616.26843262 0.81333792]	[439.16958618 749.73706055 0.83974439]	[480.20462036 444.3968811 0.72277713]	[480.35443115 603.45074463 0.88978422]	[5.00737183e+02 7.85577454e+02 7.84669995e-01]	[400.78793335 144.14260864 0.89981914]	[428.95098877 139.02685547 0.84678978]	[382.78198242 154.37886047 0.93357474]	[446.87423706 151.79170227 0.89121246]	[5.03287689e+02 8.29144592e+02 7.49957919e-01]	[5.21296387e+02 8.21504883e+02 7.40945637e-01]	[4.87961548e+02 7.93255737e+02 6.22780859e-01]	[4.39126434e+02 7.93331482e+02 7.68387079e-01]	[418.77471924 790.67199707 0.81278586]	[4.46874695e+02 7.62460449e+02 6.48645401e-01]
[418.70141602 157.01454163 0.92386061]	[421.34634399 239.04930115 0.9129324 ]	[359.58596802 239.16401672 0.85165524]	[336.62265015 346.84912109 0.86745888]	[328.85736084 441.77304077 0.87329298]	[485.45346069 236.5836792 0.86850917]	[521.20703125 341.71484375 0.85626936]	[528.96520996 439.12158203 0.87560886]	[439.08566284 454.61645508 0.71512645]	[395.59957886 457.16604614 0.70216346]	[416.10223389 621.3369751 0.83003092]	[439.16964722 749.722229 0.8428089 ]	[480.21478271 452.06561279 0.71761942]	[480.36636353 608.56066895 0.85637426]	[5.00685852e+02 7.88125793e+02 7.83984542e-01]	[400.79360962 149.30419922 0.93812364]	[428.99597168 146.76228333 0.85327774]	[382.78479004 156.98527527 0.89411807]	[444.45275879 154.31967163 0.91027826]	[5.03348633e+02 8.31695129e+02 7.51272559e-01]	[5.21318054e+02 8.26587769e+02 7.58275688e-01]	[4.85427643e+02 7.95813293e+02 6.10041618e-01]	[4.39152893e+02 7.93344543e+02 7.89402008e-01]	[421.16082764 790.67004395 0.82384723]	[4.44437256e+02 7.59921692e+02 6.55229926e-01]
[418.73632812 162.16314697 0.89581883]	[421.37844849 241.70281982 0.87382007]	[359.59152222 244.25584412 0.82840621]	[336.63302612 351.94326782 0.87175107]	[326.3734436 444.33602905 0.84046668]	[487.94882202 239.15058899 0.8317259 ]	[521.2074585 341.78884888 0.84272176]	[528.96258545 441.6930542 0.88068396]	[439.08181763 459.64941406 0.73263252]	[395.59069824 459.72793579 0.71816552]	[416.08215332 623.82366943 0.84362698]	[439.17895508 749.76104736 0.8390947 ]	[480.21832275 457.15734863 0.72606045]	[480.36386108 613.64489746 0.84317511]	[4.98240814e+02 7.88149658e+02 7.72959471e-01]	[400.84979248 151.89802551 0.95275414]	[431.48931885 151.76812744 0.88388497]	[382.7973938 159.57435608 0.8717919 ]	[446.8706665 154.48286438 0.89713424]	[5.00797943e+02 8.31807800e+02 7.16997266e-01]	[5.18791931e+02 8.29130798e+02 7.35699892e-01]	[4.85379883e+02 7.95854004e+02 6.01949573e-01]	[4.39183380e+02 7.95827698e+02 7.70604730e-01]	[421.1862793 790.71832275 0.81687647]	[4.46874420e+02 7.62455261e+02 6.46226048e-01]
[418.66622925 169.74862671 0.90439171]	[423.7789917 251.82043457 0.87141627]	[359.59640503 251.89360046 0.85156524]	[336.59085083 354.59066772 0.89729017]	[326.29937744 446.9581604 0.82057983]	[487.96008301 246.78923035 0.81069624]	[521.25195312 349.37207031 0.83048964]	[528.96325684 441.92160034 0.85855681]	[439.05661011 462.24957275 0.73318285]	[395.52325439 462.29510498 0.71039432]	[416.12591553 624.00201416 0.85864186]	[439.23352051 749.74938965 0.84022063]	[480.2149353 459.78192139 0.73568076]	[480.31884766 623.81677246 0.87364262]	[4.98147705e+02 7.90661987e+02 7.79434800e-01]	[400.81912231 154.38668823 0.95178658]	[428.97821045 151.93763733 0.90349364]	[382.74530029 167.26823425 0.85540617]	[446.9105835 157.04681396 0.85647917]	[5.00693665e+02 8.34328369e+02 6.97609663e-01]	[5.18707581e+02 8.29272766e+02 7.18827665e-01]	[4.82910187e+02 7.98405640e+02 5.89198411e-01]	[4.39152496e+02 7.98373108e+02 7.51971185e-01]	[418.75595093 790.74230957 0.80050296]	[4.49427704e+02 7.59927917e+02 6.31081998e-01]
[418.66149902 172.37483215 0.942904 ]	[421.39810181 254.37480164 0.90577734]	[359.58737183 254.43367004 0.8722204 ]	[336.57949829 359.57763672 0.92215729]	[323.82122803 454.57064819 0.83239037]	[487.97775269 251.97174072 0.82872611]	[521.26257324 357.0062561 0.86640447]	[528.97180176 449.4682312 0.82841283]	[436.67877197 464.89440918 0.72471088]	[395.5032959 464.92077637 0.6984694 ]	[416.12316895 626.48284912 0.85866421]	[439.26519775 752.17297363 0.83954185]	[480.20394897 464.85351562 0.73420107]	[480.27484131 623.81311035 0.86683697]	[4.98124756e+02 7.90716553e+02 7.67991781e-01]	[400.82327271 157.01904297 0.91052675]	[428.99365234 154.51629639 0.88063955]	[382.79275513 172.28250122 0.88958871]	[446.94442749 162.17411804 0.82679588]	[4.95673187e+02 8.34385925e+02 6.43011332e-01]	[5.16161133e+02 8.31736572e+02 6.82606876e-01]	[4.85373077e+02 8.00936584e+02 5.72272301e-01]	[4.39139526e+02 7.98404114e+02 7.44313598e-01]	[418.76824951 790.77331543 0.7955125 ]	[4.49506042e+02 7.62420471e+02 6.45062089e-01]
[418.6953125 174.89553833 0.95132488]	[423.78222656 254.58305359 0.91403073]	[359.61257935 256.96643066 0.88227248]	[336.56027222 359.73135376 0.90778625]	[323.77926636 459.64953613 0.87420845]	[487.98471069 254.53700256 0.85645139]	[521.24090576 359.60430908 0.8856985 ]	[526.52893066 457.11206055 0.86488593]	[436.63934326 467.47402954 0.70898688]	[393.05770874 467.47366333 0.68368334]	[416.15402222 626.43218994 0.86410707]	[439.27764893 752.20556641 0.833974 ]	[480.17044067 467.46496582 0.71784413]	[480.27444458 626.40484619 0.87261522]	[4.98155914e+02 8.06020935e+02 7.44703829e-01]	[400.85171509 162.15313721 0.8850497 ]	[431.48760986 157.10261536 0.84831822]	[382.84747314 172.47677612 0.91018248]	[446.96682739 169.86190796 0.86762798]	[5.00682190e+02 8.47124878e+02 6.90464377e-01]	[5.16212463e+02 8.36935486e+02 6.90549791e-01]	[4.85383514e+02 8.11210632e+02 5.90209782e-01]	[4.39134766e+02 7.95880859e+02 7.46985435e-01]	[418.76742554 790.74743652 0.80643463]	[4.52033630e+02 7.62443542e+02 6.31006718e-01]
[418.77227783 177.55589294 0.91670811]	[423.79522705 257.1751709 0.90074205]	[359.6546936 259.62759399 0.85561663]	[336.55194092 364.8374939 0.86800075]	[321.28924561 459.81726074 0.90358448]	[488.01544189 257.10708618 0.85001248]	[521.28503418 362.31719971 0.86493975]	[526.51489258 459.76062012 0.89158857]	[436.69732666 472.53320312 0.71437949]	[395.54614258 472.53384399 0.69212198]	[418.58789062 626.62005615 0.85990876]	[441.66278076 752.3112793 0.83183932]	[480.21148682 472.53582764 0.71817577]	[480.31011963 629.10198975 0.85727066]	[4.95629639e+02 8.08686462e+02 7.63249934e-01]	[403.2437439 169.81529236 0.91577125]	[431.55352783 167.26705933 0.84982085]	[382.88067627 175.0436554 0.89578837]	[449.47241211 172.45350647 0.91542685]	[5.00701477e+02 8.52229980e+02 7.39337862e-01]	[5.18668701e+02 8.47144165e+02 7.28182197e-01]	[4.82841125e+02 8.16373474e+02 6.17557347e-01]	[4.39115967e+02 7.98407288e+02 7.25373745e-01]	[4.18745514e+02 7.90794312e+02 7.88593233e-01]	[4.52045349e+02 7.64987610e+02 6.48457706e-01]
[418.80166626 190.25376892 0.90810645]	[423.88510132 269.8742981 0.8499428 ]	[359.65682983 269.91067505 0.83659166]	[336.5395813 372.52688599 0.87317073]	[323.73162842 464.90859985 0.84994525]	[493.06124878 267.30148315 0.79373384]	[521.33691406 372.52557373 0.84764874]	[526.47497559 464.92156982 0.85556257]	[436.665802 480.17962646 0.74231327]	[393.06771851 480.17858887 0.71560812]	[418.64379883 639.27435303 0.83535683]	[439.32189941 752.20751953 0.84151161]	[480.18362427 480.19720459 0.73413754]	[480.20422363 641.9241333 0.86159855]	[4.95636932e+02 8.18941162e+02 7.41905093e-01]	[403.31750488 174.88121033 0.93577766]	[434.09509277 172.43753052 0.91178298]	[385.29452515 185.23071289 0.8309195 ]	[452.04269409 177.5275116 0.86067307]	[4.95655334e+02 8.54858521e+02 7.03648210e-01]	[5.13616760e+02 8.52221436e+02 7.52215385e-01]	[4.85381409e+02 8.29242310e+02 6.25926435e-01]	[4.39158997e+02 8.00946228e+02 6.95857465e-01]	[4.18738373e+02 7.93239258e+02 7.64417470e-01]	[4.52034851e+02 7.59895630e+02 6.27605736e-01]
[418.79632568 192.83972168 0.93174779]	[426.34115601 272.48233032 0.87259555]	[359.70065308 272.48596191 0.85112995]	[336.53613281 377.50958252 0.89699972]	[321.29675293 467.48855591 0.83885705]	[493.09863281 272.43130493 0.8126837 ]	[521.34729004 377.52316284 0.87356359]	[526.46057129 472.5461731 0.84187144]	[436.63699341 480.33660889 0.74470097]	[393.05276489 480.32623291 0.72273409]	[418.66766357 641.93218994 0.86142403]	[439.32598877 752.20355225 0.84466392]	[480.15689087 482.77301025 0.73707741]	[480.21417236 644.42932129 0.88342988]	[4.93090881e+02 8.26604370e+02 7.56848216e-01]	[403.35510254 175.08795166 0.90453219]	[436.55383301 174.96385193 0.9058525 ]	[385.34179688 190.30982971 0.84741724]	[454.6111145 182.65432739 0.84437108]	[4.90540802e+02 8.59993347e+02 6.68414116e-01]	[5.08493134e+02 8.54850098e+02 7.22010493e-01]	[4.85385834e+02 8.31824585e+02 6.29035413e-01]	[4.39134521e+02 8.00935974e+02 7.20505893e-01]	[4.18732971e+02 7.93221497e+02 7.90799558e-01]	[4.52055481e+02 7.57388611e+02 6.36361301e-01]
[418.79464722 192.83874512 0.93162823]	[426.34204102 272.48483276 0.87200677]	[359.7019043 272.48599243 0.85056114]	[336.53079224 377.50143433 0.89501977]	[321.29272461 467.49172974 0.83925617]	[493.09436035 272.43341064 0.81260592]	[521.34832764 377.55172729 0.88114059]	[526.4630127 472.559021 0.84270096]	[436.63980103 482.74676514 0.74510503]	[393.05041504 480.33737183 0.7228843 ]	[418.66748047 641.9286499 0.86225295]	[439.32226562 752.20855713 0.84497541]	[480.15969849 482.78012085 0.73847675]	[480.2119751 644.43188477 0.88365018]	[4.93087860e+02 8.26597839e+02 7.57451892e-01]	[403.35662842 175.08703613 0.90438831]	[436.55062866 174.96530151 0.90546978]	[385.34429932 190.30958557 0.84576404]	[454.60751343 182.6583252 0.8436262 ]	[4.90563324e+02 8.59990540e+02 6.75215304e-01]	[5.08515533e+02 8.54845886e+02 7.28237689e-01]	[4.85376038e+02 8.31821960e+02 6.31488383e-01]	[4.39146179e+02 8.00927368e+02 7.20004678e-01]	[4.18741913e+02 7.93220825e+02 7.90705979e-01]	[4.52046600e+02 7.57384338e+02 6.38226151e-01]
[421.17718506 192.99360657 0.94998735]	[423.90060425 274.96621704 0.8968116 ]	[359.6973877 275.00509644 0.86733747]	[336.52810669 377.73171997 0.92080081]	[321.24945068 475.09158325 0.85518634]	[493.10113525 274.93777466 0.83417833]	[521.31915283 380.1388855 0.89554042]	[526.46289062 477.65866089 0.87753874]	[436.61993408 482.91836548 0.73308229]	[393.03671265 482.88308716 0.71654749]	[418.70599365 641.85906982 0.85698009]	[439.32540894 752.20275879 0.84509236]	[480.14569092 485.38043213 0.72373307]	[480.21408081 647.00585938 0.88879174]	[4.93135559e+02 8.29130798e+02 7.72456050e-01]	[403.39807129 177.62141418 0.87401974]	[436.61904907 177.50700378 0.89930922]	[387.91268921 192.8293457 0.86692238]	[457.08935547 190.30657959 0.8799119 ]	[4.93061371e+02 8.62570496e+02 6.83554471e-01]	[5.08542023e+02 8.57381775e+02 7.32257247e-01]	[4.85412964e+02 8.34352478e+02 6.20129764e-01]	[4.39157318e+02 7.98413452e+02 7.24967301e-01]	[418.75427246 790.81726074 0.79238796]	[4.52025269e+02 7.59867859e+02 6.36152089e-01]
[421.21676636 195.48002625 0.94525081]	[426.36386108 275.11157227 0.89479458]	[359.73852539 275.11083984 0.86260158]	[336.55975342 380.10147095 0.91998804]	[321.23327637 477.66213989 0.87602884]	[493.13153076 275.11203003 0.84687757]	[521.31982422 380.24487305 0.8884632 ]	[526.44281006 480.315979 0.89948547]	[436.60507202 485.36538696 0.72534126]	[392.99874878 482.91012573 0.7095871 ]	[418.7855835 644.38604736 0.87192261]	[439.32220459 752.22668457 0.84717113]	[480.15054321 485.40936279 0.71740615]	[480.21612549 649.53912354 0.86473984]	[4.90558594e+02 8.29261047e+02 7.78423786e-01]	[405.82357788 185.17857361 0.85484636]	[436.62982178 180.14233398 0.87929398]	[390.42092896 193.00991821 0.87745297]	[457.07492065 192.87301636 0.9067741 ]	[4.90533813e+02 8.65091492e+02 7.10755706e-01]	[5.08456146e+02 8.59939148e+02 7.42386699e-01]	[4.85368134e+02 8.36926758e+02 6.33470595e-01]	[4.39147339e+02 8.00937134e+02 7.31960177e-01]	[418.74884033 793.21722412 0.79356289]	[4.49513672e+02 7.59880676e+02 6.46357298e-01]
[421.26522827 198.03489685 0.91415441]	[426.39813232 277.61447144 0.88682723]	[359.78048706 277.61206055 0.85680223]	[336.56008911 380.26757812 0.9071877 ]	[321.22964478 480.15771484 0.89356828]	[495.60913086 277.63369751 0.8443104 ]	[521.34350586 382.86062622 0.86292452]	[526.40252686 482.81982422 0.9028011 ]	[436.62850952 487.93026733 0.71648985]	[393.00094604 485.4208374 0.69875747]	[421.17254639 644.34234619 0.86558598]	[441.67102051 752.2354126 0.85170519]	[480.18173218 487.99691772 0.71137232]	[480.17214966 652.15075684 0.84010392]	[4.93092438e+02 8.31757629e+02 7.78313160e-01]	[405.8793335 190.27926636 0.86335266]	[436.64904785 185.22732544 0.87513041]	[390.46673584 195.49954224 0.87821662]	[457.11941528 192.92971802 0.92768335]	[4.90552002e+02 8.67633423e+02 6.95458949e-01]	[5.06019409e+02 8.62562256e+02 7.32878685e-01]	[4.85440491e+02 8.42048340e+02 6.02471471e-01]	[4.39113068e+02 8.00980225e+02 7.38662779e-01]	[418.73318481 793.22961426 0.79692328]	[4.51998596e+02 7.57389221e+02 6.40323400e-01]
[421.31210327 200.62272644 0.87809294]	[426.45303345 277.70547485 0.8685534 ]	[362.24404907 277.69152832 0.84344381]	[336.55801392 382.75524902 0.89730507]	[321.22485352 480.22085571 0.90209436]	[495.69741821 280.12561035 0.83677268]	[521.36682129 387.89031982 0.85052878]	[526.40014648 482.92294312 0.89183211]	[436.61859131 490.54107666 0.71813017]	[392.99072266 487.97128296 0.6962688 ]	[421.23617554 644.50512695 0.87827206]	[441.72570801 752.27697754 0.85311234]	[480.15335083 493.12408447 0.71568698]	[480.19396973 657.29321289 0.83073658]	[4.90564667e+02 8.31718140e+02 7.78597653e-01]	[408.43356323 192.79438782 0.87961435]	[439.0663147 190.33909607 0.90414327]	[393.00152588 195.6378479 0.87347782]	[457.15304565 195.39859009 0.93066221]	[4.90521667e+02 8.67607300e+02 7.14168727e-01]	[5.08447479e+02 8.62530579e+02 7.43558049e-01]	[4.85353058e+02 8.41998840e+02 6.23202205e-01]	[4.36639404e+02 8.03555725e+02 7.36583471e-01]	[4.18695557e+02 7.93282959e+02 7.91797698e-01]	[4.52062500e+02 7.59877380e+02 6.50351942e-01]
[421.3119812 200.62254333 0.87820607]	[428.90844727 277.70840454 0.86823732]	[362.24319458 277.69033813 0.84345263]	[336.56057739 382.76306152 0.89720917]	[321.22601318 480.22250366 0.90207124]	[498.12823486 280.13015747 0.83690798]	[521.36608887 387.89825439 0.8505742 ]	[526.4029541 482.92016602 0.89153183]	[436.62039185 490.53881836 0.71864825]	[392.99490356 487.96972656 0.69647199]	[421.23376465 644.5045166 0.87898397]	[441.72848511 752.27392578 0.8529579 ]	[480.1534729 493.12289429 0.71600509]	[480.19232178 657.29705811 0.83085895]	[4.90567657e+02 8.31718079e+02 7.78291941e-01]	[408.43460083 192.79550171 0.87984055]	[439.06518555 190.33944702 0.90369534]	[393.00717163 195.63766479 0.87405127]	[457.15194702 195.39796448 0.93042481]	[4.90521942e+02 8.67607971e+02 7.13461936e-01]	[5.08447266e+02 8.62531677e+02 7.43126273e-01]	[4.85358398e+02 8.41997742e+02 6.21160328e-01]	[4.36640350e+02 8.03554871e+02 7.37070084e-01]	[4.18696564e+02 7.93282776e+02 7.91228473e-01]	[4.52070038e+02 7.59873535e+02 6.48874700e-01]
[421.31161499 200.62278748 0.87820274]	[426.45346069 277.70666504 0.86797881]	[362.24661255 277.69192505 0.8431887 ]	[336.55801392 382.7484436 0.89952111]	[321.21905518 480.22186279 0.90335906]	[495.69998169 280.13217163 0.83501053]	[521.36749268 387.89413452 0.8490901 ]	[526.4019165 482.91906738 0.89127856]	[436.62008667 490.55029297 0.71862692]	[392.99169922 487.98513794 0.69517064]	[421.23199463 644.50891113 0.87887037]	[441.73059082 752.28363037 0.85116005]	[480.15423584 495.60345459 0.71662539]	[480.18115234 657.30767822 0.82909769]	[4.90556946e+02 8.31715637e+02 7.78638601e-01]	[408.43496704 192.79637146 0.87995815]	[439.06478882 190.34011841 0.90363419]	[393.00506592 195.63735962 0.87392265]	[457.15097046 195.39985657 0.93027353]	[4.90526917e+02 8.67616638e+02 7.17599034e-01]	[5.08452972e+02 8.62534241e+02 7.44915128e-01]	[4.85356812e+02 8.41986938e+02 6.24521255e-01]	[4.36639862e+02 8.03561340e+02 7.38681793e-01]	[4.18696503e+02 7.93285583e+02 7.92168081e-01]	[4.52077026e+02 7.59889282e+02 6.44150734e-01]
[421.3427124 205.69607544 0.85742778]	[428.97463989 280.22091675 0.84280401]	[362.28320312 280.22396851 0.82417351]	[336.54165649 385.31460571 0.87771821]	[321.23193359 480.32131958 0.91273475]	[498.15795898 282.73110962 0.81650585]	[521.3661499 387.92138672 0.84083676]	[526.44396973 485.38128662 0.86957663]	[436.65158081 495.63793945 0.73028398]	[393.0579834 493.09985352 0.69747829]	[421.34677124 647.01080322 0.86261356]	[441.73727417 752.31011963 0.85234112]	[480.16491699 498.1607666 0.72573608]	[480.18273926 662.43695068 0.84716433]	[4.93077301e+02 8.31826660e+02 7.75688350e-01]	[410.94250488 192.89582825 0.89481598]	[439.11190796 192.84075928 0.93879867]	[393.05093384 198.13943481 0.86246669]	[459.6003418 195.54693604 0.93258065]	[4.90548065e+02 8.67640503e+02 6.80227280e-01]	[5.05997284e+02 8.65058716e+02 7.24525034e-01]	[4.85418549e+02 8.47052246e+02 6.24336660e-01]	[4.36584564e+02 8.03568176e+02 7.51716137e-01]	[418.67019653 793.28747559 0.80776924]	[4.52082733e+02 7.59948547e+02 6.63192749e-01]
[423.88208008 213.32406616 0.89860189]	[434.06167603 292.88522339 0.8408761 ]	[362.33184814 290.36499023 0.79879588]	[336.57446289 387.91122437 0.87001079]	[321.27874756 482.85449219 0.88639647]	[500.65628052 292.90533447 0.8321467 ]	[521.36846924 398.05316162 0.85965729]	[526.44061279 495.63088989 0.85963285]	[436.65484619 500.6940918 0.74531299]	[393.05374146 498.21963501 0.71036458]	[423.83688354 647.10406494 0.83943319]	[441.74890137 754.80401611 0.85417378]	[480.16281128 500.77096558 0.73396945]	[480.25814819 664.94842529 0.86020118]	[4.93133453e+02 8.31774109e+02 7.80842602e-01]	[416.02542114 195.5065155 0.91405624]	[439.31558228 195.47024536 0.96727562]	[395.63357544 208.31733704 0.86463046]	[459.77398682 203.1872406 0.89212966]	[4.87974060e+02 8.67713989e+02 6.94895327e-01]	[5.05928864e+02 8.65142639e+02 7.33832240e-01]	[4.87961823e+02 8.44522827e+02 6.11537933e-01]	[4.34099518e+02 8.06037231e+02 7.40970433e-01]	[4.18673950e+02 7.93326172e+02 7.91670620e-01]	[4.52051453e+02 7.62461182e+02 6.64163411e-01]
[426.3661499 213.41333008 0.90274191]	[434.08648682 293.01831055 0.86771238]	[364.80038452 292.94113159 0.80367666]	[336.5824585 393.00402832 0.87810344]	[323.72198486 485.34796143 0.85510117]	[500.65466309 293.02481079 0.84068501]	[521.37835693 398.16830444 0.87230599]	[526.44372559 498.2605896 0.89248651]	[436.6519165 500.7880249 0.7575978]	[395.49331665 500.73922729 0.72503084]	[423.83782959 647.10198975 0.84122807]	[441.74502563 754.77508545 0.85595495]	[480.14526367 500.85751343 0.73934877]	[480.24740601 664.93591309 0.85971171]	[4.95612579e+02 8.31749878e+02 7.84291685e-01]	[416.11392212 195.63078308 0.90260029]	[441.70251465 195.56106567 0.95327967]	[398.08584595 210.86862183 0.90546113]	[459.8013916 208.30285645 0.8990407 ]	[4.87963562e+02 8.67689575e+02 6.85495436e-01]	[5.05915894e+02 8.65127075e+02 7.22235858e-01]	[4.87977386e+02 8.42010254e+02 6.04614377e-01]	[4.34077667e+02 8.06008545e+02 7.45582104e-01]	[418.66168213 793.29656982 0.80493528]	[4.52066376e+02 7.62449219e+02 6.59917235e-01]
[426.41778564 213.51412964 0.90189755]	[434.10766602 295.46362305 0.88240224]	[364.80990601 293.02005005 0.80691284]	[336.57516479 395.56155396 0.89131248]	[323.73168945 487.94680786 0.8325116 ]	[500.69216919 295.54364014 0.86616004]	[521.36395264 398.17520142 0.87712562]	[526.4385376 500.80862427 0.90415514]	[436.61431885 503.27706909 0.75153804]	[393.01907349 500.83944702 0.72558385]	[423.85577393 649.67150879 0.81860036]	[441.74832153 754.79675293 0.85659534]	[480.13705444 503.35046387 0.73656642]	[480.27319336 667.48187256 0.86091 ]	[4.95670349e+02 8.31826843e+02 7.82947600e-01]	[416.1652832 198.10559082 0.8870728 ]	[441.73800659 195.63442993 0.93788493]	[398.16586304 213.30607605 0.92282432]	[462.18731689 210.79257202 0.90533686]	[4.90498566e+02 8.70172791e+02 6.91534042e-01]	[5.05981079e+02 8.67634277e+02 7.33476162e-01]	[4.90511566e+02 8.44591614e+02 6.04071081e-01]	[4.34076691e+02 8.06005188e+02 7.51069665e-01]	[418.66427612 793.29309082 0.81428039]	[4.52074829e+02 7.62477905e+02 6.69476867e-01]
[428.93325806 215.95924377 0.89925611]	[434.12133789 295.55761719 0.88753855]	[364.83792114 295.46469116 0.81065983]	[336.55209351 398.08041382 0.91118252]	[321.30142212 490.5418396 0.8300938 ]	[500.73275757 298.01022339 0.87655067]	[521.3503418 400.72683716 0.86306566]	[526.41412354 503.26153564 0.9033457 ]	[436.59353638 503.33682251 0.75010115]	[392.9760437 503.29846191 0.72202718]	[423.82098389 649.67449951 0.81696749]	[441.74441528 754.77093506 0.85764718]	[480.14556885 503.40539551 0.73083925]	[480.29507446 667.53326416 0.85772496]	[4.95690125e+02 8.34351929e+02 7.65784144e-01]	[418.57522583 200.66322327 0.87987798]	[441.78182983 198.1423645 0.90986073]	[398.16873169 213.40351868 0.94093746]	[462.2517395 213.304245 0.93069887]	[4.95609741e+02 8.70248962e+02 7.01139927e-01]	[5.08523468e+02 8.67688171e+02 7.28218019e-01]	[4.87997070e+02 8.49586609e+02 6.04663253e-01]	[4.34111847e+02 8.03543274e+02 7.38421917e-01]	[418.69119263 793.27282715 0.80938369]	[4.52069672e+02 7.62450317e+02 6.72657967e-01]
[431.47412109 218.53149414 0.87329191]	[436.57330322 298.03677368 0.90020281]	[367.38442993 295.57943726 0.81140023]	[336.56228638 398.26174927 0.91591799]	[321.29919434 498.11499023 0.84985209]	[500.80734253 298.17163086 0.87202603]	[521.35131836 400.82720947 0.84579551]	[526.39788818 503.39212036 0.89773905]	[436.62155151 503.43856812 0.74159926]	[392.99224854 503.37893677 0.71985322]	[423.88192749 657.24871826 0.80114567]	[441.75454712 754.82080078 0.85388064]	[480.16351318 505.94961548 0.7201553 ]	[480.31610107 670.1270752 0.83991945]	[4.98187317e+02 8.39402039e+02 7.68413723e-01]	[418.644104 208.24485779 0.89764762]	[441.88571167 205.74822998 0.8796311 ]	[398.23190308 213.54418945 0.95178986]	[462.3711853 213.50271606 0.96072364]	[4.95618408e+02 8.72698853e+02 7.04759955e-01]	[5.08509705e+02 8.70190430e+02 7.47816801e-01]	[4.93065155e+02 8.49735840e+02 6.04012132e-01]	[4.34119995e+02 8.06002747e+02 7.42575347e-01]	[418.69497681 793.29888916 0.81195658]	[4.52071350e+02 7.62480835e+02 6.67222142e-01]
[431.4743042 218.53173828 0.87303549]	[436.5741272 298.03396606 0.90020049]	[367.38433838 295.57672119 0.81131232]	[336.56219482 398.26351929 0.91557342]	[321.30023193 495.69815063 0.84928197]	[500.80593872 298.1678772 0.87251037]	[521.35675049 400.83361816 0.83941543]	[526.39453125 503.39230347 0.89814436]	[436.62554932 503.43234253 0.7425127 ]	[392.99893188 503.37420654 0.72001076]	[423.88037109 657.24249268 0.80163807]	[441.75448608 754.8225708 0.85358751]	[480.16409302 505.94021606 0.72108757]	[480.31149292 670.09124756 0.84197474]	[4.98187469e+02 8.39402161e+02 7.68560767e-01]	[418.64416504 208.2421875 0.89738369]	[441.88534546 205.74653625 0.87948292]	[398.23052979 213.53974915 0.95074844]	[462.37136841 213.5014801 0.95902801]	[4.95614166e+02 8.72700439e+02 7.04873383e-01]	[5.08506042e+02 8.70192261e+02 7.49059200e-01]	[4.93067719e+02 8.49734924e+02 6.03769064e-01]	[4.34122253e+02 8.06000122e+02 7.41931975e-01]	[418.69671631 793.29614258 0.81216174]	[4.52073334e+02 7.62483215e+02 6.67518139e-01]
[431.54528809 218.60636902 0.86622024]	[436.6137085 298.11373901 0.90390515]	[367.42092896 295.64608765 0.8113029 ]	[336.58602905 398.26901245 0.91597283]	[323.71740723 498.1663208 0.85656327]	[500.84597778 300.62698364 0.86504692]	[521.37731934 403.31985474 0.8247593 ]	[524.0267334 503.44467163 0.8940475 ]	[436.63171387 505.88626099 0.74201101]	[392.99975586 503.41445923 0.71896636]	[426.43869019 662.39489746 0.80388844]	[441.76889038 757.30969238 0.85421914]	[480.17507935 505.97052002 0.72440916]	[480.32858276 672.72070312 0.82879686]	[4.98167847e+02 8.44555603e+02 7.68061697e-01]	[418.67672729 208.35862732 0.90962565]	[441.92669678 208.27458191 0.87313551]	[398.26864624 215.94692993 0.94510525]	[462.39712524 213.55203247 0.95088148]	[4.95654663e+02 8.72824829e+02 7.19518721e-01]	[5.08551025e+02 8.70301758e+02 7.60240257e-01]	[4.90546204e+02 8.52250977e+02 6.11644924e-01]	[4.36586060e+02 8.03551575e+02 7.44024694e-01]	[418.70440674 793.28314209 0.81709802]	[4.52074432e+02 7.62509033e+02 6.71374321e-01]
[434.03909302 221.10928345 0.8568967 ]	[436.66146851 298.17044067 0.90640169]	[369.95489502 298.04403687 0.82017678]	[336.58782959 400.69006348 0.91465193]	[323.80267334 498.18652344 0.84814203]	[500.85974121 300.66003418 0.86561525]	[521.36560059 403.37432861 0.82016909]	[524.01495361 503.4699707 0.89127696]	[436.63494873 505.9246521 0.74117076]	[393.00036621 503.4354248 0.71482408]	[431.50927734 662.40393066 0.80702907]	[441.76043701 757.32214355 0.85436535]	[480.16824341 508.47012329 0.72155482]	[480.33987427 675.20141602 0.82745641]	[4.98233673e+02 8.49614319e+02 8.00206125e-01]	[418.71939087 210.86605835 0.92435843]	[444.31393433 210.81330872 0.88377917]	[400.61166382 216.02351379 0.94148493]	[462.43069458 215.97810364 0.94237465]	[4.98133881e+02 8.77974731e+02 7.06190169e-01]	[5.11063416e+02 8.75329956e+02 7.61145413e-01]	[4.93114929e+02 8.54901978e+02 6.04926407e-01]	[4.36603485e+02 8.03507874e+02 7.46194601e-01]	[418.71939087 793.25292969 0.81846726]	[4.52042419e+02 7.64974548e+02 6.82355583e-01]
[434.11181641 221.1885376 0.85227209]	[436.68533325 298.22854614 0.90301913]	[372.44662476 298.07119751 0.82605553]	[336.60784912 400.70431519 0.90954983]	[326.29632568 498.21847534 0.8455407 ]	[500.87893677 300.73529053 0.86103439]	[521.36529541 405.84411621 0.81813782]	[524.02203369 505.88116455 0.88081312]	[436.60064697 505.95077515 0.73645359]	[390.51425171 503.44540405 0.71278286]	[434.04083252 662.33099365 0.78608382]	[441.79672241 754.82421875 0.84972918]	[480.14294434 508.49612427 0.71779603]	[480.35559082 677.80480957 0.83107299]	[4.98241302e+02 8.49650146e+02 7.99172997e-01]	[418.78042603 210.92080688 0.93183762]	[444.38842773 210.89611816 0.89134187]	[400.6618042 216.02880859 0.95353186]	[464.82775879 216.04078674 0.93219668]	[4.98143768e+02 8.83040771e+02 7.03074038e-01]	[5.11070953e+02 8.75430298e+02 7.45018363e-01]	[4.93110229e+02 8.57382629e+02 5.99349976e-01]	[4.36606781e+02 8.03564087e+02 7.45423198e-01]	[418.73599243 793.28479004 0.81189758]	[4.52074341e+02 7.62495483e+02 6.65854573e-01]
[436.568573 223.67739868 0.8507272 ]	[439.07107544 300.63867188 0.90393245]	[372.50210571 298.10510254 0.83551598]	[336.60900879 400.71548462 0.90349603]	[326.3381958 498.25366211 0.84561646]	[500.89709473 300.76901245 0.85578609]	[521.36901855 405.91998291 0.81605959]	[524.01629639 505.93414307 0.87678832]	[436.61209106 505.98651123 0.73203868]	[392.97149658 505.91418457 0.70561451]	[436.58111572 662.37915039 0.80542064]	[441.83526611 757.30548096 0.84608233]	[480.16073608 508.52334595 0.72032875]	[480.36187744 680.39025879 0.85113239]	[4.98255157e+02 8.49708069e+02 8.02005410e-01]	[418.80841064 213.32174683 0.93950135]	[444.4460144 210.92248535 0.88598156]	[400.69824219 216.1035614 0.94027483]	[464.88589478 216.08587646 0.91980672]	[4.98168671e+02 8.83094238e+02 6.91906810e-01]	[5.13577759e+02 8.77912048e+02 7.32124984e-01]	[4.93121918e+02 8.57447632e+02 5.91675103e-01]	[4.36598083e+02 8.06022461e+02 7.49053538e-01]	[418.73049927 793.29882812 0.81034893]	[4.54559143e+02 7.62511292e+02 6.70250654e-01]
[436.64865112 223.71910095 0.85574055]	[439.11621094 300.67608643 0.90978801]	[372.53927612 298.11871338 0.8405292 ]	[336.59884644 400.78018188 0.89888066]	[326.34692383 500.65933228 0.85038632]	[503.27548218 303.24423218 0.8504318 ]	[521.37231445 408.3996582 0.81662071]	[524.01867676 505.94772339 0.87346357]	[436.61254883 508.45315552 0.73287487]	[392.97769165 505.91763306 0.70815974]	[436.62039185 662.38635254 0.82289672]	[441.8175354 754.82928467 0.84854597]	[480.14639282 511.03399658 0.71880692]	[482.70455933 682.86712646 0.85931718]	[5.00631256e+02 8.49776917e+02 8.09791803e-01]	[421.18365479 213.37194824 0.95289993]	[446.92245483 213.30888367 0.88293612]	[400.73007202 216.14527893 0.93757516]	[464.92974854 216.0617981 0.91966534]	[5.00662933e+02 8.85659302e+02 7.15696216e-01]	[5.16143311e+02 8.77976379e+02 7.45096684e-01]	[4.93110229e+02 8.62503052e+02 5.94001472e-01]	[4.36603790e+02 8.06006409e+02 7.48841524e-01]	[418.72674561 793.28045654 0.81129271]	[4.52062805e+02 7.62502258e+02 6.71920300e-01]
[439.08660889 226.22817993 0.86516619]	[439.13995361 300.73965454 0.90873033]	[374.99057007 298.15594482 0.84442872]	[336.61254883 400.74456787 0.905011 ]	[326.32189941 500.66043091 0.85245335]	[503.31399536 303.30078125 0.84127349]	[521.38299561 410.95980835 0.81623995]	[524.01824951 508.46295166 0.86163336]	[436.62289429 508.51455688 0.73071182]	[392.98617554 505.96865845 0.7006737 ]	[436.62921143 659.87432861 0.82406086]	[441.79827881 754.82415771 0.85201472]	[480.14599609 513.57971191 0.71888971]	[482.70587158 680.39398193 0.85141468]	[5.00625916e+02 8.49740112e+02 8.08809221e-01]	[421.24649048 213.41592407 0.96369153]	[449.43682861 213.34274292 0.88209629]	[400.78912354 216.16023254 0.93056059]	[464.96426392 216.06892395 0.90523469]	[5.00741760e+02 8.88116455e+02 7.15745389e-01]	[5.16203613e+02 8.77966614e+02 7.44835079e-01]	[4.93058350e+02 8.59996399e+02 6.01927161e-01]	[4.36595795e+02 8.03556030e+02 7.43218124e-01]	[418.70986938 793.2611084 0.81286389]	[4.52037079e+02 7.62497253e+02 6.78145528e-01]
[439.15997314 226.22845459 0.87318212]	[439.16177368 300.73330688 0.9133029 ]	[375.03369141 298.14324951 0.85012853]	[336.62228394 400.71334839 0.90683955]	[326.29852295 500.66738892 0.85584491]	[503.3237915 303.30722046 0.83936715]	[521.37945557 411.03488159 0.82160127]	[524.00915527 511.00802612 0.8583957 ]	[436.60250854 508.52511597 0.72938871]	[390.50488281 505.96383667 0.69810545]	[436.62661743 657.32617188 0.81690592]	[441.80160522 754.81481934 0.85338098]	[480.12588501 513.57757568 0.71735036]	[482.7194519 680.38366699 0.85346991]	[5.00645538e+02 8.49667297e+02 8.04309845e-01]	[421.30795288 213.42933655 0.9572885 ]	[449.50994873 213.3520813 0.87941635]	[400.83267212 218.52857971 0.92528462]	[467.41714478 216.06144714 0.89742309]	[5.00725708e+02 8.88100891e+02 6.99554205e-01]	[5.16184570e+02 8.77947327e+02 7.32472479e-01]	[4.93111206e+02 8.57448120e+02 5.98097980e-01]	[4.36609894e+02 8.03562317e+02 7.42836714e-01]	[418.71658325 793.26702881 0.81207448]	[4.52023804e+02 7.62483521e+02 6.72919452e-01]
[439.20983887 226.23997498 0.87857401]	[439.17553711 300.73654175 0.91395277]	[375.05044556 298.14712524 0.85156268]	[336.62228394 400.74081421 0.90902144]	[323.81826782 500.68292236 0.86385608]	[503.33444214 305.75897217 0.8390196 ]	[521.38256836 413.50708008 0.81806219]	[524.01025391 511.03146362 0.85740644]	[436.59469604 508.52078247 0.72768575]	[390.47839355 505.96670532 0.69768864]	[436.64459229 659.80187988 0.82146621]	[441.81500244 754.81634521 0.85088545]	[480.1343689 513.57580566 0.7182312 ]	[482.71020508 680.34210205 0.8478539 ]	[5.00642395e+02 8.49656982e+02 8.03690672e-01]	[421.36068726 213.43421936 0.94702876]	[452.02713013 213.35667419 0.8785007 ]	[403.25 218.58058167 0.90197515]	[467.47421265 216.08561707 0.88730937]	[5.00722076e+02 8.85655579e+02 6.97552979e-01]	[5.16180237e+02 8.77935974e+02 7.32771337e-01]	[4.93104340e+02 8.57433167e+02 5.96168935e-01]	[4.36623718e+02 8.03534790e+02 7.38159716e-01]	[418.72744751 793.24328613 0.80853039]	[4.52047607e+02 7.62490112e+02 6.69661224e-01]
[439.25610352 228.77754211 0.88602161]	[439.22418213 303.21035767 0.91268629]	[375.10794067 298.17712402 0.85594338]	[336.63034058 400.72937012 0.90934515]	[323.76815796 500.71279907 0.87166518]	[503.38143921 308.32574463 0.83385307]	[521.35784912 411.03469849 0.81580567]	[523.98352051 511.04867554 0.85982114]	[436.6116333 508.51324463 0.73021626]	[390.46621704 505.95016479 0.69961315]	[436.61074829 657.26861572 0.81167144]	[441.8147583 754.82177734 0.85166806]	[480.16690063 513.58410645 0.72490311]	[480.38186646 680.33996582 0.84758997]	[4.98270111e+02 8.49676453e+02 8.02811503e-01]	[423.78594971 213.47590637 0.93675894]	[454.55395508 213.43812561 0.89038825]	[403.33184814 218.60688782 0.89074504]	[469.99200439 218.55334473 0.86578834]	[5.00764343e+02 8.85650574e+02 7.05212235e-01]	[5.18660339e+02 8.77919250e+02 7.47177601e-01]	[4.90545654e+02 8.59939636e+02 6.02045774e-01]	[4.36629364e+02 8.03532471e+02 7.38729715e-01]	[418.7258606 793.25585938 0.81027621]	[4.52052673e+02 7.62488770e+02 6.73170090e-01]
[439.27255249 228.79945374 0.88956916]	[439.23773193 303.21032715 0.91220742]	[375.12130737 298.17544556 0.8566311 ]	[336.63589478 400.73480225 0.90776128]	[323.78164673 500.70397949 0.86766803]	[503.39733887 308.35122681 0.83344287]	[521.3515625 413.50689697 0.81831825]	[523.96325684 511.06427002 0.86157286]	[436.59164429 508.51403809 0.72527623]	[390.4407959 505.94537354 0.69970286]	[436.64337158 662.34576416 0.83107799]	[441.80145264 754.82397461 0.85318792]	[480.14474487 513.59313965 0.72031546]	[480.36499023 680.37487793 0.85221684]	[4.98271820e+02 8.49696899e+02 8.03339243e-01]	[423.80783081 213.48634338 0.93351048]	[454.58963013 213.44920349 0.89577359]	[403.34277344 218.59855652 0.88938212]	[470.03070068 218.55485535 0.86257887]	[5.00764313e+02 8.85663086e+02 7.07547545e-01]	[5.16213745e+02 8.77932983e+02 7.44570673e-01]	[4.93040710e+02 8.59958191e+02 5.99668860e-01]	[4.36637787e+02 8.03516235e+02 7.35065520e-01]	[418.73693848 793.24987793 0.80742532]	[4.52031952e+02 7.62493530e+02 6.72917545e-01]
[439.29092407 228.80027771 0.88971388]	[439.24078369 303.22039795 0.91096842]	[375.11141968 298.17749023 0.85608125]	[336.63372803 400.73312378 0.90882558]	[323.76968384 500.71490479 0.87028509]	[503.40167236 308.36361694 0.83229029]	[521.34851074 413.53961182 0.81788194]	[523.95709229 513.56304932 0.86051756]	[436.58618164 508.52740479 0.7229712 ]	[390.43927002 505.95718384 0.69802642]	[436.62924194 659.80749512 0.8152582 ]	[441.80090332 754.84521484 0.84950626]	[480.14233398 513.59960938 0.71948987]	[480.36862183 682.85943604 0.85885549]	[4.98269684e+02 8.49674438e+02 7.95651674e-01]	[423.83093262 213.48687744 0.92916822]	[454.62283325 213.45558167 0.89967483]	[403.35708618 218.60423279 0.88698471]	[470.04934692 218.5668335 0.86076605]	[5.00737854e+02 8.85573120e+02 6.72889292e-01]	[5.16155579e+02 8.75436035e+02 7.22269714e-01]	[4.93078217e+02 8.57427551e+02 5.84713876e-01]	[4.36630096e+02 8.03517212e+02 7.33654916e-01]	[418.73309326 793.25878906 0.80924177]	[4.52034241e+02 7.64975891e+02 6.72946095e-01]
[439.28509521 228.79954529 0.88809448]	[439.23171997 303.23675537 0.90919441]	[375.10693359 298.20645142 0.85147327]	[336.6361084 400.74981689 0.90944225]	[323.76556396 500.72113037 0.87059659]	[503.40774536 308.35879517 0.83274746]	[521.33093262 416.03411865 0.82816005]	[523.95422363 513.57788086 0.85907662]	[436.55575562 508.50540161 0.71946508]	[390.42895508 505.93884277 0.69927722]	[436.6512146 659.83996582 0.82312298]	[441.77099609 754.82745361 0.85083449]	[480.11636353 513.58117676 0.71129787]	[480.35427856 680.40856934 0.85471869]	[4.98264618e+02 8.49717896e+02 7.97077060e-01]	[423.82415771 213.48707581 0.93020046]	[454.62329102 213.45320129 0.90059984]	[403.34994507 218.6086731 0.88547242]	[472.52487183 218.5765686 0.8598749 ]	[5.00750275e+02 8.85585815e+02 6.67465031e-01]	[5.16151245e+02 8.75445801e+02 7.15210915e-01]	[4.93083801e+02 8.57463379e+02 5.76721370e-01]	[4.36688904e+02 8.03505859e+02 7.34024882e-01]	[418.75949097 793.26806641 0.80464566]	[4.49500214e+02 7.64969177e+02 6.70021296e-01]
[439.28808594 228.79302979 0.88688183]	[439.23297119 303.23632812 0.90950054]	[375.10922241 298.20452881 0.85124427]	[336.63238525 400.7565918 0.90848368]	[323.76528931 500.71783447 0.87014884]	[503.40344238 308.35800171 0.83310235]	[521.32513428 413.57525635 0.82268071]	[523.95080566 511.09420776 0.85837632]	[436.55371094 508.51580811 0.71863884]	[390.4236145 505.94854736 0.69857091]	[436.64932251 659.82745361 0.8208254 ]	[441.77212524 754.83935547 0.85060191]	[480.11743164 513.59362793 0.71299571]	[480.35601807 680.4005127 0.85428751]	[4.98260620e+02 8.49698242e+02 7.95974970e-01]	[423.83203125 213.4801178 0.92858219]	[454.62619019 213.45161438 0.90094942]	[403.36184692 218.60139465 0.88491315]	[472.52322388 218.58566284 0.85798824]	[5.00731171e+02 8.83095703e+02 6.62528932e-01]	[5.16138733e+02 8.75427795e+02 7.14349508e-01]	[4.93084320e+02 8.57437988e+02 5.78602433e-01]	[4.36689026e+02 8.03495728e+02 7.36842692e-01]	[418.75952148 793.26123047 0.80855483]	[4.49504761e+02 7.64982910e+02 6.72148466e-01]
[439.3117981 228.77301025 0.88410985]	[439.24481201 303.19796753 0.9126457 ]	[377.51330566 298.15246582 0.86000729]	[336.64022827 400.7711792 0.90811849]	[323.77624512 500.67932129 0.86255908]	[503.41119385 308.34197998 0.8320924 ]	[521.32293701 416.03137207 0.82650518]	[523.94958496 511.09558105 0.86058289]	[436.54519653 508.52133179 0.71625012]	[390.42196655 505.94485474 0.69752556]	[436.64697266 659.83129883 0.81647384]	[441.75564575 757.32263184 0.85053849]	[477.72753906 513.60467529 0.71078837]	[480.34249878 680.37615967 0.85125858]	[4.98231812e+02 8.49669861e+02 7.94498563e-01]	[423.86373901 213.45817566 0.92236865]	[457.06481934 213.4415741 0.90287 ]	[403.36257935 218.58602905 0.89021617]	[472.53555298 218.57133484 0.86335087]	[5.00670471e+02 8.80513672e+02 6.57201946e-01]	[5.13656311e+02 8.75360718e+02 7.22005427e-01]	[4.93067047e+02 8.57381592e+02 5.83674371e-01]	[4.36689880e+02 8.03489197e+02 7.38586068e-01]	[418.75515747 793.2644043 0.809237 ]	[4.49486237e+02 7.65013367e+02 6.76685452e-01]
[439.29241943 223.75463867 0.87852377]	[439.20840454 300.7210083 0.92093801]	[375.09713745 298.11691284 0.85691768]	[336.61434937 400.70904541 0.91519505]	[323.76089478 500.69787598 0.86771286]	[503.35342407 305.77636719 0.83881271]	[521.29986572 413.50436401 0.80806953]	[523.92895508 511.04833984 0.86144441]	[434.11608887 505.99069214 0.72020417]	[390.44046021 503.43786621 0.71015376]	[436.58837891 662.33874512 0.81932718]	[441.77087402 757.38995361 0.84977388]	[477.6902771 511.0612793 0.70298791]	[480.28469849 677.78778076 0.83402413]	[4.98252136e+02 8.47052185e+02 7.75986791e-01]	[423.84738159 213.39750671 0.91824055]	[454.58947754 213.37315369 0.88476229]	[403.35897827 218.5435791 0.89719707]	[469.97241211 216.13792419 0.87612021]	[4.98224731e+02 8.75354309e+02 6.76661372e-01]	[5.13631958e+02 8.72783691e+02 7.36791730e-01]	[4.93074982e+02 8.52365662e+02 5.96061766e-01]	[4.36622009e+02 8.03530090e+02 7.46385872e-01]	[418.71148682 793.28137207 0.82305223]	[4.52009369e+02 7.65063171e+02 6.76243782e-01]
[439.27713013 223.67301941 0.88267642]	[439.19458008 300.65155029 0.9226169 ]	[375.0753479 298.07269287 0.85267121]	[336.6105957 400.64712524 0.91980857]	[323.72122192 500.68817139 0.87274861]	[503.32849121 303.23834229 0.85015923]	[521.30487061 413.56976318 0.81831986]	[523.90234375 508.51876831 0.86821276]	[434.09667969 505.92810059 0.72119218]	[387.93936157 503.36254883 0.71440691]	[434.09460449 662.387146 0.8236481 ]	[441.78094482 759.86743164 0.85203278]	[477.68933105 508.52532959 0.70167834]	[480.27584839 675.265625 0.82675368]	[4.98258118e+02 8.47094360e+02 7.80780494e-01]	[423.82788086 213.34884644 0.91464895]	[454.55767822 213.32542419 0.873182 ]	[403.3343811 216.13912964 0.90416968]	[467.47332764 216.09892273 0.88454485]	[4.98222870e+02 8.75369568e+02 7.03508735e-01]	[5.13645447e+02 8.72789185e+02 7.57242620e-01]	[4.93107056e+02 8.54793457e+02 5.97972989e-01]	[4.36618134e+02 8.03534790e+02 7.48957634e-01]	[418.71243286 793.28387451 0.82443875]	[4.52035980e+02 7.65069153e+02 6.83477879e-01]
[439.25491333 221.11712646 0.89434147]	[439.1796875 298.2013855 0.92387158]	[375.04537964 298.00720215 0.84350294]	[336.60217285 398.20184326 0.91863811]	[321.28561401 500.65344238 0.86996156]	[503.29589844 300.72497559 0.86206657]	[521.28179932 408.38711548 0.80043453]	[523.92041016 506.00640869 0.87250298]	[436.54153442 505.92276001 0.72208232]	[390.42416382 503.38406372 0.71324098]	[431.52798462 659.8928833 0.79686075]	[441.802948 757.39068604 0.84717262]	[477.72860718 508.49572754 0.70967138]	[480.25958252 672.69085693 0.82844019]	[4.98207031e+02 8.36930725e+02 7.69981265e-01]	[423.7789917 210.89021301 0.90990704]	[454.55258179 210.87251282 0.86305356]	[403.24621582 216.06471252 0.91986495]	[467.49047852 216.02694702 0.88750547]	[4.98166321e+02 8.72758179e+02 7.08850503e-01]	[5.13584412e+02 8.70219116e+02 7.43324518e-01]	[4.93045013e+02 8.49766846e+02 6.03052497e-01]	[4.36575287e+02 8.06012329e+02 7.44121194e-01]	[418.70251465 793.30499268 0.81762159]	[4.52089050e+02 7.65025269e+02 6.72374070e-01]
[439.17123413 218.56982422 0.91695195]	[439.15420532 298.14001465 0.92426181]	[374.99005127 295.62020874 0.83349037]	[336.61413574 398.06814575 0.90762484]	[321.26602173 498.19091797 0.86317211]	[503.29257202 300.6522522 0.87176263]	[521.27825928 405.85702515 0.81733823]	[523.92510986 505.92504883 0.88157821]	[436.54153442 505.89141846 0.72763371]	[387.925354 503.36172485 0.71711498]	[428.90713501 659.80059814 0.79193413]	[441.77392578 759.90856934 0.85191876]	[480.1288147 505.98703003 0.71844405]	[480.24407959 667.61889648 0.85688031]	[4.98170135e+02 8.34333740e+02 7.86402047e-01]	[421.34036255 208.29470825 0.90742159]	[452.0401001 208.3097229 0.84406096]	[400.86334229 215.92628479 0.93767029]	[467.46481323 215.91090393 0.90884954]	[4.98141418e+02 8.70287476e+02 7.03524411e-01]	[5.11079742e+02 8.67694458e+02 7.27328837e-01]	[4.90520386e+02 8.49606934e+02 6.13319337e-01]	[4.34091370e+02 8.06034058e+02 7.49813795e-01]	[418.67495728 793.32922363 0.81633323]	[4.52081879e+02 7.65071594e+02 6.79821610e-01]
[439.1423645 216.0632782 0.93504041]	[439.13354492 295.65283203 0.91953462]	[372.52703857 295.46929932 0.81536782]	[336.60742188 395.59466553 0.88913548]	[321.26165771 495.66372681 0.84689987]	[503.26992798 298.16687012 0.87944245]	[521.23126221 400.84204102 0.81418514]	[523.91729736 503.42819214 0.8975597 ]	[436.53652954 503.40338135 0.73242933]	[387.91751099 503.32067871 0.72080165]	[423.9140625 652.22027588 0.79150283]	[441.7482605 759.90411377 0.84829998]	[480.13858032 505.88589478 0.7300657 ]	[480.27426147 667.51055908 0.86715078]	[4.98197174e+02 8.31850891e+02 7.98225164e-01]	[421.32928467 203.20497131 0.89575982]	[452.00048828 203.18557739 0.83125752]	[400.84649658 213.44900513 0.94198036]	[467.42660522 213.4644165 0.89495403]	[4.98142792e+02 8.70216248e+02 7.16705382e-01]	[5.11088104e+02 8.67624512e+02 7.28148997e-01]	[4.90532898e+02 8.47116699e+02 6.10135019e-01]	[4.34108398e+02 8.06009033e+02 7.43932366e-01]	[418.67895508 793.3237915 0.81316119]	[4.52065613e+02 7.65059570e+02 6.78395987e-01]
[439.08761597 215.90426636 0.93317252]	[439.10113525 295.51431274 0.916852 ]	[372.50018311 292.98269653 0.80035996]	[336.60113525 395.50881958 0.87714142]	[321.28546143 493.07595825 0.8283484 ]	[500.88146973 298.02041626 0.88451159]	[521.24420166 400.82830811 0.84128416]	[523.909729 503.25900269 0.9102543 ]	[436.55563354 503.29519653 0.74653071]	[390.43353271 500.83560181 0.72303689]	[423.85333252 649.64892578 0.81641608]	[441.74206543 759.86938477 0.84735429]	[480.12634277 503.3651123 0.73410392]	[480.27484131 665.08374023 0.86894095]	[4.98252808e+02 8.31809448e+02 8.10412824e-01]	[421.25289917 198.13087463 0.9205603 ]	[449.50286865 198.09306335 0.85295874]	[400.79525757 213.30976868 0.91799349]	[464.96621704 210.91984558 0.86796874]	[5.00667450e+02 8.70174011e+02 7.40308046e-01]	[5.16135925e+02 8.65116333e+02 7.34792233e-01]	[4.90545624e+02 8.47115601e+02 6.09440565e-01]	[4.34101410e+02 8.03536438e+02 7.44298577e-01]	[418.66897583 793.28405762 0.82256687]	[4.52051361e+02 7.65032837e+02 6.78825676e-01]
[436.66372681 210.84524536 0.88831139]	[439.08166504 290.43252563 0.88657635]	[372.46060181 285.28546143 0.78512579]	[336.59918213 387.95196533 0.86003721]	[323.83416748 482.93374634 0.8480776 ]	[500.86993408 292.99865723 0.8570841 ]	[521.25250244 395.50805664 0.80863607]	[523.92657471 495.64468384 0.87008286]	[436.58590698 498.21020508 0.73675448]	[390.47247314 495.67471313 0.70092762]	[421.34591675 644.55151367 0.85440171]	[441.72451782 754.79754639 0.84793764]	[480.15802002 500.70050049 0.73758233]	[480.3196106 662.40576172 0.8591454 ]	[5.00625702e+02 8.26659668e+02 8.04530680e-01]	[421.20623779 195.43334961 0.97417104]	[446.92599487 195.37405396 0.90974569]	[400.71575928 203.17962646 0.87963462]	[464.89874268 200.65887451 0.85400736]	[5.00870056e+02 8.62556946e+02 7.37996876e-01]	[5.18778198e+02 8.54803528e+02 7.83401966e-01]	[4.90497864e+02 8.34389404e+02 6.02511466e-01]	[4.36621643e+02 8.00980225e+02 7.42106080e-01]	[418.71789551 793.2175293 0.82334828]	[4.52062347e+02 7.62503418e+02 6.65862858e-01]
[436.671875 205.74058533 0.86077589]	[439.07583618 282.76367188 0.88622671]	[372.5328064 280.13897705 0.82297289]	[336.63699341 382.77539062 0.88346887]	[326.28344727 482.75149536 0.86427504]	[500.85681152 287.8225708 0.84125811]	[521.27606201 387.93426514 0.80590433]	[523.93701172 485.45550537 0.87498558]	[436.63623047 495.63903809 0.72974646]	[390.50039673 493.06369019 0.68887264]	[421.37835693 644.44287109 0.85542178]	[441.7097168 754.74938965 0.84973752]	[480.19845581 498.16784668 0.73273653]	[480.34609985 657.29168701 0.84218621]	[5.00683197e+02 8.26555298e+02 8.05659592e-01]	[421.20904541 192.9393158 0.96347147]	[446.91375732 192.88015747 0.9020108 ]	[400.70513916 198.08099365 0.92452687]	[464.8494873 198.04647827 0.89105284]	[5.00812103e+02 8.59961670e+02 7.14436352e-01]	[5.18762512e+02 8.52345764e+02 7.68850684e-01]	[4.95591187e+02 8.34276428e+02 6.04249716e-01]	[4.36589691e+02 8.03482300e+02 7.38651693e-01]	[418.69616699 793.24377441 0.81522298]	[4.52059998e+02 7.62417542e+02 6.71158075e-01]
[436.6022644 198.10626221 0.88269055]	[436.6819458 277.7277832 0.89998066]	[372.46835327 277.57180786 0.83097261]	[336.65353394 377.72869873 0.91497529]	[328.85873413 480.2114563 0.85780919]	[500.83624268 280.23684692 0.86069661]	[521.27471924 382.79544067 0.83670145]	[523.95056152 482.87493896 0.90434915]	[436.65429688 488.01055908 0.72556543]	[392.99005127 487.9375 0.70214528]	[421.32806396 641.81048584 0.84203851]	[441.68078613 752.28509521 0.84923494]	[480.22769165 490.55337524 0.72579354]	[480.31854248 647.10424805 0.87603879]	[5.00711395e+02 8.21442932e+02 7.92694092e-01]	[421.14059448 190.29072571 0.91636324]	[444.44537354 190.24958801 0.86593074]	[400.6862793 195.49339294 0.95849246]	[462.44732666 195.45397949 0.92963988]	[5.00842072e+02 8.57390503e+02 7.45520473e-01]	[5.21248474e+02 8.52249329e+02 7.83642232e-01]	[4.93077271e+02 8.31781128e+02 6.19491160e-01]	[4.34116821e+02 8.00945618e+02 7.43150175e-01]	[418.66537476 790.82122803 0.81619346]	[4.52047394e+02 7.62433044e+02 6.78847075e-01]
[436.58456421 195.39807129 0.92336321]	[436.61981201 275.08120728 0.90155345]	[367.42959595 274.98904419 0.80686271]	[336.63311768 375.05371094 0.87918919]	[328.87823486 477.62268066 0.83012128]	[500.80151367 277.5512085 0.8845861 ]	[521.27001953 380.27453613 0.85277218]	[523.97467041 480.27355957 0.91031277]	[436.62435913 485.37335205 0.73582739]	[390.48016357 482.93289185 0.71113509]	[421.30407715 639.28533936 0.84057862]	[439.32891846 752.27709961 0.8464632 ]	[480.21740723 485.39532471 0.73820776]	[480.31872559 644.53405762 0.89229071]	[5.00729004e+02 8.13857483e+02 7.92182624e-01]	[421.13439941 180.13912964 0.90874684]	[444.38336182 177.6341095 0.85869557]	[400.66085815 192.88955688 0.95297903]	[462.38015747 192.83474731 0.91429257]	[5.03273041e+02 8.52291931e+02 7.60296285e-01]	[5.21258423e+02 8.49608215e+02 7.69095898e-01]	[4.93092621e+02 8.29207092e+02 6.02419078e-01]	[4.36646332e+02 7.95896179e+02 7.41924644e-01]	[418.71670532 790.7612915 0.81403613]	[4.52042603e+02 7.62472412e+02 6.82460427e-01]
[436.58068848 195.39840698 0.92262858]	[436.61740112 275.07019043 0.90206176]	[367.42047119 274.98068237 0.80678183]	[336.63360596 375.04684448 0.87782073]	[328.88223267 477.61947632 0.82988369]	[500.79934692 277.53720093 0.88599229]	[521.27709961 380.30764771 0.85025662]	[523.9765625 480.27542114 0.91009206]	[436.62786865 485.37054443 0.73683876]	[390.48739624 482.92877197 0.71189886]	[421.29727173 636.72381592 0.83503348]	[439.33135986 752.25616455 0.8482976 ]	[480.21795654 485.39529419 0.73832715]	[480.31790161 644.53045654 0.89260042]	[5.00730377e+02 8.13859924e+02 7.91755140e-01]	[421.13214111 180.13873291 0.9093594 ]	[444.38171387 177.6363678 0.85905933]	[400.66055298 192.89181519 0.9532162 ]	[462.38195801 192.84208679 0.91834414]	[5.03275757e+02 8.52289734e+02 7.58459270e-01]	[5.21257935e+02 8.49606934e+02 7.67710686e-01]	[4.93099426e+02 8.29209595e+02 6.00617290e-01]	[4.36638397e+02 7.95893982e+02 7.40949631e-01]	[418.71139526 790.7555542 0.8139326 ]	[4.52048126e+02 7.62449951e+02 6.81530893e-01]
[436.5526123 192.80509949 0.89558446]	[436.67977905 274.8677063 0.89686114]	[369.93908691 269.92306519 0.78707874]	[336.69760132 369.98202515 0.86335039]	[328.90270996 470.02334595 0.81458241]	[500.79171753 274.96704102 0.87917477]	[521.26092529 377.60424805 0.85049808]	[523.98498535 477.61920166 0.87534225]	[439.06234741 482.83349609 0.76109695]	[393.05023193 482.78482056 0.73039865]	[421.29138184 629.10168457 0.85633081]	[441.6960144 752.28381348 0.8492974 ]	[480.25076294 482.87353516 0.75278878]	[482.72302246 641.85943604 0.86860847]	[500.6963501 808.55151367 0.81424022]	[421.13684082 175.04237366 0.95057654]	[444.37954712 174.98944092 0.91695082]	[400.6661377 190.2824707 0.89421219]	[462.40960693 187.74694824 0.86465693]	[5.00801117e+02 8.42043335e+02 7.05854774e-01]	[5.18759216e+02 8.34313843e+02 7.40052819e-01]	[4.90487793e+02 8.13788208e+02 6.09280109e-01]	[4.36661682e+02 7.98398987e+02 7.46152461e-01]	[418.71514893 790.75488281 0.81619275]	[4.54549927e+02 7.62448547e+02 6.62346482e-01]
[436.59036255 187.78234863 0.8667655 ]	[436.69171143 269.83615112 0.87360907]	[369.96987915 264.71343994 0.78817207]	[336.68014526 364.83224487 0.86265421]	[331.39111328 462.28552246 0.87059659]	[500.79379272 272.37423706 0.85343623]	[521.27838135 372.46484375 0.81206393]	[524.00128174 467.41491699 0.85638517]	[439.07931519 480.17074585 0.75828874]	[395.49111938 480.15872192 0.720734 ]	[421.2684021 626.61950684 0.87087262]	[441.68917847 752.25732422 0.85020071]	[480.24807739 480.17919922 0.75402838]	[480.36437988 634.22772217 0.84966677]	[5.00724731e+02 8.03500122e+02 7.98835397e-01]	[421.1612854 172.48658752 0.97064447]	[444.40170288 172.44398499 0.92853767]	[400.66983032 180.09745789 0.90069032]	[462.44393921 177.59822083 0.87814462]	[5.00801392e+02 8.36884277e+02 7.18376160e-01]	[5.18759094e+02 8.31757385e+02 7.67141581e-01]	[4.93098175e+02 8.11194397e+02 6.23171628e-01]	[4.36600220e+02 7.98420898e+02 7.48667717e-01]	[418.67919922 790.74841309 0.81069154]	[4.54541107e+02 7.62422913e+02 6.58029139e-01]
[436.57199097 180.07426453 0.86218804]	[436.67633057 259.70724487 0.88675767]	[372.44754028 257.15890503 0.82241082]	[336.69638062 359.72052002 0.90375561]	[331.46127319 459.70080566 0.87685752]	[500.83108521 262.2477417 0.85217226]	[521.26757812 364.84915161 0.82311046]	[523.99047852 462.36358643 0.90371197]	[439.1232605 477.62838745 0.75120616]	[395.5546875 477.61428833 0.71505785]	[421.2076416 626.44030762 0.88903379]	[439.3140564 757.37054443 0.83150941]	[480.28421021 477.64434814 0.75074512]	[482.7215271 626.53515625 0.89099956]	[500.70535278 790.77838135 0.825248 ]	[418.80740356 169.83992004 0.92118764]	[444.43743896 169.83427429 0.8844887 ]	[400.67562866 175.03507996 0.95869267]	[462.44082642 175.0594635 0.92254353]	[5.00750885e+02 8.31775452e+02 7.60528266e-01]	[5.18753723e+02 8.29131348e+02 7.62978196e-01]	[4.93037140e+02 8.06041748e+02 6.23699069e-01]	[4.39116699e+02 8.01000183e+02 7.47422099e-01]	[418.72744751 793.23339844 0.79365498]	[4.49470337e+02 7.67538086e+02 6.61429882e-01]
[436.5743103 174.87944031 0.91951579]	[436.5852356 256.96456909 0.90091789]	[369.89794922 254.5428009 0.81080306]	[336.70629883 357.02255249 0.90146434]	[331.44677734 454.63189697 0.83660555]	[500.75354004 257.07925415 0.88248271]	[521.25317383 359.74172974 0.84868973]	[524.015625 459.78796387 0.903853 ]	[439.11148071 472.53671265 0.73026335]	[395.55319214 472.53430176 0.7003023 ]	[421.18328857 623.99291992 0.87930679]	[441.66784668 754.79370117 0.83714086]	[480.28939819 472.52682495 0.73421186]	[480.37850952 623.90087891 0.89394385]	[500.71737671 790.61871338 0.82266814]	[418.81176758 159.61708069 0.90716136]	[444.38357544 159.53251648 0.86070395]	[400.64370728 172.39341736 0.96196055]	[462.37313843 172.33612061 0.92782629]	[5.00760162e+02 8.31661255e+02 7.64086425e-01]	[5.18768677e+02 8.26628906e+02 7.48990595e-01]	[4.90545349e+02 8.00940491e+02 6.14570081e-01]	[4.36676270e+02 7.98417419e+02 7.56140769e-01]	[418.7322998 790.76965332 0.81429034]	[4.52006012e+02 7.65063721e+02 6.74800158e-01]
[436.54721069 172.2835083 0.8953799 ]	[436.61889648 254.41172791 0.89770555]	[369.89828491 251.94100952 0.79521048]	[339.08789062 351.97549438 0.86736727]	[333.93676758 449.47827148 0.83169013]	[500.7571106 254.49766541 0.87932885]	[521.24414062 357.05737305 0.8456037 ]	[524.01647949 454.6289978 0.86295384]	[439.14794922 467.41601562 0.74469036]	[395.6138916 467.41802979 0.71680874]	[421.15264893 623.85723877 0.86408412]	[441.67312622 754.79577637 0.83515525]	[480.29800415 464.92694092 0.74690753]	[482.75723267 618.82318115 0.86207533]	[500.69659424 785.57537842 0.80487055]	[421.13427734 154.52284241 0.94902211]	[444.37734985 154.47093201 0.91809106]	[400.66055298 169.7898407 0.89968824]	[462.4213562 167.22315979 0.86881381]	[5.00744781e+02 8.26662720e+02 7.56473184e-01]	[5.18761353e+02 8.18946960e+02 7.26994634e-01]	[4.88004303e+02 7.93248718e+02 6.37830138e-01]	[4.36687378e+02 7.98366455e+02 7.53149390e-01]	[418.73858643 790.74591064 0.81777936]	[4.52000183e+02 7.67493958e+02 6.69228435e-01]
[436.54559326 167.26483154 0.86003602]	[436.66607666 249.38931274 0.87491643]	[369.95404053 244.27000427 0.78218693]	[339.08352661 344.33895874 0.87039059]	[333.9854126 441.8475647 0.88383198]	[500.7510376 251.91912842 0.85674906]	[521.26922607 349.45626831 0.81519926]	[524.02124023 444.44641113 0.85459012]	[439.17123413 462.33203125 0.75826424]	[395.58184814 462.36203003 0.7270593 ]	[418.80603027 618.82232666 0.84091592]	[439.32904053 754.79650879 0.83607715]	[480.32574463 462.28579712 0.75784755]	[482.72570801 611.12719727 0.85695755]	[500.7171936 782.99786377 0.79886103]	[418.80715942 151.95300293 0.96400982]	[444.36114502 151.92294312 0.93600053]	[400.6418457 162.09199524 0.88958764]	[462.43960571 159.53036499 0.87638098]	[5.00702148e+02 8.24018860e+02 7.49074817e-01]	[5.18720886e+02 8.13859436e+02 7.55926967e-01]	[4.90552155e+02 7.90746704e+02 6.72594249e-01]	[4.36639404e+02 7.98353577e+02 7.53140390e-01]	[418.69519043 790.73480225 0.82227474]	[4.49509644e+02 7.67513306e+02 6.72966063e-01]
[434.10238647 159.6006012 0.85085917]	[436.6697998 244.19058228 0.86936909]	[369.97619629 239.12535095 0.80649203]	[339.09915161 339.29730225 0.89949441]	[334.00775146 439.24493408 0.89685559]	[500.78408813 246.8044281 0.83968228]	[521.25488281 346.88989258 0.82016981]	[526.39727783 441.83065796 0.89130324]	[439.19503784 459.73736572 0.76258838]	[395.61959839 459.79492188 0.7295481 ]	[421.17181396 611.14996338 0.83862031]	[439.31750488 754.77307129 0.83468437]	[480.33016968 459.68850708 0.75405979]	[482.7434082 606.0078125 0.87822491]	[500.74441528 772.80615234 0.8170231 ]	[418.76275635 151.7240448 0.93156767]	[444.3687439 149.35444641 0.90494525]	[400.6350708 154.57939148 0.94465286]	[462.43777466 154.56399536 0.92326367]	[5.00763885e+02 8.18955200e+02 7.40934253e-01]	[5.18778076e+02 8.11320190e+02 7.48275995e-01]	[4.93053955e+02 7.88069519e+02 6.59843266e-01]	[4.36626923e+02 7.98374146e+02 7.47217417e-01]	[418.68710327 790.74975586 0.8220228 ]	[4.49504333e+02 7.67503113e+02 6.87023640e-01]
[434.08175659 151.92550659 0.90874487]	[436.55426025 234.03520203 0.89491475]	[367.35858154 233.97254944 0.81106597]	[339.10870361 336.52490234 0.9070819 ]	[334.01864624 436.5664978 0.85775948]	[500.69482422 236.4750061 0.88096631]	[521.18896484 339.17648315 0.8474229 ]	[524.01324463 436.63259888 0.87989217]	[439.15725708 452.00674438 0.72237849]	[395.59552002 452.06292725 0.69698137]	[418.7015686 606.01257324 0.88092649]	[439.32107544 754.73956299 0.84230316]	[480.31872559 449.46060181 0.7297138 ]	[482.77978516 600.89196777 0.87409276]	[500.82296753 772.77496338 0.82615417]	[418.7477417 136.56480408 0.91855079]	[444.30142212 136.47450256 0.89262307]	[398.28613281 151.76516724 0.92956448]	[462.33261108 149.31971741 0.90747643]	[5.00689148e+02 8.13888977e+02 7.76469052e-01]	[5.18778503e+02 8.11214539e+02 7.92561173e-01]	[4.98138885e+02 7.88060669e+02 6.68614149e-01]	[4.39110535e+02 7.98407959e+02 7.62130320e-01]	[418.72244263 790.78656006 0.81468081]	[4.49484711e+02 7.67512817e+02 6.96362376e-01]
[434.01159668 151.71946716 0.87665081]	[436.56506348 233.8785553 0.88911265]	[367.33706665 231.44766235 0.79811025]	[339.14498901 331.50408936 0.87448025]	[334.06832886 431.50537109 0.84733564]	[500.70791626 233.94497681 0.87123716]	[521.21191406 336.63833618 0.86381811]	[524.01501465 434.08248901 0.85654414]	[439.16879272 449.44476318 0.7254259 ]	[395.6098938 449.49069214 0.6953482 ]	[418.68103027 605.93408203 0.87911284]	[439.3135376 752.23968506 0.8465268 ]	[480.32138062 446.88989258 0.73338449]	[482.74856567 598.3145752 0.85498971]	[500.83502197 770.17126465 0.84938258]	[418.69528198 133.9364624 0.96078724]	[441.89950562 133.88037109 0.95506388]	[398.24377441 149.24720764 0.90250719]	[462.32778931 144.19229126 0.87584442]	[5.00738373e+02 8.13781860e+02 8.02856386e-01]	[5.21227051e+02 8.11124817e+02 7.96927929e-01]	[4.98152283e+02 7.83017517e+02 6.46141052e-01]	[4.39128571e+02 7.98406738e+02 7.43695557e-01]	[418.72396851 790.79351807 0.80408669]	[4.49469269e+02 7.65032593e+02 7.01431215e-01]
[434.01370239 146.73654175 0.84540564]	[436.56158447 231.36853027 0.86490762]	[367.35287476 228.85214233 0.78532803]	[339.14660645 328.93984985 0.86411226]	[336.48425293 423.85528564 0.87530231]	[500.68087769 231.40052795 0.84709024]	[521.22491455 333.94512939 0.82976317]	[526.40509033 426.35891724 0.84304816]	[439.21685791 444.3366394 0.74435669]	[398.04556274 446.86956787 0.71042025]	[418.65252686 603.41864014 0.87511063]	[439.30270386 752.28979492 0.83774346]	[480.34423828 441.81240845 0.74279165]	[482.77700806 593.10534668 0.84005302]	[500.89440918 770.11151123 0.82954621]	[418.70474243 131.42451477 0.9575218 ]	[441.88531494 131.41157532 0.96087897]	[398.21237183 141.59791565 0.89328432]	[462.29275513 141.5607605 0.87115985]	[5.00721710e+02 8.11250305e+02 8.08246136e-01]	[5.21230286e+02 8.08636841e+02 7.77549624e-01]	[4.98259155e+02 7.82950317e+02 6.43132150e-01]	[4.39143951e+02 7.98361145e+02 7.30815053e-01]	[418.73132324 790.77563477 0.79286122]	[4.49456055e+02 7.65080872e+02 6.97688460e-01]
[431.50125122 141.61192322 0.84078449]	[436.53875732 226.25622559 0.83820373]	[367.3711853 223.68083191 0.78299081]	[339.15258789 323.8253479 0.87142456]	[336.51516724 421.30392456 0.90634286]	[500.66976929 228.76846313 0.82595348]	[521.23071289 328.88241577 0.81536335]	[526.45776367 421.34277344 0.87327838]	[439.20748901 439.25979614 0.75684357]	[398.03253174 441.76660156 0.723095 ]	[418.62722778 603.30511475 0.8588798 ]	[439.26205444 752.24645996 0.83974141]	[480.34014893 439.17248535 0.74890244]	[482.79260254 590.58032227 0.85025418]	[500.90194702 767.63598633 0.83113873]	[418.66888428 131.27629089 0.94885838]	[441.8578186 131.27415466 0.95440215]	[398.20794678 136.52745056 0.92419523]	[462.28094482 136.49247742 0.90523183]	[500.79278564 808.75372314 0.83770311]	[5.21245972e+02 8.06092163e+02 7.81300426e-01]	[4.98252869e+02 7.77859253e+02 6.48945034e-01]	[4.39178375e+02 7.95853149e+02 7.48678982e-01]	[418.74462891 790.76074219 0.80135471]	[4.46919952e+02 7.65062561e+02 6.96842611e-01]
[431.48150635 136.57481384 0.85200518]	[434.10058594 221.10646057 0.8524456 ]	[367.36395264 218.57553101 0.80825293]	[339.16638184 321.28387451 0.88193709]	[336.50332642 421.20578003 0.91206276]	[500.6635437 223.6771698 0.8289187]	[521.25842285 326.33999634 0.83446628]	[526.45678711 421.25186157 0.88374418]	[439.22003174 439.18188477 0.75310469]	[398.05566406 441.70343018 0.72169155]	[418.6015625 598.23498535 0.82831502]	[439.22674561 749.70544434 0.850146 ]	[480.35040283 436.66635132 0.74105346]	[482.82241821 585.58300781 0.86694515]	[503.23745728 765.05761719 0.81605875]	[418.62280273 128.75360107 0.91385067]	[441.84750366 128.71795654 0.91243994]	[398.16943359 134.00628662 0.94647551]	[462.2605896 133.90032959 0.94464678]	[500.79574585 808.62255859 0.82377553]	[5.21261963e+02 8.03518311e+02 7.65686333e-01]	[5.00660919e+02 7.72734436e+02 6.62913620e-01]	[4.39221680e+02 7.93337830e+02 7.57026851e-01]	[418.77694702 790.70532227 0.79300278]	[4.44440552e+02 7.62460754e+02 6.78597093e-01]
[431.48123169 136.57519531 0.85207003]	[434.10443115 221.10736084 0.85286784]	[367.37252808 218.57701111 0.80773056]	[339.16821289 321.28137207 0.88223726]	[336.50256348 421.20385742 0.91257441]	[500.66308594 223.67636108 0.82892573]	[521.25427246 326.31945801 0.834387 ]	[526.45123291 421.25039673 0.88467908]	[439.21963501 439.17562866 0.75349545]	[398.0491333 439.28552246 0.72261298]	[418.60513306 598.22998047 0.82846928]	[439.22323608 749.70941162 0.85011512]	[480.35195923 436.65942383 0.74151963]	[482.82299805 585.58502197 0.86596888]	[503.23477173 765.06311035 0.8160876 ]	[418.62332153 128.75469971 0.91405475]	[441.84744263 128.71899414 0.91282713]	[398.17007446 134.00617981 0.94618785]	[462.25985718 133.90257263 0.94495964]	[500.79421997 808.62652588 0.82357937]	[5.21260742e+02 8.03520630e+02 7.64679849e-01]	[5.00661285e+02 7.72739929e+02 6.60907507e-01]	[4.39224335e+02 7.93341736e+02 7.57480443e-01]	[418.77896118 790.70953369 0.79351562]	[4.44431976e+02 7.62465515e+02 6.79095566e-01]
[431.46600342 134.01777649 0.87904209]	[434.021698 218.55058289 0.86249411]	[364.82910156 216.11724854 0.82239121]	[339.16418457 318.76019287 0.89995843]	[336.54458618 418.76879883 0.91542071]	[498.25875854 218.62989807 0.84585011]	[521.23132324 321.2130127 0.85462481]	[526.46716309 418.72937012 0.88977158]	[439.25839233 436.61495972 0.74483567]	[398.12872314 439.1322937 0.72485894]	[418.63201904 593.12780762 0.83304268]	[439.22335815 752.19830322 0.84407514]	[480.36581421 434.07226562 0.73218948]	[482.83639526 585.44854736 0.88699901]	[503.24365234 765.02459717 0.81663156]	[418.60681152 126.15077972 0.89165264]	[441.81530762 123.62457275 0.89611912]	[398.12802124 133.90252686 0.96179622]	[462.21536255 133.80883789 0.94543278]	[5.00697418e+02 8.06101746e+02 7.97757506e-01]	[5.21189941e+02 7.98432068e+02 7.53919899e-01]	[5.00695099e+02 7.70273621e+02 6.76862955e-01]	[4.39244568e+02 7.93329773e+02 7.57805884e-01]	[421.17111206 790.72277832 0.79518282]	[4.44441315e+02 7.65022095e+02 7.05598176e-01]
[431.46740723 134.01800537 0.8788864 ]	[434.02072144 218.54866028 0.86230361]	[364.82818604 216.11671448 0.82221514]	[339.16467285 318.76074219 0.89909327]	[336.54403687 418.76742554 0.91538084]	[498.25720215 218.62687683 0.84602052]	[521.23291016 321.22320557 0.8532877 ]	[526.4710083 418.72317505 0.88859951]	[439.26141357 436.60598755 0.74394608]	[398.13244629 439.12454224 0.72467202]	[418.63394165 590.64123535 0.83415711]	[439.22479248 752.19177246 0.84588176]	[480.36804199 434.06222534 0.73128486]	[482.83453369 585.44274902 0.88700718]	[503.24197388 765.02301025 0.81678325]	[418.60821533 126.15209961 0.89176387]	[441.815979 123.62732697 0.89583498]	[398.12814331 133.90299988 0.96174353]	[462.21508789 133.80853271 0.94649088]	[5.00699921e+02 8.06095825e+02 7.93935478e-01]	[5.21192688e+02 7.98429749e+02 7.54474699e-01]	[5.00689850e+02 7.70272034e+02 6.77680373e-01]	[4.39248444e+02 7.93324768e+02 7.59887934e-01]	[421.17645264 790.71905518 0.79795671]	[4.44436584e+02 7.65015442e+02 7.05894768e-01]
[428.90942383 131.45198059 0.90246749]	[431.52835083 215.90058899 0.88341337]	[362.33047485 213.55110168 0.83048922]	[339.1763916 316.13137817 0.91895419]	[336.66036987 418.64352417 0.90512288]	[498.19500732 215.95542908 0.86741912]	[521.23461914 318.69403076 0.87094969]	[526.47546387 416.16732788 0.87726378]	[439.28262329 431.51113892 0.73330671]	[398.12399292 434.09869385 0.7153098 ]	[418.66348267 585.50085449 0.86305791]	[439.21734619 749.71343994 0.85135615]	[482.74636841 428.91647339 0.72449744]	[482.91629028 582.90783691 0.8830986 ]	[503.31555176 757.35827637 0.80029076]	[418.5435791 118.53507233 0.87376863]	[441.71746826 115.98897552 0.93017906]	[398.10351562 131.38902283 0.96286589]	[459.76992798 131.25744629 0.91985559]	[5.00672485e+02 7.98437988e+02 7.53558695e-01]	[5.21206909e+02 7.93280273e+02 7.71212399e-01]	[5.00760956e+02 7.67700012e+02 6.85338914e-01]	[4.39238220e+02 7.90815247e+02 7.71143138e-01]	[421.181427 790.63580322 0.7953403 ]	[4.44427673e+02 7.64971008e+02 6.98557734e-01]
[426.44320679 131.38867188 0.89907312]	[428.99319458 213.50387573 0.88079029]	[362.28527832 213.50669861 0.83874083]	[339.14797974 316.07943726 0.91954327]	[339.05371094 418.67041016 0.91313279]	[498.14599609 213.52658081 0.86053896]	[521.23461914 318.56607056 0.87951064]	[526.4989624 416.09393311 0.86606526]	[439.27575684 431.52871704 0.73560905]	[398.11087036 436.58728027 0.71992123]	[418.66082764 585.55517578 0.85818255]	[439.18667603 749.70715332 0.84823328]	[482.76351929 426.41897583 0.7267217 ]	[485.39376831 582.89849854 0.87368816]	[503.37405396 754.76275635 0.80747098]	[416.16531372 116.01600647 0.88376862]	[441.71035767 113.54392242 0.94141877]	[398.07943726 131.31959534 0.95864201]	[459.75619507 128.78968811 0.90243113]	[4.98219025e+02 7.98380127e+02 7.53606677e-01]	[5.18763672e+02 7.93240906e+02 7.63601720e-01]	[5.00842010e+02 7.67568298e+02 7.29969859e-01]	[4.39210907e+02 7.93281067e+02 7.38864124e-01]	[4.18772278e+02 7.90694580e+02 7.79272437e-01]	[4.44429810e+02 7.62505920e+02 6.95483685e-01]
[426.40338135 131.35682678 0.90287781]	[428.97396851 213.47541809 0.88162804]	[362.27630615 213.47413635 0.83924884]	[339.14785767 316.06625366 0.92246383]	[339.06524658 418.62612915 0.90815228]	[495.69320679 213.49253845 0.85706306]	[521.22302246 318.54058838 0.88263386]	[526.52313232 416.05093384 0.8542397 ]	[439.32650757 434.03225708 0.73553342]	[398.15905762 436.61206055 0.72519976]	[418.63198853 585.56512451 0.85790622]	[439.14907837 749.65673828 0.84846443]	[482.80969238 428.92919922 0.72341585]	[485.4352417 582.88867188 0.86615288]	[503.46499634 752.2767334 0.79941297]	[416.12576294 115.98841858 0.88476866]	[441.67572021 113.53112793 0.94740456]	[398.02349854 131.30358887 0.94057012]	[459.6998291 128.7933197 0.89284068]	[4.98230499e+02 7.95876831e+02 7.60787904e-01]	[5.21223022e+02 7.90826965e+02 7.78128445e-01]	[5.03308044e+02 7.67529114e+02 7.20836282e-01]	[4.39221313e+02 7.93266174e+02 7.51212955e-01]	[4.18776825e+02 7.90695801e+02 7.88848221e-01]	[4.44379669e+02 7.62445618e+02 6.89521074e-01]
[426.36630249 131.34181213 0.90667707]	[428.91308594 213.47494507 0.88477808]	[362.23446655 213.49810791 0.84678257]	[339.14291382 316.08026123 0.92520595]	[339.08685303 418.62069702 0.91053402]	[495.64834595 213.46873474 0.85238653]	[521.21520996 316.07983398 0.88195527]	[526.52758789 413.54025269 0.83707756]	[439.331604 431.52926636 0.73211759]	[398.16403198 436.59695435 0.71904898]	[418.61044312 588.00421143 0.8480801 ]	[439.11303711 749.63616943 0.83927631]	[482.81143188 426.39730835 0.72420084]	[487.9392395 582.87365723 0.85674655]	[503.50006104 752.22387695 0.79915017]	[416.08636475 115.96917725 0.88310254]	[439.31430054 113.52417755 0.94775236]	[395.6166687 131.27574158 0.92885798]	[459.64587402 128.7958374 0.88318449]	[5.00766541e+02 7.95819397e+02 7.57141411e-01]	[5.21334534e+02 7.90754395e+02 7.76424170e-01]	[5.03319214e+02 7.67475281e+02 7.30595350e-01]	[4.39235199e+02 7.93247803e+02 7.64864802e-01]	[418.77600098 790.69232178 0.80369806]	[4.44338165e+02 7.62441406e+02 6.86031818e-01]
[423.83886719 131.30484009 0.92006886]	[426.41638184 213.43411255 0.88845354]	[359.7930603 213.46772766 0.85714489]	[339.1524353 316.078125 0.92251301]	[339.11801147 418.63839722 0.91370773]	[495.62545776 213.41807556 0.84859836]	[521.20227051 316.05490112 0.88882101]	[526.54040527 410.96963501 0.82345748]	[439.31964111 428.95010376 0.73206615]	[398.14294434 434.07180786 0.71245944]	[418.5927124 585.51416016 0.86500984]	[439.09646606 749.64404297 0.84070212]	[482.80435181 423.83810425 0.73173076]	[490.51422119 582.75201416 0.83684468]	[508.46575928 749.73266602 0.79283273]	[413.57919312 115.89812469 0.88511056]	[439.2409668 113.49453735 0.95420355]	[395.54812622 131.24098206 0.91713023]	[457.22305298 128.7926178 0.89868802]	[5.03446747e+02 7.98443115e+02 7.51852095e-01]	[5.23938171e+02 7.93213074e+02 7.66701937e-01]	[5.03407135e+02 7.64976501e+02 7.14801073e-01]	[439.14364624 793.21795654 0.79718012]	[418.73547363 790.64941406 0.82794857]	[4.44312927e+02 7.62458374e+02 7.01802611e-01]
[423.79873657 131.29214478 0.92360759]	[426.40524292 213.43618774 0.89026076]	[359.79144287 213.47250366 0.85740763]	[339.16088867 316.10247803 0.92480314]	[339.10818481 418.63275146 0.91485572]	[495.59725952 213.40966797 0.84575045]	[521.20446777 316.05831909 0.88754982]	[526.54425049 408.4720459 0.82087004]	[439.32974243 428.92330933 0.73129874]	[398.15408325 434.03582764 0.70921993]	[418.59838867 585.48474121 0.86685717]	[439.10113525 749.62255859 0.84399539]	[482.81509399 423.81549072 0.73096436]	[490.55783081 582.75866699 0.83633626]	[511.04644775 752.19873047 0.78141475]	[413.53005981 113.53562927 0.88321835]	[439.20040894 113.48838806 0.95153087]	[395.49740601 131.22206116 0.89921683]	[457.18460083 128.77902222 0.89103746]	[5.08515564e+02 8.00959290e+02 7.08058119e-01]	[5.26492920e+02 7.93231445e+02 7.38953888e-01]	[5.03434021e+02 7.65050293e+02 7.20945179e-01]	[439.13699341 790.81860352 0.81893617]	[418.74014282 790.6182251 0.83765012]	[4.44327301e+02 7.62431946e+02 7.11772442e-01]
[421.38934326 131.30088806 0.93061674]	[426.39855957 213.42884827 0.89153409]	[359.76577759 213.47538757 0.86149973]	[339.16854858 316.12976074 0.92284989]	[339.11087036 418.63046265 0.91223776]	[495.59387207 213.38781738 0.8429749 ]	[521.20825195 316.03729248 0.88583279]	[528.9765625 408.43048096 0.81998032]	[441.6567688 426.41729736 0.73101121]	[398.1557312 431.53915405 0.70682073]	[418.60089111 585.48065186 0.86526012]	[439.09094238 749.67797852 0.83762652]	[482.82333374 423.784729 0.7291736 ]	[493.10415649 582.76263428 0.83105624]	[513.58099365 757.30474854 0.76424974]	[411.02114868 115.91196442 0.87693721]	[439.16015625 113.48116302 0.94524336]	[393.05187988 131.25231934 0.90146315]	[457.1875 128.74925232 0.89303553]	[5.16152954e+02 8.03543335e+02 7.11791456e-01]	[5.29050903e+02 7.93317993e+02 7.17555404e-01]	[5.03431244e+02 7.67623047e+02 7.44774520e-01]	[439.12625122 790.81494141 0.81357181]	[418.7277832 790.61810303 0.82745051]	[4.44314240e+02 7.64959595e+02 7.21631765e-01]
[421.36380005 131.29754639 0.9335711 ]	[426.38049316 213.42420959 0.89322883]	[359.75488281 213.4757843 0.86439013]	[339.16970825 316.14770508 0.92274058]	[339.13052368 418.62084961 0.9087823 ]	[493.12142944 213.37734985 0.84168816]	[521.2088623 316.01303101 0.88348097]	[529.00079346 405.90057373 0.82244962]	[441.66125488 426.4276123 0.7336002 ]	[398.16583252 434.03405762 0.70878917]	[418.58450317 585.47528076 0.86906695]	[439.09057617 749.71264648 0.8324427 ]	[482.82928467 423.7852478 0.72973603]	[495.65414429 582.7598877 0.83916771]	[513.6618042 754.83410645 0.76373678]	[410.98034668 115.90247345 0.87728822]	[439.13879395 113.47484589 0.94251609]	[393.00991821 131.23799133 0.89432782]	[457.17376709 128.72146606 0.89200914]	[5.16217163e+02 8.00973755e+02 7.13571608e-01]	[5.31549500e+02 7.93243958e+02 7.26481855e-01]	[5.05886383e+02 7.67645447e+02 7.30778217e-01]	[439.11102295 793.2199707 0.80073524]	[418.7204895 790.63775635 0.8207823 ]	[4.44310699e+02 7.64998535e+02 7.23944843e-01]
[421.36459351 131.29559326 0.93282545]	[426.3927002 213.41876221 0.89144075]	[359.76446533 213.47756958 0.86189556]	[339.17358398 316.13345337 0.92100692]	[339.13278198 418.6260376 0.90965545]	[493.12799072 213.36758423 0.84040427]	[521.22039795 316.0062561 0.88244528]	[529.00170898 405.89117432 0.82359189]	[441.67681885 428.91650391 0.73444432]	[398.17855835 434.04244995 0.71005851]	[418.59786987 585.44885254 0.87441409]	[439.08859253 749.69702148 0.83234006]	[482.84210205 423.79483032 0.72889209]	[495.66339111 582.7633667 0.84111905]	[516.11938477 754.82318115 0.76552808]	[410.98034668 115.89916992 0.87758613]	[439.13842773 113.47229004 0.94297355]	[393.00631714 131.23724365 0.89247668]	[457.17504883 128.71447754 0.89000261]	[5.16207153e+02 8.00981689e+02 7.07892716e-01]	[5.31553162e+02 7.93245605e+02 7.20824957e-01]	[5.05898621e+02 7.67623230e+02 7.21712947e-01]	[439.11621094 790.83099365 0.79788542]	[418.72399902 790.63000488 0.81831133]	[4.44312805e+02 7.64980286e+02 7.16492891e-01]
[421.34118652 131.30578613 0.93472326]	[426.39447021 213.42996216 0.89293629]	[359.76235962 213.50520325 0.86145478]	[339.18078613 316.15969849 0.92367911]	[339.17016602 418.63247681 0.90894806]	[493.13327026 213.3613739 0.83902133]	[521.23284912 316.00869751 0.88602573]	[529.05407715 405.87716675 0.82083708]	[441.68215942 426.42776489 0.73486131]	[398.18945312 434.03543091 0.70963115]	[418.6104126 585.44610596 0.87392443]	[439.07818604 749.7175293 0.831388 ]	[482.84222412 421.34234619 0.72575146]	[498.11077881 582.80718994 0.85349482]	[516.14263916 752.22705078 0.77706212]	[410.95303345 115.90583038 0.87657017]	[439.11901855 113.47848511 0.93741405]	[392.99984741 131.23597717 0.88768619]	[457.16757202 128.71391296 0.89226592]	[5.16188538e+02 7.98385376e+02 7.01705873e-01]	[5.31584961e+02 7.90741333e+02 7.29562223e-01]	[5.05954803e+02 7.65087219e+02 6.99637294e-01]	[4.36693024e+02 7.93219421e+02 7.88624048e-01]	[418.71206665 790.640625 0.81968427]	[4.44301453e+02 7.64996948e+02 7.18553185e-01]
[421.33889771 131.30662537 0.93456274]	[426.39312744 213.43034363 0.89319015]	[359.75942993 213.50784302 0.86175096]	[339.18222046 316.16003418 0.92286003]	[339.16833496 418.62860107 0.90851843]	[493.12731934 213.36071777 0.83884549]	[521.23925781 316.01553345 0.88752258]	[529.05218506 405.86975098 0.82144547]	[441.67993164 426.42218018 0.73483616]	[398.19033813 434.02865601 0.70892709]	[418.60919189 585.45379639 0.87278992]	[439.07687378 749.70910645 0.83213949]	[482.83987427 421.3380127 0.72605443]	[498.11260986 582.81652832 0.85441941]	[516.15045166 752.2199707 0.77899224]	[410.94641113 115.90583801 0.87638193]	[439.1166687 113.47816467 0.93702453]	[392.99237061 131.23713684 0.88647783]	[457.16424561 128.7164917 0.89271843]	[5.16192932e+02 7.98372375e+02 7.02101827e-01]	[5.31593262e+02 7.90733093e+02 7.29854941e-01]	[5.05960968e+02 7.65084900e+02 6.98740721e-01]	[439.09884644 790.82232666 0.79123133]	[418.71261597 790.6348877 0.82138205]	[4.41906067e+02 7.64989807e+02 7.16774285e-01]
[421.33068848 131.3120575 0.9357692 ]	[426.39935303 213.43190002 0.89406562]	[359.76895142 213.52012634 0.86058414]	[339.23519897 318.52984619 0.91671014]	[339.19638062 418.62216187 0.90729332]	[493.12878418 213.35263062 0.83803493]	[521.24926758 315.99133301 0.88542074]	[529.06085205 405.84866333 0.82110852]	[441.69155884 426.40829468 0.73579389]	[398.19741821 431.53405762 0.70860225]	[418.61999512 585.44055176 0.87482744]	[439.07714844 749.68365479 0.83421183]	[482.86077881 421.32647705 0.72442383]	[498.19607544 582.82421875 0.87013161]	[516.20556641 749.71105957 0.79169333]	[410.93988037 115.91694641 0.87527043]	[439.10552979 113.48571014 0.933402 ]	[392.99981689 131.24098206 0.88811076]	[457.15609741 128.70817566 0.89342278]	[5.13648804e+02 7.95808105e+02 7.28640318e-01]	[5.31574463e+02 7.90669861e+02 7.52109647e-01]	[5.08469299e+02 7.62506531e+02 6.55645490e-01]	[4.39118713e+02 7.90809998e+02 7.89713204e-01]	[418.73410034 790.63336182 0.82067055]	[4.41896057e+02 7.64963501e+02 7.15462923e-01]
[421.35296631 131.30419922 0.931288 ]	[426.41555786 213.42422485 0.89087135]	[359.79556274 213.501297 0.85572672]	[339.25817871 318.52880859 0.91148251]	[339.2010498 418.62417603 0.90826625]	[495.60055542 213.35348511 0.84008121]	[521.23895264 315.97018433 0.88014436]	[529.04949951 405.83987427 0.8231678 ]	[441.68865967 426.38314819 0.73777282]	[398.19793701 431.49349976 0.71172005]	[418.63815308 585.40905762 0.88114303]	[439.06723022 749.68048096 0.83135509]	[482.85577393 421.30883789 0.72641844]	[498.20211792 582.81829834 0.87446338]	[518.6550293 749.65551758 0.80182618]	[410.97711182 115.91309357 0.87613446]	[439.12716675 113.49427795 0.93664771]	[393.00732422 131.24215698 0.88982898]	[457.159729 128.73085022 0.89679611]	[5.13613892e+02 7.95830994e+02 7.17701554e-01]	[5.31561401e+02 7.90686340e+02 7.41822124e-01]	[5.08480072e+02 7.62452881e+02 6.49121106e-01]	[439.11019897 790.77526855 0.79863942]	[418.72491455 790.60266113 0.81987417]	[4.41895966e+02 7.62512817e+02 7.13932812e-01]
[421.38235474 131.30758667 0.9288367 ]	[426.42596436 213.43147278 0.88985109]	[359.81661987 213.52009583 0.85267127]	[339.25866699 316.16821289 0.9103595 ]	[339.21057129 418.63882446 0.91025186]	[495.60427856 213.35298157 0.83894169]	[521.24151611 315.98327637 0.88420367]	[529.05419922 405.86236572 0.82120186]	[441.69775391 426.38153076 0.73774391]	[398.21276855 431.49041748 0.7130357 ]	[418.63647461 585.39764404 0.88281196]	[439.06695557 749.67138672 0.83378202]	[482.85656738 421.31222534 0.72471017]	[498.21603394 582.80804443 0.8742969 ]	[518.67486572 749.58746338 0.80533892]	[411.0045166 115.93393707 0.87373716]	[439.14294434 113.49275208 0.93793452]	[393.02163696 131.26199341 0.89652348]	[457.17593384 128.70716858 0.89039409]	[5.11062927e+02 7.95796997e+02 7.23625541e-01]	[5.29054749e+02 7.90668213e+02 7.46069372e-01]	[5.11011658e+02 7.59883362e+02 6.33721650e-01]	[439.1151123 790.7923584 0.79279792]	[418.72363281 790.6161499 0.81890422]	[4.41885345e+02 7.62494263e+02 7.14718461e-01]
[423.78503418 131.29545593 0.924851 ]	[426.44543457 213.43450928 0.88824213]	[362.23330688 213.51745605 0.84846592]	[339.2923584 318.54327393 0.90125656]	[339.2147522 418.63491821 0.909877 ]	[495.60870361 213.35908508 0.84216273]	[521.25134277 315.9743042 0.88373876]	[529.0645752 405.87628174 0.81966656]	[441.71865845 426.37045288 0.73643166]	[398.2260437 431.47668457 0.71255445]	[418.65167236 585.38568115 0.88333589]	[439.06448364 749.67327881 0.83332789]	[482.87423706 421.30337524 0.723674 ]	[498.2557373 582.82165527 0.88317478]	[518.67474365 749.60333252 0.80355555]	[413.50610352 115.92764282 0.87694114]	[439.17544556 113.49052429 0.94623625]	[393.07540894 131.28105164 0.90685582]	[457.18557739 128.73001099 0.89054745]	[5.11017456e+02 7.93353088e+02 7.17679799e-01]	[5.29022644e+02 7.90652039e+02 7.38990545e-01]	[5.11037842e+02 7.59884094e+02 6.24052227e-01]	[4.39103607e+02 7.90818176e+02 7.89461970e-01]	[418.71234131 790.63427734 0.81832373]	[4.41879089e+02 7.62512878e+02 7.14110017e-01]
[423.81515503 131.29469299 0.92067361]	[428.92962646 213.44670105 0.88643956]	[362.27096558 213.52566528 0.84112376]	[339.296875 318.56643677 0.9030239 ]	[339.22344971 418.6651001 0.91240907]	[495.63101196 213.36383057 0.84601974]	[521.24810791 315.94540405 0.87912756]	[531.52838135 405.87109375 0.81809372]	[441.72647095 426.34838867 0.73925155]	[398.23403931 428.9675293 0.71452546]	[418.66165161 585.41522217 0.88281316]	[439.07736206 749.65966797 0.83543009]	[482.86923218 421.29437256 0.72548246]	[500.64486694 582.86914062 0.88919097]	[518.66113281 749.64709473 0.79967344]	[413.54315186 115.93082428 0.87762809]	[439.19952393 113.49684143 0.94916743]	[395.53115845 131.27882385 0.91835791]	[457.18667603 128.76759338 0.89301598]	[5.11019043e+02 7.93365234e+02 7.11449504e-01]	[5.29011047e+02 7.90664429e+02 7.40726173e-01]	[5.11027466e+02 7.59934143e+02 6.25263751e-01]	[439.10372925 790.78393555 0.79975033]	[418.72091675 790.6015625 0.81910175]	[4.41894501e+02 7.62486511e+02 7.11059630e-01]
[423.8508606 131.31729126 0.92104435]	[428.9546814 213.44400024 0.88511276]	[362.29745483 213.52255249 0.83683884]	[341.73553467 318.59115601 0.88508922]	[339.24203491 418.64614868 0.90965939]	[495.64315796 213.36584473 0.84682906]	[521.26385498 315.94329834 0.88150626]	[531.56341553 405.90182495 0.81566924]	[441.74783325 426.38000488 0.73456925]	[398.25195312 431.4765625 0.71060383]	[418.67922974 585.40692139 0.88361168]	[439.07235718 749.65234375 0.83641684]	[482.88903809 421.32662964 0.71888 ]	[500.64480591 582.85302734 0.88923192]	[518.66125488 749.63879395 0.80268753]	[413.58346558 115.95975494 0.87436366]	[439.2277832 113.51286316 0.94878584]	[395.56448364 131.29310608 0.92344403]	[457.206604 128.7830658 0.89355761]	[5.08519104e+02 7.93345886e+02 7.25269675e-01]	[5.28981628e+02 7.90653564e+02 7.46641636e-01]	[5.11048370e+02 7.59928223e+02 6.29421949e-01]	[439.12512207 790.76470947 0.81292617]	[418.75363159 788.22943115 0.82417774]	[4.41875641e+02 7.62470703e+02 7.15619981e-01]
[426.36984253 131.31376648 0.90474832]	[431.5222168 213.43533325 0.88243049]	[364.8142395 213.48001099 0.82497489]	[344.27246094 318.6569519 0.86233234]	[339.30255127 418.63623047 0.89710104]	[498.15719604 213.40750122 0.86275822]	[521.32263184 313.5145874 0.87499309]	[534.16625977 405.85308838 0.8248595 ]	[441.790802 426.37423706 0.73193544]	[398.27200317 428.96713257 0.70928127]	[418.67788696 585.41503906 0.87870228]	[439.07788086 749.65429688 0.8360157 ]	[482.94586182 423.77972412 0.71121073]	[500.67678833 582.8336792 0.89782655]	[518.66229248 749.61083984 0.80053151]	[416.09631348 115.9759903 0.88453323]	[439.30584717 113.5030365 0.94869727]	[395.64398193 131.31143188 0.94099277]	[459.62756348 128.77694702 0.89187926]	[5.11059021e+02 7.93338074e+02 7.18052030e-01]	[5.29047424e+02 7.90634338e+02 7.42915928e-01]	[5.08537872e+02 7.59898682e+02 6.36918485e-01]	[439.15176392 790.75634766 0.81482989]	[418.77557373 788.23413086 0.8273288 ]	[4.41881012e+02 7.62469971e+02 7.16233373e-01]
[426.43215942 131.31892395 0.89786506]	[434.01901245 213.43208313 0.88410246]	[364.86169434 213.4679718 0.81892264]	[346.84170532 318.61245728 0.85036886]	[341.69070435 418.66204834 0.89722848]	[498.19943237 213.40878296 0.86825484]	[521.34246826 315.94299316 0.87658274]	[536.6529541 405.8633728 0.8266905]	[441.79351807 423.87979126 0.72805536]	[398.27923584 428.91717529 0.70511079]	[418.68777466 585.41143799 0.88238674]	[439.08703613 749.66168213 0.8387109 ]	[482.95541382 421.3147583 0.70717311]	[500.67617798 582.82720947 0.89726573]	[518.68347168 749.60595703 0.80576241]	[416.14532471 115.96824646 0.89043927]	[441.68811035 113.48913574 0.94909948]	[398.05151367 131.29393005 0.95017344]	[459.68722534 128.72792053 0.88669759]	[5.11061401e+02 7.93325317e+02 7.31688738e-01]	[5.29055786e+02 7.90627563e+02 7.51376390e-01]	[5.11017181e+02 7.59896912e+02 6.41672134e-01]	[439.1411438 790.75195312 0.81523228]	[418.77120972 788.22528076 0.82644522]	[4.41893066e+02 7.62462280e+02 7.18594968e-01]
[426.43237305 131.31881714 0.89808106]	[434.01300049 213.43118286 0.88353235]	[364.8560791 213.47007751 0.81987685]	[346.83502197 318.6111145 0.85052663]	[341.69152832 418.65539551 0.89635062]	[498.19720459 213.40753174 0.86804748]	[521.33905029 315.93716431 0.875687 ]	[536.65332031 405.8565979 0.82752705]	[441.79217529 423.88116455 0.72829705]	[398.27929688 428.91992188 0.70549411]	[418.69265747 585.41784668 0.88211602]	[439.08538818 749.6583252 0.8382526 ]	[482.95495605 421.31680298 0.70672095]	[500.67544556 582.83129883 0.89741421]	[518.68768311 749.60375977 0.80627275]	[416.14477539 115.96886444 0.89011294]	[441.68917847 113.48858643 0.94883502]	[398.05117798 131.29547119 0.95131987]	[459.68792725 128.73048401 0.88778639]	[5.11063019e+02 7.93342651e+02 7.29063630e-01]	[5.29059204e+02 7.90635864e+02 7.48490930e-01]	[5.11021515e+02 7.59889587e+02 6.39438450e-01]	[439.14361572 790.75219727 0.81329566]	[418.77038574 788.22381592 0.82229733]	[4.41888123e+02 7.62452881e+02 7.18837380e-01]
[431.49856567 131.30667114 0.89688432]	[436.57974243 213.45094299 0.90324944]	[369.92889404 213.47384644 0.81982934]	[349.41107178 318.57965088 0.85643792]	[341.76553345 418.61938477 0.88214791]	[500.66989136 213.44096375 0.88474047]	[521.43261719 316.10507202 0.90033662]	[536.74133301 408.43008423 0.82844967]	[441.85525513 423.86306763 0.72145253]	[400.65615845 428.91955566 0.70595068]	[418.69158936 585.43719482 0.88244253]	[439.09039307 749.64678955 0.84050828]	[485.38562012 421.29312134 0.7017892 ]	[500.71411133 582.85601807 0.90273315]	[518.64880371 749.65582275 0.80732793]	[418.61322021 115.95446777 0.91551828]	[441.81216431 113.46450043 0.95117456]	[398.16210938 131.33139038 0.98163915]	[459.85870361 128.69261169 0.89919096]	[5.11069641e+02 7.93351257e+02 7.43062019e-01]	[5.29044373e+02 7.90640930e+02 7.64481962e-01]	[5.08499481e+02 7.62421326e+02 6.69680178e-01]	[439.14950562 790.74865723 0.82012236]	[418.77694702 788.22027588 0.82645327]	[4.41891693e+02 7.62445312e+02 7.18047798e-01]
[434.01480103 131.30458069 0.90108192]	[436.65213013 213.43615723 0.9112888 ]	[372.46258545 213.46661377 0.82540214]	[349.4463501 318.59683228 0.85796648]	[341.80560303 418.56237793 0.86665642]	[500.70736694 213.4339447 0.88949561]	[523.80010986 316.10708618 0.90339243]	[539.20654297 408.42443848 0.83889854]	[441.88122559 423.87524414 0.71452588]	[400.66372681 428.91705322 0.70499289]	[418.69915771 585.43969727 0.87664777]	[439.07980347 749.62756348 0.83826238]	[485.43154907 421.31924438 0.69164723]	[500.73431396 582.88793945 0.90631664]	[516.22210693 749.66455078 0.80036706]	[418.66271973 115.95314789 0.92400575]	[441.86196899 113.47385406 0.9413088 ]	[398.19616699 131.33062744 0.9802646 ]	[462.24368286 128.71185303 0.90844816]	[5.13574158e+02 7.93304077e+02 7.49623895e-01]	[5.29057739e+02 7.90605408e+02 7.68939734e-01]	[5.08468658e+02 7.62443970e+02 6.79031849e-01]	[439.13601685 790.74493408 0.82772267]	[418.76766968 788.21643066 0.83295542]	[4.41878174e+02 7.62436401e+02 7.20439315e-01]
[434.11956787 131.30549622 0.91047263]	[439.10839844 213.42814636 0.92513967]	[374.98571777 213.46081543 0.83817911]	[351.95239258 316.17111206 0.86933494]	[341.82073975 416.13299561 0.85905635]	[500.77746582 213.43466187 0.89183605]	[523.86413574 316.12686157 0.90552628]	[539.2444458 410.96652222 0.8437987 ]	[441.91070557 423.8477478 0.71452755]	[400.67703247 426.39532471 0.70834494]	[418.70071411 585.40454102 0.87824136]	[439.09356689 749.63299561 0.84054083]	[485.47140503 421.306427 0.69299495]	[500.73413086 582.88256836 0.90560579]	[516.17034912 749.64294434 0.79854178]	[418.73452759 115.96208191 0.92947185]	[441.93057251 113.46855927 0.92363822]	[398.26663208 131.28292847 0.96468616]	[462.32119751 126.2460556 0.88788527]	[5.11049347e+02 7.93245911e+02 7.58670092e-01]	[5.29011658e+02 7.88191895e+02 7.75955915e-01]	[5.05979858e+02 7.59938721e+02 6.81009114e-01]	[439.13772583 790.77288818 0.82095957]	[418.76605225 788.23547363 0.83223283]	[4.41894196e+02 7.62436401e+02 7.17103839e-01]
[436.60009766 131.30950928 0.9171108 ]	[439.1569519 213.4402771 0.93111908]	[375.05194092 213.49169922 0.85054994]	[352.00018311 316.16870117 0.86361039]	[344.29644775 416.15631104 0.84878308]	[500.82928467 213.43391418 0.8906219 ]	[523.88360596 316.08343506 0.90050066]	[539.29754639 408.46896362 0.84875929]	[444.30212402 423.82250977 0.7105028 ]	[400.71969604 426.37008667 0.70710582]	[418.75384521 585.43237305 0.87575775]	[439.0932312 749.61541748 0.84053946]	[487.9229126 421.28302002 0.69058502]	[500.74539185 582.8659668 0.90615475]	[516.12341309 749.60552979 0.79439247]	[421.13064575 115.92993164 0.93251044]	[444.40200806 113.48379517 0.90096664]	[400.65026855 131.25622559 0.95494866]	[462.42248535 126.23577881 0.87846458]	[5.11075165e+02 7.93267029e+02 7.55656719e-01]	[5.29005432e+02 7.88193665e+02 7.73263574e-01]	[5.05941956e+02 7.59883362e+02 7.01879859e-01]	[439.14337158 790.76776123 0.82428783]	[418.76394653 788.22668457 0.83171731]	[4.41882751e+02 7.59951843e+02 7.22019553e-01]
[436.6020813 131.30758667 0.91784632]	[439.15490723 213.43951416 0.93114209]	[375.05383301 213.49092102 0.85099125]	[352.0017395 316.16781616 0.86332428]	[344.29629517 416.15847778 0.84872246]	[500.82669067 213.43244934 0.88991374]	[523.88342285 316.08587646 0.8999961 ]	[539.29534912 408.47259521 0.84879839]	[444.29663086 423.82931519 0.71113104]	[400.71343994 426.37524414 0.70748246]	[418.75570679 585.42462158 0.87512249]	[439.09008789 749.61590576 0.83926404]	[487.91625977 421.29086304 0.69052798]	[500.73556519 582.84515381 0.90241969]	[516.12115479 749.61181641 0.79401982]	[421.13226318 115.9278717 0.93246222]	[444.40499878 113.48429871 0.89989662]	[400.65185547 131.26235962 0.9589684 ]	[462.42456055 126.24973297 0.87976611]	[5.11084442e+02 7.93266113e+02 7.49655545e-01]	[5.29012146e+02 7.88193848e+02 7.68437386e-01]	[5.05937073e+02 7.59886475e+02 6.99844837e-01]	[439.15264893 790.76080322 0.82515115]	[418.77185059 788.22802734 0.83082104]	[4.41881592e+02 7.59956604e+02 7.19888449e-01]
[439.06710815 131.31832886 0.93567526]	[439.2333374 213.43138123 0.93572986]	[377.51339722 213.47796631 0.86194348]	[354.51037598 316.07705688 0.87659985]	[346.86090088 416.17025757 0.83822095]	[503.24243164 213.43438721 0.89227378]	[523.92510986 316.04272461 0.89063561]	[541.69012451 408.39282227 0.85760975]	[444.33270264 423.8086853 0.71192825]	[400.74331665 423.89080811 0.70934755]	[418.77645874 585.36657715 0.87786388]	[439.08700562 749.58361816 0.84006149]	[487.96228027 421.28060913 0.69222885]	[500.7331543 582.89648438 0.90204579]	[513.63537598 749.706604 0.79059142]	[421.20770264 115.94395447 0.93461144]	[446.94067383 113.50547028 0.88281375]	[400.71820068 131.31266785 0.96963406]	[464.83673096 128.73066711 0.87608975]	[5.11070190e+02 7.93308777e+02 7.50133753e-01]	[5.28973694e+02 7.90607117e+02 7.75454223e-01]	[5.05902496e+02 7.62478271e+02 7.23219693e-01]	[439.14627075 790.74468994 0.82993287]	[418.77185059 788.20751953 0.83244377]	[4.41883850e+02 7.59897888e+02 7.18362451e-01]
[439.06765747 131.31932068 0.93532294]	[439.23098755 213.4324646 0.93526137]	[377.51104736 213.4800415 0.86155045]	[354.51220703 316.07543945 0.87650645]	[346.86773682 416.16693115 0.83730596]	[500.89550781 213.43147278 0.89155662]	[523.92559814 316.03561401 0.88945365]	[541.69128418 408.3833313 0.85799181]	[444.32855225 423.8152771 0.71138269]	[400.74545288 426.35241699 0.70776296]	[418.77615356 585.36474609 0.87783235]	[439.08554077 749.58331299 0.83916765]	[487.95751953 421.28439331 0.69139957]	[500.73300171 582.89471436 0.90169561]	[513.63482666 749.69049072 0.79213983]	[421.20715332 115.94177246 0.93532413]	[446.94293213 113.50398254 0.88312185]	[400.71444702 131.31199646 0.96955931]	[464.83795166 128.73162842 0.87571561]	[5.11052460e+02 7.93287964e+02 7.56928802e-01]	[5.26551941e+02 7.88223206e+02 7.79799521e-01]	[5.05910095e+02 7.62460083e+02 7.17860162e-01]	[439.14962769 790.74603271 0.8265937 ]	[418.77212524 788.21075439 0.83030975]	[4.41882416e+02 7.59901672e+02 7.18215048e-01]
[439.14239502 131.3477478 0.9471544 ]	[439.2979126 213.43534851 0.93645251]	[377.57250977 213.46652222 0.87195575]	[354.57324219 316.06732178 0.88907498]	[349.43218994 418.56411743 0.84014648]	[503.29879761 213.45153809 0.89641351]	[524.01715088 316.05627441 0.88118362]	[541.76806641 408.40213013 0.86650074]	[444.40420532 423.87210083 0.69512326]	[400.80361938 426.40887451 0.69992298]	[418.7940979 585.44299316 0.8713389 ]	[439.08984375 749.57879639 0.83974832]	[490.53604126 421.34701538 0.6796574 ]	[500.72039795 582.92340088 0.89586341]	[513.58178711 749.66723633 0.79265791]	[421.27471924 115.95704651 0.9279111 ]	[449.49902344 113.52575684 0.87088776]	[400.78158569 131.30555725 0.96625459]	[464.90756226 128.75299072 0.87643945]	[5.08492798e+02 7.93290833e+02 7.74308264e-01]	[526.47753906 788.22167969 0.79638207]	[5.05918671e+02 7.62425049e+02 7.11209357e-01]	[439.15261841 790.73632812 0.82726765]	[418.78039551 788.20336914 0.83247483]	[4.41884399e+02 7.59897461e+02 7.12431610e-01]
[441.75802612 131.33039856 0.95060706]	[441.88253784 213.46070862 0.92404366]	[380.11779785 213.4680481 0.8902576 ]	[357.10217285 316.15002441 0.91010952]	[354.45852661 416.10479736 0.85165775]	[505.9303894 213.4859314 0.88602924]	[528.9730835 316.15048218 0.86654973]	[544.28131104 413.58807373 0.8858282 ]	[452.02737427 426.36550903 0.67269945]	[405.86557007 428.93945312 0.67172247]	[421.23098755 585.38153076 0.8658945 ]	[439.09921265 747.17224121 0.83770669]	[498.13363647 423.84564209 0.69145572]	[500.74673462 585.33825684 0.90014863]	[511.04949951 749.762146 0.7804817 ]	[426.38760376 115.94230652 0.8813864 ]	[457.15869141 113.51791382 0.90420657]	[405.92633057 131.28489685 0.89711154]	[475.06509399 128.737854 0.85912913]	[5.11087524e+02 7.93350586e+02 7.33257055e-01]	[5.29042175e+02 7.90620361e+02 7.61209130e-01]	[5.03390747e+02 7.65020935e+02 7.34024882e-01]	[439.1499939 790.75500488 0.83534789]	[421.15170288 788.2074585 0.83706486]	[4.41894348e+02 7.59875305e+02 7.14112461e-01]
[441.75802612 131.3291626 0.95088339]	[441.88354492 213.46447754 0.9240582 ]	[380.11846924 213.47077942 0.89120358]	[357.10214233 316.1517334 0.9098829 ]	[354.46011353 416.09692383 0.85072207]	[505.93151855 213.49057007 0.88628298]	[528.97509766 316.15292358 0.8654865 ]	[544.28222656 413.58840942 0.88624561]	[452.02789307 426.36752319 0.67233253]	[405.87191772 428.94018555 0.67073417]	[421.23086548 585.38793945 0.86655617]	[439.10818481 749.58203125 0.83986616]	[498.13027954 423.84933472 0.68974239]	[500.75762939 585.36968994 0.90049958]	[511.0401001 752.18145752 0.77858269]	[426.38928223 115.94301605 0.88095939]	[457.15841675 113.51834869 0.90399611]	[405.92523193 131.28395081 0.89775288]	[475.06488037 128.73883057 0.85915369]	[5.11086975e+02 7.93347778e+02 7.31058836e-01]	[5.29033569e+02 7.90619019e+02 7.60502517e-01]	[5.03385406e+02 7.65046143e+02 7.41782188e-01]	[439.14874268 790.76306152 0.83339417]	[418.78823853 788.21295166 0.83575815]	[4.41897003e+02 7.59918823e+02 7.14162886e-01]
[441.83538818 131.32254028 0.94608831]	[444.33422852 213.47686768 0.91416824]	[380.18060303 213.47383118 0.88907498]	[357.19546509 316.1072998 0.91766477]	[354.51852417 416.05047607 0.85192835]	[508.46948242 213.50622559 0.86893952]	[531.57470703 318.59301758 0.84997028]	[544.3616333 416.05023193 0.89982396]	[454.63986206 426.40164185 0.68290579]	[408.46731567 428.98214722 0.66442329]	[421.2612915 585.38793945 0.86871964]	[439.12237549 749.58807373 0.84594226]	[498.25723267 426.35784912 0.70828378]	[500.79693604 582.99645996 0.90772092]	[511.03894043 752.17486572 0.78438342]	[428.99014282 115.92424774 0.87146372]	[459.61132812 113.51399231 0.92203796]	[411.00772095 131.25830078 0.89728153]	[477.61981201 128.72485352 0.87492591]	[5.11042450e+02 7.95786194e+02 7.20912516e-01]	[5.29021545e+02 7.90635559e+02 7.47640312e-01]	[5.03388641e+02 7.65014954e+02 7.47441232e-01]	[439.15179443 790.77514648 0.82882231]	[421.15875244 788.22351074 0.83648956]	[4.41903656e+02 7.59908691e+02 7.19389617e-01]
[446.90539551 131.4107666 0.90964866]	[449.45977783 213.49362183 0.88834393]	[382.78103638 213.49162292 0.84943724]	[359.70458984 315.97717285 0.88999969]	[357.01174927 416.03890991 0.87134027]	[516.15612793 213.53723145 0.85665548]	[539.18878174 318.56689453 0.87277234]	[546.93518066 413.5352478 0.8595773 ]	[457.19094849 423.86706543 0.70509851]	[416.04232788 426.36703491 0.68336046]	[421.31494141 585.50231934 0.8593024 ]	[439.13705444 749.65679932 0.84753931]	[500.71240234 423.83450317 0.72480124]	[500.84268188 585.37945557 0.91381687]	[508.50271606 752.25354004 0.77948004]	[436.63119507 118.48204041 0.87044895]	[459.84521484 115.96266937 0.93440408]	[416.14404297 131.31639099 0.93546057]	[480.18560791 131.22328186 0.90664911]	[5.13614807e+02 7.95805969e+02 7.43025899e-01]	[5.29038086e+02 7.90657715e+02 7.80708790e-01]	[5.03304993e+02 7.67477417e+02 7.60523915e-01]	[439.15969849 790.81286621 0.82722092]	[421.15429688 790.61468506 0.83499902]	[4.44310120e+02 7.62464233e+02 7.31497109e-01]
[451.99853516 131.45385742 0.89876091]	[452.08166504 213.47177124 0.8842622 ]	[385.35055542 213.46403503 0.82560825]	[362.19894409 316.06536865 0.88826525]	[357.12930298 416.06945801 0.8796941 ]	[518.70654297 213.5221405 0.87283486]	[541.69512939 318.57952881 0.88758397]	[547.06707764 413.59854126 0.8421694 ]	[459.65536499 426.38601685 0.7175976 ]	[416.12268066 428.92172241 0.69091749]	[421.3598938 585.53887939 0.84311044]	[439.13616943 749.6506958 0.84447855]	[500.81887817 426.34954834 0.72529548]	[500.84945679 585.36920166 0.90792519]	[508.47897339 754.75921631 0.77270699]	[439.14175415 118.53595734 0.89063132]	[462.31738281 116.01963043 0.91172272]	[418.66729736 131.34680176 0.97459996]	[480.33370972 131.22702026 0.91836143]	[5.13652466e+02 7.95832397e+02 7.42296100e-01]	[5.29041077e+02 7.90685730e+02 7.82441258e-01]	[503.27429199 767.54418945 0.7695781 ]	[439.1663208 790.80041504 0.82763159]	[421.15704346 790.6060791 0.83117127]	[4.44313904e+02 7.62461670e+02 7.33997107e-01]
[457.06311035 133.88514709 0.92116141]	[457.0713501 213.50233459 0.90039611]	[390.46243286 213.4690094 0.82053727]	[364.82901001 316.10375977 0.86058855]	[359.61260986 416.09588623 0.88843048]	[521.17315674 215.90475464 0.88262576]	[541.81054688 318.59667969 0.89705002]	[549.53509521 416.07363892 0.84742475]	[459.72750854 423.87692261 0.73153859]	[418.56845093 426.40249634 0.70976913]	[421.39562988 585.56384277 0.83345753]	[439.1338501 749.6307373 0.84431779]	[500.87002563 423.831604 0.72364247]	[500.88928223 582.98028564 0.90280664]	[508.49359131 754.8192749 0.7656731 ]	[439.29562378 121.11040497 0.90563226]	[464.84643555 121.04659271 0.86536682]	[418.79217529 131.30201721 0.96315348]	[482.81182861 131.24261475 0.92200124]	[5.16163269e+02 7.95846863e+02 7.45446503e-01]	[5.29071533e+02 7.90702271e+02 7.79849887e-01]	[503.27432251 767.60882568 0.77573121]	[439.19760132 790.76739502 0.84035933]	[421.18197632 788.23016357 0.83448339]	[4.41895966e+02 7.62440430e+02 7.33740211e-01]
[459.60888672 133.99969482 0.93520778]	[459.59024048 213.54714966 0.91531205]	[395.52578735 213.51667786 0.84396446]	[372.47442627 316.06155396 0.84556448]	[359.72512817 416.08377075 0.88812584]	[521.26049805 215.93438721 0.88763142]	[541.94256592 318.54855347 0.89443743]	[552.09509277 416.0987854 0.83933741]	[459.84265137 423.87136841 0.73166698]	[418.68011475 426.39367676 0.71617633]	[423.81460571 585.49353027 0.84436095]	[439.13397217 749.64111328 0.84584194]	[503.3104248 423.8114624 0.71994835]	[503.26565552 582.99353027 0.90784359]	[508.51678467 757.35418701 0.76356012]	[441.77774048 123.68675232 0.90205812]	[467.40509033 123.63108826 0.84737092]	[421.2510376 131.35881042 0.96542192]	[482.92617798 131.24591064 0.89565915]	[5.16159851e+02 7.95825317e+02 7.35241294e-01]	[5.29068237e+02 7.90703491e+02 7.69233465e-01]	[503.2947998 767.67254639 0.77723134]	[439.206604 790.76049805 0.84413111]	[421.18878174 788.22711182 0.83568823]	[4.41872223e+02 7.62471863e+02 7.37137973e-01]
[459.73861694 136.52760315 0.92273819]	[459.6930542 213.53807068 0.92914677]	[395.64358521 213.52407837 0.86188608]	[374.99572754 316.09381104 0.86879748]	[359.77160645 416.13067627 0.89195359]	[521.36859131 215.92088318 0.8920877 ]	[544.36120605 318.56378174 0.90737712]	[557.17718506 416.12832642 0.85228842]	[462.22915649 426.36709595 0.72831905]	[418.71881104 426.40350342 0.71399063]	[426.34368896 585.50897217 0.83000541]	[439.13766479 749.63592529 0.84764314]	[503.37384033 423.86639404 0.71350092]	[503.27624512 585.34173584 0.91022092]	[508.52069092 754.83148193 0.76499122]	[441.89083862 128.72140503 0.91744936]	[472.51290894 128.70553589 0.85894918]	[421.36877441 131.39253235 0.9549737 ]	[485.40811157 131.36221313 0.90126824]	[5.16151428e+02 7.95828003e+02 7.35301673e-01]	[5.29060974e+02 7.90697815e+02 7.69351304e-01]	[503.29492188 767.62744141 0.77568656]	[439.21594238 790.75109863 0.8483451 ]	[421.19763184 788.21972656 0.83921796]	[4.41862274e+02 7.62459106e+02 7.43053138e-01]
[462.24020386 141.59082031 0.90120482]	[459.83215332 213.53617859 0.93438953]	[398.11251831 213.51821899 0.87675631]	[375.11050415 315.98480225 0.87713921]	[362.21115112 413.59448242 0.85098708]	[523.84765625 215.92124939 0.8941856 ]	[544.42315674 318.57125854 0.90057456]	[559.7565918 416.04013062 0.85792947]	[462.33053589 423.83547974 0.73073351]	[418.78939819 423.84741211 0.71587324]	[428.96661377 585.45367432 0.81947261]	[439.14456177 749.67749023 0.84542769]	[503.48345947 423.81283569 0.70942664]	[503.340271 585.37695312 0.90586489]	[508.52438354 757.34844971 0.76269668]	[446.88552856 131.29344177 0.91206235]	[475.15319824 131.23272705 0.88857776]	[423.88360596 131.45629883 0.93328106]	[487.92443848 131.34918213 0.87224352]	[5.16178711e+02 7.95802734e+02 7.37161338e-01]	[5.29078247e+02 7.90690369e+02 7.71549284e-01]	[503.29516602 767.67315674 0.7749213 ]	[439.21206665 790.75384521 0.84354657]	[421.19528198 788.22039795 0.83581376]	[4.41852417e+02 7.62501770e+02 7.41479337e-01]
[462.2406311 141.59275818 0.90106094]	[459.82830811 213.54182434 0.93409967]	[398.10922241 213.51805115 0.87667829]	[375.11227417 315.98196411 0.87704515]	[362.21179199 413.59466553 0.85083538]	[523.85028076 215.92718506 0.89410216]	[544.42590332 318.57427979 0.90070134]	[559.75177002 416.04547119 0.8579061 ]	[462.32345581 423.82192993 0.73273218]	[418.78527832 423.83526611 0.71755642]	[428.96685791 585.45257568 0.81990248]	[439.14782715 749.68359375 0.84598136]	[503.47763062 423.79730225 0.71127111]	[503.34362793 585.37591553 0.90615565]	[508.52984619 757.35845947 0.76185524]	[446.8855896 131.29307556 0.91195804]	[475.15252686 131.23181152 0.88814795]	[423.88601685 131.45800781 0.93307334]	[487.92684937 131.34869385 0.87269366]	[5.16180237e+02 7.95808044e+02 7.36747324e-01]	[5.31533142e+02 7.90697571e+02 7.71173239e-01]	[503.30096436 767.68170166 0.77465463]	[439.20779419 790.75793457 0.84295315]	[421.19158936 788.22241211 0.83626503]	[4.41856598e+02 7.62510132e+02 7.41578817e-01]
[462.2409668 141.59446716 0.90115196]	[459.82849121 213.54167175 0.93408692]	[398.10897827 213.51896667 0.87658107]	[375.11340332 315.98153687 0.87747407]	[362.21179199 413.59243774 0.85047847]	[523.85113525 215.92668152 0.89406604]	[544.4230957 318.57632446 0.90137506]	[559.75274658 416.04962158 0.85863763]	[462.32247925 423.83261108 0.73135215]	[418.78460693 423.84671021 0.71594286]	[428.96429443 585.45373535 0.81978285]	[439.14755249 749.68737793 0.84441811]	[503.47543335 423.80844116 0.71065044]	[503.34246826 585.37493896 0.90636504]	[508.53100586 757.35510254 0.76156658]	[446.88519287 131.29347229 0.91216421]	[475.152771 131.23168945 0.88811648]	[423.8855896 131.45645142 0.93372464]	[487.92977905 131.34643555 0.87260312]	[5.16177551e+02 7.95812256e+02 7.35315502e-01]	[5.31536865e+02 7.90700134e+02 7.70895779e-01]	[503.30090332 767.68011475 0.77357876]	[439.19873047 790.76434326 0.83969921]	[421.17871094 788.22796631 0.83637953]	[4.41861816e+02 7.62517212e+02 7.42090404e-01]
[462.37814331 146.72041321 0.89561182]	[462.28875732 213.53779602 0.9344936 ]	[398.21868896 213.52549744 0.88383085]	[377.56185913 316.08743286 0.90577018]	[362.31826782 416.05966187 0.84916413]	[523.95947266 215.91775513 0.89150792]	[544.55023193 318.7265625 0.87967038]	[562.24432373 416.08013916 0.88429862]	[462.41763306 423.88366699 0.71593618]	[421.19354248 423.88964844 0.70971549]	[431.49594116 585.49194336 0.81374854]	[439.14321899 749.69934082 0.84441727]	[505.96447754 426.35266113 0.68729258]	[503.37060547 585.34985352 0.90897501]	[508.52883911 757.33300781 0.76233065]	[452.05682373 131.41104126 0.90308368]	[480.12753296 131.40104675 0.94873989]	[428.95715332 133.7963562 0.91806036]	[493.12008667 131.4005127 0.867194 ]	[5.16175110e+02 7.95788208e+02 7.30862975e-01]	[5.29074707e+02 7.90684570e+02 7.66581893e-01]	[503.28274536 767.6706543 0.77163577]	[439.2130127 790.75354004 0.8438648 ]	[421.18057251 788.22717285 0.83807528]	[4.41846771e+02 7.64975098e+02 7.47392058e-01]
[467.50143433 151.94023132 0.89408135]	[464.8782959 213.53128052 0.91432029]	[400.77957153 213.48347473 0.87460339]	[377.71566772 316.12188721 0.9169625 ]	[372.53237915 416.04193115 0.83980328]	[529.02502441 215.94186401 0.85629982]	[549.48846436 318.6187439 0.85834372]	[562.47503662 416.05752563 0.89745563]	[464.94613647 423.80953979 0.69134736]	[421.37249756 423.79244995 0.69967389]	[436.53771973 585.41656494 0.83471137]	[439.16659546 749.70959473 0.84748679]	[508.5305481 423.84561157 0.67037153]	[503.46737671 585.36590576 0.89008081]	[511.01153564 757.34545898 0.75878942]	[457.22140503 136.52474976 0.88703614]	[482.73147583 136.46180725 0.92678469]	[436.57626343 133.92584229 0.89858705]	[500.6784668 133.86689758 0.84891862]	[5.16197510e+02 7.93329346e+02 7.36940145e-01]	[5.31559814e+02 7.90666687e+02 7.63124704e-01]	[503.2880249 767.69085693 0.77075499]	[439.1958313 790.74310303 0.8424291 ]	[421.17544556 788.203125 0.83481371]	[4.41850159e+02 7.64978577e+02 7.41145253e-01]
[477.67056274 159.53312683 0.87730575]	[472.57513428 213.53916931 0.88915253]	[405.83355713 213.51094055 0.83168012]	[380.2635498 315.93572998 0.88543928]	[377.50738525 413.57556152 0.86539334]	[539.23181152 215.94924927 0.86740619]	[557.23016357 318.61437988 0.86044812]	[565.01055908 416.09603882 0.89744574]	[472.56707764 426.42468262 0.66319299]	[426.43478394 426.40664673 0.66432983]	[436.67538452 585.39190674 0.85368437]	[439.17300415 749.72705078 0.84357041]	[518.69299316 428.91842651 0.68090898]	[505.89022827 585.36547852 0.8801741 ]	[5.11070831e+02 7.57318787e+02 7.54156291e-01]	[459.85623169 151.7230835 0.94060183]	[485.3800354 149.21562195 0.88003016]	[439.30438232 134.06248474 0.92537904]	[503.30169678 134.00042725 0.88222688]	[5.16174133e+02 7.93298340e+02 7.52158999e-01]	[5.31554749e+02 7.90639282e+02 7.72738516e-01]	[503.32589722 767.65661621 0.77178347]	[439.18615723 790.75793457 0.83670008]	[421.16445923 788.20880127 0.83267534]	[4.41857941e+02 7.64995850e+02 7.38854349e-01]
[480.17352295 164.67337036 0.88813847]	[475.16061401 213.51567078 0.90297425]	[410.98999023 213.48442078 0.82368851]	[380.35559082 316.03430176 0.8952508 ]	[377.53930664 413.55883789 0.86641324]	[539.30053711 215.91252136 0.87907547]	[559.82312012 318.57107544 0.8859126 ]	[567.44592285 413.54721069 0.86683249]	[475.12216187 426.37759399 0.67208952]	[431.47229004 426.36914062 0.6627413 ]	[439.06207275 585.42028809 0.85230041]	[439.18618774 749.74121094 0.83979309]	[518.77307129 426.41320801 0.69798678]	[505.97305298 585.36016846 0.86677176]	[511.04629517 754.80236816 0.75504082]	[462.29904175 151.89225769 0.95274651]	[487.94735718 151.76416016 0.89028341]	[441.70043945 136.50518799 0.89979935]	[503.38449097 134.05552673 0.81777781]	[5.16137451e+02 7.93319885e+02 7.53290594e-01]	[5.29069031e+02 7.90647156e+02 7.78067052e-01]	[5.03311554e+02 7.67614136e+02 7.66850710e-01]	[439.17324829 790.74975586 0.83510578]	[421.1583252 788.19726562 0.82876635]	[4.41901703e+02 7.65013855e+02 7.33542740e-01]
[480.30975342 169.78462219 0.93307394]	[477.67584229 213.52154541 0.91523993]	[413.599823 213.50300598 0.83899212]	[385.34207153 316.10690308 0.86813486]	[377.71807861 416.03491211 0.88505995]	[541.75939941 213.54660034 0.88502383]	[562.2946167 316.16726685 0.88608277]	[567.55041504 413.56201172 0.84801054]	[477.65719604 423.85153198 0.69415879]	[434.0741272 423.86968994 0.68198901]	[439.09963989 585.42034912 0.8456102 ]	[439.20452881 749.70898438 0.84185833]	[521.21801758 423.85647583 0.71207827]	[511.01126099 585.390625 0.84395498]	[5.11064667e+02 7.54789490e+02 7.52704144e-01]	[464.82772827 154.3936615 0.93413025]	[493.06549072 151.93939209 0.89468384]	[441.7845459 139.00338745 0.87714452]	[503.49960327 136.53927612 0.72903633]	[5.13655334e+02 7.93322021e+02 7.47994959e-01]	[5.29063477e+02 7.90648926e+02 7.79934764e-01]	[5.03316528e+02 7.67598450e+02 7.65802860e-01]	[439.16122437 790.76165771 0.83131814]	[418.78515625 788.19067383 0.82357776]	[4.44329437e+02 7.64971252e+02 7.24493742e-01]
[482.73522949 169.84996033 0.94514281]	[480.16903687 213.50154114 0.93327618]	[416.16351318 213.47073364 0.8581714 ]	[390.5123291 316.04251099 0.85337591]	[380.18649292 416.11773682 0.90348291]	[541.86206055 213.52416992 0.88925719]	[562.45471191 318.56903076 0.89042467]	[570.02593994 416.09365845 0.85366029]	[480.12335205 423.86288452 0.71041399]	[436.57144165 423.8927002 0.69072294]	[439.13699341 585.47375488 0.85641527]	[439.22259521 749.71325684 0.84289867]	[521.32885742 423.86807251 0.71885431]	[513.64709473 585.46435547 0.84321159]	[511.06286621 754.78729248 0.75576937]	[464.97457886 154.45228577 0.90287542]	[495.63082886 154.32501221 0.9011001 ]	[441.93460083 139.04440308 0.83988512]	[505.91311646 136.52897644 0.78709161]	[5.13635010e+02 7.93313171e+02 7.48327315e-01]	[5.29041077e+02 7.90633667e+02 7.79181123e-01]	[503.33932495 767.57177734 0.77135551]	[439.14208984 790.77935791 0.82944506]	[418.77212524 788.19830322 0.8229183 ]	[4.44349457e+02 7.64982727e+02 7.26597071e-01]
[482.84643555 169.87878418 0.94316208]	[480.28701782 213.50665283 0.93678236]	[418.60696411 213.46621704 0.86794901]	[393.07785034 316.0489502 0.86852407]	[380.29156494 416.0954895 0.89425009]	[544.36303711 215.9019928 0.88503176]	[564.87158203 318.56311035 0.89774567]	[570.03045654 416.16162109 0.86417753]	[480.24380493 423.82019043 0.72534227]	[436.68292236 423.84078979 0.7078954 ]	[439.19400024 585.43054199 0.86433184]	[439.22491455 749.69482422 0.84473652]	[521.42260742 423.82650757 0.71630645]	[516.21728516 585.43927002 0.85683751]	[511.0489502 754.79516602 0.75498414]	[470.00698853 154.49546814 0.88285577]	[498.17434692 154.36408997 0.92219913]	[446.91430664 141.57606506 0.81142998]	[508.46792603 136.56306458 0.7854256 ]	[5.13652771e+02 7.93315247e+02 7.44599402e-01]	[5.29044128e+02 7.90635925e+02 7.75275409e-01]	[503.32385254 767.58294678 0.7716108 ]	[439.1423645 790.77331543 0.83081764]	[418.77050781 788.18835449 0.82154095]	[4.44344910e+02 7.64957703e+02 7.25346029e-01]
[485.36230469 172.2868042 0.92582107]	[482.74545288 213.51437378 0.94078988]	[418.70056152 213.47782898 0.87922013]	[395.62591553 313.53027344 0.86334682]	[382.72009277 416.08267212 0.87314284]	[544.48852539 215.91331482 0.88356417]	[564.95202637 318.56686401 0.8863427 ]	[572.61578369 418.59454346 0.85624969]	[480.28283691 423.78775024 0.7312057 ]	[439.08190918 423.8085022 0.71428657]	[439.25396729 585.39489746 0.86481184]	[439.23989868 749.69647217 0.84582663]	[523.77947998 423.79956055 0.71525955]	[518.66772461 585.40112305 0.86415589]	[5.11059448e+02 7.54758789e+02 7.53979146e-01]	[475.0670166 154.53251648 0.88170391]	[500.68859863 154.37384033 0.94636744]	[452.01211548 144.13075256 0.80301178]	[511.1027832 139.05253601 0.7745378 ]	[5.13645447e+02 7.93296387e+02 7.42767513e-01]	[5.29051575e+02 7.90622864e+02 7.71094203e-01]	[5.03318542e+02 7.67563721e+02 7.61948407e-01]	[439.13464355 790.78051758 0.82910216]	[418.76586914 788.1897583 0.8213973 ]	[4.44372620e+02 7.64965576e+02 7.25089431e-01]
[487.96350098 172.30400085 0.89844561]	[482.8704834 213.5322113 0.93479586]	[418.79125977 213.4775238 0.88462371]	[398.05023193 313.53076172 0.87880307]	[382.77075195 416.04299927 0.85989368]	[546.97906494 215.94599915 0.87424088]	[565.03564453 318.67376709 0.8768065 ]	[575.19293213 418.61523438 0.85979587]	[480.3527832 421.33084106 0.73725009]	[439.12490845 421.34088135 0.72142959]	[439.32693481 585.40692139 0.86851156]	[439.24456787 749.68408203 0.85109735]	[523.87634277 423.80065918 0.71928704]	[518.75616455 585.41851807 0.88045675]	[511.08944702 752.27532959 0.75253701]	[477.63867188 154.54302979 0.89549589]	[500.83828735 154.38673401 0.96062225]	[454.63186646 144.15531921 0.81417274]	[516.18103027 139.0344696 0.77000487]	[5.13647400e+02 7.93306763e+02 7.42676914e-01]	[5.29064148e+02 7.90624023e+02 7.69407690e-01]	[5.03331879e+02 7.67526794e+02 7.51819015e-01]	[439.14379883 790.77246094 0.83032823]	[418.7772522 788.18469238 0.81907302]	[4.44364807e+02 7.62518738e+02 7.23371267e-01]
[490.57647705 172.34117126 0.89498889]	[485.35037231 213.5242157 0.92237556]	[421.22384644 213.41030884 0.88287508]	[398.08206177 316.00335693 0.90771616]	[382.84606934 416.09381104 0.85847318]	[549.54656982 215.97943115 0.85675585]	[567.47229004 318.71502686 0.85606807]	[580.25354004 418.5526123 0.86979163]	[482.76034546 421.30688477 0.7402091 ]	[439.19360352 421.29763794 0.72519928]	[441.712677 582.98291016 0.87022263]	[439.26104736 749.70605469 0.85097295]	[523.9921875 423.79858398 0.70754641]	[521.17791748 585.38085938 0.88246864]	[5.13565247e+02 7.54752563e+02 7.45570958e-01]	[480.13705444 154.58395386 0.90488821]	[503.28463745 154.42982483 0.96432906]	[457.15011597 141.58935547 0.83678067]	[518.68475342 139.00692749 0.76327384]	[5.16153076e+02 7.93321533e+02 7.34400451e-01]	[5.31554932e+02 7.90643921e+02 7.62389362e-01]	[5.03317871e+02 7.67567200e+02 7.55493045e-01]	[439.13537598 790.80322266 0.82583731]	[418.77514648 788.20294189 0.8195163 ]	[4.44382385e+02 7.64990601e+02 7.27437258e-01]
[495.60025024 172.34889221 0.90152478]	[485.44329834 213.54315186 0.9151299 ]	[421.31600952 213.42074585 0.87415266]	[398.1366272 316.07901001 0.91139102]	[385.34127808 413.56048584 0.82922804]	[552.11932373 215.9907074 0.84811056]	[567.53405762 318.75488281 0.84312564]	[580.29473877 416.16461182 0.86635846]	[482.85125732 423.78652954 0.73626047]	[439.2784729 421.32525635 0.72587341]	[441.74938965 585.35858154 0.87462229]	[439.27844238 749.69299316 0.85224617]	[526.4397583 423.83956909 0.70165491]	[521.19598389 585.50976562 0.88131934]	[5.13580261e+02 7.54763855e+02 7.47521043e-01]	[480.22186279 156.94877625 0.92239952]	[503.36230469 154.47047424 0.95774519]	[459.66693115 141.57571411 0.85770965]	[521.23260498 139.09411621 0.81532222]	[5.16172241e+02 7.93307922e+02 7.42938578e-01]	[5.31560059e+02 7.90639465e+02 7.66498506e-01]	[5.03313690e+02 7.67575745e+02 7.58112550e-01]	[439.14294434 790.79779053 0.82180136]	[418.7822876 788.19671631 0.81373417]	[4.44398041e+02 7.64982361e+02 7.22387373e-01]
[495.60012817 172.34907532 0.90170527]	[485.4407959 213.54922485 0.9147805 ]	[421.3074646 213.4336853 0.8762722]	[398.13583374 316.08227539 0.91193378]	[385.34207153 413.56188965 0.82941663]	[552.1229248 215.99261475 0.8476001 ]	[567.52862549 318.7711792 0.84377962]	[580.29534912 416.17105103 0.86803484]	[482.85516357 423.78601074 0.73572695]	[439.27920532 421.32662964 0.72580689]	[441.74459839 585.36138916 0.8756094 ]	[439.27844238 749.69799805 0.8520292 ]	[526.44152832 423.83782959 0.70176262]	[521.2086792 585.49279785 0.88776135]	[5.13591553e+02 7.54774902e+02 7.46561885e-01]	[480.22186279 156.94842529 0.92259085]	[503.36233521 154.46994019 0.9577992 ]	[459.66769409 141.57606506 0.85669857]	[521.23358154 139.09324646 0.81658733]	[5.16174683e+02 7.93321228e+02 7.36741602e-01]	[5.31567627e+02 7.90653870e+02 7.63397038e-01]	[5.03313141e+02 7.67585388e+02 7.55730510e-01]	[439.140625 790.80334473 0.81941044]	[418.78097534 788.20336914 0.81358242]	[4.44400848e+02 7.64991089e+02 7.23471522e-01]
[495.66116333 172.37710571 0.9105255 ]	[487.94732666 215.89033508 0.90576947]	[421.39190674 213.43502808 0.85699522]	[398.1859436 316.06704712 0.91717607]	[387.87716675 411.01864624 0.81207764]	[557.18817139 216.01289368 0.84909785]	[570.05682373 318.73144531 0.8373363 ]	[580.36968994 416.15014648 0.87618327]	[482.91619873 423.78640747 0.7234174 ]	[441.68560791 421.30718994 0.72147501]	[441.78109741 585.39752197 0.87562525]	[439.29711914 749.71142578 0.85344821]	[526.49530029 423.86358643 0.69002622]	[521.24401855 585.48944092 0.89311892]	[5.13618835e+02 7.54765747e+02 7.48845100e-01]	[480.2829895 156.95323181 0.9272024 ]	[503.418396 154.52787781 0.94020146]	[459.74493408 139.08055115 0.87884355]	[521.33374023 144.12683105 0.83494616]	[5.16124329e+02 7.93323547e+02 7.53632605e-01]	[5.29072021e+02 7.90661438e+02 7.82441020e-01]	[5.03339874e+02 7.67574402e+02 7.48603821e-01]	[439.16659546 790.79559326 0.81590307]	[421.16812134 788.20269775 0.8079192 ]	[4.44418854e+02 7.64996033e+02 7.23254800e-01]
[498.22817993 172.41679382 0.93510735]	[495.60235596 213.54006958 0.90317917]	[426.42233276 213.39231873 0.82089615]	[400.61227417 315.96694946 0.91171682]	[393.00238037 413.56091309 0.83125669]	[562.23565674 215.99633789 0.87823439]	[572.67169189 318.68765259 0.83271092]	[582.80535889 418.69390869 0.89231801]	[485.3671875 421.33590698 0.71526617]	[441.78039551 421.29290771 0.72773403]	[441.80953979 585.37817383 0.8726154 ]	[439.31829834 749.7310791 0.85429943]	[528.97973633 423.86346436 0.68388146]	[521.28973389 585.4397583 0.89717412]	[5.13636902e+02 7.52290100e+02 7.49308586e-01]	[482.75576782 156.98506165 0.92773545]	[505.9447937 154.58906555 0.90160245]	[462.19085693 139.00508118 0.87817425]	[523.85498047 144.15982056 0.84853041]	[5.13647827e+02 7.93315369e+02 7.51206994e-01]	[5.29056763e+02 7.90655090e+02 7.81140447e-01]	[5.03354401e+02 7.67551697e+02 7.34363973e-01]	[439.16784668 790.79064941 0.81766123]	[421.16848755 788.19732666 0.80764866]	[4.44424500e+02 7.65025391e+02 7.31791496e-01]
[498.25405884 172.41789246 0.93820906]	[495.65145874 213.53163147 0.90668297]	[428.94308472 213.38829041 0.81412506]	[400.6585083 315.97247314 0.9135468 ]	[393.0609436 413.54525757 0.83637351]	[562.24810791 215.99630737 0.87949002]	[577.69610596 318.68225098 0.8331728 ]	[582.87518311 418.646698 0.89807212]	[485.39675903 423.82955933 0.70847923]	[441.79519653 421.33718872 0.7210362 ]	[441.83853149 585.38006592 0.87312025]	[441.65734863 749.69549561 0.86181068]	[529.02960205 426.39639282 0.67858225]	[521.29095459 585.50994873 0.89570355]	[5.13638428e+02 7.52298767e+02 7.52034843e-01]	[482.78884888 156.96968079 0.93388355]	[506.00570679 156.94876099 0.89353657]	[462.19567871 136.5435791 0.89065909]	[523.94720459 144.17390442 0.84347582]	[5.13648254e+02 7.93315674e+02 7.54327714e-01]	[5.29057068e+02 7.90662781e+02 7.84193933e-01]	[5.03346710e+02 7.67554077e+02 7.41243482e-01]	[439.18170166 790.77624512 0.82298344]	[421.18035889 788.18206787 0.81062883]	[4.46881134e+02 7.64984863e+02 7.22229421e-01]
[500.67456055 172.41954041 0.94861513]	[498.11730957 213.50894165 0.91304582]	[431.51229858 213.36576843 0.81302845]	[400.71099854 313.53121948 0.89868945]	[395.53137207 413.52078247 0.84591693]	[562.27062988 215.97225952 0.88349497]	[577.75543213 318.67770386 0.83954996]	[582.92852783 418.681427 0.90229666]	[485.45352173 423.83294678 0.69535494]	[441.84820557 421.32705688 0.71197003]	[441.84988403 585.37414551 0.86927378]	[441.67608643 749.684021 0.86555344]	[531.54229736 426.41082764 0.669056 ]	[521.31854248 585.50604248 0.89777154]	[513.64575195 752.27813721 0.75395787]	[482.84075928 156.9780426 0.93236351]	[508.47790527 154.59135437 0.886352 ]	[462.20550537 136.54064941 0.89076823]	[524.00250244 141.61621094 0.84168518]	[5.13609741e+02 7.93304199e+02 7.47934699e-01]	[5.29036499e+02 7.90659607e+02 7.79228985e-01]	[5.03351959e+02 7.67530579e+02 7.35260785e-01]	[439.19186401 790.77514648 0.81453753]	[421.18869019 788.18066406 0.80047107]	[4.46900055e+02 7.64972839e+02 7.17302561e-01]
[500.71444702 172.3918457 0.95275772]	[498.16482544 213.49005127 0.92041147]	[434.01864624 213.34967041 0.81309575]	[400.74777222 313.51260376 0.89472574]	[395.56674194 413.53875732 0.85283673]	[562.31018066 215.96243286 0.8880555 ]	[580.21630859 318.66525269 0.84379148]	[582.98675537 418.69973755 0.90842372]	[485.48577881 423.85559082 0.68983608]	[441.86627197 423.78469849 0.70784909]	[441.86746216 585.37908936 0.86832255]	[441.68557739 749.67407227 0.86677194]	[531.60076904 426.42684937 0.66688514]	[521.33648682 585.48718262 0.89913028]	[513.64331055 752.23968506 0.75571859]	[482.88665771 156.96722412 0.92800969]	[508.52093506 154.56335449 0.88695717]	[462.24053955 136.55599976 0.88204074]	[526.390625 141.57792664 0.83498132]	[5.13597534e+02 7.93300171e+02 7.44103909e-01]	[5.29039795e+02 7.90650513e+02 7.74467111e-01]	[5.03345276e+02 7.67492859e+02 7.23831594e-01]	[439.18466187 790.79394531 0.80899745]	[421.1758728 788.19366455 0.79850346]	[4.46920074e+02 7.64959106e+02 7.15851486e-01]
[500.73760986 172.35881042 0.9498018 ]	[498.20440674 213.46498108 0.92462623]	[434.06729126 213.34701538 0.81808949]	[400.78588867 313.52175903 0.89324987]	[395.5803833 413.54373169 0.85660297]	[562.32684326 215.93476868 0.88823897]	[580.29498291 318.74349976 0.83875525]	[585.36773682 418.72949219 0.91409445]	[487.92605591 423.83605957 0.68764728]	[441.89517212 421.33041382 0.70588201]	[441.890625 585.37811279 0.86667627]	[441.70376587 749.63671875 0.87293428]	[531.61816406 426.4119873 0.66574663]	[521.34259033 585.4541626 0.90114641]	[516.11779785 752.237854 0.75751662]	[482.9119873 156.95249939 0.92112082]	[508.54495239 154.52366638 0.88710797]	[462.26477051 136.52310181 0.87842458]	[526.40649414 139.0218811 0.8414855 ]	[5.13607910e+02 7.93309143e+02 7.37567246e-01]	[5.29067627e+02 7.90658081e+02 7.65907884e-01]	[5.03361389e+02 7.67499939e+02 7.22439289e-01]	[439.17724609 790.7868042 0.81104767]	[421.16769409 788.1784668 0.80011445]	[4.46936584e+02 7.62481384e+02 7.08150029e-01]
[500.72232056 172.33804321 0.94956028]	[498.253479 213.46180725 0.92977297]	[434.1192627 213.32701111 0.82250565]	[400.81671143 313.51605225 0.89096397]	[395.61035156 413.56274414 0.86456615]	[562.37188721 215.94261169 0.88940859]	[580.32220459 318.69351196 0.84286255]	[585.40777588 418.6890564 0.91408503]	[487.95837402 423.82150269 0.68952823]	[444.30252075 421.30825806 0.70392984]	[441.89770508 585.40362549 0.86651528]	[441.71325684 749.61785889 0.87497371]	[534.11608887 426.38876343 0.66938162]	[521.36981201 585.5133667 0.89840609]	[516.11486816 752.19970703 0.76117885]	[482.90161133 154.56896973 0.93032193]	[508.54074097 154.50483704 0.89170378]	[462.28262329 136.53479004 0.87310743]	[526.43389893 139.05552673 0.83820164]	[5.13611023e+02 7.93301270e+02 7.46127963e-01]	[5.29068848e+02 7.90645020e+02 7.73144186e-01]	[5.03357452e+02 7.65083618e+02 7.26124763e-01]	[439.18762207 790.77825928 0.81185633]	[421.17562866 788.17071533 0.80003953]	[4.46940704e+02 7.62453125e+02 7.06647456e-01]
[500.72869873 172.31745911 0.94658786]	[498.26303101 213.45967102 0.92877614]	[436.54946899 213.33526611 0.82485604]	[400.83093262 313.50421143 0.89125741]	[395.62017822 413.57073975 0.86727667]	[562.39624023 215.93235779 0.88681293]	[580.36621094 318.73126221 0.84264004]	[585.41888428 418.6842041 0.91099942]	[487.97357178 423.80325317 0.68962133]	[444.32888794 421.28710938 0.70313364]	[441.9019165 585.39428711 0.86632925]	[441.71841431 749.62402344 0.8747462 ]	[534.12664795 426.37051392 0.66977143]	[521.36950684 585.4899292 0.90026039]	[516.12512207 752.22106934 0.76035422]	[482.90515137 154.54144287 0.93322575]	[511.0071106 154.47850037 0.89294297]	[462.28314209 136.5112915 0.87943745]	[526.44390869 139.01135254 0.83602136]	[5.13621216e+02 7.93331055e+02 7.37078309e-01]	[5.31541687e+02 7.90673523e+02 7.67485619e-01]	[5.03359528e+02 7.67484009e+02 7.24772334e-01]	[439.18737793 790.80145264 0.80455565]	[421.17254639 788.19342041 0.797436 ]	[4.46944916e+02 7.62454895e+02 7.02778578e-01]
[500.72134399 172.28257751 0.93994951]	[500.63156128 213.45825195 0.92997611]	[436.57028198 213.33042908 0.82803828]	[400.83538818 313.51080322 0.89275396]	[395.6210022 413.57888794 0.86894447]	[562.41168213 215.92854309 0.88466626]	[582.75305176 318.75830078 0.84166849]	[585.44647217 418.65487671 0.910954 ]	[487.9914856 423.81268311 0.68580794]	[444.34072876 421.28482056 0.70043397]	[441.90206909 585.38537598 0.86711812]	[441.722229 749.61682129 0.87353253]	[534.15081787 426.39709473 0.66778427]	[521.3682251 585.50183105 0.90022153]	[516.12677002 752.22851562 0.75809968]	[482.90136719 154.51332092 0.93657899]	[508.54519653 154.44293213 0.89604002]	[462.29144287 136.50653076 0.87756836]	[526.46795654 136.52603149 0.84317279]	[5.13593445e+02 7.93299988e+02 7.41997659e-01]	[5.29059509e+02 7.90658020e+02 7.69678295e-01]	[5.03369781e+02 7.67495911e+02 7.23490655e-01]	[439.17150879 790.82739258 0.79860079]	[418.77630615 788.20831299 0.7955544 ]	[4.46958069e+02 7.62453979e+02 6.99392021e-01]
[500.71844482 169.84541321 0.92794037]	[500.63916016 213.45777893 0.93114561]	[436.56500244 213.33332825 0.827016 ]	[400.84472656 313.50479126 0.8888489 ]	[395.61611938 413.55682373 0.86689746]	[562.42431641 215.92692566 0.88479978]	[582.75500488 318.66107178 0.84391105]	[585.46154785 418.6541748 0.91198289]	[487.98751831 423.82339478 0.68377519]	[444.33828735 421.2975769 0.69958055]	[441.90988159 582.98455811 0.86515719]	[441.72024536 749.61053467 0.87545341]	[534.14520264 426.41207886 0.66442531]	[521.36566162 585.5123291 0.89769799]	[516.11895752 752.24212646 0.75671482]	[482.89483643 154.45568848 0.94134039]	[508.53494263 154.35740662 0.89984322]	[462.28707886 136.47328186 0.88299453]	[526.49816895 136.4319458 0.84762615]	[5.13637024e+02 7.93320068e+02 7.35888064e-01]	[5.31539795e+02 7.90669922e+02 7.62951851e-01]	[5.03354034e+02 7.67512085e+02 7.29741216e-01]	[439.18310547 790.82965088 0.8018378 ]	[421.16293335 788.21722412 0.79533494]	[4.46943237e+02 7.62440369e+02 7.02016830e-01]
[500.7076416 169.79559326 0.91781038]	[500.64645386 213.45930481 0.9302417 ]	[436.57992554 213.34268188 0.83189875]	[400.85586548 313.47964478 0.87829781]	[395.62649536 413.52310181 0.86120486]	[562.40631104 215.91548157 0.88029039]	[582.78466797 318.70071411 0.84083658]	[585.49285889 418.61584473 0.91104978]	[487.97198486 423.82470703 0.68532681]	[444.3187561 421.29675293 0.70237941]	[441.8973999 585.39080811 0.87084669]	[441.73309326 749.6204834 0.8747822 ]	[534.15325928 426.40560913 0.66543001]	[521.38092041 585.48162842 0.90610784]	[516.13049316 752.21960449 0.76093781]	[482.88037109 154.41003418 0.94445676]	[508.51745605 151.97377014 0.90062094]	[462.29031372 136.45428467 0.88353068]	[526.49841309 134.02853394 0.8521111 ]	[5.13611938e+02 7.93303284e+02 7.37261713e-01]	[5.31534424e+02 7.90661072e+02 7.63076723e-01]	[5.03364716e+02 7.67492554e+02 7.32046723e-01]	[439.21255493 790.82714844 0.80013859]	[421.18984985 788.23065186 0.79648149]	[4.46954193e+02 7.62468933e+02 7.06343591e-01]
[500.70916748 169.79237366 0.91736472]	[500.64349365 213.46434021 0.92922866]	[436.57067871 213.35235596 0.831164 ]	[400.85446167 313.49209595 0.8806774 ]	[395.61895752 413.52752686 0.859981 ]	[562.40570068 215.91465759 0.87934417]	[582.78533936 318.69363403 0.84002018]	[585.49157715 418.60784912 0.91029847]	[487.97317505 423.84893799 0.68521768]	[444.31973267 421.32302856 0.70269769]	[441.89697266 585.3928833 0.870224 ]	[441.73358154 749.6182251 0.87529612]	[534.152771 426.42849731 0.6644578 ]	[521.38128662 585.50305176 0.90313375]	[516.13439941 752.21551514 0.76179475]	[482.88632202 154.40498352 0.94419444]	[508.5206604 151.97369385 0.89996588]	[462.30203247 136.45533752 0.88438779]	[526.49871826 134.03482056 0.85331428]	[5.13627014e+02 7.93310730e+02 7.36037254e-01]	[5.31547302e+02 7.90663025e+02 7.62418926e-01]	[5.03363007e+02 7.67489624e+02 7.31110334e-01]	[439.21841431 790.81921387 0.80248445]	[421.19644165 788.22381592 0.79649121]	[4.46951874e+02 7.62464966e+02 7.07017541e-01]
[truncated: 178 more rows]
