# Supplementary material for: Evaluation of functional tests performance using a camera-based and machine learning approach
Source: PLoS One. 2023 Nov 3;18(11):e0288279. doi: 10.1371/journal.pone.0288279 (PMC10624324; doi:10.1371/journal.pone.0288279)
Supplement: S1 Data — This dataset includes all the extracted keypoints of movements and the associated features and statistics, which were used for the analyses presented in the main manuscript. (ZIP) [file pone.0288279.s001.zip › PLOS_data_28032023/original_movement_data/CSV/000052_PNJN_P_crop.csv]

[482.95690918 272.3470459 0.88053882]	[495.65930176 339.2739563 0.86318654]	[421.23724365 346.87457275 0.80718344]	[400.64865112 452.0093689 0.86523902]	[400.73416138 557.1875 0.88031626]	[564.96972656 339.08096313 0.85146439]	[593.15783691 441.76547241 0.86716616]	[603.37976074 546.95629883 0.89439869]	[503.24990845 547.00994873 0.70293272]	[459.78445435 549.53607178 0.67987645]	[470.04406738 708.71478271 0.82305348]	[482.85391235 852.36346436 0.8664093 ]	[544.41741943 546.94342041 0.68725258]	[554.61090088 708.66833496 0.83709419]	[5.49571777e+02 8.54830688e+02 8.07617068e-01]	[472.56170654 254.57859802 0.90107751]	[500.68746948 254.445755 0.94157749]	[452.04702759 257.1126709 0.89154577]	[521.2041626 254.37512207 0.93286151]	[5.64841125e+02 9.01045227e+02 8.39086056e-01]	[5.82764282e+02 8.93266296e+02 8.64972353e-01]	[5.41870483e+02 8.70114929e+02 7.77769506e-01]	[4.85365265e+02 8.95894714e+02 8.04171085e-01]	[4.64928925e+02 8.93245178e+02 7.82070518e-01]	[4.90524017e+02 8.67582153e+02 7.25177348e-01]
[482.95675659 272.34680176 0.88054895]	[495.6567688 339.2746582 0.86282253]	[421.23699951 346.87600708 0.80701292]	[400.64834595 452.0116272 0.86539727]	[400.73474121 557.18695068 0.87989664]	[564.9677124 339.08004761 0.85177952]	[593.15808105 441.765625 0.86732352]	[603.38079834 546.95550537 0.89484984]	[503.2515564 547.01470947 0.70275301]	[459.78469849 549.54205322 0.67940086]	[470.04428101 708.7154541 0.82297617]	[482.85266113 852.36499023 0.86657691]	[544.41943359 546.9486084 0.68694389]	[552.15093994 708.66772461 0.83704579]	[5.49572754e+02 8.54830872e+02 8.07630837e-01]	[472.56176758 254.57893372 0.90109229]	[500.68734741 254.44630432 0.94173992]	[452.04647827 257.11242676 0.89201266]	[521.20343018 254.37567139 0.93304425]	[5.64841614e+02 9.01046265e+02 8.39235127e-01]	[5.82764526e+02 8.93266846e+02 8.64983559e-01]	[5.41871887e+02 8.70114563e+02 7.77622283e-01]	[4.85365234e+02 8.95893433e+02 8.05433333e-01]	[4.64929443e+02 8.93244873e+02 7.83089042e-01]	[4.90521362e+02 8.67583984e+02 7.26032794e-01]
[482.81539917 272.35125732 0.8976602 ]	[490.53823853 339.22943115 0.8665182 ]	[418.75466919 346.84320068 0.81556493]	[398.15197754 454.55450439 0.86096287]	[398.24636841 554.67675781 0.87590683]	[562.43572998 336.6769104 0.85019892]	[588.12530518 441.70355225 0.88212079]	[603.27368164 546.96575928 0.87992746]	[500.78305054 546.96795654 0.71331578]	[459.66912842 546.99676514 0.68960625]	[467.46005249 708.66918945 0.83754045]	[482.83966064 852.39849854 0.86731291]	[544.31756592 544.48309326 0.70880175]	[559.7142334 711.1260376 0.84393245]	[5.52094666e+02 8.52364014e+02 8.07731032e-01]	[467.42160034 254.58551025 0.9027642 ]	[498.1920166 254.44412231 0.91175497]	[446.9581604 257.08477783 0.89329946]	[518.69848633 254.42797852 0.93128341]	[5.64852478e+02 9.01009949e+02 8.44742537e-01]	[5.82804260e+02 8.93234314e+02 8.79528284e-01]	[5.41891418e+02 8.67618896e+02 7.58809328e-01]	[4.85390717e+02 8.95911804e+02 8.01621556e-01]	[4.64942780e+02 8.93264038e+02 7.82497585e-01]	[4.90516296e+02 8.67612793e+02 7.42394865e-01]
[482.77160645 272.34555054 0.89751101]	[487.98977661 339.26681519 0.87005967]	[418.68103027 346.87597656 0.81213313]	[398.14434814 449.43881226 0.85812873]	[398.17977905 554.64978027 0.87423712]	[562.39813232 339.06158447 0.85653973]	[588.0625 441.69250488 0.88946831]	[600.86981201 546.95001221 0.87497008]	[500.73400879 547.01019287 0.7104345 ]	[459.61575317 549.49926758 0.67966539]	[464.95755005 708.71203613 0.84124255]	[482.83935547 852.38970947 0.86787337]	[541.93884277 546.96264648 0.7166177 ]	[559.75341797 711.11590576 0.85017657]	[5.54624878e+02 8.52232117e+02 8.13695669e-01]	[464.93157959 254.59757996 0.91345394]	[498.1295166 254.42440796 0.89837158]	[446.88778687 257.11904907 0.90135735]	[518.6439209 254.40744019 0.92005372]	[5.62453552e+02 8.98512268e+02 8.38388443e-01]	[5.82789246e+02 8.93214417e+02 8.74157608e-01]	[5.44327393e+02 8.62528198e+02 7.31697023e-01]	[4.85386841e+02 8.95909973e+02 7.99125433e-01]	[4.64939850e+02 8.93262268e+02 7.82321215e-01]	[4.90530701e+02 8.67589661e+02 7.37633884e-01]
[480.34881592 269.90118408 0.90236634]	[485.49285889 339.24829102 0.88263631]	[418.62802124 346.82086182 0.81242859]	[398.05007935 449.43322754 0.84584379]	[398.1071167 554.68017578 0.86314386]	[562.3404541 339.05737305 0.85411602]	[587.97021484 439.30877686 0.90047753]	[600.83099365 544.52056885 0.87911367]	[500.70620728 549.49835205 0.70989543]	[459.59106445 549.54730225 0.68031299]	[464.95098877 708.70666504 0.84442329]	[482.85379028 854.79278564 0.86759257]	[541.90576172 546.98046875 0.71984977]	[559.80847168 708.69335938 0.86459553]	[5.54694153e+02 8.49715515e+02 8.15225542e-01]	[464.82608032 254.59542847 0.93078649]	[493.11581421 254.41581726 0.88740253]	[444.40261841 257.07223511 0.92013109]	[516.1138916 254.3576355 0.89275825]	[5.64847534e+02 8.98447571e+02 8.50233793e-01]	[5.82812317e+02 8.90779297e+02 8.79105926e-01]	[5.44375854e+02 8.54928528e+02 7.54708827e-01]	[4.82931122e+02 8.95888794e+02 7.98816562e-01]	[4.64910889e+02 8.93249146e+02 7.85806179e-01]	[4.93063721e+02 8.67595459e+02 7.44372785e-01]
[480.28424072 269.86453247 0.90025288]	[485.4281311 339.28424072 0.88552111]	[418.57870483 346.84124756 0.80450267]	[398.00723267 446.8727417 0.8517406 ]	[398.06130981 554.61138916 0.85209864]	[562.30755615 339.10473633 0.8568663 ]	[585.56085205 439.30004883 0.90766895]	[600.80767822 544.51977539 0.87724757]	[500.64953613 549.50006104 0.69807762]	[457.15814209 549.55145264 0.66741389]	[464.89471436 708.69689941 0.85304886]	[482.85656738 852.37884521 0.87203336]	[541.85900879 546.98284912 0.71596295]	[562.23675537 708.66497803 0.87433004]	[5.57267212e+02 8.49723938e+02 8.30748916e-01]	[462.38702393 254.57957458 0.95317304]	[490.57504272 254.39356995 0.88640833]	[444.31903076 257.11981201 0.92884165]	[513.56604004 254.36802673 0.88447487]	[5.64831848e+02 8.98440979e+02 8.53837729e-01]	[5.82793213e+02 8.90801819e+02 8.72058392e-01]	[5.44458069e+02 8.57361938e+02 7.42138505e-01]	[4.85354675e+02 8.95879761e+02 8.01141798e-01]	[4.64910339e+02 8.93237122e+02 7.84455538e-01]	[4.93082977e+02 8.65117249e+02 7.37604856e-01]
[480.22497559 269.87313843 0.89906538]	[485.37716675 339.28961182 0.89095056]	[416.13339233 346.83526611 0.79632622]	[395.52932739 446.93209839 0.83112115]	[395.64544678 554.671875 0.84208322]	[562.28161621 339.12277222 0.85538203]	[585.49273682 439.2996521 0.91255873]	[600.80950928 544.52429199 0.87554359]	[498.25088501 549.51873779 0.69550967]	[457.10110474 552.0723877 0.66215354]	[464.86941528 711.11639404 0.84700143]	[482.85641479 852.39501953 0.86733782]	[541.83380127 546.98718262 0.72049242]	[562.3145752 708.6206665 0.88710082]	[5.59732361e+02 8.47138123e+02 8.14700544e-01]	[462.33047485 254.57685852 0.96396911]	[490.51068115 254.39611816 0.89104366]	[441.90530396 257.09109497 0.93867159]	[511.02236938 254.36694336 0.88025033]	[5.64856079e+02 8.95900879e+02 8.52942705e-01]	[5.82830322e+02 8.90678223e+02 8.51102591e-01]	[5.44476135e+02 8.52363464e+02 7.42791533e-01]	[4.85358124e+02 8.95875366e+02 7.95088828e-01]	[4.64908051e+02 8.93233887e+02 7.85902262e-01]	[4.93102783e+02 8.65131042e+02 7.37750769e-01]
[480.18359375 269.84747314 0.89057958]	[482.94985962 339.27755737 0.90536296]	[416.05813599 344.35305786 0.78783739]	[395.48696899 446.96890259 0.81836319]	[395.57519531 554.64782715 0.83488649]	[559.80639648 339.10888672 0.8473689 ]	[585.46173096 441.69848633 0.91477048]	[600.7925415 544.53192139 0.87207669]	[498.20544434 547.02575684 0.69316101]	[454.62802124 549.56420898 0.66083246]	[464.85223389 711.1385498 0.84786093]	[482.85641479 852.40332031 0.86516595]	[541.81323242 546.95001221 0.72135973]	[562.35998535 708.57952881 0.89792854]	[5.59742615e+02 8.47065002e+02 8.12814713e-01]	[462.29562378 254.5586853 0.96971273]	[488.01651001 254.38314819 0.88872921]	[441.86639404 257.08554077 0.94483 ]	[508.47802734 254.36886597 0.88806415]	[5.64851257e+02 8.93417480e+02 8.62831175e-01]	[5.82810791e+02 8.88202271e+02 8.26880217e-01]	[5.44497437e+02 8.52309387e+02 7.43390918e-01]	[4.85362152e+02 8.95885315e+02 7.95926869e-01]	[4.64913727e+02 8.93243896e+02 7.87885427e-01]	[4.93109009e+02 8.65140442e+02 7.38625765e-01]
[480.18264771 269.8493042 0.89032906]	[482.9519043 339.28286743 0.90389788]	[416.0585022 346.81265259 0.78839982]	[393.0718689 446.96356201 0.81913328]	[395.57699585 554.64959717 0.83498544]	[559.80670166 339.11199951 0.84827572]	[585.4730835 441.69754028 0.9135012 ]	[600.79290771 544.52844238 0.87201786]	[498.20275879 547.02984619 0.6924665 ]	[454.63171387 549.56445312 0.66114956]	[464.85238647 711.15356445 0.84633344]	[482.86444092 854.79052734 0.86378485]	[541.80584717 546.95288086 0.72072804]	[562.36126709 708.56622314 0.89804375]	[5.59736389e+02 8.47063904e+02 8.11282992e-01]	[462.29544067 254.55804443 0.96931392]	[488.01608276 254.38291931 0.88892519]	[441.8644104 257.0843811 0.94424683]	[508.47808838 254.36712646 0.88761842]	[5.64849731e+02 8.93410706e+02 8.63095284e-01]	[5.82811340e+02 8.88197510e+02 8.27080488e-01]	[5.44492676e+02 8.52312744e+02 7.46139944e-01]	[4.85371155e+02 8.95883545e+02 7.96746433e-01]	[4.64918396e+02 8.93244995e+02 7.87200928e-01]	[4.93111267e+02 8.67572632e+02 7.33764470e-01]
[480.14642334 269.83520508 0.88210589]	[482.9100647 339.29238892 0.90947825]	[413.57821655 346.81906128 0.78067738]	[390.48196411 446.92294312 0.81188333]	[393.04995728 554.65625 0.82199627]	[559.74407959 339.11502075 0.84460485]	[585.43652344 441.68658447 0.92244935]	[600.77618408 544.51611328 0.87460834]	[498.18978882 547.01654053 0.69542831]	[454.59793091 549.56079102 0.6624276 ]	[464.84860229 708.7321167 0.85069054]	[482.84811401 852.3682251 0.86977816]	[541.81274414 546.93280029 0.72537065]	[562.38153076 708.49835205 0.90373296]	[5.59760193e+02 8.39449585e+02 8.06077361e-01]	[462.25146484 254.54071045 0.9670943 ]	[487.98886108 254.36843872 0.8910327 ]	[441.81018066 257.09063721 0.94750696]	[508.45910645 254.33599854 0.87488663]	[5.64925171e+02 8.93266785e+02 8.50045323e-01]	[5.82870667e+02 8.85597717e+02 8.08681130e-01]	[5.44477966e+02 8.49715942e+02 7.35328794e-01]	[4.85372314e+02 8.95882141e+02 7.99967170e-01]	[4.64920074e+02 8.93241760e+02 7.88981855e-01]	[4.93089203e+02 8.65077637e+02 7.23508477e-01]
[480.11257935 269.83532715 0.87531114]	[482.88568115 339.2767334 0.91700035]	[413.56542969 344.35342407 0.78110117]	[390.45114136 446.96011353 0.80818945]	[390.48452759 552.1394043 0.81341815]	[559.70648193 339.09332275 0.84192324]	[585.39855957 439.32113647 0.92596453]	[600.78546143 544.49578857 0.87812519]	[498.17404175 547.00628662 0.69816935]	[454.57928467 549.55102539 0.66722447]	[464.8425293 708.71459961 0.85160387]	[482.85287476 852.34466553 0.87421322]	[541.80377197 544.48657227 0.72768444]	[562.39526367 706.1171875 0.90462655]	[5.59750122e+02 8.36867615e+02 8.16565990e-01]	[462.21682739 254.53395081 0.96444094]	[487.93344116 254.36833191 0.89579618]	[441.7628479 257.09024048 0.95105731]	[506.01242065 254.34565735 0.88551211]	[5.64973633e+02 8.90750305e+02 8.19573641e-01]	[5.82922424e+02 8.80462280e+02 7.71929383e-01]	[5.44484131e+02 8.49597412e+02 7.18174458e-01]	[4.85360077e+02 8.95862244e+02 8.02677572e-01]	[4.64913727e+02 8.93225281e+02 7.93125987e-01]	[4.93084869e+02 8.65040283e+02 7.18969703e-01]
[477.69265747 269.81600952 0.8650431 ]	[482.84539795 339.26531982 0.92445415]	[413.50091553 344.33221436 0.77608341]	[387.88391113 449.45556641 0.81021035]	[387.90841675 554.62335205 0.81826079]	[557.23565674 339.07363892 0.84229493]	[585.36340332 439.30715942 0.9312278 ]	[600.77941895 544.46380615 0.87994766]	[498.14404297 547.00061035 0.69497329]	[454.54159546 549.55786133 0.66435069]	[464.82788086 708.73040771 0.85166055]	[482.85107422 852.32550049 0.8773945 ]	[541.7880249 544.47515869 0.72920412]	[562.42449951 708.49316406 0.90426105]	[5.57239563e+02 8.34333496e+02 8.22666466e-01]	[462.17959595 254.51835632 0.95911324]	[485.45275879 254.37426758 0.90476853]	[441.73620605 257.07785034 0.9483667 ]	[505.95935059 254.3890686 0.90675604]	[5.65008240e+02 8.90633667e+02 8.10879350e-01]	[5.82892517e+02 8.75410645e+02 7.80835867e-01]	[5.44432373e+02 8.47101501e+02 7.08863318e-01]	[4.85374329e+02 8.95846008e+02 8.05041790e-01]	[4.64923065e+02 8.93218689e+02 7.85813510e-01]	[4.93069122e+02 8.62546692e+02 7.19284117e-01]
[477.65270996 267.36105347 0.85890698]	[482.81124878 339.25314331 0.92711103]	[411.00567627 344.33499146 0.773049 ]	[382.86471558 449.5166626 0.83194995]	[385.309021 552.13952637 0.8338691 ]	[557.17694092 336.69754028 0.83535314]	[585.36877441 439.26855469 0.9325664 ]	[600.77410889 544.45391846 0.87783605]	[498.13006592 546.99438477 0.6953699 ]	[452.08532715 549.54864502 0.66548765]	[464.8631897 708.67767334 0.85634345]	[482.86038208 852.28588867 0.87941772]	[541.76696777 544.45471191 0.73108447]	[562.45593262 706.13085938 0.9050808 ]	[5.54648010e+02 8.31729797e+02 8.31464529e-01]	[459.8168335 254.50341797 0.95258671]	[485.40875244 254.37101746 0.90931976]	[441.66079712 257.06124878 0.94552296]	[505.9296875 254.38098145 0.90322554]	[5.65017883e+02 8.85610596e+02 7.91217804e-01]	[5.82884888e+02 8.72819397e+02 8.06340873e-01]	[5.44304871e+02 8.39445862e+02 6.99827075e-01]	[4.85408936e+02 8.93446655e+02 8.00972819e-01]	[4.64946075e+02 8.90845276e+02 7.81997681e-01]	[4.93065308e+02 8.59995056e+02 7.12089956e-01]
[477.61383057 267.33169556 0.85076058]	[482.79864502 339.23104858 0.93001366]	[410.98596191 344.29611206 0.77569133]	[382.79937744 449.46606445 0.84643716]	[382.81317139 554.63696289 0.85254467]	[554.69677734 336.68743896 0.8351593 ]	[585.35906982 439.22509766 0.93145865]	[600.75970459 544.44360352 0.87442166]	[498.1239624 546.98419189 0.69836092]	[452.07931519 549.5355835 0.66892982]	[464.86331177 708.63482666 0.86012036]	[482.87634277 852.24682617 0.87756288]	[541.75952148 544.44506836 0.73331136]	[562.4185791 706.09521484 0.91411972]	[5.52112305e+02 8.29170959e+02 8.18849266e-01]	[459.78674316 254.50231934 0.95157623]	[482.98306274 254.35801697 0.91340053]	[439.28781128 257.09667969 0.94547784]	[505.87887573 254.39408875 0.91771436]	[5.64866760e+02 8.77928101e+02 8.37105691e-01]	[5.82780518e+02 8.70267395e+02 8.14492583e-01]	[5.44316650e+02 8.34325989e+02 7.27919757e-01]	[4.85411621e+02 8.93420105e+02 8.02727342e-01]	[4.67400421e+02 8.90824524e+02 7.83080459e-01]	[4.93094055e+02 8.59945679e+02 7.03533530e-01]
[475.14892578 269.82250977 0.84938091]	[482.77026367 339.22402954 0.931036 ]	[410.96948242 344.28503418 0.77765465]	[382.77008057 446.92297363 0.85734063]	[380.34747314 552.11248779 0.86562794]	[554.62835693 336.67956543 0.83597028]	[585.33312988 439.23754883 0.93105578]	[600.75341797 544.45184326 0.87310344]	[498.1144104 546.98602295 0.70164752]	[452.07028198 549.53900146 0.67093694]	[464.85110474 708.62469482 0.86676902]	[482.88821411 852.20471191 0.88310927]	[541.75421143 544.44476318 0.73525321]	[562.35308838 706.06414795 0.91121292]	[546.94830322 813.86712646 0.83978796]	[459.76156616 254.51799011 0.95387954]	[482.93496704 254.40007019 0.93184149]	[439.24734497 257.06390381 0.94592172]	[503.44607544 254.41572571 0.93432349]	[5.62416748e+02 8.72827515e+02 8.50033879e-01]	[5.80266357e+02 8.65073975e+02 7.41965055e-01]	[5.41720825e+02 8.24088074e+02 6.52967572e-01]	[4.85458160e+02 8.93397156e+02 8.17113698e-01]	[4.67457886e+02 8.90798401e+02 7.96337008e-01]	[4.93073792e+02 8.57391357e+02 7.26413965e-01]
[475.13851929 269.83230591 0.85026163]	[482.76199341 339.22729492 0.92956161]	[410.96762085 344.28118896 0.77902192]	[382.74502563 446.92907715 0.86403519]	[380.30664062 552.1027832 0.87678516]	[552.13201904 336.68780518 0.83681738]	[583.00567627 439.23886108 0.93213135]	[600.75958252 544.45318604 0.87445748]	[498.11254883 546.96466064 0.70344102]	[452.06808472 549.5145874 0.67013061]	[464.84597778 708.62969971 0.86396819]	[482.87533569 852.1920166 0.88274211]	[541.75036621 544.42932129 0.73713773]	[562.32537842 706.06140137 0.90797871]	[544.50891113 811.27185059 0.86772394]	[459.74398804 254.52058411 0.95229566]	[482.92749023 254.40341187 0.93571663]	[439.22821045 257.0708313 0.94348258]	[503.42709351 254.41944885 0.9358027 ]	[5.59837891e+02 8.70278625e+02 7.90998518e-01]	[5.75201599e+02 8.57449341e+02 6.86329305e-01]	[5.39233276e+02 8.16386475e+02 6.30102336e-01]	[4.85423950e+02 8.93385620e+02 8.09650421e-01]	[4.67435242e+02 8.90784363e+02 7.92832613e-01]	[4.90571655e+02 8.57399963e+02 7.22789466e-01]
[475.13711548 269.82647705 0.84888995]	[482.74645996 339.22937012 0.92860633]	[410.95980835 344.26776123 0.77931428]	[382.72033691 444.44598389 0.87040168]	[380.22424316 549.59411621 0.8823452 ]	[552.09222412 336.69277954 0.83830762]	[583.00018311 439.24334717 0.93033016]	[600.7545166 544.44165039 0.87157577]	[495.65057373 546.97814941 0.70049226]	[452.0211792 549.54449463 0.67076498]	[464.85543823 708.60845947 0.86422884]	[482.87384033 852.22393799 0.88281727]	[541.71130371 544.44360352 0.73234719]	[562.30737305 705.99523926 0.90691292]	[544.44616699 808.75091553 0.87851059]	[459.73391724 254.52764893 0.95164949]	[482.92080688 254.40626526 0.93655783]	[439.21850586 257.09082031 0.94751769]	[503.41741943 254.41503906 0.93994665]	[5.57201965e+02 8.65115723e+02 7.48859346e-01]	[5.70036926e+02 8.52305786e+02 7.08911598e-01]	[5.39189026e+02 8.13763977e+02 6.23906493e-01]	[4.85454163e+02 8.93364990e+02 8.12038004e-01]	[4.67453247e+02 8.90778809e+02 7.95216203e-01]	[4.90547119e+02 8.59926880e+02 7.25051701e-01]
[475.12228394 269.83157349 0.84857583]	[482.72131348 339.22940063 0.92812192]	[408.46386719 344.26904297 0.78001714]	[380.36077881 444.40985107 0.87405843]	[380.15689087 549.58648682 0.88195705]	[552.05963135 339.04431152 0.83901006]	[582.99902344 439.22946167 0.93123651]	[600.73590088 544.44677734 0.86589378]	[495.62191772 546.9654541 0.69921929]	[449.52676392 549.5289917 0.67051053]	[462.44689941 708.63433838 0.86289287]	[482.88452148 852.22619629 0.87959075]	[539.31390381 544.41937256 0.73184651]	[562.3092041 706.01599121 0.90559942]	[544.28717041 803.49645996 0.84212536]	[459.72463989 254.52552795 0.94982088]	[482.91513062 254.40307617 0.9354732 ]	[439.21789551 257.0920105 0.94574952]	[503.41729736 254.40751648 0.93647444]	[5.47028870e+02 8.62496887e+02 7.19027519e-01]	[5.64975708e+02 8.49750854e+02 6.95287645e-01]	[5.29032898e+02 8.06095398e+02 5.77911198e-01]	[4.85461395e+02 8.93378296e+02 8.02966833e-01]	[4.67447937e+02 8.90790100e+02 7.92411149e-01]	[4.90566040e+02 8.59937561e+02 7.12575972e-01]
[475.12164307 269.85351562 0.8499037 ]	[480.36676025 339.23867798 0.92668855]	[408.45123291 344.27093506 0.77964127]	[380.34979248 444.37521362 0.87480348]	[377.73727417 549.56555176 0.88436395]	[549.57849121 339.06008911 0.84152132]	[582.99145508 439.24304199 0.92971832]	[600.75152588 544.45471191 0.86836827]	[493.11508179 546.9888916 0.6966725 ]	[449.46038818 549.56677246 0.67397851]	[462.41174316 708.63549805 0.87086141]	[482.87020874 852.24639893 0.86825705]	[539.28594971 544.44830322 0.73028022]	[562.24200439 706.03778076 0.89895958]	[541.89422607 790.76879883 0.8475458 ]	[459.71585083 254.5405426 0.94764823]	[482.91659546 254.40989685 0.9362272 ]	[439.21496582 257.11172485 0.94069093]	[503.42642212 254.40936279 0.93578923]	[5.41910706e+02 8.54823364e+02 7.64843345e-01]	[5.59808899e+02 8.47167053e+02 6.80766106e-01]	[5.29035156e+02 7.93243713e+02 5.52166760e-01]	[4.87944946e+02 8.93357239e+02 8.10323179e-01]	[4.67472900e+02 8.90790833e+02 7.93974519e-01]	[4.90559540e+02 8.59935181e+02 6.96520269e-01]
[475.10629272 269.87203979 0.85016012]	[480.35760498 339.24972534 0.92342055]	[408.43954468 344.28585815 0.77742505]	[380.31216431 444.41027832 0.87281865]	[377.68026733 549.55377197 0.88490522]	[549.57952881 339.07565308 0.8403188 ]	[582.97216797 439.24765015 0.92984784]	[600.75421143 544.45605469 0.87032259]	[493.07855225 546.97723389 0.6969589 ]	[446.96981812 549.54882812 0.67426312]	[462.39599609 708.6395874 0.87182593]	[482.84326172 852.24969482 0.86798263]	[539.26196289 544.43292236 0.72953272]	[559.8338623 706.08850098 0.88010836]	[541.69195557 788.02392578 0.84653437]	[459.70037842 254.54551697 0.94330066]	[482.91159058 254.41572571 0.93799663]	[439.19708252 257.10516357 0.93840313]	[503.42678833 254.41395569 0.93295467]	[5.39230896e+02 8.49591187e+02 7.42380619e-01]	[5.52114746e+02 8.36856018e+02 6.70660615e-01]	[5.23976074e+02 7.88061218e+02 6.13083124e-01]	[4.87955261e+02 8.93342529e+02 8.09342265e-01]	[4.67466125e+02 8.90791931e+02 7.92157650e-01]	[4.90520538e+02 8.59931580e+02 7.02351987e-01]
[475.07540894 269.88183594 0.84844661]	[480.34283447 339.2522583 0.92303616]	[408.41397095 344.29003906 0.77884543]	[380.28097534 444.39077759 0.87889254]	[377.65127563 549.53845215 0.88649476]	[549.55090332 339.08474731 0.84358561]	[582.96002197 439.2857666 0.92967319]	[598.3137207 544.45080566 0.86565256]	[493.04821777 546.95477295 0.69993013]	[446.9637146 549.51367188 0.67903489]	[462.36941528 708.58935547 0.87307072]	[482.83227539 852.26324463 0.86887437]	[539.22717285 544.41674805 0.72587281]	[559.80377197 708.5390625 0.86467451]	[536.69958496 770.29449463 0.80064148]	[459.68429565 254.55091858 0.9427731 ]	[482.88937378 254.41641235 0.94312233]	[439.19824219 257.11865234 0.93577588]	[503.42047119 254.40414429 0.92858112]	[5.34139160e+02 8.39468018e+02 6.99268520e-01]	[5.46943787e+02 8.31719238e+02 6.89797461e-01]	[5.21387085e+02 7.70205933e+02 6.70240104e-01]	[4.87933746e+02 8.93374756e+02 7.88885057e-01]	[4.67452728e+02 8.90814270e+02 7.77494073e-01]	[4.88010468e+02 8.59976196e+02 7.06981897e-01]
[475.07107544 269.8848877 0.84799993]	[480.34204102 339.24621582 0.92341131]	[408.42593384 344.28311157 0.77868909]	[380.28134155 444.390625 0.87872958]	[377.65063477 549.53839111 0.88658631]	[549.53967285 339.07620239 0.84486598]	[582.95727539 439.28274536 0.92957747]	[598.309021 544.44726562 0.86546093]	[493.0506897 546.95483398 0.6994735 ]	[446.97299194 549.51306152 0.67791533]	[462.36785889 708.58575439 0.87352759]	[482.8286438 852.26434326 0.86844325]	[539.22363281 544.41412354 0.72553527]	[559.78997803 708.52886963 0.86256582]	[536.70751953 772.69952393 0.80272174]	[459.6791687 254.55244446 0.94215381]	[482.88674927 254.41633606 0.94264317]	[439.19473267 257.12005615 0.9345876 ]	[503.41864014 254.4021759 0.92810106]	[5.34141174e+02 8.39460999e+02 7.02449322e-01]	[5.46955261e+02 8.31717285e+02 6.90605342e-01]	[5.23786194e+02 7.70213684e+02 6.65593326e-01]	[4.87934601e+02 8.93376038e+02 7.87664831e-01]	[4.67453339e+02 8.90816284e+02 7.76132405e-01]	[4.88006989e+02 8.59978455e+02 7.06287086e-01]
[472.58673096 269.88754272 0.84648985]	[480.32965088 339.25250244 0.92339647]	[408.39807129 344.28903198 0.78002596]	[380.2507019 444.40151978 0.8813417 ]	[377.62969971 549.53710938 0.88438332]	[549.53985596 339.08859253 0.84567136]	[582.94970703 439.29241943 0.93170679]	[598.28613281 544.45233154 0.86368173]	[493.04721069 546.96569824 0.69991779]	[449.4329834 549.53918457 0.67823982]	[462.39361572 708.63598633 0.86246359]	[482.83288574 852.28393555 0.86498827]	[539.20507812 544.42199707 0.72342044]	[559.6940918 708.69189453 0.82918882]	[536.65856934 764.99749756 0.80531609]	[459.66607666 254.56057739 0.94533074]	[482.84927368 254.42881775 0.95112586]	[439.19454956 257.13946533 0.93554103]	[503.36785889 254.40036011 0.93529916]	[5.26501099e+02 8.29205872e+02 7.42013276e-01]	[5.41929749e+02 8.18965454e+02 6.81156754e-01]	[5.23837830e+02 7.59886475e+02 7.06504107e-01]	[4.85447632e+02 8.93411072e+02 7.80992985e-01]	[4.67405579e+02 8.90838623e+02 7.77320087e-01]	[4.90502258e+02 8.60010620e+02 7.11660564e-01]
[472.55056763 269.8821106 0.8442533 ]	[480.33129883 339.25018311 0.92342442]	[408.40368652 344.28668213 0.77995157]	[380.22921753 444.42327881 0.8824681 ]	[377.60879517 549.54095459 0.88050711]	[549.53613281 339.09640503 0.84610981]	[582.92785645 439.27694702 0.92786998]	[598.29040527 544.46661377 0.86317611]	[493.04867554 546.95587158 0.69932979]	[449.43917847 549.52709961 0.67661065]	[462.41802979 708.63909912 0.85485309]	[482.81512451 852.30224609 0.86819202]	[539.19433594 544.40844727 0.72116405]	[557.20855713 708.72589111 0.83543861]	[526.55407715 752.24810791 0.81751543]	[459.64901733 254.56471252 0.94509178]	[482.815979 254.43199158 0.95530999]	[439.18612671 257.14334106 0.93710428]	[503.33822632 254.39689636 0.93601072]	[5.23949890e+02 8.13818726e+02 8.03655565e-01]	[5.41733459e+02 8.08623108e+02 7.63873458e-01]	[521.2923584 747.06414795 0.75821292]	[4.85374634e+02 8.93427551e+02 7.90095210e-01]	[4.64921875e+02 8.90841370e+02 7.92221904e-01]	[4.88005371e+02 8.62562500e+02 7.20218718e-01]
[472.51483154 269.87527466 0.84132016]	[480.30639648 339.25057983 0.92142606]	[405.90740967 344.30279541 0.78234404]	[380.23339844 444.44058228 0.87829131]	[377.58566284 549.54980469 0.87459493]	[549.50463867 339.08712769 0.8513605 ]	[582.92126465 439.27862549 0.93010086]	[598.29510498 544.45703125 0.86479139]	[490.57650757 546.96331787 0.69898808]	[446.97052002 549.53271484 0.67569357]	[462.39859009 708.60321045 0.85289377]	[482.83798218 852.35723877 0.85330391]	[539.19476318 544.41949463 0.72242391]	[554.70227051 708.71820068 0.84134001]	[526.39306641 746.95440674 0.8684544 ]	[459.62484741 254.56684875 0.94395769]	[482.78768921 254.43939209 0.9572041 ]	[439.15402222 257.12817383 0.9372074 ]	[503.30883789 254.39822388 0.94177389]	[521.4005127 803.56304932 0.81960237]	[5.39255066e+02 7.93229614e+02 7.74647415e-01]	[518.75177002 731.75994873 0.76473325]	[4.82907928e+02 8.93436035e+02 7.95298755e-01]	[4.64891266e+02 8.90845032e+02 7.95516372e-01]	[4.90564209e+02 8.65095459e+02 7.12385237e-01]
[470.02703857 269.86834717 0.84081095]	[480.30404663 339.2593689 0.91987705]	[405.89700317 344.31118774 0.78259873]	[380.23175049 446.87799072 0.87671542]	[377.58566284 549.54754639 0.87366933]	[549.5022583 339.09945679 0.84993434]	[582.90533447 439.28121948 0.92996049]	[598.28131104 544.45318604 0.86492705]	[490.56387329 546.96136475 0.69892007]	[446.96524048 549.53771973 0.67442471]	[462.39337158 708.61578369 0.85486293]	[482.85775757 852.38360596 0.8538112 ]	[539.18127441 544.41412354 0.71981484]	[554.68988037 708.5447998 0.86166871]	[523.91790771 734.23034668 0.84538674]	[459.6020813 254.55888367 0.94132078]	[482.76626587 254.43795776 0.95646584]	[439.12521362 257.12490845 0.93436766]	[503.28601074 254.39704895 0.94326925]	[521.28375244 790.65576172 0.86307889]	[5.34141357e+02 7.85555725e+02 7.68202245e-01]	[518.71173096 726.52038574 0.76919657]	[4.82906342e+02 8.93416016e+02 8.02487016e-01]	[4.64896912e+02 8.90825867e+02 7.99879372e-01]	[4.93083771e+02 8.65108215e+02 7.18828440e-01]
[469.99008179 269.88104248 0.84131658]	[480.28533936 339.27624512 0.91689283]	[405.86984253 344.34347534 0.78170878]	[380.23544312 446.8873291 0.87589425]	[377.60198975 549.56158447 0.87522703]	[549.49163818 339.10913086 0.8500061 ]	[582.90374756 439.29733276 0.93167943]	[598.28979492 544.440979 0.86634618]	[490.5362854 546.93554688 0.70415366]	[446.9437561 549.51245117 0.67758352]	[462.39447021 708.57067871 0.85982233]	[4.82880432e+02 8.52372253e+02 8.51657033e-01]	[536.73590088 544.38220215 0.71613997]	[557.2699585 706.01287842 0.87471241]	[523.89880371 721.46203613 0.86527956]	[457.22021484 254.5599823 0.93710506]	[482.74328613 254.4417572 0.95935011]	[439.10623169 257.14080811 0.92863142]	[503.27328491 254.40956116 0.94543397]	[518.7020874 772.77471924 0.79218996]	[5.26435242e+02 7.70084656e+02 7.51218915e-01]	[516.19927979 708.67584229 0.71724844]	[4.82899719e+02 8.93438660e+02 7.94196725e-01]	[4.64890167e+02 8.90832336e+02 7.95192003e-01]	[4.93132996e+02 8.65061584e+02 6.97022498e-01]
[467.46612549 269.86181641 0.84115326]	[480.25698853 339.28012085 0.91374326]	[405.82720947 346.82363892 0.78086638]	[380.23461914 446.90182495 0.87443489]	[377.63192749 549.59661865 0.87894887]	[547.05114746 339.09793091 0.84990734]	[582.90063477 439.29449463 0.93156362]	[598.31304932 544.47406006 0.86456597]	[490.50314331 546.92687988 0.70420158]	[446.93173218 549.50268555 0.67950863]	[462.39035034 708.64935303 0.86116618]	[482.90432739 852.30053711 0.85814214]	[536.69287109 544.3706665 0.7098394 ]	[559.70800781 703.44665527 0.84345615]	[521.36846924 708.72180176 0.89033026]	[457.17315674 254.53863525 0.93305284]	[480.38079834 254.42869568 0.95972854]	[439.07333374 257.1383667 0.92504692]	[503.25473022 254.40071106 0.9396292 ]	[5.13581970e+02 7.62473572e+02 7.40295112e-01]	[5.21332703e+02 7.54773071e+02 7.27607846e-01]	[5.08533661e+02 7.03434631e+02 6.73057437e-01]	[4.82911255e+02 8.93435303e+02 7.94066429e-01]	[4.64911163e+02 8.90817261e+02 7.82973528e-01]	[4.95665649e+02 8.62505493e+02 6.96409166e-01]
[467.43322754 269.84033203 0.84101498]	[480.24468994 339.28433228 0.91280502]	[403.39230347 346.84890747 0.78211474]	[380.24386597 446.91708374 0.87133014]	[377.63653564 552.05615234 0.87960303]	[547.04187012 339.09402466 0.85095888]	[582.90692139 439.29110718 0.93198526]	[600.74249268 544.49707031 0.86399716]	[488.01959229 546.94927979 0.70649266]	[446.88183594 549.5267334 0.68251872]	[462.35949707 708.58911133 0.8742556 ]	[482.89550781 852.32220459 0.85665411]	[536.6854248 544.3918457 0.71012443]	[559.79101562 703.46044922 0.8672657 ]	[523.82293701 705.91046143 0.87262577]	[457.15438843 254.53347778 0.93291605]	[480.35159302 254.42103577 0.95999414]	[439.06430054 257.12979126 0.91903371]	[500.90020752 254.38955688 0.93763953]	[505.98574829 749.57110596 0.78317386]	[5.18701111e+02 7.47113586e+02 7.29756713e-01]	[5.13644531e+02 6.90623962e+02 6.08570218e-01]	[4.82902100e+02 8.93421021e+02 7.99946189e-01]	[4.64904877e+02 8.90808960e+02 7.86494195e-01]	[4.95653595e+02 8.62546631e+02 6.88274562e-01]
[467.41146851 269.83184814 0.84116101]	[480.21246338 339.28488159 0.90941286]	[403.3621521 346.86550903 0.78621387]	[380.24972534 446.9276123 0.86970162]	[377.64932251 552.05615234 0.88051188]	[547.02398682 339.08590698 0.85218334]	[582.90655518 439.30007935 0.9336521 ]	[600.75012207 544.49597168 0.86548054]	[488.01525879 546.95684814 0.70651561]	[446.87316895 549.53326416 0.68155843]	[462.35858154 708.55493164 0.88038903]	[482.88293457 852.32818604 0.85535914]	[536.68017578 544.39697266 0.70722854]	[562.20684814 703.46710205 0.86899704]	[523.7611084 695.79217529 0.81773829]	[457.13864136 254.53076172 0.9304018 ]	[480.32998657 254.41249084 0.95895672]	[436.69790649 257.12463379 0.91738099]	[500.86911011 254.3707428 0.93881178]	[505.98498535 746.98248291 0.7505362 ]	[5.18695801e+02 7.44425354e+02 6.33722663e-01]	[5.08513611e+02 6.85431763e+02 5.91662586e-01]	[4.82916901e+02 8.93420349e+02 8.00111651e-01]	[4.64914124e+02 8.90812317e+02 7.86959529e-01]	[4.95620453e+02 8.62558838e+02 6.83972418e-01]
[467.3890686 269.8394165 0.8425706]	[480.19869995 339.28753662 0.90728557]	[403.35287476 346.86828613 0.78847438]	[380.24728394 446.91879272 0.87201756]	[377.65768433 549.60137939 0.88256359]	[546.99841309 339.08874512 0.85507411]	[582.89746094 439.29678345 0.93681037]	[600.74542236 544.48461914 0.86525244]	[488.00140381 546.98339844 0.70343119]	[444.43832397 549.52819824 0.67827821]	[462.33898926 708.5501709 0.87736344]	[482.8840332 852.32366943 0.85338837]	[536.6685791 544.42272949 0.70389265]	[559.81622314 705.89935303 0.88193315]	[521.34637451 693.16705322 0.77792585]	[457.11315918 254.53137207 0.9261049 ]	[480.31430054 254.41314697 0.95960689]	[436.68792725 257.14349365 0.91336501]	[500.84570312 254.3744812 0.93933463]	[503.43707275 744.53100586 0.76446342]	[5.11063416e+02 7.41945129e+02 6.14595652e-01]	[5.05968048e+02 6.82920837e+02 5.46121657e-01]	[4.82932495e+02 8.93420471e+02 7.99857974e-01]	[4.64927094e+02 8.90817688e+02 7.86554575e-01]	[4.95618134e+02 8.62560913e+02 6.82139337e-01]
[464.94003296 269.84033203 0.84792888]	[480.16290283 339.29849243 0.90243906]	[403.32876587 346.89651489 0.79100186]	[380.22576904 446.93280029 0.87435126]	[377.66088867 552.07263184 0.88261902]	[546.98016357 339.09414673 0.85526037]	[582.86889648 439.24581909 0.9229995 ]	[600.74731445 544.46478271 0.86415708]	[487.95233154 546.96881104 0.71141124]	[444.40887451 549.51281738 0.68292338]	[462.30532837 708.5960083 0.87249416]	[482.8651123 852.33251953 0.85886216]	[534.1585083 544.4118042 0.70428169]	[562.20751953 705.90216064 0.87833679]	[521.31774902 690.69403076 0.79634398]	[457.07736206 254.52398682 0.91998577]	[480.28845215 254.40238953 0.95711267]	[436.67367554 257.13626099 0.91085917]	[500.82272339 254.35897827 0.93709862]	[503.35528564 744.44268799 0.76037699]	[5.08501831e+02 7.39385193e+02 6.16811156e-01]	[5.05976746e+02 6.82894531e+02 5.54518878e-01]	[4.85380585e+02 8.93437561e+02 7.91508257e-01]	[4.64945374e+02 8.90839111e+02 7.82175303e-01]	[4.93097687e+02 8.62575439e+02 6.79377794e-01]
[464.91192627 269.84454346 0.85032392]	[480.14480591 339.29699707 0.89912772]	[403.29916382 349.3767395 0.79262161]	[380.23254395 446.91265869 0.87833273]	[377.65930176 552.09283447 0.88125223]	[546.94262695 339.0866394 0.85745007]	[582.87310791 439.25704956 0.92728174]	[600.74328613 544.46246338 0.86506563]	[487.94015503 546.95672607 0.71371758]	[444.40496826 547.04260254 0.68232024]	[462.28137207 708.58770752 0.87277341]	[482.87255859 852.31988525 0.86099428]	[534.12219238 544.40087891 0.70459586]	[559.84326172 705.90380859 0.87316495]	[521.27227783 690.6239624 0.79554379]	[454.63119507 254.52684021 0.91540837]	[480.2694397 254.4058075 0.95488518]	[436.64364624 257.15304565 0.90440184]	[500.80789185 254.35794067 0.93911707]	[503.35446167 744.44287109 0.77022362]	[5.08522095e+02 7.39372681e+02 6.17732346e-01]	[5.05946198e+02 6.80390869e+02 5.50498247e-01]	[4.85361664e+02 8.93421265e+02 7.93440580e-01]	[4.64933258e+02 8.90819763e+02 7.83645332e-01]	[4.93122894e+02 8.62560181e+02 6.81171775e-01]
[464.89193726 269.85751343 0.85534042]	[480.13406372 339.29879761 0.89707297]	[403.29040527 349.38342285 0.7933588 ]	[380.22967529 446.91152954 0.88053054]	[377.6541748 552.10345459 0.87867862]	[546.93792725 339.09140015 0.85806513]	[582.84918213 439.23486328 0.92634678]	[600.74066162 544.45452881 0.86517435]	[487.92437744 546.96673584 0.71484095]	[444.40222168 549.51043701 0.68236369]	[462.28707886 708.58557129 0.87360591]	[482.86611938 852.31671143 0.8611998 ]	[534.10144043 544.40301514 0.70210928]	[562.22570801 705.92687988 0.86643595]	[521.37957764 690.61877441 0.80514765]	[454.6098938 254.53193665 0.91430473]	[480.25570679 254.40847778 0.95464694]	[436.62399292 257.14093018 0.89837354]	[500.79769897 254.35868835 0.93665504]	[503.46673584 744.48358154 0.77038306]	[5.13635620e+02 7.39379211e+02 6.11268759e-01]	[5.08499207e+02 6.80346252e+02 5.44648588e-01]	[4.85360565e+02 8.93417725e+02 7.94118941e-01]	[4.64933136e+02 8.90817566e+02 7.84956336e-01]	[4.93117340e+02 8.62556091e+02 6.79865479e-01]
[464.89205933 269.85787964 0.85509729]	[480.14376831 339.29907227 0.8992061 ]	[403.29818726 349.36907959 0.79200834]	[380.22689819 446.90148926 0.88121647]	[377.65139771 552.10681152 0.87850076]	[546.94378662 339.09475708 0.85758024]	[582.85705566 439.23986816 0.92685264]	[600.7399292 544.45355225 0.86548489]	[487.92193604 546.97137451 0.71518123]	[444.40316772 549.51263428 0.68182409]	[462.29144287 708.58166504 0.87340903]	[482.86053467 852.31439209 0.86104834]	[531.62799072 544.40179443 0.7025547 ]	[562.23382568 705.93145752 0.86588788]	[521.38989258 690.62207031 0.80728197]	[454.60946655 254.53234863 0.91451961]	[480.25634766 254.40927124 0.95464772]	[436.62127686 257.14071655 0.89808565]	[500.79943848 254.35913086 0.93702662]	[503.46585083 744.480896 0.77249122]	[5.13633850e+02 7.39378174e+02 6.13778472e-01]	[5.08508942e+02 6.80350891e+02 5.45909047e-01]	[4.82941071e+02 8.93419312e+02 7.94109404e-01]	[4.64927643e+02 8.90820435e+02 7.86059499e-01]	[4.93110901e+02 8.62552856e+02 6.78692460e-01]
[464.85083008 269.88275146 0.86384231]	[480.11135864 339.29931641 0.89241278]	[403.25057983 349.4112854 0.79697955]	[380.20101929 446.91235352 0.88042486]	[377.64849854 552.10296631 0.87690872]	[546.92230225 339.08035278 0.85740167]	[582.84088135 439.25552368 0.92419553]	[600.74139404 544.45428467 0.86616743]	[487.92346191 546.95812988 0.71604431]	[444.39944458 547.04577637 0.68386197]	[462.27056885 708.60638428 0.86676818]	[482.86297607 852.31744385 0.86258161]	[531.61975098 544.39642334 0.70336932]	[562.25109863 705.95623779 0.87399662]	[521.42236328 693.23199463 0.79617155]	[454.57553101 254.54110718 0.91119027]	[480.22625732 254.42134094 0.95369858]	[436.57827759 257.11212158 0.89948636]	[500.77709961 251.97454834 0.93159497]	[505.86877441 747.02722168 0.80453014]	[5.16127747e+02 7.44478027e+02 6.48557484e-01]	[5.08534332e+02 6.82927246e+02 5.43758214e-01]	[4.82931549e+02 8.93425903e+02 7.92371452e-01]	[4.64919891e+02 8.90821167e+02 7.80672789e-01]	[4.93131378e+02 8.62543945e+02 6.81764364e-01]
[462.45150757 269.90039062 0.87355661]	[477.71936035 339.29931641 0.88852412]	[400.83828735 349.4241333 0.8004182 ]	[380.17996216 446.9664917 0.87144631]	[377.64328003 552.12493896 0.87465268]	[544.51647949 339.08810425 0.85798627]	[582.83770752 439.31298828 0.9206472 ]	[600.73956299 544.45715332 0.86790359]	[487.91253662 546.94384766 0.71738398]	[444.3835144 547.02264404 0.68939602]	[462.24154663 708.6595459 0.84761423]	[482.85305786 852.31420898 0.86353701]	[531.61547852 544.38476562 0.70527297]	[562.2144165 705.91345215 0.86490571]	[521.41967773 698.32653809 0.79763544]	[454.54263306 254.55178833 0.90688741]	[480.1991272 254.4390564 0.95120567]	[436.55993652 257.1000061 0.89812946]	[500.76712036 254.34480286 0.93815017]	[503.47067261 747.17651367 0.8178001 ]	[5.16131775e+02 7.47028931e+02 6.96484327e-01]	[5.08522308e+02 6.85450378e+02 5.62679946e-01]	[4.82912903e+02 8.93438354e+02 7.91699231e-01]	[4.64905396e+02 8.90827637e+02 7.83251762e-01]	[4.93119354e+02 8.62529724e+02 6.85024559e-01]
[462.4335022 269.90744019 0.87682748]	[477.68838501 341.68426514 0.88243085]	[400.82400513 349.43579102 0.80172801]	[380.14724731 446.9546814 0.87107342]	[377.62347412 552.11572266 0.87195206]	[544.50384521 339.09872437 0.85959274]	[582.82507324 439.31546021 0.91565287]	[600.74285889 544.45733643 0.86860579]	[485.46569824 544.48455811 0.72416073]	[444.34307861 546.9977417 0.6957134 ]	[462.22845459 708.70471191 0.8488844 ]	[482.85427856 852.3203125 0.86097896]	[531.58428955 544.35992432 0.70775503]	[559.82061768 703.50805664 0.86167431]	[521.33416748 703.49816895 0.82911086]	[452.06500244 254.57354736 0.90218341]	[480.17562866 254.4498291 0.94826698]	[436.54537964 257.16796875 0.89531082]	[500.75216675 254.35661316 0.94240344]	[503.44699097 749.66094971 0.81114256]	[5.16145508e+02 7.47168701e+02 7.34891236e-01]	[5.05991364e+02 6.88108948e+02 5.78588307e-01]	[4.82923889e+02 8.93432678e+02 7.91335344e-01]	[4.64912872e+02 8.90827576e+02 7.82131910e-01]	[4.93109467e+02 8.62533142e+02 6.88337624e-01]
[462.41329956 272.35668945 0.88567448]	[477.6187439 341.70730591 0.86826473]	[400.7421875 351.94284058 0.8127684 ]	[380.08758545 449.52572632 0.8657825 ]	[377.58401489 552.11914062 0.86502749]	[544.4666748 339.11026001 0.86411589]	[582.75085449 439.28067017 0.90032363]	[598.29852295 544.47650146 0.85997897]	[485.45175171 544.45910645 0.72732759]	[444.32827759 546.97723389 0.69772518]	[462.25979614 708.68664551 0.84754181]	[482.8458252 852.33459473 0.86371058]	[531.55560303 544.33624268 0.70668221]	[559.78173828 703.45733643 0.84856516]	[521.24719238 706.1072998 0.86926854]	[452.01281738 254.60795593 0.90122247]	[480.15985107 254.46789551 0.94603002]	[434.05905151 257.19729614 0.88561332]	[500.71694946 254.38865662 0.94537699]	[503.44537354 754.75018311 0.79223144]	[5.18646179e+02 7.49732910e+02 7.46777296e-01]	[5.05923462e+02 6.93233765e+02 6.21606350e-01]	[4.82919769e+02 8.93420410e+02 7.92921007e-01]	[4.64908325e+02 8.90817017e+02 7.85559535e-01]	[4.93086609e+02 8.62547302e+02 6.88754916e-01]
[462.40673828 272.37969971 0.8916285 ]	[475.16992188 341.7015686 0.8624379 ]	[400.74090576 351.96075439 0.81541902]	[377.73086548 452.03106689 0.86815715]	[377.55072021 554.62109375 0.85889858]	[544.42010498 339.0965271 0.86859173]	[580.36236572 439.2677002 0.89496642]	[598.28594971 544.4932251 0.85721999]	[485.45452881 544.49737549 0.72560662]	[444.33410645 547.04315186 0.6926778 ]	[462.30651855 708.67730713 0.85134822]	[482.84075928 852.37225342 0.8612932 ]	[531.54650879 544.35693359 0.70794666]	[559.75964355 703.46038818 0.8471992 ]	[521.2376709 708.48840332 0.87475103]	[452.00497437 256.9586792 0.89675945]	[480.14181519 254.49406433 0.94248223]	[434.05282593 259.57070923 0.87865537]	[500.67379761 254.43019104 0.94568473]	[503.46466064 757.3001709 0.78961778]	[5.18669617e+02 7.49786194e+02 7.47151375e-01]	[5.05928253e+02 6.95752197e+02 6.28374219e-01]	[4.82914764e+02 8.93435486e+02 7.89645553e-01]	[4.64899445e+02 8.90829468e+02 7.88870335e-01]	[4.93061981e+02 8.65042175e+02 6.90481544e-01]
[462.37942505 272.41656494 0.9027009 ]	[475.17419434 341.737854 0.85735601]	[400.73684692 352.00680542 0.81548536]	[377.71878052 452.08270264 0.86891103]	[377.5211792 554.69268799 0.85368145]	[544.42797852 339.12554932 0.86825049]	[580.34136963 439.25949097 0.89517987]	[598.27996826 544.48406982 0.85640281]	[485.46237183 546.9677124 0.72061342]	[444.34545898 549.55218506 0.68811047]	[462.33111572 708.71813965 0.85187447]	[482.86566162 852.40447998 0.8572014 ]	[531.55548096 544.38269043 0.70373029]	[559.76464844 703.45092773 0.84698844]	[521.23101807 708.53826904 0.8738609 ]	[449.49356079 256.99105835 0.8958177 ]	[480.12078857 254.51766968 0.93818521]	[434.0173645 259.58605957 0.86576968]	[500.65548706 254.48042297 0.94896948]	[505.89752197 759.86358643 0.77438998]	[5.18719666e+02 7.52213806e+02 7.36397564e-01]	[5.05946533e+02 6.98315369e+02 6.39687181e-01]	[4.82908325e+02 8.93446655e+02 7.88410306e-01]	[4.64897552e+02 8.90839905e+02 7.87629008e-01]	[4.93108398e+02 8.65086914e+02 7.02179611e-01]
[462.34771729 272.48864746 0.91615188]	[475.15765381 341.75863647 0.85253364]	[400.72149658 354.4524231 0.81907809]	[377.6831665 454.59625244 0.87787431]	[377.49118042 557.1930542 0.85198522]	[544.42816162 339.14486694 0.86802667]	[580.33673096 439.27270508 0.8984164 ]	[598.28588867 544.51446533 0.85184759]	[485.47589111 546.99627686 0.7180168 ]	[444.37728882 552.07067871 0.68343836]	[462.34674072 711.11474609 0.84228349]	[482.88818359 854.78833008 0.8552745 ]	[531.57086182 544.40924072 0.70356524]	[559.77032471 703.48291016 0.86156136]	[521.28601074 708.66784668 0.88867366]	[449.43075562 257.06256104 0.89143384]	[477.72866821 254.57194519 0.93647802]	[431.52529907 259.58590698 0.85430568]	[500.65301514 254.49139404 0.95573664]	[505.9604187 759.94238281 0.77985346]	[5.18781433e+02 7.52311646e+02 7.40861595e-01]	[5.06004486e+02 7.03389465e+02 6.73041224e-01]	[4.82896973e+02 8.93439514e+02 7.90293813e-01]	[4.64896301e+02 8.90834167e+02 7.87503839e-01]	[4.95614502e+02 8.65089478e+02 7.06877708e-01]
[462.30709839 274.91448975 0.92315251]	[475.140625 341.80151367 0.84217989]	[400.70129395 354.48480225 0.82334161]	[377.6774292 454.58621216 0.87623918]	[375.10705566 557.2053833 0.85180569]	[544.42834473 339.17333984 0.867293 ]	[580.33728027 439.29263306 0.89482069]	[598.2789917 546.92175293 0.84645951]	[485.46246338 547.03997803 0.71848166]	[444.35604858 552.11968994 0.68926376]	[462.37319946 708.68023682 0.851165 ]	[4.82915405e+02 8.54797058e+02 8.53765845e-01]	[531.56201172 544.45776367 0.70433813]	[559.76501465 705.88671875 0.8656497 ]	[521.23406982 711.13592529 0.87296671]	[446.93695068 257.10342407 0.89288217]	[477.70629883 256.93667603 0.93178785]	[431.47018433 259.62902832 0.84497499]	[500.65969849 254.52912903 0.96275312]	[5.08499176e+02 7.64967651e+02 7.63774753e-01]	[5.21231079e+02 7.57321289e+02 7.32762814e-01]	[505.95465088 703.48028564 0.70563078]	[4.82930206e+02 8.93438782e+02 7.89996624e-01]	[4.64920258e+02 8.90836731e+02 7.85117149e-01]	[4.95624237e+02 8.65118042e+02 7.12389410e-01]
[462.30526733 274.94113159 0.92726052]	[475.14938354 344.24389648 0.83731169]	[400.69598389 354.52630615 0.82996947]	[377.68386841 454.61639404 0.88087153]	[375.07629395 557.20739746 0.85027891]	[544.42736816 339.18188477 0.8670944 ]	[580.32354736 439.27981567 0.89299202]	[598.27593994 546.93280029 0.84602529]	[485.4703064 549.53808594 0.71444994]	[444.35916138 554.67102051 0.6898185 ]	[462.40081787 711.17791748 0.83703637]	[4.82910400e+02 8.54812134e+02 8.53292882e-01]	[531.57281494 544.48858643 0.70159477]	[559.73291016 705.90661621 0.86341226]	[521.22033691 713.70996094 0.85757703]	[446.93267822 257.13006592 0.89045489]	[477.70181274 256.95907593 0.9318229 ]	[431.47573853 259.70980835 0.8363384 ]	[500.65341187 254.56526184 0.96413898]	[508.47442627 765.08410645 0.77655417]	[5.21205444e+02 7.62411316e+02 7.36407638e-01]	[505.95385742 706.04107666 0.71424341]	[4.82924530e+02 8.93443909e+02 7.89115191e-01]	[4.64913666e+02 8.90842285e+02 7.84674048e-01]	[4.95608978e+02 8.65128235e+02 7.15769649e-01]
[462.29324341 274.98397827 0.92842627]	[475.15155029 344.25985718 0.83706737]	[400.70251465 354.54156494 0.82937938]	[377.68026733 454.63095093 0.88131833]	[375.06881714 557.24328613 0.85051942]	[544.42993164 339.19042969 0.86814827]	[580.32122803 439.32116699 0.88631129]	[598.27874756 546.95245361 0.84330738]	[485.46798706 552.07458496 0.70962232]	[444.3520813 557.19616699 0.69199622]	[462.42254639 711.19268799 0.82996196]	[482.90786743 852.40447998 0.8530522 ]	[531.5958252 546.96734619 0.69364595]	[559.72625732 705.92907715 0.862432 ]	[521.28991699 713.75463867 0.86820084]	[446.94232178 257.16113281 0.885961 ]	[477.70074463 257.00247192 0.93144858]	[431.48956299 259.73068237 0.83145386]	[500.68399048 254.60932922 0.96895313]	[511.00790405 767.50195312 0.77534139]	[5.21257263e+02 7.62461426e+02 7.43822217e-01]	[508.47250366 706.0657959 0.72740936]	[4.85357880e+02 8.93443665e+02 7.91880608e-01]	[4.64928955e+02 8.90843018e+02 7.83714294e-01]	[4.95610748e+02 8.65089417e+02 7.11954594e-01]
[462.27511597 275.00213623 0.92825496]	[475.15618896 344.29519653 0.83379591]	[400.71633911 354.57369995 0.82924199]	[377.65408325 457.09777832 0.8842684 ]	[375.04702759 559.69134521 0.85035443]	[544.4284668 339.2086792 0.86749488]	[580.33850098 441.69567871 0.88920265]	[598.27178955 546.9574585 0.84239119]	[485.46005249 552.11798096 0.70804167]	[444.33926392 557.22961426 0.69416332]	[462.44543457 713.7244873 0.81097627]	[482.91217041 852.38299561 0.85238671]	[531.59564209 547.01934814 0.68589896]	[559.70892334 705.96563721 0.86228138]	[521.28344727 716.32220459 0.86253387]	[446.9173584 257.17932129 0.88713235]	[477.69595337 257.0239563 0.9282831 ]	[431.4864502 262.1897583 0.82288486]	[500.68637085 256.95947266 0.96473581]	[511.00973511 767.60882568 0.78448296]	[5.21283752e+02 7.65015503e+02 7.64045238e-01]	[508.47344971 708.54754639 0.72565967]	[4.85375427e+02 8.93443604e+02 7.89050221e-01]	[4.64942749e+02 8.90840820e+02 7.81374097e-01]	[4.95601074e+02 8.65053772e+02 7.07111955e-01]
[462.25286865 275.04678345 0.92918229]	[475.1479187 346.8079834 0.82635826]	[400.70932007 354.59286499 0.83030111]	[377.65753174 457.16827393 0.89451075]	[375.04141235 559.74456787 0.86040187]	[544.42565918 339.25656128 0.85962236]	[580.32971191 441.76602173 0.88365543]	[598.26269531 546.9833374 0.84047735]	[485.46630859 554.64123535 0.71007276]	[444.35003662 559.73028564 0.69823587]	[464.81848145 713.78491211 0.80936539]	[4.82923248e+02 8.52380310e+02 8.50070298e-01]	[531.60394287 549.50921631 0.6837641 ]	[559.69726562 705.99829102 0.86517304]	[521.29626465 721.3815918 0.86881477]	[446.90304565 257.21435547 0.88346994]	[477.66854858 257.07992554 0.91517758]	[429.00091553 262.1946106 0.80922699]	[500.67449951 256.98095703 0.95849907]	[508.50048828 767.67028809 0.7766279 ]	[521.25549316 767.47467041 0.7679131 ]	[508.49966431 708.6418457 0.72238022]	[4.85396820e+02 8.95841431e+02 7.83668041e-01]	[4.67399719e+02 8.93220520e+02 7.76396573e-01]	[4.95621613e+02 8.65053711e+02 7.07863331e-01]
[462.2522583 275.04614258 0.928765 ]	[475.15081787 346.80828857 0.8264879 ]	[400.7137146 354.59033203 0.82965571]	[377.65408325 457.15563965 0.89312518]	[375.04214478 559.74035645 0.85983384]	[544.42633057 339.25820923 0.85865837]	[580.33599854 441.77386475 0.8839227 ]	[598.2612915 546.98510742 0.84015965]	[485.46356201 554.625 0.70913494]	[444.33886719 557.26495361 0.69630122]	[462.44970703 716.253479 0.80985808]	[4.82926422e+02 8.52398682e+02 8.46529245e-01]	[531.59344482 547.04180908 0.68401426]	[559.69927979 705.9954834 0.86521983]	[521.30084229 721.37359619 0.86860251]	[446.9034729 257.21463013 0.8834129 ]	[477.66668701 257.08129883 0.91417325]	[429.00201416 262.19540405 0.80815428]	[500.66998291 256.98144531 0.95770729]	[508.49890137 767.67407227 0.77919924]	[521.25311279 767.47796631 0.77045619]	[508.50131226 708.6348877 0.72388524]	[4.85392609e+02 8.95844177e+02 7.79592276e-01]	[4.67393311e+02 8.93224731e+02 7.75864065e-01]	[4.95625214e+02 8.65082458e+02 7.12307692e-01]
[462.2406311 275.08560181 0.93233287]	[475.17163086 346.89099121 0.82372516]	[400.72857666 357.0039978 0.83324242]	[377.63845825 457.14782715 0.89150965]	[375.01730347 559.80883789 0.86514443]	[544.43579102 341.6751709 0.84969664]	[580.30419922 441.76315308 0.88025695]	[598.30078125 547.03027344 0.83760452]	[485.48086548 554.66674805 0.7057308 ]	[444.3565979 559.75085449 0.69791925]	[464.84466553 716.32489014 0.80755574]	[4.82933716e+02 8.52385010e+02 8.52189958e-01]	[534.09185791 549.54656982 0.67868149]	[559.68725586 706.04650879 0.86695826]	[521.33013916 718.88867188 0.86743611]	[446.89608765 259.60824585 0.8799907 ]	[477.66516113 257.12841797 0.9106226 ]	[431.5 264.74301147 0.79570252]	[500.68716431 257.0357666 0.95654118]	[508.5178833 767.69061279 0.77013189]	[5.21247864e+02 7.67496887e+02 7.57690310e-01]	[508.52566528 708.58105469 0.71100312]	[4.85409546e+02 8.93458435e+02 7.83937335e-01]	[4.67411865e+02 8.93213074e+02 7.75852680e-01]	[4.95628387e+02 8.65056885e+02 7.15302348e-01]
[462.24154663 275.12045288 0.93707585]	[475.16900635 349.4619751 0.82382864]	[400.73168945 357.04766846 0.83764541]	[377.60476685 457.13430786 0.88624573]	[374.98751831 559.82409668 0.86283886]	[544.4375 341.7333374 0.84315258]	[580.32824707 441.85803223 0.86975706]	[598.31811523 547.05743408 0.83639377]	[487.92327881 559.75793457 0.70858669]	[444.35595703 562.30566406 0.70705986]	[464.84353638 718.86682129 0.80953628]	[482.92892456 852.37310791 0.86024088]	[534.13031006 554.68048096 0.6803816 ]	[559.69329834 706.08911133 0.86719894]	[521.35394287 721.40234375 0.87019622]	[446.88977051 259.65899658 0.87653381]	[477.66668701 257.16558838 0.90642387]	[431.52349854 267.36001587 0.80460477]	[500.68927002 257.0894165 0.95226783]	[511.02133179 770.11407471 0.77514058]	[521.30010986 767.55773926 0.77106231]	[5.08539917e+02 7.08604614e+02 7.02594399e-01]	[4.85412994e+02 8.93459167e+02 7.89263368e-01]	[4.67417053e+02 8.93212952e+02 7.77955532e-01]	[4.95618988e+02 8.62578918e+02 7.21893191e-01]
[462.2286377 277.53955078 0.93830681]	[475.07040405 354.51516724 0.84232134]	[400.675354 357.16729736 0.84444118]	[377.61767578 459.6965332 0.91829711]	[372.51800537 562.25366211 0.86678088]	[544.39764404 344.28427124 0.82635921]	[580.31213379 441.91799927 0.85702491]	[600.75848389 549.52667236 0.83745098]	[485.45675659 562.2789917 0.72709244]	[441.90710449 562.39770508 0.72186106]	[462.39389038 723.91387939 0.83998811]	[482.91925049 852.37249756 0.86360931]	[531.61584473 557.25604248 0.68612987]	[559.69329834 708.5435791 0.85975462]	[521.3939209 724.01556396 0.88345861]	[446.8755188 262.20028687 0.85664815]	[477.64297485 259.63577271 0.88862336]	[431.49273682 272.40026855 0.82389623]	[500.66702271 257.17913818 0.92946684]	[5.11087860e+02 7.72823303e+02 7.36040056e-01]	[521.36437988 770.18103027 0.7751171 ]	[5.11020233e+02 7.11155518e+02 7.11131692e-01]	[4.85399109e+02 8.95853210e+02 7.87287831e-01]	[4.67408905e+02 8.93229736e+02 7.72744119e-01]	[4.95644287e+02 8.62539307e+02 7.30244339e-01]
[462.21218872 277.58004761 0.94323498]	[475.07098389 354.55358887 0.84812289]	[400.66333008 357.21005249 0.8451798 ]	[377.62399292 459.74111938 0.92158628]	[372.48092651 562.30615234 0.87052625]	[544.41693115 344.32189941 0.8207612 ]	[580.32104492 444.39608765 0.84361726]	[600.76123047 549.56152344 0.8358615 ]	[485.41220093 562.31884766 0.73698533]	[441.855896 562.43041992 0.72718644]	[462.36761475 724.01525879 0.85202712]	[482.91366577 852.40161133 0.86227 ]	[531.58679199 559.7678833 0.69287741]	[559.6895752 708.61499023 0.8503381 ]	[521.39190674 726.57165527 0.88780916]	[444.42260742 264.74758911 0.85934639]	[477.62130737 259.68002319 0.87837553]	[428.97036743 272.48413086 0.83261311]	[500.6461792 257.209198 0.91595572]	[5.13613892e+02 7.75349976e+02 7.32616067e-01]	[521.40100098 770.24554443 0.78316206]	[5.11019318e+02 7.16271667e+02 6.93047583e-01]	[4.85387970e+02 8.95875671e+02 7.81941354e-01]	[4.67395844e+02 8.93246582e+02 7.73539305e-01]	[4.95653625e+02 8.65047424e+02 7.33006835e-01]
[459.85174561 277.63400269 0.93451536]	[472.58618164 354.59518433 0.8510558 ]	[400.65545654 359.59661865 0.84809268]	[377.61190796 459.73016357 0.92030919]	[372.46261597 562.34130859 0.87105596]	[544.38256836 346.82843018 0.81635964]	[580.27203369 444.44400024 0.83151168]	[600.7789917 552.13012695 0.82882148]	[485.43417358 562.33459473 0.73650181]	[441.8821106 564.85913086 0.72418517]	[462.35571289 726.43933105 0.85802829]	[482.89859009 854.81048584 0.86102825]	[531.59594727 559.78387451 0.69225097]	[559.70556641 708.64990234 0.85383785]	[521.38690186 726.6161499 0.89285517]	[444.37893677 267.29272461 0.86529118]	[475.1736145 262.14596558 0.85919523]	[428.95126343 274.89797974 0.83959889]	[498.26275635 259.63623047 0.90187299]	[5.13626160e+02 7.77849731e+02 7.42165029e-01]	[521.39465332 770.27124023 0.79450297]	[5.11020996e+02 7.18816711e+02 6.99479401e-01]	[4.85377106e+02 8.95914978e+02 7.77097940e-01]	[4.64942383e+02 8.93265930e+02 7.70369709e-01]	[4.95636566e+02 8.65072266e+02 7.35588193e-01]
[459.84698486 277.69232178 0.93024838]	[472.56930542 356.99630737 0.85454822]	[400.63522339 359.63592529 0.84993213]	[377.59631348 459.76217651 0.91838783]	[369.9671936 562.45812988 0.86961299]	[544.38598633 346.89889526 0.81085122]	[580.25653076 446.90332031 0.82372332]	[600.76525879 554.63018799 0.82632309]	[485.41464233 562.38128662 0.74278116]	[441.88088989 564.90301514 0.72431499]	[462.37982178 726.44781494 0.86004078]	[482.88104248 854.79205322 0.86203241]	[531.55603027 562.26019287 0.69999564]	[559.69543457 708.730896 0.84316504]	[521.39508057 729.02404785 0.89010566]	[444.37258911 269.85095215 0.86797559]	[475.13613892 262.2147522 0.85028249]	[428.94116211 274.95977783 0.8546809 ]	[498.25311279 259.65390015 0.90102768]	[5.13648193e+02 7.77879456e+02 7.44088054e-01]	[521.40179443 770.29486084 0.79590088]	[5.11045959e+02 7.18872864e+02 6.89668417e-01]	[4.85387360e+02 8.95889832e+02 7.77752638e-01]	[4.64944672e+02 8.93250610e+02 7.70134866e-01]	[4.93134338e+02 8.65062561e+02 7.23676026e-01]
[459.82119751 280.13195801 0.9247812 ]	[472.54653931 357.04220581 0.85751057]	[398.26327515 359.68051147 0.85197055]	[377.59500122 459.81246948 0.91834056]	[369.98123169 564.87744141 0.8715713 ]	[544.36468506 349.43978882 0.81002748]	[580.26031494 446.95223999 0.82117039]	[600.74920654 554.68157959 0.82470214]	[485.40991211 562.41619873 0.74249893]	[441.87265015 564.93591309 0.72354293]	[462.35443115 726.50048828 0.87011927]	[482.85974121 852.38800049 0.86563975]	[531.54968262 562.2911377 0.70221353]	[559.73345947 711.20227051 0.83915967]	[521.40393066 729.03051758 0.89526725]	[444.32290649 269.93005371 0.88484514]	[475.0965271 264.74099731 0.83710963]	[426.38482666 274.94985962 0.85366744]	[498.21640015 259.62402344 0.89615989]	[5.16119446e+02 7.80443787e+02 7.50660598e-01]	[521.4163208 772.71362305 0.78888255]	[5.11058197e+02 7.18872681e+02 6.97084963e-01]	[4.85381104e+02 8.95870544e+02 7.83223033e-01]	[4.64944489e+02 8.93236511e+02 7.70169020e-01]	[4.93110901e+02 8.62577332e+02 7.18737543e-01]
[459.80667114 280.1932373 0.9153223 ]	[472.54849243 357.08654785 0.86050236]	[398.25524902 359.73309326 0.85103983]	[377.59570312 462.19625854 0.9160046 ]	[372.44390869 564.92199707 0.86862999]	[544.36920166 351.95904541 0.81083566]	[580.23535156 449.440979 0.81771213]	[598.31451416 557.21972656 0.82946694]	[485.40533447 564.902771 0.74522156]	[441.86849976 565.02209473 0.71710539]	[462.33065796 726.50653076 0.86137462]	[482.86883545 854.79498291 0.86322981]	[531.53686523 562.35223389 0.70788562]	[559.75061035 711.23931885 0.83626997]	[521.37121582 729.10791016 0.88881773]	[444.29663086 272.39691162 0.89566773]	[475.0696106 267.30465698 0.83763659]	[426.34518433 274.97659302 0.86751366]	[498.18334961 259.70593262 0.87884212]	[5.16130676e+02 7.82964111e+02 7.41919041e-01]	[523.77172852 772.75323486 0.77874917]	[5.11031494e+02 7.21423401e+02 6.96050286e-01]	[4.85371979e+02 8.95878540e+02 7.78655708e-01]	[4.64942627e+02 8.93242676e+02 7.69896448e-01]	[4.93121185e+02 8.65065369e+02 7.24962831e-01]
[459.80709839 280.24221802 0.90800953]	[472.5269165 357.11245728 0.86421502]	[398.24969482 359.759552 0.84948003]	[377.58840942 462.28384399 0.91206443]	[369.98010254 564.98748779 0.85796243]	[544.34173584 351.98339844 0.81134653]	[580.22357178 449.49395752 0.8190012 ]	[598.30334473 557.26470947 0.83440506]	[485.40228271 564.9619751 0.73683298]	[441.85446167 567.52276611 0.7093848 ]	[462.31085205 726.56573486 0.8612138 ]	[482.86968994 854.79553223 0.86560988]	[531.55010986 562.39367676 0.70582122]	[559.80743408 713.73669434 0.83527267]	[521.38397217 729.15667725 0.89440817]	[444.31988525 272.44937134 0.89718187]	[472.59558105 269.8598938 0.8472774 ]	[426.37145996 275.0213623 0.87402594]	[498.11575317 264.71969604 0.8555246 ]	[5.16136169e+02 7.85516907e+02 7.63452709e-01]	[5.23772461e+02 7.75326599e+02 7.56551921e-01]	[5.11014679e+02 7.23917053e+02 7.01064050e-01]	[4.85377106e+02 8.95859192e+02 7.80768991e-01]	[4.64954773e+02 8.93233215e+02 7.73874462e-01]	[4.93132568e+02 8.65062073e+02 7.34129310e-01]
[459.78881836 282.73522949 0.89645576]	[472.51852417 357.15826416 0.86990464]	[398.25527954 362.19909668 0.84306186]	[377.57809448 462.35455322 0.90679526]	[369.92544556 567.45349121 0.84039599]	[544.32476807 354.45599365 0.81249487]	[577.73937988 449.51989746 0.81382239]	[598.29473877 559.76599121 0.84928411]	[485.40509033 565.01263428 0.73230082]	[441.84829712 570.02459717 0.7078501 ]	[462.31585693 729.07244873 0.87154454]	[482.85751343 854.80090332 0.86855042]	[531.59106445 564.84924316 0.7042585 ]	[562.21813965 716.25787354 0.83948725]	[523.75366211 729.1315918 0.88878232]	[441.93197632 274.86682129 0.91151166]	[472.54724121 272.3664856 0.85992062]	[426.34332275 275.05981445 0.87886006]	[495.66134644 267.30392456 0.8506645 ]	[5.13576904e+02 7.85560547e+02 7.65689611e-01]	[5.21374817e+02 7.77857849e+02 7.42266119e-01]	[5.11094421e+02 7.21444153e+02 6.85698211e-01]	[4.85369263e+02 8.95866028e+02 7.81770885e-01]	[4.64952026e+02 8.93236328e+02 7.74807513e-01]	[4.93129303e+02 8.65053284e+02 7.40290582e-01]
[459.77307129 285.24972534 0.88933998]	[472.51147461 359.57629395 0.87451482]	[398.24694824 362.31222534 0.83142674]	[377.59011841 462.41998291 0.90248972]	[369.91732788 567.5447998 0.83061463]	[544.30737305 354.55142212 0.82412362]	[577.72900391 452.02862549 0.81482989]	[598.26428223 559.82446289 0.8560791 ]	[485.44000244 567.51031494 0.72280508]	[441.88012695 570.11553955 0.70281005]	[462.34378052 729.12200928 0.87269771]	[482.84802246 852.40734863 0.87410313]	[534.09533691 564.91400146 0.70347613]	[562.28826904 718.83148193 0.85309589]	[521.41223145 729.17529297 0.89243931]	[441.90753174 274.91784668 0.92636234]	[472.53393555 272.43011475 0.86756045]	[423.92980957 275.14309692 0.88342708]	[495.63381958 269.90335083 0.86273992]	[5.16126221e+02 7.85578674e+02 7.69625664e-01]	[5.21411072e+02 7.77856689e+02 7.41587698e-01]	[5.11060394e+02 7.23945496e+02 6.82541072e-01]	[4.85370819e+02 8.95853821e+02 7.85648406e-01]	[4.67392761e+02 8.93238892e+02 7.77571976e-01]	[4.93110291e+02 8.65045349e+02 7.37970352e-01]
[459.77392578 287.79766846 0.88818723]	[470.03552246 359.63705444 0.87910467]	[398.23626709 364.83544922 0.82158101]	[377.56954956 464.86715698 0.88797331]	[369.94039917 570.0592041 0.82004482]	[541.89910889 357.00427246 0.83688784]	[577.74987793 454.56182861 0.82091904]	[598.2769165 562.29412842 0.86600572]	[485.42044067 570.02935791 0.71999747]	[441.87319946 572.66412354 0.70529652]	[462.36465454 729.16894531 0.86895692]	[482.83963013 854.79333496 0.87323505]	[531.60131836 564.97668457 0.69975126]	[562.35321045 721.41070557 0.87451762]	[523.79742432 729.22320557 0.90909588]	[441.88687134 274.98501587 0.94257367]	[472.53869629 272.47851562 0.87100232]	[423.87258911 277.48632812 0.90257955]	[495.63650513 269.92391968 0.86407739]	[5.16188232e+02 7.88000305e+02 7.79816687e-01]	[5.23843506e+02 7.77907410e+02 7.36317277e-01]	[5.13622498e+02 7.23985657e+02 7.13119686e-01]	[4.85367279e+02 8.95865112e+02 7.84015715e-01]	[4.64948914e+02 8.93236816e+02 7.78215230e-01]	[4.93095123e+02 8.65039124e+02 7.35646963e-01]
[459.77371216 287.7980957 0.88817364]	[470.03689575 359.63720703 0.87884599]	[398.23391724 364.8359375 0.82154036]	[377.56906128 464.86962891 0.88738734]	[369.94226074 570.05755615 0.82018077]	[541.90362549 357.00463867 0.83691776]	[577.74926758 454.56842041 0.8214516 ]	[598.28326416 562.28875732 0.86557364]	[485.42416382 570.04138184 0.71946013]	[441.88427734 575.16253662 0.70533377]	[462.36605835 729.16662598 0.86942768]	[482.85116577 854.79266357 0.87326992]	[531.6050415 564.98352051 0.69887954]	[562.35144043 721.40771484 0.87401432]	[523.79302979 729.22723389 0.90790617]	[441.88699341 274.984375 0.94259632]	[472.53866577 272.47866821 0.87102938]	[423.87188721 277.4859314 0.90255612]	[495.63571167 269.92504883 0.86428618]	[5.16212708e+02 7.88000732e+02 7.77824402e-01]	[5.23864075e+02 7.77909119e+02 7.32646346e-01]	[5.13614014e+02 7.23987000e+02 7.15502381e-01]	[4.85367676e+02 8.95867920e+02 7.81195164e-01]	[4.64950073e+02 8.93236511e+02 7.75586903e-01]	[4.93119354e+02 8.62574036e+02 7.37685561e-01]
[459.7522583 287.87057495 0.89129889]	[470.01803589 359.70062256 0.87836832]	[398.22409058 367.41207886 0.81285757]	[377.55673218 467.45108032 0.86139411]	[369.95263672 572.59667969 0.81757265]	[541.87310791 357.06552124 0.8474648 ]	[577.77984619 457.11486816 0.83633757]	[598.28997803 562.33959961 0.87083685]	[485.44732666 570.07574463 0.71462667]	[441.87686157 575.19458008 0.70702326]	[462.35943604 729.24176025 0.86085761]	[482.87478638 852.39276123 0.87583184]	[534.1350708 567.45080566 0.69295138]	[562.37506104 723.90692139 0.87716645]	[523.78814697 731.70037842 0.90061086]	[441.87188721 275.06542969 0.95245206]	[470.03237915 274.88586426 0.88196886]	[423.87051392 277.58505249 0.91054028]	[493.12545776 272.42834473 0.88218182]	[5.18768127e+02 7.88011230e+02 7.78709650e-01]	[5.23929626e+02 7.80412842e+02 7.24295974e-01]	[5.13582825e+02 7.26498169e+02 7.17284858e-01]	[4.82935883e+02 8.93451782e+02 7.92109549e-01]	[4.64941528e+02 8.90847717e+02 7.80071378e-01]	[4.95623291e+02 8.62548279e+02 7.32122660e-01]
[459.73745728 292.93618774 0.90994269]	[469.95822144 359.79699707 0.86776823]	[398.2130127 372.47070312 0.81638139]	[377.55755615 470.0345459 0.85471904]	[372.47537231 577.69226074 0.82453752]	[541.85443115 357.17059326 0.85985744]	[577.76153564 459.60067749 0.86158538]	[598.31768799 562.43048096 0.87451404]	[485.4822998 572.65423584 0.70171821]	[441.90917969 577.77758789 0.70438784]	[464.86569214 731.75842285 0.8302204 ]	[482.93469238 854.8168335 0.86843169]	[534.16912842 567.56176758 0.68274641]	[562.43554688 726.45916748 0.90355992]	[523.7935791 734.26977539 0.88426059]	[441.85519409 277.55349731 0.95423627]	[470.01559448 275.01278687 0.90032685]	[423.82806396 280.1199646 0.88712299]	[490.57623291 274.91110229 0.89186293]	[5.21261841e+02 7.88003113e+02 7.80361235e-01]	[5.26412354e+02 7.80447266e+02 7.04403043e-01]	[5.13617920e+02 7.26596191e+02 7.01299667e-01]	[4.85357941e+02 8.93434814e+02 7.94132531e-01]	[4.67390472e+02 8.90846313e+02 7.80775189e-01]	[4.95689026e+02 8.65077271e+02 7.52870500e-01]
[459.73812866 295.43560791 0.92117161]	[467.50064087 362.23406982 0.85368067]	[398.19683838 374.97311401 0.81850702]	[377.55276489 472.54910278 0.85387295]	[372.50900269 577.76934814 0.83561862]	[541.85003662 359.58392334 0.86293006]	[577.78643799 459.69223022 0.87615812]	[600.76196289 564.87213135 0.87948799]	[487.92044067 575.22613525 0.69892097]	[444.31417847 580.31359863 0.708763 ]	[464.91061401 734.27856445 0.81923032]	[482.94549561 854.85327148 0.86596364]	[536.65063477 570.09503174 0.68383944]	[562.43817139 726.48931885 0.90448493]	[523.82531738 736.80938721 0.86922425]	[441.86151123 277.65496826 0.93759096]	[470.02545166 275.12243652 0.89038801]	[423.79385376 280.17971802 0.86858064]	[490.55255127 274.96932983 0.88960367]	[521.33209229 788.07550049 0.81679559]	[5.26509827e+02 7.83011536e+02 7.06744254e-01]	[5.13634521e+02 7.29030273e+02 6.99488044e-01]	[4.85358185e+02 8.93446655e+02 7.94303894e-01]	[4.67389648e+02 8.90860718e+02 7.85516858e-01]	[4.98144196e+02 8.65113220e+02 7.66976297e-01]
[459.72497559 295.50067139 0.92843139]	[467.50204468 362.28765869 0.84355521]	[398.20336914 375.00357056 0.8235476 ]	[377.56866455 475.12521362 0.86425996]	[372.51812744 580.25311279 0.84743994]	[541.85559082 359.63009644 0.86679024]	[577.79943848 459.75830078 0.8836785 ]	[600.79418945 564.93127441 0.88394862]	[487.92752075 580.35467529 0.71092421]	[441.91650391 582.93487549 0.72423726]	[467.44015503 736.85015869 0.79978919]	[4.85351898e+02 8.54920837e+02 8.54344189e-01]	[536.671875 577.72497559 0.68902814]	[562.43438721 726.54248047 0.9057101 ]	[523.82751465 739.42266846 0.86814815]	[441.85812378 277.71740723 0.93103069]	[470.02389526 277.51895142 0.88790172]	[423.79925537 282.67398071 0.8542251 ]	[493.05514526 275.09106445 0.90452659]	[521.37597656 788.11138916 0.84324139]	[5.28983215e+02 7.85467529e+02 7.25507081e-01]	[5.13642395e+02 7.29103821e+02 7.09520876e-01]	[4.85410095e+02 8.95848267e+02 7.87984490e-01]	[4.67440155e+02 8.93234070e+02 7.81759024e-01]	[4.98160217e+02 8.67604797e+02 7.82519460e-01]
[459.72918701 295.56832886 0.93127531]	[470.01531982 364.81661987 0.82311857]	[398.22259521 375.07791138 0.82764828]	[377.58581543 477.62313843 0.87384117]	[372.50973511 580.3392334 0.86019415]	[541.90753174 359.73110962 0.85886377]	[580.26678467 459.80322266 0.89201868]	[600.83520508 564.99285889 0.88773018]	[487.9552002 582.86224365 0.72183943]	[444.35061646 585.43206787 0.72537243]	[469.96704102 741.92297363 0.80806899]	[485.35406494 854.90905762 0.85695535]	[536.65631104 580.25982666 0.69486767]	[564.87493896 726.66369629 0.8954165 ]	[523.88580322 739.40557861 0.86835885]	[441.89022827 280.13735962 0.91180938]	[470.05148315 277.63046265 0.87881845]	[423.87142944 282.7635498 0.82227141]	[493.11767578 277.49609375 0.89960629]	[521.3001709 788.17144775 0.84942043]	[5.26467896e+02 7.85552307e+02 7.47989774e-01]	[5.18686890e+02 7.29053894e+02 7.26750851e-01]	[4.85437958e+02 8.95880920e+02 7.86169171e-01]	[4.67456635e+02 8.93261597e+02 7.79718101e-01]	[4.95699127e+02 8.67596069e+02 7.70938456e-01]
[459.72998047 295.56829834 0.93179393]	[470.01599121 364.81213379 0.82315588]	[398.22561646 375.07949829 0.82791877]	[377.58862305 477.61618042 0.87295949]	[372.50933838 580.33825684 0.85956526]	[541.9072876 359.72915649 0.85996246]	[580.26928711 459.82009888 0.89130819]	[600.8392334 564.99591064 0.88810998]	[487.95779419 582.8616333 0.72134763]	[444.35308838 585.43243408 0.72467345]	[469.96130371 741.91564941 0.80689621]	[485.35723877 854.91430664 0.85565233]	[536.65789795 580.25915527 0.69397092]	[564.88378906 726.6685791 0.89343166]	[523.88720703 739.39447021 0.86816597]	[441.88922119 280.13806152 0.91202903]	[470.05255127 277.63092041 0.87899858]	[423.87142944 282.76437378 0.82423282]	[493.11914062 277.49639893 0.9003551 ]	[521.29290771 788.16937256 0.84617937]	[5.26456665e+02 7.85549500e+02 7.46054053e-01]	[5.18691101e+02 7.29043457e+02 7.27104545e-01]	[4.85432648e+02 8.95891418e+02 7.84661412e-01]	[4.67455353e+02 8.93270447e+02 7.77405083e-01]	[4.98143738e+02 8.67597900e+02 7.76085258e-01]
[459.72888184 295.62564087 0.93150842]	[469.99560547 367.40823364 0.81307006]	[398.22277832 377.51818848 0.8356573 ]	[377.57910156 477.70178223 0.88640851]	[372.50192261 582.77740479 0.87019873]	[541.91210938 359.80825806 0.85059464]	[580.28131104 462.21612549 0.89319748]	[600.85955811 565.04925537 0.88972723]	[487.94259644 582.91125488 0.72532475]	[444.34713745 585.48748779 0.72548056]	[472.54559326 744.47650146 0.82981217]	[485.37966919 854.91638184 0.85752076]	[534.18103027 580.30041504 0.69477826]	[564.95806885 729.12237549 0.88603318]	[523.85797119 741.90704346 0.87068659]	[441.88516235 280.20718384 0.90412551]	[472.54324341 277.67376709 0.87515986]	[423.90496826 287.8182373 0.81615859]	[495.64154053 277.55340576 0.90394145]	[521.21356201 788.21600342 0.83295834]	[5.23967285e+02 7.88003723e+02 7.58067608e-01]	[518.68041992 729.08276367 0.73035783]	[4.85430664e+02 8.95934753e+02 7.77456582e-01]	[4.67453430e+02 8.93294373e+02 7.77019799e-01]	[4.98149933e+02 8.67573853e+02 7.76285291e-01]
[459.74969482 298.07104492 0.93959147]	[472.51470947 374.980896 0.82484347]	[398.22799683 377.67129517 0.84357023]	[377.59164429 480.22317505 0.90676492]	[372.47244263 582.89508057 0.88058513]	[544.32336426 362.3057251 0.84015882]	[580.31414795 462.36312866 0.88033241]	[603.2779541 567.55316162 0.87758368]	[487.93099976 585.42407227 0.72204906]	[444.30963135 588.01861572 0.71235782]	[472.57284546 744.48223877 0.83115721]	[4.85389069e+02 8.54928345e+02 8.53913248e-01]	[536.67266846 582.83538818 0.69817412]	[564.99383545 731.71185303 0.86575121]	[523.8026123 744.44165039 0.87922084]	[441.90426636 285.26699829 0.88449562]	[472.51712036 280.14144897 0.85961443]	[426.36654663 292.91394043 0.82131755]	[495.67059326 277.63864136 0.90017664]	[518.79382324 790.70849609 0.82819569]	[523.88824463 788.15539551 0.79761857]	[5.13654724e+02 7.29165833e+02 6.89238429e-01]	[4.85430969e+02 8.95927124e+02 7.77001977e-01]	[4.67453552e+02 8.93290222e+02 7.78872013e-01]	[4.95684418e+02 8.67587341e+02 7.66742110e-01]
[459.74887085 298.13638306 0.93705422]	[470.03787231 375.05358887 0.83712554]	[398.22262573 377.73797607 0.84604132]	[377.59805298 480.31015015 0.91868597]	[369.98150635 585.35266113 0.87988222]	[544.32659912 362.35076904 0.83111221]	[580.34631348 464.91305542 0.85351169]	[603.27728271 570.05822754 0.8623786 ]	[485.49572754 585.46875 0.72211415]	[441.91125488 588.07214355 0.70898759]	[475.08511353 746.96801758 0.8472392 ]	[485.38208008 854.91253662 0.85698378]	[534.18157959 582.87103271 0.70015162]	[565.02191162 734.23675537 0.85320765]	[523.79742432 744.49530029 0.88818294]	[441.90585327 287.8291626 0.88242227]	[472.521698 280.22280884 0.85075068]	[426.38406372 292.97775269 0.81996608]	[495.69662476 277.66616821 0.89341885]	[521.184021 790.7611084 0.83084959]	[5.23955139e+02 7.88187622e+02 7.83151746e-01]	[5.13621399e+02 7.29210999e+02 6.80675864e-01]	[4.85440308e+02 8.95895874e+02 7.85363376e-01]	[4.67456909e+02 8.93267151e+02 7.82122254e-01]	[4.95662964e+02 8.65136353e+02 7.61644125e-01]
[459.78244019 298.224823 0.93140703]	[470.04177856 375.11071777 0.84369987]	[398.20916748 380.13723755 0.85011554]	[377.58914185 480.31832886 0.9168852 ]	[369.90344238 585.41827393 0.88041878]	[544.33886719 364.83416748 0.82313782]	[580.34991455 467.4005127 0.84439349]	[603.26379395 572.58300781 0.85226369]	[485.47348022 585.46368408 0.7276476 ]	[441.8815918 588.08404541 0.71084952]	[475.09393311 747.01116943 0.85024041]	[4.85369141e+02 8.54935181e+02 8.52836967e-01]	[534.17327881 582.86401367 0.70076811]	[565.00177002 734.30065918 0.85438919]	[521.41882324 746.97961426 0.89235783]	[444.29776001 290.37484741 0.87669045]	[472.58370972 282.73397827 0.84266269]	[426.40359497 295.38989258 0.8281697 ]	[498.16390991 277.72390747 0.89663953]	[518.76647949 790.82281494 0.79424161]	[5.23901001e+02 7.88233154e+02 7.85129428e-01]	[5.11085724e+02 7.31748596e+02 6.56221151e-01]	[4.85437775e+02 8.95903870e+02 7.84550011e-01]	[4.67455078e+02 8.93275879e+02 7.82036602e-01]	[4.95650360e+02 8.67594482e+02 7.63738811e-01]
[459.78024292 300.65167236 0.92188901]	[470.01928711 377.55575562 0.85672092]	[398.1885376 380.22546387 0.84971255]	[377.58886719 480.35159302 0.91468918]	[367.35812378 585.50488281 0.8720389 ]	[544.31719971 367.3833313 0.8134948 ]	[580.33538818 467.48892212 0.83354342]	[600.8895874 572.66656494 0.8484602 ]	[485.48812866 585.53631592 0.71905953]	[441.90615845 590.60992432 0.70280093]	[475.10269165 747.03503418 0.85184592]	[4.85375732e+02 8.54940918e+02 8.49440336e-01]	[534.18255615 582.93530273 0.70557141]	[564.99053955 736.82897949 0.85647005]	[521.37316895 746.97021484 0.88279176]	[441.92669678 290.42636108 0.88691282]	[472.57043457 285.25143433 0.8382085 ]	[426.38214111 295.42877197 0.84245932]	[498.14770508 280.12399292 0.88923758]	[5.18737976e+02 7.93238770e+02 7.76885211e-01]	[5.23837036e+02 7.90603516e+02 7.78586090e-01]	[5.11053528e+02 7.31722656e+02 6.49096966e-01]	[4.85456238e+02 8.95925171e+02 7.77349532e-01]	[4.67460510e+02 8.93292480e+02 7.79443145e-01]	[4.95642395e+02 8.67593445e+02 7.59697258e-01]
[459.8152771 300.71353149 0.91215539]	[470.03463745 377.58877563 0.85872912]	[398.19024658 380.25485229 0.84967875]	[377.55847168 482.78497314 0.90600973]	[364.8637085 585.59619141 0.86172754]	[544.33563232 369.91351318 0.81058586]	[580.3425293 469.96832275 0.83204561]	[600.88006592 575.20697021 0.84938383]	[485.48364258 588.00848389 0.71176535]	[441.90274048 593.14050293 0.69896317]	[472.60427856 747.10498047 0.84528053]	[4.85363800e+02 8.54927490e+02 8.51275444e-01]	[534.1784668 585.38513184 0.70432121]	[564.98266602 736.85559082 0.85890323]	[521.41259766 747.05627441 0.89878196]	[444.3092041 292.89315796 0.88763535]	[472.60443115 285.32070923 0.83638752]	[426.36758423 295.49261475 0.86893606]	[498.17263794 280.20724487 0.89023513]	[5.18694336e+02 7.95810364e+02 7.75072098e-01]	[523.84051514 790.715271 0.79194075]	[5.13581177e+02 7.34258240e+02 6.43185019e-01]	[4.85454102e+02 8.95936035e+02 7.75390983e-01]	[4.67451508e+02 8.93301697e+02 7.79598296e-01]	[4.95638733e+02 8.67577515e+02 7.54757404e-01]
[459.81066895 303.1993103 0.90681201]	[470.03173828 377.61932373 0.86087191]	[398.17953491 380.28936768 0.84725392]	[377.52874756 482.83700562 0.89817524]	[364.80221558 587.98205566 0.86669898]	[544.35968018 372.44750977 0.8096348 ]	[580.35540771 470.01116943 0.8342576 ]	[600.8793335 577.76049805 0.85645229]	[485.48721313 588.04699707 0.70940435]	[441.90362549 593.18115234 0.6974656 ]	[475.09017944 747.12200928 0.84710574]	[4.85356934e+02 8.57371460e+02 8.48424375e-01]	[536.6550293 585.43731689 0.71059144]	[565. 739.36535645 0.85938871]	[521.39978027 747.06970215 0.90521556]	[444.31921387 292.97354126 0.8966732 ]	[472.59069824 290.3727417 0.84564728]	[426.35263062 295.51132202 0.87484181]	[498.14562988 282.72769165 0.87287587]	[5.18706116e+02 7.95889221e+02 7.72079051e-01]	[5.23835266e+02 7.90766541e+02 7.87102401e-01]	[5.11081818e+02 7.34287170e+02 6.45542741e-01]	[4.85462402e+02 8.95945435e+02 7.70064116e-01]	[4.67450073e+02 8.93312134e+02 7.79999733e-01]	[4.95620331e+02 8.67612122e+02 7.54259467e-01]
[459.80001831 303.24539185 0.90041637]	[470.0067749 377.64065552 0.86554551]	[398.17370605 380.30050659 0.84698826]	[377.49572754 482.90328979 0.88897294]	[364.77243042 588.04382324 0.86613214]	[544.34759521 372.47290039 0.81053126]	[580.34411621 470.03118896 0.83248532]	[600.86853027 577.7880249 0.85771596]	[485.48071289 588.05126953 0.70989656]	[441.8999939 593.18786621 0.69822669]	[475.07836914 747.15222168 0.83935016]	[4.85355133e+02 8.57368042e+02 8.45805168e-01]	[536.64733887 585.44415283 0.70887017]	[565.02398682 739.38256836 0.85349852]	[521.36187744 747.07269287 0.90676171]	[444.3062439 293.00549316 0.90387535]	[472.56237793 290.42163086 0.85019016]	[423.91821289 295.53622437 0.87896383]	[498.11273193 282.78042603 0.85728943]	[5.18717041e+02 7.98371643e+02 7.79173076e-01]	[5.23849365e+02 7.90781250e+02 7.82767832e-01]	[5.11034637e+02 7.36780518e+02 6.49537086e-01]	[4.85443756e+02 8.95942139e+02 7.69775093e-01]	[4.67432556e+02 8.93308960e+02 7.81918585e-01]	[4.95631439e+02 8.67618774e+02 7.48987079e-01]
[459.7902832 303.28430176 0.89463937]	[469.99298096 377.65420532 0.86843568]	[398.16503906 380.31008911 0.84628773]	[375.12371826 482.90170288 0.88684976]	[362.30545044 588.07128906 0.87403399]	[544.33135986 372.47894287 0.80826628]	[580.33215332 470.03094482 0.82986581]	[600.8614502 580.22668457 0.85853565]	[485.46603394 588.06304932 0.71146899]	[441.88467407 595.69177246 0.70183074]	[475.06521606 747.16931152 0.83670664]	[4.85357880e+02 8.57363647e+02 8.46009016e-01]	[534.17974854 585.44671631 0.70839107]	[565.03607178 741.88323975 0.85191965]	[521.3414917 747.09887695 0.9063524 ]	[444.29489136 293.02545166 0.90721178]	[472.54614258 292.87268066 0.85664284]	[423.88601685 295.54370117 0.88325679]	[495.67333984 285.29309082 0.85048115]	[5.18715393e+02 7.95888855e+02 7.60700047e-01]	[5.23833435e+02 7.90755981e+02 7.76426375e-01]	[5.11019928e+02 7.36825378e+02 6.49275601e-01]	[4.85468231e+02 8.95941284e+02 7.68529832e-01]	[4.67453674e+02 8.93311401e+02 7.79786706e-01]	[4.95636017e+02 8.67614441e+02 7.46136427e-01]
[459.77371216 303.27774048 0.89459652]	[469.9737854 377.6572876 0.8713581]	[398.15472412 380.31201172 0.84459025]	[375.11541748 482.92477417 0.88497913]	[362.29803467 588.07965088 0.87541682]	[544.31622314 372.48614502 0.80764645]	[580.3180542 470.03512573 0.83102053]	[600.85113525 580.22735596 0.85569727]	[485.43002319 588.07678223 0.71682477]	[441.85202026 595.7175293 0.7087391 ]	[472.52249146 747.13146973 0.83479244]	[4.85349060e+02 8.54906006e+02 8.53020847e-01]	[534.14746094 585.45159912 0.7060492 ]	[565.0581665 741.956604 0.8506012]	[521.3850708 747.1350708 0.91658628]	[441.91427612 293.01559448 0.9099412 ]	[472.53134155 292.86773682 0.85526764]	[423.86032104 295.5279541 0.88508797]	[495.67340088 285.28201294 0.85097933]	[5.18731140e+02 7.98415710e+02 7.49080479e-01]	[5.23895996e+02 7.90807800e+02 7.55603909e-01]	[5.11062378e+02 7.39342102e+02 6.46996617e-01]	[4.85437958e+02 8.95920654e+02 7.74084508e-01]	[4.67426208e+02 8.93289734e+02 7.86158025e-01]	[4.95654175e+02 8.67580139e+02 7.42542565e-01]
[459.77420044 303.28692627 0.89350295]	[467.49993896 377.67349243 0.87502098]	[398.1496582 380.33087158 0.84188753]	[375.10385132 482.92333984 0.88491929]	[362.27371216 588.08856201 0.87828344]	[541.93652344 372.51776123 0.80901134]	[580.32000732 470.02264404 0.83077872]	[600.84350586 580.24353027 0.85757399]	[485.42889404 590.55712891 0.71630198]	[441.85595703 598.2300415 0.71008426]	[470.0017395 747.13146973 0.838283 ]	[4.82973633e+02 8.54917786e+02 8.54341686e-01]	[534.14099121 585.4708252 0.70484161]	[565.0189209 741.94580078 0.85631537]	[521.39520264 747.17791748 0.91404063]	[441.91015625 293.02249146 0.9129315 ]	[472.53289795 292.88168335 0.86005521]	[423.85189819 295.54034424 0.88942611]	[495.64709473 285.32901001 0.84286147]	[5.18720703e+02 8.00933777e+02 7.62290955e-01]	[5.23883484e+02 7.93234314e+02 7.63673186e-01]	[5.11071594e+02 7.39405090e+02 6.39214158e-01]	[4.85442505e+02 8.95922852e+02 7.69916058e-01]	[4.67417816e+02 8.93293457e+02 7.86156893e-01]	[4.95626678e+02 8.67588806e+02 7.42230773e-01]
[459.7755127 303.29244995 0.89170462]	[467.48608398 377.68041992 0.87719154]	[398.13427734 380.34164429 0.83877569]	[375.08581543 482.94494629 0.88181007]	[362.26452637 588.12353516 0.87427437]	[541.93469238 372.51824951 0.80838466]	[580.29693604 469.99465942 0.82667005]	[600.85681152 580.2388916 0.85794008]	[485.4163208 590.56164551 0.71709406]	[441.85101318 598.22802734 0.70931029]	[469.99249268 747.15319824 0.83517927]	[482.97497559 854.91003418 0.85564232]	[534.11456299 585.47460938 0.70288241]	[565.00231934 741.95922852 0.86414629]	[521.41339111 749.5369873 0.92171848]	[441.90808105 295.39047241 0.91566467]	[472.52648926 292.89541626 0.86200458]	[423.84066772 295.57684326 0.89754677]	[495.59732056 287.82000732 0.83498788]	[5.18713135e+02 8.00978821e+02 7.70438731e-01]	[5.23876343e+02 7.93271179e+02 7.59964764e-01]	[5.13586060e+02 7.41904358e+02 6.60351932e-01]	[4.85440277e+02 8.95922302e+02 7.74985015e-01]	[4.67417969e+02 8.93290833e+02 7.87678242e-01]	[4.95636597e+02 8.67582947e+02 7.42833853e-01]
[459.77386475 305.76504517 0.88883358]	[467.48352051 377.68850708 0.87786108]	[398.12515259 382.72555542 0.83890229]	[375.06988525 482.94195557 0.87786633]	[362.26907349 590.55023193 0.87242568]	[541.93243408 372.53320312 0.80811429]	[580.29449463 470.02139282 0.82544899]	[600.87615967 580.29418945 0.87028903]	[485.42422485 588.08422852 0.71698046]	[441.85464478 595.71795654 0.70710444]	[469.97344971 747.17266846 0.83421111]	[4.82982880e+02 8.54911011e+02 8.54713082e-01]	[534.11791992 585.46002197 0.70554239]	[565.0090332 741.96405029 0.86217684]	[521.41741943 749.56195068 0.92149121]	[441.90020752 295.40991211 0.92217058]	[472.5234375 292.90899658 0.86343986]	[423.81985474 295.59490967 0.90158564]	[495.59393311 287.84439087 0.83405894]	[5.18758118e+02 8.00979919e+02 7.69351125e-01]	[5.23912048e+02 7.93265808e+02 7.58917749e-01]	[5.13577515e+02 7.41936768e+02 6.64288640e-01]	[4.85437653e+02 8.95929199e+02 7.72926569e-01]	[4.67416504e+02 8.93294556e+02 7.85632014e-01]	[4.95658569e+02 8.67583252e+02 7.48374224e-01]
[459.75827026 305.76708984 0.88822365]	[467.47543335 377.69506836 0.88017523]	[398.12469482 382.72988892 0.83882946]	[375.08416748 482.91717529 0.88680029]	[362.27282715 590.5557251 0.87063295]	[541.91052246 372.53735352 0.808411 ]	[580.30615234 470.01193237 0.82925659]	[600.88031006 580.27740479 0.86717921]	[485.41870117 588.07861328 0.71690238]	[441.84646606 595.71435547 0.70570743]	[469.97109985 747.15979004 0.83344972]	[482.97143555 854.90557861 0.85865647]	[534.12628174 585.45037842 0.70499343]	[565.00811768 741.99523926 0.86560714]	[523.762146 747.17114258 0.91891938]	[441.87493896 295.41641235 0.92861378]	[470.04605103 292.90029907 0.8631326 ]	[423.80007935 295.6053772 0.90055513]	[493.13656616 287.81396484 0.83037263]	[5.18778870e+02 8.00994690e+02 7.67825007e-01]	[5.23935486e+02 7.93273682e+02 7.46834815e-01]	[5.13625610e+02 7.41890564e+02 6.53095424e-01]	[4.85442871e+02 8.95921570e+02 7.74286747e-01]	[4.67420105e+02 8.93292603e+02 7.88069069e-01]	[4.95629089e+02 8.65141052e+02 7.43442178e-01]
[459.7444458 305.77944946 0.88703632]	[467.47875977 377.70373535 0.87835217]	[398.13180542 382.74850464 0.83809185]	[375.06692505 482.92105103 0.88456482]	[362.27093506 590.58215332 0.86956155]	[541.90093994 372.54034424 0.8080008 ]	[580.3081665 469.99938965 0.82835454]	[603.26116943 580.26763916 0.86889327]	[485.44085693 590.54864502 0.71351868]	[441.85626221 595.73052979 0.70574647]	[469.99810791 747.14874268 0.83821177]	[482.97103882 854.90118408 0.8563289 ]	[534.14807129 585.46398926 0.70440739]	[565.02923584 744.43280029 0.8641901 ]	[523.77471924 747.14770508 0.91856581]	[441.85305786 295.42819214 0.93360889]	[470.02523804 292.89596558 0.86476636]	[423.77767944 295.61651611 0.89931303]	[493.11712646 285.31396484 0.82848078]	[5.21214905e+02 8.00971375e+02 7.75676250e-01]	[5.24000916e+02 7.93253235e+02 7.41714418e-01]	[5.13637939e+02 7.39389587e+02 6.51010931e-01]	[4.85438507e+02 8.95916199e+02 7.79711306e-01]	[4.67421356e+02 8.93286133e+02 7.88575292e-01]	[4.95623627e+02 8.67576111e+02 7.41676152e-01]
[459.73928833 305.79055786 0.88586807]	[467.47488403 377.70697021 0.87920403]	[398.12844849 382.75973511 0.83572441]	[375.06558228 482.91793823 0.88435179]	[362.27426147 590.59899902 0.8673861 ]	[541.90081787 372.54321289 0.80840766]	[580.31646729 470.01428223 0.83077723]	[603.27893066 580.26318359 0.8695702 ]	[485.45410156 590.55609131 0.71154964]	[441.86273193 595.74133301 0.70573318]	[470.0279541 747.14764404 0.83909184]	[482.96377563 854.91455078 0.8551988 ]	[534.17010498 585.46942139 0.7042942 ]	[565.03082275 744.44500732 0.8663128 ]	[523.81268311 747.15716553 0.92190504]	[441.84893799 295.42825317 0.93346411]	[470.0184021 292.900177 0.8662132]	[423.77874756 295.61425781 0.89759994]	[493.11065674 287.79324341 0.82822645]	[5.21233887e+02 8.00984558e+02 7.84351170e-01]	[5.26427002e+02 7.93250427e+02 7.37171173e-01]	[5.16161255e+02 7.39399963e+02 6.57957256e-01]	[4.85432800e+02 8.95923889e+02 7.77743816e-01]	[4.67416901e+02 8.93292786e+02 7.89148867e-01]	[4.95615509e+02 8.67595215e+02 7.45550811e-01]
[459.73114014 305.79885864 0.88519394]	[467.4732666 377.71481323 0.87975657]	[398.12619019 382.77493286 0.83389348]	[375.06591797 482.93432617 0.87957555]	[362.27908325 590.61883545 0.86454427]	[541.90063477 372.55160522 0.80825382]	[580.33074951 470.01776123 0.83009404]	[603.29833984 580.25756836 0.87234658]	[485.46591187 590.55877686 0.70974976]	[441.87057495 595.74560547 0.70547903]	[470.04037476 747.11938477 0.83895648]	[4.82963776e+02 8.54922729e+02 8.53757799e-01]	[536.64556885 585.48419189 0.70500928]	[565.0177002 744.43682861 0.86701852]	[523.80493164 747.17041016 0.91945994]	[441.84344482 295.43173218 0.93409473]	[470.01428223 292.90597534 0.86770684]	[423.77435303 295.60821533 0.89596021]	[493.11968994 287.80541992 0.82943696]	[5.21258545e+02 8.00963501e+02 7.82583892e-01]	[5.26452332e+02 7.93231873e+02 7.32924879e-01]	[5.16150574e+02 7.39417969e+02 6.47205889e-01]	[4.85428040e+02 8.95944275e+02 7.75781989e-01]	[4.67411194e+02 8.93305298e+02 7.88085163e-01]	[4.95620178e+02 8.67595337e+02 7.50789702e-01]
[459.75061035 305.81365967 0.88604593]	[467.47927856 377.71820068 0.87911475]	[398.13293457 382.77877808 0.83466089]	[375.07458496 482.95828247 0.8764618 ]	[362.27548218 590.62921143 0.86374623]	[541.90045166 374.98675537 0.80984366]	[580.33227539 469.99047852 0.83009052]	[603.32971191 580.2557373 0.87425888]	[485.45272827 588.07592773 0.71121603]	[441.8586731 595.70910645 0.70432472]	[472.51208496 747.16955566 0.83479637]	[4.82978668e+02 8.54916382e+02 8.52136135e-01]	[536.65008545 585.46002197 0.70359081]	[565.03112793 744.44995117 0.8673563 ]	[523.78985596 747.1685791 0.91748482]	[441.85852051 295.43774414 0.93351954]	[470.0350647 292.90744019 0.86483109]	[423.77838135 295.60525513 0.89779115]	[493.12020874 287.80358887 0.82868946]	[5.21269653e+02 8.00956726e+02 7.87672758e-01]	[5.26438721e+02 7.93228333e+02 7.35531449e-01]	[5.16130676e+02 7.41889587e+02 6.35826349e-01]	[4.85443756e+02 8.95940186e+02 7.77069151e-01]	[4.67430725e+02 8.93302490e+02 7.88312137e-01]	[4.95630585e+02 8.67589966e+02 7.46775746e-01]
[459.75308228 305.82519531 0.88522875]	[467.48623657 377.72229004 0.87894541]	[398.14199829 382.7857666 0.8352387 ]	[375.07476807 482.97293091 0.87209076]	[362.28375244 590.64776611 0.86110449]	[541.90362549 374.98974609 0.81058455]	[580.36132812 469.98184204 0.83412206]	[603.35858154 580.309021 0.88393801]	[485.45318604 588.08251953 0.70940804]	[441.85894775 595.72314453 0.70430315]	[472.51760864 749.54602051 0.83265275]	[4.82983887e+02 8.54930359e+02 8.49903882e-01]	[536.64990234 585.46453857 0.70255482]	[565.02954102 744.46600342 0.87006199]	[523.76464844 747.15869141 0.91477937]	[441.86117554 295.43972778 0.9346354 ]	[470.04589844 292.90710449 0.8644278 ]	[423.77368164 295.59967041 0.89538801]	[495.59353638 287.81304932 0.83102298]	[5.21270996e+02 7.98436157e+02 7.82850087e-01]	[5.26439575e+02 7.90801086e+02 7.35481799e-01]	[5.13623596e+02 7.41885193e+02 6.27608120e-01]	[4.85436981e+02 8.95940186e+02 7.75917530e-01]	[4.67423676e+02 8.93301880e+02 7.88007617e-01]	[4.95640045e+02 8.67608337e+02 7.50471056e-01]
[459.76348877 305.8387146 0.88550246]	[467.49160767 377.72647095 0.87853467]	[398.15036011 382.7991333 0.83412874]	[375.11959839 485.35586548 0.87385577]	[362.2897644 593.11816406 0.85857606]	[541.90447998 374.98892212 0.81086445]	[580.37103271 469.99472046 0.83542222]	[603.37921143 580.30670166 0.88533205]	[485.459198 588.08093262 0.70767719]	[441.85720825 595.72528076 0.70348424]	[472.53457642 749.62457275 0.83401865]	[4.85353027e+02 8.54930664e+02 8.50072443e-01]	[536.66485596 585.45751953 0.70253384]	[565.03759766 744.46704102 0.86650997]	[523.7668457 747.16467285 0.91478693]	[441.86752319 295.45083618 0.93615985]	[472.51220703 292.9107666 0.86306298]	[423.77624512 295.60668945 0.89833981]	[495.60073853 287.81634521 0.83349478]	[5.21236633e+02 7.98440308e+02 7.80813754e-01]	[5.26411255e+02 7.90807800e+02 7.34615088e-01]	[5.13624512e+02 7.41904114e+02 6.38345897e-01]	[4.85452362e+02 8.95951355e+02 7.72137403e-01]	[4.67436798e+02 8.93310608e+02 7.85526395e-01]	[4.95652435e+02 8.67602112e+02 7.48214185e-01]
[459.76528931 305.84591675 0.88597393]	[467.48944092 377.72799683 0.87898672]	[398.15161133 382.79986572 0.83580869]	[377.4906311 485.37731934 0.87536144]	[362.3039856 593.13885498 0.85460126]	[541.90588379 374.99169922 0.81175429]	[582.7354126 470.00964355 0.83642161]	[603.38781738 580.29034424 0.88319576]	[485.46887207 590.55487061 0.70533735]	[441.85998535 595.74645996 0.7032451 ]	[472.56359863 749.63354492 0.83705741]	[4.85349182e+02 8.57380310e+02 8.46808672e-01]	[536.67303467 585.47705078 0.70269549]	[565.05529785 744.49023438 0.86691153]	[523.77557373 747.15222168 0.91929197]	[441.86901855 295.4569397 0.9367708 ]	[472.51901245 292.91781616 0.86338413]	[423.77990723 295.60595703 0.898417 ]	[495.612854 287.80895996 0.83710331]	[5.21215637e+02 7.98430115e+02 7.87562549e-01]	[5.26409546e+02 7.90811707e+02 7.38602579e-01]	[5.13631226e+02 7.41887146e+02 6.48203075e-01]	[4.85461700e+02 8.95960205e+02 7.68752575e-01]	[4.67445831e+02 8.93321899e+02 7.81320989e-01]	[4.95638672e+02 8.67638977e+02 7.49516070e-01]
[459.76577759 305.84234619 0.88457435]	[469.96365356 377.71621704 0.87547696]	[398.1645813 382.78076172 0.83836091]	[377.50915527 485.37466431 0.87764901]	[362.30328369 593.1270752 0.85485876]	[541.93139648 374.97784424 0.80901468]	[582.74798584 470.00344849 0.84091485]	[603.41186523 580.30627441 0.8855108 ]	[485.46325684 588.08410645 0.70733505]	[441.86828613 595.72747803 0.7015239 ]	[472.57055664 749.68096924 0.83485126]	[4.85353424e+02 8.54936035e+02 8.50436509e-01]	[536.65942383 585.46270752 0.70172781]	[565.06817627 744.50866699 0.86657822]	[523.77294922 747.1784668 0.9185183 ]	[441.87963867 295.45211792 0.93336689]	[472.51950073 292.91748047 0.86317652]	[423.80212402 295.61160278 0.89657933]	[495.62094116 287.8145752 0.83760822]	[5.21207153e+02 8.00918640e+02 7.79475033e-01]	[5.23979187e+02 7.93238953e+02 7.42932141e-01]	[5.13628723e+02 7.41914368e+02 6.54975116e-01]	[4.85469666e+02 8.95958252e+02 7.69717276e-01]	[4.67450104e+02 8.93316711e+02 7.83951700e-01]	[4.95646057e+02 8.67605103e+02 7.45622039e-01]
[459.77926636 305.83905029 0.88431716]	[469.96350098 377.70983887 0.87609041]	[398.17858887 382.77130127 0.84038216]	[377.50747681 485.38031006 0.875305 ]	[362.33197021 593.10626221 0.84960663]	[541.92285156 372.55010986 0.80894494]	[582.76031494 470.0178833 0.84478623]	[603.4161377 580.27911377 0.88214415]	[485.47994995 590.56329346 0.70406461]	[441.87332153 595.74523926 0.69949651]	[472.56954956 749.68170166 0.83582622]	[4.85347382e+02 8.54933105e+02 8.52799952e-01]	[536.68267822 585.48846436 0.70377678]	[565.07489014 744.50946045 0.86589313]	[523.76037598 747.17596436 0.91982347]	[441.8946228 295.44534302 0.929407 ]	[472.54418945 292.91571045 0.86353874]	[423.83279419 295.61242676 0.89602315]	[495.6456604 287.82568359 0.84278566]	[5.21204041e+02 7.98438416e+02 7.80652344e-01]	[5.23970459e+02 7.93223450e+02 7.48903215e-01]	[5.13612122e+02 7.41896973e+02 6.57086790e-01]	[4.85474091e+02 8.95954346e+02 7.72188306e-01]	[4.67456665e+02 8.93315430e+02 7.84107506e-01]	[4.95639557e+02 8.67597046e+02 7.48432636e-01]
[459.78057861 305.83441162 0.88362241]	[469.97381592 377.72921753 0.87528419]	[398.17993164 382.80633545 0.83539599]	[377.51760864 485.35458374 0.88130671]	[362.34848022 593.10467529 0.84560847]	[544.30847168 374.99530029 0.81009668]	[582.77709961 470.03112793 0.84861726]	[603.41918945 580.26318359 0.88078755]	[485.48458862 590.55371094 0.70425057]	[441.88259888 595.7388916 0.69938248]	[472.58190918 749.64953613 0.83728856]	[4.85342377e+02 8.54929993e+02 8.52759898e-01]	[536.68139648 585.47595215 0.7033872 ]	[567.45056152 744.50305176 0.8594389 ]	[521.4119873 747.1685791 0.91260368]	[441.89877319 295.43807983 0.92658472]	[472.55148315 292.91244507 0.86353099]	[423.84164429 295.61077881 0.89457035]	[495.66921997 287.8175354 0.846551 ]	[5.21232849e+02 7.98407410e+02 7.76769161e-01]	[5.23983643e+02 7.90805725e+02 7.47288942e-01]	[5.11077423e+02 7.41880737e+02 6.43385530e-01]	[4.87926941e+02 8.95974487e+02 7.73157835e-01]	[4.67459625e+02 8.93328735e+02 7.83336580e-01]	[4.95627686e+02 8.67594604e+02 7.46030331e-01]
[459.78375244 305.83190918 0.88467246]	[469.99957275 377.72839355 0.8742159 ]	[398.17498779 382.78811646 0.84013891]	[377.52383423 485.34823608 0.87935555]	[364.76937866 590.63580322 0.84198713]	[544.34259033 374.99276733 0.81161451]	[582.80419922 472.53411865 0.85489172]	[603.42578125 580.32171631 0.88729995]	[485.49545288 588.08850098 0.70564413]	[441.89956665 595.72167969 0.69639188]	[475.10293579 749.6472168 0.84648383]	[4.85375854e+02 8.57371216e+02 8.46013606e-01]	[536.70483398 585.47888184 0.70924413]	[565.07489014 744.5357666 0.87081879]	[521.40686035 747.1416626 0.91768849]	[441.90887451 295.44238281 0.92441416]	[472.55517578 292.92779541 0.86413884]	[423.85519409 295.60327148 0.88939929]	[495.67724609 287.84732056 0.85424316]	[5.21243225e+02 7.98383362e+02 7.92180479e-01]	[5.26393127e+02 7.90772217e+02 7.49443591e-01]	[5.11080566e+02 7.39383667e+02 6.51961982e-01]	[4.87927155e+02 8.95988708e+02 7.63082147e-01]	[4.67450500e+02 8.93331604e+02 7.79643238e-01]	[4.95665588e+02 8.67608398e+02 7.46624231e-01]
[459.78997803 305.84399414 0.8831352 ]	[470.00244141 377.73672485 0.87457263]	[398.17230225 382.8197937 0.83609521]	[377.5322876 485.36221313 0.88030231]	[364.77020264 590.64764404 0.84230095]	[544.35241699 374.996521 0.81156695]	[582.80603027 472.54501343 0.85358542]	[603.42047119 580.32421875 0.88735896]	[487.93417358 590.55932617 0.70370024]	[444.29934692 595.73614502 0.69448805]	[475.13555908 749.67364502 0.84756064]	[4.85378967e+02 8.57364075e+02 8.47188413e-01]	[536.72363281 585.49798584 0.70946133]	[565.06011963 744.55334473 0.87754714]	[521.39892578 747.1161499 0.92186499]	[441.91708374 295.44732666 0.92199111]	[472.56829834 292.93026733 0.86361444]	[423.85632324 295.58453369 0.88733166]	[495.70123291 287.84140015 0.85622674]	[521.24041748 795.86877441 0.81463468]	[5.26404297e+02 7.90733337e+02 7.61176109e-01]	[5.11066467e+02 7.39354980e+02 6.54798448e-01]	[4.85467987e+02 8.95982300e+02 7.66277254e-01]	[4.67448486e+02 8.93330261e+02 7.83386707e-01]	[4.95664978e+02 8.67595703e+02 7.46827602e-01]
[459.8119812 308.31661987 0.88303435]	[469.98980713 377.74923706 0.87582999]	[398.17370605 382.83190918 0.83479542]	[377.54251099 485.3684082 0.88281804]	[362.35189819 590.63995361 0.84344453]	[544.3538208 375.0184021 0.81483001]	[582.80755615 472.54837036 0.85419279]	[603.4072876 580.3225708 0.88674223]	[487.9564209 590.55389404 0.70131093]	[444.32418823 595.73382568 0.69315666]	[475.1362915 749.67022705 0.84927624]	[4.85379761e+02 8.57363159e+02 8.47326517e-01]	[536.73632812 585.49133301 0.70998472]	[565.07226562 744.53259277 0.87364686]	[521.41186523 747.10778809 0.92374313]	[444.30099487 295.44946289 0.91697007]	[472.5960083 292.93475342 0.86355013]	[423.86630249 295.56695557 0.89536142]	[498.1151123 287.84405518 0.85660148]	[521.23675537 795.875 0.8219738 ]	[5.26415405e+02 7.90738525e+02 7.69716918e-01]	[5.11063568e+02 7.39328125e+02 6.52595282e-01]	[4.87924652e+02 8.95976685e+02 7.73665249e-01]	[4.67463440e+02 8.93327698e+02 7.86382377e-01]	[4.95661865e+02 8.67598083e+02 7.45690882e-01]
[459.82650757 308.32015991 0.88332874]	[469.9961853 377.7512207 0.8757351]	[398.17984009 382.82406616 0.83623135]	[377.54598999 485.37979126 0.88285547]	[362.34869385 593.12158203 0.8427366 ]	[544.35626221 375.03118896 0.81656146]	[582.80834961 472.56887817 0.85499972]	[603.41229248 580.34716797 0.89006364]	[487.94418335 590.56689453 0.70039946]	[444.30236816 595.74945068 0.69346845]	[475.16241455 749.64385986 0.85259205]	[4.85381165e+02 8.57363525e+02 8.46661210e-01]	[536.73822021 585.50091553 0.70800763]	[567.44372559 744.51861572 0.86470604]	[521.39416504 747.09344482 0.91892684]	[444.31811523 295.45291138 0.91607845]	[475.0652771 292.9418335 0.86372197]	[423.88781738 295.58303833 0.89536119]	[498.13665771 287.89129639 0.86449403]	[521.23968506 795.87512207 0.83513921]	[5.26430237e+02 7.90733704e+02 7.76873291e-01]	[5.11025970e+02 7.36844177e+02 6.40376747e-01]	[4.87932404e+02 8.95968018e+02 7.76222348e-01]	[4.67475311e+02 8.93328491e+02 7.86360145e-01]	[4.95647522e+02 8.67602661e+02 7.45173693e-01]
[459.8260498 308.32440186 0.88371813]	[470.00579834 380.09851074 0.87650144]	[398.1769104 382.84017944 0.83419925]	[377.54397583 485.39828491 0.88046145]	[362.34625244 593.112854 0.84386104]	[544.36065674 375.04638672 0.81789249]	[582.82122803 472.58456421 0.85743624]	[603.42218018 580.35223389 0.89249194]	[487.94799805 590.59240723 0.699278 ]	[444.31686401 598.25146484 0.69584697]	[477.61413574 749.63903809 0.86000848]	[4.85396057e+02 8.57370361e+02 8.45566511e-01]	[536.74066162 585.52026367 0.70738482]	[567.44921875 744.50836182 0.86508489]	[521.37786865 747.0836792 0.91471696]	[444.32318115 295.45263672 0.91525781]	[475.06732178 292.94619751 0.86453366]	[423.90792847 295.59292603 0.88910806]	[498.14331055 290.36279297 0.86968827]	[521.24438477 795.83502197 0.83123368]	[5.26424622e+02 7.90701721e+02 7.70102918e-01]	[5.08540283e+02 7.36836426e+02 6.36540711e-01]	[4.85474609e+02 8.95966492e+02 7.74850070e-01]	[4.67467834e+02 8.93323730e+02 7.86950052e-01]	[4.95665741e+02 8.67607605e+02 7.47701287e-01]
[459.82977295 308.33602905 0.88406855]	[470.02584839 380.09939575 0.87572265]	[398.17147827 382.83108521 0.835141 ]	[377.54690552 485.44277954 0.87306958]	[362.33322144 593.13598633 0.84614271]	[544.37866211 375.05929565 0.82078063]	[582.82232666 472.60876465 0.85966223]	[603.4229126 582.74615479 0.89627653]	[487.93515015 590.59069824 0.69742709]	[444.30371094 598.24188232 0.6951853 ]	[477.61999512 749.63293457 0.86210722]	[4.85394073e+02 8.57375610e+02 8.44741285e-01]	[536.72808838 585.52038574 0.70572263]	[567.48614502 744.49829102 0.85715997]	[521.37841797 747.105896 0.91484153]	[444.32870483 295.45425415 0.9142884 ]	[475.0774231 292.95776367 0.86637378]	[423.91992188 295.60458374 0.88549662]	[498.14633179 290.37350464 0.87100685]	[521.27142334 795.84197998 0.82828683]	[5.26441284e+02 7.90708191e+02 7.71209359e-01]	[5.08547150e+02 7.39332825e+02 6.40246868e-01]	[4.87929779e+02 8.95967957e+02 7.75611579e-01]	[4.67475311e+02 8.93327087e+02 7.86393106e-01]	[4.95657074e+02 8.67615051e+02 7.46282756e-01]
[459.83007812 308.34875488 0.88506871]	[470.02502441 380.10391235 0.87563962]	[398.17007446 382.83779907 0.83418977]	[377.54000854 485.43954468 0.87131143]	[362.3230896 593.15838623 0.84864092]	[544.38104248 375.07131958 0.82167512]	[582.81317139 472.59194946 0.85968453]	[603.41241455 582.75213623 0.89791447]	[487.931427 590.59289551 0.69865078]	[444.29541016 598.2442627 0.69601172]	[477.65356445 749.63677979 0.86815619]	[4.85397339e+02 8.57375793e+02 8.44772041e-01]	[536.7265625 585.52667236 0.70643604]	[567.48760986 744.50079346 0.85805309]	[521.37042236 747.09295654 0.91317785]	[444.32858276 295.46038818 0.91478348]	[475.08352661 292.97164917 0.86805171]	[423.9152832 295.60287476 0.8869679 ]	[498.15200806 290.38446045 0.87377173]	[521.29595947 795.80981445 0.83215809]	[5.26446289e+02 7.90682678e+02 7.68031895e-01]	[5.08544861e+02 7.36846191e+02 6.41744018e-01]	[4.85468048e+02 8.95972595e+02 7.77022421e-01]	[4.67463837e+02 8.93323181e+02 7.89556086e-01]	[4.95659393e+02 8.67613464e+02 7.45587349e-01]
[459.83804321 308.35635376 0.88561815]	[470.04772949 380.12139893 0.8745631 ]	[398.17547607 382.85415649 0.83199984]	[377.53997803 485.4437561 0.87121677]	[362.3079834 593.18109131 0.8510977 ]	[544.39727783 375.10116577 0.82333469]	[582.81439209 475.06872559 0.85942197]	[603.41455078 582.76184082 0.89844751]	[487.93649292 590.60565186 0.69805121]	[444.30496216 598.25585938 0.69744861]	[477.67382812 749.62347412 0.86886007]	[4.85409576e+02 8.57378479e+02 8.44693661e-01]	[536.72784424 585.53466797 0.70720541]	[567.49450684 744.52185059 0.86133152]	[521.40484619 747.07714844 0.9136945 ]	[444.33868408 295.46820068 0.91463721]	[475.09338379 292.98251343 0.86943388]	[426.34310913 295.62069702 0.88313425]	[498.15493774 290.41055298 0.87758958]	[521.28869629 795.82037354 0.82844746]	[5.26434937e+02 7.90700745e+02 7.65716553e-01]	[5.11059113e+02 7.36833557e+02 6.40150905e-01]	[4.85469604e+02 8.95970703e+02 7.74733961e-01]	[4.67465088e+02 8.93320984e+02 7.88493335e-01]	[4.95668976e+02 8.67613708e+02 7.47307777e-01]
[459.84204102 308.35369873 0.88418889]	[472.52371216 380.12557983 0.87502849]	[398.18392944 382.85675049 0.83092493]	[377.53765869 485.45968628 0.86974257]	[362.30123901 593.16741943 0.85255343]	[544.39685059 375.10092163 0.82350647]	[582.81280518 475.08074951 0.86204886]	[603.39428711 582.77362061 0.90074408]	[487.92544556 590.61743164 0.69716084]	[441.91647339 598.25689697 0.69802201]	[477.68170166 749.62341309 0.86716849]	[4.85418640e+02 8.57366150e+02 8.44073713e-01]	[536.71990967 585.54437256 0.70430791]	[567.48773193 744.5222168 0.86216056]	[521.39422607 747.09588623 0.91295087]	[444.34494019 295.46728516 0.91378427]	[475.0925293 292.97781372 0.86879253]	[426.34216309 295.61724854 0.87980455]	[498.1505127 290.39221191 0.87353444]	[521.28967285 795.85211182 0.82403815]	[5.26427063e+02 7.90725891e+02 7.62864769e-01]	[5.11055786e+02 7.36861145e+02 6.36164188e-01]	[4.85476959e+02 8.95967712e+02 7.72033453e-01]	[4.67474182e+02 8.93316956e+02 7.85818696e-01]	[4.95676025e+02 8.67595947e+02 7.46630490e-01]
[459.8432312 308.35662842 0.88365781]	[472.52154541 380.12960815 0.87502241]	[398.17745972 382.86642456 0.83007032]	[377.52935791 485.43457031 0.87301683]	[362.28656006 593.18725586 0.85611445]	[544.39782715 375.10327148 0.82315445]	[582.78131104 475.06954956 0.85351628]	[603.38208008 582.76220703 0.89799899]	[487.92272949 593.11395264 0.69430465]	[441.90737915 598.28308105 0.69997025]	[477.69247437 749.61828613 0.87380534]	[4.85401184e+02 8.57381104e+02 8.45156133e-01]	[536.72021484 587.98486328 0.70217198]	[567.46331787 744.51220703 0.86249709]	[521.39538574 747.10375977 0.91478813]	[444.34854126 295.46640015 0.91302526]	[475.0954895 292.9725647 0.86792946]	[426.34329224 295.61251831 0.87868917]	[498.15924072 290.36602783 0.87233913]	[521.28210449 795.87652588 0.82560134]	[5.26448059e+02 7.90738525e+02 7.65655875e-01]	[5.11041138e+02 7.39343933e+02 6.41011953e-01]	[4.85469666e+02 8.95965088e+02 7.74319768e-01]	[4.67466675e+02 8.93317383e+02 7.86171556e-01]	[4.95663025e+02 8.67617249e+02 7.52042055e-01]
[459.83782959 308.35809326 0.8834939 ]	[472.53134155 380.12652588 0.87468499]	[398.17617798 382.86117554 0.83028239]	[377.52215576 485.40124512 0.87741822]	[362.27600098 593.16149902 0.85861778]	[544.402771 375.10647583 0.82351047]	[582.78692627 475.07025146 0.85448653]	[603.35998535 582.76538086 0.89670134]	[487.92184448 593.11230469 0.69415027]	[441.90957642 598.27905273 0.69955641]	[477.69406128 749.6517334 0.8724649 ]	[4.85394409e+02 8.57377258e+02 8.45627427e-01]	[536.72076416 587.98760986 0.70227963]	[567.44268799 744.52398682 0.86744779]	[521.41479492 747.11999512 0.91549945]	[444.3404541 295.46347046 0.91297138]	[475.09185791 292.96972656 0.86778617]	[423.93118286 295.6071167 0.87766004]	[498.1651001 290.34631348 0.87086993]	[521.2689209 798.36352539 0.81784028]	[5.26436707e+02 7.90763611e+02 7.58201838e-01]	[5.11070923e+02 7.39367432e+02 6.40467227e-01]	[4.85466156e+02 8.95973206e+02 7.75886178e-01]	[4.67462799e+02 8.93321533e+02 7.87121177e-01]	[4.95658783e+02 8.67608521e+02 7.49062896e-01]
[459.83453369 308.34677124 0.88336492]	[470.0475769 380.1081543 0.87321335]	[398.15484619 382.84191895 0.83232021]	[377.50537109 485.40249634 0.87453532]	[362.26168823 593.13226318 0.86047852]	[544.39562988 375.07730103 0.82135147]	[582.77770996 475.06872559 0.85218722]	[603.34307861 582.75091553 0.89442891]	[485.49230957 590.5871582 0.70070833]	[441.8973999 598.2376709 0.69930804]	[477.68984985 749.65466309 0.87195617]	[4.85384766e+02 8.57373657e+02 8.45447659e-01]	[536.69830322 585.52685547 0.70466137]	[567.45770264 744.52001953 0.86113942]	[521.40411377 747.11999512 0.91353786]	[444.34240723 295.45379639 0.91064942]	[475.0869751 292.95733643 0.86700195]	[423.92047119 295.58297729 0.87861657]	[498.16436768 287.88619995 0.86754167]	[521.27001953 798.35968018 0.81599605]	[5.26424805e+02 7.90760193e+02 7.58343101e-01]	[5.11057129e+02 7.39360779e+02 6.37324989e-01]	[4.85457550e+02 8.95964417e+02 7.79217660e-01]	[4.67452637e+02 8.93314697e+02 7.88686395e-01]	[4.95648987e+02 8.67610657e+02 7.44109750e-01]
[459.83895874 305.84841919 0.88423848]	[470.01837158 377.74700928 0.87255716]	[398.13885498 382.78527832 0.83793426]	[377.5055542 482.97607422 0.88366812]	[362.26257324 590.64538574 0.86144328]	[544.38378906 375.05929565 0.81868309]	[582.77740479 475.06137085 0.85203022]	[603.33532715 580.32702637 0.88753784]	[485.45947266 590.57562256 0.70759785]	[441.86987305 595.74957275 0.70166284]	[477.65481567 749.628479 0.86804998]	[4.85384766e+02 8.57382019e+02 8.44718635e-01]	[536.64404297 585.5168457 0.70060265]	[565.06817627 744.47619629 0.86186695]	[521.39215088 747.12225342 0.91609967]	[444.35351562 295.43023682 0.90436029]	[475.0920105 292.93511963 0.86406767]	[423.93286133 295.57333374 0.8797974 ]	[498.15859985 287.89007568 0.86587477]	[521.230896 798.3828125 0.81496727]	[5.26404175e+02 7.90769653e+02 7.60391176e-01]	[5.11040466e+02 7.39362915e+02 6.50681853e-01]	[4.85471039e+02 8.95973083e+02 7.78598666e-01]	[4.67469025e+02 8.93323853e+02 7.87743628e-01]	[4.95645691e+02 8.67618103e+02 7.45004833e-01]
[459.83233643 305.806427 0.88697153]	[470.01721191 377.70526123 0.87082803]	[398.15255737 382.73822021 0.84057248]	[377.51263428 482.8737793 0.90203017]	[362.26052856 590.56762695 0.86675835]	[544.3637085 375.00439453 0.81333023]	[582.77453613 475.07147217 0.85456884]	[603.33929443 580.27227783 0.87972975]	[485.41342163 588.05578613 0.71776199]	[441.82711792 593.18756104 0.69827998]	[475.12963867 749.64404297 0.84900194]	[4.85370392e+02 8.57382996e+02 8.45002949e-01]	[534.12579346 585.44769287 0.70084321]	[565.06872559 741.99212646 0.84729075]	[521.37548828 747.1585083 0.91784275]	[444.35305786 295.41168213 0.90124428]	[475.08990479 292.92123413 0.86333942]	[426.34344482 295.56967163 0.88173068]	[498.16156006 290.35610962 0.86975789]	[521.21337891 798.41436768 0.80652666]	[5.26408325e+02 7.90786621e+02 7.61026859e-01]	[5.08545990e+02 7.39408325e+02 6.63712502e-01]	[4.85465881e+02 8.95958557e+02 7.81668067e-01]	[4.67461151e+02 8.93316956e+02 7.89659142e-01]	[4.95634460e+02 8.67624756e+02 7.45076478e-01]
[459.80804443 303.2897644 0.89272755]	[469.98413086 377.67138672 0.87063181]	[398.15036011 380.31436157 0.84321296]	[377.5062561 482.84936523 0.89957523]	[362.25027466 588.10375977 0.87465888]	[544.33642578 372.53631592 0.80730039]	[582.75164795 472.53573608 0.84452575]	[603.32275391 577.76208496 0.8634032 ]	[485.39596558 588.04797363 0.71777773]	[441.81237793 593.18817139 0.70028758]	[472.60372925 749.61022949 0.84101337]	[4.85383392e+02 8.57366943e+02 8.47990751e-01]	[534.09649658 585.43371582 0.69934291]	[565.03839111 741.94836426 0.85127598]	[521.38116455 747.12719727 0.92158306]	[444.32641602 295.38479614 0.90386254]	[472.58810425 292.8878479 0.85898054]	[423.92123413 295.55657959 0.88044775]	[495.68966675 287.8062439 0.84891009]	[5.18778564e+02 7.98436401e+02 7.97390282e-01]	[5.23978516e+02 7.90817566e+02 7.59633243e-01]	[5.08538422e+02 7.39345459e+02 6.56225085e-01]	[4.85466034e+02 8.95972107e+02 7.76758432e-01]	[4.67461456e+02 8.93322998e+02 7.88705170e-01]	[4.95654846e+02 8.67606567e+02 7.51603425e-01]
[459.81558228 303.24505615 0.90069002]	[469.98522949 377.65319824 0.87031412]	[398.13388062 380.2973938 0.84552896]	[377.49014282 482.77874756 0.89750147]	[362.23934937 588.06079102 0.88207012]	[544.33898926 372.48245239 0.80810428]	[582.74395752 470.04745483 0.84447277]	[603.29840088 575.22735596 0.85550749]	[485.41162109 588.05102539 0.71787387]	[441.8354187 595.67523193 0.70232809]	[472.58187866 747.11169434 0.84297931]	[4.82985962e+02 8.57383301e+02 8.48866403e-01]	[534.12719727 585.43914795 0.70276904]	[565.059021 741.89831543 0.84173894]	[521.37322998 747.07794189 0.91140628]	[444.3288269 293.00427246 0.90101212]	[472.57925415 290.42398071 0.85184085]	[423.91925049 295.51776123 0.88036215]	[495.67950439 282.73678589 0.85960156]	[5.18761169e+02 7.95885986e+02 7.86271572e-01]	[5.23962952e+02 7.90752441e+02 7.64976561e-01]	[5.08529205e+02 7.36768799e+02 6.48265183e-01]	[4.85452362e+02 8.95987610e+02 7.74412572e-01]	[4.67445404e+02 8.93336487e+02 7.88478136e-01]	[4.95616486e+02 8.67620361e+02 7.57170498e-01]
[459.80929565 300.75418091 0.90485543]	[469.97451782 377.61224365 0.86596906]	[398.12484741 380.25610352 0.84731984]	[375.11633301 482.72351074 0.89586735]	[362.24295044 587.98370361 0.89066571]	[544.32012939 369.95880127 0.80537838]	[582.74176025 472.50976562 0.84330648]	[603.29937744 575.15899658 0.8560819 ]	[485.40396118 585.54638672 0.72569501]	[441.79742432 590.62811279 0.70414203]	[470.00524902 747.08673096 0.84110463]	[4.85354279e+02 8.57362976e+02 8.49819422e-01]	[534.14300537 585.37316895 0.70486027]	[565.05517578 739.35705566 0.83384109]	[521.37670898 747.02459717 0.90521741]	[444.32794189 292.94140625 0.88657635]	[472.59140015 287.86703491 0.83859169]	[423.915802 295.47845459 0.86740768]	[498.14163208 280.21502686 0.87713295]	[5.18746887e+02 7.95880554e+02 7.68882811e-01]	[5.23977173e+02 7.90740479e+02 7.53393590e-01]	[5.08528320e+02 7.34254944e+02 6.66380942e-01]	[4.85434753e+02 8.95975281e+02 7.77348995e-01]	[4.67440643e+02 8.93327209e+02 7.88731933e-01]	[4.95653046e+02 8.67597839e+02 7.57936716e-01]
[459.79629517 300.67410278 0.91755646]	[469.98776245 377.5559082 0.85841727]	[398.12988281 380.19320679 0.84921342]	[375.10812378 480.29751587 0.89252001]	[362.23574829 585.53051758 0.90649432]	[544.3248291 367.42279053 0.80829543]	[582.74591064 470.00460815 0.84882241]	[603.30029297 572.59411621 0.85837406]	[485.40036011 585.53936768 0.72399026]	[441.79684448 590.60931396 0.70371997]	[467.48828125 747.05603027 0.84479439]	[4.85362213e+02 8.57383850e+02 8.49047244e-01]	[534.12286377 582.95849609 0.70284879]	[565.01434326 736.85479736 0.84343565]	[521.39123535 746.97186279 0.89631951]	[444.29421997 290.44287109 0.88538635]	[472.57687378 285.26971436 0.83693194]	[423.92706299 295.40908813 0.85496455]	[498.12161255 277.72662354 0.89071751]	[5.18738770e+02 7.95789001e+02 7.72743106e-01]	[5.23959106e+02 7.90682678e+02 7.63066173e-01]	[5.11030396e+02 7.31748840e+02 6.63524330e-01]	[4.85420044e+02 8.95976196e+02 7.72949159e-01]	[4.67421082e+02 8.93329163e+02 7.86806047e-01]	[4.95687103e+02 8.67632202e+02 7.65948951e-01]
[459.77294922 298.20425415 0.92693448]	[470.01904297 377.51095581 0.85041469]	[398.16607666 380.13537598 0.84841835]	[375.09591675 480.27896118 0.89334881]	[362.22625732 585.44592285 0.92158961]	[544.34796143 367.37365723 0.81157428]	[580.36975098 467.46356201 0.84922415]	[603.31970215 570.11474609 0.86256224]	[485.40466309 585.4609375 0.72837371]	[441.78875732 588.06542969 0.71074265]	[467.49636841 746.99316406 0.83608997]	[4.85369751e+02 8.57371399e+02 8.44571650e-01]	[534.12243652 582.87426758 0.69766688]	[565.04876709 734.28497314 0.8310737 ]	[521.42449951 746.96490479 0.89483589]	[441.9274292 290.34753418 0.87469983]	[472.55175781 282.70013428 0.84175843]	[426.37008667 295.39093018 0.8425498 ]	[498.12786865 277.6940918 0.8958227 ]	[5.18747314e+02 7.95818054e+02 7.75002658e-01]	[5.23972046e+02 7.90698669e+02 7.61698723e-01]	[5.11068420e+02 7.31704529e+02 6.69597864e-01]	[4.85436493e+02 8.95971436e+02 7.70594716e-01]	[4.67425873e+02 8.93325195e+02 7.82364964e-01]	[4.95698181e+02 8.67618591e+02 7.57944167e-01]
[459.78045654 298.11578369 0.93355101]	[470.01608276 375.05291748 0.83889878]	[398.19476318 377.71026611 0.84525144]	[375.08084106 480.22122192 0.88658881]	[362.22924805 585.36029053 0.92529845]	[544.32592773 364.7935791 0.82587403]	[580.37030029 464.95568848 0.85508901]	[603.31152344 570.04260254 0.86900061]	[485.40328979 585.42120361 0.73618603]	[441.7857666 588.01812744 0.71627289]	[467.49716187 746.97955322 0.8379066 ]	[4.85345947e+02 8.57368347e+02 8.47002566e-01]	[534.12255859 582.82678223 0.69724429]	[565.01391602 734.28216553 0.8408612 ]	[523.76776123 746.95947266 0.89434808]	[441.92730713 285.32232666 0.87733734]	[472.56277466 280.18609619 0.85651559]	[426.33920288 292.92578125 0.83117235]	[498.11605835 277.61019897 0.89948535]	[5.18772278e+02 7.95815247e+02 7.74818897e-01]	[5.23997253e+02 7.90692871e+02 7.59036243e-01]	[5.13578613e+02 7.31692017e+02 6.74540997e-01]	[4.85440582e+02 8.95983765e+02 7.71812379e-01]	[4.67423950e+02 8.93336487e+02 7.82253087e-01]	[4.95669037e+02 8.67608704e+02 7.60175109e-01]
[459.80245972 298.02774048 0.9320308 ]	[469.97229004 374.97033691 0.82418656]	[398.17553711 377.66741943 0.84249783]	[375.06967163 480.16171265 0.87628394]	[362.23336792 582.94342041 0.92580813]	[541.92999268 362.30026245 0.83176762]	[580.37280273 464.89169312 0.865183 ]	[603.3057251 567.55383301 0.88059521]	[485.4017334 582.96368408 0.73946363]	[441.78170776 585.54119873 0.72385895]	[469.9803772 744.53570557 0.82808763]	[4.82968842e+02 8.54937195e+02 8.49846900e-01]	[534.14367676 582.79510498 0.69490224]	[564.98498535 731.7689209 0.85013139]	[523.78344727 744.49029541 0.87586087]	[444.32098389 282.6986084 0.87866217]	[475.0843811 280.09780884 0.86732167]	[423.92147827 287.8526001 0.81105423]	[498.16308594 277.57202148 0.91047549]	[5.21229736e+02 7.93319641e+02 7.71900475e-01]	[5.26417908e+02 7.90624756e+02 7.40697205e-01]	[5.13615479e+02 7.29197693e+02 6.73923254e-01]	[4.85432739e+02 8.95964233e+02 7.74313271e-01]	[4.67411469e+02 8.93323792e+02 7.83438265e-01]	[4.95656372e+02 8.67609192e+02 7.53131866e-01]
[459.81097412 295.62478638 0.93579733]	[469.95440674 369.94113159 0.81234908]	[398.1640625 377.5274353 0.83138412]	[375.07366943 477.67169189 0.85860825]	[362.22375488 582.87164307 0.92064846]	[541.9274292 362.22598267 0.84195918]	[580.33911133 462.38031006 0.88819361]	[603.29754639 567.50079346 0.88719141]	[485.40606689 582.90161133 0.73788881]	[441.79714966 585.49310303 0.72964483]	[467.44216919 744.49530029 0.83186096]	[4.82985138e+02 8.57383728e+02 8.46044064e-01]	[534.12158203 580.29168701 0.68714541]	[564.8873291 729.24853516 0.86876237]	[523.78521729 744.5256958 0.88234854]	[444.33450317 280.19650269 0.888565 ]	[475.10565186 277.67321777 0.88455886]	[423.92675781 285.27435303 0.81544286]	[498.16213989 277.54373169 0.91608375]	[5.21212708e+02 7.93297729e+02 7.81084657e-01]	[5.26401855e+02 7.90627075e+02 7.58510828e-01]	[5.13639526e+02 7.29230896e+02 6.91145301e-01]	[4.85393036e+02 8.95956543e+02 7.74319470e-01]	[4.64953156e+02 8.93306274e+02 7.84899950e-01]	[4.98141907e+02 8.67639893e+02 7.64337361e-01]
[459.81069946 295.49740601 0.92617571]	[467.47290039 364.81243896 0.8277241 ]	[398.14242554 375.03015137 0.82381153]	[375.06121826 475.12756348 0.84436148]	[362.21084595 582.81188965 0.91338837]	[541.89819336 359.74078369 0.85331148]	[580.32788086 462.30505371 0.90005308]	[603.28405762 565.06152344 0.89406407]	[485.40042114 582.824646 0.73155385]	[441.79510498 585.4161377 0.73410946]	[467.4230957 744.43133545 0.81957078]	[4.82981567e+02 8.57369446e+02 8.44998777e-01]	[534.12329102 577.75549316 0.68027323]	[564.83154297 729.05999756 0.88732356]	[523.80310059 744.52630615 0.88800436]	[444.34365845 277.7024231 0.9037841 ]	[475.08602905 277.54733276 0.89238018]	[423.9069519 280.21640015 0.85247785]	[495.69219971 275.1295166 0.91065174]	[521.27764893 793.31079102 0.81322932]	[5.26542603e+02 7.90622314e+02 7.71932423e-01]	[5.16136719e+02 7.31654419e+02 7.06446111e-01]	[4.85395569e+02 8.95945496e+02 7.71351218e-01]	[4.64953125e+02 8.93294434e+02 7.81363070e-01]	[4.98139465e+02 8.67641296e+02 7.64326274e-01]
[459.83276367 295.40011597 0.91747707]	[467.46847534 362.25512695 0.85220474]	[398.14923096 372.49023438 0.81366134]	[375.04144287 470.04882812 0.83191222]	[362.2220459 580.28094482 0.8913455 ]	[541.88775635 359.62512207 0.86301231]	[580.28668213 459.84707642 0.90110052]	[603.26062012 564.95507812 0.899562 ]	[485.40551758 580.35235596 0.72831321]	[441.81188965 585.38323975 0.73577958]	[464.91122437 739.33959961 0.81027436]	[4.82972107e+02 8.54926331e+02 8.50416958e-01]	[534.12524414 575.22302246 0.68003827]	[562.40679932 726.55529785 0.89238429]	[523.83331299 744.53356934 0.89220399]	[444.34646606 277.59732056 0.91627431]	[475.09106445 275.08987427 0.89799297]	[423.90887451 277.7024231 0.88147032]	[495.68075562 274.94400024 0.90636134]	[521.19940186 793.25775146 0.82024133]	[526.47741699 790.59869385 0.79083097]	[5.16159851e+02 7.31682007e+02 7.07228422e-01]	[4.85393158e+02 8.95922729e+02 7.76605248e-01]	[4.67396667e+02 8.93286133e+02 7.82024145e-01]	[4.98138184e+02 8.67618225e+02 7.67619014e-01]
[459.81057739 290.44268799 0.90188611]	[469.97116089 359.77050781 0.8693803 ]	[398.16467285 369.89865112 0.80973589]	[375.01165771 467.41455078 0.83878398]	[362.21749878 577.73236084 0.87612516]	[541.90515137 357.1612854 0.85408127]	[580.28839111 459.68707275 0.89170957]	[600.88043213 564.84246826 0.90118039]	[485.37930298 577.70928955 0.71271664]	[441.79229736 582.80584717 0.72278857]	[464.86813354 734.28857422 0.81914777]	[482.93331909 854.87994385 0.85923946]	[531.60003662 570.02722168 0.67770201]	[562.40600586 726.48907471 0.89979184]	[523.80609131 741.98852539 0.88081121]	[444.30725098 275.11697388 0.92896765]	[472.56600952 274.93734741 0.89020765]	[423.90957642 277.55514526 0.897048 ]	[495.65328979 272.41781616 0.88324815]	[521.22961426 790.77441406 0.82635278]	[5.26503235e+02 7.88150085e+02 7.77846813e-01]	[5.13622192e+02 7.29183533e+02 7.20354855e-01]	[4.85388306e+02 8.95893738e+02 7.80850828e-01]	[4.64954376e+02 8.93249695e+02 7.84636021e-01]	[4.95664795e+02 8.67579346e+02 7.54723191e-01]
[459.81082153 290.44308472 0.90189815]	[469.97290039 359.7671814 0.86972696]	[398.17028809 367.43011475 0.80940318]	[375.00802612 467.41622925 0.83788502]	[362.21633911 577.7354126 0.87673634]	[541.90252686 357.16027832 0.85432899]	[580.2902832 459.68145752 0.891348 ]	[600.88446045 564.83935547 0.90091336]	[485.38143921 577.71337891 0.71282113]	[441.7991333 582.80822754 0.72181886]	[464.8631897 734.28936768 0.81899762]	[482.93630981 854.88049316 0.8586874 ]	[531.60089111 570.03039551 0.67733943]	[562.40380859 726.49157715 0.9008376 ]	[523.80273438 741.98040771 0.87984878]	[444.30612183 275.11721802 0.92893147]	[472.56570435 274.93719482 0.89023185]	[423.909729 277.55667114 0.89741385]	[495.65368652 272.41757202 0.88348699]	[521.2376709 790.77050781 0.8275159 ]	[5.26508484e+02 7.88143616e+02 7.75594056e-01]	[5.13616272e+02 7.29177185e+02 7.20277011e-01]	[4.85390106e+02 8.95904785e+02 7.82416523e-01]	[4.67393616e+02 8.93267395e+02 7.84995735e-01]	[4.95666443e+02 8.67578186e+02 7.54487634e-01]
[459.82833862 285.32009888 0.88459206]	[469.98220825 359.67608643 0.87834066]	[398.15859985 364.84857178 0.81533086]	[375.00177002 464.87103271 0.85482991]	[362.21011353 575.13867188 0.86755264]	[541.91516113 357.03924561 0.83930326]	[580.32830811 457.1711731 0.86992753]	[600.87298584 562.40484619 0.90091419]	[485.36694336 572.65496826 0.71793944]	[441.80825806 580.28741455 0.72009373]	[464.818573 734.22167969 0.82330221]	[482.93704224 854.82757568 0.85742652]	[531.5927124 567.49438477 0.69010252]	[562.44854736 724.03924561 0.8884424 ]	[521.43939209 741.93292236 0.88068122]	[444.3187561 274.94406128 0.91873884]	[472.60391235 272.45166016 0.86508703]	[423.90057373 275.13186646 0.90215617]	[495.67922974 272.34887695 0.87000954]	[521.25958252 790.72930908 0.8236087 ]	[5.26528748e+02 7.88093994e+02 7.67416775e-01]	[5.11062439e+02 7.29163574e+02 7.22982228e-01]	[4.85359924e+02 8.95873169e+02 7.84398794e-01]	[4.64943909e+02 8.93229919e+02 7.86468089e-01]	[4.95687164e+02 8.65095581e+02 7.36542284e-01]
[459.82772827 285.32128906 0.88449031]	[469.98641968 359.67208862 0.87813365]	[398.1605835 364.84249878 0.81582618]	[375.00289917 464.87615967 0.85289043]	[362.20721436 575.14428711 0.86848021]	[541.91662598 357.03756714 0.83873641]	[580.3293457 457.18179321 0.87120855]	[600.87341309 562.4029541 0.90150207]	[485.36868286 572.66229248 0.71727908]	[441.80795288 580.29614258 0.72051406]	[462.44265747 734.24243164 0.8250227 ]	[482.94122314 854.82763672 0.85713553]	[531.59197998 567.49981689 0.68927056]	[562.44970703 724.04290771 0.8883574 ]	[521.43920898 741.9331665 0.87963676]	[444.31939697 274.94421387 0.9184798 ]	[472.60333252 272.4520874 0.86518377]	[423.90194702 275.1317749 0.90164769]	[495.68029785 272.34854126 0.87005812]	[521.26086426 790.72064209 0.82147247]	[5.26524048e+02 7.88088684e+02 7.65541077e-01]	[5.11057404e+02 7.29166382e+02 7.23069072e-01]	[4.85359558e+02 8.95871521e+02 7.85590351e-01]	[4.64945282e+02 8.93229370e+02 7.86041617e-01]	[4.98138489e+02 8.65090576e+02 7.38566339e-01]
[459.79980469 277.70596313 0.93257535]	[469.98110962 357.06481934 0.86373448]	[398.13095093 359.69824219 0.84584534]	[375.05804443 459.84213257 0.88754416]	[362.24407959 564.98291016 0.90112984]	[544.33215332 349.42642212 0.80897349]	[580.32006836 451.9859314 0.83520824]	[600.88305664 554.64819336 0.84640878]	[485.41146851 567.45672607 0.72187406]	[441.84710693 570.09356689 0.69557256]	[462.42712402 729.14953613 0.85040528]	[482.89498901 854.80047607 0.86361939]	[534.10900879 564.85693359 0.70049125]	[564.8260498 721.36206055 0.86477596]	[521.39599609 739.35021973 0.86978203]	[441.93005371 269.86993408 0.88073814]	[472.58218384 262.21932983 0.83890247]	[426.35723877 274.93566895 0.87734425]	[495.68734741 259.67248535 0.87175852]	[521.29907227 790.66162109 0.81611639]	[5.29038513e+02 7.85603333e+02 7.41984189e-01]	[5.08510162e+02 7.29086914e+02 7.24392712e-01]	[4.82940186e+02 8.95838379e+02 7.80443430e-01]	[4.64942230e+02 8.93215454e+02 7.85308361e-01]	[4.95640808e+02 8.65078125e+02 7.30829775e-01]
[459.80282593 275.07196045 0.93706632]	[469.99139404 351.93252563 0.81570816]	[398.14675903 357.04891968 0.83675534]	[377.48974609 457.20797729 0.87170982]	[362.31140137 562.33477783 0.89376807]	[544.33239746 341.75143433 0.84150964]	[580.3427124 441.88128662 0.88770628]	[603.29803467 546.94256592 0.88786703]	[485.48010254 562.27856445 0.72036386]	[441.90194702 564.871521 0.71490729]	[462.40600586 726.43615723 0.84904826]	[4.82914551e+02 8.54809937e+02 8.54606688e-01]	[534.15765381 557.21276855 0.67797196]	[564.88739014 711.24963379 0.84407413]	[521.40679932 731.7477417 0.87472516]	[444.32455444 259.640625 0.89350086]	[475.09429932 257.13040161 0.88911068]	[423.92590332 264.73330688 0.82559645]	[498.14135742 257.02810669 0.91921157]	[521.25720215 788.17926025 0.84841835]	[5.26517456e+02 7.85467041e+02 7.48858094e-01]	[5.08532013e+02 7.26551331e+02 6.84889376e-01]	[4.85383118e+02 8.95852356e+02 7.70483792e-01]	[4.64952972e+02 8.93224976e+02 7.76490092e-01]	[4.95653717e+02 8.65104431e+02 7.29432881e-01]
[459.85339355 274.91793823 0.9197818 ]	[469.96673584 344.27676392 0.8262037 ]	[398.15142822 354.52178955 0.82700145]	[377.51800537 457.09326172 0.86531913]	[362.34655762 562.24658203 0.87913853]	[541.92657471 339.20758057 0.86350292]	[580.36108398 441.70965576 0.90570128]	[603.30371094 544.45825195 0.89970076]	[485.4680481 557.19470215 0.70314521]	[441.89984131 562.27124023 0.70281172]	[462.41339111 716.26153564 0.80767816]	[482.85137939 854.80187988 0.85851765]	[534.13934326 549.57574463 0.67436987]	[564.95715332 708.72735596 0.84837222]	[521.42663574 729.16217041 0.8871752 ]	[444.34994507 257.11764526 0.91310644]	[475.13543701 256.93527222 0.90135938]	[423.91183472 259.66397095 0.86832464]	[498.12536621 254.52433777 0.92406631]	[521.20648193 788.03076172 0.80908829]	[5.26475220e+02 7.77902588e+02 7.23580182e-01]	[5.11028442e+02 7.23979431e+02 6.72418416e-01]	[4.82925842e+02 8.93396729e+02 7.93269277e-01]	[4.64921844e+02 8.90824585e+02 7.91486144e-01]	[4.93087708e+02 8.65123291e+02 7.15205550e-01]
[462.18829346 272.44326782 0.91278374]	[467.45550537 341.73937988 0.8524645 ]	[398.1368103 352.01113892 0.81778753]	[377.51269531 454.54174805 0.84889323]	[364.80484009 559.79669189 0.85993254]	[541.8704834 339.09820557 0.86821586]	[580.32287598 439.19863892 0.89874327]	[603.32440186 544.34851074 0.90862077]	[485.48031616 554.68933105 0.70085633]	[444.31234741 559.83953857 0.69665593]	[462.42266846 713.7779541 0.81146848]	[482.8581543 854.80371094 0.85816479]	[534.16009521 549.52807617 0.68172765]	[565.00585938 708.54962158 0.85170877]	[521.43255615 729.06671143 0.88773334]	[444.34698486 257.0149231 0.92129868]	[475.13079834 254.50576782 0.90460205]	[423.91082764 257.20016479 0.89344591]	[498.1114502 254.41868591 0.91787368]	[521.24560547 785.5557251 0.80994546]	[5.26507996e+02 7.75328369e+02 7.30558038e-01]	[5.11056244e+02 7.21453979e+02 6.42491698e-01]	[4.82921906e+02 8.93383606e+02 7.97426164e-01]	[4.64919952e+02 8.90816101e+02 7.94143438e-01]	[4.93098358e+02 8.65121277e+02 7.11815536e-01]
[462.19451904 272.34591675 0.89954394]	[467.48739624 339.30239868 0.86152357]	[398.1590271 351.95492554 0.81481189]	[377.5241394 452.00308228 0.84548718]	[364.83694458 559.72888184 0.84438038]	[541.89282227 336.68939209 0.86346209]	[580.3494873 439.12841797 0.88934851]	[603.35418701 544.32830811 0.91196257]	[485.4694519 552.07897949 0.70140105]	[444.31680298 559.73199463 0.6848827 ]	[464.84127808 713.74621582 0.80792969]	[482.87576294 852.39746094 0.86018634]	[534.14117432 546.95220947 0.69107479]	[565.02557373 708.49688721 0.85220301]	[523.80975342 726.65325928 0.88580602]	[444.33670044 254.60801697 0.92627585]	[475.1088562 254.41213989 0.89279294]	[423.92407227 257.15768433 0.90115821]	[495.68045044 254.36935425 0.9118818 ]	[521.25866699 785.50006104 0.80787551]	[5.26534973e+02 7.75280762e+02 7.31527507e-01]	[5.13634277e+02 7.21373901e+02 6.49817824e-01]	[4.82921143e+02 8.93399719e+02 7.94314146e-01]	[4.64918793e+02 8.90818359e+02 7.94538498e-01]	[4.93128235e+02 8.65098511e+02 7.15409338e-01]
[462.21990967 269.9069519 0.8959406 ]	[467.50073242 339.29931641 0.8610397 ]	[398.16738892 351.95617676 0.81531584]	[377.52532959 449.46755981 0.84615123]	[364.86621094 559.6975708 0.83696306]	[541.89807129 336.69638062 0.86198151]	[582.7487793 439.1439209 0.90030634]	[603.39807129 544.36865234 0.91623443]	[485.49517822 549.53948975 0.70128924]	[444.35366821 557.234375 0.67957407]	[462.42724609 713.73248291 0.82107913]	[482.91409302 854.79541016 0.85571247]	[534.15380859 544.45483398 0.69857681]	[564.95330811 706.11346436 0.86539841]	[523.9241333 729.04095459 0.87436402]	[444.36407471 254.58283997 0.92248404]	[475.14523315 254.39405823 0.89239681]	[423.9178772 257.11828613 0.90669072]	[498.11624146 254.35691833 0.91181481]	[521.26239014 785.50115967 0.82147396]	[5.28997620e+02 7.75300842e+02 7.36967742e-01]	[5.18699524e+02 7.21362915e+02 6.86368644e-01]	[4.82931793e+02 8.93423706e+02 7.88290679e-01]	[4.64919434e+02 8.90838440e+02 7.91376233e-01]	[4.95660095e+02 8.65114868e+02 7.22091198e-01]
[462.23443604 272.35559082 0.90132308]	[469.96490479 341.6812439 0.85707366]	[398.16860962 351.9927063 0.81758583]	[377.51824951 449.51617432 0.84312117]	[364.86459351 559.7010498 0.8369903 ]	[541.90844727 336.69827271 0.86200505]	[582.75921631 439.11495972 0.89453024]	[603.44189453 544.37817383 0.91631866]	[487.93487549 552.11193848 0.69163698]	[444.37176514 559.76922607 0.68228906]	[462.43777466 713.77575684 0.81822026]	[4.82918854e+02 8.54804688e+02 8.52307737e-01]	[536.66497803 546.96582031 0.69516176]	[564.93005371 706.12078857 0.86649609]	[523.9730835 729.12023926 0.8702327 ]	[444.38357544 254.5927124 0.91997206]	[477.59255981 254.40763855 0.89897192]	[426.3442688 257.12405396 0.89863718]	[498.15139771 254.36412048 0.91695243]	[521.36816406 785.55969238 0.84542549]	[5.31598633e+02 7.77859741e+02 7.40804613e-01]	[5.18728455e+02 7.23905640e+02 6.87985659e-01]	[4.82923981e+02 8.93435425e+02 7.85419524e-01]	[4.64914795e+02 8.90843262e+02 7.87550986e-01]	[4.95670349e+02 8.65134033e+02 7.23979414e-01]
[462.2215271 272.38995361 0.90714759]	[469.98562622 341.69061279 0.85375005]	[398.18121338 352.00006104 0.81654388]	[377.54000854 449.49954224 0.84587663]	[364.86184692 559.69683838 0.83585244]	[541.92132568 339.05584717 0.86284405]	[582.78778076 439.12341309 0.90188706]	[603.47851562 544.36645508 0.9173193 ]	[487.92727661 552.11639404 0.69331688]	[444.35375977 559.78192139 0.68611789]	[464.83102417 713.74938965 0.82033789]	[4.82927246e+02 8.54827209e+02 8.51259708e-01]	[536.66015625 546.96777344 0.69396323]	[564.85955811 708.51031494 0.8724131 ]	[524.03710938 729.14794922 0.85598946]	[444.37588501 256.94326782 0.9223305 ]	[477.60046387 254.43788147 0.90593332]	[426.34408569 257.14910889 0.89533073]	[498.16781616 254.37701416 0.92144704]	[521.3961792 785.59863281 0.83203274]	[5.34139709e+02 7.77907898e+02 7.31739044e-01]	[5.21216980e+02 7.23915649e+02 7.16349483e-01]	[4.82940155e+02 8.93435181e+02 7.84990311e-01]	[4.64927673e+02 8.90846069e+02 7.88748860e-01]	[4.95661621e+02 8.67599548e+02 7.29262948e-01]
[462.22195435 272.43389893 0.90916026]	[470.01193237 341.69107056 0.85160702]	[398.20214844 352.01168823 0.8174758 ]	[377.55172729 451.99468994 0.84791154]	[364.87515259 557.265625 0.83125579]	[541.92327881 339.05343628 0.86281502]	[582.81213379 439.13265991 0.90793598]	[603.47979736 544.37664795 0.914783 ]	[487.93075562 552.13287354 0.69259441]	[444.34533691 559.78112793 0.68756366]	[462.44595337 713.74993896 0.82120967]	[4.82925598e+02 8.54822388e+02 8.51731420e-01]	[536.67852783 546.99230957 0.69350356]	[562.42718506 708.57006836 0.87404197]	[526.48046875 729.19598389 0.83767861]	[444.38409424 256.97720337 0.9196173 ]	[477.61721802 254.47973633 0.91363603]	[426.35836792 257.17428589 0.8869108 ]	[498.1869812 254.4069519 0.92920196]	[523.82232666 788.0602417 0.82981688]	[5.36734497e+02 7.80458069e+02 7.42700815e-01]	[521.27593994 723.95977783 0.74161315]	[4.85367004e+02 8.93439331e+02 7.86343038e-01]	[4.64938080e+02 8.90848816e+02 7.90769815e-01]	[4.95648438e+02 8.67588806e+02 7.26170599e-01]
[462.23165894 272.44177246 0.91065943]	[470.03079224 341.67642212 0.85246825]	[398.21966553 351.97561646 0.8153857 ]	[377.5552063 449.50302124 0.85218519]	[367.35131836 557.24029541 0.8280834 ]	[541.92425537 339.05462646 0.86241096]	[582.79962158 439.09695435 0.89718574]	[603.45373535 544.37341309 0.91423863]	[487.9442749 552.11419678 0.6890713 ]	[444.36380005 559.76416016 0.68328631]	[462.4364624 713.76116943 0.82239377]	[482.90353394 852.38287354 0.85840929]	[536.6862793 546.96716309 0.69428903]	[562.41320801 708.55584717 0.87690711]	[526.53204346 731.6675415 0.82610875]	[444.39453125 256.98757935 0.91786194]	[477.63119507 254.48709106 0.9170655 ]	[426.36569214 257.19128418 0.88312119]	[498.20529175 254.41322327 0.93457144]	[523.84674072 788.16955566 0.8397609 ]	[5.39253845e+02 7.83029419e+02 7.71566093e-01]	[521.28692627 724.0279541 0.75034255]	[4.85354980e+02 8.93398865e+02 7.98449874e-01]	[4.64933228e+02 8.90810364e+02 7.96450257e-01]	[4.95640869e+02 8.65075378e+02 7.26494551e-01]
[462.23123169 272.44726562 0.91115481]	[470.0413208 339.29638672 0.85418105]	[398.22509766 351.96115112 0.81317866]	[377.5612793 449.49841309 0.85420394]	[367.37252808 557.22607422 0.82551003]	[541.9274292 336.69332886 0.86041999]	[582.7890625 439.09579468 0.89612228]	[603.42944336 544.36828613 0.91466057]	[487.93942261 552.10614014 0.68903893]	[444.35476685 559.7612915 0.6851598 ]	[462.41714478 713.76959229 0.8264398 ]	[482.9005127 852.38360596 0.86113071]	[536.67633057 546.9543457 0.692321 ]	[562.39263916 708.56005859 0.88518006]	[529.0368042 731.69366455 0.81947494]	[444.3951416 256.9881897 0.91771781]	[477.63418579 254.49333191 0.91805905]	[426.36737061 257.1762085 0.88330722]	[498.21340942 254.41259766 0.93502235]	[523.86541748 788.17767334 0.82984555]	[5.39294983e+02 7.85469177e+02 7.71247089e-01]	[521.34301758 726.45947266 0.78494501]	[4.82934998e+02 8.93401917e+02 7.98150897e-01]	[4.64924225e+02 8.90813965e+02 7.96255946e-01]	[4.95649719e+02 8.65065002e+02 7.30640769e-01]
[462.23965454 272.4263916 0.91100079]	[470.03591919 339.2897644 0.85565573]	[398.22769165 351.94226074 0.81245691]	[377.57119751 449.47393799 0.8543185 ]	[367.43078613 557.21173096 0.82211065]	[541.93353271 336.68624878 0.85961282]	[582.78631592 439.11791992 0.90316039]	[603.41217041 544.37384033 0.91642845]	[487.93121338 552.1171875 0.68881857]	[444.34725952 559.76879883 0.68905324]	[462.42282104 713.73901367 0.82765007]	[482.89215088 852.38720703 0.86350852]	[536.66241455 546.96685791 0.69134665]	[562.39434814 708.56420898 0.88150936]	[531.55383301 731.74658203 0.81192839]	[444.40261841 256.97238159 0.91739845]	[477.64294434 254.4780426 0.91855335]	[426.38705444 257.16467285 0.88356048]	[498.21304321 254.40118408 0.93336189]	[523.90679932 790.652771 0.83784151]	[541.73431396 785.57159424 0.79850328]	[521.37426758 726.48040771 0.80462319]	[4.82930359e+02 8.93378967e+02 8.03966343e-01]	[4.64923431e+02 8.90798767e+02 7.99094796e-01]	[4.95621460e+02 8.65085938e+02 7.37866879e-01]
[462.25009155 272.40701294 0.91084409]	[470.04202271 339.28811646 0.85530609]	[398.23699951 351.92944336 0.81164324]	[377.58114624 449.48553467 0.85486507]	[369.91262817 557.20465088 0.82174385]	[544.30328369 336.69564819 0.85926592]	[582.79156494 439.12826538 0.90662962]	[603.36962891 544.35028076 0.91443485]	[487.9414978 552.1038208 0.6895588]	[444.36193848 559.75726318 0.68911755]	[462.41897583 711.22637939 0.83665061]	[482.85998535 852.37347412 0.86916709]	[536.66015625 546.96398926 0.691751 ]	[562.37322998 708.57397461 0.88305116]	[531.55578613 734.26165771 0.80335903]	[444.41134644 256.95874023 0.91680986]	[477.65106201 254.46195984 0.91819286]	[426.39907837 257.16680908 0.88283175]	[498.20877075 254.39494324 0.93115443]	[523.89855957 790.74865723 0.82021463]	[541.74371338 788.04516602 0.80170423]	[521.37402344 726.53283691 0.8126775 ]	[4.82930817e+02 8.93383301e+02 8.04131627e-01]	[4.64917755e+02 8.90804871e+02 7.99464524e-01]	[4.93094330e+02 8.65076233e+02 7.38088191e-01]
[462.25061035 272.37817383 0.90769881]	[472.52404785 339.29568481 0.85469157]	[398.23205566 351.95651245 0.81306702]	[377.59152222 449.51339722 0.85669857]	[369.91656494 557.18817139 0.82086861]	[544.33947754 336.68792725 0.8618142 ]	[582.78839111 439.12576294 0.90796673]	[603.34686279 544.32183838 0.91353208]	[487.93942261 549.57952881 0.69186544]	[444.36459351 557.24768066 0.68438607]	[462.42736816 711.21746826 0.83330005]	[482.84820557 852.36950684 0.8702997 ]	[536.66882324 546.93389893 0.69600493]	[562.39996338 708.57525635 0.88024163]	[531.55529785 734.27020264 0.80435437]	[444.40344238 254.61218262 0.91986716]	[477.64334106 254.43302917 0.91286266]	[426.39685059 257.14657593 0.88489878]	[498.20385742 254.37088013 0.92739481]	[523.86999512 793.2265625 0.8047787 ]	[541.71820068 788.128479 0.79894936]	[521.37121582 726.53790283 0.8110981 ]	[4.85360107e+02 8.93381592e+02 8.03035676e-01]	[4.64925995e+02 8.90805359e+02 7.98574924e-01]	[4.93063324e+02 8.65072327e+02 7.36547053e-01]
[462.25946045 272.35580444 0.90235502]	[472.53997803 339.27828979 0.8585217 ]	[398.2315979 351.94973755 0.81297606]	[377.60388184 449.50311279 0.85860389]	[369.94088745 557.1973877 0.82307076]	[544.35247803 336.66537476 0.861238 ]	[582.77752686 439.09161377 0.89898223]	[603.31274414 544.29199219 0.90992701]	[487.94866943 552.06274414 0.69262534]	[444.36911011 557.25769043 0.68404365]	[462.42440796 711.20367432 0.83474249]	[482.85314941 852.36737061 0.86859447]	[536.67755127 546.94567871 0.69692308]	[562.43206787 708.546875 0.87728649]	[531.52874756 736.80340576 0.80359149]	[444.41482544 254.5841217 0.91903871]	[477.65969849 254.4153595 0.91254961]	[426.4067688 257.11785889 0.88522643]	[498.23068237 254.37689209 0.93431735]	[523.86364746 793.30059814 0.80044848]	[541.72808838 788.18865967 0.80208623]	[521.35229492 726.58618164 0.80561388]	[4.85360687e+02 8.93381409e+02 8.03774118e-01]	[4.64927582e+02 8.90805176e+02 7.97237813e-01]	[4.93071167e+02 8.65076538e+02 7.35824227e-01]
[462.26599121 272.359375 0.90331262]	[472.55487061 339.27981567 0.85837495]	[398.23687744 351.94186401 0.81135607]	[377.60067749 449.48681641 0.85785526]	[369.96453857 557.21313477 0.82410634]	[544.36254883 336.67483521 0.86202449]	[582.77276611 439.06939697 0.89534581]	[603.29736328 544.30975342 0.90775484]	[487.99291992 552.08917236 0.68529952]	[444.41427612 559.74029541 0.6812917 ]	[462.43795776 711.25726318 0.82285005]	[482.84936523 852.39080811 0.86349565]	[536.72003174 546.96398926 0.69771856]	[562.46502686 708.56085205 0.87125009]	[531.54931641 736.81878662 0.79568738]	[444.42419434 254.58682251 0.9164173 ]	[477.66384888 254.41836548 0.91393125]	[426.42840576 257.11938477 0.88269758]	[498.24453735 254.37634277 0.93589967]	[5.23827332e+02 7.98374939e+02 7.70768881e-01]	[5.39295959e+02 7.90693848e+02 7.57399738e-01]	[521.36553955 726.59503174 0.79651153]	[4.82930847e+02 8.93407593e+02 7.96920896e-01]	[4.64907837e+02 8.90829773e+02 7.94924021e-01]	[4.93086884e+02 8.65117371e+02 7.34372616e-01]
[462.27212524 272.35665894 0.90201467]	[472.57138062 339.28146362 0.85839611]	[398.26071167 351.9420166 0.81080019]	[377.60647583 449.49728394 0.8589958 ]	[369.97888184 557.21923828 0.82518435]	[544.35894775 336.67376709 0.86189568]	[582.78302002 439.08026123 0.89789712]	[603.2855835 544.29296875 0.90550226]	[488.02764893 552.09533691 0.68069834]	[446.89041138 559.76226807 0.67730981]	[464.81735229 713.70043945 0.822707 ]	[482.84603882 852.36474609 0.86718804]	[536.73150635 546.96069336 0.69845128]	[564.88195801 708.54217529 0.87522811]	[529.04418945 741.95111084 0.80447793]	[444.4357605 254.58601379 0.91377068]	[477.66796875 254.41821289 0.91526163]	[426.45635986 257.12313843 0.87762636]	[498.24978638 254.37837219 0.93666947]	[5.23889771e+02 8.03462463e+02 7.77788997e-01]	[5.41759521e+02 7.90779602e+02 7.61898994e-01]	[521.29663086 729.1237793 0.7729969 ]	[4.85361877e+02 8.93397644e+02 7.99628675e-01]	[4.64921783e+02 8.90823486e+02 7.95905769e-01]	[4.93062897e+02 8.65101379e+02 7.32115924e-01]
[462.29162598 272.3510437 0.89825451]	[472.59292603 339.27209473 0.8608433 ]	[400.63208008 349.45114136 0.81046945]	[377.61993408 449.48754883 0.86191136]	[369.9838562 557.24499512 0.82658046]	[544.36999512 336.67062378 0.86255026]	[582.78588867 439.07723999 0.8995595 ]	[603.30578613 544.32080078 0.90871024]	[490.51623535 552.06719971 0.6814118 ]	[446.93258667 559.72528076 0.67265528]	[462.43899536 713.69445801 0.82006401]	[482.83432007 852.32818604 0.87260038]	[539.18206787 546.9465332 0.70323026]	[564.84277344 708.56420898 0.87802446]	[529.03759766 747.07873535 0.84758294]	[446.87576294 254.5791626 0.9091264 ]	[477.68331909 254.41958618 0.91746062]	[428.93145752 257.13406372 0.87683535]	[498.25369263 254.38778687 0.9388752 ]	[5.23986694e+02 8.08566528e+02 8.00836504e-01]	[5.41815674e+02 7.95884216e+02 7.51948833e-01]	[521.25524902 736.8145752 0.73699415]	[4.85384338e+02 8.93403564e+02 7.98557162e-01]	[4.64935181e+02 8.90824524e+02 7.96180904e-01]	[4.90561218e+02 8.65052734e+02 7.28556752e-01]
[462.29840088 269.92919922 0.8970809 ]	[472.60827637 339.26898193 0.86194694]	[400.64724731 349.45407104 0.81070018]	[377.63021851 449.48043823 0.86363 ]	[372.46328735 557.22570801 0.8275699 ]	[544.36889648 336.66674805 0.86173677]	[582.81738281 439.08724976 0.90455246]	[603.32006836 544.33953857 0.91100782]	[490.5078125 549.57025146 0.68387884]	[446.9262085 557.25109863 0.67123628]	[462.43655396 713.70935059 0.8235442 ]	[482.82998657 852.31878662 0.87707424]	[539.18225098 546.92980957 0.70543152]	[564.82232666 708.59381104 0.87533873]	[529.03765869 749.59515381 0.83878225]	[446.89382935 254.5703125 0.90665436]	[477.69140625 254.42044067 0.91939515]	[428.95513916 257.12969971 0.87762326]	[498.27093506 254.37788391 0.93542302]	[5.26506653e+02 8.11249756e+02 7.41127849e-01]	[5.41787354e+02 8.06050598e+02 7.25180209e-01]	[5.21263977e+02 7.41962585e+02 7.40966678e-01]	[4.85386597e+02 8.93418152e+02 7.98580825e-01]	[4.64933685e+02 8.90834778e+02 7.96233654e-01]	[4.90543091e+02 8.62579468e+02 7.31899142e-01]
[462.30661011 269.92807007 0.89802295]	[475.08718872 339.26315308 0.86573237]	[400.66122437 349.4324646 0.80921572]	[377.64785767 449.43572998 0.8682453 ]	[372.49172974 557.18084717 0.82566184]	[544.38311768 336.6612854 0.86155641]	[582.8338623 439.08255005 0.90527403]	[603.3260498 544.34973145 0.90990204]	[490.52328491 549.54217529 0.68634158]	[446.92660522 557.21575928 0.67263633]	[462.42697144 713.69433594 0.82659274]	[482.82528687 852.30908203 0.88199139]	[539.19177246 544.4888916 0.70962662]	[564.85870361 708.63354492 0.86742091]	[529.06213379 749.73339844 0.82691377]	[446.91564941 254.57246399 0.90433908]	[477.69763184 254.42689514 0.92138207]	[428.97268677 257.10760498 0.88017344]	[500.64059448 254.37193298 0.93457532]	[5.31537354e+02 8.16384216e+02 6.99400187e-01]	[5.41901428e+02 8.08705750e+02 7.30209291e-01]	[521.25531006 744.54766846 0.76604271]	[4.85389099e+02 8.93410950e+02 7.99533606e-01]	[4.64928375e+02 8.90829468e+02 7.98388958e-01]	[4.90520966e+02 8.62556152e+02 7.34494805e-01]
[462.30831909 269.92181396 0.89805293]	[475.13439941 339.25872803 0.87065101]	[400.68322754 349.40991211 0.8081767 ]	[377.64193726 449.44613647 0.86714119]	[374.9810791 557.19543457 0.8359375 ]	[544.41485596 336.65823364 0.86161792]	[582.85040283 439.08911133 0.90937656]	[603.33416748 544.31939697 0.91040707]	[490.53125 549.5135498 0.68637109]	[446.934021 557.18249512 0.67116022]	[462.4190979 711.22167969 0.83167386]	[482.80334473 852.28363037 0.88602912]	[539.18841553 544.46960449 0.71027809]	[564.86602783 708.6050415 0.8603003 ]	[534.12054443 757.347229 0.79089582]	[446.92501831 254.56764221 0.90370977]	[477.69970703 254.42797852 0.92347741]	[428.97366333 257.0881958 0.88312531]	[500.63885498 254.36734009 0.93140554]	[5.34168152e+02 8.26616943e+02 7.07303822e-01]	[5.44471313e+02 8.13806274e+02 6.98855102e-01]	[5.21312500e+02 7.49697144e+02 7.23426342e-01]	[4.85383240e+02 8.93405823e+02 7.98175514e-01]	[4.64917053e+02 8.90825012e+02 7.98530459e-01]	[4.88018372e+02 8.62500916e+02 7.34487176e-01]
[462.32730103 269.88397217 0.89138377]	[475.15197754 339.26605225 0.87047684]	[400.68310547 349.41845703 0.80826056]	[377.64865112 449.45782471 0.86737299]	[375.01422119 557.17974854 0.84057659]	[544.43859863 336.67486572 0.86155522]	[582.8604126 439.08236694 0.90972561]	[603.37609863 544.34741211 0.91515249]	[490.54763794 549.52404785 0.68353677]	[446.95114136 557.19110107 0.66931373]	[462.39782715 711.22351074 0.8347556 ]	[482.84085083 852.2699585 0.88083971]	[539.19940186 544.48693848 0.70893615]	[565.00561523 708.49591064 0.86168122]	[536.68249512 765.04260254 0.82103598]	[446.94979858 254.54808044 0.90192783]	[477.71398926 254.41282654 0.92261654]	[429.00326538 257.09719849 0.88194102]	[500.64120483 254.37138367 0.93285668]	[5.41757263e+02 8.31675781e+02 7.59911120e-01]	[5.49598267e+02 8.21518494e+02 6.60430551e-01]	[5.21374390e+02 7.62425842e+02 7.19859481e-01]	[4.85414337e+02 8.93417603e+02 8.01183105e-01]	[4.64944489e+02 8.90829407e+02 7.95621514e-01]	[4.90552979e+02 8.59960510e+02 7.30013967e-01]
[462.32568359 269.88198853 0.89125562]	[475.15359497 339.26477051 0.87085372]	[400.68591309 349.41680908 0.80801022]	[377.64993286 449.45376587 0.86754674]	[375.01940918 557.18231201 0.8418228 ]	[544.43682861 336.67141724 0.8613385 ]	[582.86175537 439.0847168 0.91062546]	[603.37536621 544.35089111 0.91437447]	[490.55007935 549.53295898 0.68281132]	[446.95605469 557.19897461 0.66967541]	[462.40127563 711.22827148 0.83357853]	[482.8397522 852.26837158 0.88235503]	[539.20635986 546.92626953 0.70792586]	[565.00268555 708.50109863 0.86316645]	[536.68560791 765.03552246 0.82106358]	[446.94628906 254.5463562 0.90239072]	[477.71340942 254.41072083 0.92224336]	[429.00500488 257.09744263 0.88166147]	[500.64031982 254.37246704 0.93277335]	[5.41757141e+02 8.31668457e+02 7.59979665e-01]	[5.49597412e+02 8.21512146e+02 6.60547614e-01]	[5.21373779e+02 7.62412048e+02 7.19162941e-01]	[4.85418579e+02 8.93416077e+02 8.01187158e-01]	[4.64949585e+02 8.90828918e+02 7.94481039e-01]	[4.90544312e+02 8.59956116e+02 7.31899083e-01]
[462.33450317 269.87643433 0.88983864]	[475.16906738 339.26165771 0.87311602]	[400.68823242 349.41769409 0.80728757]	[377.65240479 449.51513672 0.86660075]	[375.02740479 557.19439697 0.84413356]	[544.45123291 336.66870117 0.85837132]	[582.8760376 439.08566284 0.90945959]	[603.4005127 544.35229492 0.91430295]	[490.57354736 549.54248047 0.68089569]	[446.96502686 557.19897461 0.66889578]	[462.39654541 711.15887451 0.84207523]	[482.83251953 852.22839355 0.8802219 ]	[539.23150635 546.93737793 0.71138859]	[564.94647217 706.11425781 0.87817383]	[539.23925781 775.26190186 0.82170165]	[446.96481323 254.54064941 0.90141088]	[477.72732544 254.41355896 0.92426771]	[431.47106934 257.09558105 0.88534337]	[500.65414429 254.37165833 0.9367395 ]	[5.41877869e+02 8.36937988e+02 7.42966771e-01]	[5.57264282e+02 8.29246155e+02 6.96916461e-01]	[5.21382446e+02 7.72758728e+02 6.31945670e-01]	[4.85456726e+02 8.93396606e+02 8.00059140e-01]	[4.67432007e+02 8.90813171e+02 7.83988953e-01]	[4.90490601e+02 8.57465088e+02 7.26583838e-01]
[462.35366821 269.86901855 0.88723451]	[477.59628296 339.2616272 0.87484431]	[400.70178223 349.39672852 0.80828935]	[377.70251465 452.0093689 0.86882955]	[375.08514404 557.16192627 0.84804636]	[544.46868896 336.67443848 0.85681862]	[582.90283203 439.0899353 0.91002995]	[603.44708252 544.36688232 0.91475642]	[490.57800293 549.49908447 0.68379819]	[446.92807007 554.66479492 0.66946989]	[462.39532471 711.19281006 0.8405509 ]	[482.84060669 852.23077393 0.86964869]	[539.24804688 544.47625732 0.71539593]	[564.92736816 708.54492188 0.89734101]	[541.85241699 793.22686768 0.85965347]	[449.45007324 254.53457642 0.90146077]	[480.10498047 254.41593933 0.92723191]	[431.50146484 257.09359741 0.88601577]	[500.66903687 254.37573242 0.93772733]	[5.46943054e+02 8.57449036e+02 7.27888405e-01]	[5.64860413e+02 8.49664612e+02 6.81317687e-01]	[5.23980713e+02 7.93302917e+02 5.87403059e-01]	[4.87960846e+02 8.93358521e+02 8.05637836e-01]	[4.67488281e+02 8.90785461e+02 7.86945879e-01]	[4.90527557e+02 8.57436523e+02 7.09683359e-01]
[462.37078857 269.88101196 0.88626313]	[477.62051392 339.25061035 0.88105398]	[400.72961426 349.37408447 0.8070178 ]	[377.72555542 452.0133667 0.86882776]	[375.10620117 557.16241455 0.8502863 ]	[544.47436523 336.66342163 0.85615242]	[582.91796875 439.09240723 0.91425222]	[603.42041016 544.34899902 0.91333503]	[490.53936768 547.03527832 0.68772078]	[446.89672852 554.64483643 0.67227787]	[462.39318848 711.12164307 0.85060996]	[482.84014893 852.22918701 0.88062841]	[539.23138428 544.46905518 0.71664244]	[564.84350586 706.10321045 0.90611649]	[541.93182373 806.10498047 0.87732726]	[449.48110962 254.53892517 0.90120214]	[480.11920166 254.41801453 0.92993581]	[431.5246582 257.10134888 0.88640976]	[500.68606567 254.35986328 0.93603903]	[5.49545349e+02 8.67588257e+02 7.53866553e-01]	[5.64981018e+02 8.52290039e+02 7.14941442e-01]	[5.26519348e+02 8.08637512e+02 5.99616766e-01]	[4.87966095e+02 8.93381042e+02 8.01835358e-01]	[4.69959015e+02 8.90809570e+02 7.85853386e-01]	[4.90514648e+02 8.57428833e+02 7.15908349e-01]
[462.38671875 269.88760376 0.88537562]	[477.63928223 339.25097656 0.88254863]	[400.75189209 346.89971924 0.80626154]	[377.7331543 452.05444336 0.8700195 ]	[377.49243164 554.66851807 0.85095793]	[544.49145508 336.66851807 0.85512859]	[582.90899658 439.06768799 0.90970719]	[603.4107666 544.33081055 0.91043895]	[490.47824097 547.01867676 0.6911183 ]	[444.42675781 552.12609863 0.67612928]	[462.40252686 711.1385498 0.85124105]	[482.85379028 852.23791504 0.88430905]	[536.74969482 544.44592285 0.70832872]	[562.42230225 706.10070801 0.91237503]	[544.31195068 811.32672119 0.88053024]	[449.51376343 254.54704285 0.90070522]	[480.12756348 254.42051697 0.93249619]	[431.55682373 257.10369873 0.88540596]	[500.697052 254.33683777 0.93130898]	[5.59735657e+02 8.70304871e+02 7.87936449e-01]	[5.70078491e+02 8.59955933e+02 6.89885378e-01]	[5.26516907e+02 8.18871399e+02 6.00414097e-01]	[4.87941895e+02 8.93407471e+02 8.06569099e-01]	[4.67479736e+02 8.90818787e+02 7.91734517e-01]	[4.90560455e+02 8.57421570e+02 7.24753559e-01]
[462.39581299 269.87747192 0.88154709]	[477.65893555 339.24746704 0.88488299]	[400.76083374 349.36517334 0.8051908 ]	[380.0887146 452.0536499 0.86568141]	[377.50982666 554.66876221 0.85557568]	[544.50372314 336.66171265 0.85405082]	[582.90612793 436.67687988 0.9064554 ]	[603.40270996 544.30432129 0.90935379]	[490.47711182 547.00354004 0.69370234]	[444.42953491 552.09912109 0.67883432]	[462.41162109 711.1184082 0.85599416]	[482.85739136 852.26635742 0.88696498]	[539.17883301 544.44378662 0.70994216]	[562.30914307 706.05767822 0.90799189]	[544.43426514 826.55401611 0.86204159]	[451.99658203 254.54046631 0.90004981]	[480.13354492 254.41441345 0.93199158]	[434.03149414 257.09020996 0.88848329]	[500.71340942 251.96417236 0.93416166]	[5.59821716e+02 8.77905518e+02 8.26999128e-01]	[5.72645874e+02 8.70210388e+02 7.87789822e-01]	[5.36693970e+02 8.31679504e+02 6.71782613e-01]	[4.87932007e+02 8.93431580e+02 7.98688948e-01]	[4.67460175e+02 8.90836182e+02 7.88863778e-01]	[4.90562408e+02 8.59949951e+02 7.27799237e-01]
[462.40084839 269.86309814 0.87862718]	[477.67681885 339.25531006 0.88592976]	[400.76190186 349.37084961 0.8053838 ]	[380.11947632 452.03521729 0.86295784]	[377.51882935 554.65820312 0.85567003]	[544.53149414 336.67596436 0.85323238]	[582.91296387 436.66293335 0.90677732]	[603.41271973 544.29541016 0.91001391]	[488.01043701 546.99267578 0.69459105]	[444.41500854 552.08685303 0.68062019]	[462.39590454 711.16571045 0.85408247]	[482.87356567 852.29693604 0.88197488]	[536.72973633 544.4286499 0.70696431]	[562.22875977 706.11627197 0.89045817]	[544.5244751 831.74578857 0.86712164]	[452.01049805 254.52612305 0.90106297]	[480.14181519 254.40571594 0.932037 ]	[434.05975342 257.09228516 0.88832849]	[500.72055054 251.96578979 0.93656182]	[5.62315552e+02 8.83020203e+02 8.31393838e-01]	[5.77728210e+02 8.72765625e+02 8.16812932e-01]	[5.39226807e+02 8.42008301e+02 6.67953789e-01]	[4.85470764e+02 8.93426575e+02 8.00516248e-01]	[4.67461578e+02 8.90841370e+02 7.88894653e-01]	[4.93099304e+02 8.60015930e+02 7.32635677e-01]
[462.41244507 269.86117554 0.87670535]	[477.70770264 339.24227905 0.89109182]	[400.78070068 346.88842773 0.80433136]	[380.12835693 452.03045654 0.86131078]	[377.52163696 554.66357422 0.85512382]	[546.95471191 336.67221069 0.85310912]	[582.9029541 436.61193848 0.90026975]	[603.41387939 541.92132568 0.91086924]	[488.00543213 546.98382568 0.69614923]	[444.41983032 552.07666016 0.68138546]	[462.39712524 711.15167236 0.85464871]	[482.87286377 852.2980957 0.88011366]	[536.72113037 544.41766357 0.70606238]	[559.73370361 708.50469971 0.86723715]	[546.97375488 834.36700439 0.8450079 ]	[452.03405762 254.5194397 0.90252513]	[480.15466309 254.40325928 0.93464124]	[434.07415771 257.07827759 0.89294136]	[500.73318481 251.97111511 0.9433549 ]	[5.62407715e+02 8.88093933e+02 8.50264013e-01]	[5.80258179e+02 8.72905212e+02 8.17997813e-01]	[5.41781494e+02 8.47180115e+02 7.13023782e-01]	[4.85414703e+02 8.95836426e+02 8.04603577e-01]	[4.67413025e+02 8.90859497e+02 7.93425918e-01]	[4.93111542e+02 8.62491516e+02 7.32974470e-01]
[462.42132568 269.84750366 0.87399775]	[477.72998047 339.23214722 0.89558733]	[400.7951355 346.88696289 0.80281383]	[380.11978149 452.03695679 0.86199969]	[377.53417969 554.6607666 0.85860085]	[546.96185303 336.64801025 0.85221303]	[582.91668701 436.61901855 0.90567362]	[603.43359375 541.90612793 0.91183019]	[490.48071289 546.96630859 0.69404203]	[444.44570923 549.57702637 0.6778605 ]	[462.39532471 711.1272583 0.85845757]	[482.87258911 852.3314209 0.87556016]	[536.72741699 544.40429688 0.70727026]	[557.19927979 708.5256958 0.86408269]	[5.47053650e+02 8.44608643e+02 8.07704568e-01]	[452.0453186 254.50497437 0.90343672]	[480.17388916 254.39117432 0.93585831]	[434.08499146 257.05996704 0.89241159]	[500.74993896 251.97781372 0.94581556]	[5.64912170e+02 8.90804199e+02 8.65849376e-01]	[5.82778442e+02 8.80516907e+02 8.15086842e-01]	[5.41848511e+02 8.52292053e+02 7.62171090e-01]	[4.85389099e+02 8.95842468e+02 8.04729939e-01]	[4.64954590e+02 8.93209717e+02 7.93802202e-01]	[4.95600525e+02 8.65041382e+02 7.31954992e-01]
[462.4307251 269.84338379 0.87220097]	[477.74951172 339.22171021 0.89840353]	[400.80386353 346.88357544 0.8028903 ]	[380.15438843 449.45056152 0.85954124]	[377.55374146 554.62451172 0.85960686]	[546.9810791 336.63192749 0.84931064]	[582.93353271 436.59246826 0.90325069]	[603.45050049 541.8760376 0.91460323]	[490.51394653 546.93768311 0.693084 ]	[446.89434814 549.54333496 0.67768908]	[462.42156982 711.12060547 0.85813659]	[482.88223267 852.34039307 0.87138927]	[536.74267578 544.38494873 0.7083109 ]	[554.6739502 708.50769043 0.86580884]	[5.49528442e+02 8.49658630e+02 8.22337985e-01]	[452.04351807 254.50209045 0.90395415]	[480.18469238 254.38124084 0.93670058]	[434.10845947 257.07034302 0.88771099]	[500.76281738 251.96282959 0.94237709]	[5.65039185e+02 8.93289734e+02 8.69139433e-01]	[5.82910339e+02 8.85607544e+02 8.61775219e-01]	[5.41861694e+02 8.54926086e+02 7.65914381e-01]	[4.85391510e+02 8.95837402e+02 8.11131656e-01]	[4.67395294e+02 8.93209290e+02 7.93405414e-01]	[4.95625183e+02 8.65098145e+02 7.31323838e-01]
[462.45343018 269.84481812 0.86801314]	[480.15066528 339.22286987 0.9066965 ]	[400.84466553 346.88925171 0.79807198]	[380.19271851 446.91357422 0.86568564]	[377.56005859 554.63726807 0.86250401]	[546.99511719 336.63928223 0.84731698]	[582.95141602 436.56512451 0.89714515]	[603.43566895 541.87011719 0.91268784]	[493.046875 546.95922852 0.68759 ]	[446.96688843 549.56738281 0.66909927]	[462.43670654 711.11785889 0.85319799]	[482.86901855 852.34509277 0.87292427]	[539.21612549 544.40533447 0.71547693]	[552.12103271 708.48895264 0.86669439]	[5.49533997e+02 8.49716492e+02 8.24428916e-01]	[452.07125854 254.51179504 0.90677494]	[480.20751953 254.39054871 0.94281495]	[434.12387085 257.04678345 0.89168417]	[500.77304077 251.94113159 0.93858379]	[5.65021667e+02 8.93353760e+02 8.63970280e-01]	[5.82918823e+02 8.88113159e+02 8.68797839e-01]	[5.41853088e+02 8.57425964e+02 7.54267335e-01]	[4.85362976e+02 8.95852539e+02 8.10791850e-01]	[4.64940948e+02 8.93213928e+02 7.95626462e-01]	[4.95606598e+02 8.65108765e+02 7.29645252e-01]
[464.84683228 269.84356689 0.86316162]	[480.20288086 339.19403076 0.91717076]	[403.26608276 346.84750366 0.79594201]	[380.24420166 444.43914795 0.87121224]	[377.59072876 554.62689209 0.87127805]	[547.01531982 336.615448 0.84709376]	[582.96606445 434.12609863 0.89321452]	[603.4864502 541.89099121 0.91317928]	[493.06723022 546.94384766 0.68848014]	[449.45120239 549.53967285 0.67104238]	[462.44345093 711.15106201 0.84900153]	[482.86566162 852.34783936 0.87105531]	[539.23016357 544.39764404 0.71878558]	[552.1171875 708.49066162 0.86243141]	[5.49536987e+02 8.49761169e+02 8.28316808e-01]	[454.55764771 254.49891663 0.9098357 ]	[480.2293396 254.37605286 0.94622898]	[436.54580688 257.01824951 0.89110976]	[500.79125977 251.89263916 0.93169916]	[5.64977783e+02 8.93339294e+02 8.74867082e-01]	[5.82873657e+02 8.88123108e+02 8.68385732e-01]	[5.41861267e+02 8.59944885e+02 7.48352706e-01]	[4.85394043e+02 8.95855042e+02 8.10583115e-01]	[4.67396484e+02 8.93229614e+02 7.91886866e-01]	[4.95598114e+02 8.65127380e+02 7.30946779e-01]
[464.87753296 269.83880615 0.85640293]	[480.23071289 339.19622803 0.9195534 ]	[403.3026123 346.83184814 0.79463667]	[380.26071167 446.88067627 0.87228489]	[377.63345337 552.12799072 0.87717915]	[547.03710938 336.62051392 0.84461558]	[582.99353027 436.54428101 0.8919636 ]	[605.9083252 541.90429688 0.91251677]	[493.04217529 546.95220947 0.68542641]	[449.43209839 549.53710938 0.67011642]	[464.83312988 711.12365723 0.84884393]	[482.86923218 852.35351562 0.86921251]	[539.20831299 544.41668701 0.71557528]	[552.10400391 708.49859619 0.86151582]	[5.47076111e+02 8.49794434e+02 8.35147977e-01]	[454.6022644 254.49472046 0.91246223]	[480.24731445 254.37234497 0.94783509]	[436.60064697 257.01806641 0.90398937]	[500.80725098 251.89349365 0.93251729]	[5.64940125e+02 8.93297729e+02 8.78168166e-01]	[5.82822876e+02 8.85661682e+02 8.57285261e-01]	[5.41826050e+02 8.59982117e+02 7.41863549e-01]	[4.85401062e+02 8.95853210e+02 8.09339046e-01]	[4.67397888e+02 8.93231262e+02 7.92450190e-01]	[4.93135010e+02 8.65133667e+02 7.30150998e-01]
[464.90911865 269.82873535 0.85153401]	[480.27862549 339.1852417 0.92612392]	[403.35348511 344.32751465 0.79183298]	[380.30908203 446.8762207 0.87483722]	[377.66003418 552.09899902 0.87886542]	[549.50872803 336.62536621 0.84120315]	[585.34057617 436.57525635 0.89950901]	[605.99005127 541.93652344 0.9104951 ]	[493.06149292 546.93304443 0.68701369]	[449.43408203 549.51464844 0.67212981]	[464.82736206 708.67364502 0.85237312]	[482.8687439 852.33300781 0.8696714 ]	[539.23217773 544.39971924 0.71882582]	[549.58001709 708.52026367 0.86631274]	[5.47045715e+02 8.52170410e+02 8.43141139e-01]	[454.63504028 254.48635864 0.91375977]	[480.2796936 254.3659668 0.94989192]	[436.64294434 257.02145386 0.90822035]	[500.84289551 251.90164185 0.93286848]	[5.64906433e+02 8.93338928e+02 8.73601258e-01]	[5.82807373e+02 8.88130310e+02 8.56369257e-01]	[5.41800049e+02 8.60010071e+02 7.39814758e-01]	[4.85407349e+02 8.95854858e+02 8.08397055e-01]	[4.67404388e+02 8.93231018e+02 7.89957762e-01]	[4.95598328e+02 8.65112427e+02 7.25000381e-01]
[464.94857788 269.82522583 0.84504604]	[480.30404663 339.18606567 0.92835122]	[403.37918091 344.33291626 0.78902316]	[380.32391357 446.87442017 0.87091684]	[377.69024658 552.09460449 0.87950355]	[549.54541016 336.61221313 0.83737552]	[585.35968018 436.56756592 0.89615232]	[606.04022217 541.94067383 0.90600508]	[493.11410522 544.46923828 0.68680239]	[449.46893311 547.01281738 0.67247158]	[464.82507324 708.68103027 0.85279459]	[482.85638428 852.34161377 0.86940163]	[539.27600098 544.36608887 0.71721596]	[549.56848145 708.49475098 0.86851305]	[5.47043457e+02 8.49797119e+02 8.43323708e-01]	[457.0687561 254.49615479 0.9164983 ]	[480.29827881 254.36552429 0.94845402]	[436.65322876 257.05587769 0.91123694]	[500.86746216 251.91795349 0.93657696]	[5.64885071e+02 8.93284729e+02 8.72914374e-01]	[5.82769287e+02 8.85660095e+02 8.43678832e-01]	[5.41819336e+02 8.59995728e+02 7.40383029e-01]	[4.85408600e+02 8.95858582e+02 8.11862707e-01]	[4.67402466e+02 8.93238892e+02 7.93435514e-01]	[4.93108551e+02 8.65120178e+02 7.24785864e-01]
[467.42675781 267.3487854 0.83840543]	[480.34335327 339.18447876 0.92957574]	[405.8454895 344.30999756 0.78740036]	[380.34848022 444.44110107 0.87110388]	[377.7203064 549.59893799 0.8779093 ]	[552.0546875 336.6211853 0.83386338]	[585.37756348 436.54208374 0.89189506]	[606.10064697 541.89038086 0.90487814]	[493.13513184 544.41125488 0.68964225]	[449.52111816 546.94921875 0.67448497]	[464.83660889 708.63684082 0.85550231]	[482.85876465 852.36425781 0.86798388]	[539.26971436 541.89672852 0.71348673]	[549.51245117 706.10870361 0.87239242]	[5.47017151e+02 8.49791321e+02 8.47709477e-01]	[457.13671875 254.48710632 0.9270581 ]	[480.33724976 254.35507202 0.94465733]	[439.06698608 257.02932739 0.91892707]	[500.89862061 251.89102173 0.92217612]	[5.64902100e+02 8.93238220e+02 8.87824357e-01]	[5.82780334e+02 8.85612610e+02 8.53211820e-01]	[5.41797424e+02 8.59972595e+02 7.41483510e-01]	[4.85408661e+02 8.95870667e+02 8.13784659e-01]	[4.67403473e+02 8.93242676e+02 7.96413898e-01]	[4.93099823e+02 8.67578064e+02 7.34694242e-01]
[467.49688721 267.3421936 0.83460486]	[480.36856079 339.16918945 0.93191355]	[405.88787842 344.27493286 0.78739822]	[382.72906494 444.37249756 0.87912363]	[377.75558472 552.05493164 0.87763733]	[552.11303711 336.62661743 0.83320558]	[585.41461182 434.1151123 0.88597143]	[608.49298096 541.85919189 0.90353298]	[495.62524414 544.44555664 0.69355828]	[452.04837036 546.97277832 0.67233342]	[464.82803345 708.63867188 0.85674912]	[482.8553772 852.37927246 0.8685891 ]	[539.29138184 544.35070801 0.72068268]	[547.06878662 706.10241699 0.87627196]	[5.47013672e+02 8.49760315e+02 8.48881125e-01]	[457.2003479 254.4899292 0.93582755]	[480.38320923 254.35380554 0.9451437 ]	[439.10391235 257.01425171 0.93497139]	[503.26281738 251.88574219 0.92288107]	[564.86157227 893.22680664 0.89577281]	[5.80333740e+02 8.85604675e+02 8.54859710e-01]	[5.41829773e+02 8.57448120e+02 7.48139679e-01]	[4.85418671e+02 8.95878540e+02 8.17746818e-01]	[4.67416595e+02 8.93250916e+02 7.99426198e-01]	[4.93082336e+02 8.67587036e+02 7.41219044e-01]
[470.01028442 267.35479736 0.8335619 ]	[482.73266602 339.19549561 0.93306875]	[408.38656616 344.30554199 0.78035474]	[382.75970459 444.41174316 0.86998528]	[380.12609863 552.06427002 0.88293374]	[552.13641357 336.63751221 0.833727 ]	[585.47210693 436.56243896 0.8807556 ]	[608.5289917 541.85083008 0.90107459]	[495.65457153 544.42858887 0.6919589 ]	[452.08374023 546.9498291 0.66589659]	[464.82907104 708.59436035 0.86562741]	[482.86233521 852.39416504 0.86395437]	[539.30908203 544.34051514 0.71774381]	[547.05090332 706.08294678 0.8787064 ]	[5.47029968e+02 8.49780029e+02 8.47105265e-01]	[459.59408569 254.48695374 0.93831867]	[482.73797607 251.97851562 0.93912351]	[439.13977051 256.98828125 0.93203318]	[503.31762695 251.85473633 0.91441989]	[5.64838806e+02 8.93275574e+02 8.92424941e-01]	[5.80318176e+02 8.88096008e+02 8.56657386e-01]	[5.41861633e+02 8.59951843e+02 7.50983119e-01]	[4.85430481e+02 8.95878113e+02 8.13187182e-01]	[4.67425720e+02 8.93258423e+02 7.93728948e-01]	[4.93074677e+02 8.67617249e+02 7.41742909e-01]
[472.55780029 267.33624268 0.83298844]	[482.75933838 339.20022583 0.933671 ]	[408.43566895 344.33093262 0.77671605]	[382.79693604 444.41720581 0.86245269]	[380.13067627 552.08551025 0.87915188]	[554.625 336.62826538 0.83073002]	[585.51391602 436.59197998 0.87540734]	[608.57440186 541.81030273 0.89534974]	[495.65258789 544.40423584 0.6930058 ]	[454.55502319 546.93103027 0.66889447]	[464.84106445 708.59411621 0.86620504]	[482.86117554 852.38616943 0.8625201 ]	[539.27990723 541.9052124 0.71437323]	[546.99798584 706.04840088 0.88375056]	[5.47030823e+02 8.52169922e+02 8.51427972e-01]	[459.65087891 254.46563721 0.94220042]	[482.80682373 251.95491028 0.93229729]	[439.17285156 256.97314453 0.93697077]	[503.39343262 251.8717804 0.90824115]	[5.64835815e+02 8.93330261e+02 8.84730995e-01]	[5.80321411e+02 8.88155029e+02 8.61737728e-01]	[5.41858521e+02 8.60011902e+02 7.45516777e-01]	[4.85453033e+02 8.95869995e+02 8.10788155e-01]	[4.67440094e+02 8.93255920e+02 7.90168524e-01]	[4.93064453e+02 8.67604370e+02 7.36940563e-01]
[475.06329346 267.33706665 0.83793032]	[482.81088257 339.21533203 0.93287247]	[410.99868774 344.33743286 0.77508706]	[382.818573 446.87734985 0.85442084]	[380.18582153 552.11486816 0.88327712]	[554.69482422 336.64993286 0.83838737]	[585.56103516 436.60974121 0.87336135]	[608.59552002 541.81323242 0.89086068]	[498.11355591 544.40270996 0.69971788]	[454.62054443 544.48101807 0.67502499]	[464.83380127 708.60626221 0.86652172]	[482.88000488 852.37695312 0.86552298]	[539.30957031 544.33441162 0.72006232]	[546.94140625 706.06188965 0.8928017 ]	[547.01000977 852.18811035 0.85594314]	[459.70126343 254.4602356 0.94890189]	[482.87197876 251.97299194 0.92824459]	[439.24499512 256.98300171 0.93732232]	[503.47735596 251.97755432 0.91500509]	[5.62425171e+02 8.93334900e+02 8.80140901e-01]	[5.80282715e+02 8.88151550e+02 8.51866901e-01]	[5.41830994e+02 8.62502991e+02 7.37615049e-01]	[4.85467651e+02 8.95860657e+02 8.02799106e-01]	[4.67452789e+02 8.93249878e+02 7.88078249e-01]	[4.93098572e+02 8.67596863e+02 7.40574896e-01]
[475.1506958 267.31289673 0.84529114]	[482.85586548 339.24975586 0.92572063]	[413.51062012 346.83087158 0.77554137]	[382.83721924 446.90835571 0.84973156]	[380.2427063 552.10150146 0.87880099]	[557.2164917 336.67474365 0.8435781 ]	[585.58978271 436.61404419 0.87016368]	[608.60992432 541.82519531 0.88856566]	[498.13302612 544.37670898 0.70282131]	[454.64373779 544.4397583 0.68378061]	[464.86691284 708.59863281 0.86355853]	[482.87054443 852.38842773 0.86153787]	[541.70263672 544.32940674 0.72168565]	[546.93572998 706.08343506 0.89149123]	[547.03338623 852.24963379 0.85424727]	[459.75918579 254.44952393 0.95448148]	[482.95858765 251.970047 0.91643274]	[439.31637573 257.00592041 0.94725561]	[505.87506104 254.37730408 0.92093837]	[5.62386414e+02 8.95832214e+02 8.60022902e-01]	[5.80247192e+02 8.90676331e+02 8.59392464e-01]	[5.41851929e+02 8.65082092e+02 7.56075382e-01]	[4.85457886e+02 8.95867859e+02 8.01761925e-01]	[4.67447662e+02 8.93261719e+02 7.82536089e-01]	[4.93071259e+02 8.67615601e+02 7.36314118e-01]
[477.65515137 267.32302856 0.85737526]	[482.90356445 339.25872803 0.91644114]	[413.57485962 346.82711792 0.78093624]	[385.3661499 444.42050171 0.83494538]	[380.28201294 552.12756348 0.87403727]	[559.72790527 336.69812012 0.84808582]	[588.00378418 436.62438965 0.87068462]	[608.62805176 541.87280273 0.88663012]	[498.14523315 544.40606689 0.70520592]	[454.6416626 544.47265625 0.68674791]	[464.89004517 708.62463379 0.85984182]	[482.87786865 852.39703369 0.8572948 ]	[541.72344971 544.36236572 0.72899336]	[544.52124023 706.07623291 0.90178734]	[5.47032227e+02 8.52325256e+02 8.50917459e-01]	[459.82943726 254.46205139 0.95824003]	[485.41647339 251.97216797 0.90417087]	[441.72418213 257.07141113 0.94312608]	[505.93096924 254.38931274 0.91001618]	[5.64851868e+02 8.98426453e+02 8.36086512e-01]	[5.80322632e+02 8.90797729e+02 8.63188982e-01]	[5.41817627e+02 8.67627502e+02 7.65493810e-01]	[4.85469574e+02 8.95895935e+02 7.90898979e-01]	[4.67441437e+02 8.93281982e+02 7.75510848e-01]	[4.93092224e+02 8.67631348e+02 7.33201742e-01]
[477.72277832 267.31561279 0.86346114]	[482.95022583 339.27700806 0.9048062 ]	[416.05963135 346.84829712 0.78516781]	[390.46347046 444.4223938 0.82432038]	[380.33911133 554.61126709 0.86800516]	[559.80041504 339.06716919 0.85273713]	[588.05706787 436.6098938 0.86629301]	[611.0826416 541.88592529 0.87888157]	[498.18545532 544.40228271 0.7089783 ]	[457.0987854 544.46337891 0.69378597]	[464.93960571 708.63372803 0.84567082]	[4.82891174e+02 8.54795166e+02 8.53202581e-01]	[541.76550293 544.37078857 0.73077047]	[544.53094482 706.10949707 0.89772034]	[5.47026733e+02 8.54830139e+02 8.37561846e-01]	[462.2003479 254.47160339 0.95790696]	[487.91571045 251.96195984 0.89045662]	[441.79345703 257.08325195 0.92874324]	[508.44564819 254.36038208 0.88832444]	[5.62373047e+02 9.01065857e+02 8.11741531e-01]	[5.80271362e+02 8.93307007e+02 8.35388124e-01]	[5.41817993e+02 8.70128784e+02 7.85754561e-01]	[4.85428619e+02 8.95872192e+02 7.91028082e-01]	[4.67406738e+02 8.93265320e+02 7.72617877e-01]	[4.93104675e+02 8.67670776e+02 7.38247693e-01]
[480.13473511 267.28030396 0.87241042]	[485.38839722 339.25460815 0.89541554]	[416.16064453 346.82992554 0.79781288]	[393.012146 444.43612671 0.8258813 ]	[382.73550415 554.61602783 0.86061102]	[562.24871826 339.05807495 0.85422784]	[590.55541992 436.6399231 0.85789406]	[611.08557129 541.88470459 0.88060033]	[498.23907471 544.43841553 0.71838039]	[457.16665649 544.49383545 0.7035985 ]	[467.43624878 708.50024414 0.845595 ]	[4.82886322e+02 8.54802063e+02 8.54647458e-01]	[541.79846191 544.40667725 0.73803729]	[544.50585938 706.09039307 0.9078958 ]	[5.47064758e+02 8.54867371e+02 8.24876547e-01]	[462.25866699 254.46202087 0.9581933 ]	[487.97485352 251.94863892 0.88697606]	[441.91064453 257.03466797 0.91354918]	[508.51626587 251.93302917 0.87202895]	[5.62400024e+02 9.03597534e+02 8.24188650e-01]	[5.80287781e+02 8.93334656e+02 8.39489937e-01]	[5.41854919e+02 8.70147827e+02 7.82623470e-01]	[4.85432770e+02 8.95873169e+02 7.92007923e-01]	[4.67415466e+02 8.93272217e+02 7.73344934e-01]	[4.93082184e+02 8.67670227e+02 7.37448871e-01]
[480.21292114 267.26901245 0.88559109]	[485.44363403 339.24353027 0.8923921 ]	[418.59204102 346.82962036 0.80869806]	[395.61364746 444.40875244 0.85933262]	[382.85668945 552.13256836 0.83933657]	[562.28485107 336.68673706 0.8597365 ]	[590.64605713 436.67282104 0.85844946]	[611.08526611 541.890625 0.88059378]	[500.6383667 544.41650391 0.72940671]	[457.20730591 544.46520996 0.70591527]	[467.47625732 708.49078369 0.84593755]	[482.88699341 852.38635254 0.85689014]	[541.8359375 544.38757324 0.7449975 ]	[546.91784668 706.11456299 0.89695477]	[5.47071533e+02 8.54875549e+02 8.23233008e-01]	[462.32659912 254.46966553 0.95903975]	[490.49728394 251.95928955 0.87881017]	[444.34011841 257.03518677 0.90746778]	[511.05212402 251.94184875 0.87323654]	[5.62361206e+02 9.03584106e+02 8.17332566e-01]	[5.80256775e+02 8.93337341e+02 8.28467131e-01]	[5.41864380e+02 8.70149475e+02 7.87115633e-01]	[4.85440521e+02 8.95875488e+02 7.91029215e-01]	[4.67426605e+02 8.93270264e+02 7.69646764e-01]	[4.93076569e+02 8.67630493e+02 7.29448378e-01]
[480.30429077 264.79199219 0.89462328]	[487.97558594 339.22570801 0.88171935]	[418.66400146 346.840271 0.81668597]	[398.05773926 446.87313843 0.86590862]	[387.93121338 552.11999512 0.81391114]	[562.35473633 336.6673584 0.85761714]	[593.15222168 439.05883789 0.85835153]	[611.07855225 541.92675781 0.88171995]	[500.73965454 544.46575928 0.74182081]	[459.64822388 546.93988037 0.71949238]	[470.00390625 706.09979248 0.84296978]	[482.88723755 852.37915039 0.85898596]	[541.92816162 544.41241455 0.74569231]	[544.53497314 706.05340576 0.90091324]	[5.49500366e+02 8.54881592e+02 8.18313658e-01]	[462.42626953 254.45539856 0.94235289]	[493.04946899 251.95330811 0.87019557]	[444.40933228 256.9826355 0.90601397]	[513.63739014 251.92721558 0.88483644]	[5.62367493e+02 9.03573181e+02 8.16253901e-01]	[5.80268005e+02 8.93329712e+02 8.27935100e-01]	[5.41880371e+02 8.70165649e+02 7.86438704e-01]	[4.85435059e+02 8.95875061e+02 7.91035414e-01]	[4.67421875e+02 8.93269714e+02 7.69626856e-01]	[4.93064392e+02 8.67628662e+02 7.28688478e-01]
[482.75790405 264.78781128 0.88649404]	[490.50228882 339.20571899 0.87678105]	[418.73626709 346.82452393 0.81899041]	[398.11154175 446.91305542 0.87042564]	[393.05108643 552.08563232 0.81864679]	[562.39556885 336.62661743 0.85339642]	[593.17608643 439.06225586 0.85300404]	[608.62158203 544.33355713 0.88118219]	[500.79669189 544.45983887 0.74710959]	[459.72000122 546.92944336 0.72801626]	[472.53622437 706.11761475 0.83969939]	[482.87121582 852.36047363 0.86058497]	[544.296875 544.41290283 0.7408973 ]	[546.95477295 706.05560303 0.89056396]	[5.49535095e+02 8.54911377e+02 8.06199074e-01]	[464.92767334 254.42063904 0.91503924]	[495.68167114 251.91548157 0.86656058]	[446.88134766 256.99749756 0.90239996]	[518.65197754 251.93263245 0.89789999]	[5.62373413e+02 9.03572937e+02 8.14493835e-01]	[5.80272827e+02 8.93335693e+02 8.25143754e-01]	[5.41893494e+02 8.70190796e+02 7.88104475e-01]	[4.85427795e+02 8.95863831e+02 7.96412706e-01]	[4.67415405e+02 8.93259521e+02 7.70057380e-01]	[4.90562744e+02 8.67608215e+02 7.16016352e-01]
[482.82983398 264.74026489 0.88224334]	[493.07192993 339.18731689 0.87252986]	[421.16534424 344.32351685 0.81888348]	[398.1494751 446.93597412 0.87190729]	[395.6421814 552.08746338 0.83541298]	[562.45483398 336.60855103 0.84970915]	[593.1729126 439.05853271 0.85210401]	[608.53808594 544.36859131 0.89114219]	[500.87963867 544.49182129 0.74164933]	[459.78610229 546.97528076 0.72499532]	[472.56500244 706.09436035 0.84499174]	[482.878479 852.33685303 0.86430204]	[544.38397217 544.41577148 0.73172981]	[546.97247314 706.02996826 0.89186418]	[5.49536377e+02 8.54927246e+02 8.05939853e-01]	[467.46066284 254.39854431 0.89294541]	[498.19445801 251.89413452 0.882599 ]	[449.50161743 257.00292969 0.89089841]	[518.77069092 254.33752441 0.92550033]	[5.62378662e+02 9.03566040e+02 8.23798895e-01]	[5.80275269e+02 8.93330933e+02 8.30985188e-01]	[5.41893372e+02 8.70199280e+02 7.91338205e-01]	[4.85431732e+02 8.95877563e+02 7.95698106e-01]	[4.67425171e+02 8.93266602e+02 7.68261731e-01]	[4.90572784e+02 8.67574646e+02 7.14926302e-01]
[482.89639282 262.25579834 0.88065338]	[495.62451172 339.18322754 0.87669188]	[421.21276855 344.293396 0.82153642]	[398.27435303 446.91030884 0.87599564]	[398.14907837 552.05554199 0.86992192]	[564.91442871 336.6373291 0.85205162]	[593.19458008 439.14367676 0.86800456]	[606.06958008 544.38037109 0.89590412]	[503.30267334 544.42199707 0.74678177]	[462.19018555 544.45471191 0.73171121]	[475.0824585 706.05841064 0.84303534]	[482.88305664 852.39202881 0.85720968]	[544.46392822 544.37097168 0.72465718]	[547.05578613 706.02044678 0.87745631]	[5.49536621e+02 8.54935486e+02 8.04137886e-01]	[472.5199585 254.36923218 0.88016033]	[498.27355957 251.89401245 0.89725834]	[454.56311035 256.99432373 0.89819187]	[521.1697998 251.97058105 0.92992795]	[5.62376648e+02 9.03568848e+02 8.23578775e-01]	[5.80268494e+02 8.93337097e+02 8.27735245e-01]	[5.41890320e+02 8.70207092e+02 7.94194579e-01]	[4.85442352e+02 8.95890869e+02 7.90471375e-01]	[4.67431183e+02 8.93280273e+02 7.66598701e-01]	[4.93050537e+02 8.67631653e+02 7.27939725e-01]
[482.943573 264.75891113 0.87220258]	[498.17181396 339.17459106 0.89024711]	[421.27893066 344.27041626 0.81900537]	[400.73638916 446.90365601 0.87478781]	[400.61608887 552.09942627 0.87617874]	[565.04064941 336.65176392 0.84649456]	[595.67199707 439.15896606 0.8677544 ]	[606.04211426 544.39251709 0.90175527]	[503.36633301 544.43200684 0.74839491]	[462.21716309 544.44628906 0.73132336]	[475.07965088 706.05383301 0.83689469]	[482.89389038 852.37432861 0.85954779]	[544.5324707 544.40637207 0.71737826]	[549.52984619 705.9798584 0.86748755]	[5.49533813e+02 8.57365356e+02 8.04379106e-01]	[472.60830688 254.38273621 0.88642704]	[500.69320679 251.92797852 0.91912198]	[457.12188721 256.9440918 0.90616858]	[521.26757812 251.8888092 0.92799217]	[5.62370117e+02 9.03561951e+02 8.33876908e-01]	[5.80261841e+02 8.93333557e+02 8.33168149e-01]	[5.41887817e+02 8.70214905e+02 7.94871986e-01]	[4.85426422e+02 8.95890381e+02 7.90401220e-01]	[4.67418823e+02 8.93272400e+02 7.67999709e-01]	[4.93071655e+02 8.67617188e+02 7.29190111e-01]
[485.45578003 264.75756836 0.84961063]	[498.26242065 339.15509033 0.90249872]	[421.35076904 344.26486206 0.8124876 ]	[400.83120728 444.44000244 0.87623954]	[400.78268433 554.62249756 0.87334549]	[567.5067749 336.62667847 0.84369946]	[595.73291016 439.20346069 0.86830282]	[605.9822998 544.40484619 0.91058379]	[503.41757202 544.44195557 0.73683202]	[462.2562561 544.4664917 0.72018188]	[475.10443115 706.08013916 0.84004486]	[482.89956665 852.38110352 0.85798466]	[546.9453125 544.41564941 0.70486337]	[552.05993652 705.99017334 0.85723996]	[5.49550598e+02 8.57390625e+02 8.02319169e-01]	[477.59988403 254.38923645 0.90571481]	[500.80053711 251.92678833 0.93158066]	[457.17422485 256.96047974 0.91873062]	[521.33868408 249.38540649 0.91143149]	[5.62379578e+02 9.03582458e+02 8.35995615e-01]	[5.80268921e+02 8.93344849e+02 8.33749712e-01]	[5.41891724e+02 8.70223938e+02 7.99809337e-01]	[4.85406616e+02 8.95917419e+02 7.87182808e-01]	[4.67405762e+02 8.93286255e+02 7.66727805e-01]	[4.93095612e+02 8.67625122e+02 7.31193542e-01]
[487.96072388 264.75018311 0.83948749]	[500.71936035 339.14620972 0.91658944]	[423.81948853 341.81454468 0.80493832]	[403.28781128 444.39501953 0.87028259]	[403.28540039 554.6270752 0.85079747]	[567.58258057 336.63824463 0.84027851]	[598.27227783 439.27630615 0.86762559]	[605.91729736 544.44616699 0.90066427]	[503.42666626 541.90283203 0.74181783]	[462.28695679 544.34143066 0.72601289]	[475.11715698 706.05969238 0.83823782]	[482.89129639 854.80187988 0.85717636]	[546.93890381 544.33081055 0.70619816]	[549.60113525 705.97723389 0.85733539]	[5.49543884e+02 8.57366211e+02 8.03478718e-01]	[477.67849731 254.38838196 0.91746449]	[500.87231445 251.91677856 0.93002903]	[459.59396362 256.95199585 0.92674983]	[521.40844727 251.82601929 0.91159785]	[5.62370117e+02 9.03577881e+02 8.42296541e-01]	[5.80256836e+02 8.93338013e+02 8.37674141e-01]	[5.41883972e+02 8.70200500e+02 7.93157518e-01]	[4.85388672e+02 8.95924072e+02 7.88260877e-01]	[4.64953552e+02 8.93283569e+02 7.69135773e-01]	[4.93072266e+02 8.67663330e+02 7.40024090e-01]
[490.49761963 264.74859619 0.83713382]	[500.80776978 339.15185547 0.92232603]	[423.90863037 341.7958374 0.79921299]	[405.85598755 446.97637939 0.8232196 ]	[408.42941284 554.64031982 0.81357992]	[570.07189941 336.65408325 0.8401742 ]	[598.27520752 439.23068237 0.86464202]	[605.88848877 544.42565918 0.90204316]	[505.87130737 541.85650635 0.72815728]	[462.3454895 541.85601807 0.71278691]	[475.16439819 705.99139404 0.84572673]	[4.82896118e+02 8.54792786e+02 8.54195297e-01]	[547.03613281 541.88140869 0.69526482]	[552.09436035 706.02325439 0.8574959 ]	[5.49546692e+02 8.57380310e+02 8.02962005e-01]	[480.11700439 254.39212036 0.92929012]	[503.25469971 251.91110229 0.93397164]	[459.65124512 256.9432373 0.93335283]	[523.78887939 251.8343811 0.91127121]	[5.62385376e+02 9.03575745e+02 8.46976042e-01]	[5.80267822e+02 8.93334656e+02 8.42182994e-01]	[5.41871094e+02 8.70211853e+02 7.94731855e-01]	[4.85395111e+02 8.95908875e+02 7.90974796e-01]	[4.67396790e+02 8.93281616e+02 7.67448723e-01]	[4.93076233e+02 8.67664062e+02 7.39477813e-01]
[493.05737305 264.76669312 0.8372221 ]	[500.89535522 339.18554688 0.92556643]	[426.43966675 341.81887817 0.78640521]	[410.96575928 446.88729858 0.81218672]	[416.04574585 554.66241455 0.82637227]	[572.63873291 336.68179321 0.83561897]	[600.75408936 439.23330688 0.87160689]	[603.50506592 544.45666504 0.90239769]	[505.92849731 541.87634277 0.71790338]	[462.39086914 541.89526367 0.70254135]	[475.17007446 706.02099609 0.84719062]	[482.90542603 852.40386963 0.85308886]	[549.50634766 541.87438965 0.68764919]	[552.12664795 706.02209473 0.85217935]	[5.49549561e+02 8.57389526e+02 8.02657068e-01]	[480.18896484 254.39045715 0.9400816 ]	[503.35397339 251.91049194 0.92521667]	[459.70733643 256.93948364 0.94168282]	[523.88647461 251.88775635 0.91357446]	[5.62375610e+02 9.03590088e+02 8.50099325e-01]	[5.80253174e+02 8.93346985e+02 8.42457950e-01]	[5.41876648e+02 8.70218201e+02 7.96846747e-01]	[4.85385986e+02 8.95901794e+02 7.91091323e-01]	[4.67394073e+02 8.93272888e+02 7.66791284e-01]	[4.93090057e+02 8.67666870e+02 7.38652766e-01]
[493.11950684 264.7935791 0.84190577]	[503.27539062 339.18792725 0.93245745]	[428.956604 341.79998779 0.78813028]	[413.55157471 446.89804077 0.82204926]	[416.15866089 554.62701416 0.84101713]	[575.17370605 336.67984009 0.83461106]	[600.80426025 439.28411865 0.87934989]	[603.449646 544.47625732 0.90258878]	[505.98709106 541.90344238 0.6998744 ]	[464.82299805 544.35809326 0.6870659 ]	[477.62005615 706.04962158 0.85160989]	[4.82907318e+02 8.54806580e+02 8.51657569e-01]	[549.57659912 541.88201904 0.67553055]	[554.6628418 706.04614258 0.85287571]	[5.49548950e+02 8.57406555e+02 8.01368833e-01]	[480.22769165 254.39927673 0.94551313]	[503.41625977 251.93151855 0.91626084]	[459.74789429 256.9463501 0.94607657]	[523.96069336 251.95471191 0.92024684]	[5.62376770e+02 9.03595947e+02 8.50472152e-01]	[5.80251892e+02 8.93351135e+02 8.43635023e-01]	[5.41871033e+02 8.70222717e+02 7.97682047e-01]	[4.85372559e+02 8.95904053e+02 7.91719675e-01]	[4.64950256e+02 8.93264526e+02 7.69212484e-01]	[4.93093170e+02 8.67687317e+02 7.41259098e-01]
[495.68170166 267.26870728 0.8463971 ]	[503.31750488 339.18051147 0.93510282]	[431.51617432 341.79766846 0.78534335]	[416.01480103 444.43130493 0.83477634]	[418.60647583 552.06378174 0.85754728]	[575.21350098 336.6656189 0.83388275]	[600.87530518 439.30386353 0.88645315]	[603.47857666 544.48236084 0.89989239]	[508.43499756 544.35406494 0.69519722]	[464.86764526 544.39105225 0.68492723]	[477.66217041 706.04040527 0.85797834]	[4.82898499e+02 8.54806702e+02 8.54009688e-01]	[552.06915283 541.90332031 0.67270374]	[554.69464111 706.05548096 0.84867358]	[5.49533936e+02 8.57377808e+02 8.04127693e-01]	[480.30792236 254.4072113 0.95202935]	[503.50769043 251.93821716 0.90511119]	[459.85681152 256.93688965 0.94631833]	[526.40240479 251.94271851 0.89810866]	[5.62377258e+02 9.03596313e+02 8.47962320e-01]	[5.80242981e+02 8.93352783e+02 8.41174364e-01]	[5.41867737e+02 8.70204163e+02 7.98778296e-01]	[4.85370270e+02 8.95915833e+02 7.91046262e-01]	[4.64948425e+02 8.93268738e+02 7.69126117e-01]	[4.93064514e+02 8.67679077e+02 7.38090396e-01]
[498.20285034 267.2928772 0.86143798]	[503.38085938 339.19909668 0.9319666 ]	[434.03955078 341.79299927 0.79206908]	[416.06240845 444.4324646 0.84102368]	[418.69030762 552.05352783 0.87058294]	[577.76257324 339.04724121 0.83834422]	[603.29846191 441.69165039 0.90050399]	[603.50488281 544.50024414 0.89961785]	[508.49630737 541.88549805 0.68476987]	[464.91537476 544.36248779 0.66720021]	[477.67349243 706.03869629 0.8634811 ]	[482.90536499 854.79119873 0.85554683]	[552.13769531 541.86407471 0.66816896]	[557.18914795 706.05413818 0.85021663]	[5.49532715e+02 8.57368103e+02 8.06126535e-01]	[480.38369751 254.42703247 0.95311785]	[506.00280762 251.96620178 0.89276874]	[462.27029419 256.96109009 0.94393867]	[526.48162842 251.97360229 0.88690245]	[5.62374023e+02 9.03601807e+02 8.47463071e-01]	[5.80235901e+02 8.93356201e+02 8.41390431e-01]	[5.41865967e+02 8.70189636e+02 7.96690822e-01]	[4.82937927e+02 8.95937561e+02 7.90312171e-01]	[4.64923950e+02 8.93276367e+02 7.73574710e-01]	[4.93078918e+02 8.67658630e+02 7.43594468e-01]
[500.63638306 267.31768799 0.86869323]	[503.43148804 339.2038269 0.92521644]	[434.09274292 341.8092041 0.79699868]	[416.16265869 446.93585205 0.84601158]	[418.76757812 552.07739258 0.87083918]	[580.27252197 339.05950928 0.84037089]	[603.36566162 441.73141479 0.91244078]	[605.89538574 544.50506592 0.89943904]	[508.53579712 544.34924316 0.67353177]	[464.95608521 544.39154053 0.65996963]	[477.69430542 706.03118896 0.8605727 ]	[4.82905975e+02 8.54811523e+02 8.53342175e-01]	[554.67340088 541.88665771 0.6662572 ]	[557.21612549 706.03509521 0.84570152]	[5.49533875e+02 8.57361389e+02 8.06026459e-01]	[482.76400757 254.44702148 0.9580127 ]	[508.48928833 251.96365356 0.89224631]	[462.35275269 256.98904419 0.92947531]	[528.97283936 251.9103241 0.86013019]	[5.62373352e+02 9.03596985e+02 8.42737079e-01]	[5.80233459e+02 8.93358215e+02 8.38765323e-01]	[5.41870361e+02 8.70190430e+02 7.96326876e-01]	[4.82936432e+02 8.95952515e+02 7.86071658e-01]	[4.64919678e+02 8.93289673e+02 7.71590889e-01]	[4.93076843e+02 8.67687683e+02 7.44374156e-01]
[500.72473145 267.30993652 0.88543934]	[503.4803772 339.20861816 0.91466147]	[436.58920288 341.802948 0.80896515]	[418.59133911 446.87167358 0.86604798]	[421.13568115 549.58337402 0.87345153]	[580.33740234 339.05966187 0.84108001]	[603.40130615 441.69198608 0.9150725 ]	[605.94262695 544.45623779 0.90612602]	[511.08154297 544.40509033 0.66731292]	[467.49050903 544.45983887 0.64958572]	[477.70462036 706.06188965 0.86026341]	[482.8994751 852.40130615 0.8543781 ]	[557.21411133 544.36608887 0.67387229]	[557.25408936 706.05407715 0.84621018]	[5.49542786e+02 8.54927002e+02 8.06178689e-01]	[482.85314941 254.48654175 0.95956707]	[511.00363159 254.34191895 0.88784528]	[462.44070435 257.00390625 0.92608249]	[528.99798584 251.93273926 0.86834717]	[5.62381897e+02 9.03602661e+02 8.43949854e-01]	[5.80246216e+02 8.93356689e+02 8.42637599e-01]	[5.41862610e+02 8.70174438e+02 7.90183187e-01]	[4.82936096e+02 8.95949036e+02 7.85687804e-01]	[4.64917389e+02 8.93285828e+02 7.70198107e-01]	[4.93085571e+02 8.67662720e+02 7.40138650e-01]
[500.7897644 267.35620117 0.89313531]	[505.89239502 339.20669556 0.90912396]	[436.63668823 344.26113892 0.80944532]	[418.6166687 446.95455933 0.86586648]	[421.21057129 552.11981201 0.87321299]	[582.76739502 336.69134521 0.84476757]	[603.45837402 439.31698608 0.91618407]	[606.02203369 544.43572998 0.90349382]	[513.60626221 544.37164307 0.66742486]	[470.02832031 544.41876221 0.64897811]	[477.6998291 706.08221436 0.85562944]	[482.93170166 852.3805542 0.85338199]	[557.27111816 544.35571289 0.67354113]	[559.7097168 706.13806152 0.84713137]	[5.49541199e+02 8.54918884e+02 8.07948709e-01]	[482.91400146 254.52079773 0.95285642]	[511.06326294 254.35704041 0.88513851]	[464.8338623 257.05807495 0.92052013]	[529.0736084 251.94841003 0.86789942]	[5.62392456e+02 9.03597229e+02 8.45320702e-01]	[5.80264099e+02 8.93350586e+02 8.49393845e-01]	[5.41848083e+02 8.70176147e+02 7.90048242e-01]	[4.82937408e+02 8.95938293e+02 7.88082480e-01]	[4.64927399e+02 8.93275269e+02 7.68140197e-01]	[4.93125885e+02 8.67655151e+02 7.40438104e-01]
[500.87710571 269.83026123 0.89949471]	[505.92279053 339.19192505 0.90496665]	[436.65774536 341.82260132 0.81388932]	[418.68737793 446.96109009 0.87468249]	[421.19818115 552.11590576 0.87282151]	[582.80541992 336.68234253 0.8494029 ]	[605.86590576 439.32598877 0.91595674]	[606.09039307 544.48321533 0.88855726]	[513.64086914 544.45623779 0.66869795]	[470.01940918 546.93768311 0.65251684]	[480.1104126 708.51574707 0.86089599]	[482.92947388 852.35406494 0.8547473 ]	[559.75860596 544.44512939 0.68448925]	[559.72613525 708.53869629 0.84150571]	[5.49555115e+02 8.57373108e+02 8.01897526e-01]	[485.35958862 254.5337677 0.93672001]	[513.61761475 254.36602783 0.880669 ]	[464.88375854 257.0284729 0.92722315]	[531.59906006 251.92260742 0.8657822 ]	[5.62393860e+02 9.03562988e+02 8.42472672e-01]	[5.80266357e+02 8.93333679e+02 8.48408461e-01]	[5.41854797e+02 8.70206055e+02 8.05616260e-01]	[4.82940643e+02 8.95942993e+02 7.87252069e-01]	[4.64935486e+02 8.93276550e+02 7.64149189e-01]	[4.93117157e+02 8.67612122e+02 7.36109078e-01]
[503.28381348 269.86398315 0.89245248]	[505.97647095 339.17642212 0.89835978]	[439.08453369 341.82369995 0.81848133]	[418.71575928 449.44351196 0.8712095 ]	[421.20236206 552.13354492 0.87051368]	[582.84594727 336.66589355 0.8520354 ]	[605.96569824 441.67483521 0.91394335]	[608.51013184 544.46942139 0.8857792 ]	[516.1461792 544.41107178 0.67314452]	[472.52868652 544.45037842 0.65216082]	[480.13659668 708.50024414 0.86381841]	[482.93917847 852.3269043 0.85480845]	[559.8215332 544.41290283 0.69232237]	[559.7331543 708.53930664 0.84569657]	[5.49572083e+02 8.54931702e+02 7.99571753e-01]	[485.45373535 254.54135132 0.92071021]	[516.19042969 254.38096619 0.88792765]	[464.94662476 257.01263428 0.90951502]	[536.68603516 251.94140625 0.88463438]	[5.62390442e+02 9.03558472e+02 8.44081163e-01]	[5.80277466e+02 8.93329407e+02 8.53248298e-01]	[5.41866211e+02 8.70192078e+02 7.98525691e-01]	[4.82939453e+02 8.95941528e+02 7.82776892e-01]	[4.64932098e+02 8.93270996e+02 7.61054933e-01]	[4.93129791e+02 8.67589417e+02 7.28694260e-01]
[503.35568237 269.86557007 0.89009929]	[508.45950317 339.17141724 0.88829046]	[439.14083862 344.25354004 0.82513154]	[418.7258606 449.48034668 0.86736542]	[421.18588257 552.13378906 0.86797458]	[582.88409424 336.64840698 0.85059381]	[605.99206543 439.32650757 0.91039503]	[608.61303711 544.42285156 0.8726995 ]	[516.19744873 544.41906738 0.68088824]	[472.5848999 544.44232178 0.65781951]	[480.16424561 706.13439941 0.86947143]	[4.82943451e+02 8.52339722e+02 8.50724578e-01]	[562.24188232 544.42645264 0.70330739]	[559.78186035 708.5368042 0.85468245]	[5.49579163e+02 8.54910156e+02 8.00213039e-01]	[487.95620728 254.52279663 0.91110575]	[518.70983887 254.38882446 0.90415901]	[467.44570923 257.04956055 0.8972019 ]	[539.20318604 251.96417236 0.89981097]	[5.62370667e+02 9.03552673e+02 8.41524184e-01]	[5.80262573e+02 8.93332336e+02 8.49924743e-01]	[5.41871216e+02 8.70181458e+02 7.96901345e-01]	[4.85351990e+02 8.95954285e+02 7.78011441e-01]	[4.64932007e+02 8.93280701e+02 7.58444011e-01]	[4.95597229e+02 8.67616821e+02 7.30744958e-01]
[503.38653564 269.88903809 0.89090359]	[508.52218628 339.17614746 0.88064909]	[439.17843628 344.25445557 0.82904184]	[418.756073 452.01577759 0.86906153]	[421.19692993 552.12890625 0.87199134]	[582.95062256 336.67721558 0.847435 ]	[606.01568604 441.7182312 0.91154301]	[611.08209229 544.48254395 0.85758418]	[518.65332031 544.41400146 0.68462992]	[475.09335327 544.43481445 0.66294652]	[480.19815063 708.50860596 0.86900163]	[4.82956329e+02 8.52345093e+02 8.45464706e-01]	[562.28051758 544.42718506 0.70480549]	[559.78289795 708.54095459 0.85845071]	[5.52060730e+02 8.57375549e+02 7.90375292e-01]	[488.01330566 254.52888489 0.90348959]	[518.7644043 254.41525269 0.91755259]	[467.50424194 257.00741577 0.89773613]	[539.2612915 251.97766113 0.91375637]	[5.62360535e+02 9.03550232e+02 8.40796709e-01]	[5.80266296e+02 8.93338562e+02 8.49317849e-01]	[5.41908936e+02 8.70219360e+02 7.96968102e-01]	[4.82941467e+02 8.95939026e+02 7.78233528e-01]	[4.64937469e+02 8.93270081e+02 7.56676316e-01]	[4.95609955e+02 8.67640015e+02 7.32436240e-01]
[503.43545532 269.8744812 0.88329935]	[511.02328491 339.14984131 0.87444246]	[439.21618652 341.81329346 0.83331877]	[418.78503418 449.43667603 0.87459016]	[421.18759155 552.1394043 0.87414348]	[585.35998535 336.64535522 0.84263134]	[606.1116333 441.66717529 0.90470338]	[613.62640381 544.4934082 0.84562933]	[518.68408203 544.41949463 0.68733662]	[475.1697998 544.44000244 0.66735232]	[480.24298096 708.50201416 0.87343067]	[4.82968964e+02 8.52321899e+02 8.43083978e-01]	[562.27301025 544.42175293 0.70812541]	[562.20031738 708.54699707 0.86168897]	[5.49602844e+02 8.57361145e+02 7.90867925e-01]	[490.57351685 254.50862122 0.90065968]	[521.16845703 254.40458679 0.92678487]	[470.05023193 256.98803711 0.88754153]	[541.6887207 251.91796875 0.90667546]	[5.62370056e+02 9.03543518e+02 8.38867307e-01]	[5.80271484e+02 8.93333252e+02 8.48476708e-01]	[5.41885315e+02 8.70213562e+02 8.00703466e-01]	[4.85352600e+02 8.95941711e+02 7.77555108e-01]	[4.64944977e+02 8.93265442e+02 7.55287111e-01]	[4.95628418e+02 8.67622253e+02 7.30676651e-01]
[503.47463989 269.85174561 0.87453532]	[513.5736084 339.16253662 0.86888564]	[439.26702881 341.81039429 0.83361238]	[418.78030396 449.50439453 0.87174189]	[421.1517334 552.11474609 0.8736434 ]	[585.40930176 336.66989136 0.84822452]	[608.54333496 441.70001221 0.90133363]	[616.253479 546.91705322 0.84038889]	[518.71954346 544.45153809 0.69313568]	[477.60739136 544.46679688 0.6688928 ]	[480.26416016 708.50085449 0.87282306]	[4.82972076e+02 8.52338623e+02 8.41123521e-01]	[562.29705811 544.45831299 0.71091652]	[562.22265625 708.54272461 0.86708641]	[5.52067139e+02 8.54929932e+02 7.90171325e-01]	[493.10336304 254.49388123 0.90569139]	[521.21807861 254.40116882 0.93985164]	[472.58065796 256.97210693 0.89277798]	[541.74005127 251.91340637 0.9131434 ]	[5.62371582e+02 9.03549927e+02 8.40976954e-01]	[5.80273743e+02 8.93333984e+02 8.49976778e-01]	[5.41893494e+02 8.70201355e+02 7.99609900e-01]	[4.85351959e+02 8.95958801e+02 7.73341656e-01]	[4.64944489e+02 8.93278748e+02 7.52642035e-01]	[4.95636505e+02 8.67641479e+02 7.33863115e-01]
[505.87463379 269.84161377 0.86748087]	[513.63995361 339.14416504 0.87156767]	[439.30731201 341.76419067 0.84017169]	[418.79418945 446.97512817 0.87384856]	[421.13903809 552.07623291 0.87475401]	[585.45880127 336.67852783 0.84498441]	[608.62207031 441.71621704 0.88892263]	[618.79602051 546.95245361 0.847758 ]	[518.77319336 544.43945312 0.70205039]	[477.66152954 544.44763184 0.6783151 ]	[480.2572937 708.51086426 0.87035465]	[4.82965698e+02 8.52347900e+02 8.41076076e-01]	[562.33532715 544.45050049 0.71177912]	[562.26806641 708.53057861 0.8748939 ]	[5.52075073e+02 8.54923279e+02 7.89353251e-01]	[495.61410522 254.48625183 0.90806741]	[521.25415039 254.39706421 0.94516128]	[475.12631226 256.97616577 0.89753872]	[541.78173828 251.91174316 0.9204132 ]	[5.62373108e+02 9.03534973e+02 8.38381231e-01]	[5.80274719e+02 8.93328003e+02 8.50656629e-01]	[5.41896423e+02 8.70199280e+02 8.01018417e-01]	[4.82939819e+02 8.95952759e+02 7.72756338e-01]	[4.64937622e+02 8.93277771e+02 7.52840161e-01]	[4.95633667e+02 8.67656250e+02 7.34571338e-01]
[505.93612671 269.83685303 0.85942054]	[516.13116455 339.14453125 0.87432796]	[441.68972778 341.75112915 0.8417449 ]	[421.1423645 446.90103149 0.87762612]	[421.1418457 552.07550049 0.87569839]	[585.49658203 336.68438721 0.84158564]	[611.0723877 441.67932129 0.88538343]	[621.29089355 546.95690918 0.86503762]	[521.17559814 544.43286133 0.70878685]	[477.70761108 544.43951416 0.68622935]	[480.27999878 708.53778076 0.87494689]	[4.82961639e+02 8.52345947e+02 8.45627844e-01]	[562.36785889 544.45288086 0.70978594]	[562.27429199 706.13476562 0.87799466]	[5.52080261e+02 8.54922729e+02 7.89053798e-01]	[495.6647644 254.48049927 0.91318655]	[521.30407715 254.38310242 0.95192015]	[477.59335327 256.98565674 0.90345353]	[541.83508301 251.82173157 0.90196407]	[5.62370605e+02 9.03558594e+02 8.38290930e-01]	[5.80270691e+02 8.93344849e+02 8.48368108e-01]	[5.41901367e+02 8.70194946e+02 7.91365087e-01]	[4.85370270e+02 8.95955627e+02 7.75132120e-01]	[4.64954407e+02 8.93276184e+02 7.55155206e-01]	[4.95611938e+02 8.67654358e+02 7.37640619e-01]
[506.0105896 269.82321167 0.84462118]	[516.17858887 339.16018677 0.87703729]	[441.7130127 341.75942993 0.84043974]	[421.17129517 446.89697266 0.88207716]	[421.13864136 552.06652832 0.87504256]	[585.53717041 339.04949951 0.8404386 ]	[611.10510254 441.70108032 0.87729234]	[621.37872314 546.92053223 0.88317764]	[521.21368408 544.42993164 0.71641326]	[477.72546387 544.44403076 0.69113415]	[480.29827881 708.52911377 0.87727273]	[4.82959229e+02 8.52351501e+02 8.45804751e-01]	[562.4197998 544.43450928 0.71542925]	[562.30487061 708.49249268 0.88148165]	[5.52082703e+02 8.54919739e+02 7.90177464e-01]	[498.13769531 254.4853363 0.91950685]	[521.34796143 254.3772583 0.95227361]	[477.64163208 256.99002075 0.91240841]	[541.86608887 249.39962769 0.90230215]	[5.62377014e+02 9.03562195e+02 8.37219954e-01]	[5.80277100e+02 8.93346191e+02 8.48372340e-01]	[5.41895142e+02 8.70189514e+02 7.87122607e-01]	[4.85373016e+02 8.95951599e+02 7.77781785e-01]	[4.67395020e+02 8.93283203e+02 7.57529199e-01]	[4.95607574e+02 8.67652710e+02 7.36206770e-01]
[508.44036865 269.82458496 0.84092891]	[518.64471436 339.16491699 0.88044518]	[441.74414062 341.75585938 0.83759326]	[421.19506836 446.87701416 0.88584954]	[421.1711731 552.0914917 0.87596583]	[587.98028564 339.06091309 0.83898318]	[611.15814209 441.73898315 0.8698625 ]	[621.41357422 544.53839111 0.88902879]	[521.25134277 544.42810059 0.71906632]	[480.11993408 544.43737793 0.69458115]	[480.3314209 708.52160645 0.87858224]	[4.82963440e+02 8.52349304e+02 8.42295408e-01]	[562.45080566 544.44128418 0.71205628]	[562.31762695 706.13104248 0.88311952]	[5.52075256e+02 8.54921692e+02 7.89414644e-01]	[498.16412354 254.47731018 0.92143631]	[521.36755371 254.37744141 0.95096982]	[477.67398071 256.9753418 0.92081732]	[541.88684082 251.84460449 0.91271937]	[5.62396057e+02 9.03561890e+02 8.34635973e-01]	[5.80292969e+02 8.93339233e+02 8.48426402e-01]	[5.41881714e+02 8.70191711e+02 7.86306381e-01]	[4.85381866e+02 8.95950195e+02 7.76635587e-01]	[4.67397644e+02 8.93279053e+02 7.56938756e-01]	[4.95622192e+02 8.67648315e+02 7.32608497e-01]
[508.46636963 269.81863403 0.83920479]	[518.69049072 339.16073608 0.88788438]	[441.78372192 341.74841309 0.83599418]	[421.22213745 446.900177 0.88157505]	[421.20193481 552.10662842 0.87614727]	[588.00964355 339.05334473 0.83762544]	[613.67889404 441.76889038 0.8681109 ]	[623.78027344 546.93353271 0.8854683 ]	[521.2645874 544.43041992 0.72162312]	[480.13153076 544.44042969 0.699081 ]	[480.33740234 708.51403809 0.88040894]	[4.82967804e+02 8.52362671e+02 8.43132079e-01]	[562.46020508 544.44696045 0.71087742]	[562.32537842 706.11120605 0.8860516 ]	[5.52075562e+02 8.54919800e+02 7.89623797e-01]	[498.18719482 254.47981262 0.92508352]	[521.38867188 254.37794495 0.94919384]	[477.69848633 256.97192383 0.92398459]	[541.91455078 251.85955811 0.91508752]	[5.62385437e+02 9.03560974e+02 8.34701061e-01]	[5.80286316e+02 8.93344849e+02 8.44771504e-01]	[5.41885986e+02 8.70196106e+02 7.85876274e-01]	[4.85387756e+02 8.95951599e+02 7.77220607e-01]	[4.67405762e+02 8.93280151e+02 7.57402658e-01]	[4.95623383e+02 8.67665222e+02 7.40446150e-01]
[508.49160767 267.35739136 0.83715594]	[518.69775391 339.15591431 0.88892287]	[441.79629517 341.74981689 0.83487117]	[421.25534058 444.43865967 0.88281035]	[421.24642944 552.12341309 0.87594342]	[588.0279541 339.05651855 0.83646953]	[616.21929932 441.82861328 0.86181408]	[621.41998291 546.96240234 0.87980807]	[521.25634766 544.4128418 0.72057605]	[480.12841797 544.43212891 0.69910443]	[480.34042358 708.49786377 0.87556005]	[4.82970551e+02 8.52337646e+02 8.43678772e-01]	[562.44775391 544.42230225 0.71185917]	[562.32427979 706.09289551 0.88718069]	[5.52068359e+02 8.54916260e+02 7.92358994e-01]	[498.20462036 254.47938538 0.92809981]	[521.41278076 254.37677002 0.9467122 ]	[477.71966553 256.98416138 0.92665637]	[541.93780518 251.87782288 0.91628957]	[5.62388672e+02 9.03561951e+02 8.38013411e-01]	[5.80286682e+02 8.93345215e+02 8.46330643e-01]	[5.41885437e+02 8.70194763e+02 7.94556141e-01]	[4.85386017e+02 8.95940796e+02 7.81771779e-01]	[4.67412018e+02 8.93271851e+02 7.59563446e-01]	[4.95623688e+02 8.67642944e+02 7.34922767e-01]
[508.52355957 267.34902954 0.83631849]	[518.73101807 339.17260742 0.8913573 ]	[441.82357788 341.73406982 0.83277231]	[421.27380371 444.43603516 0.88327825]	[421.2902832 554.64154053 0.87382376]	[588.04748535 339.09066772 0.83444172]	[616.23675537 441.81640625 0.86387259]	[623.78521729 546.98773193 0.87566614]	[521.27734375 544.40484619 0.72338134]	[480.14898682 544.42907715 0.70205605]	[480.33578491 708.49365234 0.87571543]	[4.82971954e+02 8.52329407e+02 8.43273401e-01]	[562.46380615 544.41204834 0.71179152]	[562.32275391 706.09710693 0.88745582]	[5.52069458e+02 8.54927734e+02 7.91375995e-01]	[498.22802734 254.47567749 0.93217504]	[521.43426514 254.36791992 0.94383645]	[477.73983765 256.97686768 0.9243679 ]	[544.30023193 251.87207031 0.91511112]	[5.62380737e+02 9.03560181e+02 8.36858451e-01]	[5.80281677e+02 8.93349182e+02 8.43709230e-01]	[5.41886475e+02 8.70210388e+02 7.97393441e-01]	[4.85381805e+02 8.95928772e+02 7.84725368e-01]	[4.67405487e+02 8.93262939e+02 7.60592580e-01]	[4.95630554e+02 8.67644958e+02 7.34056473e-01]
[508.54748535 267.32614136 0.83373499]	[518.73840332 339.16116333 0.89109528]	[441.83578491 341.71392822 0.83161557]	[421.29373169 444.44128418 0.88162035]	[421.3298645 554.6350708 0.86518419]	[588.05053711 339.09829712 0.83319086]	[616.24377441 441.82067871 0.86208487]	[623.78045654 546.98150635 0.87600803]	[521.26269531 544.37463379 0.72181845]	[480.13305664 544.40246582 0.6956749 ]	[480.34188843 706.1194458 0.87514234]	[4.82963989e+02 8.52335938e+02 8.43840897e-01]	[562.45471191 544.38128662 0.7124685 ]	[562.33892822 706.09033203 0.88874692]	[5.52070801e+02 8.54929810e+02 7.90552199e-01]	[498.25201416 254.46365356 0.93375659]	[523.75848389 254.35723877 0.94199228]	[480.11471558 256.9664917 0.92578059]	[544.29663086 251.86195374 0.9127233 ]	[5.62390564e+02 9.03559937e+02 8.37491989e-01]	[5.80289062e+02 8.93346191e+02 8.45158339e-01]	[5.41880188e+02 8.70213867e+02 7.98580527e-01]	[4.85378265e+02 8.95928894e+02 7.85410821e-01]	[4.67395020e+02 8.93263489e+02 7.60914862e-01]	[4.95622101e+02 8.67655945e+02 7.34472096e-01]
[511.01690674 267.31912231 0.83378845]	[518.7677002 339.16879272 0.89390606]	[441.85769653 341.70648193 0.82921654]	[421.31762695 446.88690186 0.87593925]	[421.3371582 552.12908936 0.86453533]	[588.08636475 339.10580444 0.83100855]	[616.2644043 441.83218384 0.86133051]	[621.41461182 546.95935059 0.87969059]	[521.28765869 544.37261963 0.72491211]	[480.15716553 544.39532471 0.70039243]	[480.35095215 706.1194458 0.87486684]	[4.82961761e+02 8.52320312e+02 8.46047640e-01]	[564.81781006 544.37872314 0.71192628]	[562.33868408 706.09490967 0.88772613]	[5.52069397e+02 8.54928528e+02 7.90859640e-01]	[500.63375854 254.46185303 0.93698561]	[523.77429199 254.35426331 0.94251513]	[480.13684082 256.9407959 0.92809248]	[544.30633545 251.85185242 0.91257286]	[5.62385132e+02 9.03551575e+02 8.36560726e-01]	[5.80285095e+02 8.93344666e+02 8.44025552e-01]	[5.41880310e+02 8.70214783e+02 8.00969243e-01]	[4.85379395e+02 8.95916931e+02 7.86566198e-01]	[4.67396301e+02 8.93254578e+02 7.61869431e-01]	[4.95619476e+02 8.67634705e+02 7.31289625e-01]
[511.02423096 267.30377197 0.83396542]	[518.77618408 339.16665649 0.89491302]	[441.87280273 341.70724487 0.82503432]	[421.35430908 444.44100952 0.87697816]	[421.35461426 552.12518311 0.86691248]	[588.08984375 339.0958252 0.83085811]	[616.23718262 441.82302856 0.86328566]	[621.38781738 546.9586792 0.8753103 ]	[521.25256348 541.89685059 0.72061253]	[480.1411438 541.90429688 0.69454306]	[480.35110474 706.09570312 0.87506926]	[4.82966553e+02 8.52308411e+02 8.44747007e-01]	[562.43359375 541.9029541 0.71331531]	[562.33325195 706.09313965 0.88588786]	[5.52075134e+02 8.54929932e+02 7.91112661e-01]	[500.64111328 254.454422 0.93757999]	[523.77966309 254.34339905 0.94010806]	[480.14736938 256.93374634 0.92726117]	[544.31573486 251.85343933 0.91274989]	[5.62386597e+02 9.03541748e+02 8.36435258e-01]	[5.80290161e+02 8.93341248e+02 8.45243454e-01]	[5.41879211e+02 8.70216553e+02 8.00098777e-01]	[4.85364319e+02 8.95913879e+02 7.85974741e-01]	[4.64948303e+02 8.93240784e+02 7.62097776e-01]	[4.95632263e+02 8.67619019e+02 7.33313143e-01]
[511.03338623 267.29318237 0.83417988]	[518.79315186 339.1673584 0.89756763]	[441.88476562 341.69354248 0.8241064 ]	[421.3717041 444.42150879 0.87731767]	[421.36917114 552.11706543 0.86339831]	[588.10113525 339.0987854 0.8311215 ]	[616.19543457 441.79464722 0.86490494]	[621.35955811 546.97174072 0.86554968]	[521.24053955 541.86785889 0.71802092]	[480.13900757 541.86914062 0.69350195]	[480.34268188 706.09588623 0.87447947]	[4.82961365e+02 8.52307739e+02 8.42986107e-01]	[562.41424561 541.87744141 0.71188343]	[562.33850098 706.08398438 0.88274521]	[5.52074341e+02 8.54926208e+02 7.91813254e-01]	[500.64993286 254.4467926 0.93890625]	[523.79156494 251.97888184 0.9377327 ]	[480.15994263 254.61592102 0.92885196]	[544.33563232 251.85987854 0.91382331]	[5.62385498e+02 9.03537720e+02 8.33047092e-01]	[5.80289551e+02 8.93337830e+02 8.43453109e-01]	[5.41876221e+02 8.70213867e+02 7.96049714e-01]	[4.85383636e+02 8.95919189e+02 7.85882354e-01]	[4.67398499e+02 8.93254333e+02 7.58860469e-01]	[4.95626190e+02 8.67609619e+02 7.27261066e-01]
[511.04284668 267.28799438 0.83433723]	[518.79223633 339.17623901 0.89571452]	[441.87713623 341.68603516 0.82580537]	[421.38562012 444.39678955 0.87824678]	[421.39434814 552.11297607 0.85689336]	[590.54852295 339.12173462 0.82989508]	[616.19110107 441.80703735 0.86313617]	[621.32629395 546.99841309 0.85432279]	[521.23162842 541.85015869 0.71845949]	[480.13845825 541.85479736 0.69482577]	[480.34460449 706.11309814 0.87363338]	[4.82964233e+02 8.52294983e+02 8.45407188e-01]	[562.40093994 541.86352539 0.71280473]	[562.33392334 706.07958984 0.88207465]	[5.52067383e+02 8.54918396e+02 7.92609215e-01]	[500.65441895 254.44032288 0.93892598]	[523.80584717 251.97418213 0.93690741]	[480.16259766 254.61100769 0.93168169]	[544.35327148 251.85926819 0.91242063]	[5.62378113e+02 9.03537781e+02 8.30024838e-01]	[5.80286621e+02 8.93340698e+02 8.40725303e-01]	[5.41872681e+02 8.70210388e+02 7.89731622e-01]	[4.85386963e+02 8.95917053e+02 7.85152376e-01]	[4.67403992e+02 8.93252747e+02 7.58557439e-01]	[4.95618103e+02 8.67594238e+02 7.26144195e-01]
[511.05059814 267.28799438 0.83451617]	[521.15783691 339.17944336 0.89688718]	[441.88143921 341.69512939 0.82521307]	[423.76828003 444.3815918 0.87398225]	[423.77279663 552.11230469 0.85394245]	[590.55999756 339.12216187 0.82899046]	[613.72662354 441.8057251 0.86218446]	[621.26538086 547.03009033 0.83660316]	[521.2333374 541.84082031 0.72022045]	[480.14157104 541.84118652 0.6963923 ]	[480.34844971 706.10040283 0.87765896]	[4.82962524e+02 8.52298462e+02 8.45338881e-01]	[562.39630127 541.86242676 0.71267265]	[562.33648682 706.07830811 0.8811996 ]	[5.52066284e+02 8.54911133e+02 7.93737173e-01]	[500.66009521 254.43530273 0.93880749]	[523.81542969 251.96572876 0.93528259]	[480.16958618 254.5871582 0.93184948]	[544.36248779 251.83961487 0.90679812]	[5.62364990e+02 9.01066650e+02 8.29950869e-01]	[5.80271790e+02 8.93336304e+02 8.38386357e-01]	[5.41874817e+02 8.70199341e+02 7.88633645e-01]	[4.85390472e+02 8.95917725e+02 7.85504758e-01]	[4.67406189e+02 8.93252991e+02 7.58757353e-01]	[4.95613281e+02 8.67596252e+02 7.25958705e-01]
[511.04476929 267.28414917 0.83459908]	[518.78704834 339.17388916 0.89550996]	[441.87054443 341.69219971 0.8281759 ]	[421.39810181 444.40499878 0.87608474]	[423.77874756 552.10638428 0.8525269 ]	[590.54595947 339.11700439 0.82923061]	[613.68493652 441.80023193 0.86388075]	[618.83380127 547.04730225 0.8299123 ]	[521.22967529 541.85443115 0.71991026]	[480.13034058 541.85845947 0.69450265]	[480.35391235 706.09020996 0.87513262]	[4.82964722e+02 8.52311646e+02 8.46386313e-01]	[562.39971924 541.87414551 0.71254683]	[562.34039307 706.08746338 0.88165277]	[5.52061951e+02 8.54921753e+02 7.94193268e-01]	[500.65835571 254.429245 0.93773216]	[523.815979 251.96147156 0.93584645]	[480.16973877 254.58207703 0.93277693]	[544.36706543 251.83847046 0.90674335]	[5.62374878e+02 9.01067505e+02 8.33351970e-01]	[5.80277466e+02 8.93333679e+02 8.39533508e-01]	[5.41866699e+02 8.70206116e+02 7.96474934e-01]	[4.85369568e+02 8.95918701e+02 7.85297453e-01]	[4.67394897e+02 8.93253296e+02 7.61046350e-01]	[4.95617981e+02 8.67620544e+02 7.33909249e-01]
[511.03753662 267.28479004 0.8343789 ]	[518.7868042 339.18347168 0.8947944 ]	[441.85928345 341.69885254 0.82979596]	[421.39080811 444.41729736 0.87426603]	[423.77618408 552.10797119 0.85338384]	[590.55718994 339.12664795 0.82826334]	[613.66845703 441.80514526 0.86526263]	[618.81018066 547.05584717 0.82738417]	[521.23071289 541.84442139 0.71987301]	[480.12533569 541.85272217 0.69270271]	[480.3522644 706.09320068 0.87505269]	[4.82963806e+02 8.52313110e+02 8.44126523e-01]	[562.40551758 541.85900879 0.71238482]	[562.33868408 706.09106445 0.88161939]	[5.52062927e+02 8.54914246e+02 7.95831323e-01]	[500.65359497 254.4234314 0.93622661]	[523.81311035 251.95811462 0.93643427]	[480.16644287 254.57936096 0.93329716]	[544.36639404 251.83517456 0.90601867]	[5.62376099e+02 9.01066101e+02 8.35416079e-01]	[5.80275330e+02 8.93330139e+02 8.40633988e-01]	[5.41868042e+02 8.70197510e+02 7.95324564e-01]	[4.85369385e+02 8.95923523e+02 7.85565257e-01]	[4.67394562e+02 8.93255066e+02 7.60658562e-01]	[4.95618408e+02 8.67617859e+02 7.32268572e-01]
[511.01834106 267.28451538 0.83415502]	[518.78314209 339.19055176 0.89402604]	[441.85836792 341.71142578 0.8296935 ]	[421.39227295 444.37869263 0.87853986]	[421.39205933 552.11773682 0.85705465]	[590.56066895 339.13180542 0.82718706]	[613.63739014 441.79949951 0.86604971]	[618.78442383 547.05603027 0.82514095]	[521.22143555 541.85638428 0.7184934 ]	[480.12216187 541.8651123 0.69204569]	[480.34866333 706.08911133 0.87623036]	[4.82963226e+02 8.52311279e+02 8.44470382e-01]	[562.39416504 541.86407471 0.71277034]	[562.33911133 706.0881958 0.88114035]	[5.52068237e+02 8.54916809e+02 7.95531809e-01]	[500.64361572 254.42549133 0.93542361]	[523.7989502 251.95629883 0.93776929]	[480.16189575 254.57714844 0.93143606]	[544.3614502 251.82818604 0.90571153]	[5.62376892e+02 9.01066711e+02 8.35278273e-01]	[5.80276672e+02 8.93328064e+02 8.41413438e-01]	[5.41871460e+02 8.70200745e+02 7.96422482e-01]	[4.85365631e+02 8.95918884e+02 7.86054909e-01]	[4.64951752e+02 8.93245361e+02 7.61591673e-01]	[4.95617859e+02 8.67616699e+02 7.32432067e-01]
[508.55056763 267.28942871 0.83399493]	[518.78295898 339.19284058 0.89364994]	[441.85437012 341.71276855 0.83057064]	[421.36843872 444.39562988 0.87868148]	[421.36630249 552.11456299 0.86413699]	[590.56976318 339.1348877 0.8267054 ]	[613.63043213 441.82711792 0.86033911]	[618.75189209 547.06835938 0.82169873]	[521.21801758 541.84466553 0.72128361]	[480.12036133 541.85144043 0.6940127 ]	[480.34631348 706.10015869 0.87437725]	[4.82960846e+02 8.52303284e+02 8.45895648e-01]	[562.39001465 541.86248779 0.71630365]	[562.33135986 706.10479736 0.87946773]	[5.52060974e+02 8.54919556e+02 7.95919597e-01]	[498.27267456 254.42349243 0.9332335 ]	[523.78479004 251.95835876 0.93808246]	[480.15582275 254.57566833 0.93025893]	[544.35211182 251.82199097 0.90676427]	[5.62391113e+02 9.01066650e+02 8.36116076e-01]	[5.80288086e+02 8.93319885e+02 8.42645824e-01]	[5.41862732e+02 8.70201050e+02 7.96064258e-01]	[4.85373505e+02 8.95916321e+02 7.87593246e-01]	[4.67395264e+02 8.93250916e+02 7.59997547e-01]	[4.95617218e+02 8.67611450e+02 7.31230736e-01]
[508.52432251 267.28710938 0.83537251]	[518.7623291 339.17581177 0.89218289]	[441.84771729 341.70230103 0.83311456]	[421.34469604 444.43051147 0.87628251]	[421.34796143 552.12634277 0.86673588]	[590.54138184 339.11978149 0.82853913]	[611.17681885 441.8152771 0.8623026 ]	[618.75195312 547.04516602 0.82473856]	[521.18365479 541.89099121 0.71750468]	[477.72293091 541.89709473 0.69138563]	[480.33908081 706.1015625 0.87098777]	[4.82957306e+02 8.52316467e+02 8.44763458e-01]	[562.36468506 544.33532715 0.71747202]	[562.31896973 706.11199951 0.87832713]	[5.52068848e+02 8.54919678e+02 7.94639170e-01]	[498.25201416 254.42044067 0.92856348]	[523.76971436 251.96589661 0.93793648]	[480.15078735 254.5813446 0.93090874]	[544.34191895 251.83830261 0.90960157]	[5.62390564e+02 9.01067749e+02 8.33339453e-01]	[5.80292664e+02 8.93326843e+02 8.41458261e-01]	[5.41866760e+02 8.70204285e+02 7.97447264e-01]	[4.85367432e+02 8.95917603e+02 7.87101626e-01]	[4.64951324e+02 8.93245544e+02 7.61045516e-01]	[4.95610626e+02 8.67627991e+02 7.31634021e-01]
[508.49893188 267.28598022 0.83627439]	[518.76312256 339.17266846 0.89286929]	[441.85736084 341.69714355 0.83147675]	[421.31744385 444.42593384 0.87798572]	[421.33789062 552.12426758 0.86522222]	[588.10107422 339.11889648 0.83009893]	[611.16156006 441.82113647 0.86367536]	[618.73907471 547.0345459 0.82610887]	[521.18322754 541.89117432 0.71637368]	[477.71832275 541.90649414 0.6894213 ]	[480.3432312 706.10614014 0.87264699]	[4.82954498e+02 8.52313049e+02 8.46417189e-01]	[562.36682129 544.3338623 0.71590728]	[562.31628418 706.11584473 0.87960142]	[5.52070190e+02 8.54922913e+02 7.94020295e-01]	[498.23742676 254.41558838 0.92655337]	[523.75970459 251.96730042 0.93698746]	[480.14761353 254.57577515 0.92942077]	[544.33673096 251.84042358 0.90858328]	[5.62395691e+02 9.03538330e+02 8.34182084e-01]	[5.80296814e+02 8.93330078e+02 8.43500137e-01]	[5.41865662e+02 8.70205566e+02 7.99250722e-01]	[4.85375214e+02 8.95914856e+02 7.87770569e-01]	[4.67395203e+02 8.93250732e+02 7.60988474e-01]	[4.95600647e+02 8.67621765e+02 7.30345368e-01]
[508.48440552 267.28369141 0.83469343]	[518.7678833 339.18704224 0.89253712]	[441.85812378 341.71194458 0.83029765]	[421.3012085 444.40472412 0.87954098]	[421.32043457 552.10748291 0.8694604 ]	[588.09985352 339.12600708 0.82996637]	[611.17327881 441.83139038 0.85924071]	[618.73913574 547.05114746 0.82421809]	[521.17504883 544.33422852 0.7157197 ]	[477.71380615 544.35211182 0.69203448]	[480.34436035 706.12304688 0.87049395]	[4.82951996e+02 8.52309998e+02 8.47594321e-01]	[562.36035156 544.35498047 0.71861053]	[562.30145264 706.11053467 0.87891817]	[5.52070068e+02 8.54915710e+02 7.95897067e-01]	[498.22357178 254.40724182 0.92198545]	[521.43286133 251.96139526 0.93372554]	[480.14111328 254.58314514 0.9294855 ]	[544.33270264 251.83198547 0.90491021]	[5.62382507e+02 9.01067627e+02 8.33828390e-01]	[5.80284546e+02 8.93329041e+02 8.40774596e-01]	[5.41871521e+02 8.70200256e+02 8.00515115e-01]	[4.85374237e+02 8.95914001e+02 7.88639903e-01]	[4.67394714e+02 8.93250916e+02 7.61848629e-01]	[4.95596100e+02 8.67619446e+02 7.30277240e-01]
[508.47418213 267.28826904 0.83554977]	[518.77301025 339.20782471 0.89073241]	[441.85864258 341.72964478 0.82916903]	[421.29049683 444.40252686 0.8782022 ]	[421.28192139 552.09210205 0.87767112]	[588.08947754 339.13619995 0.83064115]	[611.14746094 441.81048584 0.86719215]	[618.73022461 547.05987549 0.82324052]	[521.19488525 544.35412598 0.71995544]	[477.73291016 544.36981201 0.69758803]	[480.34155273 706.11450195 0.8687278 ]	[4.82941071e+02 8.52316956e+02 8.50378513e-01]	[562.37200928 544.37744141 0.72105062]	[562.309021 706.11090088 0.87939984]	[5.52076660e+02 8.54891785e+02 7.97913194e-01]	[498.20837402 254.40516663 0.91959584]	[521.425354 251.95864868 0.93400204]	[480.13504028 254.58795166 0.92719883]	[544.32440186 251.82498169 0.90483099]	[5.62375244e+02 9.03533081e+02 8.32757473e-01]	[5.80280884e+02 8.93329529e+02 8.41563106e-01]	[5.41881714e+02 8.70173950e+02 7.92256534e-01]	[4.85375580e+02 8.95927185e+02 7.86877811e-01]	[4.64954102e+02 8.93255615e+02 7.62281358e-01]	[4.93116089e+02 8.67604614e+02 7.27529228e-01]
[508.4727478 267.28738403 0.83531106]	[518.77563477 339.20834351 0.89393437]	[441.85644531 341.7182312 0.82915431]	[421.27368164 444.43533325 0.87659752]	[421.23934937 552.06085205 0.877837 ]	[588.09106445 339.14105225 0.83126521]	[611.15258789 441.84317017 0.8606956 ]	[618.73327637 547.06011963 0.8219927 ]	[521.17114258 544.33203125 0.71984649]	[477.70748901 544.340271 0.69608772]	[480.3397522 706.10186768 0.86929321]	[4.82952972e+02 8.52333191e+02 8.45806658e-01]	[562.35675049 544.35858154 0.72337568]	[562.30712891 706.12091064 0.88126719]	[5.52082214e+02 8.54897400e+02 7.97544301e-01]	[498.20483398 254.40597534 0.9189198 ]	[521.4197998 251.95982361 0.93278086]	[480.13021851 254.59742737 0.92496252]	[544.30426025 251.83822632 0.90682518]	[5.62366882e+02 9.03537598e+02 8.34943771e-01]	[5.80274170e+02 8.93335999e+02 8.43299568e-01]	[5.41885132e+02 8.70179810e+02 7.93861151e-01]	[4.85379547e+02 8.95928040e+02 7.85480320e-01]	[4.67398743e+02 8.93264221e+02 7.61378706e-01]	[4.95602234e+02 8.67633362e+02 7.32374966e-01]
[508.45141602 267.28649902 0.83628029]	[518.7755127 339.20080566 0.89540678]	[441.85153198 341.7003479 0.83264625]	[421.27008057 444.36572266 0.88564134]	[421.1965332 549.5579834 0.88265949]	[588.0925293 339.13919067 0.83163375]	[611.13842773 441.83401489 0.86540717]	[618.74609375 549.4909668 0.82378018]	[521.16705322 544.35339355 0.71632439]	[477.69442749 544.35003662 0.69001323]	[480.3387146 706.12042236 0.87120211]	[4.82952820e+02 8.52333557e+02 8.44286203e-01]	[562.35888672 544.38671875 0.7217325 ]	[562.29675293 706.12524414 0.88352644]	[5.52075562e+02 8.54907959e+02 7.96861589e-01]	[498.19204712 254.40037537 0.91679049]	[521.40649414 251.95585632 0.93328518]	[480.12918091 254.59147644 0.92167199]	[544.29766846 251.83181763 0.90558183]	[5.62382568e+02 9.03543823e+02 8.37002397e-01]	[5.80278076e+02 8.93333557e+02 8.42566967e-01]	[5.41878540e+02 8.70183533e+02 7.96708882e-01]	[4.85364380e+02 8.95932129e+02 7.83990741e-01]	[4.64947754e+02 8.93258545e+02 7.62557030e-01]	[4.95609528e+02 8.67641296e+02 7.31452107e-01]
[506.02334595 267.29388428 0.8369534 ]	[518.75427246 339.19851685 0.8940286 ]	[441.82641602 341.71615601 0.83586884]	[421.25674438 444.35449219 0.88980639]	[421.16220093 549.54748535 0.88146859]	[588.08068848 339.13748169 0.83316749]	[611.097229 441.76589966 0.8752948 ]	[618.74121094 547.06134033 0.82454896]	[521.1663208 544.38439941 0.71598542]	[477.6835022 544.38793945 0.68897671]	[480.34484863 708.51409912 0.87171221]	[4.82956848e+02 8.52336914e+02 8.43538165e-01]	[562.36047363 544.40808105 0.72173214]	[562.29412842 706.12097168 0.8829208 ]	[5.52088013e+02 8.57375305e+02 7.92459249e-01]	[498.17709351 254.39955139 0.91274738]	[521.38494873 251.95855713 0.93387008]	[480.12509155 256.93032837 0.92254668]	[544.2833252 251.84947205 0.90924352]	[5.62383057e+02 9.03561523e+02 8.37782741e-01]	[5.80282043e+02 8.93346985e+02 8.42432797e-01]	[5.41891968e+02 8.70215088e+02 8.02656889e-01]	[4.85359161e+02 8.95931946e+02 7.82846034e-01]	[4.64943604e+02 8.93258545e+02 7.62813151e-01]	[4.95613556e+02 8.67649353e+02 7.34188437e-01]
[505.99938965 267.28198242 0.84072864]	[518.70233154 339.1751709 0.88885701]	[441.80337524 341.73632812 0.83604163]	[421.24523926 444.38772583 0.88719195]	[421.14199829 549.54144287 0.88407928]	[588.02593994 339.09671021 0.83768749]	[611.09814453 441.80725098 0.86710334]	[618.74572754 547.06018066 0.82568312]	[518.78485107 544.44268799 0.70988679]	[477.65704346 544.44610596 0.68828493]	[482.71099854 708.52069092 0.8733449 ]	[4.82944061e+02 8.52323059e+02 8.51693213e-01]	[562.35620117 544.4486084 0.71862751]	[562.28649902 706.13964844 0.88659167]	[5.52125488e+02 8.59938110e+02 7.81907022e-01]	[498.16217041 254.40145874 0.90991312]	[521.35168457 251.96058655 0.93397057]	[480.11865234 256.94708252 0.92492908]	[541.90124512 251.86283875 0.91758323]	[5.62421936e+02 9.03621765e+02 8.39872003e-01]	[5.80318481e+02 8.93375671e+02 8.43389869e-01]	[5.41916199e+02 8.70282776e+02 8.00910413e-01]	[4.85377869e+02 8.95941406e+02 7.74981856e-01]	[4.64954010e+02 8.93267944e+02 7.55946994e-01]	[4.93114960e+02 8.67626099e+02 7.35302687e-01]
[505.94021606 267.27630615 0.84872079]	[518.65911865 339.16244507 0.88295442]	[441.78359985 341.72155762 0.83863616]	[421.21606445 444.37069702 0.8916775 ]	[418.80136108 549.54663086 0.8818956 ]	[587.97949219 339.09164429 0.83625776]	[611.08850098 441.82434082 0.86182147]	[618.74053955 547.06433105 0.82299936]	[518.76922607 544.45953369 0.70732415]	[477.64599609 544.46972656 0.68446022]	[480.37387085 708.54956055 0.87261188]	[4.82944794e+02 8.52347412e+02 8.48785996e-01]	[562.34515381 544.4574585 0.71912611]	[562.27648926 708.49304199 0.88574708]	[5.52126831e+02 8.59940063e+02 7.81731963e-01]	[498.11621094 254.39254761 0.90101254]	[521.31341553 251.96424866 0.93463349]	[477.72555542 256.92999268 0.92421257]	[541.8684082 251.89317322 0.92753875]	[5.62419250e+02 9.03607239e+02 8.39068174e-01]	[5.80319946e+02 8.93366760e+02 8.43903959e-01]	[5.41920898e+02 8.70281250e+02 8.05290937e-01]	[4.85351074e+02 8.95945679e+02 7.78775871e-01]	[4.64934448e+02 8.93271301e+02 7.65237391e-01]	[4.93124542e+02 8.67651367e+02 7.40513146e-01]
[505.8895874 264.80645752 0.85658145]	[516.22253418 339.17044067 0.87846482]	[441.76931763 341.73712158 0.83760142]	[421.18328857 444.39700317 0.88941765]	[418.79937744 549.56494141 0.88051647]	[585.54541016 339.08886719 0.84058791]	[608.6418457 441.79562378 0.86917204]	[618.73339844 549.49194336 0.82088298]	[518.74676514 544.4720459 0.70450258]	[477.63726807 544.48406982 0.68263036]	[480.37216187 708.5612793 0.87172425]	[4.82944336e+02 8.52352722e+02 8.49410832e-01]	[562.3236084 544.47332764 0.7176221 ]	[562.25891113 708.49993896 0.88372409]	[5.52122437e+02 8.59967346e+02 7.82024264e-01]	[495.67474365 254.38432312 0.89613789]	[521.28833008 251.96957397 0.93428135]	[477.70767212 254.59266663 0.92619109]	[541.84942627 251.9039917 0.93222475]	[5.62415283e+02 9.03624756e+02 8.36344957e-01]	[5.80314270e+02 8.93379944e+02 8.40614617e-01]	[5.44307617e+02 8.70301514e+02 8.07301044e-01]	[4.85356476e+02 8.95949890e+02 7.78782666e-01]	[4.64938904e+02 8.93276672e+02 7.65584171e-01]	[4.93119263e+02 8.67659668e+02 7.40543246e-01]
[505.86785889 267.27120972 0.8581202 ]	[516.19207764 339.18591309 0.87482524]	[441.7456665 341.75610352 0.83638734]	[421.15463257 444.3991394 0.88556182]	[418.78234863 549.59191895 0.8774488 ]	[585.52886963 339.09829712 0.8419717 ]	[608.63293457 441.82080078 0.86618584]	[616.27215576 547.05059814 0.8231163 ]	[518.71148682 544.49438477 0.69696772]	[477.59140015 546.93811035 0.67428416]	[480.36871338 708.56237793 0.87316769]	[4.82946533e+02 8.52361816e+02 8.48412395e-01]	[562.30535889 544.49151611 0.71481621]	[562.26220703 708.49066162 0.88535953]	[5.52125366e+02 8.59953735e+02 7.82129705e-01]	[495.64126587 254.39546204 0.89556307]	[521.25982666 251.96824646 0.93239927]	[477.66531372 254.61521912 0.92007852]	[541.84686279 251.85943604 0.92123824]	[5.62408630e+02 9.03612732e+02 8.37449610e-01]	[5.80311951e+02 8.93377258e+02 8.41011107e-01]	[5.41924622e+02 8.70298950e+02 8.10081184e-01]	[4.82945770e+02 8.95947205e+02 7.78383911e-01]	[4.64933624e+02 8.93278076e+02 7.67902017e-01]	[4.93126038e+02 8.67672974e+02 7.41385818e-01]
[503.44265747 264.79803467 0.87258404]	[516.14733887 339.20178223 0.86899334]	[441.71228027 341.77957153 0.83510548]	[418.79486084 444.43588257 0.87986487]	[418.77832031 552.0703125 0.87747967]	[585.50012207 339.09420776 0.84700227]	[608.62084961 441.85253906 0.86702549]	[616.23413086 547.0579834 0.82314241]	[518.69403076 544.4876709 0.69388682]	[475.16381836 546.93060303 0.67020345]	[480.35760498 708.56268311 0.87492669]	[4.82951080e+02 8.52374695e+02 8.47876847e-01]	[562.29425049 544.48303223 0.71135736]	[562.23760986 708.49810791 0.88171899]	[5.52116455e+02 8.59979187e+02 7.83519328e-01]	[493.13168335 254.38977051 0.88785541]	[521.20117188 251.9727478 0.92194712]	[477.61560059 254.59719849 0.90472019]	[541.81115723 251.87193298 0.91860104]	[5.62408447e+02 9.03620789e+02 8.36641669e-01]	[5.80306641e+02 8.93384705e+02 8.40718746e-01]	[5.41922974e+02 8.70316040e+02 8.14579487e-01]	[4.82941681e+02 8.95943054e+02 7.80933499e-01]	[4.64929932e+02 8.93274353e+02 7.70623922e-01]	[4.93125153e+02 8.67683655e+02 7.46184826e-01]
[503.44207764 264.79650879 0.87356853]	[516.15142822 339.1953125 0.87066835]	[441.71548462 341.76071167 0.83850926]	[418.79571533 444.40942383 0.88478535]	[418.77749634 552.06433105 0.87765783]	[585.49102783 339.09347534 0.84700865]	[608.6192627 441.83901978 0.87009114]	[616.24224854 547.06256104 0.82384169]	[518.70111084 544.49005127 0.69608796]	[475.16934204 546.93212891 0.67173034]	[480.35568237 708.56860352 0.8757714 ]	[4.82949921e+02 8.52376709e+02 8.47472787e-01]	[562.30187988 544.48724365 0.71450353]	[562.23596191 708.50177002 0.88246804]	[5.52117371e+02 8.59980347e+02 7.83775628e-01]	[493.13143921 254.38851929 0.88775492]	[521.20172119 251.97203064 0.92241746]	[477.61465454 254.59779358 0.90636289]	[541.81207275 251.87060547 0.9194364 ]	[5.62406799e+02 9.03619446e+02 8.35536420e-01]	[5.80307373e+02 8.93383667e+02 8.40468287e-01]	[5.41922668e+02 8.70315918e+02 8.16866517e-01]	[4.82926666e+02 8.95947693e+02 7.82081008e-01]	[4.64916931e+02 8.93273071e+02 7.72229075e-01]	[4.95596558e+02 8.67690369e+02 7.41564751e-01]
[503.39932251 264.78405762 0.88049644]	[513.64593506 339.20074463 0.86567259]	[441.67379761 341.78424072 0.83592188]	[418.78530884 446.94259644 0.87402374]	[418.77194214 552.06835938 0.87762427]	[585.45837402 339.08395386 0.84550077]	[608.59375 441.81091309 0.87897146]	[616.20037842 547.06030273 0.82118279]	[518.66864014 544.45959473 0.68996251]	[475.1288147 544.47735596 0.66875947]	[480.33004761 708.58465576 0.87112594]	[4.82957062e+02 8.52364258e+02 8.43105495e-01]	[562.27893066 544.45495605 0.71298009]	[562.21929932 708.49261475 0.87736529]	[5.52104858e+02 8.57464478e+02 7.86635995e-01]	[493.05679321 254.38146973 0.88090521]	[518.79772949 251.95874023 0.90816623]	[475.14703369 254.59934998 0.89511675]	[541.75061035 251.90612793 0.91532665]	[5.62398743e+02 9.03597839e+02 8.35935473e-01]	[5.80292419e+02 8.93368652e+02 8.41832459e-01]	[5.41914124e+02 8.70274170e+02 8.16199064e-01]	[4.82939026e+02 8.95944092e+02 7.81203747e-01]	[4.64930847e+02 8.93271240e+02 7.68541694e-01]	[4.95607361e+02 8.67659363e+02 7.36509204e-01]
[503.31509399 264.78396606 0.88874406]	[511.09436035 339.20587158 0.86685896]	[439.26638794 341.81686401 0.83334988]	[418.7305603 449.47637939 0.87119508]	[418.75189209 552.08001709 0.87574697]	[585.40686035 339.08679199 0.85167426]	[608.49713135 441.76721191 0.89074999]	[613.62744141 547.02844238 0.82890874]	[518.64202881 546.94458008 0.68361932]	[475.11630249 546.9574585 0.66926259]	[480.26016235 708.61352539 0.86694825]	[4.82945831e+02 8.52384766e+02 8.45970988e-01]	[562.24389648 546.94445801 0.70358074]	[559.80157471 708.53155518 0.8643983 ]	[5.52105652e+02 8.59933533e+02 7.86684692e-01]	[487.9744873 254.4034729 0.89337027]	[518.68225098 251.95262146 0.88747507]	[472.57736206 256.96228027 0.88398159]	[539.31048584 251.97006226 0.92397606]	[5.62385010e+02 9.03586792e+02 8.36723566e-01]	[5.80278992e+02 8.93369202e+02 8.40126395e-01]	[5.44311951e+02 8.70292480e+02 8.16954613e-01]	[4.82931915e+02 8.95929138e+02 7.87589788e-01]	[4.64929504e+02 8.93265015e+02 7.73058295e-01]	[4.93126709e+02 8.67687378e+02 7.39596605e-01]
[503.27740479 264.77008057 0.88873792]	[511.06674194 339.20431519 0.8701759 ]	[439.23861694 341.80209351 0.83677179]	[418.68490601 446.95373535 0.87043625]	[418.72909546 552.08435059 0.87295431]	[585.3895874 339.09994507 0.85167408]	[606.08843994 441.79672241 0.89689946]	[611.1260376 547.03399658 0.83366448]	[516.22064209 546.93292236 0.68292981]	[475.10931396 546.9508667 0.66889888]	[480.24111938 708.66430664 0.85437089]	[4.82947784e+02 8.54797729e+02 8.44985247e-01]	[559.84228516 546.9307251 0.69843179]	[559.77496338 708.53735352 0.86280459]	[5.52109192e+02 8.59940796e+02 7.86862075e-01]	[485.49490356 254.40327454 0.89846742]	[516.22235107 251.94692993 0.87718278]	[470.04522705 256.98803711 0.88144559]	[539.26403809 254.34658813 0.92781651]	[5.62373169e+02 9.03587097e+02 8.38052273e-01]	[5.80272644e+02 8.93373596e+02 8.39519978e-01]	[5.44327271e+02 8.70295532e+02 8.17996442e-01]	[4.82927643e+02 8.95932739e+02 7.85177648e-01]	[4.64927094e+02 8.93269470e+02 7.72130966e-01]	[4.95597351e+02 8.70106995e+02 7.43837953e-01]
[503.24667358 264.77313232 0.88725179]	[508.53063965 339.20074463 0.87816685]	[439.18231201 341.81619263 0.83280146]	[418.70172119 446.94024658 0.87462497]	[418.69726562 552.11553955 0.87091285]	[582.96881104 339.09164429 0.8500728 ]	[606.03723145 441.8576355 0.8989318 ]	[611.06939697 547.06390381 0.8336733 ]	[516.16625977 544.43334961 0.67986208]	[475.06869507 544.47149658 0.66387063]	[480.18197632 711.14361572 0.83938217]	[4.82940125e+02 8.54804016e+02 8.48051727e-01]	[559.79064941 544.41827393 0.69008237]	[559.75646973 708.53167725 0.85662949]	[5.52110168e+02 8.57458435e+02 7.88053155e-01]	[485.43774414 254.38459778 0.90870333]	[516.20123291 251.91880798 0.87203705]	[467.46508789 256.96051025 0.88424128]	[539.23455811 254.33984375 0.92036045]	[5.62374207e+02 9.03575256e+02 8.37115288e-01]	[5.80274414e+02 8.93362000e+02 8.43098342e-01]	[5.44325317e+02 8.70272705e+02 8.17514777e-01]	[4.82916626e+02 8.95932678e+02 7.87027597e-01]	[4.64914581e+02 8.93265869e+02 7.75200307e-01]	[4.95597870e+02 8.70111633e+02 7.45958805e-01]
[500.85235596 264.75115967 0.89033204]	[508.46746826 339.20767212 0.88546598]	[439.146698 341.81124878 0.83076817]	[418.66482544 446.91519165 0.87235135]	[418.6690979 552.09545898 0.86632234]	[582.92889404 339.09896851 0.84826303]	[606.00164795 441.73846436 0.90860474]	[608.63317871 547.06976318 0.83650786]	[516.10644531 544.40802002 0.67661428]	[472.552948 544.4375 0.65791768]	[480.18154907 708.70599365 0.84606272]	[4.82937683e+02 8.54825562e+02 8.45843852e-01]	[559.74285889 544.39941406 0.68519258]	[559.74285889 708.52722168 0.85547823]	[5.52112122e+02 8.57457825e+02 7.87904680e-01]	[485.35675049 254.3785553 0.91662425]	[513.64453125 251.90786743 0.86708534]	[467.412323 256.95715332 0.8819024 ]	[539.16357422 251.94406128 0.90102184]	[5.62364807e+02 9.03567810e+02 8.35612476e-01]	[5.80269653e+02 8.93358154e+02 8.41521323e-01]	[5.44320923e+02 8.70277710e+02 8.18327665e-01]	[4.82917969e+02 8.95936829e+02 7.86216259e-01]	[4.64913971e+02 8.93272339e+02 7.74844527e-01]	[4.95603546e+02 8.70131470e+02 7.48498797e-01]
[500.79052734 264.75482178 0.88827997]	[505.99920654 339.22198486 0.88839167]	[439.09936523 341.80514526 0.82449299]	[418.62023926 444.38757324 0.88518375]	[418.63482666 549.56915283 0.86892039]	[582.90997314 339.10638428 0.84805715]	[605.98382568 441.77462769 0.90959251]	[608.6027832 547.04956055 0.84471065]	[513.61346436 544.40789795 0.67668158]	[470.02648926 544.43890381 0.66151839]	[480.17739868 708.70812988 0.84437305]	[4.82923950e+02 8.54834412e+02 8.47527742e-01]	[559.71258545 544.39544678 0.68185139]	[559.71600342 708.52044678 0.85120857]	[5.52108459e+02 8.57456116e+02 7.87750125e-01]	[482.93637085 254.37948608 0.92708337]	[513.56384277 251.91390991 0.86799109]	[464.9286499 256.93453979 0.88481921]	[536.66125488 251.93629456 0.88759571]	[5.62367432e+02 9.03572327e+02 8.36792350e-01]	[5.80270386e+02 8.93359253e+02 8.44065547e-01]	[5.44322021e+02 8.70279968e+02 8.14673781e-01]	[4.82926392e+02 8.95945862e+02 7.83223867e-01]	[4.64917755e+02 8.93284241e+02 7.71912217e-01]	[4.93117432e+02 8.70139465e+02 7.49638438e-01]
[500.72872925 264.756073 0.88168329]	[505.94775391 339.23730469 0.89370221]	[436.69070435 341.82241821 0.81870961]	[418.58044434 444.36993408 0.88320196]	[418.59710693 549.55633545 0.86309719]	[582.86865234 339.1137085 0.85147345]	[605.96630859 441.78521729 0.91376781]	[608.58666992 546.97692871 0.85881054]	[513.56713867 544.43945312 0.67243946]	[469.96786499 544.46563721 0.65829587]	[480.17254639 711.14355469 0.84077168]	[4.82929016e+02 8.54830261e+02 8.46185088e-01]	[557.23468018 544.42163086 0.67849344]	[559.7154541 708.56286621 0.84547251]	[5.52101685e+02 8.59939697e+02 7.87288845e-01]	[482.86248779 254.37113953 0.94090438]	[511.04251099 251.90274048 0.87292272]	[464.84176636 254.60974121 0.90389079]	[534.12261963 251.89256287 0.86745763]	[5.62370850e+02 9.03587280e+02 8.38020802e-01]	[5.80276489e+02 8.93372314e+02 8.45632493e-01]	[5.44314575e+02 8.70292358e+02 8.17684650e-01]	[4.82930542e+02 8.95937256e+02 7.83461332e-01]	[4.64920532e+02 8.93278625e+02 7.72735238e-01]	[4.93116852e+02 8.70135193e+02 7.50404596e-01]
[500.63485718 264.78643799 0.86368352]	[505.91403198 339.24810791 0.89763087]	[436.65570068 341.82672119 0.81524259]	[418.53067017 444.40820312 0.86293042]	[418.53665161 552.090271 0.84330124]	[582.85266113 339.13140869 0.85075557]	[605.93292236 441.76702881 0.91543841]	[608.54626465 546.9942627 0.8627013 ]	[511.06359863 546.93463135 0.6740309 ]	[467.45523071 546.95050049 0.66210663]	[480.14407349 711.15625 0.83526343]	[4.82926117e+02 8.54837036e+02 8.47201109e-01]	[557.19250488 544.47216797 0.67375177]	[559.68560791 708.55712891 0.83652556]	[5.52115967e+02 8.59933594e+02 7.85740554e-01]	[482.78549194 254.38388062 0.94682753]	[508.50195312 251.91201782 0.88621575]	[464.83676147 256.95571899 0.89058203]	[531.60266113 251.93247986 0.87587649]	[5.62362793e+02 9.03580200e+02 8.36766899e-01]	[5.80272400e+02 8.93364136e+02 8.44403625e-01]	[5.44334778e+02 8.70284851e+02 8.06481063e-01]	[4.82931305e+02 8.95948914e+02 7.81319320e-01]	[4.64921234e+02 8.93287781e+02 7.69910336e-01]	[4.93108887e+02 8.70146423e+02 7.55568504e-01]
[498.222229 264.77816772 0.86230958]	[503.50073242 339.24301147 0.90680045]	[436.60144043 341.80847168 0.81214094]	[416.10256958 444.40087891 0.85947669]	[416.12405396 552.09686279 0.83689761]	[582.81420898 339.12158203 0.85133332]	[605.90118408 441.73657227 0.91692585]	[608.51837158 546.99328613 0.86614609]	[511.01858521 546.95898438 0.67408234]	[467.39358521 546.97174072 0.66410315]	[480.12741089 711.2088623 0.82872266]	[4.82925598e+02 8.54833374e+02 8.48880351e-01]	[554.69763184 544.49047852 0.6676318 ]	[559.68554688 708.58728027 0.84071589]	[5.52107788e+02 8.57462280e+02 7.86988735e-01]	[482.73083496 254.376297 0.94632471]	[508.45437622 251.91056824 0.8894515 ]	[462.44042969 254.61962891 0.9018389 ]	[529.05157471 251.95050049 0.8788873 ]	[5.62355225e+02 9.03570984e+02 8.34537864e-01]	[5.80265930e+02 8.93363342e+02 8.41350377e-01]	[5.44331360e+02 8.70276978e+02 8.09661031e-01]	[4.82943359e+02 8.95968018e+02 7.73858368e-01]	[4.64929321e+02 8.93304382e+02 7.63435304e-01]	[4.93110382e+02 8.70138733e+02 7.56535590e-01]
[498.19064331 264.78585815 0.858266 ]	[503.45419312 339.22344971 0.91847038]	[434.11685181 341.76998901 0.80945992]	[416.05712891 444.43902588 0.83997142]	[416.07614136 554.63342285 0.83039534]	[582.75634766 339.11160278 0.84442008]	[603.52386475 441.76022339 0.9180854 ]	[606.10540771 547.02099609 0.870341 ]	[508.48120117 546.93365479 0.68527913]	[464.88494873 546.94506836 0.6778543 ]	[480.10751343 711.13250732 0.82948464]	[4.82918274e+02 8.54845337e+02 8.50719154e-01]	[552.14251709 544.46398926 0.66935843]	[557.24273682 708.56463623 0.83841085]	[5.52100464e+02 8.59936401e+02 7.87169278e-01]	[480.38336182 254.38188171 0.94639087]	[506.02426147 251.91925049 0.89174533]	[462.381073 256.96011353 0.92384005]	[529.02410889 251.95574951 0.8762818 ]	[5.62359009e+02 9.03576538e+02 8.35455894e-01]	[5.80265503e+02 8.93366943e+02 8.40848446e-01]	[5.44332275e+02 8.70291931e+02 8.10515881e-01]	[4.82938873e+02 8.95969543e+02 7.74105608e-01]	[4.64927094e+02 8.93308533e+02 7.63608992e-01]	[4.93104126e+02 8.70147034e+02 7.62089312e-01]
[495.69747925 264.7824707 0.84908009]	[503.40878296 339.23175049 0.92454821]	[434.05480957 341.79940796 0.79583436]	[413.53613281 446.88793945 0.82284898]	[416.01367188 554.65460205 0.8225134 ]	[580.29174805 339.09786987 0.84127504]	[603.47088623 441.77401733 0.91539282]	[606.07629395 547.05023193 0.87085223]	[505.97427368 546.94250488 0.69859618]	[462.42150879 546.93994141 0.68994087]	[480.1161499 711.12036133 0.83355647]	[4.82917267e+02 8.54824036e+02 8.53609741e-01]	[549.57769775 544.48052979 0.67218 ]	[557.23266602 708.56652832 0.83555084]	[5.52103943e+02 8.57466980e+02 7.87898004e-01]	[480.33383179 254.38574219 0.94692564]	[505.92102051 251.93107605 0.90534961]	[462.30645752 256.9493103 0.92074174]	[526.50286865 254.33813477 0.89039063]	[5.62373779e+02 9.03569397e+02 8.37537587e-01]	[5.80275085e+02 8.93360535e+02 8.44461381e-01]	[5.44329773e+02 8.70279358e+02 8.09487879e-01]	[4.85350464e+02 8.95951355e+02 7.79208183e-01]	[4.64934509e+02 8.93291931e+02 7.67525852e-01]	[4.93101379e+02 8.70122192e+02 7.56981552e-01]
[495.59609985 264.76846313 0.84365803]	[503.33929443 339.21658325 0.93184221]	[431.52667236 341.79992676 0.78950489]	[413.48989868 446.88409424 0.81999254]	[413.50042725 554.66546631 0.81479371]	[577.7822876 339.07565308 0.83546895]	[603.43676758 441.82470703 0.91084951]	[606.03192139 547.02386475 0.87650192]	[505.90286255 544.4788208 0.70928383]	[462.34683228 544.46533203 0.69716316]	[477.71377563 708.6895752 0.83478177]	[4.82910950e+02 8.54842346e+02 8.54208887e-01]	[549.51361084 544.4753418 0.68075955]	[557.16088867 708.55010986 0.83703256]	[5.52109741e+02 8.59927612e+02 7.88744569e-01]	[480.28048706 254.38699341 0.94968855]	[503.46670532 251.93696594 0.91482794]	[462.21731567 254.61274719 0.92747939]	[526.42034912 251.97386169 0.90435618]	[5.62378296e+02 9.03577393e+02 8.36476803e-01]	[5.80282166e+02 8.93357788e+02 8.44286680e-01]	[5.44340820e+02 8.70278381e+02 8.07349980e-01]	[4.85355560e+02 8.95969055e+02 7.77061760e-01]	[4.64934509e+02 8.93307129e+02 7.69357741e-01]	[4.93085144e+02 8.70126587e+02 7.59476304e-01]
[493.03988647 264.78781128 0.83718944]	[503.27120972 339.21835327 0.93121219]	[428.98101807 341.78598022 0.79108804]	[408.45205688 446.94485474 0.81207943]	[410.94888306 554.65258789 0.81353253]	[575.22808838 339.09902954 0.83119881]	[603.39276123 441.84008789 0.91097152]	[606.00537109 547.0166626 0.87732065]	[503.49731445 546.96826172 0.71424937]	[462.30780029 546.96282959 0.69743311]	[477.66781616 708.66412354 0.84029424]	[4.82928680e+02 8.54826782e+02 8.52294385e-01]	[547.04602051 546.95684814 0.68418461]	[554.69781494 708.55010986 0.84029603]	[5.52100037e+02 8.59927734e+02 7.87843943e-01]	[480.20236206 254.40493774 0.94353431]	[503.36489868 251.95036316 0.93339288]	[459.81085205 256.95175171 0.93747461]	[523.98529053 254.3525238 0.92719549]	[5.62381470e+02 9.03574829e+02 8.36434603e-01]	[5.80285950e+02 8.93353210e+02 8.43162954e-01]	[5.44327576e+02 8.70281555e+02 8.01153660e-01]	[4.85351929e+02 8.95961853e+02 7.77304649e-01]	[4.64931976e+02 8.93296021e+02 7.68178165e-01]	[4.93129059e+02 8.70120544e+02 7.58281946e-01]
[490.52432251 267.27059937 0.83347166]	[500.87841797 339.21737671 0.92813027]	[428.91165161 341.78317261 0.79452866]	[405.88955688 446.90927124 0.83009511]	[405.86004639 554.64282227 0.82588118]	[575.14123535 339.10333252 0.8265242 ]	[603.27508545 441.79537964 0.89813745]	[605.96087646 546.94769287 0.89167434]	[503.44454956 547.01281738 0.71863735]	[462.26361084 547.00219727 0.69788051]	[477.62271118 708.67919922 0.83882862]	[4.82909515e+02 8.54834534e+02 8.53533566e-01]	[546.97601318 547.00756836 0.68965077]	[554.66278076 708.58612061 0.84385389]	[5.52122375e+02 8.59929382e+02 7.85516798e-01]	[480.13500977 254.41723633 0.93388689]	[503.31289673 251.96282959 0.93728459]	[459.71072388 256.94207764 0.9449327 ]	[523.94622803 251.96998596 0.9306801 ]	[5.62371094e+02 9.03572693e+02 8.33022654e-01]	[5.80279480e+02 8.93355591e+02 8.41832161e-01]	[5.44348267e+02 8.70287598e+02 7.99961686e-01]	[4.85354950e+02 8.95953857e+02 7.75249958e-01]	[4.64924927e+02 8.93293884e+02 7.65802920e-01]	[4.93091034e+02 8.70120178e+02 7.53181815e-01]
[487.96099854 267.2935791 0.83774281]	[500.80056763 339.22946167 0.92001116]	[426.35391235 341.8074646 0.80067837]	[403.38577271 446.89297485 0.8435145 ]	[403.3223877 554.64697266 0.84756052]	[572.58734131 339.10839844 0.82825249]	[600.8260498 441.83657837 0.87731785]	[605.92071533 546.95507812 0.8913905 ]	[503.3732605 546.99523926 0.72466803]	[462.203125 546.99414062 0.69964659]	[477.60192871 708.69226074 0.83054173]	[4.82919952e+02 8.54839966e+02 8.51587534e-01]	[544.53363037 546.97509766 0.69651467]	[554.6539917 708.57855225 0.84167737]	[5.52132141e+02 8.59939087e+02 7.85108089e-01]	[477.69818115 254.42869568 0.92673522]	[500.91107178 251.96806335 0.94040382]	[459.64907837 256.93991089 0.93129367]	[523.83691406 251.88014221 0.92311984]	[5.62366272e+02 9.03572937e+02 8.36564779e-01]	[5.80278992e+02 8.93355469e+02 8.45873594e-01]	[5.44356506e+02 8.70289307e+02 8.00447822e-01]	[4.85366913e+02 8.95954712e+02 7.73586571e-01]	[4.64937225e+02 8.93294006e+02 7.66297698e-01]	[4.93114136e+02 8.70121399e+02 7.53666162e-01]
[485.40658569 267.32015991 0.85169303]	[500.69628906 339.23486328 0.90754402]	[423.81582642 341.81951904 0.80623782]	[403.31826782 444.42214966 0.86220306]	[403.26596069 552.14862061 0.85313207]	[570.04064941 339.12069702 0.83124793]	[598.29632568 441.73422241 0.87148124]	[603.50109863 546.96264648 0.89063382]	[503.30670166 546.93798828 0.72588956]	[459.80917358 546.94720459 0.70389402]	[475.14080811 711.13031006 0.82320762]	[4.82935974e+02 8.54843445e+02 8.50089908e-01]	[544.48626709 544.47253418 0.70185101]	[552.1116333 708.61907959 0.8410567 ]	[5.49594788e+02 8.57410522e+02 7.95492113e-01]	[475.16394043 254.4131012 0.90328789]	[500.81210327 254.33407593 0.93567175]	[459.59008789 256.95556641 0.91075224]	[523.76715088 251.93534851 0.92577183]	[5.62388550e+02 9.03564453e+02 8.41704845e-01]	[5.80269592e+02 8.93331177e+02 8.39708745e-01]	[5.41919373e+02 8.70231750e+02 8.01336765e-01]	[4.85352936e+02 8.95948181e+02 7.75936604e-01]	[4.64924408e+02 8.93285889e+02 7.68608987e-01]	[4.95605713e+02 8.70120483e+02 7.59543538e-01]
[482.95684814 267.33685303 0.86970937]	[498.2210083 339.23730469 0.88855487]	[421.324646 344.29544067 0.81382066]	[400.84008789 446.96298218 0.86610007]	[400.82818604 554.65307617 0.86680949]	[567.5269165 339.08755493 0.84020257]	[598.23327637 441.75476074 0.8645364 ]	[603.42669678 546.97351074 0.88683748]	[503.25601196 547.02587891 0.71425951]	[459.76104736 549.51599121 0.69072837]	[475.08792114 711.12585449 0.8195765 ]	[482.92590332 854.81103516 0.85537893]	[544.45489502 546.97723389 0.6976499 ]	[552.09918213 708.64453125 0.83973521]	[5.49575012e+02 8.54923889e+02 8.05412292e-01]	[475.06887817 254.43981934 0.89755523]	[500.73977661 254.35324097 0.9386785 ]	[457.1690979 256.93780518 0.89815581]	[521.36322021 251.89906311 0.92765707]	[5.62378662e+02 9.03557678e+02 8.37774694e-01]	[5.80270691e+02 8.93323730e+02 8.39502394e-01]	[5.41898743e+02 8.70173523e+02 7.96718538e-01]	[4.85361328e+02 8.95938110e+02 7.74538457e-01]	[4.64933228e+02 8.93285217e+02 7.67647028e-01]	[4.93124084e+02 8.67680908e+02 7.61719465e-01]
[482.87518311 267.32168579 0.88457382]	[495.68081665 339.23352051 0.86782855]	[421.21566772 344.28964233 0.82265681]	[400.77005005 446.93139648 0.87596089]	[400.78927612 554.66680908 0.87200236]	[565.02722168 339.0949707 0.84331274]	[593.19854736 441.73583984 0.86876988]	[603.36712646 546.99694824 0.88178897]	[500.86065674 549.53100586 0.71041918]	[459.70761108 549.57550049 0.68424803]	[472.57162476 711.18981934 0.81051755]	[482.90487671 854.81323242 0.85844833]	[544.38623047 547.01538086 0.70132834]	[549.59204102 708.64263916 0.84267843]	[5.49594849e+02 8.54899841e+02 8.04491878e-01]	[470.02496338 254.42381287 0.89183581]	[500.65579224 254.33912659 0.92233574]	[454.58734131 254.60491943 0.8766439 ]	[521.26452637 251.93257141 0.92965895]	[5.62358704e+02 9.03574036e+02 8.26971591e-01]	[5.80280518e+02 8.93335815e+02 8.37941825e-01]	[5.41903870e+02 8.70170410e+02 7.87969232e-01]	[4.85391418e+02 8.95938660e+02 7.76747167e-01]	[4.64940826e+02 8.93296143e+02 7.68133223e-01]	[4.93102264e+02 8.67683411e+02 7.58967161e-01]
[482.79949951 267.29257202 0.88512611]	[493.10775757 339.23721313 0.86007959]	[421.15289307 344.31314087 0.81958199]	[400.67749023 446.97714233 0.87250549]	[400.71520996 554.65057373 0.87679291]	[564.9197998 339.08062744 0.84897965]	[593.1015625 441.71789551 0.86886239]	[603.36901855 546.94750977 0.88902003]	[500.80502319 546.996521 0.71238375]	[459.66082764 547.02435303 0.68288302]	[470.02362061 711.21728516 0.80827081]	[482.89321899 854.80773926 0.85940528]	[544.34313965 546.95202637 0.70665711]	[552.08447266 708.6652832 0.83301526]	[5.49576416e+02 8.54843933e+02 8.13145697e-01]	[467.45532227 254.41426086 0.896882 ]	[498.19885254 254.33074951 0.89987087]	[452.05932617 256.95782471 0.86704159]	[521.18341064 254.35647583 0.92867923]	[5.62394775e+02 9.03546753e+02 8.35774720e-01]	[5.80314026e+02 8.93296082e+02 8.48555386e-01]	[5.41877808e+02 8.70129333e+02 7.80639946e-01]	[4.85364594e+02 8.95962646e+02 7.75736511e-01]	[4.64917847e+02 8.93307434e+02 7.71073222e-01]	[4.93109589e+02 8.67676453e+02 7.64617443e-01]
[482.72927856 267.27270508 0.88698894]	[490.53890991 339.22918701 0.86625159]	[418.75024414 344.29406738 0.82574886]	[398.23721313 449.4425354 0.87273479]	[398.26132202 552.11804199 0.87362593]	[564.83776855 339.07937622 0.85388094]	[590.55236816 439.29492188 0.87912548]	[603.33935547 546.92327881 0.88335204]	[500.7383728 546.949646 0.71738613]	[459.61804199 546.97894287 0.68669879]	[467.44235229 711.18475342 0.81804544]	[482.89620972 854.81243896 0.86264861]	[544.29284668 544.47747803 0.71271014]	[554.66522217 708.62078857 0.84162855]	[5.52055908e+02 8.52335815e+02 8.23499024e-01]	[464.9312439 254.42807007 0.91212273]	[495.68054199 251.96299744 0.87891108]	[449.5039978 257.00723267 0.86060297]	[518.74816895 254.37171936 0.93593156]	[5.62452332e+02 9.01034729e+02 8.35380852e-01]	[5.80366577e+02 8.93242371e+02 8.65130067e-01]	[5.41886230e+02 8.67581848e+02 7.52824485e-01]	[4.85370483e+02 8.95949463e+02 7.78437197e-01]	[4.64924255e+02 8.93293274e+02 7.73086905e-01]	[4.95603760e+02 8.67664734e+02 7.67158151e-01]
[480.29299927 267.29214478 0.89141786]	[487.96505737 339.23251343 0.87938958]	[418.66094971 344.29452515 0.82728672]	[398.16192627 449.44006348 0.8697511 ]	[398.16860962 552.06665039 0.87404358]	[562.38867188 339.08374023 0.85568094]	[588.07061768 439.27276611 0.88856328]	[603.28826904 544.54248047 0.8780486 ]	[500.66021729 546.97479248 0.70895314]	[457.20358276 547.00628662 0.68101907]	[467.40444946 711.16967773 0.82087356]	[482.88500977 854.84088135 0.86184376]	[541.87414551 546.93475342 0.71524048]	[557.24151611 708.61358643 0.85208422]	[5.54614319e+02 8.52302795e+02 8.17759514e-01]	[462.42410278 254.44662476 0.94080466]	[493.08862305 251.95413208 0.87217373]	[444.42922974 256.97796631 0.88576424]	[518.64782715 251.93257141 0.90168774]	[5.64838440e+02 9.00988892e+02 8.36328447e-01]	[5.82780396e+02 8.93218872e+02 8.68013322e-01]	[5.44326843e+02 8.65089111e+02 7.52132237e-01]	[4.85363953e+02 8.95915405e+02 7.86247313e-01]	[4.64921417e+02 8.93269775e+02 7.82373905e-01]	[4.93114166e+02 8.67681152e+02 7.65936732e-01]
[480.22290039 264.80609131 0.88607359]	[485.46569824 339.24176025 0.88743591]	[418.59921265 344.29794312 0.81957561]	[398.07949829 444.44436646 0.87981588]	[398.0723877 552.07025146 0.8579331 ]	[562.34020996 339.0932312 0.85906965]	[587.99157715 439.25408936 0.89162409]	[603.28833008 544.48376465 0.88715243]	[500.66516113 547.02905273 0.70514613]	[457.19937134 549.52429199 0.67945975]	[464.93334961 711.15582275 0.83486176]	[482.88586426 854.78973389 0.86891705]	[541.88323975 546.97253418 0.71989125]	[559.71350098 708.60845947 0.85718793]	[5.54705750e+02 8.52183838e+02 8.23378146e-01]	[462.34725952 254.4543457 0.95520926]	[490.5274353 251.96670532 0.87910366]	[444.37677002 256.99209595 0.90292245]	[513.61767578 251.91648865 0.87707508]	[5.62398804e+02 8.98457703e+02 8.26203108e-01]	[5.80350586e+02 8.90828674e+02 8.48784924e-01]	[5.44409180e+02 8.59993347e+02 7.40061343e-01]	[4.85396606e+02 8.95868835e+02 7.91714311e-01]	[4.64950104e+02 8.93246826e+02 7.80503869e-01]	[4.93114594e+02 8.67618469e+02 7.54403114e-01]
[480.11096191 264.80206299 0.8676765 ]	[485.38519287 339.23730469 0.89943129]	[416.15682983 344.27828979 0.81292659]	[398.01565552 444.45053101 0.86488932]	[395.60409546 554.62451172 0.83793676]	[562.29577637 339.08877563 0.85847026]	[585.5802002 439.24801636 0.89454901]	[603.28509521 544.44433594 0.89218545]	[498.26885986 547.02490234 0.70125026]	[457.1126709 549.53997803 0.67137277]	[464.87554932 711.12762451 0.84486902]	[482.89099121 854.79815674 0.8671329 ]	[541.86169434 546.96697998 0.72138077]	[559.74938965 708.55212402 0.86361986]	[5.57270264e+02 8.49770630e+02 8.27144623e-01]	[462.25314331 254.42625427 0.95911849]	[487.98248291 251.95336914 0.88767678]	[444.30245972 256.98049927 0.90688211]	[511.07684326 254.33010864 0.88341606]	[5.62373108e+02 8.95916748e+02 8.51131856e-01]	[5.80333008e+02 8.90751038e+02 8.56703281e-01]	[5.46925354e+02 8.57463684e+02 7.16310680e-01]	[4.85375488e+02 8.95866211e+02 7.88645685e-01]	[4.64927917e+02 8.93236633e+02 7.81111360e-01]	[4.95604797e+02 8.67619019e+02 7.48080671e-01]
[477.69622803 267.27838135 0.86160821]	[482.96099854 339.23379517 0.91180831]	[416.08065796 344.27124023 0.80535352]	[395.57989502 444.43435669 0.85468203]	[395.52490234 554.64428711 0.82990253]	[562.2298584 339.07199097 0.85252267]	[585.49035645 439.13461304 0.9002558 ]	[603.29681396 544.4329834 0.89848429]	[498.2203064 546.98303223 0.70345551]	[457.09436035 549.5256958 0.67722386]	[464.87216187 708.72839355 0.84412271]	[482.87487793 852.40466309 0.86856127]	[541.79968262 544.46630859 0.72639829]	[559.81494141 706.14361572 0.87706125]	[5.59735596e+02 8.49601196e+02 8.29110444e-01]	[462.20306396 254.42337036 0.95580018]	[487.91317749 251.94569397 0.8944416 ]	[441.88739014 254.61325073 0.9045707 ]	[508.55209351 251.91998291 0.87014043]	[5.62311951e+02 8.93384949e+02 8.60635638e-01]	[5.80281494e+02 8.88231934e+02 8.09202075e-01]	[5.46978943e+02 8.54839539e+02 7.31543005e-01]	[4.85381256e+02 8.95840332e+02 7.93087840e-01]	[4.64935730e+02 8.93227905e+02 7.85811722e-01]	[4.93126038e+02 8.67598816e+02 7.45597899e-01]
[477.64611816 264.80523682 0.85388517]	[482.92892456 339.22396851 0.91872925]	[416.03826904 344.24716187 0.79806823]	[395.49389648 444.44332886 0.83891249]	[392.99240112 552.14599609 0.81478637]	[559.77301025 339.0461731 0.84677744]	[585.46569824 439.09725952 0.89220351]	[603.32415771 544.40631104 0.90610135]	[498.2015686 546.97167969 0.7083171 ]	[457.09655762 549.50836182 0.68239707]	[464.8840332 711.13110352 0.84011555]	[482.8694458 852.37145996 0.86978889]	[541.77032471 544.45916748 0.73351479]	[559.83441162 708.50756836 0.87276995]	[5.59746582e+02 8.44543335e+02 8.03332150e-01]	[459.85720825 254.4045105 0.95009339]	[485.4619751 251.94049072 0.89585191]	[441.8223877 256.94039917 0.9190166 ]	[508.48361206 251.96620178 0.87633455]	[5.62405518e+02 8.90831238e+02 8.79561663e-01]	[5.80363037e+02 8.85558472e+02 7.97933817e-01]	[5.46986267e+02 8.52286377e+02 7.23286390e-01]	[4.85435150e+02 8.95842773e+02 7.96585143e-01]	[4.67408752e+02 8.93238708e+02 7.85594463e-01]	[4.93110626e+02 8.67577698e+02 7.25829661e-01]
[477.63970947 264.80636597 0.85316277]	[482.93377686 339.22198486 0.91812295]	[416.05352783 341.82192993 0.80163586]	[395.49539185 444.44247437 0.83935159]	[392.99307251 552.14367676 0.81481212]	[559.77929688 339.04394531 0.84757251]	[585.46960449 439.11553955 0.89343494]	[603.32281494 544.40203857 0.9064818 ]	[498.20349121 546.98388672 0.70812303]	[457.08868408 549.52099609 0.68063015]	[464.88479614 711.12670898 0.83969098]	[482.86825562 852.37207031 0.86959457]	[541.77703857 544.46850586 0.73359448]	[559.84558105 708.49926758 0.87350529]	[5.59760376e+02 8.44521912e+02 8.02688360e-01]	[459.85430908 254.40576172 0.9502542 ]	[485.45669556 251.94398499 0.89657938]	[441.82196045 256.93478394 0.91871643]	[508.48742676 251.96774292 0.87624341]	[5.62394043e+02 8.90822388e+02 8.79043162e-01]	[5.80349731e+02 8.83097107e+02 7.95746028e-01]	[5.46998718e+02 8.52278503e+02 7.19380736e-01]	[4.85430725e+02 8.95842834e+02 7.96693563e-01]	[4.67406219e+02 8.93238342e+02 7.85705388e-01]	[4.93110626e+02 8.67579346e+02 7.25166976e-01]
[475.17712402 264.79663086 0.84805191]	[482.89849854 339.22140503 0.92472231]	[413.56103516 344.24966431 0.79263532]	[393.01620483 446.90103149 0.82931113]	[390.44494629 552.11853027 0.81577271]	[559.73413086 336.69134521 0.8454839 ]	[585.42791748 439.07281494 0.89546883]	[603.3336792 544.38824463 0.90852618]	[498.17874146 546.94842529 0.7070021 ]	[454.61843872 547.03564453 0.68011314]	[464.87454224 711.11676025 0.84026355]	[482.85745239 852.32769775 0.87677342]	[541.7824707 544.43249512 0.73542535]	[562.24273682 706.11364746 0.88008475]	[5.59695007e+02 8.34395203e+02 8.08899403e-01]	[459.80459595 254.40536499 0.94977379]	[485.39758301 251.94502258 0.90593141]	[441.75299072 256.95394897 0.92680383]	[506.00335693 251.97651672 0.88040149]	[5.64831360e+02 8.90724365e+02 8.02492678e-01]	[5.82797241e+02 8.77954041e+02 7.43295431e-01]	[5.46922485e+02 8.47186340e+02 6.99242651e-01]	[4.85426575e+02 8.95836426e+02 7.94915259e-01]	[4.67406494e+02 8.93231262e+02 7.83704221e-01]	[4.93075623e+02 8.65046265e+02 7.17962861e-01]
[472.58566284 264.78826904 0.84057593]	[482.82769775 339.2119751 0.93656504]	[413.49694824 344.25442505 0.7839151 ]	[387.94299316 446.9079895 0.81746447]	[385.3163147 552.14929199 0.82782322]	[557.18225098 336.66448975 0.84030676]	[585.41308594 439.13925171 0.91665018]	[603.31829834 544.30212402 0.9124341 ]	[498.18569946 546.96270752 0.70727801]	[454.61364746 549.50964355 0.67727137]	[464.90792847 711.15686035 0.83547193]	[482.87243652 852.27880859 0.88300753]	[541.80334473 544.43945312 0.7373578 ]	[562.37188721 706.0592041 0.90025836]	[5.57174683e+02 8.29081177e+02 8.11272442e-01]	[459.72241211 254.40783691 0.94928575]	[482.89169312 251.93206787 0.91987449]	[441.65985107 256.96014404 0.93182862]	[505.87942505 251.97271729 0.9073956 ]	[5.64951172e+02 8.83016052e+02 7.96504855e-01]	[5.82865845e+02 8.72710510e+02 7.86149204e-01]	[5.44430969e+02 8.31786560e+02 7.06144989e-01]	[4.85430542e+02 8.93455017e+02 8.00308526e-01]	[4.67419281e+02 8.93210083e+02 7.81463444e-01]	[4.93119629e+02 8.59998047e+02 7.18961477e-01]
[472.54730225 264.79650879 0.83823872]	[482.79986572 339.22424316 0.93380123]	[410.96853638 344.28918457 0.77851748]	[387.87573242 446.88378906 0.82346702]	[382.84082031 552.15026855 0.84142208]	[557.17468262 336.67279053 0.83970678]	[585.40667725 439.14614868 0.91839755]	[603.31018066 544.30773926 0.91071337]	[498.2010498 546.97479248 0.7067247 ]	[454.63806152 549.51916504 0.67615962]	[464.91326904 711.17095947 0.83216202]	[482.86422729 852.25817871 0.88647962]	[541.81115723 544.44500732 0.73627412]	[562.42858887 706.11932373 0.89682508]	[5.54626282e+02 8.16383850e+02 7.93282807e-01]	[459.6857605 254.41297913 0.94582433]	[482.85128784 251.93112183 0.92610466]	[439.29315186 256.94271851 0.93167877]	[503.4675293 254.33406067 0.91956186]	[5.62458313e+02 8.72911560e+02 8.14971864e-01]	[5.80342957e+02 8.67626160e+02 7.39606619e-01]	[5.44387634e+02 8.26585388e+02 6.66593432e-01]	[4.85447571e+02 8.93421448e+02 8.03847134e-01]	[4.67422577e+02 8.90828857e+02 7.87703395e-01]	[4.93086945e+02 8.59965942e+02 7.21982121e-01]
[472.51501465 267.269104 0.8348217 ]	[482.78521729 339.22116089 0.93419534]	[410.96188354 344.28518677 0.77826744]	[385.39877319 446.92648315 0.82126051]	[382.79833984 554.62658691 0.85229349]	[554.6774292 336.66351318 0.83753288]	[585.40234375 439.11779785 0.91502029]	[603.32611084 541.94659424 0.91364384]	[498.22680664 546.95269775 0.7132315 ]	[457.07080078 549.50109863 0.67928958]	[464.9079895 708.68865967 0.84211826]	[482.84747314 852.24804688 0.88694769]	[541.83453369 544.42687988 0.74183762]	[562.41381836 706.04187012 0.89981687]	[552.12011719 811.29058838 0.81955123]	[459.66088867 254.41696167 0.9440316 ]	[482.81448364 251.92987061 0.93299627]	[439.26779175 256.93740845 0.92179024]	[503.44265747 251.92991638 0.91511083]	[5.62424744e+02 8.67691223e+02 7.75979400e-01]	[5.80339966e+02 8.54848572e+02 7.18023539e-01]	[5.44337341e+02 8.18897339e+02 6.41978323e-01]	[4.85427582e+02 8.93405518e+02 8.12018216e-01]	[4.67409943e+02 8.90813171e+02 7.89494872e-01]	[4.90572571e+02 8.59968811e+02 7.20026433e-01]
[470.050354 267.27780151 0.83284676]	[482.76904297 339.20727539 0.93408912]	[410.9465332 344.27966309 0.77848428]	[385.37823486 446.92892456 0.82279688]	[382.79342651 554.63623047 0.85495305]	[554.65368652 336.65341187 0.83607149]	[585.39605713 439.10308838 0.91258979]	[603.3480835 541.93133545 0.91703439]	[498.24493408 546.96160889 0.71371454]	[457.08166504 549.51507568 0.67903894]	[464.93630981 708.70410156 0.83163422]	[482.86605835 852.25909424 0.88455969]	[541.84942627 544.42907715 0.7407465 ]	[562.4699707 706.11901855 0.89636999]	[5.52083801e+02 8.08564209e+02 8.04061294e-01]	[459.6427002 254.42340088 0.94091296]	[482.79187012 251.92488098 0.93187153]	[439.21231079 256.9480896 0.92826551]	[503.4225769 251.86990356 0.90660405]	[5.57230835e+02 8.62543579e+02 7.48045206e-01]	[5.72659058e+02 8.52236267e+02 7.10229993e-01]	[5.44339722e+02 8.08719299e+02 6.49283171e-01]	[4.85433472e+02 8.93397644e+02 8.05296540e-01]	[4.67405396e+02 8.90801208e+02 7.89609611e-01]	[4.93067169e+02 8.60001648e+02 7.20981538e-01]
[470.04656982 267.27609253 0.832515 ]	[482.76547241 339.20370483 0.93406075]	[410.94152832 344.27340698 0.77905655]	[385.38818359 446.92532349 0.82098985]	[382.79336548 554.63342285 0.85464931]	[554.65228271 336.65118408 0.83543772]	[585.39758301 439.10583496 0.91315901]	[603.35443115 541.9475708 0.91483384]	[498.25473022 546.93817139 0.71468598]	[457.09671021 549.50073242 0.67996633]	[464.92785645 708.71765137 0.82951218]	[482.87780762 852.25756836 0.87913388]	[541.84576416 544.3951416 0.74086744]	[562.46875 706.08007812 0.89195192]	[547.06054688 793.32061768 0.80159855]	[459.63796997 254.42660522 0.94089007]	[482.78509521 251.92488098 0.93264443]	[439.19857788 256.94610596 0.92812669]	[503.41287231 251.83688354 0.90110749]	[5.52087830e+02 8.54859314e+02 7.05092072e-01]	[5.70034119e+02 8.47146362e+02 6.67923033e-01]	[5.41818420e+02 7.95847046e+02 6.18834853e-01]	[4.85453369e+02 8.93408325e+02 8.03132474e-01]	[4.67429382e+02 8.90806885e+02 7.90405750e-01]	[4.93067902e+02 8.59969360e+02 7.23051608e-01]
[470.01589966 267.27536011 0.83389181]	[482.76330566 339.23040771 0.92999095]	[408.47311401 344.32131958 0.77604091]	[385.36419678 446.93667603 0.82012784]	[382.82495117 554.61401367 0.84736222]	[554.64984131 336.67486572 0.8356508 ]	[585.37890625 436.62063599 0.90329427]	[603.36218262 541.93914795 0.91369349]	[498.22845459 546.97418213 0.70761061]	[454.65029907 549.53912354 0.67484099]	[464.89013672 708.71020508 0.83137512]	[482.90814209 852.25970459 0.86135781]	[541.82983398 544.42712402 0.73678994]	[562.43139648 708.54589844 0.90036064]	[544.55664062 788.1696167 0.85490334]	[459.6131897 254.43751526 0.94024229]	[482.76654053 251.94711304 0.93886137]	[439.17950439 256.98632812 0.9346891 ]	[503.38406372 251.92216492 0.92259336]	[5.44352234e+02 8.47137024e+02 7.33648300e-01]	[5.62403564e+02 8.34335815e+02 6.78961158e-01]	[5.41778931e+02 7.88230835e+02 6.38952851e-01]	[4.87964996e+02 8.93383606e+02 7.99430251e-01]	[4.67473663e+02 8.90797913e+02 7.85222530e-01]	[4.93091827e+02 8.59976318e+02 7.05295861e-01]
[470.03561401 267.27069092 0.83358389]	[482.76690674 339.23352051 0.92955196]	[410.94622803 344.31411743 0.77491486]	[385.37612915 446.91247559 0.81801105]	[382.85632324 552.14532471 0.84007519]	[554.65753174 336.68557739 0.83518863]	[585.39007568 436.64785767 0.90504062]	[603.36810303 544.31793213 0.91552806]	[498.21917725 546.96490479 0.71011841]	[454.64474487 549.52557373 0.67686325]	[464.92242432 708.68939209 0.82628852]	[482.92630005 852.29534912 0.85518646]	[541.82000732 544.42120361 0.73986644]	[562.40020752 708.59765625 0.88483119]	[544.32434082 770.17694092 0.87419063]	[459.62808228 254.44210815 0.94246984]	[482.77349854 251.9523468 0.94086087]	[439.19476318 257.00860596 0.93662703]	[503.37936401 251.94398499 0.92725885]	[5.44381531e+02 8.36861450e+02 6.81847274e-01]	[5.62260071e+02 8.29134094e+02 6.49556518e-01]	[5.34170349e+02 7.67621765e+02 6.52505040e-01]	[4.85475006e+02 8.93418396e+02 7.84699142e-01]	[4.67444244e+02 8.90830017e+02 7.80642152e-01]	[4.93104187e+02 8.62498718e+02 7.12441325e-01]
[470.04547119 267.27947998 0.83306575]	[482.77572632 339.24118042 0.92879212]	[410.98568726 344.30648804 0.77653527]	[387.87249756 444.40719604 0.82092237]	[385.29806519 552.14154053 0.83384418]	[554.65014648 336.69915771 0.83527684]	[585.38879395 436.63433838 0.90151906]	[603.36920166 544.32897949 0.91547018]	[498.21350098 546.96618652 0.70907438]	[454.64572144 549.52349854 0.67767155]	[464.93930054 708.7142334 0.82277268]	[482.90979004 852.28588867 0.85804212]	[541.81365967 544.42236328 0.73921317]	[562.31060791 708.59436035 0.87779099]	[541.91522217 765.09002686 0.88017249]	[459.64044189 254.45451355 0.94515324]	[482.78125 251.96226501 0.94078922]	[439.21383667 257.027771 0.93504465]	[503.39968872 254.33932495 0.9308489 ]	[5.39310303e+02 8.29079163e+02 7.33870745e-01]	[5.57204834e+02 8.16340576e+02 6.63019359e-01]	[5.29068359e+02 7.62463623e+02 6.56779826e-01]	[4.85414917e+02 8.93410095e+02 7.87107825e-01]	[4.67400940e+02 8.90817078e+02 7.83727586e-01]	[4.93065094e+02 8.62498474e+02 7.08234966e-01]
[472.51876831 267.29940796 0.83390892]	[482.7791748 339.25350952 0.92662805]	[411.00482178 344.33285522 0.77514911]	[385.38748169 446.890625 0.81892103]	[385.30358887 552.14349365 0.83145022]	[554.66027832 339.04891968 0.83573651]	[585.38934326 436.64984131 0.90496373]	[603.39398193 544.33135986 0.91851109]	[498.21295166 546.94360352 0.71045369]	[454.60983276 547.04083252 0.67453259]	[464.94476318 711.18487549 0.81578374]	[482.92837524 852.30548096 0.85347241]	[541.82879639 544.40332031 0.74132466]	[562.21838379 708.66809082 0.85801303]	[541.75964355 757.38708496 0.84376115]	[459.65936279 254.46444702 0.94845146]	[482.79598999 251.97937012 0.94133836]	[439.24649048 257.03103638 0.93293798]	[503.41030884 254.37225342 0.94059503]	[5.39268860e+02 8.16341858e+02 7.22701132e-01]	[5.49570435e+02 8.08752014e+02 6.98270500e-01]	[5.26489319e+02 7.52252930e+02 7.12323368e-01]	[4.85414276e+02 8.93409302e+02 7.93424428e-01]	[4.67404510e+02 8.90827881e+02 7.93323874e-01]	[4.93103882e+02 8.62540527e+02 7.15996325e-01]
[472.54049683 267.32421875 0.83717358]	[482.79077148 339.26266479 0.92449421]	[411.03094482 344.33016968 0.7763617 ]	[385.38110352 446.90988159 0.81824744]	[385.300354 552.13476562 0.83136767]	[554.68041992 339.07275391 0.83760381]	[585.3961792 436.68115234 0.90706813]	[603.38983154 544.33782959 0.91836244]	[498.19500732 546.93530273 0.70868629]	[454.59735107 547.03594971 0.67497206]	[464.93887329 711.19219971 0.80727643]	[482.91421509 852.30078125 0.85426903]	[541.8102417 544.39398193 0.74079281]	[559.78491211 711.20355225 0.82977611]	[539.28826904 749.62316895 0.86858779]	[459.6774292 254.47828674 0.95069748]	[482.82192993 254.34829712 0.94316864]	[439.29067993 257.08239746 0.92436743]	[503.43136597 254.41192627 0.94590342]	[5.34122620e+02 8.11296814e+02 7.32434034e-01]	[5.44445129e+02 8.06098328e+02 7.08831191e-01]	[523.96923828 744.47766113 0.76463342]	[4.85426941e+02 8.93406006e+02 7.94639826e-01]	[4.67411072e+02 8.90830505e+02 7.94474661e-01]	[4.93097839e+02 8.62564880e+02 7.11819947e-01]
[472.56781006 267.32107544 0.83965665]	[482.81622314 339.27908325 0.92268145]	[413.51968384 344.32525635 0.7783941 ]	[385.40356445 446.88342285 0.81859344]	[382.83169556 552.12469482 0.84042603]	[557.1762085 339.10165405 0.83995432]	[585.39575195 436.67614746 0.90414786]	[603.3963623 544.31915283 0.9179486 ]	[498.19287109 546.93670654 0.70962238]	[454.60458374 547.027771 0.67767125]	[464.9520874 711.17254639 0.81254977]	[4.82904327e+02 8.52333496e+02 8.50876033e-01]	[541.80224609 544.40338135 0.7417472 ]	[557.24432373 711.16461182 0.82855266]	[539.23071289 747.07977295 0.86791015]	[459.69915771 254.48603821 0.95443821]	[482.84906006 254.35760498 0.94266039]	[439.31796265 257.09326172 0.92695391]	[503.46051025 254.4294281 0.94427758]	[5.26460938e+02 8.08640930e+02 8.00045550e-01]	[5.41932434e+02 7.98443909e+02 7.39996552e-01]	[523.97436523 736.85699463 0.74558818]	[4.85406097e+02 8.93408508e+02 7.95697927e-01]	[4.67402191e+02 8.90836975e+02 7.95505047e-01]	[4.93100983e+02 8.65082275e+02 7.11630523e-01]
[472.59893799 267.3371582 0.83988529]	[482.82229614 339.29202271 0.92017126]	[413.51669312 344.3381958 0.77714264]	[385.36471558 446.87384033 0.82895821]	[382.74450684 552.1217041 0.85737646]	[557.20257568 339.12280273 0.84240967]	[585.39953613 436.69448853 0.90606987]	[603.38970947 544.35266113 0.91629088]	[498.1736145 546.94012451 0.70963997]	[454.58145142 547.02636719 0.67858934]	[464.96466064 708.70843506 0.81852466]	[4.82913818e+02 8.52321350e+02 8.49579453e-01]	[541.78924561 544.40484619 0.74330866]	[557.1630249 708.67260742 0.84051704]	[531.60522461 739.39758301 0.79286802]	[459.71325684 254.49450684 0.95505971]	[482.87341309 254.36244202 0.94228154]	[439.32461548 257.09613037 0.92866123]	[503.49185181 254.431427 0.93786639]	[5.23904236e+02 8.03510986e+02 7.99493551e-01]	[5.41755920e+02 7.90784546e+02 7.69803524e-01]	[523.84008789 729.08996582 0.80853564]	[4.85408478e+02 8.93427429e+02 7.93751538e-01]	[4.67411346e+02 8.90847473e+02 7.91531205e-01]	[4.93119232e+02 8.62577148e+02 7.14138567e-01]
[475.1008606 267.33673096 0.84345639]	[482.84146118 339.29562378 0.91826087]	[413.5447998 344.32617188 0.78149945]	[385.32739258 446.94152832 0.83259863]	[380.30685425 552.13928223 0.87057292]	[557.23498535 339.13653564 0.84334946]	[585.41156006 439.09561157 0.90831363]	[603.38562012 544.35870361 0.91459483]	[498.15881348 546.93792725 0.70623696]	[454.58688354 547.01519775 0.67894053]	[467.40155029 708.70068359 0.81155264]	[4.82916870e+02 8.52360168e+02 8.49623680e-01]	[541.76593018 544.40893555 0.74096978]	[552.10449219 711.12420654 0.8326776 ]	[529.02728271 736.78167725 0.78406864]	[459.75262451 254.516922 0.95794046]	[482.90359497 254.36708069 0.93498749]	[441.68536377 257.13717651 0.92403108]	[503.50769043 254.44160461 0.93576163]	[5.23823486e+02 7.98351379e+02 7.90095985e-01]	[5.39276245e+02 7.90634338e+02 7.63367951e-01]	[523.8069458 726.56085205 0.79044861]	[4.85415649e+02 8.93429626e+02 7.92678356e-01]	[4.67426300e+02 8.90857544e+02 7.90486217e-01]	[4.93095581e+02 8.65080566e+02 7.16101348e-01]
[475.15429688 267.34204102 0.84688866]	[482.85430908 341.67706299 0.91472697]	[413.57302856 344.33493042 0.78231525]	[382.86624146 446.90151978 0.84436768]	[380.28216553 552.05603027 0.87708753]	[557.23565674 339.1555481 0.84031385]	[585.41937256 439.11691284 0.91050935]	[603.38250732 544.38397217 0.91236132]	[498.14370728 544.4977417 0.70545399]	[454.58303833 546.99139404 0.68187612]	[467.40112305 711.1217041 0.80914736]	[4.82932343e+02 8.52342346e+02 8.51561606e-01]	[541.75054932 544.40093994 0.73949939]	[549.54656982 711.12921143 0.83374912]	[526.45294189 736.85656738 0.81219333]	[459.78717041 254.52383423 0.95777547]	[482.94668579 254.36785889 0.92583501]	[441.71609497 257.15393066 0.92855018]	[505.89761353 254.44212341 0.93216693]	[521.41149902 793.29223633 0.81690967]	[5.39192200e+02 7.88126282e+02 7.74896145e-01]	[521.32177734 726.62872314 0.77383715]	[4.85422241e+02 8.93415466e+02 7.94767082e-01]	[4.67434723e+02 8.90832642e+02 7.92762399e-01]	[4.93103912e+02 8.62561890e+02 7.13451087e-01]
[477.60388184 267.3598938 0.85238743]	[482.85681152 341.68341064 0.91429186]	[413.57821655 344.33743286 0.78453934]	[382.79623413 446.94564819 0.85723543]	[380.15795898 549.55078125 0.88599521]	[557.24853516 339.17254639 0.84009743]	[585.42364502 439.12481689 0.90868419]	[603.36669922 544.36431885 0.91159296]	[498.14083862 546.95172119 0.70409 ]	[454.57498169 547.02752686 0.67671925]	[467.41125488 711.11956787 0.81440449]	[4.82964264e+02 8.52361450e+02 8.46388757e-01]	[541.74798584 544.42175293 0.73953962]	[546.99072266 711.22381592 0.84316379]	[523.9677124 736.86749268 0.82547027]	[459.80285645 254.52635193 0.95927286]	[485.35058594 254.37226868 0.91809988]	[441.72744751 257.13986206 0.92155486]	[505.94775391 254.44299316 0.92010605]	[521.33752441 790.82550049 0.82993102]	[5.34174072e+02 7.88096802e+02 7.57952332e-01]	[521.22766113 726.62982178 0.73215735]	[4.85425171e+02 8.93412170e+02 7.92696893e-01]	[4.67447357e+02 8.90831665e+02 7.88591146e-01]	[4.95613281e+02 8.65055420e+02 7.14232564e-01]
[477.62667847 269.82144165 0.85669523]	[482.86340332 341.68502808 0.91323793]	[413.58831787 344.33761597 0.78493917]	[382.74853516 446.92959595 0.86234647]	[377.71264648 547.02709961 0.90123528]	[557.25915527 339.1769104 0.84004384]	[585.42559814 439.14382935 0.90855563]	[603.34997559 544.3729248 0.91029972]	[498.12286377 546.95703125 0.70340645]	[454.5664978 547.02563477 0.67771143]	[467.39096069 711.11834717 0.81862909]	[4.85343872e+02 8.52378113e+02 8.43177140e-01]	[541.7210083 544.43273926 0.73815268]	[546.91992188 711.2053833 0.84351617]	[523.87493896 736.84918213 0.84007984]	[459.82012939 254.54237366 0.96470141]	[485.38299561 254.38887024 0.91809726]	[441.74645996 257.15634155 0.92120564]	[505.96658325 254.44638062 0.92058301]	[521.27124023 793.21624756 0.82675326]	[5.31543030e+02 7.88120056e+02 7.48160958e-01]	[5.18744141e+02 7.26630188e+02 7.13403225e-01]	[4.85443268e+02 8.93445068e+02 7.83080041e-01]	[4.67459564e+02 8.90857422e+02 7.83542931e-01]	[4.95641144e+02 8.65057983e+02 7.17848659e-01]
[477.63638306 269.83880615 0.85993588]	[482.86706543 341.68981934 0.91298795]	[413.58590698 344.34054565 0.7849682 ]	[380.353302 446.91369629 0.87538171]	[377.59561157 546.99060059 0.8987034 ]	[559.70678711 339.1796875 0.8415134 ]	[585.42932129 439.16479492 0.90738505]	[603.35150146 544.39855957 0.90887636]	[498.12088013 546.95715332 0.70349717]	[454.55767822 547.03900146 0.67641121]	[464.96765137 711.13092041 0.82099152]	[4.85343536e+02 8.52359802e+02 8.45612705e-01]	[541.71893311 544.42767334 0.7402845 ]	[544.42791748 713.75579834 0.85461676]	[523.86773682 741.91711426 0.84157771]	[459.82626343 254.54823303 0.96538579]	[485.40335083 254.39933777 0.91753721]	[441.75689697 257.13366699 0.92307639]	[505.98672485 254.4486084 0.91771102]	[521.22821045 793.24798584 0.79438871]	[5.29058472e+02 7.88159485e+02 7.37573981e-01]	[5.18733215e+02 7.29100037e+02 6.89172983e-01]	[4.85455963e+02 8.93431458e+02 7.85238206e-01]	[4.67474304e+02 8.90846375e+02 7.84444571e-01]	[4.95639130e+02 8.62559753e+02 7.13132679e-01]
[477.64474487 269.83895874 0.86017424]	[482.87280273 341.69866943 0.91096139]	[413.58511353 344.35153198 0.78215528]	[380.33157349 444.4392395 0.88271499]	[375.08566284 546.99151611 0.8750574 ]	[559.71960449 339.18417358 0.843216 ]	[585.44055176 439.21401978 0.91088879]	[603.33764648 544.41851807 0.90522921]	[498.10818481 546.94702148 0.70223355]	[454.55657959 547.03070068 0.67483085]	[464.97201538 711.15106201 0.81428283]	[4.82982239e+02 8.52351624e+02 8.43049407e-01]	[541.70440674 544.41760254 0.73756516]	[544.34570312 713.79180908 0.85785085]	[523.84716797 741.96447754 0.84493864]	[459.83135986 254.54779053 0.96506977]	[485.41491699 254.40057373 0.91749734]	[441.76403809 257.11535645 0.92683834]	[506.01525879 254.44528198 0.91660905]	[5.18724060e+02 7.95795593e+02 7.62893736e-01]	[5.26452454e+02 7.90668274e+02 7.43511677e-01]	[5.18731140e+02 7.29166626e+02 6.89788163e-01]	[4.85461853e+02 8.93440918e+02 7.81831324e-01]	[4.67475006e+02 8.90853210e+02 7.83229113e-01]	[4.95615509e+02 8.62542847e+02 7.06585526e-01]
[477.65722656 269.83352661 0.86232948]	[482.88305664 341.71084595 0.90923715]	[413.58874512 344.35748291 0.78246695]	[380.29766846 444.40597534 0.88925487]	[369.95678711 546.94781494 0.84488821]	[559.73565674 339.19659424 0.84459049]	[585.44439697 439.21685791 0.9117521 ]	[603.34088135 544.43908691 0.90294892]	[498.11990356 546.97076416 0.70336151]	[454.60006714 549.5111084 0.67647702]	[467.44192505 708.71099854 0.8092829 ]	[4.82970215e+02 8.52351501e+02 8.43005478e-01]	[541.70043945 544.43688965 0.73873383]	[544.28948975 716.33685303 0.85305715]	[523.78277588 744.51525879 0.85444295]	[459.84390259 254.54714966 0.96519959]	[485.4302063 254.39746094 0.91402274]	[441.78405762 257.11090088 0.92438591]	[508.45535278 254.44107056 0.91365469]	[5.18674927e+02 7.98408447e+02 7.67141104e-01]	[5.26397522e+02 7.90772888e+02 7.59947538e-01]	[5.16219421e+02 7.31751282e+02 6.35468006e-01]	[4.85477142e+02 8.93448364e+02 7.78955579e-01]	[4.67487335e+02 8.93217834e+02 7.81281054e-01]	[4.93126495e+02 8.62537903e+02 7.05632329e-01]
[477.6633606 269.82833862 0.86331159]	[482.89080811 341.71185303 0.90762508]	[416.03857422 344.34069824 0.78671074]	[380.25701904 444.33590698 0.89973265]	[364.7663269 546.97229004 0.86225581]	[559.73413086 339.20440674 0.84335786]	[585.44525146 439.2170105 0.91310263]	[603.34539795 544.46112061 0.89966649]	[495.69512939 546.9876709 0.69960541]	[454.578125 549.53546143 0.67473185]	[467.40710449 708.69390869 0.8134439 ]	[4.82969727e+02 8.52328064e+02 8.43051434e-01]	[539.30615234 544.45672607 0.73608989]	[541.92175293 716.31433105 0.84704316]	[521.41168213 747.05432129 0.86153507]	[459.84585571 254.54403687 0.96490765]	[485.44616699 254.39442444 0.91192532]	[441.80136108 257.11227417 0.91693926]	[508.47897339 254.44194031 0.91187966]	[5.16151794e+02 8.06011292e+02 7.86013246e-01]	[5.23905579e+02 7.95796570e+02 7.68473029e-01]	[5.16190430e+02 7.39385437e+02 6.37213111e-01]	[4.85480957e+02 8.93451782e+02 7.73923635e-01]	[4.67482910e+02 8.93221375e+02 7.79181421e-01]	[4.93127716e+02 8.62514526e+02 6.98045313e-01]
[477.67269897 269.83911133 0.86629325]	[482.8951416 341.71472168 0.90639001]	[416.04428101 344.33764648 0.78788471]	[380.16815186 444.35272217 0.90482467]	[359.8253479 546.9944458 0.89365721]	[559.74536133 339.20797729 0.84414995]	[585.45050049 439.24438477 0.91987091]	[603.34100342 544.46405029 0.89842653]	[495.65844727 547.00939941 0.69975448]	[454.54364014 549.56555176 0.67520458]	[467.40188599 708.67132568 0.8152498 ]	[4.82963928e+02 8.52313416e+02 8.45450938e-01]	[539.28607178 544.48016357 0.73464334]	[541.89666748 716.26611328 0.8424319 ]	[521.36505127 747.0803833 0.85948265]	[459.85629272 254.55630493 0.96780574]	[485.45782471 254.40058899 0.91207761]	[441.82260132 257.1105957 0.91853791]	[508.50341797 254.44052124 0.91269863]	[5.16216614e+02 8.06108521e+02 7.92172074e-01]	[5.23918945e+02 7.95874878e+02 7.65815973e-01]	[5.16127319e+02 7.39385132e+02 6.41467094e-01]	[4.87957306e+02 8.93451233e+02 7.71409869e-01]	[4.69965027e+02 8.93229919e+02 7.76535094e-01]	[4.93103149e+02 8.62495728e+02 6.92448258e-01]
[477.67721558 269.8449707 0.86670828]	[482.90661621 341.72015381 0.90314472]	[416.05352783 344.34390259 0.78736031]	[380.13183594 444.30065918 0.91349798]	[359.73397827 544.49914551 0.9196257 ]	[559.75170898 339.20614624 0.84232086]	[585.465271 439.26824951 0.91852802]	[603.33032227 544.46728516 0.89589745]	[495.67092896 547.01147461 0.6996336 ]	[452.08288574 549.55236816 0.67519498]	[467.3911438 708.67449951 0.81625003]	[4.82971924e+02 8.52316956e+02 8.45583558e-01]	[539.29577637 544.48284912 0.73427659]	[541.86859131 713.73846436 0.83854705]	[521.36517334 747.14129639 0.85889071]	[462.18566895 254.55412292 0.96831763]	[485.48251343 254.40658569 0.90852481]	[441.86087036 257.08273315 0.91069746]	[508.53530884 254.44984436 0.91088688]	[5.16157837e+02 8.08568787e+02 7.77223289e-01]	[5.23849426e+02 7.98431946e+02 7.62840092e-01]	[5.13641479e+02 7.41906921e+02 6.37345970e-01]	[4.87947601e+02 8.95839233e+02 7.69234240e-01]	[4.67485565e+02 8.93231079e+02 7.76874661e-01]	[4.93119293e+02 8.62491150e+02 6.87738359e-01]
[477.69180298 269.84350586 0.86653715]	[482.91622925 341.72479248 0.9012382 ]	[416.06280518 344.31866455 0.79069084]	[377.75817871 441.91040039 0.91541809]	[359.60217285 544.40930176 0.92804289]	[559.75646973 339.2322998 0.83915454]	[585.45739746 439.24453735 0.91691077]	[603.3326416 544.47009277 0.89518261]	[495.61962891 547.00671387 0.69551104]	[452.02099609 549.55853271 0.67300355]	[467.41311646 708.68182373 0.81744432]	[4.85344177e+02 8.52328186e+02 8.42415333e-01]	[539.26312256 544.47772217 0.7302314 ]	[541.83911133 711.21337891 0.83860242]	[521.36914062 749.59472656 0.86904705]	[462.19903564 254.55021667 0.96854031]	[487.91369629 254.41175842 0.90464413]	[441.88684082 257.07177734 0.91121393]	[508.53128052 254.46896362 0.91267562]	[5.13652649e+02 8.08635132e+02 7.84701943e-01]	[5.23795288e+02 8.00983093e+02 7.68934965e-01]	[5.13622864e+02 7.44457031e+02 6.25293791e-01]	[4.87940277e+02 8.93457764e+02 7.72210419e-01]	[4.69954895e+02 8.93231506e+02 7.78046370e-01]	[4.95608978e+02 8.62495239e+02 6.89159572e-01]
[477.70089722 269.85955811 0.86842239]	[482.92651367 341.71630859 0.89918417]	[416.08660889 344.30209351 0.79318959]	[377.67886353 441.86532593 0.91351092]	[357.08831787 544.45117188 0.92594624]	[559.75720215 339.24658203 0.83695126]	[585.46844482 439.28912354 0.919204 ]	[603.33929443 544.49359131 0.89395881]	[495.58831787 547.03161621 0.69203782]	[452.01031494 552.06213379 0.66904855]	[467.47280884 708.70526123 0.80933255]	[4.85339661e+02 8.52324036e+02 8.41953993e-01]	[539.22442627 546.92669678 0.72260064]	[541.82598877 713.75067139 0.82626826]	[521.36273193 749.59191895 0.87105513]	[462.20568848 254.55722046 0.96941608]	[487.93029785 254.42132568 0.9049238 ]	[441.8883667 257.06201172 0.91205364]	[508.54034424 254.47845459 0.91370952]	[5.13645386e+02 8.08659546e+02 7.90883660e-01]	[5.21402832e+02 8.03487732e+02 7.79848695e-01]	[5.13629395e+02 7.44458191e+02 6.41085625e-01]	[4.87935425e+02 8.93446472e+02 7.70976543e-01]	[4.69956238e+02 8.93222839e+02 7.76977599e-01]	[4.95615784e+02 8.60012756e+02 6.91108644e-01]
[477.72055054 269.87289429 0.87160474]	[482.93408203 341.73483276 0.89683384]	[416.09786987 344.30349731 0.79561502]	[377.62399292 441.83078003 0.91819757]	[354.48019409 544.38793945 0.9011789 ]	[559.77252197 339.26898193 0.83494711]	[585.48382568 439.32165527 0.91718197]	[603.34521484 544.51434326 0.89118934]	[493.09469604 549.51049805 0.6877293 ]	[449.49630737 552.11016846 0.66569459]	[467.47686768 708.71014404 0.80541039]	[4.85346100e+02 8.52313904e+02 8.44364047e-01]	[539.18981934 546.94555664 0.71442902]	[541.82971191 713.74468994 0.82186902]	[521.33520508 749.58435059 0.87080789]	[462.21813965 254.5718689 0.97446364]	[487.94888306 254.43183899 0.90372169]	[441.90570068 257.08355713 0.91062403]	[511.019104 254.47438049 0.9148705 ]	[5.13629944e+02 8.08669312e+02 7.92726159e-01]	[5.21388550e+02 8.03496826e+02 7.83484340e-01]	[5.11090454e+02 7.44450745e+02 6.31376922e-01]	[4.87945709e+02 8.93455505e+02 7.71781325e-01]	[4.69963501e+02 8.93230408e+02 7.76350200e-01]	[4.95617767e+02 8.59994202e+02 6.94621205e-01]
[477.73236084 269.88424683 0.87306786]	[482.95046997 341.72717285 0.89335942]	[416.11108398 344.30142212 0.79510939]	[377.54779053 441.79772949 0.91213655]	[344.29876709 541.91638184 0.88460195]	[559.80834961 339.2645874 0.83661425]	[585.49865723 441.6758728 0.91573071]	[603.35083008 544.53814697 0.89038402]	[493.09396362 549.52264404 0.68675721]	[449.49279785 552.10351562 0.66634828]	[467.48141479 711.12695312 0.80518126]	[4.85358917e+02 8.52349487e+02 8.42062116e-01]	[539.19818115 546.97650146 0.70995468]	[541.77380371 718.84490967 0.80757844]	[521.31640625 749.70477295 0.8696571 ]	[462.23178101 254.57777405 0.97453976]	[487.96502686 254.44334412 0.90217245]	[441.93563843 257.08602905 0.89802057]	[511.03903198 254.48786926 0.91683793]	[5.11050140e+02 8.08758667e+02 7.89647162e-01]	[5.21308594e+02 8.06056702e+02 7.96202540e-01]	[5.11079529e+02 7.46987305e+02 6.51978195e-01]	[4.87947205e+02 8.95848083e+02 7.63849437e-01]	[4.69962006e+02 8.93246216e+02 7.74577141e-01]	[4.95619659e+02 8.62506287e+02 6.94419265e-01]
[477.73294067 269.88308716 0.87231922]	[482.97201538 341.73117065 0.88814002]	[416.14407349 344.27804565 0.80183673]	[375.05001831 441.66720581 0.89536232]	[341.73406982 541.81115723 0.8883512 ]	[559.83880615 339.2880249 0.83555275]	[585.51599121 441.71008301 0.91377723]	[603.35638428 544.53485107 0.88830644]	[493.0461731 549.55157471 0.68851364]	[449.45965576 552.12268066 0.66972232]	[467.41424561 711.13128662 0.81008893]	[4.85368713e+02 8.52333069e+02 8.43962014e-01]	[536.72637939 547.01068115 0.70208246]	[541.70245361 716.32373047 0.78965396]	[521.2947998 749.62402344 0.85247904]	[462.24191284 254.5736084 0.97297955]	[487.97698975 254.44261169 0.90119565]	[444.31240845 257.08126831 0.8845486 ]	[511.07104492 254.47822571 0.91645986]	[5.08535736e+02 8.11181274e+02 7.90299892e-01]	[5.21279053e+02 8.06127075e+02 7.96828747e-01]	[5.11026245e+02 7.44492249e+02 6.31307900e-01]	[4.87948029e+02 8.95846924e+02 7.67760098e-01]	[4.69960876e+02 8.93247498e+02 7.75094330e-01]	[4.95645264e+02 8.59980042e+02 6.91327989e-01]
[477.74472046 269.89553833 0.87339664]	[482.97650146 341.72958374 0.88810635]	[416.15560913 344.2612915 0.80556339]	[374.99746704 439.17788696 0.87982273]	[339.20233154 541.71783447 0.89096749]	[562.23236084 341.67004395 0.83475912]	[585.51184082 441.7277832 0.9118821 ]	[603.35577393 544.54101562 0.88880551]	[493.06115723 549.54815674 0.68775046]	[449.47711182 552.11315918 0.66897994]	[467.42224121 711.12634277 0.80944008]	[4.85369476e+02 8.52376831e+02 8.36803675e-01]	[536.73638916 547.01422119 0.70276922]	[539.28955078 716.33203125 0.78880882]	[521.26660156 752.18774414 0.84104234]	[462.25186157 254.5717926 0.97217578]	[488.00186157 254.44523621 0.90098935]	[444.32458496 257.06652832 0.88045049]	[513.5736084 254.47465515 0.91650832]	[5.08512238e+02 8.11190491e+02 7.84895420e-01]	[5.21247498e+02 8.08543579e+02 8.01631629e-01]	[5.11009583e+02 7.47103027e+02 6.40129149e-01]	[4.87975037e+02 8.95885864e+02 7.47593462e-01]	[4.69970337e+02 8.93280396e+02 7.60980308e-01]	[4.95631012e+02 8.62563660e+02 6.90574884e-01]
[480.1204834 269.8812561 0.87390333]	[485.34396362 341.73486328 0.88651311]	[416.15698242 344.25186157 0.80645508]	[372.50231934 439.15795898 0.86629367]	[336.69213867 539.23034668 0.88337427]	[562.23858643 341.68603516 0.83480638]	[585.515625 441.74359131 0.91178656]	[603.35302734 544.53277588 0.89023006]	[493.05477905 549.54986572 0.68804044]	[449.47467041 552.10144043 0.66961461]	[464.96368408 711.11968994 0.81220764]	[4.85365204e+02 8.52387512e+02 8.39813769e-01]	[536.72991943 547.02331543 0.70032573]	[539.20178223 721.38665771 0.77504689]	[521.2253418 752.18902588 0.83229619]	[462.26681519 254.56079102 0.97039735]	[488.02597046 254.43704224 0.89698827]	[444.34024048 257.06451416 0.88308316]	[513.61413574 254.47668457 0.9215107 ]	[5.08474945e+02 8.11192383e+02 7.79604316e-01]	[5.21206055e+02 8.08546143e+02 7.90699244e-01]	[5.08503693e+02 7.47082947e+02 6.41870856e-01]	[4.87958649e+02 8.95885315e+02 7.45917678e-01]	[4.69957336e+02 8.93278503e+02 7.61059701e-01]	[4.95627319e+02 8.62571594e+02 6.92702949e-01]
[480.1217041 269.87405396 0.87315238]	[482.97628784 341.7406311 0.88753915]	[416.14529419 344.24804688 0.80421853]	[369.97570801 439.17132568 0.86261749]	[336.57537842 536.72851562 0.87423587]	[559.84411621 341.68930054 0.83266461]	[585.51208496 441.73165894 0.91437674]	[603.34649658 544.52746582 0.89014065]	[490.57553101 549.5144043 0.68794006]	[449.44778442 552.06658936 0.66954148]	[464.94760132 711.13812256 0.8104881 ]	[4.85365479e+02 8.52401672e+02 8.38884711e-01]	[536.70587158 546.98474121 0.70233762]	[536.74591064 723.90454102 0.78416723]	[521.1930542 752.27368164 0.8114593 ]	[462.2802124 254.54530334 0.96719307]	[490.47842407 254.43713379 0.89679706]	[444.3565979 257.04541016 0.87584329]	[513.60894775 254.49687195 0.92310917]	[5.06000763e+02 8.11227295e+02 7.80212045e-01]	[5.18783081e+02 8.08604492e+02 7.97068477e-01]	[5.08481812e+02 7.47149109e+02 6.49022996e-01]	[4.87939270e+02 8.95886841e+02 7.43408084e-01]	[4.67486115e+02 8.93279480e+02 7.61166930e-01]	[4.95633911e+02 8.65054260e+02 6.96589231e-01]
[480.11749268 269.87026978 0.87241548]	[482.96524048 341.72729492 0.89050639]	[416.15396118 341.80932617 0.80866468]	[367.40963745 439.17407227 0.86638784]	[336.4569397 539.22106934 0.87168157]	[559.83477783 341.69519043 0.83128083]	[585.51025391 441.73736572 0.91375244]	[603.34417725 544.52709961 0.89034754]	[490.53579712 549.52563477 0.68925482]	[446.95339966 549.58410645 0.66763192]	[464.92877197 711.13360596 0.8141036 ]	[4.85359436e+02 8.52373657e+02 8.45040202e-01]	[536.67443848 546.99145508 0.69810557]	[536.72143555 723.94714355 0.79164732]	[518.76715088 754.75128174 0.79966658]	[462.27377319 254.54640198 0.96874851]	[488.02856445 254.4359436 0.89734972]	[444.35488892 257.03881836 0.87925661]	[513.60961914 254.49583435 0.9241761 ]	[5.08503235e+02 8.11239075e+02 7.44473577e-01]	[5.21219421e+02 8.08575012e+02 7.80434668e-01]	[5.05994690e+02 7.47155212e+02 6.57656848e-01]	[4.87925629e+02 8.95890015e+02 7.50012755e-01]	[4.67473663e+02 8.93280090e+02 7.66235173e-01]	[4.95638245e+02 8.62554749e+02 6.95246458e-01]
[477.74200439 269.87362671 0.87084448]	[482.95950317 341.74035645 0.89093691]	[416.14767456 341.80154419 0.80919975]	[367.34649658 439.17221069 0.87232143]	[334.02542114 539.23364258 0.86748326]	[559.83557129 341.72363281 0.8289271 ]	[585.4911499 441.73431396 0.91976458]	[603.34002686 544.54138184 0.88888305]	[490.4755249 549.56585693 0.68956327]	[446.90863037 552.09783936 0.66856456]	[464.85980225 711.16784668 0.82064784]	[4.85360687e+02 8.52388550e+02 8.43918979e-01]	[534.16192627 547.02337646 0.68934524]	[536.71392822 724.00201416 0.806445 ]	[518.77307129 752.29296875 0.79829544]	[462.26504517 254.54031372 0.96847773]	[488.01153564 254.44000244 0.89986724]	[444.34533691 257.01065063 0.87756884]	[513.58776855 254.49905396 0.92285842]	[5.08469360e+02 8.11270691e+02 7.47822940e-01]	[5.21216125e+02 8.08618835e+02 7.81551480e-01]	[5.05974457e+02 7.47115967e+02 6.68065310e-01]	[4.85454132e+02 8.95902588e+02 7.49827683e-01]	[4.67455139e+02 8.93287170e+02 7.66092420e-01]	[4.95648468e+02 8.65044006e+02 6.93983912e-01]
[477.74176025 269.87237549 0.87087536]	[482.96408081 341.74026489 0.8900103 ]	[416.14822388 341.79888916 0.80965543]	[367.34564209 439.168396 0.87204832]	[334.02438354 539.23461914 0.86763161]	[562.22955322 341.72695923 0.8296302 ]	[585.48974609 441.7348938 0.91990894]	[603.33728027 544.53814697 0.88861543]	[490.48339844 549.56628418 0.68931031]	[446.91677856 552.09710693 0.66812527]	[464.86447144 711.159729 0.82202667]	[4.85358215e+02 8.52388245e+02 8.44225407e-01]	[534.1663208 547.02764893 0.688829 ]	[536.71850586 724.00506592 0.80748242]	[518.7555542 754.74621582 0.79599434]	[462.2628479 254.53964233 0.96885109]	[488.01144409 254.43911743 0.90004694]	[444.34643555 257.01269531 0.87804055]	[513.59130859 254.49864197 0.92351753]	[5.08474945e+02 8.11276978e+02 7.44292915e-01]	[5.21214233e+02 8.08625549e+02 7.80402482e-01]	[5.05971649e+02 7.47135254e+02 6.69671118e-01]	[4.85455750e+02 8.95907288e+02 7.48982668e-01]	[4.67454163e+02 8.93291382e+02 7.66240299e-01]	[4.95641022e+02 8.65046021e+02 6.93289816e-01]
[477.72262573 269.87380981 0.86972833]	[482.95407104 341.75045776 0.89009506]	[416.14099121 341.8130188 0.8053022 ]	[367.33404541 439.18865967 0.8748281 ]	[333.99172974 539.21643066 0.86138141]	[559.83538818 341.72039795 0.83274114]	[585.47753906 441.75125122 0.91837966]	[603.33685303 546.92474365 0.88641971]	[488.00195312 549.56317139 0.69188583]	[444.44338989 552.08435059 0.67022985]	[464.82162476 711.14807129 0.82686567]	[4.85354401e+02 8.52384216e+02 8.46204877e-01]	[534.14440918 547.02197266 0.69049054]	[536.71112061 724.0144043 0.80737168]	[518.75500488 752.30419922 0.79092669]	[462.2461853 254.53596497 0.96863723]	[487.99151611 254.4359436 0.90287405]	[444.32559204 256.99667358 0.87745166]	[513.57476807 254.49304199 0.92297065]	[5.08471436e+02 8.11301392e+02 7.31550813e-01]	[5.21221863e+02 8.08642944e+02 7.74804711e-01]	[5.05950195e+02 7.47113464e+02 6.69468284e-01]	[4.85434052e+02 8.95895081e+02 7.50053465e-01]	[4.67434235e+02 8.93275330e+02 7.66438127e-01]	[4.95662140e+02 8.62565063e+02 6.93172455e-01]
[477.66891479 269.85571289 0.86262208]	[482.90618896 341.75076294 0.89998859]	[416.06924438 344.25704956 0.79602933]	[364.87701416 439.20401001 0.87615359]	[334.02636719 539.29901123 0.87650245]	[559.769104 341.70513916 0.83156019]	[585.45910645 441.78314209 0.91747952]	[603.3170166 546.95257568 0.88310164]	[487.91772461 549.56689453 0.70222938]	[444.38702393 552.07696533 0.68015701]	[462.40847778 711.12249756 0.83134061]	[4.82914642e+02 8.52399780e+02 8.50734055e-01]	[531.57995605 547.03192139 0.68915141]	[536.73986816 724.01611328 0.8044247 ]	[518.75115967 754.78649902 0.78574908]	[462.19085693 254.52307129 0.96346313]	[487.93057251 254.42094421 0.90451813]	[441.88442993 257.01382446 0.8995598 ]	[511.01083374 254.52529907 0.92193651]	[5.08463776e+02 8.13879456e+02 7.56515861e-01]	[521.26263428 811.18652344 0.81511098]	[5.05913391e+02 7.47123962e+02 6.73456967e-01]	[4.85369202e+02 8.95879822e+02 7.62745738e-01]	[4.64933685e+02 8.93266235e+02 7.77337134e-01]	[4.93118103e+02 8.65058411e+02 6.97575271e-01]
[477.66027832 269.86364746 0.86447817]	[482.87051392 341.77407837 0.9020614 ]	[416.02862549 344.29171753 0.78684878]	[367.35794067 439.18710327 0.87153703]	[334.04421997 541.75537109 0.89161503]	[559.73114014 341.7159729 0.82685572]	[585.43371582 441.76315308 0.92495823]	[603.30529785 546.94946289 0.88534677]	[485.45571899 549.56872559 0.71210045]	[444.30880737 549.58740234 0.68766421]	[462.3097229 708.69958496 0.84061033]	[482.89746094 854.79223633 0.85926515]	[531.55749512 547.04296875 0.69121981]	[539.22772217 724.03765869 0.81564993]	[518.79077148 754.83007812 0.78278291]	[462.18222046 254.53448486 0.96403873]	[487.91589355 254.43125916 0.9069913 ]	[441.85641479 257.01589966 0.90650678]	[508.49960327 254.54779053 0.9216181 ]	[5.08443329e+02 8.16380066e+02 7.32151568e-01]	[5.21249695e+02 8.11241089e+02 7.87101924e-01]	[5.05924225e+02 7.47117432e+02 6.65964603e-01]	[4.82914276e+02 8.95840515e+02 7.60315597e-01]	[4.64887085e+02 8.93241882e+02 7.83580601e-01]	[4.93093048e+02 8.65061035e+02 7.07325459e-01]
[477.60696411 269.88092041 0.86019689]	[482.84347534 341.77230835 0.90645993]	[413.57717896 344.31237793 0.78358656]	[367.36703491 439.25424194 0.87510121]	[336.46865845 541.82897949 0.90317178]	[557.26721191 341.69744873 0.82513273]	[585.41784668 441.77749634 0.92717797]	[603.28649902 546.96917725 0.88079488]	[485.4347229 549.56781006 0.71576184]	[441.91964722 549.57470703 0.68873006]	[462.31939697 708.72558594 0.83477974]	[482.89190674 854.800354 0.85968298]	[531.52911377 547.0435791 0.69184512]	[539.17803955 723.97125244 0.79318744]	[521.15252686 757.38134766 0.78044564]	[459.82192993 254.54559326 0.96318829]	[485.45507812 254.44313049 0.91843522]	[441.82009888 257.0201416 0.89680821]	[508.47116089 254.53215027 0.92296022]	[5.11023987e+02 8.18879028e+02 6.99519277e-01]	[5.21320862e+02 8.11262085e+02 7.77883470e-01]	[5.05963593e+02 7.49678650e+02 6.45820558e-01]	[4.82916138e+02 8.95850037e+02 7.60098279e-01]	[4.64883026e+02 8.93245483e+02 7.83533454e-01]	[4.93086731e+02 8.65067810e+02 7.08078206e-01]
[475.15002441 269.90924072 0.85866725]	[482.81515503 341.77801514 0.90750283]	[413.53897095 344.33792114 0.77905661]	[367.3737793 439.32125854 0.87369406]	[336.52828979 541.84545898 0.90739453]	[557.21636963 341.68847656 0.82253486]	[585.39807129 441.79205322 0.93092638]	[603.26989746 546.95550537 0.880889 ]	[485.40985107 549.5668335 0.71975672]	[441.88134766 549.57275391 0.69364113]	[462.30334473 711.1307373 0.83209717]	[482.87130737 852.38647461 0.86334783]	[529.06243896 549.50286865 0.69529575]	[539.20019531 723.99511719 0.7995097 ]	[521.18341064 759.8873291 0.78869665]	[459.77416992 254.574646 0.96475738]	[485.3956604 254.46382141 0.93278515]	[441.75814819 257.06796265 0.90564209]	[506.02645874 254.54988098 0.92348862]	[5.11064850e+02 8.21435974e+02 7.23252773e-01]	[5.21368164e+02 8.11332092e+02 7.90134847e-01]	[5.05989899e+02 7.49682373e+02 6.43665314e-01]	[4.82904602e+02 8.93458313e+02 7.63162136e-01]	[4.64875397e+02 8.93230225e+02 7.84071445e-01]	[4.93057556e+02 8.62561584e+02 7.08881795e-01]
[475.07971191 272.34442139 0.85464883]	[482.78536987 341.75540161 0.91189599]	[413.52062988 344.33984375 0.77801496]	[367.4039917 439.32012939 0.87156463]	[336.61190796 541.86712646 0.91019094]	[554.68847656 339.28775024 0.82195544]	[585.38977051 441.81448364 0.92547411]	[603.26208496 546.96728516 0.87649703]	[485.39801025 549.53411865 0.72399473]	[441.8835144 549.54406738 0.69874632]	[462.33157349 708.69873047 0.84355658]	[482.87640381 852.39343262 0.86015993]	[529.02947998 547.0201416 0.70135593]	[539.18255615 724.02087402 0.80112243]	[521.2109375 759.94628906 0.8037439 ]	[459.73294067 254.5821228 0.96269643]	[482.97735596 254.47627258 0.94048798]	[441.70306396 257.08502197 0.92068881]	[505.97171021 254.54669189 0.93207115]	[5.11030273e+02 8.18957092e+02 7.39527583e-01]	[5.21360291e+02 8.11334656e+02 7.99244881e-01]	[5.08461853e+02 7.49726440e+02 6.41325116e-01]	[4.82897339e+02 8.95845459e+02 7.60012031e-01]	[4.64873871e+02 8.93235168e+02 7.84051597e-01]	[4.93060272e+02 8.62575867e+02 7.06684172e-01]
[472.56054688 269.90997314 0.84899807]	[482.73812866 341.75262451 0.91360885]	[411.00357056 344.35354614 0.7740432 ]	[367.42687988 439.31015015 0.87258124]	[336.68582153 541.86901855 0.90945232]	[552.14538574 339.26889038 0.82301152]	[585.35394287 441.76281738 0.92982525]	[600.88116455 546.95343018 0.87382102]	[485.36499023 549.53979492 0.72520959]	[441.85540771 549.55102539 0.69947851]	[462.32824707 708.69195557 0.84391588]	[482.87835693 852.36834717 0.86853111]	[529.00463867 547.01800537 0.70043385]	[539.1897583 723.99420166 0.80579758]	[521.24401855 762.46240234 0.81391841]	[459.69332886 254.57128906 0.9583385 ]	[482.91442871 254.48039246 0.95337963]	[441.67550659 257.1022644 0.9113456 ]	[505.91213989 254.55055237 0.94102949]	[5.13590210e+02 8.18940369e+02 7.28758752e-01]	[5.23792725e+02 8.11321167e+02 7.91537523e-01]	[5.08506653e+02 7.52220825e+02 6.29631937e-01]	[4.82897369e+02 8.95839539e+02 7.65162170e-01]	[4.64869507e+02 8.93226135e+02 7.87093520e-01]	[4.93062378e+02 8.62546326e+02 7.12578058e-01]
[470.00836182 269.89733887 0.84354138]	[482.71505737 341.75378418 0.91246587]	[410.95413208 346.81686401 0.77228832]	[369.89328003 441.68051147 0.87090546]	[339.08184814 541.94390869 0.90948117]	[552.10357666 339.24847412 0.82763922]	[585.34063721 441.7644043 0.93064803]	[600.86962891 546.96813965 0.87117261]	[485.36383057 549.54577637 0.72376657]	[441.85568237 549.55578613 0.69739777]	[462.33328247 708.71496582 0.84061843]	[482.89047241 852.36199951 0.86664665]	[529.00390625 547.02728271 0.69891781]	[539.17712402 723.97399902 0.80285126]	[521.30603027 759.93041992 0.81666625]	[459.63299561 254.56932068 0.94989765]	[482.82546997 254.47297668 0.9604153 ]	[439.29690552 257.11917114 0.89352655]	[503.46853638 254.54338074 0.95349872]	[5.13631348e+02 8.18911316e+02 7.23663747e-01]	[5.23815063e+02 8.11289856e+02 7.81781018e-01]	[5.11045441e+02 7.52175964e+02 6.33701205e-01]	[4.82916473e+02 8.95841187e+02 7.64850914e-01]	[4.64886292e+02 8.93228271e+02 7.84452438e-01]	[4.93078033e+02 8.62526489e+02 7.01820314e-01]
[467.49313354 269.90307617 0.84605753]	[480.36422729 341.77954102 0.90996534]	[408.47491455 346.87432861 0.77142936]	[369.90087891 441.71987915 0.86975104]	[339.11053467 544.38067627 0.91128606]	[552.06207275 339.25128174 0.82852411]	[583.0045166 441.77740479 0.93016857]	[600.84515381 546.98944092 0.86479998]	[485.35351562 549.56433105 0.72375304]	[441.85101318 549.58258057 0.69694877]	[462.33331299 708.71038818 0.83924347]	[482.8840332 852.3338623 0.87284029]	[528.9921875 547.03656006 0.6995284 ]	[539.20507812 723.94049072 0.80287945]	[521.35626221 757.32781982 0.81532365]	[459.59057617 254.55947876 0.94249392]	[482.78881836 254.4737854 0.9594599 ]	[439.25579834 257.15194702 0.90237856]	[503.42617798 254.55285645 0.95917547]	[5.16182556e+02 8.16352661e+02 7.08712995e-01]	[5.23881958e+02 8.11202026e+02 7.45292068e-01]	[5.11083496e+02 7.49641663e+02 6.37671232e-01]	[4.82913574e+02 8.93460754e+02 7.70382404e-01]	[4.64882507e+02 8.93218506e+02 7.85743535e-01]	[4.93058319e+02 8.62495544e+02 6.99090242e-01]
[467.42306519 269.93045044 0.85477483]	[480.36694336 341.78921509 0.90920639]	[408.47351074 346.88302612 0.77013147]	[369.90823364 441.7567749 0.86841887]	[339.13809204 544.42797852 0.90714771]	[552.0725708 339.25872803 0.83001667]	[582.9954834 441.76174927 0.93212456]	[600.85467529 547.00695801 0.86215371]	[485.35751343 549.55841064 0.72431201]	[441.85443115 549.58703613 0.69813192]	[462.36627197 708.72491455 0.83655316]	[482.89831543 852.34228516 0.87135094]	[528.98272705 547.02642822 0.70095766]	[539.22424316 723.9352417 0.80386966]	[521.36712646 754.76373291 0.82336712]	[457.18847656 254.56933594 0.94166684]	[482.7416687 254.47663879 0.96223921]	[439.26391602 257.15164185 0.88234645]	[503.39596558 254.51809692 0.96042788]	[5.16198792e+02 8.13822998e+02 6.99994147e-01]	[5.23886719e+02 8.08747864e+02 7.16294050e-01]	[5.11072815e+02 7.47139221e+02 6.38660669e-01]	[4.82892090e+02 8.93460632e+02 7.71651268e-01]	[4.64871643e+02 8.93213684e+02 7.86918700e-01]	[4.93087250e+02 8.62523926e+02 7.02595532e-01]
[464.93408203 272.38031006 0.86773956]	[480.35574341 341.81375122 0.90612787]	[408.44003296 349.37487793 0.77110898]	[367.42379761 441.80587769 0.86584312]	[339.14703369 544.45843506 0.9041208 ]	[549.59667969 339.27566528 0.82878047]	[582.99176025 441.75079346 0.93407321]	[600.85784912 546.98846436 0.86627603]	[485.35641479 552.06097412 0.72140145]	[441.86010742 552.1071167 0.69562525]	[462.35263062 711.18731689 0.82965738]	[482.90567017 852.34051514 0.87493318]	[528.97955322 549.49859619 0.69828707]	[539.25006104 723.96173096 0.80648935]	[521.34106445 752.26525879 0.82992691]	[457.10186768 254.58805847 0.92834687]	[480.35794067 254.4818573 0.96494031]	[439.16506958 257.13668823 0.88032591]	[503.37176514 254.46742249 0.95866352]	[5.16212769e+02 8.13817383e+02 7.06546545e-01]	[5.23892395e+02 8.08732117e+02 7.19215095e-01]	[5.11022034e+02 7.47072571e+02 6.54175997e-01]	[4.82892151e+02 8.93447876e+02 7.73966312e-01]	[4.64868866e+02 8.90852661e+02 7.88902521e-01]	[4.93108215e+02 8.62523682e+02 7.10628867e-01]
[464.86636353 272.41064453 0.88322818]	[480.33792114 341.82577515 0.90341747]	[408.41567993 349.39929199 0.77175903]	[367.4262085 441.84924316 0.86317271]	[339.15402222 544.48602295 0.90016633]	[549.5635376 339.28323364 0.82741594]	[582.97918701 441.76306152 0.93399817]	[600.8571167 546.97753906 0.86857146]	[485.3581543 552.07366943 0.72022223]	[441.86685181 552.12481689 0.69401288]	[462.36734009 711.23217773 0.82784694]	[482.91604614 852.3482666 0.87709177]	[528.96844482 549.51049805 0.69689983]	[539.26934814 723.99957275 0.81850034]	[521.32507324 752.23852539 0.83314711]	[454.65005493 254.60441589 0.91997409]	[480.30950928 254.52365112 0.96461689]	[439.1317749 257.12515259 0.86906117]	[503.3293457 254.51565552 0.96147883]	[5.16219360e+02 8.13825012e+02 7.05791950e-01]	[5.23887878e+02 8.08731018e+02 7.18479156e-01]	[5.11007965e+02 7.47032776e+02 6.65533304e-01]	[4.82899689e+02 8.93452271e+02 7.74048448e-01]	[4.64874359e+02 8.90857971e+02 7.90914655e-01]	[4.93127380e+02 8.62533691e+02 7.17594385e-01]
[464.83300781 272.50228882 0.8943997 ]	[480.29821777 344.28994751 0.89630437]	[405.90029907 351.93948364 0.77703583]	[367.34249878 444.31570435 0.85597289]	[339.15286255 544.51928711 0.89637005]	[549.53179932 339.29437256 0.8256315 ]	[582.96405029 441.76367188 0.9332037 ]	[600.85437012 546.98724365 0.86534631]	[485.35516357 552.13543701 0.71782565]	[441.87161255 554.67449951 0.69365585]	[462.35995483 711.24969482 0.83311462]	[482.92016602 852.33850098 0.87928981]	[528.97131348 549.57110596 0.69322741]	[539.30285645 724.03027344 0.83208978]	[521.32055664 752.22741699 0.83009958]	[454.61010742 257.00234985 0.91026318]	[480.26879883 254.58934021 0.96013451]	[439.12658691 259.59371948 0.86735725]	[503.27841187 254.52095032 0.96522528]	[5.16219421e+02 8.13851624e+02 7.10778594e-01]	[5.23888794e+02 8.08753418e+02 7.22222447e-01]	[5.11010315e+02 7.47013245e+02 6.79390490e-01]	[4.82899414e+02 8.93442017e+02 7.76561320e-01]	[4.64874634e+02 8.90846558e+02 7.93251872e-01]	[4.93130859e+02 8.62507874e+02 7.18928456e-01]
[462.42861938 274.9586792 0.91152501]	[480.23709106 346.87640381 0.87700355]	[405.83804321 354.4460144 0.78442514]	[367.34094238 444.35409546 0.84883702]	[339.2010498 546.98535156 0.88355207]	[547.02716064 341.74902344 0.82090998]	[582.93249512 441.77526855 0.93054068]	[600.87280273 547.01104736 0.86259508]	[482.96868896 557.19891357 0.7197147 ]	[441.83938599 559.73156738 0.69988197]	[462.36038208 713.75201416 0.82596236]	[482.92721558 852.37219238 0.86990052]	[526.5355835 554.63323975 0.68825537]	[541.68579102 726.4317627 0.83737558]	[521.3638916 752.26202393 0.82521719]	[454.54394531 257.13156128 0.89267141]	[480.22283936 257.01419067 0.95201576]	[439.06021118 259.73461914 0.83529878]	[500.87445068 254.61256409 0.96129501]	[5.18671814e+02 8.13872437e+02 7.52378166e-01]	[5.23926208e+02 8.11145081e+02 7.54285812e-01]	[5.11050964e+02 7.47049133e+02 6.62781000e-01]	[4.82883392e+02 8.93451721e+02 7.76328385e-01]	[4.64863617e+02 8.90853271e+02 7.93768466e-01]	[4.95625244e+02 8.62536438e+02 7.15801656e-01]
[462.42840576 274.95797729 0.91154683]	[480.24047852 346.87478638 0.87782604]	[405.84448242 354.44525146 0.78395271]	[367.34124756 444.35223389 0.8495813 ]	[339.20016479 546.98608398 0.88368386]	[547.02752686 341.74795532 0.82111508]	[582.93127441 441.77157593 0.93014818]	[600.87530518 547.00952148 0.86281341]	[482.9654541 557.20159912 0.72111261]	[441.83407593 559.73474121 0.70094925]	[462.36578369 713.76062012 0.82606286]	[482.93359375 852.36920166 0.868689 ]	[526.53552246 554.63574219 0.68837202]	[541.69366455 726.42407227 0.83646667]	[521.36340332 752.24761963 0.82481885]	[454.54437256 257.13232422 0.89268941]	[480.22225952 257.01507568 0.95173001]	[439.06173706 259.73666382 0.83544737]	[500.87438965 254.61230469 0.96138608]	[5.18673889e+02 8.13874939e+02 7.51326442e-01]	[5.23921753e+02 8.11144714e+02 7.53714740e-01]	[5.11058441e+02 7.47035950e+02 6.59104764e-01]	[4.82876587e+02 8.93450317e+02 7.78094292e-01]	[4.64858856e+02 8.90849060e+02 7.95151472e-01]	[4.95633240e+02 8.62529602e+02 7.18808472e-01]
[462.38031006 275.02807617 0.91632962]	[480.20657349 349.43814087 0.87240058]	[403.38800049 354.52920532 0.79229736]	[364.85610962 444.41445923 0.84364074]	[339.22155762 547.05603027 0.8735711 ]	[546.99206543 341.79223633 0.81400877]	[582.92053223 441.85906982 0.92119229]	[600.88793945 547.04302979 0.85712504]	[482.95620728 559.73309326 0.72560161]	[441.82055664 559.81207275 0.70794022]	[462.3369751 716.29797363 0.82306844]	[482.92999268 852.38311768 0.86749303]	[526.53155518 557.18719482 0.68936622]	[541.71728516 726.44128418 0.84442747]	[521.39031982 752.25299072 0.82756954]	[452.05688477 257.19851685 0.87755448]	[480.17459106 257.08566284 0.9386912 ]	[436.68490601 262.17623901 0.82265258]	[500.83987427 256.94317627 0.96083266]	[5.18693359e+02 8.13878601e+02 7.52278030e-01]	[5.23946716e+02 8.11150574e+02 7.47571826e-01]	[5.11085876e+02 7.47040527e+02 6.69438958e-01]	[4.82875793e+02 8.95836121e+02 7.78742433e-01]	[4.64867188e+02 8.93213623e+02 7.96150804e-01]	[4.95639587e+02 8.62544434e+02 7.20167339e-01]
[462.30154419 275.10467529 0.93665802]	[480.18948364 351.96139526 0.87755847]	[403.37176514 354.56689453 0.79795033]	[364.83959961 446.93795776 0.83626324]	[339.22705078 549.54467773 0.86647207]	[546.98492432 344.25308228 0.8079235 ]	[582.89593506 441.89047241 0.91473764]	[600.88018799 547.06677246 0.85104084]	[482.95037842 559.77789307 0.73279959]	[441.81442261 562.28289795 0.714863 ]	[462.35516357 718.82373047 0.82414532]	[482.94271851 854.78778076 0.86123508]	[526.53790283 557.23858643 0.6934976 ]	[541.75854492 726.46691895 0.84665352]	[521.39385986 754.75695801 0.82041007]	[449.46829224 259.59588623 0.87356019]	[480.1416626 257.15216064 0.92785537]	[436.65582275 262.22772217 0.76206863]	[500.83966064 257.00540161 0.9580245 ]	[5.18687378e+02 8.16345093e+02 7.52706707e-01]	[5.23943604e+02 8.11190918e+02 7.55771279e-01]	[5.13581787e+02 7.47079651e+02 6.70663357e-01]	[4.82882294e+02 8.95853333e+02 7.69439220e-01]	[4.64864471e+02 8.93231506e+02 7.91478932e-01]	[4.95651642e+02 8.65050415e+02 7.21501529e-01]
[462.2755127 277.47485352 0.93623263]	[480.15859985 352.02416992 0.87952697]	[403.35067749 357.00012207 0.80664194]	[364.78671265 449.49389648 0.83238178]	[339.26068115 552.12695312 0.85515916]	[546.95788574 344.3001709 0.8072502 ]	[582.88354492 444.38049316 0.90309459]	[600.87799072 549.56030273 0.84402162]	[482.93112183 559.78771973 0.73584276]	[441.79699707 562.28826904 0.71228456]	[462.33309937 721.38964844 0.83141243]	[482.93948364 854.80236816 0.8624202 ]	[526.50585938 557.25592041 0.69895273]	[541.81085205 726.50189209 0.85733324]	[521.39642334 754.80230713 0.82058185]	[449.44335938 259.65289307 0.86489677]	[477.74636841 257.20385742 0.91146326]	[436.62841797 262.24761963 0.74421066]	[500.84432983 257.05169678 0.95395857]	[5.18680908e+02 8.18893127e+02 7.46968091e-01]	[5.23926025e+02 8.11263733e+02 7.59864628e-01]	[5.13574341e+02 7.47090881e+02 6.73081636e-01]	[4.82896851e+02 8.95854431e+02 7.65709698e-01]	[4.64881409e+02 8.93239014e+02 7.86522150e-01]	[4.95646332e+02 8.65066711e+02 7.23980606e-01]
[462.2684021 277.53613281 0.94396204]	[477.74856567 354.52615356 0.87984467]	[403.30084229 357.06698608 0.81675029]	[364.77581787 452.02984619 0.83310246]	[341.67474365 557.20977783 0.85350704]	[546.92285156 346.85925293 0.80053377]	[582.86016846 444.41455078 0.89253241]	[600.87646484 552.08062744 0.83761698]	[482.93026733 562.35015869 0.74617487]	[441.77932739 562.4251709 0.72127813]	[462.33358765 723.94122314 0.84669179]	[482.89956665 852.38012695 0.86882401]	[526.51934814 562.25964355 0.70922756]	[541.91693115 726.53253174 0.87294722]	[521.38739014 757.34368896 0.82910872]	[449.42840576 262.16641235 0.8502807 ]	[477.72097778 259.64498901 0.90441465]	[436.59689331 269.8380127 0.78069454]	[500.80651855 257.14016724 0.93384367]	[5.18687683e+02 8.21484375e+02 7.36974776e-01]	[5.23938110e+02 8.11333923e+02 7.49863327e-01]	[5.11069092e+02 7.49606018e+02 6.90196931e-01]	[4.82897064e+02 8.93457458e+02 7.65922248e-01]	[4.64870941e+02 8.93222473e+02 7.85563588e-01]	[4.93120239e+02 8.62541138e+02 7.14656055e-01]
[462.20883179 277.59197998 0.94621825]	[477.69500732 356.97912598 0.88792598]	[400.85653687 357.17816162 0.83131254]	[364.79449463 454.64263916 0.84158027]	[341.70495605 559.71881104 0.86022973]	[544.50341797 349.46069336 0.80285752]	[582.85235596 446.97564697 0.87261838]	[600.84143066 552.14379883 0.83283365]	[482.9196167 562.4095459 0.74729455]	[441.75927734 564.89331055 0.72205555]	[462.36132812 723.99694824 0.8518846 ]	[482.89349365 852.36999512 0.87022483]	[526.53613281 562.32397461 0.71418124]	[541.94293213 726.62011719 0.87475872]	[521.38140869 759.88067627 0.81835049]	[446.8878479 264.7199707 0.84612656]	[477.64724731 259.72805786 0.8827126 ]	[434.1137085 272.38461304 0.80370557]	[500.72729492 259.6645813 0.91115248]	[5.18665283e+02 8.24006714e+02 7.52312541e-01]	[5.23921265e+02 8.13766785e+02 7.63511479e-01]	[5.11083405e+02 7.49645813e+02 6.73322141e-01]	[4.82897461e+02 8.93459290e+02 7.62194455e-01]	[4.64869873e+02 8.93228333e+02 7.81141639e-01]	[4.93116455e+02 8.62528198e+02 7.18936205e-01]
[462.18981934 277.68414307 0.93552506]	[477.66671753 357.04293823 0.89182723]	[400.84414673 359.61352539 0.83468705]	[364.79772949 457.17593384 0.85617477]	[341.67810059 562.23760986 0.88190937]	[544.48303223 351.99291992 0.81073821]	[582.82440186 449.51135254 0.86500865]	[600.78717041 557.16357422 0.82947576]	[482.89578247 564.89672852 0.74796736]	[441.74188232 564.96252441 0.71884203]	[462.39907837 726.49316406 0.86025763]	[482.88986206 852.36590576 0.86876565]	[526.49401855 562.37078857 0.71974242]	[544.30285645 726.63757324 0.87115753]	[521.39666748 762.43884277 0.83005548]	[444.43197632 267.3447876 0.85016757]	[477.60876465 262.23748779 0.866813 ]	[434.08908081 274.90576172 0.82896394]	[500.69549561 262.15289307 0.89869505]	[5.18667603e+02 8.24054565e+02 7.60889053e-01]	[5.23925659e+02 8.13808716e+02 7.66808808e-01]	[5.13590088e+02 7.49708191e+02 6.75506413e-01]	[4.82893341e+02 8.93449768e+02 7.55567729e-01]	[4.64860931e+02 8.93222229e+02 7.78900146e-01]	[4.93121490e+02 8.62517944e+02 7.14944541e-01]
[459.8296814 280.20294189 0.91454107]	[477.63223267 357.13955688 0.88862717]	[400.81311035 359.70626831 0.84130621]	[364.8168335 459.67559814 0.87865591]	[339.30267334 562.36230469 0.89718246]	[544.48291016 354.56506348 0.82134062]	[582.79382324 454.5847168 0.85989434]	[600.73577881 559.80407715 0.85605264]	[482.86727905 567.45812988 0.73692107]	[441.69024658 567.53143311 0.70503074]	[462.43908691 726.61193848 0.86473662]	[482.92837524 854.79119873 0.8666985 ]	[526.46051025 564.8762207 0.71434832]	[544.36401367 729.07806396 0.86718643]	[521.40124512 762.51165771 0.83488065]	[444.38018799 272.39239502 0.87663257]	[475.14779663 267.35519409 0.85462445]	[431.50201416 274.98501587 0.80618846]	[500.68258667 264.77560425 0.89040637]	[5.18676880e+02 8.24064026e+02 7.53336489e-01]	[5.23891174e+02 8.13835999e+02 7.68328607e-01]	[5.11096344e+02 7.52226318e+02 6.50198340e-01]	[4.82875580e+02 8.95858521e+02 7.54378796e-01]	[4.64856934e+02 8.93244629e+02 7.79657125e-01]	[4.95649017e+02 8.62561707e+02 7.25923777e-01]
[459.77944946 282.73782349 0.89532518]	[475.13467407 357.22381592 0.88111663]	[400.75805664 359.77850342 0.84276623]	[364.82867432 459.71469116 0.8806262 ]	[339.29281616 562.4510498 0.90431279]	[544.42022705 357.02175903 0.82652539]	[582.72857666 457.13717651 0.86469102]	[598.29943848 562.36968994 0.8705247 ]	[482.85470581 567.51739502 0.73241901]	[441.67660522 570.09661865 0.69353205]	[464.82458496 729.04089355 0.85347897]	[482.90396118 852.36651611 0.8732698 ]	[526.44250488 564.90441895 0.71200067]	[544.41192627 729.06292725 0.86355394]	[521.37548828 762.49438477 0.82646602]	[444.33416748 274.85870361 0.89371026]	[472.59613037 272.36038208 0.85839736]	[428.98043823 275.01605225 0.79430467]	[498.25076294 269.83563232 0.88372344]	[5.18744324e+02 8.26561584e+02 7.65344679e-01]	[5.23927734e+02 8.16308899e+02 7.51665413e-01]	[5.11070496e+02 7.52227051e+02 6.55914605e-01]	[4.82901703e+02 8.95853271e+02 7.56385028e-01]	[4.64863342e+02 8.93238586e+02 7.79764593e-01]	[4.93127167e+02 8.62494568e+02 7.18064904e-01]
[459.79244995 285.26998901 0.88722479]	[475.12503052 359.60650635 0.88398147]	[400.71896362 362.24859619 0.83525252]	[362.34393311 462.20547485 0.89028019]	[339.2796936 564.96661377 0.90905857]	[544.37670898 357.05371094 0.83622086]	[580.27984619 454.63723755 0.84246111]	[598.2722168 562.43505859 0.867827 ]	[482.84805298 567.54882812 0.73537087]	[439.32745361 572.6137085 0.6929065 ]	[462.41983032 729.17004395 0.84717226]	[482.89129639 854.79046631 0.86593854]	[526.45483398 564.93682861 0.71049571]	[544.45715332 729.14428711 0.85117668]	[521.39074707 765.00250244 0.8349787 ]	[444.32788086 274.91531372 0.91031945]	[472.60125732 272.43740845 0.86847979]	[431.5017395 277.48703003 0.79407001]	[498.2114563 272.41418457 0.90536213]	[5.18740295e+02 8.26623901e+02 7.55844295e-01]	[5.23938721e+02 8.16374634e+02 7.39644468e-01]	[5.11066742e+02 7.54741516e+02 6.52016342e-01]	[4.82905853e+02 8.95836914e+02 7.50388980e-01]	[4.64876099e+02 8.93234009e+02 7.76583910e-01]	[4.93133911e+02 8.62563293e+02 7.06992388e-01]
[459.7633667 287.84158325 0.88394755]	[475.08676147 359.69219971 0.87875086]	[400.70318604 364.77893066 0.82052022]	[362.32052612 462.37759399 0.88376611]	[339.29190063 567.47772217 0.88799518]	[544.32403564 357.14022827 0.85006809]	[580.23181152 459.61071777 0.86633027]	[595.72277832 564.87304688 0.86307347]	[482.82623291 570.0736084 0.72704196]	[439.31915283 575.18267822 0.68939811]	[462.41195679 729.16638184 0.84906697]	[482.89108276 852.39501953 0.86644036]	[526.42126465 564.99798584 0.7035656 ]	[546.91534424 731.66595459 0.82996076]	[521.30493164 765.04626465 0.82092893]	[441.92138672 275.0065918 0.9284994 ]	[472.55923462 274.86843872 0.87695205]	[428.93527222 277.56896973 0.80490112]	[498.18383789 272.47631836 0.91691953]	[5.18718872e+02 8.29139648e+02 7.58754492e-01]	[5.23825806e+02 8.21433167e+02 7.45120347e-01]	[5.11037323e+02 7.54794922e+02 6.27178848e-01]	[4.85390198e+02 8.95872620e+02 7.43134737e-01]	[4.64918579e+02 8.93263672e+02 7.70697176e-01]	[4.93106415e+02 8.62506775e+02 7.05234349e-01]
[459.64831543 295.47836304 0.9162606 ]	[469.98696899 362.34140015 0.8282575 ]	[398.20870972 372.52325439 0.81189609]	[362.21875 467.42004395 0.86993051]	[339.26803589 572.65844727 0.85828274]	[541.8885498 359.74279785 0.85169381]	[577.73620605 459.84481812 0.87741345]	[595.68737793 567.45910645 0.83918935]	[482.83865356 582.79907227 0.74368399]	[439.31005859 582.94470215 0.71976662]	[462.37991333 736.82012939 0.82560647]	[4.82951813e+02 8.54799255e+02 8.54499698e-01]	[526.50610352 575.22540283 0.68752062]	[549.50213623 731.70733643 0.8114056 ]	[521.31732178 767.64605713 0.84921741]	[441.79666138 277.64810181 0.94556016]	[469.99462891 277.49276733 0.88691956]	[423.84060669 280.10974121 0.81659091]	[495.64486694 275.02032471 0.9154157 ]	[5.18763184e+02 8.31654968e+02 7.99090981e-01]	[5.23878845e+02 8.24087646e+02 7.68646121e-01]	[5.08538544e+02 7.59939941e+02 6.27173603e-01]	[4.85379517e+02 8.95839661e+02 7.42579818e-01]	[4.64922241e+02 8.93235779e+02 7.74098873e-01]	[4.95684296e+02 8.62505920e+02 7.05647707e-01]
[459.60919189 295.6065979 0.91967309]	[470.00424194 367.41046143 0.80795038]	[398.21676636 375.03567505 0.81996101]	[359.81906128 472.5206604 0.85898447]	[339.29263306 577.72521973 0.8580339 ]	[541.90606689 362.243927 0.83808267]	[577.7175293 462.33163452 0.86435401]	[593.18182373 567.57995605 0.82262212]	[482.8576355 582.86639404 0.7510339 ]	[441.66513062 585.42541504 0.72298986]	[462.41964722 739.38519287 0.82827044]	[482.9442749 854.82873535 0.8559044 ]	[526.52697754 580.2467041 0.69512045]	[549.59265137 736.80200195 0.78429669]	[521.34399414 770.14135742 0.85467207]	[441.77975464 280.13433838 0.92575997]	[469.95965576 277.65405273 0.87836128]	[423.86096191 282.73498535 0.78467262]	[495.62838745 277.49847412 0.90494227]	[5.18774597e+02 8.31753357e+02 7.93597519e-01]	[5.23875122e+02 8.26609497e+02 7.82851934e-01]	[5.11080170e+02 7.62486755e+02 6.50106668e-01]	[4.85438080e+02 8.95873718e+02 7.47162700e-01]	[4.67402954e+02 8.93268433e+02 7.76370704e-01]	[4.95658295e+02 8.62534485e+02 7.00608730e-01]
[459.60925293 295.60638428 0.91991836]	[470.00369263 367.41174316 0.80786884]	[398.21578979 375.03616333 0.81993508]	[359.8196106 472.51904297 0.85865259]	[339.29043579 577.72558594 0.8586762 ]	[541.90625 362.24328613 0.83851522]	[577.70245361 462.33273315 0.86401737]	[593.18255615 567.58081055 0.82240433]	[482.85678101 582.8739624 0.75210416]	[441.66467285 585.43475342 0.72375125]	[462.42034912 739.3862915 0.82874596]	[482.94320679 854.82830811 0.85602689]	[526.52459717 580.25286865 0.69667959]	[549.59411621 736.79998779 0.78419179]	[521.34411621 770.14202881 0.85506839]	[441.77960205 280.13531494 0.9257046 ]	[469.95922852 277.65472412 0.87823343]	[423.86013794 282.73834229 0.78521621]	[495.62731934 277.50018311 0.90478694]	[5.18779053e+02 8.31751892e+02 7.93896139e-01]	[5.23878723e+02 8.26607544e+02 7.82612324e-01]	[5.11081879e+02 7.62489380e+02 6.50010586e-01]	[4.85436798e+02 8.95885071e+02 7.46420205e-01]	[4.67401764e+02 8.93274048e+02 7.76958466e-01]	[4.95659424e+02 8.62532898e+02 7.00660348e-01]
[457.14483643 298.05551147 0.91591734]	[469.9564209 372.51147461 0.81808692]	[398.19976807 377.53930664 0.8344028 ]	[362.20645142 472.60348511 0.85722911]	[341.67376709 580.2477417 0.8635276 ]	[541.88824463 362.34710693 0.82285529]	[577.6842041 462.38616943 0.85618562]	[593.16259766 572.59533691 0.81052929]	[482.83032227 582.9151001 0.75047839]	[439.29296875 585.47155762 0.71870565]	[462.44335938 739.41107178 0.82337081]	[4.82943207e+02 8.54866516e+02 8.51070285e-01]	[526.49353027 580.30914307 0.70500922]	[554.63879395 736.82489014 0.78701866]	[521.29742432 770.19165039 0.84658748]	[441.67648315 282.71731567 0.90371501]	[464.97583008 280.11999512 0.87486589]	[421.40560913 287.8236084 0.78615534]	[493.07177734 277.57232666 0.88231516]	[5.21188721e+02 8.31807983e+02 8.24815810e-01]	[5.23914612e+02 8.29045654e+02 8.02013993e-01]	[5.11040558e+02 7.65023987e+02 6.32849991e-01]	[4.85452606e+02 8.95911133e+02 7.40644217e-01]	[4.67408691e+02 8.93303833e+02 7.75346875e-01]	[4.95636810e+02 8.62574341e+02 6.93949938e-01]
[457.11984253 298.11297607 0.91516721]	[467.44955444 375.05706787 0.84170473]	[398.15118408 377.66506958 0.83916152]	[359.79696655 477.70178223 0.88770771]	[341.67843628 582.77813721 0.88554692]	[541.84936523 364.86273193 0.81017709]	[575.17504883 464.86218262 0.8360818 ]	[593.14691162 575.14886475 0.81094432]	[482.86532593 585.44348145 0.74406874]	[439.29748535 588.02545166 0.70606142]	[462.43572998 741.9588623 0.83542275]	[4.82923767e+02 8.54886841e+02 8.50740552e-01]	[528.96563721 582.83850098 0.70535302]	[554.63946533 741.94195557 0.78490186]	[521.31890869 770.24615479 0.84558988]	[439.33773804 285.30883789 0.90198696]	[464.90792847 280.21148682 0.88026482]	[423.77111816 292.90374756 0.78966749]	[488.03051758 277.65457153 0.86379087]	[5.21200195e+02 8.31862366e+02 8.25100183e-01]	[5.23940491e+02 8.29104675e+02 8.02502275e-01]	[5.11039581e+02 7.65069946e+02 6.48368120e-01]	[4.85469574e+02 8.95892700e+02 7.43100882e-01]	[4.67423859e+02 8.93305359e+02 7.75903463e-01]	[4.93125702e+02 8.65061462e+02 6.92728102e-01]
[454.65258789 300.634552 0.88224256]	[464.95037842 377.52352905 0.8683182 ]	[398.09896851 380.11047363 0.84043103]	[359.80355835 480.23040771 0.90326631]	[341.6730957 582.91119385 0.90284771]	[541.79644775 369.92721558 0.79661095]	[572.67736816 464.92648315 0.82592183]	[593.14898682 575.15686035 0.81339914]	[482.88476562 585.50476074 0.74411231]	[439.31582642 590.54614258 0.70484573]	[464.81915283 744.47009277 0.84161484]	[482.90612793 854.88024902 0.85580146]	[528.99261475 582.89520264 0.70860612]	[557.17681885 744.44763184 0.80085665]	[521.3225708 772.73522949 0.83796781]	[439.27502441 290.38397217 0.90761811]	[464.83843994 282.740448 0.87908828]	[421.31924438 293.00769043 0.80322015]	[487.95993042 277.70001221 0.86579305]	[5.21217041e+02 8.34297424e+02 8.29894066e-01]	[5.23984497e+02 8.29149902e+02 8.09079289e-01]	[5.11043640e+02 7.67567566e+02 6.60275280e-01]	[4.87944183e+02 8.95873962e+02 7.45133936e-01]	[4.67438080e+02 8.93294678e+02 7.74869263e-01]	[4.93092957e+02 8.65043579e+02 6.94727778e-01]
[454.56689453 300.76416016 0.85623693]	[464.91409302 377.60894775 0.88234133]	[398.05249023 380.21902466 0.84072298]	[359.8230896 480.29953003 0.90646029]	[341.68261719 585.38757324 0.91418564]	[541.76831055 372.51123047 0.79938769]	[572.65551758 467.3927002 0.81550497]	[593.14678955 575.17962646 0.81410933]	[482.9090271 585.53540039 0.73769069]	[439.32369995 590.60028076 0.7010358 ]	[462.39437866 744.56060791 0.86493623]	[482.88830566 854.8848877 0.86186832]	[529.03826904 582.91534424 0.70779616]	[557.21282959 744.46252441 0.8045733 ]	[521.3571167 772.79742432 0.83544868]	[439.2230835 292.902771 0.91530436]	[462.42843628 287.82385254 0.87940085]	[421.21810913 295.41497803 0.8371501 ]	[485.48358154 280.17636108 0.86076534]	[5.21186462e+02 8.34354248e+02 8.30609322e-01]	[5.24005310e+02 8.29207153e+02 8.20475340e-01]	[5.11052063e+02 7.67605896e+02 6.63758457e-01]	[4.85461548e+02 8.95871765e+02 7.52519608e-01]	[4.67415466e+02 8.93290039e+02 7.83536494e-01]	[4.93106903e+02 8.62575256e+02 7.04749465e-01]
[452.00946045 303.26257324 0.84052312]	[464.85934448 377.65396118 0.89576924]	[395.63497925 380.2883606 0.83301312]	[359.8069458 482.75823975 0.90966564]	[341.71487427 585.54229736 0.90056586]	[541.71685791 374.99636841 0.80151343]	[572.63311768 467.47003174 0.81169611]	[593.13793945 575.22735596 0.81828463]	[482.92071533 588.01739502 0.73568082]	[441.67355347 593.16339111 0.70413607]	[462.41394043 746.95526123 0.86052197]	[482.87460327 854.89172363 0.86113828]	[529.04705811 582.96252441 0.7071721 ]	[559.71600342 744.47503662 0.82337075]	[521.35076904 772.82263184 0.8321929 ]	[439.14028931 292.99725342 0.92264915]	[462.34729004 290.40274048 0.90013796]	[418.79095459 295.51748657 0.88701898]	[485.41061401 282.75817871 0.86151975]	[5.21173096e+02 8.34369324e+02 8.29977632e-01]	[5.23998718e+02 8.29224792e+02 8.24310184e-01]	[5.11061127e+02 7.67636230e+02 6.59403920e-01]	[4.85422974e+02 8.95881287e+02 7.57439137e-01]	[4.67391876e+02 8.93287231e+02 7.83087671e-01]	[4.93083893e+02 8.65051025e+02 7.19298542e-01]
[449.46746826 305.76547241 0.83455712]	[464.83407593 377.68484497 0.90187061]	[395.61294556 380.33984375 0.82511026]	[359.81552124 482.8460083 0.90581018]	[341.74749756 587.99969482 0.87961954]	[539.29425049 375.00363159 0.79926836]	[572.59997559 467.49389648 0.81105483]	[593.14929199 577.72424316 0.8239764 ]	[482.8928833 588.00976562 0.73634994]	[439.30758667 593.13330078 0.70020282]	[462.38342285 747.06408691 0.8768484 ]	[482.87088013 854.89599609 0.86732811]	[529.01989746 582.96350098 0.70540947]	[559.74407959 744.49969482 0.82911861]	[521.40301514 775.27526855 0.83910483]	[439.10348511 295.40975952 0.92527151]	[462.25543213 292.89089966 0.92396402]	[418.800354 295.54315186 0.8549059 ]	[482.9598999 285.2963562 0.87486917]	[521.17602539 834.37164307 0.83937341]	[5.26447388e+02 8.29247925e+02 8.22147131e-01]	[5.11088654e+02 7.67617126e+02 7.05736399e-01]	[4.85434845e+02 8.95870117e+02 7.59489596e-01]	[4.67406677e+02 8.93283203e+02 7.87081122e-01]	[4.93077667e+02 8.65043152e+02 7.19722629e-01]
[446.97888184 305.85562134 0.82995594]	[462.43463135 377.72940063 0.90892434]	[395.58834839 382.7857666 0.81402183]	[359.82632446 482.9486084 0.89398342]	[341.81982422 588.1116333 0.84794915]	[539.22509766 375.03286743 0.79569155]	[572.58374023 469.98599243 0.81129605]	[593.1807251 577.75939941 0.82623094]	[482.89379883 588.00213623 0.74068993]	[439.29736328 593.1550293 0.70255762]	[462.35717773 747.04974365 0.87744164]	[482.85845947 854.89904785 0.86769074]	[529.02844238 582.94348145 0.70720065]	[562.22625732 744.45849609 0.83295685]	[521.40777588 772.80657959 0.82445574]	[436.6932373 295.47012329 0.92874312]	[462.21655273 292.94564819 0.93467647]	[418.72753906 295.615448 0.86933273]	[482.92019653 287.82467651 0.88346773]	[521.2432251 836.84082031 0.84666175]	[5.26537170e+02 8.31644348e+02 8.17893386e-01]	[5.11043488e+02 7.67567749e+02 6.89528704e-01]	[4.85456360e+02 8.95893372e+02 7.63707340e-01]	[4.67430969e+02 8.93299744e+02 7.90333211e-01]	[4.93068481e+02 8.62575256e+02 7.22222269e-01]
[446.98074341 305.85522461 0.82986623]	[462.43560791 377.73031616 0.90847087]	[395.58459473 382.79421997 0.81326914]	[359.82168579 482.95046997 0.89410377]	[341.82107544 588.10974121 0.84796417]	[539.23443604 375.02822876 0.79672593]	[572.58404541 469.98370361 0.81245655]	[593.17767334 577.75701904 0.82617104]	[482.88604736 587.97930908 0.74273688]	[439.29318237 593.12573242 0.70297706]	[462.36383057 747.05560303 0.87651008]	[482.859375 854.89422607 0.86852795]	[529.012146 582.92388916 0.70737064]	[562.22412109 744.45599365 0.83218515]	[521.40740967 772.80944824 0.82468915]	[436.69400024 295.47061157 0.92913771]	[462.21658325 292.94497681 0.93470514]	[418.72558594 295.61654663 0.87016213]	[482.91949463 287.82565308 0.88342702]	[521.24389648 836.84039307 0.84767735]	[5.26539978e+02 8.31644531e+02 8.17541182e-01]	[5.11039185e+02 7.67568481e+02 6.88781142e-01]	[4.85449707e+02 8.95886230e+02 7.64719307e-01]	[4.67426178e+02 8.93293091e+02 7.91324079e-01]	[4.93066498e+02 8.62567444e+02 7.21346021e-01]
[446.89044189 308.38891602 0.83398229]	[462.40664673 377.75323486 0.91641819]	[395.56356812 382.84133911 0.80681336]	[359.81420898 485.41726685 0.88438427]	[344.31796265 590.61804199 0.83012056]	[539.18688965 375.05749512 0.79400617]	[572.59637451 470.01184082 0.81059319]	[595.68157959 577.78436279 0.82947659]	[482.89364624 588.02313232 0.73840123]	[439.29452515 595.67504883 0.69932687]	[462.36746216 747.06988525 0.88423049]	[482.84637451 854.87133789 0.87555349]	[529.03417969 582.95770264 0.70735908]	[562.29144287 744.49816895 0.85102487]	[523.86303711 775.30395508 0.82006097]	[436.60229492 295.51992798 0.92262459]	[459.81713867 293.00817871 0.93553925]	[418.61477661 295.62921143 0.86568528]	[482.85720825 287.84048462 0.88553774]	[521.31469727 836.90661621 0.84155881]	[5.31535400e+02 8.31683472e+02 7.95556128e-01]	[5.16191467e+02 7.67580078e+02 7.19810307e-01]	[4.85458160e+02 8.95890930e+02 7.68694937e-01]	[4.67429382e+02 8.93295044e+02 7.94400930e-01]	[4.90566132e+02 8.62559998e+02 7.24142671e-01]
[441.86746216 310.94491577 0.88041425]	[462.3678894 380.14868164 0.92176545]	[395.51449585 387.8631897 0.78215152]	[359.81719971 487.95571899 0.87003469]	[349.45864868 593.19036865 0.81750172]	[536.65081787 375.04400635 0.78646874]	[575.14605713 469.95840454 0.80836523]	[600.78057861 575.14984131 0.83304876]	[485.39456177 588.08563232 0.71960521]	[441.79092407 595.72674561 0.70275223]	[464.86026001 747.00964355 0.86671996]	[482.8432312 854.79266357 0.88745278]	[534.1083374 585.45227051 0.70124668]	[564.91870117 744.55322266 0.86370456]	[526.53741455 770.24066162 0.81103808]	[431.48248291 295.59341431 0.89628953]	[459.62011719 295.45053101 0.93068302]	[416.09008789 298.02737427 0.85163039]	[480.31448364 290.40249634 0.9080317 ]	[5.23878601e+02 8.39474915e+02 8.08638692e-01]	[5.39222534e+02 8.31707581e+02 7.73954391e-01]	[5.21289246e+02 7.64969238e+02 7.30528355e-01]	[4.85458557e+02 8.95908203e+02 7.58722126e-01]	[4.67416321e+02 8.93300476e+02 7.88991094e-01]	[4.90532166e+02 8.62503418e+02 7.30115294e-01]
[441.86807251 310.94210815 0.87993532]	[462.36761475 380.15063477 0.92215157]	[395.52267456 385.40948486 0.78183395]	[359.81652832 487.95788574 0.87030613]	[349.45895386 593.19256592 0.81771874]	[536.64556885 375.04846191 0.7865237 ]	[575.14428711 469.95635986 0.80858046]	[600.78265381 575.1505127 0.83359486]	[485.40734863 590.546875 0.71811223]	[441.79745483 595.74145508 0.70315671]	[464.86138916 747.01348877 0.86740136]	[482.84664917 854.79083252 0.88770169]	[534.11566162 585.45477295 0.70130616]	[564.92047119 744.55401611 0.86338401]	[526.53845215 770.24145508 0.81157964]	[431.4836731 295.59222412 0.89658058]	[459.62161255 295.45111084 0.93131173]	[416.08981323 298.02868652 0.8526535 ]	[480.31454468 290.4079895 0.90883279]	[5.23881348e+02 8.39472473e+02 8.09110105e-01]	[5.39225769e+02 8.31704834e+02 7.74092555e-01]	[5.21290283e+02 7.64969604e+02 7.31810391e-01]	[4.85458221e+02 8.95903870e+02 7.59899735e-01]	[4.67419830e+02 8.93296448e+02 7.89263129e-01]	[4.90534760e+02 8.62500488e+02 7.28815615e-01]
[441.86859131 310.94372559 0.88004678]	[462.36987305 380.14526367 0.92218143]	[395.51452637 387.86447144 0.78209335]	[359.82476807 487.95599365 0.87024093]	[349.45623779 593.19494629 0.81744468]	[536.64434814 375.03063965 0.78470612]	[575.13696289 469.96325684 0.80776656]	[600.78210449 575.14916992 0.83354878]	[485.40084839 588.08166504 0.71936417]	[441.79431152 595.72015381 0.70218813]	[464.86190796 747.01098633 0.86707509]	[482.84683228 854.79431152 0.88714921]	[534.12042236 585.44683838 0.70193201]	[564.92529297 744.55999756 0.86351418]	[526.5355835 770.24047852 0.81183887]	[431.48248291 295.59222412 0.89616692]	[459.6206665 295.45080566 0.93066829]	[416.0894165 298.02853394 0.85316342]	[480.31344604 290.40805054 0.90737814]	[5.23882568e+02 8.39470276e+02 8.08558226e-01]	[5.39226562e+02 8.31702942e+02 7.73718476e-01]	[5.21288147e+02 7.64968384e+02 7.31208086e-01]	[4.85461487e+02 8.95907288e+02 7.59400606e-01]	[4.67422821e+02 8.93299927e+02 7.89082468e-01]	[4.90535187e+02 8.62503296e+02 7.29720533e-01]
[441.82028198 310.92184448 0.88190222]	[462.33255005 380.1229248 0.92501843]	[393.06164551 387.8918457 0.77698272]	[359.81439209 487.99942017 0.86984414]	[351.97659302 593.17492676 0.82766271]	[534.1204834 372.52593994 0.77572709]	[572.67462158 467.45251465 0.81138164]	[600.86975098 570.10772705 0.85059434]	[485.4418335 588.05474854 0.71770096]	[441.82806396 595.70489502 0.70009857]	[464.91430664 746.95324707 0.85211396]	[482.85144043 854.79815674 0.88479567]	[536.64373779 585.42327881 0.70488876]	[564.92370605 744.54907227 0.86076564]	[534.10223389 772.78338623 0.80633008]	[428.92401123 295.57321167 0.89170146]	[457.21524048 295.43685913 0.91969407]	[416.02252197 298.02972412 0.83149981]	[480.25247192 290.421875 0.90973145]	[5.23959656e+02 8.41986633e+02 8.29154491e-01]	[5.41746460e+02 8.31734070e+02 8.05459678e-01]	[523.78924561 767.54827881 0.78327668]	[4.85445648e+02 8.95881714e+02 7.61655688e-01]	[4.67418579e+02 8.93279968e+02 7.92083263e-01]	[4.90531616e+02 8.62521423e+02 7.30040669e-01]
[441.77365112 310.87969971 0.8861984 ]	[462.28265381 377.7359314 0.92350829]	[393.03503418 387.8789978 0.77730685]	[362.2076416 487.98291016 0.86512685]	[354.44732666 595.73394775 0.83539653]	[531.58691406 369.95187378 0.77150422]	[575.22277832 464.8861084 0.83924735]	[603.29425049 567.53424072 0.88415456]	[487.94625854 588.04992676 0.70972067]	[441.90170288 595.72564697 0.69728011]	[467.43893433 747.00982666 0.84303141]	[482.87908936 854.7979126 0.89130038]	[539.19091797 585.41461182 0.7188198 ]	[565.04772949 744.47363281 0.83674341]	[539.29107666 772.73602295 0.82688093]	[426.402771 295.5552063 0.89968872]	[457.15475464 295.41775513 0.90864193]	[413.5619812 298.05236816 0.81789941]	[480.2015686 290.3899231 0.90091562]	[5.26480591e+02 8.39432190e+02 7.92339385e-01]	[5.41866821e+02 8.31704895e+02 7.89064527e-01]	[5.26396606e+02 7.65060852e+02 7.37587631e-01]	[4.85471863e+02 8.95908875e+02 7.63905346e-01]	[4.67442383e+02 8.93290222e+02 7.93869674e-01]	[4.90537598e+02 8.62525940e+02 7.43837118e-01]
[441.76156616 310.87985229 0.88738799]	[462.27835083 377.71817017 0.92504996]	[393.03866577 387.87316895 0.77729625]	[359.83517456 487.97949219 0.86834073]	[354.46578979 595.70336914 0.83724815]	[531.57891846 369.89981079 0.76988131]	[577.6862793 464.82589722 0.8499431 ]	[603.31878662 567.5244751 0.89127946]	[487.99621582 588.02099609 0.70766115]	[444.32922363 595.69177246 0.6902284 ]	[467.42446899 747.04602051 0.84413481]	[482.8861084 854.80145264 0.89380461]	[539.22265625 585.3894043 0.72244322]	[565.04406738 744.4385376 0.83873409]	[541.77093506 772.69702148 0.86887717]	[426.36758423 295.56155396 0.90395337]	[457.14257812 295.41040039 0.90473056]	[413.51968384 298.04351807 0.81664598]	[480.19091797 290.36334229 0.90195 ]	[5.29019714e+02 8.36935120e+02 7.61950195e-01]	[5.44316162e+02 8.31675659e+02 7.74280906e-01]	[5.26499146e+02 7.65081177e+02 7.51448154e-01]	[4.85457611e+02 8.95910583e+02 7.66680181e-01]	[4.67428467e+02 8.93284790e+02 7.96796978e-01]	[4.90552948e+02 8.62515137e+02 7.44666636e-01]
[441.74969482 310.88424683 0.88958085]	[462.28381348 377.70654297 0.92599797]	[395.4956665 385.39477539 0.78046054]	[362.20071411 487.95074463 0.87149143]	[354.47799683 595.71777344 0.84016627]	[531.59869385 367.400177 0.76994205]	[577.69683838 464.81668091 0.85315764]	[603.34039307 567.48223877 0.89855063]	[490.48779297 588.04449463 0.70270574]	[444.36526489 595.71240234 0.68788028]	[467.41607666 747.03796387 0.84531558]	[482.92810059 854.80535889 0.88856107]	[539.26403809 585.39971924 0.72960812]	[565.03869629 744.46936035 0.84316164]	[541.81829834 772.69915771 0.87794298]	[426.35211182 295.56567383 0.90480202]	[457.12878418 295.41439819 0.90358889]	[413.50653076 298.04458618 0.8074562 ]	[480.18572998 290.37594604 0.90380704]	[5.31604614e+02 8.36845642e+02 7.50872374e-01]	[5.44379822e+02 8.29244751e+02 7.69855082e-01]	[5.26529358e+02 7.67510681e+02 7.56876647e-01]	[4.85456329e+02 8.95929199e+02 7.65439451e-01]	[4.67430908e+02 8.93288940e+02 7.94119418e-01]	[4.93101349e+02 8.62497192e+02 7.52514660e-01]
[441.74459839 310.88772583 0.88931215]	[462.29336548 377.70431519 0.9266082 ]	[395.50469971 385.39144897 0.78306568]	[359.83547974 487.96411133 0.87020242]	[354.49078369 595.70336914 0.8413676 ]	[534.10015869 367.40072632 0.76922691]	[577.72338867 462.43930054 0.85708362]	[603.34375 567.46844482 0.89937162]	[490.50848389 588.01159668 0.70264006]	[444.37472534 593.17889404 0.68705547]	[467.49038696 747.08319092 0.84830427]	[482.93505859 854.80932617 0.89028293]	[539.27410889 585.37536621 0.72557217]	[565.05670166 744.42175293 0.83506662]	[541.85797119 770.25421143 0.88884938]	[426.34332275 295.56790161 0.90538591]	[457.12783813 295.41601562 0.90428114]	[413.49319458 298.03683472 0.80027771]	[480.18753052 290.37359619 0.9036209 ]	[5.31603394e+02 8.34344482e+02 7.63975024e-01]	[5.44377319e+02 8.29190735e+02 7.78259814e-01]	[5.29021240e+02 7.65040955e+02 7.42595077e-01]	[4.85454285e+02 8.95932251e+02 7.69514143e-01]	[4.67439453e+02 8.93290527e+02 7.94194281e-01]	[4.93089447e+02 8.62515686e+02 7.57419109e-01]
[441.75018311 310.90979004 0.89214766]	[462.30673218 377.70727539 0.92673886]	[395.5184021 385.39050293 0.78373039]	[362.19604492 487.95227051 0.87168849]	[354.47137451 595.70709229 0.83791643]	[534.12286377 367.41018677 0.76853126]	[577.74145508 464.82501221 0.85601509]	[603.34863281 567.480896 0.90150762]	[490.49301147 588.02111816 0.70308805]	[444.38119507 595.67810059 0.69031763]	[469.97277832 747.07434082 0.84517801]	[482.94180298 854.81280518 0.88703263]	[539.26727295 585.38092041 0.72565526]	[565.04675293 744.45062256 0.84383881]	[541.89263916 770.27740479 0.88208503]	[426.35906982 295.578125 0.90488285]	[457.14089966 295.4342041 0.91004968]	[413.51135254 298.01193237 0.79725528]	[480.20828247 290.35720825 0.90276301]	[5.34103516e+02 8.34283386e+02 7.87248790e-01]	[5.44412964e+02 8.29145142e+02 7.84222841e-01]	[5.29063660e+02 7.65049316e+02 7.31890142e-01]	[4.87936920e+02 8.95931885e+02 7.61244357e-01]	[4.67460052e+02 8.93297791e+02 7.89930105e-01]	[4.93103485e+02 8.62527588e+02 7.52802074e-01]
[441.7520752 310.9178772 0.8947494]	[462.32009888 377.72299194 0.92664468]	[395.52392578 385.40786743 0.78337646]	[359.82922363 487.97607422 0.87111115]	[354.45480347 595.69750977 0.8333534 ]	[534.16015625 369.89291382 0.76840019]	[577.74554443 462.434021 0.86060596]	[603.35894775 567.49005127 0.90044719]	[490.4906311 588.02087402 0.70300472]	[444.38296509 595.69110107 0.69010413]	[472.5274353 747.04943848 0.83746505]	[482.93972778 854.82446289 0.88487881]	[539.26013184 582.95953369 0.72433186]	[565.05310059 744.45684814 0.84475827]	[541.90307617 770.25543213 0.88499951]	[426.37731934 295.58889771 0.90388346]	[457.14083862 295.44433594 0.9106468 ]	[413.56240845 298.0335083 0.78900105]	[480.212677 290.3704834 0.90522885]	[5.34086121e+02 8.31859558e+02 7.95005858e-01]	[5.44401367e+02 8.29108215e+02 7.85371661e-01]	[5.29053101e+02 7.65031799e+02 7.36411572e-01]	[4.87945953e+02 8.95944092e+02 7.59435117e-01]	[4.67466858e+02 8.93309937e+02 7.88126826e-01]	[4.93090485e+02 8.62550903e+02 7.53349304e-01]
[441.76773071 310.93670654 0.89597541]	[462.3359375 377.73684692 0.92676413]	[395.53848267 387.8661499 0.78793091]	[362.193573 487.98095703 0.87023419]	[352.00430298 595.70959473 0.83052403]	[534.17230225 369.93856812 0.76962805]	[577.76733398 464.83206177 0.85456687]	[603.35882568 567.5199585 0.89370358]	[490.49014282 588.01678467 0.70185894]	[444.38104248 595.69177246 0.6883688 ]	[472.56698608 747.0592041 0.84158719]	[482.94485474 854.82397461 0.88359737]	[539.26031494 582.94360352 0.72271144]	[565.02532959 744.45782471 0.8446728 ]	[541.90600586 770.26385498 0.87769544]	[426.40408325 295.59509277 0.90163195]	[457.16409302 295.45529175 0.91623217]	[413.59439087 298.02694702 0.78282988]	[480.22940063 290.38879395 0.91133714]	[5.34095825e+02 8.31871704e+02 7.86118865e-01]	[5.44402710e+02 8.29116577e+02 7.79255390e-01]	[5.29056274e+02 7.65035095e+02 7.27136075e-01]	[4.87941101e+02 8.95941711e+02 7.62756348e-01]	[4.67471680e+02 8.93308838e+02 7.86655784e-01]	[4.93096832e+02 8.62550476e+02 7.49274075e-01]
[441.78063965 310.96658325 0.89872479]	[462.35803223 380.09823608 0.92567587]	[395.54446411 387.88250732 0.78835917]	[362.19445801 487.98318481 0.87072659]	[351.97024536 595.67608643 0.8281163 ]	[536.6494751 369.97671509 0.7708208 ]	[577.78692627 464.86550903 0.84993953]	[603.36022949 567.56274414 0.8879413 ]	[490.4927063 588.02148438 0.7018491 ]	[444.38467407 595.68225098 0.68750995]	[472.57855225 747.06329346 0.84040082]	[482.95178223 854.8324585 0.87947434]	[539.26800537 585.37408447 0.72346425]	[565.02758789 744.45617676 0.84292907]	[541.90362549 770.23120117 0.87248588]	[426.42852783 295.612854 0.89876211]	[457.18948364 295.47323608 0.92443037]	[416.02175903 298.02349854 0.77315503]	[480.25592041 290.41305542 0.91670024]	[5.31602478e+02 8.31866821e+02 7.68954217e-01]	[5.44384094e+02 8.29107300e+02 7.67854750e-01]	[5.29037354e+02 7.64983582e+02 7.13646173e-01]	[4.87943726e+02 8.95961609e+02 7.65708566e-01]	[4.67466461e+02 8.93318481e+02 7.87299156e-01]	[4.93104401e+02 8.62554260e+02 7.46529698e-01]
[441.85876465 313.40304565 0.89132154]	[462.39880371 380.11065674 0.92086393]	[395.55844116 387.86978149 0.78911072]	[362.20236206 487.98620605 0.86623186]	[351.92657471 593.11383057 0.82495421]	[536.7255249 372.48709106 0.77811563]	[577.79577637 464.92657471 0.8431437 ]	[603.34197998 570.06622314 0.87516737]	[490.50189209 588.04516602 0.69685739]	[444.38085938 595.69622803 0.68876266]	[472.60482788 747.034729 0.84275186]	[482.97857666 854.84326172 0.87753981]	[539.28625488 585.4175415 0.72934318]	[565.01367188 744.53424072 0.85677177]	[541.87078857 770.21905518 0.87035871]	[431.46520996 295.64419556 0.894328 ]	[459.60488892 295.48287964 0.93920028]	[416.10794067 298.02182007 0.81596202]	[480.2961731 290.36651611 0.91791594]	[5.31602722e+02 8.34301208e+02 7.67485142e-01]	[5.44355286e+02 8.29142639e+02 7.74226427e-01]	[5.29008789e+02 7.64968323e+02 7.28401005e-01]	[4.87929169e+02 8.95956055e+02 7.64583170e-01]	[4.67466431e+02 8.93304504e+02 7.86507845e-01]	[4.95609375e+02 8.62549194e+02 7.58236587e-01]
[441.8678894 313.41009521 0.89056933]	[462.41949463 380.12261963 0.91739762]	[395.58529663 385.40209961 0.79387254]	[362.2225647 487.94180298 0.86968726]	[351.91387939 593.10980225 0.82394511]	[539.19348145 372.49902344 0.78307426]	[580.21710205 464.9593811 0.84012479]	[603.31329346 570.09033203 0.86627644]	[490.48980713 588.08282471 0.69496697]	[444.36541748 595.73535156 0.69087726]	[475.07192993 747.02624512 0.84196734]	[482.98364258 854.81921387 0.87842309]	[539.27832031 585.45837402 0.73070538]	[565.01654053 744.550354 0.85957724]	[541.83459473 770.21130371 0.86882097]	[431.50152588 295.64971924 0.89979148]	[459.61502075 295.48834229 0.94053781]	[416.12585449 298.01721191 0.82233375]	[480.34490967 290.3631897 0.91097045]	[5.31603149e+02 8.34334290e+02 7.69046187e-01]	[5.44349243e+02 8.29163208e+02 7.78303266e-01]	[5.28979858e+02 7.64966309e+02 7.39895105e-01]	[4.87959229e+02 8.95940247e+02 7.66212583e-01]	[4.67480865e+02 8.93294250e+02 7.84179509e-01]	[4.93122711e+02 8.62528748e+02 7.58248091e-01]
[441.89169312 313.3994751 0.88372815]	[462.42575073 380.12167358 0.9154405 ]	[395.58416748 385.39093018 0.7948544 ]	[362.24093628 487.92889404 0.86699933]	[349.43008423 590.64715576 0.82306945]	[539.21044922 372.53295898 0.78642893]	[580.21697998 467.3918457 0.83585936]	[603.30609131 570.11352539 0.86330503]	[488.03118896 588.06207275 0.69625944]	[444.35992432 595.72845459 0.6908952 ]	[475.06887817 747.03753662 0.84184492]	[482.97802734 854.8336792 0.87889963]	[539.26794434 585.44451904 0.72919625]	[565.00616455 744.55432129 0.86646807]	[541.82336426 770.24951172 0.86269772]	[431.5546875 295.6416626 0.9024545]	[459.6340332 295.48468018 0.94603902]	[416.15802002 298.00289917 0.82210428]	[482.71328735 290.33813477 0.90915161]	[5.31582031e+02 8.34340637e+02 7.84274936e-01]	[5.44360657e+02 8.29177185e+02 7.92260170e-01]	[5.28966980e+02 7.65005005e+02 7.46281981e-01]	[4.87943970e+02 8.95959900e+02 7.61696637e-01]	[4.67472412e+02 8.93306641e+02 7.82569230e-01]	[4.93115265e+02 8.62546448e+02 7.60237694e-01]
[441.91931152 313.39868164 0.8778255 ]	[462.44082642 380.12139893 0.91250461]	[395.5942688 385.3828125 0.79795796]	[362.27139282 485.47045898 0.86801225]	[349.40524292 590.62841797 0.82544786]	[539.23583984 372.54263306 0.78971022]	[580.22155762 467.42990112 0.83470917]	[603.29528809 572.58959961 0.85820967]	[488.02420044 588.08032227 0.69508153]	[444.34298706 595.74041748 0.69288552]	[475.06939697 747.02758789 0.84094214]	[482.97012329 854.83624268 0.87920445]	[539.27166748 585.46405029 0.72919083]	[564.97540283 744.53741455 0.8661043 ]	[541.80297852 770.23278809 0.85736912]	[434.02267456 295.63839722 0.90596616]	[459.66314697 295.47351074 0.94918805]	[418.54013062 297.98583984 0.8010034 ]	[482.74038696 287.84399414 0.90749651]	[5.31548157e+02 8.34390076e+02 7.78446794e-01]	[5.44322754e+02 8.29220520e+02 7.89429188e-01]	[5.26519775e+02 7.64987427e+02 7.39578187e-01]	[4.87940033e+02 8.95964661e+02 7.62313068e-01]	[4.67467133e+02 8.93310486e+02 7.84313142e-01]	[4.93105408e+02 8.62548035e+02 7.62085319e-01]
[441.91995239 313.39807129 0.87759638]	[462.43780518 380.12069702 0.91311646]	[395.58929443 385.38052368 0.79806316]	[362.26992798 485.47763062 0.86685914]	[349.40518188 590.63665771 0.82472366]	[539.23486328 372.54385376 0.7895633 ]	[580.20965576 467.46279907 0.8287369 ]	[603.29364014 572.59887695 0.85866767]	[490.48620605 590.55419922 0.69413269]	[444.34573364 595.75048828 0.69353956]	[475.06680298 747.02764893 0.84172738]	[482.98098755 854.82666016 0.87715769]	[539.27636719 585.47705078 0.72987509]	[564.9677124 744.53601074 0.86692691]	[541.8057251 770.23443604 0.85738665]	[434.02389526 295.63858032 0.90644526]	[459.66387939 295.47515869 0.94964391]	[418.54190063 297.98681641 0.80059147]	[482.74041748 287.85400391 0.90760922]	[5.31574707e+02 8.34385986e+02 7.78280020e-01]	[5.44328308e+02 8.29215576e+02 7.90830970e-01]	[5.26523621e+02 7.64987610e+02 7.38626242e-01]	[4.87948853e+02 8.95968750e+02 7.60980844e-01]	[4.67471832e+02 8.93312378e+02 7.83144534e-01]	[4.93124817e+02 8.62533997e+02 7.61988521e-01]
[444.31695557 313.41314697 0.87006092]	[462.43557739 380.11425781 0.91223145]	[395.59786987 385.36654663 0.79893988]	[362.26208496 485.46447754 0.86811727]	[349.39929199 593.11657715 0.82238966]	[539.23272705 372.54943848 0.78723681]	[577.78173828 467.48605347 0.82212073]	[603.27203369 572.6473999 0.85190058]	[490.48913574 588.06359863 0.69661665]	[444.36331177 595.699646 0.68922323]	[472.59674072 747.00823975 0.84520298]	[482.95327759 854.80865479 0.87919647]	[539.26971436 585.44445801 0.72586745]	[564.93499756 744.54541016 0.86626935]	[541.76916504 770.14801025 0.85296667]	[434.07278442 295.6418457 0.91097867]	[459.69580078 295.4822998 0.95236939]	[418.59979248 297.99841309 0.79732543]	[482.78060913 287.85241699 0.90250188]	[5.28999573e+02 8.34340637e+02 7.79212534e-01]	[5.41865295e+02 8.29178040e+02 7.78432727e-01]	[5.26488586e+02 7.62438843e+02 7.32991993e-01]	[4.85466278e+02 8.95952454e+02 7.60293901e-01]	[4.67435242e+02 8.93303406e+02 7.84639835e-01]	[4.93091034e+02 8.62528503e+02 7.51569033e-01]
[444.34494019 313.40811157 0.86524767]	[462.44625854 380.11407471 0.91119015]	[395.60580444 385.35836792 0.80041766]	[362.26150513 485.46765137 0.86691278]	[349.39480591 593.10809326 0.82199329]	[539.25006104 374.98687744 0.79094452]	[577.78295898 467.49514771 0.8218053 ]	[603.27032471 572.65130615 0.85065794]	[488.03012085 588.04742432 0.69685298]	[444.34542847 595.69232178 0.68973219]	[472.58041382 747.03436279 0.84644789]	[482.94952393 854.80932617 0.88013226]	[539.26672363 585.43713379 0.72255176]	[564.92712402 744.55187988 0.86897248]	[541.76812744 770.15979004 0.85511547]	[434.10211182 295.64239502 0.91369849]	[459.71063232 295.47879028 0.9537648 ]	[418.61804199 298.0093689 0.80647629]	[482.81274414 287.8538208 0.89785457]	[5.26520020e+02 8.34328186e+02 8.00829709e-01]	[5.41830811e+02 8.29172180e+02 7.95083165e-01]	[5.26490234e+02 7.62445801e+02 7.34527051e-01]	[4.85461884e+02 8.95950562e+02 7.63728440e-01]	[4.67436096e+02 8.93302673e+02 7.85102308e-01]	[4.93083984e+02 8.62529907e+02 7.51008868e-01]
[444.34368896 310.97979736 0.86354756]	[464.81939697 380.1100769 0.90913671]	[395.6178894 385.34768677 0.80195427]	[362.27053833 485.46252441 0.86752278]	[349.39450073 593.10821533 0.8221392 ]	[539.25524902 374.97421265 0.79045212]	[577.79882812 469.95574951 0.82130873]	[603.26831055 572.64483643 0.85204035]	[488.02288818 588.0491333 0.69860423]	[444.34106445 595.68389893 0.6906451 ]	[472.57577515 747.03509521 0.84666812]	[482.94064331 854.82281494 0.88018429]	[539.26556396 585.43695068 0.72218823]	[564.90899658 744.53747559 0.86801064]	[541.75689697 770.1774292 0.85219151]	[434.11227417 295.63278198 0.91672492]	[459.71951294 295.47476196 0.95621181]	[418.63040161 298.01004028 0.79184741]	[482.83737183 290.33892822 0.89805418]	[5.26482788e+02 8.34318542e+02 8.11818421e-01]	[5.41805481e+02 8.29172302e+02 7.97096550e-01]	[5.26481995e+02 7.62466003e+02 7.41153777e-01]	[4.85459656e+02 8.95961304e+02 7.61439979e-01]	[4.67434235e+02 8.93309143e+02 7.83652782e-01]	[4.93069275e+02 8.62538635e+02 7.49562144e-01]
[444.36004639 310.9621582 0.85850221]	[464.8248291 380.11584473 0.90931785]	[395.61499023 385.35461426 0.80152184]	[362.27880859 485.44750977 0.86981183]	[349.38693237 590.64001465 0.82429749]	[539.26715088 374.9765625 0.79216421]	[580.21929932 469.97824097 0.82233381]	[603.25982666 572.65234375 0.85053945]	[488.02636719 588.0534668 0.69839329]	[444.33731079 595.68658447 0.69131601]	[472.58834839 747.03143311 0.84656203]	[482.91253662 854.8180542 0.88391238]	[539.27740479 585.44805908 0.72677279]	[564.86975098 744.53430176 0.87468791]	[541.75079346 770.12530518 0.85205978]	[436.53668213 295.6234436 0.91953546]	[459.73318481 295.46459961 0.95520401]	[418.62918091 298.0083313 0.79180706]	[482.86425781 287.88894653 0.89455092]	[5.26478943e+02 8.34321228e+02 8.00423861e-01]	[5.41763916e+02 8.29164795e+02 7.87090540e-01]	[5.26483948e+02 7.62421143e+02 7.44918227e-01]	[4.85446930e+02 8.95965332e+02 7.66395748e-01]	[4.67414307e+02 8.93315979e+02 7.87870288e-01]	[4.90563690e+02 8.62546631e+02 7.47498870e-01]
[444.36654663 310.95324707 0.85622084]	[464.83258057 380.12432861 0.90899456]	[395.62158203 385.36257935 0.80163389]	[362.28543091 485.42919922 0.86932296]	[349.39450073 590.63354492 0.82590574]	[539.27197266 374.99255371 0.79439521]	[580.2288208 469.97998047 0.82557017]	[603.26342773 572.66186523 0.84945524]	[488.01779175 588.06329346 0.69792366]	[444.32745361 595.69207764 0.69075954]	[475.06738281 747.01867676 0.84771192]	[482.90814209 854.81323242 0.88364577]	[539.27252197 585.45782471 0.72786254]	[564.83837891 744.53210449 0.87688589]	[541.7401123 770.11151123 0.85205287]	[436.54568481 295.61907959 0.92133904]	[459.73803711 295.45648193 0.95438015]	[418.63919067 297.99945068 0.77438009]	[482.87857056 287.88406372 0.89269155]	[5.26476746e+02 8.34319275e+02 7.97791004e-01]	[5.41749878e+02 8.29155762e+02 7.82418489e-01]	[5.26475525e+02 7.62418274e+02 7.50822723e-01]	[4.85458099e+02 8.95955261e+02 7.66920090e-01]	[4.67420654e+02 8.93312073e+02 7.87971556e-01]	[4.90547028e+02 8.62545349e+02 7.46377945e-01]
[444.38552856 310.95303345 0.85289532]	[464.83248901 380.12820435 0.90935785]	[395.61987305 385.3659668 0.80106646]	[362.27822876 485.44674683 0.86759335]	[349.39346313 590.62426758 0.82732981]	[539.27319336 375.00027466 0.79570168]	[580.22991943 469.97698975 0.82479137]	[603.26513672 575.14361572 0.85046428]	[488.01504517 588.05267334 0.69846004]	[444.31118774 593.19000244 0.69103706]	[472.59701538 747.03259277 0.84810841]	[482.90911865 854.8258667 0.88490403]	[539.26739502 585.45697021 0.72673291]	[564.83648682 744.54797363 0.88000816]	[541.74224854 770.12628174 0.85118288]	[436.56747437 295.62478638 0.92465603]	[459.74911499 295.45941162 0.95533019]	[418.65386963 298.00964355 0.78874815]	[482.8807373 290.35281372 0.8944658 ]	[5.26479187e+02 8.34297058e+02 7.98568130e-01]	[5.41744995e+02 8.29145203e+02 7.85388112e-01]	[5.26479858e+02 7.62445374e+02 7.52432168e-01]	[4.85448273e+02 8.95951782e+02 7.71200776e-01]	[4.67417023e+02 8.93310181e+02 7.91181386e-01]	[4.90553406e+02 8.62562256e+02 7.50007749e-01]
[444.38049316 310.95687866 0.85378706]	[464.83261108 380.13305664 0.90880471]	[395.61804199 385.36901855 0.80010968]	[362.27783203 485.42410278 0.8713637 ]	[349.39730835 590.63171387 0.82627785]	[539.27490234 375.0083313 0.79744542]	[580.24023438 469.96960449 0.82522827]	[603.26263428 575.17321777 0.85008943]	[488.00308228 588.0524292 0.70002782]	[444.29772949 593.19232178 0.69223845]	[472.55657959 747.04370117 0.84562701]	[482.90771484 854.82757568 0.88656783]	[539.2600708 585.45367432 0.72599339]	[564.83856201 744.54241943 0.87944949]	[541.73388672 770.12896729 0.84188211]	[436.56417847 295.62823486 0.92428589]	[459.74951172 295.46755981 0.9566294 ]	[418.65365601 298.01025391 0.78765416]	[482.88363647 290.37445068 0.89613545]	[5.26479614e+02 8.34275635e+02 7.96951950e-01]	[5.41747009e+02 8.29131287e+02 7.83097744e-01]	[5.26474243e+02 7.62436768e+02 7.46592700e-01]	[4.85457703e+02 8.95959656e+02 7.70358324e-01]	[4.67424805e+02 8.93318359e+02 7.92820871e-01]	[4.90552399e+02 8.62560181e+02 7.50734210e-01]
[444.38766479 310.97677612 0.85360372]	[464.8454895 380.14425659 0.90645981]	[395.62246704 385.37692261 0.80053413]	[362.26550293 485.42749023 0.87215793]	[349.37594604 590.63653564 0.82477272]	[539.28729248 375.02975464 0.80289054]	[580.23498535 469.97433472 0.82603437]	[600.89428711 575.17877197 0.84796548]	[487.99484253 588.08312988 0.69832164]	[444.30404663 595.69537354 0.69325548]	[472.52639771 747.06359863 0.8474443 ]	[482.90762329 854.83666992 0.88579649]	[539.25341797 585.49047852 0.72512263]	[564.86950684 744.53875732 0.88052654]	[541.7232666 770.08807373 0.84303933]	[436.56280518 295.63702393 0.92312837]	[459.7571106 295.47131348 0.95795822]	[418.64016724 298.02078247 0.81000692]	[482.89331055 290.37179565 0.89426732]	[5.26488342e+02 8.31869751e+02 8.00256014e-01]	[5.41749512e+02 8.29109192e+02 7.85625875e-01]	[5.26459106e+02 7.59912720e+02 7.54776061e-01]	[4.85471008e+02 8.95962341e+02 7.63669491e-01]	[4.67436981e+02 8.93323914e+02 7.87949204e-01]	[4.90553375e+02 8.62574768e+02 7.47347116e-01]
[444.38476562 310.97317505 0.85416532]	[464.85241699 380.14871216 0.90590549]	[395.63098145 385.38098145 0.80115187]	[362.26983643 485.42044067 0.87157023]	[349.36813354 590.64221191 0.82302135]	[539.29388428 375.03613281 0.80434686]	[580.23596191 469.9859314 0.8259303 ]	[600.89361572 575.19018555 0.84829676]	[488.00494385 590.54779053 0.69682348]	[444.31015015 595.70843506 0.69295532]	[470.02542114 747.10540771 0.8457256 ]	[482.91052246 854.83258057 0.88721788]	[539.25299072 585.50280762 0.72493136]	[564.86334229 744.54937744 0.88054013]	[541.73553467 770.12646484 0.84570551]	[436.55993652 295.63424683 0.9234224 ]	[459.75741577 295.47143555 0.95844537]	[418.64080811 298.02603149 0.79805642]	[482.89346313 290.38647461 0.89525664]	[5.26468567e+02 8.34267517e+02 8.03843021e-01]	[5.41740295e+02 8.29125977e+02 7.88345337e-01]	[5.26464905e+02 7.59947327e+02 7.49806523e-01]	[4.85466614e+02 8.95967834e+02 7.64385939e-01]	[4.67435455e+02 8.93326599e+02 7.88131177e-01]	[4.90568207e+02 8.62571167e+02 7.50733793e-01]
[444.37124634 310.97628784 0.85678875]	[464.84350586 380.15066528 0.90737385]	[395.62399292 385.3817749 0.80111486]	[362.25296021 485.44760132 0.8720001 ]	[346.90350342 593.10388184 0.82220435]	[539.28448486 375.0355835 0.80396438]	[580.23083496 469.99938965 0.82444507]	[600.8883667 575.19689941 0.84707886]	[487.97409058 588.09197998 0.69773757]	[441.91638184 595.69647217 0.69291794]	[470.01849365 747.12506104 0.84547734]	[482.90692139 854.83605957 0.88754565]	[539.23498535 585.49725342 0.72184563]	[564.86437988 744.55444336 0.87969768]	[541.72906494 770.10736084 0.8458364 ]	[436.54962158 295.6368103 0.92144811]	[459.74639893 295.47344971 0.95722866]	[418.64416504 298.02764893 0.78914887]	[482.88339233 290.38452148 0.89617401]	[5.26464966e+02 8.31869446e+02 8.08541656e-01]	[5.41738647e+02 8.29110352e+02 7.89201021e-01]	[5.26470337e+02 7.59934204e+02 7.53278971e-01]	[4.85469452e+02 8.95974731e+02 7.61723936e-01]	[4.67432617e+02 8.93332153e+02 7.87954211e-01]	[4.90566681e+02 8.62577881e+02 7.52902806e-01]
[444.36209106 310.98031616 0.85977262]	[464.82995605 380.15148926 0.91001403]	[395.61709595 385.38818359 0.80038917]	[362.26251221 485.44219971 0.87238628]	[346.89672852 593.12646484 0.82225257]	[539.26367188 375.02868652 0.80220389]	[580.22583008 470.00308228 0.82395351]	[600.89056396 575.21160889 0.8470434 ]	[487.97689819 588.08990479 0.69704366]	[441.91760254 595.70739746 0.69345218]	[470.02111816 747.13085938 0.84586859]	[482.91424561 854.83843994 0.88693756]	[539.23626709 585.49450684 0.72053957]	[564.86743164 746.94787598 0.8787244 ]	[541.73681641 770.09136963 0.8416152 ]	[436.54272461 295.63763428 0.92057824]	[459.7394104 295.47171021 0.95590991]	[418.64108276 298.02807617 0.79297835]	[482.8503418 290.36962891 0.89939857]	[5.26471863e+02 8.31862244e+02 7.96624005e-01]	[5.41737610e+02 8.29101929e+02 7.80355752e-01]	[5.26483704e+02 7.59899536e+02 7.45923519e-01]	[4.87932617e+02 8.98418274e+02 7.59726703e-01]	[4.67446594e+02 8.93351868e+02 7.87590146e-01]	[4.93050842e+02 8.62562256e+02 7.55713463e-01]
[444.35061646 310.97598267 0.86187547]	[464.82955933 380.15063477 0.90999454]	[395.62088013 385.38812256 0.80038023]	[362.27536011 485.4331665 0.87179059]	[346.8916626 593.12658691 0.82258648]	[539.26068115 375.03256226 0.8019613 ]	[580.22344971 470.00216675 0.82302707]	[600.88970947 575.20306396 0.84650469]	[487.99545288 590.5480957 0.69534993]	[444.29699707 595.72290039 0.69275922]	[470.00704956 747.1394043 0.84684187]	[482.91323853 854.8394165 0.88742024]	[539.24749756 585.5012207 0.72101623]	[564.85162354 746.94897461 0.87928659]	[541.75146484 770.10083008 0.85148376]	[434.12304688 295.63439941 0.91978347]	[459.73248291 295.46987915 0.95572376]	[418.64978027 298.03283691 0.77507579]	[482.84915161 290.36901855 0.89969319]	[5.26468323e+02 8.31860901e+02 8.03025424e-01]	[5.41743896e+02 8.29101929e+02 7.84427583e-01]	[5.26495789e+02 7.59914795e+02 7.47190475e-01]	[4.87936523e+02 8.95987061e+02 7.59320855e-01]	[4.67447235e+02 8.93343445e+02 7.87955999e-01]	[4.90568695e+02 8.65042114e+02 7.54783869e-01]
[444.34545898 310.97421265 0.86284983]	[464.83731079 380.1555481 0.9090336 ]	[395.62515259 385.39865112 0.79956758]	[362.26831055 485.43499756 0.87177402]	[346.87286377 593.11621094 0.82342732]	[539.26586914 375.04116821 0.8033815 ]	[580.22155762 470.0138855 0.82337552]	[600.89190674 577.6887207 0.8471173 ]	[488.00445557 590.56542969 0.6938532 ]	[444.30731201 595.73968506 0.69282705]	[470.02227783 747.12408447 0.84503698]	[482.91717529 854.84637451 0.88538885]	[539.24688721 585.51580811 0.71916354]	[564.86383057 746.98138428 0.88630807]	[541.76690674 770.11322021 0.858697 ]	[434.11785889 295.63317871 0.91942596]	[459.72909546 295.47125244 0.95579958]	[418.64807129 298.02770996 0.7716254 ]	[482.84494019 290.36825562 0.90036285]	[5.26480347e+02 8.31835754e+02 8.05466056e-01]	[5.41759399e+02 8.29077637e+02 7.88398445e-01]	[5.26517395e+02 7.59936951e+02 7.49026000e-01]	[4.87958374e+02 8.95981995e+02 7.59949923e-01]	[4.67459808e+02 8.93339355e+02 7.88673103e-01]	[4.90566895e+02 8.65057007e+02 7.51523614e-01]
[444.32894897 310.97503662 0.86580873]	[464.84866333 380.15838623 0.90734041]	[395.63687134 385.39035034 0.80149955]	[362.25747681 485.44049072 0.87215692]	[346.86752319 593.13574219 0.82320887]	[539.28100586 375.05160522 0.80623472]	[580.21936035 470.0071106 0.82298934]	[600.88140869 577.68951416 0.84757549]	[488.00765991 590.56732178 0.69348615]	[444.31072998 595.73919678 0.69188017]	[470.02200317 747.13220215 0.84572637]	[482.92199707 854.84490967 0.88666099]	[539.24951172 585.51690674 0.71862543]	[564.86700439 746.97772217 0.88557887]	[541.78088379 770.09710693 0.86473304]	[434.10324097 295.63363647 0.91733879]	[459.71517944 295.47018433 0.95471615]	[418.64654541 298.03320312 0.75145829]	[482.8404541 290.3742981 0.90262884]	[5.26523376e+02 8.31804260e+02 7.93417513e-01]	[5.41793945e+02 8.26665161e+02 7.76256740e-01]	[5.26532532e+02 7.59922302e+02 7.48102129e-01]	[4.87955444e+02 8.95964355e+02 7.63072014e-01]	[4.67463989e+02 8.93325134e+02 7.92207539e-01]	[4.90574860e+02 8.65046265e+02 7.50626445e-01]
[444.31777954 310.97692871 0.86798131]	[464.86257935 380.1678772 0.90503556]	[398.02700806 385.38598633 0.80240029]	[362.25390625 485.46325684 0.86858898]	[346.85342407 593.15649414 0.82179862]	[539.2857666 375.06567383 0.80730784]	[580.22143555 470.02264404 0.82355261]	[600.88690186 577.71514893 0.85066092]	[488.00628662 590.58300781 0.69236279]	[444.31890869 598.230896 0.69242072]	[470.04003906 747.12384033 0.84568214]	[482.93057251 854.85064697 0.88596195]	[539.24890137 585.52935791 0.71579641]	[564.88897705 746.99560547 0.88734806]	[541.76379395 770.09161377 0.8602795 ]	[434.09225464 295.63479614 0.91648203]	[459.70758057 295.4710083 0.9549495 ]	[418.65213013 298.03182983 0.72748077]	[482.83383179 290.3616333 0.90160835]	[5.28966980e+02 8.31784729e+02 7.88614511e-01]	[5.41795166e+02 8.26635681e+02 7.69275546e-01]	[5.26519104e+02 7.59904785e+02 7.46208310e-01]	[4.87972961e+02 8.95945251e+02 7.65472114e-01]	[4.67478668e+02 8.93315674e+02 7.92873383e-01]	[4.90577850e+02 8.65056213e+02 7.51806676e-01]
[444.33282471 310.97290039 0.86538446]	[464.86791992 380.15960693 0.90638411]	[398.03833008 385.3777771 0.80684996]	[362.26425171 485.46286011 0.86908275]	[346.85055542 593.16027832 0.82294649]	[539.28833008 375.05639648 0.80698001]	[580.22460938 470.01812744 0.82390159]	[600.88366699 577.73156738 0.85157007]	[488.01086426 590.5914917 0.69195104]	[444.31872559 598.23950195 0.69369644]	[470.04785156 747.10321045 0.84512669]	[482.93557739 854.84191895 0.88482434]	[539.25592041 585.53106689 0.71863794]	[564.8638916 747.00097656 0.88582784]	[541.77185059 770.12945557 0.86362296]	[434.11157227 295.63146973 0.91929853]	[459.72073364 295.47015381 0.95489484]	[418.65667725 298.03933716 0.75214624]	[482.84887695 290.38571167 0.90180963]	[5.26519653e+02 8.31800598e+02 7.86849022e-01]	[5.41779236e+02 8.26654724e+02 7.70193577e-01]	[5.26535767e+02 7.62418091e+02 7.44494259e-01]	[4.87974274e+02 8.95942627e+02 7.64568985e-01]	[4.67475433e+02 8.93316528e+02 7.90048838e-01]	[4.93064056e+02 8.62576233e+02 7.51559079e-01]
[444.3493042 310.97384644 0.86285144]	[464.86303711 380.16445923 0.90786749]	[398.03213501 385.37945557 0.80636519]	[362.26119995 485.46673584 0.86890566]	[346.85232544 593.16241455 0.82300752]	[539.29162598 375.06494141 0.80872762]	[580.21936035 470.01956177 0.82343429]	[600.88861084 577.73144531 0.85350066]	[488.00402832 590.60778809 0.69287568]	[444.30853271 598.25622559 0.69774914]	[472.52468872 747.08905029 0.84655577]	[482.9352417 854.82818604 0.88606465]	[539.25952148 587.97485352 0.71877807]	[564.85668945 746.99615479 0.88722378]	[541.76147461 770.15411377 0.86681736]	[436.54049683 295.62438965 0.92214525]	[459.73898315 295.47192383 0.95701945]	[418.66641235 298.02752686 0.75215906]	[482.86126709 290.41165161 0.90292168]	[5.26521667e+02 8.31813110e+02 7.92494714e-01]	[5.41777283e+02 8.29045227e+02 7.82868862e-01]	[5.26525208e+02 7.62456055e+02 7.54928708e-01]	[4.87981384e+02 8.95967407e+02 7.61233985e-01]	[4.67481293e+02 8.93327759e+02 7.86208570e-01]	[4.93053101e+02 8.62558289e+02 7.53821492e-01]
[444.35418701 310.97613525 0.86194408]	[464.86886597 380.17456055 0.90754884]	[398.03515625 385.38012695 0.80736452]	[362.25790405 485.48049927 0.8672505 ]	[346.85653687 593.1661377 0.82301027]	[539.30969238 375.07839966 0.81092525]	[580.23687744 470.04653931 0.82614458]	[600.89312744 577.7612915 0.85644722]	[488.00128174 590.60803223 0.69251418]	[444.30905151 598.25805664 0.69649249]	[472.56234741 747.06658936 0.84667182]	[482.94390869 854.82061768 0.88392651]	[539.25836182 587.97418213 0.71918768]	[564.87005615 747.00646973 0.88802618]	[541.7545166 770.12799072 0.8655045 ]	[436.5453186 295.62478638 0.92378211]	[459.74221802 295.4710083 0.95815849]	[418.66915894 298.03649902 0.75359452]	[482.87911987 290.4312439 0.90391862]	[5.26516479e+02 8.31815613e+02 7.95180857e-01]	[5.41770569e+02 8.29045776e+02 7.85034835e-01]	[5.26520752e+02 7.62425964e+02 7.56752670e-01]	[4.87985199e+02 8.95966797e+02 7.60828137e-01]	[4.67478241e+02 8.93322388e+02 7.86061049e-01]	[4.93060089e+02 8.62546631e+02 7.52614260e-01]
[444.36849976 313.40289307 0.86154383]	[464.86709595 380.17312622 0.90814787]	[398.04446411 385.36782837 0.81043917]	[362.25891113 485.47982788 0.86718625]	[346.85760498 593.16204834 0.82326627]	[539.30133057 375.08035278 0.81105137]	[580.24981689 470.0480957 0.8272779 ]	[603.26342773 580.21307373 0.86103976]	[487.99554443 590.62615967 0.69237351]	[444.29925537 598.2822876 0.6981138 ]	[475.06286621 747.07122803 0.84736121]	[482.9538269 854.82611084 0.88327539]	[539.25927734 587.98797607 0.7187354 ]	[564.86212158 747.02203369 0.8877511 ]	[541.76019287 770.14141846 0.86206245]	[436.55630493 295.64260864 0.92466879]	[459.7494812 295.47747803 0.95942122]	[418.6895752 298.07833862 0.7435661 ]	[482.88986206 290.44271851 0.90347648]	[5.26516235e+02 8.31843201e+02 7.93601871e-01]	[5.41767395e+02 8.29073486e+02 7.88542151e-01]	[5.26531372e+02 7.62427490e+02 7.53846824e-01]	[4.87994629e+02 8.95970642e+02 7.62652636e-01]	[4.69957825e+02 8.93325745e+02 7.86256254e-01]	[4.93060730e+02 8.62549805e+02 7.53428936e-01]
[444.40301514 313.39764404 0.85554385]	[464.87802124 380.18649292 0.90668273]	[398.0390625 385.37103271 0.80935156]	[362.25280762 485.49035645 0.865628 ]	[346.84402466 593.15368652 0.82235783]	[541.71240234 377.50195312 0.81741035]	[580.2454834 472.53237915 0.82815969]	[600.8949585 580.23040771 0.86326391]	[487.98861694 590.63354492 0.68996829]	[444.29428101 598.28240967 0.69737536]	[472.59127808 747.07537842 0.84702587]	[482.9468689 854.85253906 0.88138729]	[539.24853516 587.9987793 0.7159484 ]	[564.88366699 747.01727295 0.88812017]	[541.74914551 770.12322998 0.85533088]	[436.59176636 295.63742065 0.93095207]	[459.78521729 295.47613525 0.96103603]	[418.71179199 298.08758545 0.76588637]	[482.92126465 290.44979858 0.89476001]	[5.28978027e+02 8.31857910e+02 7.82575905e-01]	[5.41774170e+02 8.29079590e+02 7.80972481e-01]	[5.26502686e+02 7.59921448e+02 7.54316330e-01]	[4.87970337e+02 8.95977356e+02 7.61264086e-01]	[4.67476593e+02 8.93328552e+02 7.86846876e-01]	[4.93076294e+02 8.62576233e+02 7.53351808e-01]
[444.44021606 310.96829224 0.84790885]	[464.86862183 380.18145752 0.90876096]	[398.04373169 385.3717041 0.80943537]	[362.2487793 485.48895264 0.86407113]	[346.83123779 593.15533447 0.82211208]	[539.30950928 375.11047363 0.81390566]	[580.25390625 472.5461731 0.82985681]	[600.88793945 580.26171875 0.86873835]	[487.98236084 590.63586426 0.69122332]	[444.29370117 598.28216553 0.69894224]	[472.55908203 747.07055664 0.84772027]	[482.93777466 854.85144043 0.8815257 ]	[539.23791504 588.0043335 0.71506375]	[564.89056396 747.02886963 0.89093947]	[541.77581787 770.11816406 0.85991693]	[436.6255188 295.62991333 0.93589014]	[459.81781006 295.46917725 0.96098983]	[418.73770142 298.10635376 0.78173935]	[482.93243408 292.91033936 0.90157831]	[5.28989319e+02 8.34270203e+02 7.75482595e-01]	[5.41783447e+02 8.29111267e+02 7.79422343e-01]	[5.26522949e+02 7.59915100e+02 7.52470016e-01]	[4.87953674e+02 8.95980957e+02 7.62205601e-01]	[4.67457733e+02 8.93330383e+02 7.87597537e-01]	[4.93072144e+02 8.62565186e+02 7.50092804e-01]
[446.88937378 313.40014648 0.84454262]	[464.86776733 380.18896484 0.90852594]	[398.04177856 385.37588501 0.80853838]	[362.24661255 487.91589355 0.86223519]	[346.84573364 593.1607666 0.82251608]	[539.31280518 377.50164795 0.81628013]	[580.25146484 472.57293701 0.82894999]	[600.86407471 580.26831055 0.86720371]	[488.00213623 593.12805176 0.68941593]	[444.30599976 598.29827881 0.69821417]	[472.52508545 747.11279297 0.84679645]	[482.93875122 854.86444092 0.88205528]	[539.23803711 588.02081299 0.71269429]	[564.88635254 747.04284668 0.89172554]	[541.76934814 770.14483643 0.86097234]	[436.6494751 295.62887573 0.93935299]	[459.84259033 295.47171021 0.96230257]	[418.7416687 298.09127808 0.81082451]	[482.95358276 292.89944458 0.89475572]	[5.26522888e+02 8.34299072e+02 7.81568289e-01]	[5.41773682e+02 8.29139160e+02 7.81355739e-01]	[5.26523254e+02 7.62417725e+02 7.50351667e-01]	[4.87939240e+02 8.95982788e+02 7.57388592e-01]	[4.67446228e+02 8.93334412e+02 7.87879109e-01]	[4.93071442e+02 8.65043457e+02 7.53119648e-01]
[446.91519165 313.41470337 0.84598374]	[464.87609863 380.19778442 0.90726566]	[398.04309082 385.37719727 0.80906194]	[362.25125122 487.91433716 0.86163336]	[346.84552002 593.17407227 0.82160306]	[541.70684814 377.51913452 0.82088852]	[580.24108887 472.58135986 0.82771873]	[600.85357666 580.25524902 0.86394125]	[488.00311279 593.12506104 0.69117332]	[444.31112671 598.30072021 0.69812942]	[472.54418945 747.14465332 0.84528953]	[482.94012451 854.86437988 0.88080162]	[539.23223877 588.01123047 0.71330225]	[564.91192627 747.03753662 0.88688838]	[541.75689697 770.12786865 0.85524231]	[436.66976929 295.63928223 0.9422195 ]	[459.85876465 295.48092651 0.9635725 ]	[418.76812744 298.08636475 0.8103236 ]	[482.95684814 292.89904785 0.89328754]	[5.26517029e+02 8.34335876e+02 7.75609076e-01]	[5.41766724e+02 8.29169861e+02 7.74564147e-01]	[5.26506653e+02 7.59927429e+02 7.44934499e-01]	[4.87938568e+02 8.95984558e+02 7.54152715e-01]	[4.67441833e+02 8.93335205e+02 7.85992861e-01]	[4.93078918e+02 8.65040283e+02 7.49506056e-01]
[446.93127441 313.40768433 0.84330481]	[464.87701416 380.1968689 0.90718395]	[398.04763794 385.37759399 0.80993384]	[362.24087524 487.93066406 0.86217773]	[346.86883545 593.1784668 0.82090038]	[541.70471191 377.51104736 0.81935018]	[580.23883057 472.57339478 0.82770336]	[600.85540771 580.24200439 0.86192989]	[488.00326538 593.11450195 0.69143236]	[444.306427 598.2878418 0.6980406]	[470.01544189 747.14678955 0.84499085]	[482.92614746 854.86279297 0.88448673]	[539.23901367 588.00567627 0.71437323]	[564.9019165 747.04260254 0.88576889]	[541.76196289 770.13061523 0.85569471]	[436.67160034 295.63674927 0.94223076]	[462.18240356 295.4750061 0.96314156]	[418.75869751 298.09829712 0.82717133]	[482.95428467 292.89593506 0.89488077]	[5.26504150e+02 8.34322144e+02 7.69850791e-01]	[5.41758118e+02 8.29163208e+02 7.70280004e-01]	[5.26512573e+02 7.59920898e+02 7.45855212e-01]	[4.87927155e+02 8.95973206e+02 7.58444428e-01]	[4.67434357e+02 8.93329346e+02 7.88765907e-01]	[4.93080505e+02 8.62579102e+02 7.50139117e-01]
[446.93569946 313.41073608 0.8433221 ]	[464.87646484 380.19714355 0.90738714]	[398.04718018 385.38146973 0.80984408]	[362.24517822 487.9442749 0.86013311]	[346.87866211 593.17999268 0.82042325]	[539.31762695 377.50552368 0.81822431]	[580.24157715 472.56591797 0.82754397]	[600.85400391 580.24090576 0.86133349]	[488.00286865 593.11456299 0.6908232 ]	[444.30340576 598.28271484 0.69753599]	[470.01473999 747.14471436 0.84490108]	[482.92504883 854.86419678 0.88420451]	[539.24194336 588.00848389 0.71388203]	[564.90264893 747.03967285 0.88529313]	[541.76605225 770.1317749 0.85739452]	[436.67489624 295.64157104 0.94225395]	[462.18338013 295.47720337 0.96262825]	[418.76010132 298.1005249 0.83272415]	[482.95248413 292.89129639 0.89402258]	[5.26506592e+02 8.34319336e+02 7.72735715e-01]	[5.41760498e+02 8.29163086e+02 7.72748232e-01]	[5.26515503e+02 7.59922546e+02 7.45216608e-01]	[4.87925476e+02 8.95971558e+02 7.58782744e-01]	[4.67431824e+02 8.93328735e+02 7.89045572e-01]	[4.93067749e+02 8.65044312e+02 7.49357641e-01]
[446.93362427 310.97824097 0.84185135]	[464.8644104 380.19351196 0.90918922]	[398.05648804 385.38153076 0.81209552]	[362.25393677 487.93734741 0.85883361]	[349.41714478 593.16137695 0.82225424]	[539.30187988 377.5015564 0.81630844]	[580.23974609 472.54855347 0.82790595]	[600.87487793 580.22790527 0.86078942]	[487.9961853 590.62976074 0.69220626]	[444.31018066 598.27264404 0.69647849]	[470.02944946 747.14776611 0.8434208 ]	[482.92163086 854.86199951 0.88566637]	[539.24041748 587.9987793 0.71602249]	[564.89849854 747.04602051 0.88759577]	[541.76757812 770.13891602 0.85726005]	[436.67538452 295.63070679 0.9427613 ]	[462.18460083 295.46798706 0.95987785]	[418.75418091 298.08612061 0.83072138]	[482.95602417 292.88977051 0.89453948]	[5.26522278e+02 8.34286987e+02 7.72212267e-01]	[5.41769836e+02 8.29136658e+02 7.72406399e-01]	[5.26517517e+02 7.59926331e+02 7.46514857e-01]	[4.85465332e+02 8.95968445e+02 7.58338094e-01]	[4.67418091e+02 8.93325256e+02 7.90753365e-01]	[4.93067871e+02 8.65044800e+02 7.48808861e-01]
[446.95272827 310.95587158 0.83979785]	[464.86416626 380.18621826 0.90988982]	[398.05578613 385.38085938 0.81126136]	[362.27203369 485.4909668 0.86043805]	[351.9180603 593.14916992 0.82344502]	[539.29980469 375.10546875 0.81459838]	[580.25683594 472.53326416 0.82936954]	[600.88531494 577.7902832 0.85859221]	[487.99853516 590.62988281 0.69321442]	[444.31539917 598.27563477 0.69687176]	[470.02218628 747.1854248 0.84110987]	[482.91281128 854.85882568 0.88810962]	[539.23815918 587.99829102 0.71585351]	[564.87780762 747.06439209 0.8898406 ]	[541.77789307 770.1607666 0.85737556]	[436.69116211 295.62158203 0.94474149]	[462.19024658 295.45663452 0.95911437]	[418.76034546 298.07818604 0.83781016]	[482.94219971 292.88861084 0.90057981]	[5.26501770e+02 8.34273499e+02 7.90462732e-01]	[5.41761841e+02 8.29133484e+02 7.86194801e-01]	[5.26525391e+02 7.59931274e+02 7.45371997e-01]	[4.85470306e+02 8.95963806e+02 7.57022202e-01]	[4.67421844e+02 8.93320496e+02 7.90653586e-01]	[4.93050964e+02 8.65039734e+02 7.49044597e-01]
[446.97817993 310.92852783 0.83634007]	[464.86645508 380.18081665 0.90957314]	[398.06057739 385.37597656 0.81345057]	[362.28396606 485.49658203 0.86055887]	[351.99865723 593.12628174 0.83346081]	[539.30383301 375.10424805 0.81518078]	[580.27734375 472.5173645 0.83203661]	[600.87841797 577.746521 0.85346913]	[488.00238037 590.61645508 0.69406551]	[444.31027222 598.2666626 0.69627357]	[470.03012085 747.18011475 0.83900702]	[482.91629028 854.86706543 0.88275629]	[539.24584961 587.98724365 0.719073 ]	[564.85546875 747.04309082 0.88960266]	[541.74499512 770.19793701 0.85667032]	[439.06588745 295.60894775 0.9470644 ]	[462.19812012 295.44171143 0.95703489]	[418.75592041 298.07006836 0.8575992 ]	[482.93240356 290.45495605 0.89984739]	[5.26471863e+02 8.34273376e+02 8.02786291e-01]	[5.41744324e+02 8.29133301e+02 7.94771791e-01]	[5.26497620e+02 7.62470032e+02 7.60955989e-01]	[4.85466309e+02 8.95970703e+02 7.54504144e-01]	[4.67418518e+02 8.93324707e+02 7.88152933e-01]	[4.93063171e+02 8.65059509e+02 7.46440351e-01]
[449.45404053 310.91165161 0.8343693 ]	[464.89068604 380.18423462 0.90680546]	[398.07461548 385.37579346 0.81425869]	[362.2795105 485.48876953 0.86194283]	[354.48214722 593.144104 0.8425383 ]	[541.70690918 375.10684204 0.81652206]	[580.27575684 470.05032349 0.83276415]	[600.89538574 577.73327637 0.85433453]	[488.01394653 590.58843994 0.69450539]	[444.32318115 598.24389648 0.69387424]	[472.53869629 747.09710693 0.84681064]	[482.91287231 854.86517334 0.88181937]	[539.24536133 585.53094482 0.72288895]	[564.84899902 746.99719238 0.88450742]	[541.71142578 770.19360352 0.84771883]	[439.08325195 295.59902954 0.94942236]	[462.21658325 295.4263916 0.95347583]	[418.77209473 298.0670166 0.8612746 ]	[482.93777466 290.43423462 0.89471656]	[5.26446960e+02 8.34288574e+02 8.10042500e-01]	[5.41739563e+02 8.29146545e+02 8.01257133e-01]	[526.46362305 762.48791504 0.77083695]	[4.85468506e+02 8.95980042e+02 7.51943409e-01]	[4.67419678e+02 8.93331604e+02 7.83713102e-01]	[4.90574402e+02 8.65068115e+02 7.45491564e-01]
[449.47354126 310.88796997 0.83400035]	[464.90127563 380.17828369 0.90474719]	[398.07949829 385.37454224 0.81218714]	[362.31124878 485.49414062 0.85336423]	[354.52789307 593.16156006 0.85020369]	[541.71508789 375.09539795 0.81439418]	[580.28924561 470.03924561 0.83114743]	[603.27593994 577.77984619 0.8597312 ]	[487.9909668 590.60070801 0.69642633]	[444.30587769 598.25366211 0.69682473]	[472.56240845 747.08404541 0.84701645]	[482.90994263 854.86474609 0.87965673]	[539.21923828 585.54327393 0.71855873]	[564.88311768 746.99829102 0.88403213]	[539.31195068 770.15631104 0.83434767]	[439.10250854 295.58166504 0.95480531]	[462.23098755 295.41656494 0.95331222]	[418.79122925 298.04751587 0.87335694]	[482.95092773 290.44085693 0.89677095]	[5.26409180e+02 8.34294434e+02 8.13332438e-01]	[5.39312134e+02 8.29153687e+02 8.01023960e-01]	[526.42980957 762.43701172 0.76857984]	[4.85465149e+02 8.98412109e+02 7.50157952e-01]	[4.67417480e+02 8.93344482e+02 7.81217754e-01]	[4.90574280e+02 8.65067871e+02 7.42240369e-01]
[449.49798584 308.40756226 0.83220577]	[464.88980103 380.16256714 0.90672213]	[398.06808472 385.37335205 0.81037772]	[362.33898926 485.47076416 0.85179085]	[354.56991577 593.17297363 0.85797018]	[541.71148682 375.04412842 0.80795801]	[580.30169678 470.01742554 0.83183783]	[603.29931641 577.76269531 0.86205935]	[488.00946045 590.58532715 0.69022799]	[444.31985474 598.24365234 0.68985367]	[475.06622314 747.09417725 0.84952033]	[482.88977051 854.87261963 0.88200772]	[539.2333374 585.5199585 0.71497041]	[564.91864014 746.98278809 0.88190925]	[539.26831055 770.14257812 0.83151746]	[439.11801147 295.54797363 0.95321202]	[462.25549316 295.39370728 0.95066601]	[421.12768555 298.02841187 0.86940742]	[482.95956421 290.44387817 0.89482272]	[5.26452515e+02 8.31832153e+02 8.05759847e-01]	[5.41738831e+02 8.29054871e+02 7.76259363e-01]	[5.26398071e+02 7.62430664e+02 7.58780062e-01]	[4.87937927e+02 8.95963806e+02 7.56123543e-01]	[4.67447479e+02 8.93333435e+02 7.82004774e-01]	[4.90508606e+02 8.65088684e+02 7.44326472e-01]
[451.9982605 310.8638916 0.83321482]	[464.91409302 380.1583252 0.90355814]	[398.08862305 385.35925293 0.81471843]	[364.80065918 485.43109131 0.85120469]	[354.59570312 593.11859131 0.86373138]	[541.72570801 375.04891968 0.80934453]	[580.30706787 469.99816895 0.83208847]	[603.34515381 575.21051025 0.86284697]	[488.01071167 590.56610107 0.69188958]	[444.31506348 595.74462891 0.6890015 ]	[475.07330322 747.09124756 0.84963107]	[482.89044189 854.88739014 0.87791944]	[539.23376465 585.50646973 0.7175743 ]	[564.90447998 746.9644165 0.87896454]	[539.24737549 770.1361084 0.84085578]	[439.13781738 295.52545166 0.95421892]	[462.29507446 293.02825928 0.94857782]	[421.14160156 298.00247192 0.86274087]	[485.36901855 290.41912842 0.88469142]	[526.39526367 831.8260498 0.83854347]	[5.39311462e+02 8.29055420e+02 8.05626869e-01]	[523.99737549 762.43817139 0.78606695]	[4.87947571e+02 8.95990845e+02 7.50979125e-01]	[4.67455963e+02 8.93348999e+02 7.80092657e-01]	[4.90510315e+02 8.65104736e+02 7.44614899e-01]
[452.01132202 308.39877319 0.83756411]	[464.9291687 380.14590454 0.90180117]	[398.09082031 385.34356689 0.818753 ]	[364.81704712 485.42147827 0.85157716]	[356.97344971 593.12188721 0.86698484]	[541.74383545 375.03213501 0.81142294]	[580.32189941 470.00726318 0.83333755]	[603.3470459 575.2300415 0.86125851]	[488.01538086 590.5703125 0.69196486]	[444.3237915 595.75402832 0.68908584]	[475.08786011 747.07867432 0.84935009]	[482.89779663 854.89904785 0.87439376]	[539.2366333 585.50952148 0.71783537]	[564.90136719 746.94732666 0.87441367]	[539.24499512 770.15783691 0.83509165]	[439.15429688 295.51318359 0.95625401]	[462.31433105 293.02496338 0.9505893 ]	[421.16870117 295.67297363 0.85730422]	[485.37930298 290.41033936 0.88593912]	[523.98864746 834.26806641 0.83485639]	[5.39310852e+02 8.29117493e+02 8.10332000e-01]	[523.99829102 762.46777344 0.78110081]	[4.87959320e+02 8.98422729e+02 7.47322559e-01]	[4.67462555e+02 8.93361084e+02 7.77784169e-01]	[4.90523865e+02 8.65116699e+02 7.45176673e-01]
[452.03390503 308.38153076 0.8378346 ]	[464.93118286 380.14477539 0.90079278]	[398.09762573 385.33651733 0.81993705]	[364.86294556 485.40618896 0.84777075]	[356.97616577 593.13183594 0.86628884]	[541.74902344 375.03530884 0.81152248]	[580.32183838 470.00921631 0.8324281 ]	[603.34143066 577.68859863 0.86031961]	[488.0012207 590.58227539 0.69351351]	[444.32501221 598.24285889 0.6920017 ]	[475.08978271 747.08129883 0.85037577]	[482.90963745 854.90093994 0.87335342]	[539.22839355 585.51550293 0.71719754]	[564.92199707 746.96740723 0.87624061]	[539.2432251 770.12060547 0.83650744]	[439.17092896 295.50491333 0.95744163]	[462.33456421 293.01922607 0.94774354]	[421.18963623 295.66415405 0.8548969 ]	[485.40466309 290.39538574 0.87966728]	[523.98773193 834.26159668 0.83875078]	[5.39306702e+02 8.29114929e+02 8.12534451e-01]	[524.00384521 762.42816162 0.78413665]	[4.87981110e+02 8.98442505e+02 7.49347329e-01]	[4.67479492e+02 8.93376709e+02 7.76048124e-01]	[4.90540497e+02 8.65121521e+02 7.48217344e-01]
[452.06555176 308.38327026 0.83844662]	[464.94696045 380.15032959 0.89901745]	[398.10244751 385.35159302 0.81763911]	[364.85671997 485.39544678 0.84666973]	[356.98742676 593.15649414 0.8687076 ]	[541.75891113 375.03616333 0.81278872]	[580.33544922 470.00994873 0.83449042]	[603.3359375 577.71746826 0.86234093]	[487.99731445 590.60626221 0.69293267]	[444.3215332 598.27282715 0.69521481]	[475.11190796 747.10345459 0.85291862]	[482.90887451 854.89794922 0.87457204]	[539.2265625 585.53521729 0.71504158]	[564.91723633 746.96154785 0.87607592]	[539.23748779 770.11828613 0.83644634]	[439.1864624 295.50253296 0.95725679]	[462.365448 293.01574707 0.9446153 ]	[421.20941162 295.6635437 0.85406059]	[485.43704224 290.38848877 0.87162232]	[523.98272705 831.86962891 0.83874422]	[5.39300659e+02 8.29109619e+02 8.10821533e-01]	[524.00048828 762.42919922 0.79004395]	[4.87984161e+02 8.98444031e+02 7.50551641e-01]	[4.67481781e+02 8.93373596e+02 7.77118742e-01]	[4.90533386e+02 8.65120728e+02 7.51386404e-01]
[454.5378418 308.37567139 0.83761024]	[464.96038818 380.15789795 0.89709085]	[398.10244751 385.36172485 0.8151325 ]	[364.86590576 485.41604614 0.84658706]	[356.99481201 593.15771484 0.86949337]	[541.76849365 375.05480957 0.81755316]	[580.32794189 470.01312256 0.83346903]	[603.34210205 577.76220703 0.8654002 ]	[487.99087524 590.61077881 0.69347072]	[444.31201172 598.28088379 0.69586873]	[475.11645508 747.12426758 0.85373485]	[482.91207886 854.89117432 0.87600452]	[539.22576904 585.53845215 0.71418178]	[564.92681885 746.98266602 0.87778163]	[539.23968506 770.10687256 0.83627194]	[439.20370483 295.49856567 0.95697755]	[462.38327026 293.00576782 0.9392094 ]	[421.23556519 297.98907471 0.85698575]	[485.44866943 290.42010498 0.87276852]	[523.98962402 831.87261963 0.84030789]	[5.39319153e+02 8.29114990e+02 8.12756658e-01]	[524.00177002 762.42724609 0.7885111 ]	[4.87979462e+02 8.98449829e+02 7.49694705e-01]	[4.67473053e+02 8.93374390e+02 7.77821481e-01]	[4.90542297e+02 8.65117126e+02 7.49857008e-01]
[454.574646 308.37289429 0.84134144]	[464.96020508 380.165802 0.89756519]	[398.09768677 385.36273193 0.81414026]	[364.87167358 485.41656494 0.84511423]	[357.00961304 593.15258789 0.87241977]	[541.78356934 375.07089233 0.82079625]	[580.34613037 470.04574585 0.83554381]	[603.32977295 580.25158691 0.87438822]	[487.99905396 590.62353516 0.6894719 ]	[444.31317139 598.29040527 0.69415647]	[475.13546753 747.13726807 0.85296994]	[482.90991211 854.8807373 0.8764255 ]	[539.23901367 587.98632812 0.71329445]	[564.93725586 747.02209473 0.88081455]	[539.23822021 770.12310791 0.83599567]	[439.22375488 295.49130249 0.95754099]	[462.41540527 292.99212646 0.93071592]	[421.23617554 297.99362183 0.88005823]	[485.47119141 290.42724609 0.86828637]	[523.98730469 834.25860596 0.84281945]	[5.39316956e+02 8.29123718e+02 8.09455156e-01]	[523.99761963 762.43695068 0.78527284]	[4.87974457e+02 8.98445312e+02 7.52364337e-01]	[4.67471710e+02 8.93373169e+02 7.79436767e-01]	[4.90532013e+02 8.65116577e+02 7.47044086e-01]
[454.57797241 308.37677002 0.84199351]	[464.96612549 380.16662598 0.89686596]	[398.1008606 385.35876465 0.81537163]	[364.85635376 485.42327881 0.84538519]	[357.01745605 593.15759277 0.87395155]	[541.78778076 375.07791138 0.82236409]	[580.35638428 472.51507568 0.83602726]	[603.32122803 580.25854492 0.87503564]	[488.0145874 593.11480713 0.68765539]	[444.31610107 598.30413818 0.69384682]	[475.13232422 747.14526367 0.85174143]	[482.90576172 854.87634277 0.87714183]	[539.24212646 588.00085449 0.71203214]	[564.93048096 747.02697754 0.88167155]	[539.24267578 770.12695312 0.83745629]	[439.22537231 295.4934082 0.95873606]	[462.41589355 292.99508667 0.93132293]	[421.23379517 297.99255371 0.88022363]	[485.47653198 290.42868042 0.86754656]	[523.98846436 831.87127686 0.84428442]	[5.39321045e+02 8.29119873e+02 8.11773419e-01]	[523.99981689 762.44281006 0.7856791 ]	[4.87972839e+02 8.98445801e+02 7.53292739e-01]	[4.67470978e+02 8.93372314e+02 7.78745830e-01]	[4.90526123e+02 8.65108521e+02 7.47644365e-01]
[454.61633301 308.36029053 0.84475338]	[467.38900757 380.16418457 0.89485914]	[398.11068726 385.34039307 0.81769174]	[364.86242676 485.44763184 0.84298235]	[357.01980591 593.15240479 0.87535477]	[541.79089355 375.08499146 0.82367015]	[580.36419678 472.52597046 0.83957475]	[603.31585693 580.28814697 0.88203907]	[487.98577881 593.14727783 0.69001126]	[444.29519653 600.78259277 0.69728446]	[475.13659668 747.1439209 0.8532964 ]	[482.89865112 854.89465332 0.87636608]	[539.2265625 588.03326416 0.70719999]	[564.94140625 747.00640869 0.87621236]	[539.25177002 770.16717529 0.8338899 ]	[439.24856567 295.49337769 0.95889211]	[462.44058228 292.98764038 0.92570519]	[421.25961304 297.99026489 0.8916173 ]	[485.49291992 290.4055481 0.86224049]	[523.98443604 834.30267334 0.84102482]	[5.41715637e+02 8.29165710e+02 8.11788678e-01]	[524.00170898 762.48907471 0.77158421]	[4.87971588e+02 8.98454834e+02 7.55299568e-01]	[4.67478333e+02 8.93379456e+02 7.79931664e-01]	[4.90513397e+02 8.65124084e+02 7.50282764e-01]
[454.61535645 308.36044312 0.84471309]	[467.39160156 380.16760254 0.89503318]	[398.11019897 385.34289551 0.81731635]	[367.32827759 485.42251587 0.8426612 ]	[357.02166748 593.14245605 0.87560862]	[541.79425049 375.09625244 0.82482719]	[580.35992432 472.53652954 0.83907664]	[603.31036377 580.28338623 0.88024551]	[487.98858643 593.1383667 0.69009787]	[444.30340576 600.77282715 0.69636148]	[475.1362915 747.15631104 0.85065377]	[482.90377808 854.89050293 0.87644261]	[539.2244873 588.0267334 0.70793372]	[564.94702148 747.01068115 0.87638938]	[539.24414062 770.16442871 0.83204103]	[439.24853516 295.49249268 0.95870835]	[462.4402771 292.98638916 0.92577994]	[421.25967407 297.98727417 0.88920915]	[485.49850464 290.40011597 0.86065066]	[523.99102783 834.300354 0.83772957]	[5.41715637e+02 8.29162292e+02 8.10076714e-01]	[523.99627686 762.48406982 0.769297 ]	[4.87968903e+02 8.98449585e+02 7.54236221e-01]	[4.67474152e+02 8.93377136e+02 7.79856920e-01]	[4.90524933e+02 8.65116943e+02 7.51483262e-01]
[454.62472534 308.36154175 0.845119 ]	[467.41275024 380.1619873 0.89366412]	[398.12258911 385.3314209 0.81847233]	[367.34286499 485.43338013 0.84020662]	[357.03051758 593.14971924 0.87675083]	[541.80065918 375.09030151 0.82356906]	[580.3560791 472.54220581 0.83879805]	[603.29748535 580.32391357 0.88614702]	[487.99212646 593.15380859 0.68835062]	[444.30563354 600.78649902 0.69692928]	[475.14926147 747.15093994 0.85127652]	[482.91009521 854.89227295 0.87484062]	[539.22589111 588.04229736 0.70556176]	[564.97039795 747.01055908 0.87325799]	[539.23394775 770.11627197 0.82758081]	[439.25866699 295.49185181 0.95854813]	[462.45092773 292.99801636 0.92453027]	[421.2784729 295.6517334 0.87949491]	[487.93048096 290.39730835 0.85927212]	[5.23999207e+02 8.34306335e+02 8.27838063e-01]	[5.39321350e+02 8.29173584e+02 8.01884055e-01]	[523.98400879 762.43365479 0.76555014]	[4.87963806e+02 8.98455383e+02 7.51282394e-01]	[4.67463654e+02 8.93379456e+02 7.79030085e-01]	[4.90539642e+02 8.65124573e+02 7.52089918e-01]
[454.64825439 308.34552002 0.84635872]	[467.41845703 380.15969849 0.89328331]	[398.12957764 385.32989502 0.81817937]	[367.35845947 485.41726685 0.84413898]	[357.04336548 593.12823486 0.87927437]	[541.79888916 375.09204102 0.82397825]	[580.35009766 472.5657959 0.83837044]	[603.27105713 580.30657959 0.88003874]	[487.97164917 593.1315918 0.69166595]	[441.90911865 598.31097412 0.6974079 ]	[475.16311646 747.12866211 0.85376364]	[482.91821289 854.8918457 0.87370378]	[539.19744873 588.01055908 0.70558774]	[564.95178223 747.00494385 0.87459934]	[539.20513916 770.11761475 0.82338887]	[439.26739502 295.4715271 0.95683587]	[464.84085083 292.99102783 0.91691053]	[421.28103638 295.62573242 0.87408501]	[487.97076416 290.42953491 0.85748994]	[5.23985229e+02 8.34350037e+02 8.15893590e-01]	[5.39308044e+02 8.29213196e+02 7.88508534e-01]	[5.23974304e+02 7.62433350e+02 7.60586202e-01]	[4.87959229e+02 8.98460876e+02 7.52905786e-01]	[4.67457672e+02 8.93381653e+02 7.80376136e-01]	[4.90547821e+02 8.65121887e+02 7.49957502e-01]
[454.65197754 308.33660889 0.84637225]	[467.42959595 380.15557861 0.89192879]	[398.14321899 385.32327271 0.81899917]	[367.36779785 485.40020752 0.84517074]	[357.05126953 593.10510254 0.88135707]	[541.80255127 375.090271 0.82388633]	[580.34326172 472.55767822 0.83863908]	[603.26330566 580.28717041 0.87436926]	[487.96221924 593.12878418 0.69298613]	[441.90515137 598.30401611 0.69882184]	[475.16171265 747.1340332 0.8533864 ]	[482.91360474 854.89312744 0.87287861]	[539.18829346 588.00750732 0.70719826]	[564.92047119 746.98126221 0.874017 ]	[539.19000244 770.14666748 0.82081831]	[439.27160645 295.46453857 0.95345521]	[464.85089111 292.98068237 0.91449702]	[421.29937744 295.61575317 0.87279868]	[487.98175049 290.43624878 0.85601455]	[5.23969849e+02 8.34333191e+02 8.29367816e-01]	[5.39301453e+02 8.29197693e+02 7.99002290e-01]	[523.95953369 762.47912598 0.76327372]	[4.87947906e+02 8.98455261e+02 7.53318250e-01]	[4.67450226e+02 8.93377869e+02 7.79388011e-01]	[4.90545654e+02 8.65126099e+02 7.49558866e-01]
[454.60598755 305.80667114 0.84424967]	[467.39855957 380.10626221 0.89171588]	[398.13394165 382.83612061 0.82874775]	[367.38442993 485.35943604 0.84950447]	[357.07003784 590.56164551 0.89403552]	[541.78631592 375.03515625 0.81276762]	[580.32330322 472.53057861 0.83487892]	[600.88061523 577.71575928 0.85122812]	[487.93182373 590.5748291 0.69957095]	[441.89569092 595.74932861 0.69590485]	[475.09890747 747.03857422 0.85118228]	[482.90762329 854.8895874 0.87438095]	[536.73028564 585.50256348 0.71247149]	[564.93664551 744.52539062 0.86283028]	[536.74359131 770.08990479 0.82527781]	[439.25604248 295.40155029 0.93602407]	[464.84121704 292.91964722 0.90966243]	[421.30447388 295.5546875 0.84429204]	[487.97769165 290.4125061 0.85325587]	[5.23995117e+02 8.34298035e+02 8.01756799e-01]	[5.39285767e+02 8.29140503e+02 7.74861932e-01]	[523.93041992 762.41906738 0.7666806 ]	[4.87961212e+02 8.98458069e+02 7.53263950e-01]	[4.67458832e+02 8.93382446e+02 7.77845383e-01]	[4.90541718e+02 8.65119873e+02 7.47109056e-01]
[457.0696106 303.29626465 0.85428464]	[467.40664673 377.73934937 0.88648987]	[398.11959839 382.79953003 0.83234131]	[367.36087036 482.95718384 0.84861225]	[357.08294678 588.08300781 0.9010464 ]	[541.81567383 374.996521 0.80817968]	[580.30108643 470.04241943 0.83063889]	[600.89129639 577.70623779 0.8495205 ]	[485.50384521 588.03985596 0.7045638 ]	[441.88647461 593.19012451 0.69197816]	[475.07055664 747.01361084 0.84968913]	[482.91479492 854.90710449 0.87346172]	[536.70733643 585.4263916 0.70747495]	[564.89080811 744.51293945 0.87017059]	[539.21136475 770.10064697 0.83278954]	[439.28359985 293.02349854 0.93483448]	[464.87124634 290.45492554 0.89601755]	[421.30352783 295.53512573 0.8880887 ]	[487.92849731 287.8265686 0.8488664 ]	[5.23995361e+02 8.34264526e+02 8.03910673e-01]	[5.39297668e+02 8.29101501e+02 7.70902395e-01]	[523.96209717 762.42626953 0.77560043]	[4.87968933e+02 8.98452637e+02 7.52629280e-01]	[4.67473969e+02 8.93378906e+02 7.78488278e-01]	[4.90556396e+02 8.65136047e+02 7.53681481e-01]
[457.09887695 303.21307373 0.86894804]	[467.39376831 377.69680786 0.88529289]	[398.1008606 382.74871826 0.83377618]	[367.37487793 482.9206543 0.84466237]	[357.0814209 588.03894043 0.90920967]	[541.82287598 372.49285889 0.80567807]	[580.28253174 469.97683716 0.82949322]	[603.26446533 572.66247559 0.84917837]	[485.50256348 588.04003906 0.70544302]	[441.89007568 595.68035889 0.69398767]	[472.58328247 747.00256348 0.84708703]	[482.91717529 854.88598633 0.87529969]	[536.7130127 585.41851807 0.70973754]	[564.86535645 744.46459961 0.863437 ]	[536.72369385 767.66308594 0.82496488]	[439.29971313 292.95620728 0.93014449]	[464.89257812 290.35610962 0.87784564]	[421.30953979 295.50140381 0.88926142]	[487.94271851 282.78326416 0.84149516]	[5.23990845e+02 8.31789307e+02 7.99104512e-01]	[5.39279175e+02 8.26632629e+02 7.61755407e-01]	[523.92108154 759.92138672 0.76395041]	[4.87965424e+02 8.98426453e+02 7.51420736e-01]	[4.67467224e+02 8.93360413e+02 7.78911650e-01]	[4.90566772e+02 8.65114197e+02 7.50789523e-01]
[457.11886597 300.75134277 0.87844104]	[464.95733643 377.61709595 0.88356513]	[398.09112549 380.29486084 0.83892739]	[367.36764526 482.84408569 0.85387558]	[357.07620239 587.98205566 0.91224301]	[541.81866455 367.42947388 0.79904282]	[580.29571533 467.46334839 0.8335976 ]	[603.26196289 570.0871582 0.85670942]	[487.9178772 588.01318359 0.70831633]	[441.88259888 593.14666748 0.69509625]	[472.56185913 746.95336914 0.8331604 ]	[482.91906738 854.8638916 0.87544042]	[536.73126221 585.38635254 0.7124474 ]	[564.83032227 741.92657471 0.84953225]	[536.69897461 767.60638428 0.82062119]	[439.28567505 292.912323 0.92644298]	[464.88363647 285.3241272 0.8706975 ]	[421.29360962 295.4604187 0.87157273]	[487.94216919 280.17404175 0.8538782 ]	[5.23975586e+02 8.31802917e+02 7.92576551e-01]	[5.39236816e+02 8.26639526e+02 7.49602675e-01]	[5.23901001e+02 7.59862488e+02 7.58315563e-01]	[4.87959534e+02 8.98421814e+02 7.56198168e-01]	[4.67465057e+02 8.93354919e+02 7.79044449e-01]	[4.90575226e+02 8.65084717e+02 7.50401497e-01]
[457.11190796 300.65365601 0.89380074]	[464.95297241 377.54748535 0.87595493]	[398.08291626 380.21481323 0.8427372 ]	[367.35247803 482.79397583 0.86372656]	[357.08377075 585.54571533 0.92418855]	[541.84588623 367.34329224 0.80673045]	[580.26263428 464.91738892 0.84586096]	[603.26763916 570.0378418 0.86229444]	[487.91156006 585.5479126 0.70878196]	[441.85696411 590.63317871 0.6964159 ]	[472.57720947 746.94750977 0.8329795 ]	[482.91851807 854.85723877 0.87764382]	[536.74804688 582.92712402 0.7119326 ]	[564.84228516 741.89819336 0.84169847]	[536.70141602 767.53588867 0.81378758]	[439.29205322 290.40643311 0.91392684]	[464.88656616 282.76327515 0.87122625]	[421.32629395 295.40374756 0.85598958]	[487.95986938 280.13470459 0.85896051]	[5.23965881e+02 8.31781311e+02 7.98146367e-01]	[5.39227844e+02 8.26617798e+02 7.45615184e-01]	[5.23910034e+02 7.54818298e+02 7.49984920e-01]	[4.87965637e+02 8.95990906e+02 7.52638042e-01]	[4.67466003e+02 8.93346008e+02 7.75528073e-01]	[4.90574768e+02 8.65080383e+02 7.47860193e-01]
[457.12060547 300.65335083 0.89558971]	[464.95147705 377.54550171 0.8755635 ]	[398.08337402 380.21289062 0.84313905]	[367.35482788 482.79476929 0.86384732]	[357.08258057 585.54571533 0.92403114]	[541.84350586 367.33953857 0.80681688]	[580.26123047 464.91430664 0.8461147 ]	[603.27191162 570.03466797 0.86348474]	[485.49978638 585.53253174 0.70979345]	[441.85293579 590.62438965 0.69794625]	[472.57705688 746.94384766 0.83286834]	[482.91796875 854.84674072 0.87932515]	[536.74359131 582.91955566 0.71035188]	[564.82775879 741.88446045 0.8411082 ]	[536.70288086 767.53363037 0.81379819]	[439.2958374 290.41043091 0.91449165]	[464.8918457 282.76251221 0.87072629]	[421.32650757 295.40527344 0.85898566]	[487.95758057 280.13903809 0.85865992]	[5.23977295e+02 8.31777344e+02 7.93300927e-01]	[5.39240723e+02 8.26613831e+02 7.45557547e-01]	[5.23911987e+02 7.54811707e+02 7.51077235e-01]	[4.87965210e+02 8.98409058e+02 7.53729224e-01]	[4.67464417e+02 8.93345032e+02 7.75825799e-01]	[4.90573578e+02 8.65071533e+02 7.47543514e-01]
[457.11279297 298.21209717 0.90459937]	[464.9597168 375.08789062 0.8573752 ]	[398.09399414 380.12167358 0.84092957]	[367.3553772 480.34933472 0.87038797]	[357.08502197 585.48138428 0.92783105]	[541.84881592 364.80328369 0.81771338]	[580.24816895 462.43933105 0.8619929 ]	[603.27093506 567.57019043 0.86979198]	[485.49414062 585.46264648 0.71792424]	[441.83050537 588.06860352 0.7061336 ]	[472.54232788 744.52429199 0.82772505]	[482.92071533 854.83190918 0.88002986]	[536.74609375 582.86877441 0.70895684]	[562.45556641 736.8583374 0.84188282]	[536.74456787 765.06536865 0.80599225]	[439.28433228 287.87658691 0.9084745 ]	[464.87106323 282.67861938 0.87906682]	[421.30163574 292.92880249 0.8439216 ]	[487.94854736 277.63894653 0.88293397]	[5.26398621e+02 8.31723877e+02 7.76113629e-01]	[5.39277344e+02 8.26542358e+02 7.23198533e-01]	[523.93664551 752.25402832 0.77315533]	[4.87971832e+02 8.95979553e+02 7.57018983e-01]	[4.67467712e+02 8.93334412e+02 7.75609016e-01]	[4.90575623e+02 8.65065063e+02 7.48619437e-01]
[457.10998535 298.21032715 0.90384924]	[464.95568848 375.08392334 0.85800958]	[398.08627319 380.12255859 0.83992243]	[367.35684204 480.34381104 0.86924475]	[357.08123779 585.47412109 0.92791462]	[541.84332275 364.79440308 0.81819767]	[580.25762939 462.42745972 0.86572218]	[603.26818848 567.56921387 0.86928016]	[485.49215698 585.45477295 0.71834165]	[441.83166504 588.0567627 0.70726246]	[472.543396 744.52209473 0.82737422]	[482.91732788 854.83282471 0.8800652 ]	[536.73925781 582.86523438 0.70764524]	[562.45794678 736.85943604 0.84178263]	[536.74542236 765.06414795 0.80509162]	[439.28225708 287.8722229 0.90815061]	[464.86950684 282.67495728 0.87969249]	[421.30142212 292.92874146 0.8427518 ]	[487.94979858 277.63674927 0.88324404]	[5.26403809e+02 8.31722717e+02 7.71882832e-01]	[5.39282776e+02 8.26541992e+02 7.20731497e-01]	[523.93768311 752.2522583 0.77072549]	[4.87975037e+02 8.95976318e+02 7.58293092e-01]	[4.67470276e+02 8.93335510e+02 7.75588393e-01]	[4.90567291e+02 8.65068787e+02 7.49191880e-01]
[457.11474609 298.04281616 0.91623533]	[467.42578125 372.48724365 0.82529235]	[398.14248657 377.64144897 0.83846951]	[364.84210205 480.22634888 0.86772275]	[357.0267334 582.97644043 0.92432564]	[541.83190918 362.23538208 0.84011114]	[580.29595947 462.32949829 0.88960576]	[603.26000977 567.45263672 0.88533133]	[487.92532349 585.40826416 0.7161395 ]	[441.8475647 587.9977417 0.70803618]	[470.00967407 741.96936035 0.81008333]	[482.91882324 854.80450439 0.88403004]	[539.17730713 582.81646729 0.70670778]	[562.42480469 731.69689941 0.85177273]	[539.17675781 764.99139404 0.80628812]	[439.30270386 282.70748901 0.90532404]	[464.88717651 280.10293579 0.89060146]	[421.30947876 285.32168579 0.8149277 ]	[487.98248291 277.55267334 0.89251602]	[5.26398010e+02 8.29279907e+02 7.75141954e-01]	[5.41718811e+02 8.24005371e+02 7.08801150e-01]	[523.96563721 752.18127441 0.76764441]	[4.87952118e+02 8.95966736e+02 7.54708648e-01]	[4.67454865e+02 8.93321838e+02 7.76483476e-01]	[4.93063477e+02 8.62568665e+02 7.50608504e-01]
[457.13937378 298.01065063 0.91719663]	[467.40646362 369.909729 0.8237555 ]	[398.12252808 377.53930664 0.82973015]	[364.87658691 480.12023926 0.85028434]	[356.98989868 582.87646484 0.91255885]	[541.84283447 359.79864502 0.84847933]	[580.25842285 462.23501587 0.89016175]	[600.89306641 565.02734375 0.89189923]	[485.49539185 582.9052124 0.71494889]	[441.81756592 585.49230957 0.71688706]	[467.46884155 741.9029541 0.80527121]	[482.92208862 854.80407715 0.88445389]	[536.73443604 580.29785156 0.6927709 ]	[562.4418335 731.66656494 0.85462403]	[536.68804932 765.03405762 0.80151433]	[439.32369995 280.2315979 0.90725935]	[464.95288086 277.70727539 0.88613379]	[421.35217285 285.24169922 0.80340284]	[490.50045776 277.52230835 0.89304733]	[5.26423767e+02 8.29243774e+02 7.68169403e-01]	[5.41753906e+02 8.21496155e+02 7.01084316e-01]	[523.91040039 752.19873047 0.75922751]	[4.87934967e+02 8.95919434e+02 7.59242594e-01]	[4.67453857e+02 8.93290283e+02 7.83745527e-01]	[4.93094421e+02 8.62574097e+02 7.54661620e-01]
[457.21157837 295.5977478 0.91928941]	[464.9597168 364.82974243 0.83448476]	[398.10321045 375.05163574 0.82021523]	[364.79415894 477.70288086 0.85184115]	[356.97494507 582.81732178 0.90480292]	[541.80419922 359.72802734 0.85373271]	[580.24090576 462.19839478 0.88834983]	[600.88769531 564.98883057 0.89441186]	[487.91577148 582.85021973 0.71050507]	[441.85543823 585.42254639 0.71862203]	[467.43649292 741.91619873 0.80993026]	[482.91647339 854.79248047 0.8842501 ]	[536.69970703 577.78399658 0.68674588]	[562.43096924 729.22973633 0.86341268]	[536.66430664 767.52246094 0.81859714]	[441.68002319 280.15786743 0.92400813]	[467.39212036 277.61523438 0.89073551]	[421.32531738 282.75378418 0.85460627]	[487.97955322 277.47201538 0.90378213]	[5.26405823e+02 8.29248047e+02 7.99558759e-01]	[5.41766968e+02 8.21504822e+02 7.26820827e-01]	[5.23873047e+02 7.54766846e+02 7.48873532e-01]	[4.87936554e+02 8.95916626e+02 7.54429042e-01]	[4.67450775e+02 8.93287476e+02 7.80418336e-01]	[4.93081573e+02 8.62562866e+02 7.50597715e-01]
[459.69747925 295.50942993 0.92871225]	[464.95578003 362.31942749 0.84892547]	[398.05444336 374.98690796 0.80674821]	[362.32763672 477.60888672 0.84860367]	[354.5930481 580.36846924 0.89413846]	[541.82501221 359.66021729 0.85998803]	[580.21728516 459.80029297 0.88772404]	[600.88024902 564.91955566 0.89543587]	[485.49215698 580.35931396 0.70599562]	[441.84976196 585.39660645 0.71418893]	[467.40487671 736.8706665 0.80358618]	[482.91415405 854.79748535 0.88542664]	[536.69500732 575.21972656 0.68194622]	[562.45910645 729.09881592 0.88020486]	[536.64245605 767.5022583 0.80765915]	[441.77236938 277.69451904 0.94393373]	[469.98681641 277.47875977 0.88682961]	[421.29727173 280.2572937 0.88688678]	[488.01223755 275.06735229 0.89221871]	[5.26424133e+02 8.29238831e+02 7.83649504e-01]	[5.41785767e+02 8.21481018e+02 7.16668844e-01]	[5.23843567e+02 7.54759888e+02 7.44855165e-01]	[4.87943542e+02 8.95912842e+02 7.49249041e-01]	[4.67454712e+02 8.93290100e+02 7.77386427e-01]	[4.93081360e+02 8.62576294e+02 7.53210247e-01]
[459.76974487 292.88174438 0.91405761]	[464.89031982 359.79519653 0.88947672]	[395.61547852 372.46377563 0.79118955]	[362.32006836 469.99761963 0.84431541]	[354.57363892 577.734375 0.86449111]	[541.74194336 357.12695312 0.84986365]	[577.7833252 459.59640503 0.86194015]	[600.81243896 562.38446045 0.89291596]	[487.95828247 580.24938965 0.69159108]	[441.87860107 582.85980225 0.70598799]	[464.8835144 731.78015137 0.82850343]	[482.90652466 854.80181885 0.88348234]	[539.19024658 572.60351562 0.68788695]	[564.87365723 726.56188965 0.87435919]	[536.66802979 767.4864502 0.81655645]	[441.83166504 277.47747803 0.95740497]	[470.04162598 274.92947388 0.88719404]	[421.30023193 277.67510986 0.95265353]	[487.99285889 272.49679565 0.86738819]	[5.26394653e+02 8.29274536e+02 7.83063054e-01]	[5.41746094e+02 8.24014404e+02 7.19674587e-01]	[5.23851379e+02 7.54816772e+02 7.45113850e-01]	[4.85463257e+02 8.95919434e+02 7.46772051e-01]	[4.67425903e+02 8.93292236e+02 7.75391817e-01]	[4.93094360e+02 8.65064880e+02 7.55609393e-01]
[truncated: 304 more rows]
