# Supplementary material for: Evaluation of functional tests performance using a camera-based and machine learning approach
Source: PLoS One. 2023 Nov 3;18(11):e0288279. doi: 10.1371/journal.pone.0288279 (PMC10624324; doi:10.1371/journal.pone.0288279)
Supplement: S1 Data — This dataset includes all the extracted keypoints of movements and the associated features and statistics, which were used for the analyses presented in the main manuscript. (ZIP) [file pone.0288279.s001.zip › PLOS_data_28032023/original_movement_data/CSV/000052_SDT_P_crop.csv]

[472.5713501 195.53309631 0.88839245]	[475.16241455 272.37060547 0.84759432]	[403.27493286 274.89956665 0.82070178]	[382.81091309 364.84863281 0.8463912 ]	[382.79870605 464.87332153 0.8745203 ]	[541.93157959 264.7739563 0.81858712]	[562.43029785 359.76525879 0.91327685]	[562.46557617 462.40542603 0.90555304]	[475.1307373 462.34558105 0.70157987]	[436.62261963 462.39395142 0.69551027]	[439.27105713 613.65661621 0.83586031]	[441.93600464 754.79449463 0.83398598]	[516.15362549 462.30877686 0.68691331]	[511.04626465 616.20617676 0.8136819 ]	[505.91448975 757.33679199 0.82349342]	[459.68667603 185.17759705 0.89684069]	[482.82168579 180.06263733 0.90025103]	[439.09378052 190.29498291 0.88848972]	[500.86233521 180.07621765 0.87771088]	[5.05899139e+02 7.98375854e+02 7.79228628e-01]	[5.26424683e+02 7.90749512e+02 7.60104358e-01]	[503.30441284 767.6496582 0.81620514]	[4.39158844e+02 7.98363831e+02 7.19565153e-01]	[4.21170227e+02 7.90699585e+02 7.64784336e-01]	[454.60864258 767.609375 0.79833257]
[472.57122803 195.53318787 0.88833266]	[475.16827393 272.36938477 0.84811473]	[403.27697754 274.89852905 0.82001847]	[382.81036377 364.84793091 0.84635168]	[382.79904175 464.87539673 0.87415236]	[541.93640137 264.76773071 0.81947219]	[562.4309082 359.76541138 0.91288793]	[562.46588135 462.4050293 0.90548402]	[475.13232422 462.34780884 0.70166266]	[436.62289429 462.39611816 0.69560581]	[439.26797485 613.67773438 0.83554292]	[444.29425049 754.79962158 0.83330363]	[516.15606689 462.3119812 0.6870684 ]	[511.04830933 616.20855713 0.81387484]	[505.91647339 757.33337402 0.82292938]	[459.68664551 185.17674255 0.89688128]	[482.82202148 180.06246948 0.90048105]	[439.09353638 190.293396 0.88834494]	[500.86227417 180.0758667 0.87810254]	[5.05902649e+02 7.98374146e+02 7.79771805e-01]	[5.26431152e+02 7.90747681e+02 7.61323035e-01]	[503.30419922 767.64648438 0.81549847]	[4.39157654e+02 7.98355652e+02 7.21232235e-01]	[4.21168823e+02 7.90691772e+02 7.66790628e-01]	[454.61706543 767.60736084 0.79882383]
[470.01885986 195.48777771 0.88734949]	[475.09567261 272.38800049 0.84503049]	[400.8600769 274.91870117 0.82857156]	[382.75967407 367.33996582 0.85125619]	[382.75302124 464.8972168 0.88015682]	[541.87969971 264.80154419 0.81760037]	[562.39666748 362.19668579 0.90469229]	[562.43969727 462.387146 0.90573424]	[475.08700562 462.34274292 0.69707614]	[436.59088135 462.3999939 0.6900515 ]	[439.24493408 613.68505859 0.83951068]	[444.30273438 754.80505371 0.83476788]	[513.65374756 462.30725098 0.68332285]	[511.04547119 616.18560791 0.81146383]	[505.91421509 757.32928467 0.82389814]	[459.62414551 182.677948 0.88369185]	[482.74783325 177.62394714 0.90984112]	[436.6802063 190.33657837 0.8900193 ]	[500.77685547 180.12078857 0.8696841 ]	[5.05915222e+02 7.98379089e+02 7.83180535e-01]	[5.26443848e+02 7.90748840e+02 7.63916314e-01]	[503.30413818 767.64550781 0.81551558]	[4.39158875e+02 7.98350891e+02 7.21094966e-01]	[4.21170227e+02 7.90690430e+02 7.63835311e-01]	[454.62536621 767.60443115 0.8034327 ]
[467.43026733 195.49897766 0.89401644]	[472.52539062 272.41049194 0.84220624]	[400.77905273 274.93692017 0.84327614]	[382.74224854 364.86642456 0.85611993]	[382.72180176 464.91937256 0.88179278]	[541.80932617 267.30340576 0.81233275]	[562.34991455 362.25537109 0.89538115]	[562.37255859 462.39511108 0.90170431]	[472.56204224 462.39541626 0.69053769]	[434.07974243 464.88717651 0.68122566]	[439.23641968 613.71624756 0.83743119]	[444.30093384 754.78765869 0.83772963]	[513.59686279 462.34103394 0.68162614]	[511.03695679 616.21392822 0.81332332]	[505.91784668 757.32653809 0.82379377]	[457.17059326 182.68130493 0.87134254]	[480.31152344 177.6362915 0.91811889]	[436.60061646 190.30436707 0.87233782]	[500.68826294 180.06326294 0.86506832]	[5.05909363e+02 7.98393799e+02 7.79070079e-01]	[5.26438416e+02 7.90759583e+02 7.61680126e-01]	[503.30749512 767.6385498 0.81724125]	[4.39180725e+02 7.95861023e+02 7.27242351e-01]	[4.21186035e+02 7.90671997e+02 7.67863989e-01]	[454.61987305 767.59277344 0.80228019]
[464.8366394 195.51205444 0.91484058]	[469.96835327 272.40884399 0.84378958]	[400.72848511 274.94577026 0.84656531]	[380.3013916 367.39569092 0.87339538]	[380.31378174 464.90164185 0.89559567]	[541.71813965 267.29870605 0.80369741]	[562.29437256 359.79171753 0.8919782 ]	[562.3024292 462.39727783 0.89744258]	[472.52026367 464.83538818 0.69054693]	[434.06747437 464.91412354 0.68079942]	[439.18722534 616.25689697 0.83862156]	[441.93048096 754.7678833 0.83888733]	[511.0680542 462.34848022 0.68142319]	[508.53134155 613.69891357 0.81719786]	[505.9239502 757.30871582 0.8219763 ]	[454.61651611 182.65568542 0.84946412]	[480.18664551 180.09207153 0.90797138]	[434.07785034 190.26095581 0.85388118]	[498.23260498 180.1534729 0.86022729]	[5.05917694e+02 7.98393982e+02 7.81499386e-01]	[5.26448547e+02 7.90754944e+02 7.64300168e-01]	[503.31817627 767.62799072 0.81409836]	[4.39180145e+02 7.95829895e+02 7.28888214e-01]	[4.21180298e+02 7.90649963e+02 7.69460201e-01]	[454.60116577 767.57617188 0.7912094 ]
[462.36999512 195.55523682 0.93040961]	[464.9588623 272.41113281 0.86464614]	[398.25140381 274.96862793 0.85013109]	[380.24905396 369.95742798 0.88185209]	[380.26315308 464.95135498 0.89671493]	[539.19781494 267.2880249 0.79189789]	[562.24273682 359.79321289 0.88911164]	[562.2210083 462.39364624 0.88552451]	[469.95175171 464.84848022 0.68982679]	[428.9876709 467.4095459 0.6655758]	[439.15823364 618.73937988 0.83594859]	[441.92004395 754.78894043 0.8393904 ]	[508.53076172 462.32501221 0.68233651]	[508.5355835 616.19976807 0.81562173]	[505.92114258 754.84106445 0.82136387]	[452.02047729 182.70143127 0.83810979]	[477.74188232 182.61116028 0.88467765]	[428.99960327 190.30780029 0.85768992]	[498.12301636 182.66650391 0.84087658]	[5.05928864e+02 7.98401917e+02 7.78752625e-01]	[5.26463135e+02 7.90756042e+02 7.62689710e-01]	[503.30484009 767.61749268 0.80473322]	[4.39182587e+02 7.95833923e+02 7.29426622e-01]	[4.21185181e+02 7.90660034e+02 7.70997703e-01]	[454.58630371 767.58642578 0.79452097]
[462.28317261 195.55239868 0.94296736]	[464.87173462 272.40411377 0.87622106]	[398.16619873 274.96127319 0.85095322]	[380.17785645 372.46170044 0.88187271]	[380.18603516 464.9708252 0.89595497]	[536.71673584 267.28118896 0.78934956]	[562.20159912 362.21566772 0.87114269]	[559.80407715 462.3767395 0.88185 ]	[467.39987183 464.83981323 0.704337 ]	[426.41931152 467.41766357 0.67160785]	[439.13226318 618.7723999 0.83857656]	[441.92300415 754.83300781 0.83662432]	[505.99862671 462.3013916 0.69998914]	[508.50048828 616.25524902 0.82140338]	[505.91915894 757.32043457 0.82012498]	[446.94332886 185.21162415 0.8476457 ]	[477.62051392 182.60804749 0.86315316]	[426.40545654 190.36514282 0.87000382]	[493.05554199 182.6625824 0.81631863]	[5.05923676e+02 7.98401855e+02 7.79865324e-01]	[5.26458801e+02 7.90757690e+02 7.63885856e-01]	[503.30886841 767.63171387 0.80300814]	[4.39175323e+02 7.95844177e+02 7.27908194e-01]	[4.21182800e+02 7.90666260e+02 7.69394279e-01]	[454.58908081 767.61608887 0.80164111]
[459.8062439 195.50071716 0.95056307]	[462.44833374 272.4128418 0.88332671]	[398.11157227 274.99365234 0.8499254 ]	[380.11480713 372.48339844 0.87713683]	[377.7131958 464.97106934 0.89178145]	[534.1529541 267.28610229 0.78448498]	[559.72296143 359.7796936 0.86908281]	[559.75653076 462.33325195 0.87743902]	[464.89608765 462.37857056 0.72282803]	[423.85754395 464.91607666 0.69420344]	[439.1289978 618.74127197 0.83833468]	[441.91467285 754.81811523 0.84012747]	[505.92224121 462.28964233 0.71442699]	[506.00473022 613.715271 0.82256281]	[505.9019165 754.82635498 0.82744694]	[444.32440186 185.17602539 0.87532341]	[472.5802002 180.08050537 0.84401363]	[423.88656616 190.3629303 0.88144696]	[487.99517822 180.10601807 0.83984631]	[5.05949097e+02 7.98388550e+02 7.74511695e-01]	[5.26473816e+02 7.90739136e+02 7.64095902e-01]	[503.29098511 767.60400391 0.80386722]	[4.39187897e+02 7.95871765e+02 7.23200560e-01]	[4.21186859e+02 7.90689148e+02 7.66376436e-01]	[454.57769775 767.60443115 0.80072123]
[459.72445679 195.50985718 0.9494943 ]	[462.39544678 272.40844727 0.89117354]	[398.06613159 274.99859619 0.84600377]	[377.6993103 372.54364014 0.88870931]	[377.64273071 464.92202759 0.89663023]	[531.59613037 267.27954102 0.78508365]	[554.70648193 359.74633789 0.85699636]	[557.2734375 462.3215332 0.86439216]	[464.85375977 462.37283325 0.72585785]	[423.82858276 464.89984131 0.70091081]	[439.10958862 618.76556396 0.83900297]	[441.90414429 754.79974365 0.84093183]	[503.48608398 462.30349731 0.72035617]	[505.94708252 613.67779541 0.83288652]	[505.90246582 754.83074951 0.82584298]	[441.86737061 185.21820068 0.89560401]	[467.5005188 180.10192871 0.84300756]	[421.4118042 192.78207397 0.90101564]	[485.41717529 180.1177063 0.84735525]	[5.05943726e+02 7.98391052e+02 7.88058758e-01]	[5.26471985e+02 7.90740295e+02 7.72661865e-01]	[503.28717041 767.6184082 0.80218977]	[4.39184296e+02 7.95819763e+02 7.21542537e-01]	[4.21188934e+02 7.90651123e+02 7.60919988e-01]	[454.56793213 767.58807373 0.79160339]
[459.72424316 195.50933838 0.94933242]	[462.39682007 272.40866089 0.89110136]	[398.06509399 274.99969482 0.84592789]	[377.69647217 372.54693604 0.888098 ]	[377.6468811 464.91955566 0.89739656]	[531.59448242 267.27703857 0.78508586]	[554.70245361 359.74490356 0.8574264 ]	[557.27416992 462.31939697 0.86499381]	[464.8611145 462.37533569 0.72555298]	[423.83703613 464.90335083 0.69993925]	[439.10876465 618.76855469 0.83938706]	[441.90679932 754.79656982 0.84117186]	[503.49102783 462.30337524 0.72043681]	[505.95483398 613.70275879 0.83071679]	[505.89819336 757.32025146 0.82343584]	[441.86712646 185.21685791 0.89569819]	[467.50039673 180.10081482 0.84305817]	[421.4119873 192.7815094 0.90092319]	[485.41751099 180.11746216 0.84738266]	[5.05940613e+02 7.98400696e+02 7.85556078e-01]	[5.26470642e+02 7.90747986e+02 7.72569895e-01]	[503.28326416 767.64343262 0.80369294]	[4.39188629e+02 7.95820190e+02 7.19379723e-01]	[4.21189636e+02 7.90652222e+02 7.61247456e-01]	[454.5703125 767.58795166 0.79112834]
[459.62338257 195.53242493 0.93024188]	[462.31848145 272.41986084 0.90024793]	[395.63235474 275.025177 0.843413 ]	[377.61517334 372.46191406 0.87424934]	[377.59375 467.42773438 0.87406832]	[529.0223999 267.27178955 0.78933275]	[552.09185791 359.78079224 0.85637623]	[557.16137695 462.30831909 0.85797262]	[462.45007324 462.36431885 0.73179549]	[423.7902832 464.88418579 0.7044518 ]	[436.68667603 618.82830811 0.8358584 ]	[441.90246582 754.76800537 0.84295166]	[503.4468689 462.29733276 0.72854501]	[505.90103149 611.14044189 0.843701 ]	[505.89871216 757.35333252 0.82311141]	[441.76296997 185.24931335 0.90288973]	[464.94448853 180.12147522 0.85257912]	[421.32290649 192.77563477 0.91208339]	[482.91757202 180.0783844 0.8667829 ]	[5.05978760e+02 7.98407715e+02 7.89183259e-01]	[5.26493774e+02 7.90751404e+02 7.79023945e-01]	[503.27456665 767.67321777 0.80494368]	[4.39204163e+02 7.93344055e+02 7.28643179e-01]	[4.21198578e+02 7.90619507e+02 7.63149440e-01]	[454.5657959 767.55969238 0.78515232]
[454.54669189 198.02784729 0.86997956]	[459.6880188 272.47271729 0.91059637]	[390.43621826 275.06982422 0.80784309]	[372.49951172 372.47781372 0.82192564]	[375.0007019 469.96240234 0.82380968]	[523.95855713 264.79208374 0.81355619]	[546.92651367 359.76342773 0.88378298]	[549.59527588 462.27911377 0.86885649]	[462.30596924 462.38418579 0.73745203]	[421.27761841 464.87365723 0.7156747 ]	[436.54205322 616.27423096 0.81565094]	[441.86883545 754.80285645 0.84733659]	[503.31280518 462.32220459 0.73110491]	[503.49386597 616.21679688 0.8541348 ]	[505.88809204 757.31915283 0.82953387]	[439.22473145 187.81053162 0.91520274]	[462.31723022 185.16896057 0.88613844]	[418.71841431 192.76213074 0.92816758]	[482.71160889 182.61199951 0.89056075]	[5.05964844e+02 7.98440857e+02 7.89272547e-01]	[5.26477417e+02 7.90765015e+02 7.73965240e-01]	[503.28118896 767.64691162 0.81249952]	[4.39233032e+02 7.95792419e+02 7.28796721e-01]	[4.21226318e+02 7.90653076e+02 7.66375661e-01]	[452.05142212 767.57080078 0.78771567]
[449.50357056 198.03337097 0.86531383]	[457.21881104 272.4776001 0.89390129]	[385.34164429 275.06817627 0.81591308]	[367.41555786 374.98736572 0.82251251]	[369.89285278 467.47387695 0.80982625]	[523.85540771 264.79284668 0.81779879]	[544.48236084 362.19607544 0.89146084]	[549.49279785 462.28759766 0.88501966]	[462.24758911 464.86889648 0.73559159]	[421.20507812 464.90853882 0.71403599]	[434.06784058 616.25128174 0.809829 ]	[441.84988403 754.84307861 0.845065 ]	[503.2711792 462.36410522 0.73267972]	[503.45465088 616.22167969 0.86225343]	[505.87716675 757.34118652 0.8301053 ]	[439.12594604 187.82402039 0.90805632]	[462.2244873 182.70429993 0.89099479]	[418.58346558 192.7742157 0.91399735]	[480.30987549 180.11112976 0.89425397]	[5.05973907e+02 7.98442505e+02 7.90821552e-01]	[5.26477844e+02 7.90769409e+02 7.74605393e-01]	[500.85336304 767.65673828 0.81467879]	[4.39205566e+02 7.95828674e+02 7.29086161e-01]	[4.21204193e+02 7.90687378e+02 7.65758872e-01]	[452.05307007 767.597229 0.79736125]
[444.443573 198.06092834 0.87730652]	[457.0619812 274.8913269 0.8800441]	[382.79089355 275.10510254 0.83459586]	[362.324646 374.99514771 0.8555482 ]	[362.33319092 467.4944458 0.83860332]	[521.375 267.36126709 0.81555015]	[544.44329834 359.82119751 0.89446843]	[547.0425415 462.28866577 0.88838255]	[459.78134155 464.88925171 0.73586631]	[418.76907349 464.93313599 0.71705914]	[431.519104 616.24182129 0.8011412 ]	[441.83996582 754.83935547 0.84583896]	[500.81051636 464.82769775 0.73063105]	[503.44049072 616.24432373 0.86265141]	[503.48098755 757.35467529 0.83380353]	[436.61447144 190.25637817 0.88532126]	[459.76342773 185.22058105 0.9047609 ]	[416.11669922 192.85092163 0.90601236]	[480.19644165 185.18687439 0.87633491]	[5.05968781e+02 8.00922424e+02 7.95868456e-01]	[5.26476746e+02 7.90776306e+02 7.75930524e-01]	[500.81881714 767.66040039 0.81151617]	[4.39237366e+02 7.95852722e+02 7.24799693e-01]	[4.21227112e+02 7.90717957e+02 7.66848564e-01]	[452.03970337 767.60424805 0.80001163]
[441.90893555 198.12271118 0.89428574]	[452.01000977 274.89941406 0.86613369]	[380.28070068 277.47201538 0.85335261]	[362.24737549 375.00494385 0.86384386]	[362.19470215 467.4708252 0.85839158]	[521.26446533 267.36465454 0.81326818]	[544.36547852 359.69952393 0.91978812]	[547.00872803 462.24285889 0.89311284]	[459.67434692 467.39630127 0.72690022]	[418.68243408 467.45968628 0.71183217]	[428.94171143 618.74169922 0.80779499]	[441.79452515 754.82531738 0.8514412 ]	[500.73013306 464.87600708 0.72342634]	[503.40374756 618.75457764 0.87615657]	[503.47918701 754.79956055 0.83930111]	[434.05130005 190.29907227 0.87370414]	[459.6126709 187.7457428 0.89569181]	[413.56640625 192.85508728 0.88778293]	[477.68283081 187.78575134 0.87043595]	[5.08446381e+02 7.98408081e+02 7.91160285e-01]	[5.26487488e+02 7.90733337e+02 7.82607377e-01]	[500.80343628 767.56652832 0.79760116]	[4.39241638e+02 7.95807617e+02 7.31556892e-01]	[4.21227295e+02 7.90691528e+02 7.70110428e-01]	[449.5234375 767.57672119 0.80700505]
[441.81033325 198.13645935 0.90445554]	[446.93170166 274.92266846 0.87962091]	[380.17819214 277.51184082 0.86606139]	[359.76147461 374.98602295 0.87535065]	[359.7401123 469.98309326 0.86918253]	[518.73986816 269.84619141 0.80012524]	[541.93768311 359.7303772 0.92649537]	[546.96240234 462.26312256 0.89974058]	[459.60308838 467.43850708 0.71842533]	[418.61837769 469.98223877 0.70954061]	[426.38467407 618.74542236 0.81355101]	[441.77362061 754.75683594 0.85706168]	[500.6859436 464.91674805 0.71764892]	[503.37078857 618.7578125 0.88318467]	[503.42645264 752.28436279 0.8535499 ]	[428.97683716 190.33978271 0.86903071]	[457.11923218 187.77598572 0.87284589]	[408.4074707 192.87716675 0.88383913]	[472.60760498 187.77764893 0.83366489]	[5.08493866e+02 7.95868286e+02 7.93272674e-01]	[5.26508667e+02 7.90660278e+02 7.88040578e-01]	[500.71594238 767.49047852 0.77604318]	[4.39261322e+02 7.93326721e+02 7.39743710e-01]	[4.21241974e+02 7.90659058e+02 7.78116107e-01]	[449.50494385 767.51385498 0.79960096]
[441.66119385 198.11856079 0.91774052]	[444.36557007 274.91268921 0.89655638]	[377.70004272 277.52636719 0.86493665]	[359.64019775 375.03640747 0.88776433]	[359.56430054 469.97192383 0.87346494]	[516.15307617 269.83987427 0.78619581]	[541.83294678 359.7315979 0.92535639]	[546.92352295 462.29602051 0.90538716]	[459.58657837 469.97360229 0.71268547]	[418.59866333 472.54147339 0.70629048]	[423.81484985 621.28637695 0.843871 ]	[441.75134277 754.79241943 0.85897756]	[500.6673584 467.43048096 0.71606356]	[503.37490845 618.81384277 0.88513005]	[503.37741089 752.23999023 0.86484683]	[423.87289429 190.36936951 0.90219033]	[452.02401733 187.82022095 0.85754704]	[403.38220215 192.91508484 0.90447938]	[467.41894531 187.7749939 0.83846474]	[5.08456329e+02 7.95887634e+02 7.91726410e-01]	[5.26475647e+02 7.90674377e+02 7.83981383e-01]	[500.68917847 765.08026123 0.76625019]	[4.39251678e+02 7.93331482e+02 7.45037854e-01]	[4.21238861e+02 7.90666931e+02 7.83225238e-01]	[449.49169922 767.54217529 0.81706691]
[439.24536133 200.56864929 0.91075277]	[441.91549683 274.94671631 0.90644008]	[377.60470581 277.57232666 0.86248481]	[357.21942139 375.08514404 0.90353847]	[357.09683228 469.97589111 0.86925554]	[513.62225342 269.8916626 0.7886436 ]	[541.74578857 359.73065186 0.92359769]	[544.53521729 462.2567749 0.91275418]	[457.1656189 469.96780396 0.70896631]	[418.54541016 472.56582642 0.70664972]	[423.78430176 621.29418945 0.85478294]	[441.75042725 754.78845215 0.85594094]	[498.2227478 467.40911865 0.70858204]	[503.34014893 618.80633545 0.89186227]	[503.32489014 752.22161865 0.87703985]	[421.39697266 190.38816833 0.92182177]	[449.46850586 190.25917053 0.86562228]	[403.26730347 192.90011597 0.92109042]	[464.9046936 187.75405884 0.84829533]	[5.08527344e+02 7.95854431e+02 7.82557726e-01]	[5.26498596e+02 7.90640381e+02 7.69751549e-01]	[498.21963501 765.08111572 0.77991843]	[4.41698639e+02 7.93333679e+02 7.40772069e-01]	[4.21287079e+02 7.90683044e+02 7.78994739e-01]	[449.47198486 767.54736328 0.81048483]
[439.14886475 200.58135986 0.90175247]	[441.8742981 274.93548584 0.91497511]	[377.55093384 277.5397644 0.86122346]	[357.14755249 375.03009033 0.89699054]	[356.99920654 469.99856567 0.85168386]	[513.5668335 269.90771484 0.79147923]	[539.30285645 359.75097656 0.90143824]	[544.49920654 462.30688477 0.91197675]	[457.07995605 467.47680664 0.70089841]	[416.09701538 472.56765747 0.69956177]	[421.36227417 621.27233887 0.86253381]	[441.77865601 754.82830811 0.85413945]	[498.14196777 464.91262817 0.69884014]	[503.31515503 616.26257324 0.88765556]	[503.30627441 749.75256348 0.89265591]	[421.29620361 190.39871216 0.9438504 ]	[446.92572021 190.27737427 0.87712681]	[400.86477661 192.94235229 0.93761158]	[464.8302002 190.27688599 0.87067425]	[508.49911499 795.82324219 0.80118233]	[526.50665283 790.62463379 0.79538792]	[4.98204071e+02 7.64992859e+02 7.64783680e-01]	[4.41739288e+02 7.95828796e+02 7.13937223e-01]	[4.21320007e+02 7.90733582e+02 7.56928027e-01]	[449.50338745 767.581604 0.81923878]
[436.67282104 200.59474182 0.88175982]	[441.8086853 274.93408203 0.92697656]	[375.09609985 277.55545044 0.85314101]	[357.03952026 377.4979248 0.89342308]	[354.49102783 472.55895996 0.82858753]	[511.01498413 272.34701538 0.79617715]	[539.20111084 359.78759766 0.87201083]	[544.44403076 462.34973145 0.9102419 ]	[454.55841064 469.96481323 0.69184023]	[416.0128479 475.11288452 0.68661451]	[421.38015747 618.84796143 0.85808623]	[441.76431274 754.81689453 0.85727763]	[495.60913086 464.88308716 0.69371498]	[503.31317139 616.22113037 0.88485128]	[503.27148438 749.7543335 0.8948952 ]	[421.21276855 192.76745605 0.94762915]	[444.39004517 190.26545715 0.88136566]	[400.78652954 192.94831848 0.95025885]	[462.42300415 190.31478882 0.89289826]	[508.49920654 793.34429932 0.82141793]	[526.46954346 788.21917725 0.81952894]	[4.98167938e+02 7.64977905e+02 7.53787518e-01]	[4.41730835e+02 7.93309875e+02 7.46462107e-01]	[4.21321808e+02 7.90674194e+02 7.73866832e-01]	[449.48983765 767.55889893 0.81701398]
[434.07836914 203.15486145 0.84935027]	[441.66409302 274.94836426 0.93332171]	[372.53155518 277.57369995 0.8332203 ]	[349.43466187 375.09664917 0.83957773]	[344.35122681 472.56344604 0.82230765]	[505.93392944 272.36700439 0.81766158]	[534.14135742 362.26217651 0.83435839]	[544.35614014 462.36053467 0.91613537]	[452.0072937 469.96920776 0.69148147]	[413.51797485 475.13168335 0.69060242]	[421.29217529 621.2923584 0.86260909]	[441.7387085 754.7746582 0.85638487]	[493.04769897 464.88845825 0.69358814]	[503.24975586 613.69396973 0.87963217]	[500.90588379 752.20806885 0.87606245]	[418.74432373 192.83595276 0.96133709]	[441.8291626 190.33717346 0.92297792]	[398.20373535 192.94236755 0.95443559]	[462.23901367 187.82859802 0.89547658]	[503.46499634 795.81311035 0.83769917]	[523.89880371 790.61767578 0.82795191]	[4.98157410e+02 7.65015869e+02 7.54394293e-01]	[4.41734436e+02 7.93284790e+02 7.41479933e-01]	[4.21313538e+02 7.90666931e+02 7.71101296e-01]	[449.47784424 767.51062012 0.80980289]
[434.07403564 203.15419006 0.84896266]	[441.66400146 274.95016479 0.93375051]	[372.52566528 277.5788269 0.83153224]	[349.43344116 375.09915161 0.8396548 ]	[344.35256958 472.56277466 0.82216674]	[505.93719482 272.36468506 0.81708872]	[534.1385498 362.25805664 0.83541447]	[544.35919189 462.35809326 0.91663843]	[452.00759888 469.97091675 0.69179374]	[413.52020264 475.13208008 0.69130135]	[421.29067993 621.29644775 0.86369634]	[441.74334717 754.78344727 0.85539305]	[493.04837036 464.8913269 0.69325423]	[503.25701904 613.69061279 0.88094699]	[503.23312378 752.23498535 0.87437302]	[418.74319458 192.83522034 0.96104658]	[441.8276062 190.34008789 0.92309076]	[398.2043457 192.94319153 0.95500255]	[462.24200439 190.25218201 0.89818573]	[505.87078857 795.80615234 0.83522856]	[523.90557861 790.61547852 0.8269164 ]	[4.98153381e+02 7.65042908e+02 7.56202638e-01]	[4.41728790e+02 7.93298462e+02 7.40028679e-01]	[4.21312103e+02 7.90676086e+02 7.70434380e-01]	[449.48580933 767.51531982 0.81207681]
[434.01187134 203.17939758 0.8438772 ]	[439.25332642 274.97320557 0.93792766]	[369.96420288 277.60202026 0.81974584]	[346.85644531 377.59408569 0.85522389]	[341.77667236 475.06820679 0.8477596 ]	[503.48312378 272.37319946 0.82492709]	[531.55352783 359.80310059 0.8568818 ]	[544.35241699 462.35766602 0.92037213]	[449.48724365 469.96411133 0.69408053]	[410.99780273 475.15072632 0.69089127]	[421.2557373 621.28985596 0.86374938]	[441.7315979 754.78302002 0.85324001]	[490.53710938 464.86956787 0.69681412]	[503.23568726 611.11413574 0.88631272]	[503.24578857 757.30517578 0.8502391 ]	[418.68258667 192.85928345 0.9598124 ]	[441.76431274 190.35827637 0.93043649]	[398.13348389 192.97213745 0.94793516]	[459.80651855 187.81845093 0.8972404 ]	[5.05990265e+02 7.98362000e+02 7.69742608e-01]	[5.26397949e+02 7.90692871e+02 7.81981289e-01]	[498.15228271 767.58544922 0.78218913]	[4.41711487e+02 7.93338806e+02 7.33478189e-01]	[4.21292938e+02 7.90709290e+02 7.65461028e-01]	[449.4765625 767.51837158 0.80497134]
[431.46408081 203.21304321 0.8375442 ]	[439.19555664 274.99371338 0.93646014]	[369.92111206 277.62026978 0.81371218]	[344.30374146 377.59664917 0.86795497]	[341.69729614 472.59667969 0.85791445]	[503.39932251 272.38995361 0.83686388]	[529.07080078 359.79611206 0.86586374]	[544.33880615 462.37478638 0.91949451]	[449.43954468 467.46020508 0.70059919]	[410.98098755 475.11450195 0.68766379]	[421.25595093 618.83404541 0.85911453]	[441.73934937 754.78686523 0.84772438]	[488.00582886 464.83248901 0.70073068]	[503.24368286 608.52801514 0.90337819]	[503.25894165 759.9354248 0.8476848 ]	[418.615448 192.88980103 0.95597899]	[441.69042969 190.39064026 0.93914229]	[398.06893921 192.99876404 0.93352747]	[459.75894165 187.82406616 0.89910579]	[5.11042572e+02 8.00976257e+02 7.30633974e-01]	[5.26503479e+02 7.90772644e+02 7.51282275e-01]	[498.13751221 767.69000244 0.78043103]	[4.41698914e+02 7.95808289e+02 7.28086352e-01]	[4.21283295e+02 7.90737244e+02 7.58214474e-01]	[449.50421143 767.51678467 0.80836344]
[428.92285156 205.72683716 0.83634388]	[439.0899353 275.03613281 0.92258394]	[367.33782959 277.6960144 0.80912822]	[341.7527771 377.63317871 0.89351535]	[339.22927856 475.13943481 0.88454604]	[503.30075073 272.3868103 0.83509964]	[529.03277588 359.81494141 0.86524624]	[544.35626221 462.40054321 0.91259789]	[446.92288208 467.43963623 0.70941556]	[408.43258667 475.09402466 0.68768573]	[421.23312378 621.28326416 0.86683607]	[441.73886108 754.8001709 0.8471781 ]	[487.96066284 462.38302612 0.70949984]	[500.88180542 608.52490234 0.902551 ]	[503.24841309 764.96099854 0.85136378]	[418.54736328 192.92851257 0.94326103]	[439.31472778 192.79589844 0.9485563 ]	[398.01672363 195.40055847 0.93095106]	[459.65203857 190.36665344 0.90655577]	[5.11020630e+02 8.03488525e+02 7.17825592e-01]	[5.26505615e+02 7.90805054e+02 7.40609646e-01]	[4.95677917e+02 7.70170898e+02 7.63777614e-01]	[4.41700226e+02 7.93341187e+02 7.32676327e-01]	[4.21280151e+02 7.90711548e+02 7.58397281e-01]	[449.49234009 767.54443359 0.79699379]
[426.36282349 205.76100159 0.84304732]	[436.68231201 275.08798218 0.91605496]	[364.81741333 280.11422729 0.81285936]	[341.75152588 377.6131897 0.89168191]	[339.18902588 477.65426636 0.90058517]	[503.25402832 272.4815979 0.84020019]	[528.97064209 362.3006897 0.85075951]	[544.36950684 462.41217041 0.9130199 ]	[446.91741943 469.98654175 0.71042806]	[408.44793701 477.62255859 0.6951918 ]	[421.20098877 621.34820557 0.87657088]	[441.73925781 754.82592773 0.84444541]	[487.93121338 464.86679077 0.71124816]	[500.84884644 606.10174561 0.90625221]	[503.27511597 767.60119629 0.88002682]	[416.08514404 192.95193481 0.93132836]	[439.22268677 192.81515503 0.95195401]	[395.59622192 195.46760559 0.92512637]	[459.59466553 190.34199524 0.88708353]	[5.11095154e+02 8.06053894e+02 7.34855235e-01]	[5.29042053e+02 7.93330627e+02 7.39012778e-01]	[4.98147919e+02 7.72819641e+02 7.54615843e-01]	[4.41699951e+02 7.95790649e+02 7.33981192e-01]	[4.21281830e+02 7.90722290e+02 7.54932106e-01]	[449.47894287 767.58850098 0.78586233]
[423.86819458 208.31083679 0.86056507]	[436.59991455 277.47567749 0.90782756]	[362.34204102 280.19332886 0.81179577]	[341.69729614 377.64385986 0.90509796]	[339.10107422 477.73770142 0.91388094]	[500.82312012 274.89111328 0.8474521 ]	[526.54937744 364.78991699 0.8430382 ]	[544.40777588 462.44085693 0.90501118]	[446.88204956 475.10708618 0.71837217]	[405.91394043 480.19277954 0.71569091]	[421.16873169 621.38964844 0.87641662]	[441.72488403 754.77270508 0.84873027]	[487.92453003 467.4831543 0.70846528]	[500.85177612 608.51239014 0.9028554 ]	[503.30184937 770.12115479 0.87541866]	[413.59863281 193.02938843 0.91599298]	[439.15319824 192.88621521 0.9554711 ]	[395.5065918 195.55969238 0.91231674]	[457.13937378 192.83045959 0.90140259]	[5.11069824e+02 8.08562866e+02 7.28208780e-01]	[5.28993164e+02 7.98408630e+02 7.21167624e-01]	[4.98182770e+02 7.80406738e+02 7.48856843e-01]	[4.41715729e+02 7.95802612e+02 7.26766884e-01]	[4.21282501e+02 7.90730347e+02 7.47598171e-01]	[449.45471191 767.534729 0.76781189]
[423.78170776 210.89500427 0.89318609]	[434.11611938 277.54125977 0.89912337]	[362.26428223 282.6946106 0.8088882 ]	[339.28674316 377.72650146 0.91239607]	[336.70452881 480.14126587 0.91461402]	[500.76901245 274.95776367 0.85482013]	[528.96325684 364.8807373 0.83325166]	[544.44219971 464.83773804 0.89590108]	[444.4397583 477.64254761 0.7313695 ]	[405.85473633 480.28509521 0.73111975]	[418.79464722 623.86120605 0.88123322]	[441.72003174 754.8112793 0.84333825]	[485.49490356 472.52984619 0.7094692 ]	[500.83126831 608.53381348 0.90040588]	[503.32980347 770.16943359 0.86506772]	[411.02282715 195.50704956 0.8966558 ]	[439.07073975 193.01152039 0.94094217]	[392.97460938 198.00637817 0.87816095]	[457.07699585 192.85879517 0.9032588 ]	[5.16145691e+02 8.08692566e+02 7.06475377e-01]	[5.31582703e+02 8.03480896e+02 6.99678421e-01]	[4.98183014e+02 7.82959656e+02 7.51138985e-01]	[4.41728271e+02 7.95841980e+02 7.26117671e-01]	[4.21294800e+02 7.90757507e+02 7.47415662e-01]	[4.49434357e+02 7.67565002e+02 7.65840054e-01]
[421.35647583 213.36538696 0.92005408]	[434.04122925 277.6027832 0.88930255]	[362.22634888 282.77929688 0.80497289]	[339.22973633 380.15707397 0.91947538]	[336.64169312 480.27023315 0.92254877]	[500.7154541 275.02206421 0.8577044 ]	[526.55047607 367.36383057 0.8316741 ]	[544.46307373 464.89266968 0.88412547]	[444.41671753 477.71713257 0.73888052]	[403.36230469 480.33303833 0.73765618]	[418.74926758 623.92346191 0.88763225]	[441.71124268 754.79394531 0.84650087]	[485.50024414 475.11135864 0.70771998]	[500.78671265 606.11621094 0.899894 ]	[503.3767395 770.2019043 0.86758673]	[410.95419312 195.62355042 0.88383448]	[436.64678955 195.43978882 0.93671989]	[390.43991089 198.13856506 0.85084438]	[454.60559082 192.9539032 0.90258008]	[5.13616211e+02 8.08657410e+02 7.30063617e-01]	[5.31560181e+02 8.01001953e+02 7.06889689e-01]	[4.98256470e+02 7.83025513e+02 7.53979623e-01]	[4.39275818e+02 7.95841248e+02 7.12795019e-01]	[4.21274597e+02 7.90762695e+02 7.39467859e-01]	[4.49449097e+02 7.67527527e+02 7.50007987e-01]
[421.26434326 213.4462738 0.92964077]	[431.5536499 277.71032715 0.86831903]	[362.20492554 287.88406372 0.79867184]	[339.19332886 380.28518677 0.91080338]	[336.62216187 480.32635498 0.92194682]	[500.69451904 275.1088562 0.86537337]	[526.53094482 369.92666626 0.83321816]	[544.4743042 467.40829468 0.8695246 ]	[444.41259766 480.21984863 0.74971938]	[403.36090088 482.79879761 0.74217308]	[418.75994873 624.00195312 0.89347577]	[441.74386597 757.33544922 0.84432304]	[485.49804688 477.66784668 0.72071099]	[500.78295898 611.06414795 0.88216972]	[503.41851807 770.25183105 0.87346113]	[405.91455078 198.04023743 0.87797648]	[436.58575439 195.53245544 0.91556937]	[387.86795044 200.6530304 0.83765817]	[452.08758545 195.45451355 0.88893807]	[5.13597046e+02 8.08624878e+02 7.98416495e-01]	[5.28998291e+02 8.03461365e+02 7.58234143e-01]	[5.00717560e+02 7.85507996e+02 7.83262372e-01]	[4.39260925e+02 7.95840820e+02 7.16839075e-01]	[4.21272919e+02 7.90762451e+02 7.47646868e-01]	[4.49492615e+02 7.67585022e+02 7.59592414e-01]
[421.23553467 213.55221558 0.93607306]	[431.49108887 280.16506958 0.85373783]	[359.7822876 290.45126343 0.80907291]	[339.18133545 380.34442139 0.89301014]	[336.60638428 482.73495483 0.92381483]	[500.69485474 277.55627441 0.87063611]	[526.54394531 372.45422363 0.83759862]	[544.52825928 469.96740723 0.85681647]	[444.3946228 480.27157593 0.75456977]	[403.35848999 482.84899902 0.74474579]	[418.77929688 623.99786377 0.90142208]	[441.76693726 757.33575439 0.83880526]	[485.4697876 477.73510742 0.73195863]	[500.78207397 611.14013672 0.87740046]	[503.47573853 772.70007324 0.85964251]	[405.85726929 200.59155273 0.86627388]	[436.53967285 198.00886536 0.88416058]	[385.36907959 205.79270935 0.83334678]	[452.00897217 195.53540039 0.87676024]	[518.68719482 808.74890137 0.82109982]	[5.31585266e+02 8.06014954e+02 7.67681301e-01]	[500.73416138 785.59332275 0.80858409]	[4.39221436e+02 7.95855408e+02 7.10221589e-01]	[4.21241760e+02 7.90750183e+02 7.42510259e-01]	[4.52003021e+02 7.67592346e+02 7.60684371e-01]
[421.1439209 218.52908325 0.93562508]	[428.90948486 290.37753296 0.8287887 ]	[359.70959473 295.51956177 0.85201132]	[339.08932495 387.86364746 0.86987108]	[336.56500244 485.40560913 0.89494741]	[498.21237183 280.15426636 0.83199811]	[526.53875732 375.09994507 0.87293184]	[546.94152832 475.07635498 0.8609122 ]	[444.33163452 482.88504028 0.75439447]	[403.2996521 487.96768188 0.72005463]	[421.14508057 626.5637207 0.89135158]	[441.78179932 757.39123535 0.84348816]	[485.39859009 480.30636597 0.74678636]	[500.77597046 618.80932617 0.8740955 ]	[505.9564209 772.78277588 0.83816719]	[403.3324585 210.79127502 0.88497543]	[431.4637146 203.21490479 0.84370708]	[385.32769775 213.36372375 0.89028943]	[446.90490723 198.14109802 0.85709858]	[518.71185303 808.75006104 0.85891825]	[5.34125366e+02 8.06038330e+02 7.84765244e-01]	[500.84780884 788.06549072 0.83649111]	[4.39133789e+02 7.98382507e+02 6.90732241e-01]	[4.21168579e+02 7.90784607e+02 7.26959109e-01]	[452.06021118 767.64404297 0.78071994]
[421.13827515 221.11479187 0.90866405]	[426.41815186 292.99050903 0.86328387]	[359.65606689 298.02029419 0.85873783]	[339.06799316 393.00967407 0.86451209]	[336.50512695 490.48867798 0.85894054]	[498.20959473 282.70385742 0.80906862]	[526.51507568 377.66485596 0.89919055]	[544.5534668 477.73416138 0.89944196]	[444.30377197 485.36929321 0.75023013]	[403.28863525 490.51858521 0.7178154 ]	[421.16085815 629.06237793 0.87647438]	[441.74594116 757.39550781 0.85046083]	[485.3571167 482.74633789 0.75011551]	[500.77011108 621.33001709 0.88774586]	[508.44760132 775.36212158 0.81300056]	[403.33483887 213.30610657 0.90978688]	[428.98947144 210.76641846 0.85941947]	[382.8503418 213.42840576 0.90222263]	[444.43118286 203.19070435 0.84632772]	[5.16179871e+02 8.11182983e+02 8.09756279e-01]	[5.31565430e+02 8.08561890e+02 7.66401947e-01]	[503.36065674 788.14294434 0.83850849]	[4.36677612e+02 8.00946899e+02 6.91863418e-01]	[4.18748047e+02 7.93233154e+02 7.21997142e-01]	[452.01855469 767.62109375 0.78023255]
[418.79626465 223.68054199 0.89653814]	[426.4197998 295.46902466 0.88083518]	[359.66577148 298.13616943 0.86032528]	[339.09127808 395.5526123 0.88089812]	[336.47067261 495.60665894 0.85927135]	[498.17852783 287.82403564 0.79120284]	[526.48956299 380.20239258 0.89111894]	[544.52886963 480.29602051 0.91715205]	[444.2925415 487.93551636 0.74655592]	[403.26272583 493.11630249 0.72551304]	[418.78512573 631.65325928 0.85901242]	[441.72476196 757.39605713 0.85082275]	[485.35150146 482.85690308 0.74506825]	[500.77770996 624.02081299 0.91643929]	[508.48721313 780.43127441 0.80908597]	[403.31323242 213.40405273 0.92710412]	[428.98208618 210.88961792 0.87158084]	[382.82806396 213.55155945 0.91137505]	[444.43075562 208.34655762 0.85053337]	[5.11078796e+02 8.11332092e+02 7.55028009e-01]	[5.28986816e+02 8.08739258e+02 7.64994979e-01]	[503.4208374 788.20587158 0.82587439]	[4.39164032e+02 7.98412720e+02 7.05142140e-01]	[4.21189606e+02 7.90823669e+02 7.31282890e-01]	[449.52362061 767.60882568 0.77185911]
[418.79644775 223.68196106 0.89628589]	[426.41665649 295.47073364 0.88166749]	[359.65994263 298.13845825 0.86009538]	[339.0892334 395.55560303 0.88083231]	[336.4710083 495.60787964 0.85875684]	[498.17749023 287.82415771 0.79106176]	[526.49053955 380.20050049 0.89095896]	[544.53222656 480.29785156 0.91679716]	[441.93560791 487.93173218 0.74628574]	[403.26522827 493.11126709 0.72468042]	[418.7828064 631.67193604 0.85763377]	[441.73260498 759.87145996 0.8516978 ]	[485.34576416 482.85577393 0.74542552]	[500.78170776 624.02789307 0.91703266]	[508.480896 780.39208984 0.80751294]	[403.3130188 213.40475464 0.92731321]	[428.98226929 210.88900757 0.87153012]	[382.82696533 213.55212402 0.91106975]	[444.42907715 208.34519958 0.8503806 ]	[5.13600281e+02 8.11318237e+02 7.62091160e-01]	[5.29019897e+02 8.08719177e+02 7.63445437e-01]	[503.40167236 788.19451904 0.82912338]	[4.39156281e+02 7.98429260e+02 7.03312755e-01]	[4.21178009e+02 7.93220703e+02 7.28872418e-01]	[449.52792358 767.61749268 0.7737726 ]
[418.77935791 228.78529358 0.90076125]	[426.42160034 295.54986572 0.88911414]	[359.69018555 298.21539307 0.84988666]	[339.05786133 398.06863403 0.89742863]	[336.44851685 498.17486572 0.86745143]	[498.15078735 290.44143677 0.79325914]	[526.46740723 380.32260132 0.87985379]	[544.51855469 482.75094604 0.91238827]	[444.29650879 490.49920654 0.74192274]	[403.25524902 495.69631958 0.73161978]	[418.79162598 636.72912598 0.85480994]	[441.76229858 759.88891602 0.85040957]	[485.37322998 485.3621521 0.73119944]	[500.78768921 626.39776611 0.918787 ]	[511.01565552 785.47894287 0.81085336]	[403.27850342 215.89570618 0.93585545]	[428.97363281 213.35574341 0.88933861]	[382.84188843 216.05821228 0.91157866]	[444.41287231 210.8890686 0.8690719 ]	[5.13624573e+02 8.13886230e+02 6.82638943e-01]	[5.29049255e+02 8.11262329e+02 7.19022989e-01]	[503.45114136 790.65039062 0.80918342]	[4.39148499e+02 8.00925171e+02 7.03514636e-01]	[4.21182251e+02 7.93233826e+02 7.30495572e-01]	[452.04019165 767.61425781 0.77013195]
[418.75576782 231.41661072 0.92436028]	[426.40490723 298.05526733 0.89444655]	[359.67739868 303.21810913 0.82559288]	[336.67449951 400.62475586 0.90617633]	[334.03564453 498.24227905 0.87089658]	[495.69311523 295.44229126 0.82129329]	[526.43304443 382.86245728 0.86500281]	[544.50537109 482.89428711 0.91095698]	[444.31393433 495.62127686 0.7457822 ]	[403.27230835 500.69287109 0.74769092]	[421.15292358 636.75500488 0.85641241]	[441.77194214 759.92211914 0.84889185]	[485.40188599 490.48828125 0.72015476]	[500.77963257 626.49963379 0.91657859]	[511.09912109 788.00506592 0.81777114]	[403.26690674 216.07511902 0.92324376]	[428.9697876 213.53695679 0.89520848]	[382.84039307 218.56741333 0.88947684]	[444.39657593 213.37705994 0.89492154]	[5.18724487e+02 8.18887939e+02 6.95875168e-01]	[5.36665649e+02 8.11329041e+02 7.18469620e-01]	[503.44702148 790.80151367 0.7972461 ]	[4.39121246e+02 8.03521118e+02 6.76023185e-01]	[4.18759583e+02 7.93335022e+02 6.99088395e-01]	[452.03405762 767.63623047 0.77647012]
[418.72543335 233.95051575 0.9399758 ]	[426.36529541 298.16842651 0.88985246]	[359.62753296 308.35812378 0.80960613]	[336.65753174 403.26477051 0.89441812]	[333.96337891 500.76223755 0.88388634]	[495.6763916 295.51376343 0.83799118]	[526.43389893 387.90908813 0.84901309]	[544.48712158 485.39376831 0.88902783]	[444.32305908 498.19998169 0.75646198]	[403.26422119 500.82125854 0.75883067]	[421.17868042 639.34777832 0.86005408]	[441.79107666 762.41687012 0.84903395]	[485.42410278 495.59780884 0.71899176]	[500.78317261 626.62805176 0.90413183]	[511.10092163 788.10705566 0.82430243]	[403.24932861 218.59321594 0.9040783 ]	[428.95135498 216.04997253 0.88408905]	[382.84805298 221.19390869 0.8490411 ]	[444.38534546 215.90260315 0.91370958]	[5.18781067e+02 8.24038940e+02 7.27851987e-01]	[5.39193298e+02 8.13861206e+02 7.33762085e-01]	[5.03448944e+02 7.93296509e+02 7.83931136e-01]	[4.36654205e+02 8.03559021e+02 6.58743024e-01]	[4.18709534e+02 7.93331238e+02 6.83708549e-01]	[452.04641724 767.68725586 0.77957618]
[418.70843506 234.08236694 0.94688308]	[426.36746216 298.25491333 0.87266058]	[359.64883423 310.90725708 0.81521815]	[336.61553955 403.35296631 0.89106148]	[331.48690796 503.25875854 0.87746608]	[495.67819214 295.63769531 0.84808528]	[526.45690918 390.48464966 0.84758407]	[544.51477051 487.99841309 0.86315536]	[444.31237793 500.72149658 0.7673043 ]	[403.25979614 503.30184937 0.76169586]	[421.2796936 639.30786133 0.85657001]	[441.84020996 762.43127441 0.83823937]	[485.41955566 498.17684937 0.73527622]	[500.78082275 629.16375732 0.88905448]	[511.03424072 790.6206665 0.82600331]	[400.84106445 221.20890808 0.89558178]	[428.91308594 218.52624512 0.86712939]	[382.81668091 228.82974243 0.85790086]	[444.39877319 216.00177002 0.90740681]	[5.21202637e+02 8.26625610e+02 7.57601619e-01]	[5.39190857e+02 8.18911194e+02 7.33018875e-01]	[5.03422638e+02 7.98385376e+02 7.54821122e-01]	[4.36667419e+02 8.00999451e+02 6.50808513e-01]	[4.18748016e+02 7.93280334e+02 6.90325320e-01]	[4.54553101e+02 7.70105164e+02 7.57560968e-01]
[418.70721436 236.53858948 0.95211387]	[423.91348267 300.76824951 0.85224915]	[359.62988281 313.46588135 0.83633643]	[336.60336304 408.39523315 0.87504965]	[328.84677124 503.47250366 0.85043305]	[495.63433838 298.08010864 0.84481233]	[526.46606445 395.48782349 0.8594178 ]	[544.51068115 493.08569336 0.8698315 ]	[441.93154907 500.78405762 0.77322114]	[400.85705566 503.3470459 0.76749063]	[421.37857056 641.82556152 0.85753649]	[441.84274292 759.94140625 0.84336489]	[485.39309692 500.68179321 0.74447542]	[500.73001099 631.69671631 0.87654483]	[508.53482056 790.68621826 0.82908869]	[400.82223511 226.29664612 0.8993907 ]	[426.43685913 218.67433167 0.85426128]	[382.78762817 231.41499329 0.87827337]	[444.37515259 216.14161682 0.88332343]	[5.18728577e+02 8.29057922e+02 7.63424218e-01]	[5.36695312e+02 8.21462036e+02 7.32644796e-01]	[5.03360809e+02 8.00975342e+02 7.52777457e-01]	[4.36653381e+02 8.03543091e+02 6.60337567e-01]	[4.18722382e+02 7.93325928e+02 6.88927829e-01]	[4.52086853e+02 7.67687622e+02 7.59290040e-01]
[418.71386719 239.07318115 0.9285931 ]	[426.34240723 308.33187866 0.82956016]	[359.63717651 315.96353149 0.84737062]	[336.50613403 408.44256592 0.86213708]	[321.18307495 505.92294312 0.88739616]	[498.13110352 298.2371521 0.82675475]	[526.49829102 398.04876709 0.88272613]	[544.52252197 498.17834473 0.89961082]	[441.92633057 503.27804565 0.78078842]	[400.85662842 503.44763184 0.76107854]	[423.7979126 641.87561035 0.85865694]	[441.82128906 762.42572021 0.8458426 ]	[485.36962891 500.76483154 0.75582623]	[500.71847534 636.77581787 0.86683583]	[508.51651001 793.27868652 0.81528383]	[400.83093262 231.34112549 0.91272318]	[426.41705322 223.7381134 0.84628981]	[382.76165771 233.91665649 0.90324843]	[444.39541626 218.60386658 0.87378287]	[5.18769104e+02 8.29248108e+02 8.05317819e-01]	[5.36689331e+02 8.26554993e+02 7.51513720e-01]	[5.03365204e+02 8.08542236e+02 7.99068272e-01]	[4.36645538e+02 8.06049866e+02 6.49564147e-01]	[4.18693176e+02 7.95812988e+02 6.63329780e-01]	[4.52025787e+02 7.67699158e+02 7.54861712e-01]
[418.7409668 241.68669128 0.90412223]	[423.90414429 310.96734619 0.84539402]	[359.60272217 316.05459595 0.85275567]	[334.03878784 410.95498657 0.83941144]	[318.67150879 505.97546387 0.89958483]	[498.13116455 300.7489624 0.8033545 ]	[526.51171875 400.61529541 0.88953865]	[544.50726318 500.81072998 0.92201602]	[441.90429688 503.3432312 0.78002334]	[400.82806396 505.92599487 0.75880677]	[423.85134888 644.3338623 0.86615545]	[441.85180664 762.43469238 0.84281999]	[485.34823608 500.81625366 0.75356495]	[500.74923706 641.80041504 0.88148022]	[5.08549713e+02 7.95833862e+02 7.91203082e-01]	[400.8795166 233.85566711 0.92923987]	[428.90969849 231.31387329 0.87014627]	[382.7684021 233.99346924 0.91103727]	[444.37258911 223.69360352 0.84891385]	[5.21217712e+02 8.31657288e+02 7.96393335e-01]	[5.39200928e+02 8.26625183e+02 7.62319088e-01]	[5.03388947e+02 8.08692505e+02 7.91588068e-01]	[4.36670227e+02 8.06021912e+02 6.37024760e-01]	[4.18710541e+02 7.95803040e+02 6.58441186e-01]	[4.52079437e+02 7.70089050e+02 7.46310890e-01]
[418.73464966 246.74317932 0.89490747]	[423.91226196 315.9420166 0.87829316]	[359.5774231 318.53643799 0.85624796]	[333.92288208 413.50234985 0.8275969 ]	[316.11755371 506.01998901 0.89874768]	[498.17071533 308.3600769 0.78577673]	[526.47979736 400.78778076 0.8840214 ]	[544.5100708 503.3296814 0.91412967]	[441.91610718 503.41409302 0.77017218]	[400.83959961 506.0045166 0.74461925]	[423.84564209 644.42132568 0.88016605]	[441.87472534 759.94958496 0.83875436]	[485.36053467 500.87072754 0.7455858 ]	[500.71368408 644.33624268 0.89711165]	[5.08531921e+02 8.00970093e+02 7.93697953e-01]	[400.86904907 233.98899841 0.94781399]	[428.91494751 231.44412231 0.88317591]	[382.77508545 236.48100281 0.91764784]	[444.43930054 231.29206848 0.85560828]	[5.18704285e+02 8.31883911e+02 7.91457117e-01]	[5.34177612e+02 8.29264648e+02 7.82547235e-01]	[5.03392670e+02 8.11163086e+02 8.00344348e-01]	[4.36673035e+02 8.06018188e+02 6.42285109e-01]	[4.18736572e+02 7.93354797e+02 6.65937483e-01]	[4.54584930e+02 7.67666809e+02 7.42018461e-01]
[418.73184204 251.83862305 0.90831047]	[423.90911865 316.05853271 0.8944211 ]	[359.61853027 318.68774414 0.86034465]	[326.35745239 416.15777588 0.84462428]	[315.92477417 511.07571411 0.86003566]	[495.66711426 310.9463501 0.78508347]	[526.49523926 403.34176636 0.85908347]	[544.49859619 503.47509766 0.90239143]	[441.92193604 505.97155762 0.75364178]	[400.84204102 511.0569458 0.73143184]	[423.79800415 644.45251465 0.88656664]	[441.87979126 762.42529297 0.83417851]	[485.38909912 503.42098999 0.73092932]	[500.76968384 644.53112793 0.92097384]	[5.08532593e+02 8.00990784e+02 7.95712292e-01]	[400.86431885 236.48927307 0.9441545 ]	[428.9465332 233.94061279 0.89845073]	[382.76098633 236.63320923 0.90690809]	[444.42581177 233.82597351 0.86963058]	[5.16190613e+02 8.34417236e+02 7.29655087e-01]	[5.34130371e+02 8.31752441e+02 7.51111269e-01]	[5.03398438e+02 8.11156616e+02 7.95813799e-01]	[4.36683899e+02 8.06031982e+02 6.35154128e-01]	[4.18725891e+02 7.95799622e+02 6.50905550e-01]	[4.54603394e+02 7.67681824e+02 7.49852121e-01]
[418.67547607 254.58255005 0.93931389]	[423.90890503 318.63565063 0.89800149]	[359.62518311 321.27319336 0.83659112]	[321.28866577 418.67785645 0.88388908]	[303.26229858 516.2121582 0.83763754]	[495.67172241 316.07693481 0.83142841]	[526.47338867 413.50872803 0.84008735]	[544.527771 513.58453369 0.86103958]	[441.90942383 513.61456299 0.75286865]	[400.82446289 516.19622803 0.7410081 ]	[421.29043579 644.50921631 0.9029249 ]	[441.89630127 759.94598389 0.82433093]	[485.38818359 511.0385437 0.71825886]	[500.71002197 647.02233887 0.9107483 ]	[511.09735107 808.65618896 0.82919526]	[400.82147217 241.68885803 0.89413828]	[426.4354248 236.67292786 0.86873108]	[382.80606079 246.83760071 0.841416 ]	[444.40725708 236.49258423 0.89745247]	[5.16205444e+02 8.44590820e+02 7.71608889e-01]	[5.34097900e+02 8.36851318e+02 7.53086865e-01]	[5.05878326e+02 8.13848755e+02 7.55131602e-01]	[4.39147949e+02 8.03523560e+02 6.21632993e-01]	[4.21178833e+02 7.93327393e+02 6.51886046e-01]	[4.57093842e+02 7.67652710e+02 7.34787226e-01]
[418.66207886 257.07580566 0.94534117]	[423.86502075 318.7769165 0.8833881 ]	[359.58297729 326.36672974 0.81551689]	[321.20233154 421.16949463 0.89510781]	[300.71484375 521.22167969 0.88083333]	[495.62008667 318.53677368 0.83927602]	[526.49401855 416.10458374 0.86447561]	[544.50164795 518.64666748 0.8900671 ]	[441.87460327 518.69073486 0.77054113]	[400.79943848 521.20123291 0.76172078]	[421.25854492 646.99237061 0.89786536]	[441.91604614 759.94122314 0.81771016]	[485.35263062 516.1819458 0.7272619 ]	[500.71160889 649.61242676 0.88356125]	[508.54571533 811.17687988 0.83179259]	[400.78399658 246.81918335 0.89968926]	[426.43078613 239.20237732 0.84891921]	[382.74725342 251.91133118 0.87002558]	[444.40802002 236.62580872 0.87612402]	[5.13635620e+02 8.47144348e+02 7.78392911e-01]	[5.29056152e+02 8.39457397e+02 7.54555166e-01]	[5.03444458e+02 8.18942017e+02 7.41298079e-01]	[4.39177521e+02 8.03558777e+02 5.95321000e-01]	[4.21187653e+02 7.95795044e+02 6.34093285e-01]	[4.57136688e+02 7.67629700e+02 7.22424150e-01]
[418.66238403 257.07580566 0.94531333]	[423.86502075 318.77639771 0.88318992]	[359.58306885 326.36462402 0.81526649]	[321.18170166 421.17825317 0.89737785]	[300.70785522 521.22833252 0.88248992]	[495.62127686 318.53518677 0.83925855]	[526.49401855 416.10488892 0.8647967 ]	[544.50311279 518.64770508 0.89005446]	[441.87789917 518.68353271 0.76857173]	[400.7975769 518.78857422 0.76093036]	[421.26156616 646.98712158 0.89928257]	[441.91693115 759.94885254 0.81852251]	[485.3543396 516.17852783 0.72597384]	[500.706604 649.61157227 0.88376701]	[508.55081177 811.17456055 0.83040917]	[400.78417969 246.81939697 0.89961261]	[426.43035889 239.20195007 0.848997 ]	[382.74789429 251.91249084 0.86994582]	[444.40536499 236.62457275 0.87630099]	[5.13632080e+02 8.47146606e+02 7.76802957e-01]	[5.29052307e+02 8.39462769e+02 7.52872467e-01]	[5.03446716e+02 8.18934937e+02 7.37919569e-01]	[4.39177002e+02 8.03556396e+02 5.97866714e-01]	[4.21191742e+02 7.95793518e+02 6.36443317e-01]	[4.57142426e+02 7.67629639e+02 7.25119412e-01]
[418.68432617 259.6133728 0.92306548]	[423.81488037 323.7572937 0.85696971]	[357.16363525 333.92626953 0.82345653]	[321.17443848 421.34674072 0.89351356]	[298.2484436 521.31958008 0.89660442]	[495.59597778 318.68856812 0.82792163]	[526.50109863 418.64517212 0.8889581 ]	[544.4876709 521.28717041 0.92250288]	[441.86184692 521.23706055 0.79185522]	[400.78555298 521.31365967 0.78097868]	[421.22265625 647.03338623 0.89901978]	[441.91137695 759.89367676 0.82221836]	[482.97290039 521.2010498 0.7414093 ]	[500.67224121 654.76141357 0.85098928]	[508.5222168 811.35021973 0.81913608]	[400.80233765 251.87817383 0.91854715]	[426.3949585 246.77186584 0.84761232]	[380.3659668 254.41040039 0.90371525]	[444.38189697 239.1217804 0.87039119]	[5.16126343e+02 8.49670105e+02 7.86968172e-01]	[5.29051453e+02 8.44543701e+02 7.48953223e-01]	[5.03439026e+02 8.26576172e+02 7.56520629e-01]	[4.39128387e+02 8.06108948e+02 5.81287026e-01]	[4.18736847e+02 7.95869202e+02 6.21520638e-01]	[4.57146179e+02 7.67556274e+02 7.34525323e-01]
[418.68338013 262.20230103 0.90191102]	[423.80490112 331.39776611 0.84501177]	[357.14553833 336.45211792 0.83937281]	[321.14944458 423.86694336 0.88152099]	[298.24325562 523.76904297 0.90124035]	[495.62405396 321.27496338 0.79293996]	[526.46472168 421.1746521 0.88765824]	[544.38848877 523.79852295 0.91961914]	[441.87759399 521.29107666 0.79126036]	[400.81912231 521.37585449 0.77989638]	[421.18600464 649.5557251 0.87520629]	[441.90274048 757.39794922 0.82324743]	[485.34475708 521.23364258 0.74487805]	[498.21395874 654.76208496 0.83870745]	[5.08499329e+02 8.13876587e+02 8.01347256e-01]	[400.8190918 254.37620544 0.93941891]	[426.41192627 251.84051514 0.87257469]	[380.35464478 254.5062561 0.91915709]	[444.36193848 244.21890259 0.84862226]	[5.13641785e+02 8.49761780e+02 7.74546504e-01]	[5.29007935e+02 8.47095764e+02 7.47068405e-01]	[5.03446045e+02 8.29113953e+02 7.63982832e-01]	[4.39176849e+02 8.03569031e+02 5.94435871e-01]	[4.21194000e+02 7.93350647e+02 6.39447272e-01]	[4.57142578e+02 7.67501587e+02 7.23718166e-01]
[418.68280029 262.20223999 0.90185118]	[423.80615234 331.39862061 0.84491706]	[357.14678955 336.453125 0.8395797 ]	[321.14962769 423.87301636 0.88062322]	[298.24047852 523.77349854 0.90145111]	[495.62631226 321.27435303 0.79320651]	[526.46539307 421.17352295 0.8878414 ]	[544.38793945 523.79650879 0.91963881]	[441.88061523 521.29278564 0.79152799]	[400.82296753 521.37768555 0.77970207]	[421.18078613 649.55236816 0.87492776]	[441.90664673 759.86755371 0.82382494]	[485.34613037 521.23779297 0.74556011]	[498.21102905 654.75744629 0.83855575]	[5.08497406e+02 8.13868530e+02 8.02880406e-01]	[400.81863403 254.37626648 0.93964684]	[426.41226196 251.84078979 0.87250423]	[380.35464478 254.50515747 0.91905892]	[444.36386108 244.21469116 0.84894186]	[5.13635376e+02 8.49764465e+02 7.78536558e-01]	[5.29004700e+02 8.47099792e+02 7.51282156e-01]	[5.03446777e+02 8.29105774e+02 7.63928294e-01]	[4.39147125e+02 8.06039917e+02 5.88044941e-01]	[4.18772003e+02 7.95815125e+02 6.33022606e-01]	[4.57139038e+02 7.67507324e+02 7.26329863e-01]
[418.68353271 262.20181274 0.9020735 ]	[423.80545044 331.39245605 0.84422958]	[357.14663696 336.45071411 0.83925521]	[321.14855957 423.86468506 0.88228637]	[298.2411499 523.77294922 0.9016571 ]	[495.62408447 321.27081299 0.79362059]	[526.46759033 421.17208862 0.88720894]	[544.38928223 523.80023193 0.92003131]	[441.88119507 521.29205322 0.79136562]	[400.82180786 521.37969971 0.77998841]	[421.18035889 649.54998779 0.87497681]	[441.90261841 757.39788818 0.82306254]	[485.34988403 521.23681641 0.74512196]	[498.2086792 654.75067139 0.83821058]	[5.08496582e+02 8.13868835e+02 8.02643538e-01]	[400.81936646 254.37669373 0.93959296]	[426.41168213 251.84040833 0.872486 ]	[380.35629272 254.50830078 0.91922277]	[444.36184692 244.21836853 0.8491382 ]	[5.13643372e+02 8.49759949e+02 7.77230740e-01]	[5.29008301e+02 8.47094666e+02 7.49678671e-01]	[5.03444550e+02 8.29106445e+02 7.62686014e-01]	[4.39144348e+02 8.06037659e+02 5.87868214e-01]	[4.21164795e+02 7.95795715e+02 6.33933008e-01]	[4.57143616e+02 7.67503418e+02 7.24865556e-01]
[418.65170288 264.7828064 0.89207375]	[423.78842163 333.95489502 0.86530721]	[357.13305664 336.55596924 0.85087264]	[321.17489624 426.41149902 0.86114752]	[298.2484436 523.98925781 0.88928199]	[495.60299683 326.28863525 0.7746039 ]	[526.42828369 421.27734375 0.88515079]	[544.30187988 523.92669678 0.91809744]	[441.85971069 521.35736084 0.79658759]	[400.79370117 523.83508301 0.78442705]	[421.18481445 649.5501709 0.87556815]	[441.92147827 757.39660645 0.81290776]	[482.96716309 521.29553223 0.74765623]	[498.19799805 657.23657227 0.83259934]	[5.08458893e+02 8.16331543e+02 8.01285863e-01]	[400.78671265 254.49223328 0.95844662]	[426.39157104 251.96372986 0.88844162]	[380.3444519 254.57418823 0.92662048]	[444.3605957 249.34542847 0.85837495]	[5.11084503e+02 8.52273499e+02 7.72439599e-01]	[5.28986755e+02 8.49655273e+02 7.63656139e-01]	[5.03426392e+02 8.29099976e+02 7.73353100e-01]	[4.39123596e+02 8.08580078e+02 5.61801255e-01]	[4.18729187e+02 7.98370483e+02 6.01089120e-01]	[4.57182007e+02 7.67510925e+02 7.14368105e-01]
[416.17089844 274.97964478 0.91443717]	[423.77157593 336.62518311 0.90675759]	[357.13330078 339.25878906 0.8548916 ]	[321.19619751 439.11584473 0.88716251]	[305.78897095 536.68511963 0.82925135]	[495.60705566 333.99838257 0.78991365]	[523.98693848 423.87112427 0.87346894]	[541.85272217 526.51965332 0.89487064]	[441.8895874 523.89642334 0.78024387]	[400.81011963 523.91082764 0.76928431]	[418.80441284 649.57501221 0.87624711]	[444.34545898 759.88287354 0.8127383 ]	[482.96835327 523.8626709 0.73051649]	[498.22238159 664.90820312 0.87820864]	[5.05997559e+02 8.21491577e+02 8.00366282e-01]	[400.67532349 259.58352661 0.92869198]	[423.86279297 257.05322266 0.90816438]	[380.22250366 259.64813232 0.90159541]	[444.29891968 254.53161621 0.91311383]	[5.05947754e+02 8.59940247e+02 6.99613512e-01]	[5.23976440e+02 8.52374695e+02 7.30311453e-01]	[5.03410614e+02 8.29249207e+02 7.49263823e-01]	[4.39131042e+02 8.06108582e+02 5.57031453e-01]	[4.18760925e+02 7.95855469e+02 6.00617468e-01]	[4.59663300e+02 7.67499939e+02 7.41243660e-01]
[416.11312866 275.0652771 0.91617656]	[423.79824829 339.05203247 0.90939242]	[357.14373779 341.71459961 0.84862107]	[321.27609253 439.19039917 0.89023161]	[310.90170288 539.23376465 0.85246754]	[495.61672974 336.48165894 0.80516541]	[523.94573975 426.43911743 0.86716086]	[541.8458252 531.55090332 0.87452441]	[441.8374939 523.9230957 0.78663146]	[400.765625 523.94573975 0.76943779]	[421.1423645 649.57000732 0.87488139]	[444.32620239 757.36553955 0.81831133]	[482.9225769 523.89422607 0.73607212]	[498.20004272 664.9473877 0.87726361]	[5.06014465e+02 8.24023987e+02 8.01077127e-01]	[400.63348389 259.67214966 0.91653854]	[423.82183838 257.1338501 0.89985842]	[380.21209717 259.72238159 0.88506812]	[444.29800415 256.93765259 0.91823918]	[5.05876892e+02 8.62488770e+02 7.17837036e-01]	[5.23898682e+02 8.54838928e+02 7.33534396e-01]	[5.03455383e+02 8.31635803e+02 7.42263675e-01]	[4.39119873e+02 8.06047546e+02 5.78504145e-01]	[4.21167938e+02 7.93344482e+02 6.26308262e-01]	[4.59654236e+02 7.65050171e+02 7.34839439e-01]
[416.04928589 277.49139404 0.90958798]	[423.80737305 339.17419434 0.91116673]	[357.12628174 344.29171753 0.83066869]	[321.26223755 441.72958374 0.89518154]	[313.43032837 541.80352783 0.89066947]	[495.6277771 336.58364868 0.82376736]	[523.9430542 428.98706055 0.86371428]	[541.84130859 534.09918213 0.87259507]	[441.87493896 526.45471191 0.77351159]	[400.79046631 526.45855713 0.7565878 ]	[418.78710938 649.54150391 0.87641472]	[444.3117981 757.37335205 0.81889963]	[482.9519043 526.42633057 0.72666347]	[498.19790649 664.98077393 0.87745917]	[5.05995850e+02 8.26554993e+02 8.12985897e-01]	[398.24304199 262.20217896 0.90763503]	[421.40213013 259.57122803 0.89284647]	[380.15161133 264.78433228 0.8666634 ]	[444.29373169 257.0579834 0.91635275]	[5.05931305e+02 8.65035767e+02 7.35360324e-01]	[5.23928223e+02 8.54914734e+02 7.41430938e-01]	[5.03445892e+02 8.31723694e+02 7.38909423e-01]	[4.39119232e+02 8.06068909e+02 5.81273437e-01]	[4.18766449e+02 7.95809937e+02 6.27328217e-01]	[4.59642883e+02 7.65047302e+02 7.35142648e-01]
[413.59838867 277.58526611 0.90328652]	[421.39801025 339.23678589 0.90847433]	[357.0838623 346.83798218 0.8186776 ]	[321.28689575 441.86087036 0.88280261]	[313.52249146 541.88171387 0.90457499]	[493.12213135 336.63336182 0.82733274]	[523.93078613 431.53509521 0.86622977]	[541.82061768 536.668396 0.8771739 ]	[441.89028931 526.47045898 0.76840037]	[400.80422974 526.46777344 0.75494415]	[418.77832031 649.55004883 0.87759417]	[444.30056763 757.34454346 0.82147962]	[482.96459961 526.45202637 0.7210657 ]	[498.17834473 665.08709717 0.87121928]	[5.05963837e+02 8.29079163e+02 8.24823678e-01]	[398.20532227 267.26974487 0.90613586]	[421.36184692 259.6663208 0.89485371]	[380.13262939 269.90802002 0.87593931]	[441.90319824 257.12438965 0.91422999]	[5.05944031e+02 8.65131226e+02 7.16549695e-01]	[5.23971313e+02 8.57422729e+02 7.28748918e-01]	[5.03422211e+02 8.31829102e+02 7.28814840e-01]	[4.36665527e+02 8.08610657e+02 5.79788268e-01]	[4.18729340e+02 7.95894653e+02 6.15775347e-01]	[4.59638794e+02 7.65000610e+02 7.38846183e-01]
[410.9704895 282.70120239 0.84328657]	[421.36526489 344.29153442 0.87305558]	[357.0760498 354.46786499 0.83272254]	[323.72750854 446.93084717 0.84736919]	[316.04696655 544.50616455 0.92403817]	[493.10385132 339.20489502 0.82578498]	[523.99926758 439.07501221 0.88585603]	[541.91888428 541.76544189 0.9198848 ]	[444.33413696 529.03509521 0.75943422]	[403.31188965 529.02203369 0.73728293]	[418.78677368 649.59075928 0.87119931]	[444.31201172 757.37799072 0.82305044]	[485.39028931 529.02404785 0.71895081]	[498.20245361 667.54907227 0.88413602]	[505.90304565 831.67047119 0.84106398]	[398.11581421 272.48117065 0.93445873]	[421.22122192 269.85968018 0.90743434]	[377.67736816 274.90493774 0.90915048]	[441.7951355 259.62609863 0.9148311 ]	[5.03429962e+02 8.70103943e+02 7.35336304e-01]	[5.23835388e+02 8.62557007e+02 7.19085574e-01]	[5.03412262e+02 8.36862854e+02 7.03138471e-01]	[4.36638000e+02 8.11162231e+02 5.53528130e-01]	[4.18691803e+02 8.00978271e+02 5.90366185e-01]	[4.59654846e+02 7.65026733e+02 7.39487767e-01]
[410.96774292 282.70367432 0.8429125 ]	[421.36251831 344.29431152 0.87308323]	[357.06951904 354.47259521 0.83274555]	[323.72732544 446.93060303 0.84724581]	[316.05026245 544.50512695 0.92479777]	[493.10238647 339.20730591 0.82568407]	[524. 439.07403564 0.88665545]	[541.91986084 541.76403809 0.92015475]	[444.3399353 529.04742432 0.75819933]	[403.3225708 529.03106689 0.73591071]	[418.78872681 649.57653809 0.87268722]	[444.2989502 757.37768555 0.82338542]	[485.39318848 529.03912354 0.71786106]	[498.19955444 667.55828857 0.88471925]	[505.89828491 831.66760254 0.84071535]	[398.11514282 272.48114014 0.93452579]	[421.22036743 269.86251831 0.90775609]	[377.67544556 274.90664673 0.9094739 ]	[441.80239868 259.63720703 0.91202515]	[5.03419739e+02 8.70103943e+02 7.35592842e-01]	[5.23823608e+02 8.62557007e+02 7.17659175e-01]	[5.03410187e+02 8.36857605e+02 7.03093290e-01]	[4.36654144e+02 8.11146851e+02 5.61674476e-01]	[4.18703705e+02 8.00968018e+02 5.96614122e-01]	[4.59638458e+02 7.65024048e+02 7.38498092e-01]
[410.95663452 285.27471924 0.83771527]	[421.38464355 346.90109253 0.85279989]	[357.12774658 354.56774902 0.84390569]	[323.75204468 449.48849487 0.8339659 ]	[316.06433105 546.99371338 0.90932614]	[493.10916138 341.70388794 0.8032831 ]	[524.02935791 439.18127441 0.89057815]	[541.9486084 541.86621094 0.92556739]	[444.3782959 531.61260986 0.7483716 ]	[403.37283325 531.61193848 0.72678554]	[418.7930603 649.61669922 0.86700934]	[444.36154175 759.8861084 0.82668221]	[485.42681885 534.09143066 0.71000618]	[498.19674683 667.63659668 0.87573355]	[505.90893555 831.71063232 0.83700937]	[398.11462402 274.91784668 0.94933456]	[421.20904541 272.37490845 0.92599195]	[377.67773438 275.01953125 0.9209199 ]	[441.82019043 262.15997314 0.89240432]	[5.03442291e+02 8.70171387e+02 7.30457127e-01]	[5.23835510e+02 8.65096130e+02 7.11968541e-01]	[5.03399811e+02 8.36936462e+02 6.94383800e-01]	[4.39126617e+02 8.11171570e+02 5.64702034e-01]	[4.18726410e+02 8.01001831e+02 5.98264337e-01]	[4.59665924e+02 7.65032471e+02 7.52917945e-01]
[411.02175903 292.90963745 0.8510949 ]	[421.35336304 354.59503174 0.89849579]	[357.06347656 359.58200073 0.85280299]	[326.29611206 457.11981201 0.84101999]	[316.04910278 554.61401367 0.8817848 ]	[493.12231445 349.3732605 0.76685488]	[526.51519775 441.83761597 0.8775999 ]	[544.35473633 546.91479492 0.89904785]	[444.44256592 536.72735596 0.74525446]	[405.90576172 536.72113037 0.7267316 ]	[421.19210815 649.6552124 0.86187434]	[444.39273071 759.93237305 0.82952851]	[485.45367432 539.2088623 0.71148998]	[498.1321106 672.67993164 0.82671779]	[5.05913574e+02 8.34343384e+02 8.09729755e-01]	[398.11581421 277.47854614 0.94995666]	[421.21844482 274.97802734 0.95033705]	[377.66213989 277.54483032 0.92703629]	[441.80136108 269.84381104 0.88349473]	[5.08515808e+02 8.70294312e+02 6.95588350e-01]	[5.23952454e+02 8.67674316e+02 6.89540565e-01]	[5.03304474e+02 8.49601135e+02 7.11759686e-01]	[4.39242798e+02 8.08708069e+02 5.86716056e-01]	[4.21239777e+02 8.00954468e+02 6.16855741e-01]	[4.59668945e+02 7.65072327e+02 7.58629441e-01]
[411.0211792 292.90881348 0.85097617]	[421.35598755 354.59765625 0.89832783]	[357.06323242 359.58547974 0.85195458]	[326.29763794 457.12054443 0.84188831]	[316.04959106 554.61340332 0.88094658]	[493.1262207 349.36587524 0.76684201]	[526.51879883 441.83990479 0.87581438]	[544.3571167 546.91729736 0.89925545]	[444.44372559 536.72711182 0.74511033]	[405.90670776 536.72253418 0.72687429]	[421.19500732 649.65631104 0.86150044]	[444.38912964 759.93780518 0.83002281]	[485.45562744 539.20892334 0.71137053]	[498.13137817 672.67651367 0.82709044]	[5.05916809e+02 8.34339722e+02 8.10290515e-01]	[398.11547852 277.47775269 0.94965518]	[421.21746826 274.9776001 0.95001173]	[377.66168213 277.5440979 0.92788315]	[441.79962158 269.84524536 0.88372457]	[5.08499542e+02 8.70301453e+02 6.95463955e-01]	[5.23940674e+02 8.67683105e+02 6.90580785e-01]	[5.03309723e+02 8.49593445e+02 7.09757209e-01]	[4.39221497e+02 8.11143677e+02 5.82941115e-01]	[4.21228516e+02 8.00983826e+02 6.13353550e-01]	[4.59665314e+02 7.65076721e+02 7.57948041e-01]
[411.01062012 295.40588379 0.86577022]	[423.77459717 357.07592773 0.90254539]	[357.09780884 359.70309448 0.85808486]	[326.36303711 459.662323 0.86335039]	[316.01437378 557.23181152 0.8840664 ]	[495.62072754 351.96762085 0.77369791]	[526.48565674 444.36434937 0.85841805]	[544.35986328 549.49664307 0.88367051]	[446.93734741 539.21905518 0.74741614]	[410.95098877 539.21990967 0.72960752]	[421.28973389 649.64746094 0.86078793]	[444.37145996 757.39025879 0.8275795 ]	[485.48776245 539.27423096 0.71283686]	[498.18899536 677.8347168 0.8329584 ]	[5.03484955e+02 8.34405029e+02 8.18181992e-01]	[398.09872437 277.60168457 0.9374088 ]	[421.22409058 275.11871338 0.95595264]	[377.74679565 277.70547485 0.89357078]	[441.81060791 272.44830322 0.89880353]	[5.08469849e+02 8.72680908e+02 6.99653208e-01]	[5.23941406e+02 8.67716309e+02 7.07033575e-01]	[5.03275970e+02 8.49634094e+02 7.28752911e-01]	[4.41735535e+02 8.08578979e+02 5.95821023e-01]	[4.21300323e+02 7.98394409e+02 6.19564533e-01]	[4.57187500e+02 7.64988037e+02 7.36517072e-01]
[411.00021362 295.50900269 0.88298762]	[423.78900146 357.13134766 0.90837634]	[357.10522461 359.75393677 0.85837638]	[326.35751343 459.68649292 0.86754268]	[315.97164917 559.74206543 0.89006269]	[495.61798096 354.49291992 0.78367031]	[526.49029541 446.86724854 0.84011602]	[544.39630127 552.09075928 0.87270689]	[446.97424316 541.72937012 0.7561655 ]	[410.9987793 541.7232666 0.74587864]	[421.31463623 652.14306641 0.85120267]	[444.36444092 757.38745117 0.83041525]	[487.93136597 541.7890625 0.71952355]	[498.21563721 682.9029541 0.85894775]	[5.03480072e+02 8.39427063e+02 8.08281660e-01]	[398.10375977 280.09414673 0.91097867]	[421.22491455 277.55841064 0.95323533]	[380.08114624 280.25045776 0.86917865]	[441.81420898 274.9772644 0.92393118]	[5.08484680e+02 8.72816345e+02 6.94402337e-01]	[5.23926392e+02 8.70232117e+02 7.12946653e-01]	[5.03262451e+02 8.49771301e+02 7.38510013e-01]	[4.41737061e+02 8.08649414e+02 5.91068387e-01]	[4.21274078e+02 7.98446106e+02 6.14040732e-01]	[4.57165100e+02 7.64968689e+02 7.37302721e-01]
[411.00003052 295.5085144 0.88293946]	[423.78509521 357.13018799 0.90835303]	[357.10482788 359.75228882 0.85778481]	[326.36767578 459.70922852 0.87069851]	[315.97207642 559.74499512 0.89128375]	[495.62863159 354.49334717 0.78400499]	[526.46887207 444.44952393 0.84493113]	[544.3928833 552.07965088 0.8735832 ]	[446.97210693 541.72589111 0.75569558]	[410.99801636 541.71990967 0.74507558]	[421.3175354 652.16711426 0.84995973]	[444.38549805 759.86895752 0.8278017 ]	[487.9296875 541.78717041 0.71866393]	[498.21627808 682.90112305 0.85911858]	[5.03478607e+02 8.39439514e+02 8.09622645e-01]	[398.10406494 280.09405518 0.91069877]	[421.2250061 277.55853271 0.95321327]	[380.08074951 280.24951172 0.86862057]	[441.81463623 274.97851562 0.92407072]	[5.08472321e+02 8.72836182e+02 6.96903348e-01]	[5.23919067e+02 8.70249390e+02 7.16764092e-01]	[5.03267120e+02 8.49777527e+02 7.41840005e-01]	[4.41718903e+02 8.08686523e+02 5.82517624e-01]	[4.21239563e+02 8.00952087e+02 6.08302891e-01]	[4.57185333e+02 7.64988708e+02 7.41425931e-01]
[411.01504517 295.62506104 0.8892678 ]	[423.82739258 357.22631836 0.91390568]	[357.14678955 362.19940186 0.85252494]	[326.29956055 459.80963135 0.87903166]	[315.97070312 562.24353027 0.90727282]	[495.66653442 354.5958252 0.79807508]	[526.50256348 449.45410156 0.82946694]	[544.40332031 554.68225098 0.87697506]	[449.44985962 541.79241943 0.75671881]	[411.02218628 541.77264404 0.75106174]	[421.31887817 652.16766357 0.8510859 ]	[444.39541626 759.87713623 0.82101846]	[487.96972656 541.84204102 0.71423227]	[498.21780396 682.98071289 0.86054313]	[5.03467224e+02 8.42009033e+02 8.10328066e-01]	[398.13265991 280.23779297 0.89737117]	[421.25994873 277.68798828 0.92707181]	[380.12084961 282.78366089 0.84767264]	[441.87985229 275.12191772 0.92280877]	[5.05977234e+02 8.72873413e+02 7.02480376e-01]	[5.23888550e+02 8.70282471e+02 7.31905401e-01]	[5.00877716e+02 8.52197083e+02 7.48244345e-01]	[4.41741089e+02 8.08675598e+02 5.86083651e-01]	[4.21263306e+02 8.00933472e+02 6.07018590e-01]	[4.57189087e+02 7.64998352e+02 7.34092474e-01]
[413.54110718 298.10745239 0.8965106 ]	[423.90530396 359.68106079 0.9023338 ]	[357.18673706 362.30358887 0.84009486]	[326.32437134 459.84945679 0.87756026]	[315.93276978 562.3104248 0.91018295]	[498.1307373 357.13473511 0.82755387]	[526.49786377 454.64013672 0.84449911]	[544.33227539 562.23291016 0.9158361 ]	[449.44448853 541.91094971 0.75759923]	[411.02191162 541.86920166 0.7548067 ]	[421.30419922 654.69671631 0.84414351]	[444.36032104 759.88427734 0.82593131]	[487.97891235 544.36071777 0.71373391]	[498.16662598 685.42211914 0.86657739]	[5.03381592e+02 8.44566956e+02 8.19255054e-01]	[398.19100952 285.32617188 0.90045929]	[421.33169556 280.22866821 0.8904016 ]	[380.17913818 290.35211182 0.83846742]	[444.3319397 277.58364868 0.90796769]	[5.05875916e+02 8.75442383e+02 6.99591696e-01]	[5.23847961e+02 8.72794861e+02 7.37493753e-01]	[5.00812653e+02 8.52234924e+02 7.33160496e-01]	[4.41755219e+02 8.08603333e+02 5.95571160e-01]	[4.21308777e+02 7.98420166e+02 6.28527999e-01]	[4.57133362e+02 7.65003052e+02 7.33512163e-01]
[413.59802246 298.22409058 0.8886106 ]	[423.90304565 359.70147705 0.90206414]	[357.20724487 362.34347534 0.8344726 ]	[326.28387451 462.25891113 0.87579334]	[313.52105713 562.34698486 0.90041995]	[495.67214966 357.14022827 0.82777345]	[526.50366211 457.1706543 0.85974717]	[544.29882812 562.3381958 0.92222548]	[449.44522095 544.33117676 0.75974065]	[411.00411987 541.8963623 0.75635815]	[421.31658936 652.2232666 0.84268695]	[444.3555603 757.39245605 0.82615447]	[487.98840332 544.39611816 0.71177596]	[498.15383911 685.43768311 0.85942614]	[5.03383331e+02 8.44525208e+02 8.12481642e-01]	[398.23156738 290.40609741 0.90969735]	[421.36254883 282.76556396 0.88001221]	[380.24810791 292.89657593 0.84773952]	[444.33508301 277.60180664 0.90597224]	[5.03412445e+02 8.75453979e+02 6.90656543e-01]	[5.23811096e+02 8.72809631e+02 7.30132163e-01]	[5.00839630e+02 8.52207214e+02 7.26111829e-01]	[4.41769287e+02 8.08592590e+02 6.06287539e-01]	[4.21319855e+02 7.98403015e+02 6.31254792e-01]	[4.57134460e+02 7.64971252e+02 7.40338743e-01]
[416.05010986 300.63342285 0.88965327]	[423.90316772 359.75250244 0.89487958]	[357.19046021 364.83306885 0.82753837]	[323.81552124 462.32626343 0.87186158]	[313.46942139 562.41882324 0.89678895]	[495.68515015 357.19696045 0.83233345]	[526.50323486 459.66192627 0.88421899]	[544.28375244 562.42559814 0.92043459]	[449.42773438 544.34545898 0.75802404]	[410.99462891 541.92462158 0.7579931 ]	[421.35177612 654.7131958 0.83953565]	[444.38232422 759.87231445 0.82530415]	[487.95932007 544.39892578 0.70978326]	[498.13308716 685.44586182 0.8569932 ]	[5.03372467e+02 8.44580078e+02 8.23703885e-01]	[398.25457764 292.86715698 0.91685569]	[421.41262817 285.2824707 0.86761665]	[380.25079346 292.89749146 0.8540011 ]	[444.35391235 277.63980103 0.89672381]	[5.03412048e+02 8.77901672e+02 6.84148073e-01]	[5.23825195e+02 8.72849548e+02 7.14981556e-01]	[5.00803192e+02 8.52243225e+02 7.25199163e-01]	[4.41795654e+02 8.08587830e+02 6.13794565e-01]	[4.21339539e+02 7.98409119e+02 6.33362651e-01]	[4.57151428e+02 7.64977783e+02 7.46962845e-01]
[416.14645386 300.73690796 0.88674283]	[423.86151123 362.28048706 0.87234634]	[357.16921997 367.42974854 0.81503844]	[323.72952271 462.3631897 0.88044369]	[308.39450073 564.84503174 0.87610817]	[498.13101196 359.74301147 0.82140297]	[526.48388672 459.84814453 0.89455581]	[541.85089111 564.92126465 0.9172076 ]	[449.49386597 544.36938477 0.7581411 ]	[413.50167847 544.34857178 0.75940138]	[421.3805542 657.25042725 0.83164573]	[444.3732605 759.86621094 0.82537562]	[490.48922729 544.41174316 0.70723033]	[498.16522217 685.50054932 0.87732792]	[5.03347870e+02 8.47076782e+02 8.29363108e-01]	[400.66641235 292.98910522 0.93249667]	[423.84768677 290.35192871 0.86612177]	[380.31533813 295.43386841 0.88614452]	[444.38476562 280.14804077 0.86323279]	[5.03352783e+02 8.77981140e+02 6.56046152e-01]	[5.21340881e+02 8.72922363e+02 6.98870838e-01]	[5.00817566e+02 8.52244995e+02 7.08801806e-01]	[4.41785553e+02 8.08626587e+02 6.08160734e-01]	[4.21305511e+02 8.00927124e+02 6.24813616e-01]	[4.57138428e+02 7.64983826e+02 7.42719948e-01]
[416.12472534 303.19494629 0.87629259]	[423.89593506 362.33517456 0.85645467]	[357.20681763 369.93490601 0.81656837]	[321.25271606 462.44662476 0.88429117]	[303.28686523 564.90838623 0.88150632]	[498.15344238 359.79818726 0.817545 ]	[526.48919678 462.24353027 0.89514643]	[541.80908203 564.97821045 0.91225606]	[449.51602173 544.38830566 0.76237547]	[413.52401733 544.34814453 0.76393735]	[423.8086853 657.28405762 0.8294493 ]	[444.37850952 759.89532471 0.82756054]	[490.49179077 544.44488525 0.70801574]	[498.15466309 685.5322876 0.87611014]	[5.03336700e+02 8.47134094e+02 8.35555553e-01]	[400.66113281 293.02026367 0.93284166]	[423.83895874 290.40567017 0.87332064]	[380.32687378 295.47668457 0.88908458]	[444.41140747 280.2376709 0.8453899 ]	[5.03349976e+02 8.80449585e+02 6.71002090e-01]	[5.21350220e+02 8.75313538e+02 7.09477425e-01]	[5.00790588e+02 8.52303894e+02 7.15798557e-01]	[4.41753662e+02 8.08662048e+02 5.96211910e-01]	[4.21275604e+02 8.00942200e+02 6.23579979e-01]	[4.57125732e+02 7.65022949e+02 7.43481576e-01]
[416.16802979 303.29248047 0.87021059]	[423.92062378 364.80761719 0.84110343]	[359.57424927 369.97354126 0.81641579]	[321.15859985 464.82583618 0.8932392 ]	[300.69839478 564.94085693 0.89974427]	[498.17166138 362.24005127 0.809183 ]	[526.49676514 462.31698608 0.89044768]	[541.80157471 565.02258301 0.90669841]	[449.52719116 544.39758301 0.76040918]	[413.5328064 544.3583374 0.76210368]	[423.82211304 657.25610352 0.82632703]	[444.36120605 759.89202881 0.83197266]	[490.50177002 544.45068359 0.70645839]	[498.20385742 687.9833374 0.88555872]	[5.03380066e+02 8.49600830e+02 8.39251518e-01]	[400.68453979 295.43447876 0.93760818]	[423.90216064 292.88543701 0.88042593]	[380.31820679 295.49179077 0.88927102]	[444.45001221 282.66955566 0.82622123]	[5.03405914e+02 8.80465759e+02 6.70026362e-01]	[5.23820435e+02 8.75333679e+02 7.07373559e-01]	[5.00802094e+02 8.52382507e+02 7.19885349e-01]	[4.41720856e+02 8.08678406e+02 5.93991041e-01]	[4.21233643e+02 8.00946289e+02 6.26086831e-01]	[4.57127747e+02 7.65008301e+02 7.45140672e-01]
[418.59240723 305.80264282 0.87717193]	[423.90768433 367.3359375 0.83348197]	[357.20852661 372.49777222 0.82145816]	[318.74386597 464.82287598 0.90302843]	[298.19155884 564.99377441 0.90301543]	[498.15536499 362.28793335 0.79872024]	[526.48443604 462.38848877 0.87782592]	[541.78210449 567.45855713 0.89627934]	[452.00314331 544.38452148 0.76004189]	[413.55838013 544.35168457 0.76206344]	[423.85287476 654.69036865 0.82310492]	[444.40441895 759.93499756 0.8259992 ]	[490.51449585 544.42407227 0.70416176]	[498.24630737 688.05932617 0.88621694]	[5.03400909e+02 8.49686890e+02 8.43241334e-01]	[400.73187256 295.47827148 0.9456985 ]	[426.37893677 292.94848633 0.88687861]	[380.31988525 295.5234375 0.8989774 ]	[446.87109375 282.77661133 0.81297463]	[5.03434021e+02 8.83087830e+02 6.67684555e-01]	[5.23862610e+02 8.75450012e+02 6.97809875e-01]	[5.00809021e+02 8.54862366e+02 7.11236358e-01]	[4.39266724e+02 8.08678894e+02 6.05602682e-01]	[4.21248779e+02 7.98442810e+02 6.28474891e-01]	[4.57163147e+02 7.65048096e+02 7.44884491e-01]
[418.59378052 305.80169678 0.87772721]	[423.91912842 367.34689331 0.83080679]	[357.21157837 372.49267578 0.82023817]	[318.74475098 464.82458496 0.90236747]	[298.19192505 564.99554443 0.90296257]	[498.16381836 362.30169678 0.79757369]	[526.48046875 462.39028931 0.8784579 ]	[541.78277588 567.45910645 0.89597028]	[452.01229858 544.36523438 0.76168185]	[413.57000732 544.32348633 0.762766 ]	[423.84896851 652.1897583 0.82848811]	[444.40509033 759.93005371 0.82448411]	[490.51712036 544.41552734 0.70539278]	[498.24908447 688.06738281 0.88565451]	[5.03401215e+02 8.49695251e+02 8.43781948e-01]	[400.73272705 295.47885132 0.94545621]	[426.37896729 292.94851685 0.88680613]	[380.3215332 295.52380371 0.89879692]	[446.86807251 282.77996826 0.81309879]	[5.03443481e+02 8.83085388e+02 6.66685581e-01]	[5.23877686e+02 8.75447510e+02 6.97066605e-01]	[5.00801392e+02 8.54876770e+02 7.11429715e-01]	[4.39273529e+02 8.08671509e+02 6.12372339e-01]	[4.21255524e+02 7.98442810e+02 6.34312630e-01]	[4.57169342e+02 7.65045105e+02 7.43971825e-01]
[418.556427 305.85449219 0.86892593]	[426.34017944 369.92202759 0.82784098]	[357.21206665 372.5357666 0.81865174]	[318.68408203 464.89581299 0.90325648]	[298.10174561 564.96588135 0.91350305]	[498.19119263 364.83166504 0.7872656 ]	[526.4664917 462.44241333 0.8717016 ]	[541.79290771 567.54370117 0.88665318]	[452.02850342 544.38751221 0.76351708]	[413.58389282 544.34411621 0.76318765]	[423.87979126 652.16442871 0.82563019]	[444.40637207 759.87731934 0.82360613]	[490.53356934 544.43334961 0.70721614]	[498.27276611 688.02355957 0.89337456]	[5.03450470e+02 8.49707214e+02 8.39322925e-01]	[400.70870972 295.51049805 0.95376408]	[426.355896 293.00308228 0.89457589]	[380.33135986 295.53369141 0.88930637]	[446.87866211 285.30126953 0.81063747]	[5.05933441e+02 8.85571167e+02 6.82964742e-01]	[5.23954224e+02 8.77910217e+02 7.05073535e-01]	[5.00829651e+02 8.54914246e+02 7.17398286e-01]	[4.41760803e+02 8.06115417e+02 6.32587910e-01]	[4.21323090e+02 7.95870300e+02 6.51067913e-01]	[4.57158325e+02 7.65001343e+02 7.35580266e-01]
[418.5475769 308.36126709 0.86988825]	[426.35784912 369.98962402 0.82866478]	[359.57928467 374.972229 0.8179543 ]	[318.66421509 464.88565063 0.90707207]	[298.03381348 564.91656494 0.92353636]	[498.20977783 367.37527466 0.78191787]	[526.46496582 464.87768555 0.86325759]	[541.78582764 570.07745361 0.86884922]	[452.00073242 544.38934326 0.76381421]	[413.5736084 544.3369751 0.76458263]	[423.8878479 652.1340332 0.82728356]	[444.39120483 757.39276123 0.82439345]	[490.48937988 544.44451904 0.70877981]	[500.65719604 688.05822754 0.89305514]	[5.05877869e+02 8.49717041e+02 8.23673010e-01]	[400.70263672 295.53909302 0.95689702]	[426.38369751 295.40673828 0.90061486]	[380.33416748 295.5562439 0.88657773]	[446.92254639 290.3921814 0.81690288]	[5.05963623e+02 8.88096191e+02 6.93401337e-01]	[5.26400513e+02 8.80455200e+02 6.98353767e-01]	[5.00882538e+02 8.54938599e+02 7.06269324e-01]	[4.41748047e+02 8.08572571e+02 6.28794491e-01]	[4.21296356e+02 7.98371033e+02 6.46063805e-01]	[4.57149017e+02 7.64979797e+02 7.34022021e-01]
[416.16738892 310.90795898 0.87471271]	[426.3777771 372.52352905 0.83639556]	[359.59472656 375.03265381 0.82646567]	[318.61291504 464.90475464 0.9098807 ]	[295.64746094 564.90270996 0.92152077]	[498.21395874 369.92901611 0.78047705]	[526.45111084 467.42739868 0.84725577]	[541.79370117 572.64221191 0.86345935]	[452.01904297 544.40667725 0.76302558]	[413.58483887 544.35180664 0.76157457]	[423.88482666 652.17547607 0.8261981 ]	[444.37356567 757.37078857 0.82584465]	[490.5055542 544.46368408 0.70595413]	[500.67211914 688.02886963 0.89743143]	[5.05940002e+02 8.49682678e+02 8.18896532e-01]	[400.6907959 295.6010437 0.95750827]	[426.36068726 295.46633911 0.91026235]	[380.32989502 295.56939697 0.88158339]	[446.94598389 290.44528198 0.82030761]	[5.08469360e+02 8.88158325e+02 7.10274220e-01]	[5.26455322e+02 8.80512390e+02 7.04525054e-01]	[5.03310547e+02 8.54869751e+02 7.06801593e-01]	[4.41778778e+02 8.08580872e+02 6.21265113e-01]	[4.21302826e+02 7.98386536e+02 6.49682999e-01]	[4.57150421e+02 7.62517944e+02 7.23386467e-01]
[418.5748291 313.46884155 0.90143591]	[426.36294556 375.01846313 0.84966075]	[357.21325684 377.50637817 0.83232844]	[318.63574219 464.93359375 0.90406561]	[295.63412476 564.92907715 0.92175114]	[498.21810913 372.44625854 0.78187346]	[526.45452881 467.48110962 0.83875638]	[541.80554199 575.17077637 0.8657077 ]	[452.03704834 544.45782471 0.75798428]	[413.60250854 544.41107178 0.75708747]	[423.83432007 652.22247314 0.82499659]	[444.37728882 757.31732178 0.82784551]	[490.51953125 546.92645264 0.70275724]	[500.6791687 688.03466797 0.89900774]	[5.05955109e+02 8.49780334e+02 8.14612627e-01]	[400.72647095 298.05331421 0.9545511 ]	[426.3946228 295.56576538 0.91359746]	[380.34936523 295.61575317 0.87371492]	[446.95443726 292.89169312 0.82684731]	[5.11031219e+02 8.90635986e+02 7.06775725e-01]	[5.26532959e+02 8.83074646e+02 6.93732083e-01]	[5.03295837e+02 8.57467590e+02 6.93019927e-01]	[4.41734955e+02 8.08570068e+02 6.20649815e-01]	[4.21292358e+02 7.98371155e+02 6.55632794e-01]	[4.57156250e+02 7.62462769e+02 7.23484576e-01]
[418.59103394 315.97000122 0.91809213]	[426.34613037 375.10192871 0.86597461]	[357.20809937 377.59146118 0.84390849]	[318.60946655 467.41714478 0.89474446]	[295.65475464 565.06945801 0.90489274]	[498.21777344 372.54602051 0.78676677]	[526.48486328 470.01416016 0.82853293]	[541.80505371 577.71661377 0.87033051]	[452.03405762 544.51385498 0.75605434]	[413.5718689 544.47015381 0.75435257]	[423.78100586 654.72399902 0.83015412]	[444.36123657 757.38555908 0.82812673]	[490.53424072 546.97485352 0.70395213]	[500.65408325 688.07525635 0.89343119]	[5.05951691e+02 8.52265686e+02 8.14399898e-01]	[400.74002075 298.19564819 0.94153094]	[426.39208984 297.99298096 0.90505785]	[380.35842896 298.06811523 0.87693232]	[446.9262085 292.95126343 0.84207582]	[5.08485565e+02 8.90672180e+02 7.16631353e-01]	[5.26452637e+02 8.85586792e+02 7.05781996e-01]	[5.03289093e+02 8.62550354e+02 6.91335678e-01]	[4.41727570e+02 8.08675171e+02 6.09821975e-01]	[4.21252838e+02 8.00935242e+02 6.41192257e-01]	[4.57148438e+02 7.64963379e+02 7.30682611e-01]
[418.59561157 316.03994751 0.92390931]	[426.35253906 377.52728271 0.87199748]	[357.2076416 377.67068481 0.84942055]	[318.63354492 469.97872925 0.87978941]	[297.99212646 567.55560303 0.88555503]	[498.2142334 375.03167725 0.79520738]	[526.50439453 472.52618408 0.82589948]	[541.81585693 580.25561523 0.88537371]	[452.0020752 544.51000977 0.75703239]	[413.5335083 544.46618652 0.75637138]	[421.35617065 654.6776123 0.83778733]	[444.35778809 757.35900879 0.82973111]	[490.52523804 546.97186279 0.70521355]	[500.66281128 688.15057373 0.8868103 ]	[5.05919464e+02 8.52321533e+02 8.21034074e-01]	[400.74990845 300.63977051 0.92250049]	[426.39480591 298.1026001 0.89484417]	[382.71743774 298.24822998 0.86582619]	[446.91577148 295.48202515 0.86966401]	[5.11046295e+02 8.90737671e+02 7.34964192e-01]	[5.26494873e+02 8.85634949e+02 7.16364205e-01]	[5.00865875e+02 8.67574158e+02 7.15566814e-01]	[4.39261871e+02 8.08697510e+02 6.05539560e-01]	[4.21228607e+02 8.00929016e+02 6.35556340e-01]	[4.57165680e+02 7.62496826e+02 7.25174844e-01]
[418.58197021 316.1473999 0.92698109]	[423.92153931 377.59536743 0.88457394]	[357.17599487 380.11532593 0.85348904]	[318.63018799 475.08276367 0.88002133]	[298.05770874 570.05023193 0.88123196]	[498.20788574 375.06692505 0.79805756]	[526.54815674 475.12243652 0.82957357]	[541.84558105 582.75354004 0.90636003]	[452.00497437 546.98028564 0.7504921 ]	[413.52935791 546.92437744 0.75192422]	[421.32046509 652.1940918 0.84504938]	[444.34011841 757.36505127 0.82987028]	[490.55667114 547.0345459 0.69733524]	[500.64901733 688.1986084 0.87853128]	[5.05911133e+02 8.52344971e+02 8.21694136e-01]	[400.7383728 300.75500488 0.90082741]	[426.3885498 298.22006226 0.8772791 ]	[382.72332764 300.71817017 0.84080541]	[446.88946533 295.53765869 0.87285292]	[5.11067017e+02 8.90760315e+02 7.35961914e-01]	[5.26500183e+02 8.85653748e+02 7.22862899e-01]	[5.00865387e+02 8.67604187e+02 7.21253157e-01]	[4.39256714e+02 8.08692200e+02 6.10361576e-01]	[4.21243317e+02 7.98446838e+02 6.36471152e-01]	[4.57150391e+02 7.62500122e+02 7.27791905e-01]
[416.13659668 318.6338501 0.9193536 ]	[426.34646606 377.74200439 0.89261657]	[357.18746948 380.26132202 0.8508563 ]	[318.68215942 477.65319824 0.89557773]	[298.16900635 577.79241943 0.87052429]	[498.1913147 377.58566284 0.81385213]	[529.00842285 477.74920654 0.85818827]	[541.90136719 582.90063477 0.92428088]	[451.99359131 549.54736328 0.73981047]	[411.03344727 546.98968506 0.73893708]	[421.21594238 652.17004395 0.8547473 ]	[444.36001587 757.39013672 0.82616138]	[493.0480957 552.10083008 0.68905807]	[500.70211792 693.17608643 0.85569251]	[5.05894379e+02 8.54789368e+02 8.25744092e-01]	[400.67831421 308.32241821 0.88636523]	[423.88873291 303.21841431 0.86023384]	[380.3704834 305.77868652 0.79867738]	[446.92672729 298.00488281 0.86206955]	[5.11018707e+02 8.93308289e+02 7.65735567e-01]	[5.26443848e+02 8.90655884e+02 7.55104601e-01]	[5.03290833e+02 8.67694519e+02 7.60044456e-01]	[4.39242401e+02 8.08715149e+02 6.13214850e-01]	[4.21237427e+02 8.00941528e+02 6.32932186e-01]	[4.57188263e+02 7.62509460e+02 7.25846887e-01]
[418.55639648 321.22848511 0.89563203]	[426.35971069 380.11557007 0.89528567]	[357.21194458 380.3170166 0.8465777 ]	[318.74649048 477.70550537 0.8935101 ]	[298.22491455 580.27148438 0.875808 ]	[498.16738892 377.6137085 0.8154853 ]	[529.04315186 480.20178223 0.87838209]	[541.91247559 582.93145752 0.92312241]	[452.00384521 552.07415771 0.73622167]	[411.03140259 547.04571533 0.73151392]	[421.21231079 652.17895508 0.85277092]	[444.35098267 757.37414551 0.82868963]	[493.05187988 554.621521 0.686046 ]	[500.69012451 693.17578125 0.85777807]	[5.05901123e+02 8.54854736e+02 8.18728089e-01]	[400.7142334 313.48403931 0.91854692]	[423.90975952 308.41101074 0.85921526]	[380.35284424 310.95361328 0.80196106]	[446.93051147 298.08706665 0.86544478]	[5.11045685e+02 8.93361145e+02 7.57170439e-01]	[5.26462036e+02 8.90712830e+02 7.47126281e-01]	[5.03281342e+02 8.70160706e+02 7.62277424e-01]	[4.39227631e+02 8.08680908e+02 6.16342068e-01]	[4.21253571e+02 7.98434814e+02 6.40379012e-01]	[4.57164856e+02 7.62498962e+02 7.20904052e-01]
[418.55343628 326.30432129 0.86772788]	[426.4019165 380.15188599 0.89395547]	[359.61917114 380.33349609 0.84808189]	[318.77459717 480.13418579 0.89361387]	[300.67050171 580.3416748 0.87720549]	[498.18484497 377.6781311 0.82455713]	[529.07714844 480.27456665 0.8790893 ]	[541.95452881 585.35241699 0.91445076]	[452.02584839 552.08453369 0.73835379]	[413.50152588 547.05078125 0.73465049]	[421.16928101 652.14306641 0.85390973]	[444.35983276 759.88061523 0.82877326]	[493.07214355 554.64569092 0.68806046]	[500.66140747 693.18469238 0.8524887 ]	[5.05947723e+02 8.54885498e+02 8.12350094e-01]	[400.71749878 316.00466919 0.94575083]	[423.92260742 313.46401978 0.88713461]	[380.36785889 313.52532959 0.83514434]	[446.96005249 298.21987915 0.84129721]	[5.11053986e+02 8.93424377e+02 7.51434326e-01]	[5.26475708e+02 8.90782043e+02 7.47907341e-01]	[5.03315399e+02 8.70182007e+02 7.61022747e-01]	[4.39183502e+02 8.11143066e+02 6.02751195e-01]	[4.21209930e+02 8.00965393e+02 6.31385148e-01]	[4.57175568e+02 7.64978088e+02 7.25660920e-01]
[416.17025757 331.4574585 0.87643743]	[426.3850708 380.20831299 0.89790243]	[359.62887573 382.78250122 0.84420139]	[321.17001343 480.2428894 0.90280354]	[300.7321167 582.7755127 0.87745345]	[498.16296387 377.71142578 0.8272413 ]	[531.5602417 480.35510254 0.87749612]	[544.3168335 585.41772461 0.91686285]	[451.99371338 552.13964844 0.7365213 ]	[413.49804688 549.53912354 0.73103148]	[421.14324951 652.19519043 0.84870547]	[444.37008667 759.91119385 0.83184683]	[490.57052612 557.17944336 0.68714356]	[498.25708008 693.19494629 0.84345955]	[5.05952423e+02 8.54871216e+02 8.11541080e-01]	[400.70513916 316.15396118 0.96100116]	[426.34280396 316.02243042 0.92081141]	[380.34570312 315.91494751 0.83816737]	[446.93591309 300.73776245 0.81170118]	[5.08527313e+02 8.93435852e+02 7.53539860e-01]	[5.26453430e+02 8.90793762e+02 7.47732222e-01]	[5.03323120e+02 8.70171692e+02 7.53234863e-01]	[4.39172119e+02 8.11193298e+02 6.04700506e-01]	[4.21215759e+02 8.01010254e+02 6.37387455e-01]	[4.57181274e+02 7.64984375e+02 7.32679307e-01]
[418.56130981 336.48745728 0.920165 ]	[426.38928223 380.27923584 0.89343649]	[359.62820435 382.83282471 0.83893418]	[321.17251587 482.72436523 0.90959877]	[300.73284912 582.85223389 0.88758528]	[498.15466309 380.14520264 0.82987237]	[531.56140137 480.37863159 0.88115162]	[544.32513428 585.47888184 0.91461921]	[452.03250122 552.1395874 0.73719442]	[413.52102661 549.52288818 0.73248786]	[421.14529419 652.16674805 0.85133392]	[444.34231567 759.91589355 0.83342141]	[493.07025146 557.18615723 0.69147027]	[498.24240112 693.17645264 0.84417826]	[5.05927338e+02 8.54922791e+02 8.04432452e-01]	[400.75973511 318.72305298 0.93684947]	[423.91494751 318.57623291 0.92034 ]	[382.75650024 316.0057373 0.83736289]	[444.43533325 303.30154419 0.81275076]	[5.11015411e+02 8.95884399e+02 7.30439782e-01]	[5.26456055e+02 8.90845642e+02 7.36055255e-01]	[5.03279510e+02 8.70234802e+02 7.47601748e-01]	[4.39154846e+02 8.11191833e+02 5.96580625e-01]	[4.18747314e+02 8.03503418e+02 6.35934949e-01]	[4.57168518e+02 7.65001343e+02 7.36196756e-01]
[418.56222534 336.48812866 0.9203161 ]	[426.38919067 380.28683472 0.89277327]	[359.62969971 382.8397522 0.83808094]	[321.17199707 482.72613525 0.90976697]	[300.73052979 582.85150146 0.88778877]	[498.1545105 380.15914917 0.83035582]	[531.56121826 482.71780396 0.88125253]	[544.32513428 585.48181152 0.91451055]	[452.04229736 554.61590576 0.73787099]	[413.5201416 549.52764893 0.73276532]	[421.14437866 652.15478516 0.85281885]	[444.34585571 759.91766357 0.83352166]	[493.07479858 557.19354248 0.69227195]	[498.22970581 693.18157959 0.84302449]	[5.05940491e+02 8.57363770e+02 8.01519573e-01]	[400.76010132 318.72436523 0.93653703]	[423.91665649 318.57611084 0.91992497]	[382.75628662 316.00720215 0.83764601]	[444.43737793 303.30215454 0.81249285]	[5.11020844e+02 8.95882080e+02 7.30208099e-01]	[5.26458191e+02 8.90847229e+02 7.35581756e-01]	[5.03289764e+02 8.70239319e+02 7.47803211e-01]	[4.39148346e+02 8.11185486e+02 5.96072376e-01]	[4.18741516e+02 8.03500366e+02 6.35407746e-01]	[4.57171478e+02 7.65007385e+02 7.38898993e-01]
[418.56817627 336.61450195 0.94037092]	[426.36587524 380.33261108 0.89015877]	[359.60882568 385.3052063 0.83443761]	[321.18991089 482.76376343 0.90573084]	[300.75106812 582.97003174 0.89590895]	[498.15011597 380.21884155 0.82390666]	[531.56420898 482.77722168 0.87932909]	[544.34228516 585.54229736 0.90890539]	[452.04147339 552.13812256 0.73699367]	[413.53530884 549.51580811 0.73520374]	[421.14450073 652.1539917 0.85416603]	[444.35760498 759.92938232 0.83211559]	[493.07235718 557.18121338 0.69127548]	[498.22897339 690.73986816 0.84665823]	[5.05933075e+02 8.57439819e+02 7.90367246e-01]	[400.7409668 321.21871948 0.91821301]	[426.34729004 318.71334839 0.89852023]	[382.74505615 316.11029053 0.82799017]	[444.39907837 310.89453125 0.82318479]	[5.08530182e+02 8.98408142e+02 7.07229018e-01]	[5.26437500e+02 8.93295776e+02 7.29188025e-01]	[5.03286346e+02 8.70282959e+02 7.32140899e-01]	[4.39163269e+02 8.11194885e+02 5.93317091e-01]	[4.18739868e+02 8.03509827e+02 6.30240917e-01]	[4.57187744e+02 7.65012695e+02 7.44418204e-01]
[416.16638184 339.08227539 0.92872012]	[426.39489746 382.74407959 0.87891358]	[359.61099243 385.34634399 0.82901776]	[321.20373535 482.8795166 0.89563751]	[303.19302368 585.42974854 0.88873124]	[498.18356323 380.2878418 0.81528282]	[531.61340332 482.86221313 0.86728626]	[544.36633301 585.58190918 0.90268588]	[452.05392456 552.13098145 0.73540282]	[413.56881714 549.49505615 0.73844242]	[421.15179443 652.17730713 0.85178208]	[444.37857056 759.91967773 0.83118546]	[493.06045532 557.18469238 0.68594491]	[498.22683716 695.74664307 0.82957584]	[5.05948303e+02 8.59972046e+02 7.81235397e-01]	[400.68798828 323.76358032 0.88671511]	[423.91870117 321.22045898 0.87683594]	[380.34375 318.52996826 0.79442894]	[446.9012146 313.40386963 0.80465233]	[5.05975830e+02 8.98498230e+02 6.99580252e-01]	[5.23941833e+02 8.93367493e+02 7.23803461e-01]	[5.03332153e+02 8.70297058e+02 7.15730548e-01]	[4.39188446e+02 8.11147156e+02 5.96899331e-01]	[4.21210754e+02 8.00972778e+02 6.31302118e-01]	[4.57206207e+02 7.65011414e+02 7.49974370e-01]
[416.14251709 339.17041016 0.92100793]	[426.44503784 382.83874512 0.85652959]	[359.63995361 387.88671875 0.8193748 ]	[321.24172974 482.91421509 0.88589841]	[303.19985962 585.48187256 0.88233054]	[498.25357056 382.7883606 0.80209529]	[534.09417725 482.94390869 0.85385531]	[544.37921143 588.01916504 0.89553791]	[454.5687561 552.0826416 0.73501843]	[416.02380371 547.02233887 0.74607599]	[421.14709473 652.19958496 0.84960192]	[444.38760376 759.91943359 0.82568783]	[495.59817505 554.66204834 0.68608469]	[498.27056885 695.73388672 0.8370257 ]	[5.05958221e+02 8.59996277e+02 7.77615488e-01]	[400.66500854 326.34954834 0.87239116]	[423.89196777 323.7494812 0.86585861]	[380.3447876 318.58843994 0.749659 ]	[446.90496826 313.48391724 0.81691438]	[5.05962250e+02 8.98504333e+02 7.05898941e-01]	[5.23959106e+02 8.93374146e+02 7.24299788e-01]	[5.03330200e+02 8.70325378e+02 7.16013670e-01]	[4.36665283e+02 8.11200867e+02 5.67551732e-01]	[4.18725311e+02 8.01000305e+02 6.09837890e-01]	[4.59625580e+02 7.65033264e+02 7.39729643e-01]
[418.53930664 341.76095581 0.88748389]	[428.91690063 385.3263855 0.84355074]	[359.66043091 390.45889282 0.81618464]	[321.27346802 482.93322754 0.87623823]	[303.23458862 585.58099365 0.86356616]	[498.24905396 382.83886719 0.79593998]	[534.09960938 485.37808228 0.84551501]	[544.37982178 588.08557129 0.88819647]	[454.60324097 552.08233643 0.73473454]	[416.05905151 547.01800537 0.74984032]	[421.1394043 652.20843506 0.84924847]	[444.39239502 759.88183594 0.82391 ]	[495.63220215 554.6651001 0.68647486]	[500.66577148 695.75 0.84896272]	[5.05961853e+02 8.59997070e+02 7.85448551e-01]	[400.71902466 333.91851807 0.88180649]	[423.91577148 331.38919067 0.86795175]	[380.35055542 318.65310669 0.7407335 ]	[446.94836426 313.50473022 0.80790848]	[5.08482971e+02 8.98494080e+02 6.97777689e-01]	[5.23980042e+02 8.93373840e+02 7.24475384e-01]	[5.03332855e+02 8.70330566e+02 7.29373932e-01]	[4.39146942e+02 8.08703064e+02 5.90706408e-01]	[4.18744720e+02 8.00943970e+02 6.24666691e-01]	[4.57218353e+02 7.64988037e+02 7.34593153e-01]
[418.59268188 341.8163147 0.89093685]	[428.94589233 387.86404419 0.83001482]	[359.68331909 392.99182129 0.81662929]	[323.72134399 482.95895386 0.86723566]	[303.25222778 585.59246826 0.86061949]	[500.65924072 385.32336426 0.79153788]	[534.18011475 487.93103027 0.82205081]	[544.39794922 588.11572266 0.88135326]	[454.5932312 552.09033203 0.73738694]	[416.06924438 547.01867676 0.75328469]	[418.79550171 652.15826416 0.85530347]	[444.39465332 759.88751221 0.8236115 ]	[495.59954834 554.66790771 0.68661475]	[500.67047119 693.25695801 0.84950477]	[5.05944092e+02 8.59964355e+02 7.90854096e-01]	[400.77563477 334.02975464 0.9013297 ]	[426.34353638 331.47421265 0.87371719]	[382.80273438 321.26635742 0.69133306]	[446.9302063 316.08334351 0.83923411]	[5.08455841e+02 8.98474487e+02 7.07686424e-01]	[5.23966492e+02 8.93354370e+02 7.31909871e-01]	[5.03325623e+02 8.70300415e+02 7.35739410e-01]	[4.39131592e+02 8.08698120e+02 5.85965931e-01]	[4.18737213e+02 8.00937073e+02 6.22769594e-01]	[4.59626617e+02 7.64981079e+02 7.35033393e-01]
[418.6277771 349.41937256 0.8789022 ]	[428.99383545 387.9440918 0.81964087]	[359.66201782 395.5100708 0.82282543]	[323.78231812 485.36898804 0.85843521]	[303.27038574 585.58520508 0.85895109]	[500.7008667 385.35839844 0.7946732 ]	[536.68395996 488.01556396 0.8176952 ]	[544.425354 590.60217285 0.87153441]	[454.625 552.07305908 0.7345323 ]	[416.08761597 546.99560547 0.75171858]	[421.16098022 654.68054199 0.85282016]	[444.40301514 757.31970215 0.82077414]	[495.62310791 554.67785645 0.68456942]	[500.69863892 693.19219971 0.86111963]	[5.05941772e+02 8.59962402e+02 7.90382087e-01]	[400.81851196 336.57299805 0.91159654]	[426.40863037 336.47396851 0.89625621]	[382.76721191 321.19287109 0.67995554]	[452.03469849 315.97192383 0.81041503]	[5.08517059e+02 8.98431152e+02 7.15673864e-01]	[5.26425110e+02 8.93323242e+02 7.39830196e-01]	[5.03292389e+02 8.70325012e+02 7.45245814e-01]	[4.39154144e+02 8.06123230e+02 6.35374069e-01]	[4.21233215e+02 7.95843323e+02 6.69546127e-01]	[4.59655579e+02 7.62450806e+02 7.33110547e-01]
[418.7449646 357.10900879 0.94453937]	[434.08279419 390.49575806 0.83609009]	[359.77450562 395.50357056 0.81079328]	[326.28094482 485.34960938 0.85437936]	[305.75787354 587.97332764 0.85494143]	[500.78961182 385.37225342 0.80613792]	[536.66955566 490.53869629 0.81026995]	[544.46966553 593.13787842 0.86084074]	[457.14071655 552.11608887 0.75264317]	[418.54449463 549.50134277 0.75445122]	[421.22579956 652.13165283 0.85541099]	[444.4269104 757.37219238 0.81445467]	[498.15222168 554.68920898 0.70133597]	[500.75701904 693.19555664 0.87332052]	[5.05964661e+02 8.59958740e+02 7.94745922e-01]	[403.30621338 341.71502686 0.8797338 ]	[428.99993896 339.20535278 0.89438802]	[387.90750122 333.98666382 0.47064409]	[454.59967041 318.55072021 0.83385777]	[5.08475372e+02 8.95921082e+02 7.36148298e-01]	[5.26408997e+02 8.93261475e+02 7.49228597e-01]	[5.03343750e+02 8.70293335e+02 7.61065483e-01]	[4.36675079e+02 8.08584717e+02 6.34675860e-01]	[4.21210663e+02 7.95873535e+02 6.58554554e-01]	[4.59668671e+02 7.62513367e+02 7.57979929e-01]
[421.14712524 357.18399048 0.94176692]	[434.11239624 390.46621704 0.83808434]	[359.80895996 393.07077026 0.80474979]	[326.28579712 485.35293579 0.85289323]	[305.78237915 587.97033691 0.85390323]	[500.81488037 385.35519409 0.81229347]	[536.69903564 490.52069092 0.81600022]	[544.45507812 593.16918945 0.86296588]	[457.16320801 552.06414795 0.75697488]	[418.56762695 547.01739502 0.76264048]	[421.23083496 649.67468262 0.85916722]	[444.42852783 757.32012939 0.81828672]	[498.16256714 554.65710449 0.70384216]	[500.78283691 690.70227051 0.8855018 ]	[5.05986725e+02 8.57407654e+02 7.98399925e-01]	[405.82296753 341.8114624 0.84371507]	[434.05447388 341.68707275 0.87525928]	[390.45855713 334.04296875 0.47089261]	[457.0864563 318.64706421 0.8371563 ]	[5.11012085e+02 8.93402954e+02 7.30225623e-01]	[5.26439026e+02 8.90781067e+02 7.38330007e-01]	[5.03341553e+02 8.70246826e+02 7.58187592e-01]	[4.39134766e+02 8.06104309e+02 6.44519985e-01]	[4.21222961e+02 7.95835327e+02 6.66680217e-01]	[4.59670990e+02 7.62482483e+02 7.54576921e-01]
[421.14187622 359.61245728 0.93332106]	[436.58154297 390.4553833 0.84699565]	[362.25097656 392.99996948 0.79591995]	[326.31243896 485.34490967 0.85350019]	[305.78921509 587.98510742 0.85356611]	[500.84017944 385.34234619 0.81654882]	[539.15899658 490.50878906 0.82020009]	[544.4574585 593.1595459 0.86242104]	[457.21206665 552.05047607 0.76462138]	[418.59655762 546.99151611 0.76753807]	[421.2260437 649.64294434 0.86675495]	[444.425354 757.34594727 0.82120216]	[498.2182312 554.66326904 0.71155667]	[500.77902222 693.1829834 0.87992245]	[5.06000854e+02 8.57429688e+02 7.92901814e-01]	[405.84020996 344.29019165 0.83257031]	[434.10568237 341.80392456 0.86650878]	[3.90513306e+02 3.34046967e+02 3.82790059e-01]	[457.18838501 318.7723999 0.84638536]	[5.11083801e+02 8.93354492e+02 7.28226006e-01]	[5.26473511e+02 8.90737854e+02 7.29906738e-01]	[5.03337921e+02 8.70272156e+02 7.53824651e-01]	[4.39127777e+02 8.06073303e+02 6.58702850e-01]	[4.21216797e+02 7.95805420e+02 6.77052796e-01]	[459.66043091 762.51544189 0.76601189]
[418.80383301 359.69607544 0.92559314]	[436.65808105 387.94064331 0.85590392]	[362.3293457 390.48599243 0.78350949]	[326.36419678 482.95687866 0.85274667]	[305.77636719 587.9720459 0.85563385]	[500.88552856 385.31259155 0.82154942]	[539.19567871 490.4916687 0.8271383 ]	[544.46246338 593.13977051 0.86251146]	[459.60974121 552.0803833 0.77174979]	[418.61602783 546.99682617 0.76663953]	[421.24905396 649.67718506 0.85973966]	[444.43389893 757.35473633 0.8217991 ]	[498.27124023 554.69360352 0.71708322]	[500.80334473 693.19671631 0.87843698]	[5.08444641e+02 8.57465027e+02 7.86487877e-01]	[403.39511108 346.82171631 0.81908232]	[434.1211853 344.30709839 0.85669595]	[3.90494751e+02 3.36509857e+02 2.70675123e-01]	[457.20181274 321.19262695 0.83677429]	[5.13629822e+02 8.93316833e+02 7.34106362e-01]	[5.26510315e+02 8.90698181e+02 7.27743804e-01]	[5.03351257e+02 8.70293274e+02 7.56431222e-01]	[4.36688141e+02 8.06134155e+02 6.41486943e-01]	[4.21213104e+02 7.95846313e+02 6.66478813e-01]	[459.65887451 764.96704102 0.77440029]
[421.16156006 359.73617554 0.92781794]	[439.09011841 387.89328003 0.87049049]	[364.80993652 387.92419434 0.77770269]	[328.83917236 482.93850708 0.85383153]	[303.27581787 585.54425049 0.87066829]	[503.27896118 385.31878662 0.82342362]	[539.23510742 490.48703003 0.83456808]	[544.49438477 593.13110352 0.85613418]	[459.61026001 552.07556152 0.77547532]	[418.63647461 546.99133301 0.77047831]	[421.25769043 649.68109131 0.85949296]	[444.43267822 757.34790039 0.82285982]	[498.25949097 554.69818115 0.71808076]	[500.8265686 693.20788574 0.87515372]	[5.08441345e+02 8.59939209e+02 7.85562098e-01]	[405.83279419 346.86062622 0.80825025]	[436.59655762 346.84414673 0.85529464]	[3.92979462e+02 3.36521667e+02 1.98406145e-01]	[459.61437988 321.17782593 0.84959024]	[5.13590271e+02 8.93340149e+02 7.30476499e-01]	[5.26488464e+02 8.90722961e+02 7.30833769e-01]	[5.03353851e+02 8.70292419e+02 7.50357330e-01]	[4.39136444e+02 8.06124329e+02 6.39812350e-01]	[4.21227600e+02 7.95857483e+02 6.60070240e-01]	[459.65887451 762.51068115 0.77237356]
[421.24945068 359.79180908 0.9212324 ]	[439.10671997 387.94094849 0.86793464]	[364.80886841 390.43066406 0.77748901]	[328.85818481 482.88528442 0.86034775]	[300.77584839 585.46112061 0.88882977]	[503.31665039 385.35546875 0.81881046]	[539.30761719 490.51168823 0.84946537]	[544.52581787 593.13439941 0.8509534 ]	[459.65206909 552.06732178 0.78210968]	[418.66357422 546.97369385 0.77364379]	[421.25939941 649.68322754 0.85843939]	[444.42727661 757.37243652 0.82318795]	[500.67486572 557.17797852 0.72562426]	[500.83673096 693.20953369 0.8718428 ]	[5.08449890e+02 8.59950439e+02 7.85077751e-01]	[408.40319824 349.41342163 0.80586892]	[439.06561279 349.37619019 0.87076247]	[3.95510498e+02 3.36521790e+02 2.68310487e-01]	[459.64208984 321.16744995 0.85847294]	[5.13611084e+02 8.93296631e+02 7.30856478e-01]	[5.26494629e+02 8.90688049e+02 7.27571189e-01]	[5.03355774e+02 8.70304688e+02 7.51475096e-01]	[4.39134003e+02 8.06129700e+02 6.39126778e-01]	[4.21226257e+02 7.95860107e+02 6.57631397e-01]	[459.65499878 764.96643066 0.78061855]
[421.24780273 359.79220581 0.92133594]	[439.10336304 387.91317749 0.86907738]	[364.8102417 390.42315674 0.7774334 ]	[328.85668945 482.87176514 0.8608799 ]	[300.77416992 585.47790527 0.88786983]	[503.30578613 385.32452393 0.82298213]	[539.30297852 490.49978638 0.84876597]	[544.52111816 593.12487793 0.85185266]	[459.65026855 552.06396484 0.78249121]	[418.66326904 546.96936035 0.7753318 ]	[421.25744629 649.68457031 0.85873878]	[444.43157959 757.37060547 0.8231439 ]	[500.66891479 554.70214844 0.72466958]	[500.8397522 693.22021484 0.87190604]	[5.08455627e+02 8.59938843e+02 7.86202729e-01]	[408.40097046 349.41168213 0.8054443 ]	[439.06488037 349.37698364 0.87096715]	[3.95511047e+02 3.36521667e+02 2.65061200e-01]	[459.63949585 321.16821289 0.85779351]	[5.13619751e+02 8.93286377e+02 7.34472454e-01]	[5.26495422e+02 8.90682922e+02 7.30533957e-01]	[5.03358734e+02 8.70296631e+02 7.53889799e-01]	[4.39134674e+02 8.06119751e+02 6.38182104e-01]	[4.21230621e+02 7.95852417e+02 6.56765044e-01]	[459.66152954 764.96398926 0.77863169]
[421.21209717 359.77850342 0.92425627]	[439.16744995 387.91378784 0.88072276]	[364.85202026 387.94311523 0.77465236]	[328.8861084 482.84188843 0.86345661]	[300.75024414 585.46289062 0.89449209]	[503.35861206 385.36465454 0.81508398]	[541.71887207 490.53961182 0.86046803]	[544.54089355 593.1607666 0.85152692]	[459.69390869 552.07263184 0.7877661 ]	[418.68536377 546.96533203 0.77547872]	[421.27154541 649.62860107 0.8668108 ]	[444.40875244 757.37438965 0.82570946]	[500.72061157 557.18780518 0.73440361]	[500.85498047 695.7479248 0.86945981]	[5.08482788e+02 8.59989502e+02 7.83831477e-01]	[405.88916016 349.37268066 0.80318356]	[439.06436157 349.37319946 0.86059397]	[3.93024658e+02 3.36514160e+02 1.71374798e-01]	[459.6887207 318.71365356 0.87354082]	[5.13637024e+02 8.93304749e+02 7.27587879e-01]	[5.26519348e+02 8.90707031e+02 7.25911975e-01]	[5.03375854e+02 8.70330017e+02 7.54062295e-01]	[4.36677002e+02 8.08563477e+02 6.42260611e-01]	[4.21204163e+02 7.95857422e+02 6.61851883e-01]	[459.65322876 764.97253418 0.78224063]
[421.30331421 359.79421997 0.91586065]	[439.19311523 385.40338135 0.88232964]	[367.38659668 385.39047241 0.77855164]	[328.88967896 482.79046631 0.86743987]	[300.70205688 585.36138916 0.90397739]	[503.38525391 385.33453369 0.81530166]	[541.7512207 490.51504517 0.8681125 ]	[546.9276123 595.6786499 0.84842575]	[459.71408081 552.059021 0.78953838]	[418.6960144 546.95251465 0.77676481]	[421.25012207 649.58776855 0.87444031]	[444.40914917 757.37640381 0.82631671]	[500.75167847 557.18139648 0.73783016]	[500.87033081 695.74456787 0.87140626]	[5.08512787e+02 8.62494324e+02 7.81632841e-01]	[408.46948242 349.41513062 0.8021397 ]	[439.14404297 349.38677979 0.879089 ]	[3.95555511e+02 3.34052765e+02 2.65734315e-01]	[459.72229004 318.71716309 0.87125599]	[5.16173523e+02 8.93313782e+02 7.26784945e-01]	[5.29007751e+02 8.90707764e+02 7.17100799e-01]	[5.03373260e+02 8.72722534e+02 7.59670496e-01]	[4.39136810e+02 8.08585999e+02 6.37390733e-01]	[4.21223511e+02 7.95892761e+02 6.53895259e-01]	[459.64541626 764.95739746 0.7886613 ]
[421.35272217 359.7822876 0.91196972]	[439.24383545 387.85424805 0.88592726]	[369.92593384 385.34439087 0.78316772]	[328.84677124 482.76953125 0.86997533]	[298.23654175 582.98632812 0.90650302]	[503.42318726 385.37695312 0.80661261]	[541.79650879 490.543396 0.88050318]	[546.96807861 595.72668457 0.85219216]	[459.77307129 552.09631348 0.79683232]	[418.74267578 546.97491455 0.77676696]	[421.27560425 649.61004639 0.86929804]	[444.42996216 757.38739014 0.82274801]	[500.81326294 557.23065186 0.75167924]	[503.24508667 698.35443115 0.86574709]	[5.08517456e+02 8.62514587e+02 7.84113765e-01]	[411.01022339 349.42364502 0.80453193]	[439.18106079 349.41586304 0.88798362]	[3.95643829e+02 3.34044037e+02 2.87010670e-01]	[459.76904297 321.17617798 0.86857826]	[5.16140442e+02 8.93291748e+02 7.16898739e-01]	[5.28982178e+02 8.90698181e+02 7.12491333e-01]	[5.03384186e+02 8.72732361e+02 7.53990769e-01]	[4.39165771e+02 8.06123718e+02 6.47504330e-01]	[4.21241486e+02 7.95846680e+02 6.65904939e-01]	[459.66952515 764.96405029 0.79251295]
[421.32214355 359.77746582 0.91501701]	[439.25256348 387.86791992 0.88611346]	[369.93222046 385.35882568 0.78244615]	[326.3331604 482.72613525 0.87629187]	[298.15936279 582.86743164 0.90982962]	[503.43869019 385.37420654 0.80407357]	[541.81341553 490.55249023 0.88293493]	[546.98358154 598.24725342 0.86183572]	[459.84701538 552.11047363 0.80130208]	[421.15557861 546.97717285 0.77665567]	[421.30453491 649.58111572 0.87085438]	[444.43725586 757.3661499 0.82310909]	[500.87106323 557.25482178 0.7593655 ]	[503.28982544 700.90332031 0.86711919]	[5.08551849e+02 8.62511719e+02 7.81128705e-01]	[410.97116089 349.402771 0.80518186]	[439.16030884 349.42153931 0.8817091 ]	[3.95605316e+02 3.33978485e+02 2.09138826e-01]	[459.80084229 321.21130371 0.86255163]	[5.13641846e+02 8.93315796e+02 7.02669322e-01]	[5.26519470e+02 8.90733337e+02 7.11405039e-01]	[5.03428223e+02 8.72718933e+02 7.43651509e-01]	[4.36687378e+02 8.08573975e+02 6.44773543e-01]	[4.21219788e+02 7.95856201e+02 6.64710701e-01]	[459.67269897 764.95825195 0.7939347 ]
[421.32141113 359.73800659 0.9223752 ]	[439.27124023 387.85745239 0.88580704]	[369.97091675 385.35803223 0.78211063]	[323.79663086 482.72763062 0.88698226]	[298.05328369 582.80267334 0.91364628]	[503.45733643 385.38320923 0.79916745]	[541.83013916 490.53967285 0.8865416 ]	[547.01446533 598.24456787 0.8594197 ]	[462.21569824 552.08636475 0.80035609]	[421.20474243 546.93988037 0.77838945]	[423.78237915 649.64483643 0.84534317]	[444.44491577 757.37713623 0.82457912]	[500.89349365 557.22631836 0.75886112]	[503.27008057 698.34936523 0.87106907]	[5.11016968e+02 8.62557007e+02 7.81545401e-01]	[410.97064209 346.86862183 0.80656129]	[439.17715454 349.36517334 0.87983048]	[3.95624725e+02 3.33990448e+02 1.56176358e-01]	[462.19082642 321.16665649 0.87196726]	[5.16131592e+02 8.93350708e+02 6.92935288e-01]	[5.28980286e+02 8.90762146e+02 6.99151874e-01]	[5.03436432e+02 8.72744568e+02 7.40070343e-01]	[4.36690186e+02 8.08607788e+02 6.36055291e-01]	[4.21218445e+02 7.95884583e+02 6.64956331e-01]	[459.65029907 764.97540283 0.79266959]
[423.84872437 359.75027466 0.89159042]	[439.32028198 387.88217163 0.88452655]	[372.50747681 385.34487915 0.78762877]	[321.18807983 480.18994141 0.89173913]	[292.95022583 577.72564697 0.8509149 ]	[505.92242432 387.88626099 0.78626341]	[541.88793945 490.53759766 0.8885653 ]	[547.07385254 598.22924805 0.84735835]	[462.2901001 552.06787109 0.80075842]	[421.26119995 544.49993896 0.77697653]	[423.90911865 652.17315674 0.81651348]	[446.91546631 757.34277344 0.82452947]	[503.30450439 557.22821045 0.75921559]	[503.27624512 695.81939697 0.87504399]	[5.11059753e+02 8.65121399e+02 7.86029816e-01]	[416.03518677 349.36727905 0.81373286]	[439.29803467 349.38891602 0.8947348 ]	[3.98258698e+02 3.34056335e+02 2.40306288e-01]	[462.2661438 321.24276733 0.84929949]	[5.16184204e+02 8.93336914e+02 6.85292423e-01]	[5.29031494e+02 8.90753967e+02 6.83914840e-01]	[5.03440918e+02 8.72844971e+02 7.18619168e-01]	[4.36666473e+02 8.08601501e+02 6.47870243e-01]	[4.21189911e+02 7.95849915e+02 6.65295303e-01]	[459.6895752 764.95910645 0.80376393]
[426.38101196 359.71166992 0.88037425]	[441.68161011 385.40353394 0.8863737 ]	[372.51898193 385.31307983 0.78788155]	[318.73303223 477.67202759 0.88622236]	[282.70941162 572.62677002 0.82744139]	[505.943573 385.40463257 0.78862035]	[541.91369629 490.52261353 0.89099544]	[549.51184082 598.24639893 0.84596312]	[462.31848145 552.13574219 0.80023152]	[421.30117798 546.94433594 0.76862633]	[423.90484619 654.71234131 0.81399852]	[446.89230347 757.34020996 0.82787561]	[503.33163452 559.73999023 0.76728636]	[503.28158569 695.75598145 0.87980169]	[5.13591614e+02 8.65117737e+02 7.90266037e-01]	[416.13330078 346.85400391 0.82620907]	[441.69766235 346.85498047 0.89445496]	[4.00659576e+02 3.34006317e+02 3.20434809e-01]	[462.35223389 321.16461182 0.84852564]	[5.18681213e+02 8.93273193e+02 6.96875632e-01]	[5.29068481e+02 8.90696045e+02 6.84074759e-01]	[5.03461731e+02 8.72839111e+02 7.18978941e-01]	[4.39128601e+02 8.08578735e+02 6.64270997e-01]	[4.21218414e+02 7.95855408e+02 6.77223325e-01]	[459.66619873 762.50701904 0.79862189]
[428.90863037 359.68981934 0.88241279]	[441.71218872 385.37081909 0.89218777]	[375.01733398 382.83221436 0.80429572]	[318.67797852 475.08123779 0.86827344]	[277.67181396 567.46643066 0.88541496]	[505.99429321 385.39355469 0.78382206]	[541.92919922 490.50134277 0.89135027]	[549.53717041 598.27154541 0.84711814]	[462.3359375 554.61761475 0.80041385]	[421.30532837 546.94226074 0.77016395]	[423.90515137 654.6986084 0.81422138]	[446.92520142 757.3293457 0.82515633]	[503.35964966 559.76489258 0.76845169]	[503.3192749 698.32513428 0.87498784]	[5.13644226e+02 8.65131836e+02 7.87445486e-01]	[418.56890869 346.8241272 0.8427192 ]	[441.75274658 344.3588562 0.89940709]	[4.00726135e+02 3.34010864e+02 3.19875240e-01]	[462.41687012 321.19851685 0.83351517]	[5.18685303e+02 8.93280273e+02 6.71117425e-01]	[5.29065674e+02 8.90705627e+02 6.74945772e-01]	[5.05927612e+02 8.72820740e+02 7.03561783e-01]	[4.39133820e+02 8.08601929e+02 6.63334608e-01]	[4.21220306e+02 7.95864807e+02 6.71719790e-01]	[459.70120239 762.50567627 0.79906887]
[428.91812134 359.68832397 0.88227165]	[441.71401978 385.36514282 0.89316428]	[375.03381348 382.84231567 0.80691075]	[318.67791748 475.08120728 0.86794531]	[277.67398071 567.46514893 0.88623053]	[506.00332642 385.37612915 0.78517622]	[541.92974854 490.50390625 0.89159292]	[549.54083252 598.2578125 0.84448892]	[462.33627319 552.12658691 0.80011082]	[421.30627441 546.93212891 0.77119249]	[423.91424561 654.67932129 0.81343281]	[446.92510986 757.32244873 0.82533288]	[503.36358643 559.74755859 0.76595008]	[503.32723999 698.32647705 0.87617904]	[5.13638367e+02 8.67574036e+02 7.88774133e-01]	[418.57226562 346.82467651 0.84308732]	[441.7572937 344.35806274 0.89968657]	[4.00724365e+02 3.34016235e+02 3.21547210e-01]	[462.41506958 321.19909668 0.83324331]	[5.18673340e+02 8.93277771e+02 6.62507355e-01]	[5.29039856e+02 8.90708862e+02 6.73810422e-01]	[5.05933289e+02 8.72831299e+02 7.00422406e-01]	[4.39140320e+02 8.08597717e+02 6.64045691e-01]	[4.21230225e+02 7.95865967e+02 6.73298955e-01]	[459.69473267 762.4989624 0.7967329 ]
[426.45248413 359.5675354 0.88360089]	[441.73364258 385.37060547 0.89254349]	[375.05065918 382.83804321 0.80376327]	[318.59988403 467.49887085 0.87468141]	[275.08325195 564.87408447 0.91243231]	[508.47885132 385.39730835 0.77748775]	[541.95715332 490.53393555 0.88992226]	[549.54425049 598.25732422 0.84275568]	[462.34851074 552.11871338 0.79784942]	[421.32196045 544.50830078 0.76990306]	[423.91540527 654.69433594 0.81274688]	[446.9342041 757.32373047 0.82269865]	[503.3633728 559.75549316 0.76665175]	[503.3348999 698.3269043 0.87329692]	[5.16112732e+02 8.67586365e+02 7.81845450e-01]	[416.16650391 341.75643921 0.86126542]	[441.74328613 341.80426025 0.90841281]	[4.00711639e+02 3.31423798e+02 2.93075055e-01]	[462.44387817 321.14630127 0.82862401]	[5.16153015e+02 8.93227539e+02 6.26147628e-01]	[5.26503479e+02 8.90690674e+02 6.60234928e-01]	[5.05982361e+02 8.72831543e+02 6.73143089e-01]	[4.39156799e+02 8.08555786e+02 6.63674116e-01]	[4.21243103e+02 7.95816162e+02 6.73723519e-01]	[459.69619751 762.51531982 0.79645348]
[434.06088257 359.62033081 0.88925463]	[441.80465698 385.33505249 0.89328849]	[375.1109314 382.77163696 0.81542712]	[316.02090454 462.39102173 0.9084965 ]	[259.71102905 554.6953125 0.83865297]	[511.03005981 387.89013672 0.77058721]	[544.31469727 490.55282593 0.88846099]	[549.5802002 598.2791748 0.83994561]	[462.36593628 552.11364746 0.79269964]	[421.3543396 544.48181152 0.7679764 ]	[426.34246826 652.18347168 0.8145417 ]	[446.94143677 754.82745361 0.82374948]	[503.36703491 559.76696777 0.76350904]	[503.35220337 698.37438965 0.86621302]	[5.16128662e+02 8.67602051e+02 7.89467692e-01]	[418.71276855 341.82440186 0.85414523]	[441.92593384 341.82342529 0.876665 ]	[4.00836945e+02 3.28940002e+02 2.99169421e-01]	[464.96218872 318.69845581 0.81150568]	[5.13609558e+02 8.90731506e+02 6.29608393e-01]	[5.26420471e+02 8.88208069e+02 6.58197403e-01]	[5.08440643e+02 8.72795593e+02 6.78367794e-01]	[4.39156281e+02 8.06117554e+02 6.55217409e-01]	[4.21238739e+02 7.95794495e+02 6.74710393e-01]	[459.72058105 762.47821045 0.79276901]
[434.06130981 359.62298584 0.88916582]	[441.80380249 385.33377075 0.89351118]	[375.10858154 382.77313232 0.81459403]	[316.01931763 462.39279175 0.90781182]	[259.7131958 554.69586182 0.83863217]	[511.03060913 387.88751221 0.77065521]	[544.31665039 490.55056763 0.88822162]	[549.57940674 598.27954102 0.83995634]	[462.36404419 552.11248779 0.79324013]	[421.35205078 544.47973633 0.76850694]	[426.34332275 652.18121338 0.81480867]	[446.94018555 754.82556152 0.8240329 ]	[503.36523438 559.76672363 0.76401335]	[503.35183716 698.3737793 0.86643064]	[5.16128540e+02 8.67601746e+02 7.89440334e-01]	[418.71966553 344.23776245 0.85365576]	[441.92715454 341.82550049 0.8762207 ]	[4.00837494e+02 3.28941650e+02 2.99149841e-01]	[464.96322632 318.69943237 0.8111577 ]	[5.13609741e+02 8.90732056e+02 6.29565239e-01]	[5.26420227e+02 8.88208984e+02 6.58342123e-01]	[5.08440613e+02 8.72795898e+02 6.78594708e-01]	[4.39157898e+02 8.06117004e+02 6.55676186e-01]	[4.21239594e+02 7.95794739e+02 6.75213337e-01]	[459.71862793 762.47625732 0.79258341]
[434.05792236 359.62002563 0.88859922]	[441.80606079 385.33181763 0.89353514]	[375.11587524 382.7678833 0.81592023]	[316.01797485 462.38766479 0.90763015]	[259.71746826 554.69696045 0.83740956]	[511.03158569 387.88894653 0.77037472]	[544.31866455 490.55599976 0.88813853]	[549.57757568 598.28039551 0.84001946]	[462.36709595 552.1161499 0.79261267]	[421.3527832 544.48168945 0.76817828]	[426.34524536 652.17596436 0.8152591 ]	[446.94418335 754.83105469 0.82271022]	[503.36868286 559.76885986 0.76366532]	[503.35055542 698.37994385 0.86689508]	[5.16126221e+02 8.67602844e+02 7.88677216e-01]	[418.7097168 341.82382202 0.85387659]	[441.92352295 341.82437134 0.8770476 ]	[4.00837250e+02 3.28936066e+02 2.91278869e-01]	[464.96533203 318.69839478 0.81178933]	[5.13597107e+02 8.90732544e+02 6.26547277e-01]	[5.26411682e+02 8.88212463e+02 6.57347322e-01]	[5.08442963e+02 8.72793945e+02 6.76654935e-01]	[4.39154266e+02 8.06121460e+02 6.53441250e-01]	[4.21237671e+02 7.95796265e+02 6.72130644e-01]	[459.72268677 762.48443604 0.79238981]
[436.62063599 359.63803101 0.90386039]	[441.81167603 385.34008789 0.89139116]	[377.51730347 382.79443359 0.81624842]	[313.49682617 462.21411133 0.88949585]	[257.08108521 546.91931152 0.89899862]	[511.02319336 387.8659668 0.77298141]	[544.32946777 490.48556519 0.88976234]	[549.60351562 598.28717041 0.83640295]	[462.37646484 552.12207031 0.79143959]	[421.36956787 544.49481201 0.76427329]	[423.89971924 652.11987305 0.82254773]	[446.94952393 754.82806396 0.82336676]	[503.37210083 559.77099609 0.76592165]	[503.36315918 698.34509277 0.86212057]	[5.16115112e+02 8.67633972e+02 7.80787587e-01]	[421.19561768 344.30056763 0.85186875]	[444.41931152 341.83129883 0.86197942]	[403.2744751 333.95077515 0.42209929]	[467.46212769 318.69522095 0.79438454]	[5.08504211e+02 8.90750366e+02 6.06135368e-01]	[5.23908447e+02 8.90669678e+02 6.53479517e-01]	[5.08489624e+02 8.72807495e+02 6.56071901e-01]	[4.39145691e+02 8.08606445e+02 6.46245360e-01]	[4.21234558e+02 7.95859680e+02 6.60051942e-01]	[459.71231079 762.46740723 0.79301137]
[436.6499939 359.59472656 0.90931815]	[441.83483887 385.32632446 0.89096314]	[377.55407715 380.34646606 0.82786441]	[305.82449341 454.61499023 0.81137794]	[246.77856445 536.72460938 0.8263998 ]	[511.04837036 387.91574097 0.7714166 ]	[544.33441162 488.02386475 0.8891471 ]	[549.58898926 598.26861572 0.83564365]	[462.39199829 554.63977051 0.78729612]	[421.38400269 546.92590332 0.75775003]	[423.82141113 647.14190674 0.85737067]	[446.93170166 754.82092285 0.82634866]	[503.38635254 559.8182373 0.76624417]	[503.36450195 695.72906494 0.86080235]	[5.18664001e+02 8.65096313e+02 7.75101542e-01]	[421.24420166 341.82421875 0.86063355]	[444.44277954 341.79214478 0.86730492]	[4.03370331e+02 3.31472748e+02 3.11492234e-01]	[472.53671265 318.70211792 0.80033511]	[5.05984650e+02 8.90752808e+02 6.28947973e-01]	[5.23898743e+02 8.90688049e+02 6.90430284e-01]	[5.16136475e+02 8.72721924e+02 6.41425610e-01]	[4.39157043e+02 8.08609619e+02 6.66073322e-01]	[4.21227417e+02 7.95862366e+02 6.69230998e-01]	[459.70812988 762.46081543 0.79701626]
[436.70053101 357.21691895 0.91247118]	[441.85931396 382.85037231 0.89582288]	[377.597229 380.27978516 0.83784521]	[303.26678467 446.88302612 0.81644887]	[239.12718201 524.00048828 0.86965448]	[511.03894043 387.88812256 0.7717095 ]	[544.33056641 487.96340942 0.89551884]	[549.55352783 595.74920654 0.83158165]	[462.38171387 552.10327148 0.78750461]	[421.39413452 544.47119141 0.76107544]	[423.81445312 647.12915039 0.86103117]	[446.9602356 754.82861328 0.82085657]	[503.35888672 559.7666626 0.76234329]	[503.39599609 693.24578857 0.85802162]	[5.18685852e+02 8.59963318e+02 7.66276956e-01]	[421.31964111 341.77786255 0.86439866]	[446.90872192 341.7494812 0.87014383]	[4.05884918e+02 3.31484497e+02 2.79377818e-01]	[472.58578491 318.70294189 0.79364979]	[5.08457520e+02 8.88176575e+02 5.97823024e-01]	[5.23932678e+02 8.88116211e+02 6.65886700e-01]	[5.16144470e+02 8.70236938e+02 6.33065939e-01]	[4.36680878e+02 8.08661438e+02 6.49139404e-01]	[4.21196350e+02 7.95883911e+02 6.57093167e-01]	[459.75131226 762.48126221 0.79690325]
[439.22018433 357.14685059 0.93067575]	[441.8651123 382.77301025 0.90310639]	[377.60089111 380.18740845 0.84147525]	[300.65213013 439.1171875 0.85990202]	[233.86825562 503.46707153 0.8650043 ]	[511.07049561 387.89456177 0.77123362]	[544.32879639 487.92837524 0.90095872]	[549.49371338 593.17297363 0.83214289]	[462.32797241 552.12506104 0.79112339]	[421.34698486 544.50219727 0.76269948]	[423.84494019 649.60162354 0.84722346]	[446.95785522 754.80706787 0.82399976]	[503.31674194 559.78778076 0.76393688]	[503.42443848 700.8951416 0.85248935]	[5.18742188e+02 8.54889099e+02 8.10364008e-01]	[423.87072754 341.76025391 0.85391867]	[452.01217651 341.68569946 0.86420834]	[411.01055908 331.431427 0.43791971]	[472.58364868 318.6244812 0.79413158]	[5.18767151e+02 8.85607666e+02 6.24478936e-01]	[5.34136414e+02 8.77971924e+02 6.68770015e-01]	[5.13592346e+02 8.70116089e+02 6.66503489e-01]	[4.39134277e+02 8.08557129e+02 6.64085150e-01]	[4.21222321e+02 7.95822205e+02 6.72207355e-01]	[459.74560547 762.44274902 0.80193263]
[441.69329834 357.15274048 0.92155325]	[441.84442139 380.33969116 0.90797156]	[377.54959106 380.12365723 0.83517361]	[298.11309814 428.96783447 0.83494776]	[228.80064392 493.11148071 0.80686498]	[511.09182739 387.85671997 0.77070707]	[544.31707764 485.44570923 0.91083419]	[547.05328369 593.10180664 0.83669001]	[462.2885437 552.06433105 0.79921377]	[421.32449341 544.4730835 0.77736986]	[423.91308594 649.56207275 0.84251857]	[446.93411255 754.82037354 0.82598948]	[503.28378296 559.72363281 0.76254648]	[503.43328857 698.2991333 0.84322679]	[5.21172058e+02 8.54818909e+02 8.24846745e-01]	[426.43017578 341.78417969 0.84111273]	[457.0708313 341.69836426 0.8803525 ]	[413.53527832 328.90576172 0.56757987]	[475.1121521 318.57467651 0.77979052]	[5.21301819e+02 8.83032532e+02 5.98559380e-01]	[5.36732239e+02 8.75430786e+02 6.70626462e-01]	[5.16122253e+02 8.67653076e+02 6.47193968e-01]	[4.39114838e+02 8.08566345e+02 6.57809317e-01]	[4.21195312e+02 7.95834473e+02 6.70409739e-01]	[459.71972656 762.48858643 0.80687177]
[441.78302002 357.05279541 0.92979807]	[441.84768677 380.22381592 0.91431516]	[377.5657959 377.61489868 0.82101107]	[298.05276489 421.22781372 0.87420207]	[218.52865601 480.28900146 0.86917377]	[511.03781128 385.34085083 0.77918863]	[544.30200195 482.90841675 0.93075526]	[547.05584717 587.987854 0.86171478]	[462.28451538 549.56549072 0.79974359]	[421.32305908 544.46337891 0.77434498]	[428.92211914 649.57189941 0.83010769]	[446.95285034 757.32788086 0.81962073]	[503.28039551 557.23223877 0.76205683]	[503.39730835 690.66027832 0.86081707]	[5.18778137e+02 8.52221924e+02 8.40336144e-01]	[428.99246216 341.68511963 0.85340369]	[457.15524292 339.23883057 0.90999788]	[416.02764893 328.84375 0.58224106]	[475.11203003 318.58526611 0.75213563]	[5.21351685e+02 8.75343384e+02 6.08378947e-01]	[5.36728333e+02 8.72793579e+02 6.81554615e-01]	[5.13636353e+02 8.59987549e+02 6.22841001e-01]	[4.39140045e+02 8.08608948e+02 6.44375622e-01]	[4.21191803e+02 7.95866211e+02 6.59828246e-01]	[459.70202637 764.98638916 0.81095159]
[441.87216187 356.96939087 0.91839457]	[441.88101196 377.7454834 0.90430498]	[377.58306885 375.07873535 0.79454434]	[295.62780762 416.11172485 0.83505559]	[215.99362183 464.90847778 0.84530443]	[511.06192017 382.78991699 0.79402214]	[544.31237793 482.88269043 0.93312377]	[547.04034424 585.48907471 0.8836863 ]	[462.31015015 549.49023438 0.80801862]	[421.32681274 544.38543701 0.78187442]	[434.08108521 644.52984619 0.85342658]	[446.88400269 757.30670166 0.82313812]	[503.32174683 557.17877197 0.76320672]	[503.38427734 688.03271484 0.8901509 ]	[5.18709839e+02 8.49779236e+02 8.13964367e-01]	[434.02493286 339.21871948 0.87441331]	[459.59805298 339.14929199 0.93287843]	[416.11532593 323.74261475 0.58049673]	[475.15899658 318.59747314 0.74373037]	[5.21279724e+02 8.72885742e+02 5.91859519e-01]	[5.34182129e+02 8.72728882e+02 6.60860240e-01]	[5.11081482e+02 8.57403015e+02 6.06756091e-01]	[4.39238708e+02 8.06134460e+02 6.64858997e-01]	[4.21236694e+02 7.95839172e+02 6.84764802e-01]	[459.63232422 764.96484375 0.79743534]
[444.36129761 354.44671631 0.86458933]	[444.29421997 377.57446289 0.88686574]	[377.65936279 372.45175171 0.78341931]	[295.56448364 403.35089111 0.82996923]	[213.46781921 454.54931641 0.8284784 ]	[511.09295654 380.20907593 0.81427306]	[544.3192749 480.33621216 0.92742777]	[547.03271484 582.92089844 0.89332753]	[462.29199219 546.96228027 0.81634301]	[421.32043457 544.32641602 0.78378528]	[436.61373901 644.43493652 0.87023377]	[446.87649536 759.88323975 0.81557953]	[503.30847168 552.09393311 0.75851458]	[503.37243652 685.43347168 0.89579481]	[5.16175110e+02 8.47097351e+02 7.79858828e-01]	[436.54907227 339.06134033 0.8822946 ]	[459.71588135 336.67874146 0.94443977]	[418.62445068 318.68692017 0.59797782]	[480.12130737 316.09335327 0.80227458]	[5.16165100e+02 8.72693787e+02 6.20028496e-01]	[5.28978333e+02 8.70182678e+02 6.66517973e-01]	[5.08525787e+02 8.52244934e+02 6.70841455e-01]	[4.39173950e+02 8.08649536e+02 6.50047779e-01]	[4.21174927e+02 7.98390137e+02 6.62589312e-01]	[459.62567139 765.05914307 0.81574035]
[444.31793213 344.28833008 0.86505377]	[444.32019043 375.01885986 0.86832887]	[377.66900635 364.8203125 0.79612941]	[295.52420044 398.19393921 0.87008572]	[213.46899414 439.184021 0.86944014]	[513.6270752 377.71884155 0.81575239]	[544.33184814 477.6867981 0.90540153]	[547.02813721 580.28979492 0.8816027 ]	[462.24383545 544.41784668 0.83748949]	[421.24758911 541.83648682 0.79588258]	[436.69442749 644.37695312 0.8727318 ]	[446.86361694 759.88781738 0.81807292]	[503.29418945 549.49914551 0.76779217]	[503.36221313 682.87408447 0.88032645]	[5.13617371e+02 8.41977722e+02 7.73812890e-01]	[436.58215332 334.06790161 0.85964739]	[459.69940186 334.05596924 0.9149099 ]	[418.72494507 316.09436035 0.60583979]	[480.13973999 313.53543091 0.79797578]	[5.21275330e+02 8.70170837e+02 6.88813269e-01]	[5.36676208e+02 8.65112122e+02 6.84621215e-01]	[5.03460632e+02 8.52174683e+02 7.08926320e-01]	[4.39167725e+02 8.08574341e+02 6.52642846e-01]	[4.21199585e+02 7.95859924e+02 6.71239316e-01]	[457.21200562 765.07110596 0.82105571]
[444.44293213 341.72479248 0.864528 ]	[444.38659668 367.39810181 0.84502304]	[377.73147583 362.206604 0.82604438]	[295.62683105 390.50109863 0.81707239]	[213.45819092 423.79714966 0.8532989 ]	[516.17163086 375.09362793 0.79998082]	[544.35870361 475.11077881 0.89063776]	[547.0168457 570.04217529 0.85173613]	[459.83676147 541.91052246 0.83927572]	[421.20501709 541.7265625 0.77997839]	[439.12832642 641.82281494 0.8612802 ]	[444.43753052 757.38580322 0.81308043]	[500.87393188 544.48278809 0.77515191]	[503.36358643 677.83441162 0.85874939]	[5.16145081e+02 8.31789734e+02 8.18500996e-01]	[436.64028931 331.49255371 0.8476603 ]	[459.80377197 331.44589233 0.89989966]	[418.75622559 313.51638794 0.62637603]	[480.18615723 308.38964844 0.7860083 ]	[5.16150818e+02 8.59991821e+02 6.42596543e-01]	[5.29038818e+02 8.54908081e+02 6.97632074e-01]	[5.08496765e+02 8.42043579e+02 6.38138831e-01]	[4.39225555e+02 8.06031982e+02 6.42406821e-01]	[4.21253662e+02 7.93314148e+02 6.89526737e-01]	[457.21365356 765.07775879 0.80423129]
[452.04632568 336.69467163 0.89007819]	[446.87130737 362.25820923 0.86540514]	[380.15582275 357.2159729 0.83535272]	[295.50476074 380.26617432 0.87622625]	[213.40280151 416.0687561 0.84447414]	[518.69146729 374.96884155 0.79852688]	[544.38043213 467.40124512 0.89710188]	[547.01934814 564.94763184 0.89340085]	[459.77255249 539.30023193 0.8233251 ]	[418.77597046 536.68707275 0.75290668]	[439.15716553 639.33251953 0.86096668]	[444.41506958 759.86956787 0.81457603]	[500.82952881 541.83349609 0.78202325]	[503.33721924 667.51495361 0.8979519 ]	[5.16141296e+02 8.29087769e+02 8.06656361e-01]	[439.19515991 323.75259399 0.86684525]	[462.28396606 321.27389526 0.91467971]	[421.18286133 308.37854004 0.68072253]	[480.31427002 300.67929077 0.81894886]	[5.13649292e+02 8.54845886e+02 6.97176933e-01]	[5.29035950e+02 8.52316101e+02 7.46724904e-01]	[5.08507904e+02 8.31852051e+02 6.63270056e-01]	[4.39261017e+02 8.06006897e+02 6.67508602e-01]	[4.21273682e+02 7.93311584e+02 7.10119307e-01]	[457.18597412 765.08172607 0.78311181]
[457.10583496 336.44900513 0.88792408]	[446.97003174 359.56716919 0.87211239]	[382.75057983 354.52352905 0.79051107]	[295.51602173 377.5383606 0.86130893]	[213.39852905 400.8727417 0.84779412]	[518.65692139 362.32434082 0.80568254]	[544.42956543 462.25405884 0.93092519]	[547.06085205 562.25500488 0.88815796]	[459.74908447 534.1439209 0.7944634 ]	[418.74365234 529.04382324 0.75150406]	[439.1958313 636.78131104 0.85928053]	[444.36447144 757.36749268 0.81872481]	[500.78384399 536.70361328 0.7548691 ]	[503.35650635 665.06433105 0.88779461]	[5.16222778e+02 8.21474121e+02 7.87081480e-01]	[441.74191284 318.71112061 0.92193103]	[462.4079895 318.64245605 0.94820487]	[421.36749268 300.70669556 0.72092611]	[482.72781372 298.15686035 0.77789384]	[5.18728210e+02 8.49704102e+02 7.65294194e-01]	[5.31624390e+02 8.47118225e+02 7.32982516e-01]	[5.11011444e+02 8.31641907e+02 6.70049310e-01]	[4.39228943e+02 8.06132935e+02 6.81749165e-01]	[4.21227417e+02 7.95846008e+02 7.09387422e-01]	[457.10101318 765.05462646 0.77408361]
[457.09024048 336.44799805 0.88342488]	[446.96466064 359.56997681 0.87265742]	[382.73330688 354.52914429 0.79013199]	[295.51394653 377.5430603 0.86216474]	[213.41369629 400.86831665 0.85167253]	[518.66339111 362.32647705 0.80660957]	[544.43408203 462.26147461 0.92886335]	[547.06140137 562.25701904 0.88774502]	[459.75744629 534.1484375 0.79477543]	[418.74981689 529.04412842 0.75037515]	[439.20220947 636.76257324 0.85865486]	[444.34466553 757.34887695 0.82030809]	[500.79586792 536.70751953 0.75609207]	[503.35317993 665.06665039 0.88774848]	[5.16213989e+02 8.21484131e+02 7.87483037e-01]	[441.73071289 318.71069336 0.92017847]	[462.39505005 318.64434814 0.9498052 ]	[421.36975098 300.70471191 0.71661186]	[482.73052979 298.14840698 0.79090405]	[5.18715027e+02 8.49704834e+02 7.61646509e-01]	[5.31602539e+02 8.47122742e+02 7.31472671e-01]	[5.08527466e+02 8.31658752e+02 6.71969116e-01]	[4.39237793e+02 8.06124207e+02 6.86967731e-01]	[4.21233734e+02 7.95839661e+02 7.12674320e-01]	[454.64770508 765.05316162 0.77444941]
[459.59500122 326.35778809 0.85306525]	[446.97473145 354.54779053 0.84624618]	[380.26373291 341.82705688 0.79791492]	[298.121521 367.35153198 0.80807936]	[213.52015686 398.04156494 0.87082136]	[518.69934082 359.61611938 0.8352356 ]	[544.47918701 457.15133667 0.88770419]	[549.50067139 552.11553955 0.82894367]	[459.70733643 526.4967041 0.79715687]	[418.72891235 526.40032959 0.76738191]	[439.20440674 634.19665527 0.86459059]	[444.31311035 754.84387207 0.82844698]	[500.72958374 528.99798584 0.74763876]	[503.2980957 657.25030518 0.87187207]	[513.62646484 811.15270996 0.82894284]	[441.83145142 316.04415894 0.900985 ]	[464.90979004 315.98971558 0.89776224]	[423.77548218 295.60565186 0.72017962]	[482.93597412 292.92279053 0.74478877]	[5.18762817e+02 8.36945068e+02 7.69224107e-01]	[5.36660217e+02 8.31880859e+02 7.92826056e-01]	[5.05896912e+02 8.18930603e+02 7.13214934e-01]	[4.39217621e+02 8.03564026e+02 7.15001106e-01]	[4.21234985e+02 7.93295288e+02 7.29252756e-01]	[4.54593964e+02 7.65038940e+02 7.47196674e-01]
[459.65872192 318.70855713 0.91571033]	[454.56759644 344.34057617 0.82604367]	[382.85760498 339.1300354 0.81182688]	[298.08404541 359.56246948 0.87799448]	[215.96806335 385.33309937 0.8387925 ]	[518.79290771 357.01278687 0.83506709]	[544.49981689 449.4854126 0.85889137]	[549.52624512 544.44927979 0.87226731]	[459.73440552 523.86901855 0.83890104]	[418.79037476 523.83227539 0.79896659]	[439.15524292 631.60522461 0.86717355]	[444.34371948 757.3302002 0.82616454]	[500.70184326 523.87072754 0.78939658]	[503.26815796 647.00732422 0.90407318]	[5.13565613e+02 8.06070312e+02 8.02638054e-01]	[441.89279175 310.89746094 0.85313481]	[467.43795776 308.36083984 0.84452623]	[423.87637329 292.97000122 0.72931391]	[482.96853638 287.81311035 0.74819058]	[5.18713135e+02 8.31811768e+02 7.43245244e-01]	[5.31609375e+02 8.29276855e+02 7.38611579e-01]	[5.03461121e+02 8.11286682e+02 7.55024791e-01]	[4.39271698e+02 8.03514282e+02 7.23793864e-01]	[4.21299286e+02 7.93278564e+02 7.38641083e-01]	[4.54595703e+02 7.67513367e+02 7.50276625e-01]
[462.26217651 316.05999756 0.92575967]	[454.5954895 339.18457031 0.87350321]	[385.31329346 336.45556641 0.78722566]	[298.05325317 357.01211548 0.85970896]	[215.99212646 380.18496704 0.88119358]	[521.29785156 351.9284668 0.80902618]	[546.94396973 441.85705566 0.89110833]	[552.05163574 541.73724365 0.86454928]	[459.6725769 521.23651123 0.82642317]	[418.70605469 521.21618652 0.78739893]	[439.09591675 626.59381104 0.89327371]	[444.34228516 757.3772583 0.82234406]	[500.66217041 521.24780273 0.77246964]	[503.28649902 641.86743164 0.88221872]	[5.11042236e+02 8.00940918e+02 7.83563912e-01]	[446.95870972 300.69094849 0.84535533]	[475.13641357 298.21255493 0.86719435]	[426.4395752 285.29986572 0.73030168]	[485.43380737 277.6897583 0.66728735]	[5.18738464e+02 8.31631714e+02 7.53289223e-01]	[5.34105225e+02 8.29092834e+02 7.31280982e-01]	[5.03404144e+02 8.11158325e+02 7.55278945e-01]	[4.39303864e+02 8.03485596e+02 7.17250705e-01]	[4.21316803e+02 7.93264771e+02 7.28835583e-01]	[4.54582764e+02 7.67580750e+02 7.55082786e-01]
[459.84448242 313.48065186 0.90549946]	[454.60324097 336.51416016 0.85533333]	[382.83139038 326.28994751 0.7683472 ]	[300.68948364 346.86767578 0.77608073]	[216.13076782 377.53109741 0.87027758]	[521.29144287 339.24005127 0.83899063]	[547.02661133 439.16607666 0.89046562]	[552.09014893 531.6048584 0.81593633]	[459.65841675 516.18768311 0.79472023]	[418.70330811 518.66955566 0.77217138]	[436.67367554 626.54949951 0.89016843]	[444.33547974 759.86676025 0.82523191]	[500.66558838 516.12255859 0.74053782]	[503.2940979 636.73553467 0.87215376]	[508.51580811 790.70318604 0.83163631]	[446.90805054 298.10766602 0.86649084]	[475.09194946 298.01437378 0.88153738]	[426.45217896 277.67739868 0.66378593]	[487.9737854 275.01889038 0.7316736 ]	[5.13640930e+02 8.24051880e+02 7.22619116e-01]	[5.29037354e+02 8.16372620e+02 7.35571027e-01]	[5.03369659e+02 7.98412109e+02 7.43145943e-01]	[4.39235840e+02 8.03535522e+02 7.27304220e-01]	[4.21248352e+02 7.93299072e+02 7.30787456e-01]	[4.54572205e+02 7.67638733e+02 7.64728546e-01]
[464.94042969 295.5965271 0.90264332]	[457.17755127 318.724823 0.88805455]	[385.38137817 315.92788696 0.78489053]	[300.69717407 336.61730957 0.86283809]	[218.60922241 364.82315063 0.82901782]	[523.85302734 333.94094849 0.81040019]	[549.58258057 423.77996826 0.83952212]	[554.67810059 521.3480835 0.85814708]	[459.66098022 503.32562256 0.81183195]	[418.62792969 503.41119385 0.77650738]	[436.69824219 626.40771484 0.89202189]	[444.35046387 757.34899902 0.8275196 ]	[500.72058105 500.87271118 0.78584611]	[503.2784729 626.51391602 0.90442657]	[505.99005127 780.41888428 0.81099534]	[454.61801147 280.26196289 0.84584928]	[480.21240234 277.72042847 0.92059237]	[431.53503418 267.33776855 0.71524858]	[490.50964355 259.6769104 0.57575506]	[5.11078857e+02 8.11308289e+02 7.94279635e-01]	[5.26500549e+02 8.08715271e+02 7.89965868e-01]	[503.3190918 790.59350586 0.81730646]	[4.41709351e+02 8.00974426e+02 7.45053649e-01]	[4.21310608e+02 7.93222961e+02 7.46830463e-01]	[454.60153198 767.61645508 0.77448773]
[467.40029907 295.48028564 0.88049257]	[457.21228027 316.05523682 0.88915694]	[387.93521118 308.32131958 0.75274366]	[300.69299316 336.47695923 0.84474659]	[221.09599304 362.27740479 0.83225024]	[523.8536377 321.20050049 0.83147871]	[554.62078857 418.79937744 0.86547333]	[557.24969482 513.60253906 0.81995827]	[459.63369751 500.68539429 0.79570258]	[418.5920105 500.76864624 0.77497798]	[436.67010498 623.9932251 0.89618874]	[444.34881592 754.79821777 0.83320534]	[500.70159912 498.21429443 0.76441741]	[503.27911377 623.89050293 0.90625346]	[505.95739746 772.72924805 0.83585274]	[457.07235718 280.10421753 0.86188442]	[480.27758789 277.5668335 0.93126607]	[434.06323242 259.64279175 0.69301814]	[493.05984497 254.57192993 0.513412 ]	[5.08526398e+02 8.11220581e+02 7.78726459e-01]	[5.26434814e+02 8.08592651e+02 7.64800072e-01]	[5.03307617e+02 7.85543396e+02 7.82440662e-01]	[4.41728271e+02 7.98389038e+02 7.40544677e-01]	[4.21316040e+02 7.90766785e+02 7.60189414e-01]	[454.64682007 767.55029297 0.77011257]
[464.8999939 282.69046021 0.85275126]	[459.64855957 313.41390991 0.87817436]	[390.4197998 300.63327026 0.79094845]	[303.2590332 331.46984863 0.78160155]	[221.17114258 362.22439575 0.82587779]	[523.89154053 318.54888916 0.85804015]	[557.15948486 416.08679199 0.82659423]	[559.74621582 505.87503052 0.86662304]	[459.66934204 495.60516357 0.77647102]	[418.67407227 498.16516113 0.76786959]	[439.05599976 623.85650635 0.88344014]	[444.42199707 752.30737305 0.83142447]	[500.71871948 490.55953979 0.74673742]	[503.29083252 613.69024658 0.87080199]	[505.89599609 770.23120117 0.85152668]	[454.61663818 274.87634277 0.87032604]	[480.1991272 272.40881348 0.90071344]	[434.10324097 254.42208862 0.70605975]	[495.5881958 251.86473083 0.65876663]	[5.08523956e+02 8.08760925e+02 7.47527599e-01]	[5.26463867e+02 8.06097046e+02 7.15185940e-01]	[5.00845184e+02 7.83004517e+02 7.71269441e-01]	[4.41777618e+02 7.95873474e+02 7.61132717e-01]	[4.23779144e+02 7.90720398e+02 7.60552347e-01]	[457.1529541 767.49926758 0.77826911]
[467.46218872 277.54443359 0.89380336]	[459.66918945 300.72363281 0.89402455]	[387.88885498 295.60131836 0.79942602]	[308.33551025 326.3175354 0.77944428]	[226.26216125 362.20474243 0.81833029]	[523.94561768 313.51019287 0.81871951]	[557.18084717 405.90045166 0.8087886 ]	[559.80584717 503.38766479 0.88762748]	[459.72283936 490.4916687 0.78200966]	[418.74542236 495.61642456 0.75880527]	[439.08569336 621.38751221 0.88027245]	[446.87130737 752.30102539 0.82501715]	[500.7605896 485.38235474 0.77172136]	[503.2975769 608.50726318 0.90338397]	[503.43045044 770.12902832 0.87052655]	[457.12329102 264.73974609 0.84782499]	[480.32583618 259.72592163 0.90040737]	[436.5791626 249.32963562 0.70273292]	[495.66424561 241.68002319 0.58708984]	[5.05955719e+02 8.11116699e+02 7.26661265e-01]	[5.26416382e+02 8.06123962e+02 7.09347725e-01]	[500.72344971 777.91986084 0.78668714]	[4.41795135e+02 7.98349731e+02 7.62876391e-01]	[4.23808136e+02 7.90732056e+02 7.59005845e-01]	[457.20648193 767.49957275 0.77968442]
[469.95773315 274.99578857 0.88971788]	[459.75247192 298.0921936 0.91925967]	[392.98532104 292.89550781 0.77035058]	[310.87023926 321.2723999 0.79988033]	[231.39622498 359.81469727 0.84695435]	[526.42126465 305.8369751 0.79136503]	[557.20727539 400.8175354 0.85689193]	[562.24371338 500.77233887 0.89862978]	[459.78536987 482.89297485 0.80342489]	[418.79360962 487.94247437 0.75389814]	[439.13781738 621.33905029 0.87776327]	[446.8767395 752.29919434 0.8274982 ]	[500.81826782 480.33312988 0.79014075]	[503.3710022 608.49822998 0.89959377]	[503.39480591 767.54351807 0.86935031]	[457.16796875 259.64102173 0.88032472]	[480.34048462 257.09475708 0.94463545]	[436.56906128 244.2068634 0.70481282]	[495.59057617 236.48362732 0.58618814]	[5.05912476e+02 8.08526672e+02 7.46640682e-01]	[5.23967163e+02 8.00910339e+02 6.97494030e-01]	[498.2605896 772.75445557 0.80807531]	[4.41813873e+02 7.95815918e+02 7.70058811e-01]	[4.23834808e+02 7.90691284e+02 7.65599072e-01]	[457.21090698 767.49273682 0.78627491]
[467.46047974 272.41055298 0.85308212]	[459.80715942 295.51425171 0.9184891 ]	[395.50262451 285.27035522 0.77283323]	[308.37350464 321.23922729 0.81494921]	[233.88952637 362.21261597 0.86334342]	[526.50787354 300.64987183 0.81260729]	[559.72668457 398.26928711 0.89007843]	[562.38305664 495.62460327 0.87013668]	[459.81710815 480.29821777 0.82018769]	[421.17504883 482.89190674 0.77020735]	[439.19223022 618.77703857 0.86460865]	[444.41799927 754.76916504 0.82116807]	[500.83911133 477.71826172 0.77745974]	[503.36355591 605.91955566 0.92356801]	[503.29684448 764.99255371 0.84727234]	[457.12850952 257.02081299 0.89337575]	[480.33395386 254.57495117 0.94194078]	[436.64486694 236.5395813 0.70118511]	[498.12875366 233.90098572 0.65122676]	[5.05895111e+02 8.06047058e+02 7.92794466e-01]	[5.23922546e+02 7.95811340e+02 7.60131240e-01]	[495.64788818 770.23620605 0.78204191]	[4.41810089e+02 7.93356323e+02 7.81174004e-01]	[4.23840210e+02 7.90680725e+02 7.72742510e-01]	[457.12780762 767.55322266 0.79330671]
[467.40206909 262.23114014 0.82995468]	[462.19192505 292.9083252 0.8946017 ]	[395.50234985 280.19586182 0.79313451]	[310.9354248 321.22674561 0.82148409]	[233.95437622 362.3465271 0.84676063]	[529.03155518 298.04669189 0.82562041]	[562.20953369 395.60839844 0.87510473]	[562.4786377 487.96292114 0.87476146]	[462.21893311 477.73443604 0.79719543]	[421.19638062 482.77084351 0.77344739]	[439.21200562 616.24029541 0.85073245]	[444.43881226 752.24908447 0.83156109]	[503.30722046 475.07940674 0.75279558]	[503.36679077 603.371521 0.93133754]	[500.87750244 752.30029297 0.85211426]	[457.07510376 254.38742065 0.87190056]	[480.28921509 251.9312439 0.91191965]	[436.61495972 233.85404968 0.68280482]	[498.14260864 228.83215332 0.67872095]	[5.03419647e+02 7.95892517e+02 7.78273225e-01]	[5.21407959e+02 7.90690369e+02 7.87221730e-01]	[493.13113403 767.51062012 0.77641517]	[4.41847534e+02 7.93340393e+02 7.76719034e-01]	[4.23886444e+02 7.90666626e+02 7.77708232e-01]	[457.13589478 765.04840088 0.79640067]
[467.42047119 257.11611938 0.88904381]	[462.24649048 282.7572937 0.88382781]	[395.54354858 277.62664795 0.82497704]	[313.46166992 321.18658447 0.83503741]	[236.54345703 364.84637451 0.8522805 ]	[529.00244141 293.01629639 0.81006235]	[562.31781006 385.39526367 0.87397969]	[564.86126709 482.9258728 0.90525132]	[462.35046387 477.62557983 0.78311926]	[421.28973389 480.22738647 0.75610507]	[439.2355957 616.26556396 0.84864599]	[444.4319458 749.7755127 0.84693098]	[503.46194458 472.55810547 0.74360842]	[503.35995483 603.36773682 0.93259048]	[500.8949585 749.75891113 0.87332696]	[457.15142822 246.83448792 0.85237122]	[480.30249023 246.75382996 0.89211243]	[439.0696106 231.36056519 0.74640858]	[498.15872192 226.26890564 0.67320353]	[503.3114624 793.24987793 0.83051085]	[521.3069458 788.2121582 0.8209182]	[4.95670929e+02 7.64971375e+02 7.47656345e-01]	[4.44308075e+02 7.93306763e+02 7.88255513e-01]	[4.26380188e+02 7.90650879e+02 7.88354695e-01]	[457.12536621 762.51226807 0.79875833]
[467.42440796 257.11032104 0.88936204]	[462.24194336 282.76068115 0.88351828]	[395.53884888 277.63278198 0.82352436]	[313.46261597 321.18572998 0.83555275]	[236.5151825 364.87588501 0.84990311]	[529.00109863 293.01376343 0.80921096]	[562.31488037 385.39996338 0.87220556]	[564.85290527 482.91949463 0.90573007]	[462.35699463 477.62493896 0.78167629]	[421.29879761 480.23016357 0.75498724]	[439.23379517 618.76696777 0.85370505]	[444.42877197 749.77502441 0.84789068]	[503.46643066 472.5552063 0.7426849 ]	[503.36001587 603.36462402 0.93279636]	[500.89154053 749.76916504 0.87209707]	[457.15570068 246.83084106 0.85322875]	[480.30383301 246.75009155 0.89203805]	[439.06860352 231.36672974 0.74976927]	[498.15298462 226.26057434 0.67105258]	[503.31445312 793.24432373 0.82793617]	[521.30462646 788.21350098 0.81968248]	[4.95659546e+02 7.64983643e+02 7.48308122e-01]	[4.41885651e+02 7.93318970e+02 7.84781158e-01]	[4.26364716e+02 7.90655457e+02 7.82817304e-01]	[457.12939453 762.51342773 0.80107188]
[472.54553223 254.56071472 0.89123982]	[462.26312256 280.18887329 0.90567845]	[393.05456543 277.53411865 0.82136023]	[315.97781372 321.17019653 0.85474372]	[236.61410522 372.48782349 0.84644794]	[529.0725708 287.88259888 0.78340012]	[562.37487793 382.79528809 0.90886009]	[564.99139404 482.72515869 0.90746456]	[462.44909668 477.62432861 0.77178496]	[423.78845215 480.18353271 0.73756313]	[439.22592163 618.765625 0.84496129]	[444.415802 749.76855469 0.84695095]	[505.88516235 475.10302734 0.74052894]	[503.3757019 603.44061279 0.93266332]	[500.87841797 749.66473389 0.88847578]	[459.65002441 241.64691162 0.86626351]	[482.76049805 239.07830811 0.92397034]	[439.0970459 223.68228149 0.73478067]	[498.25097656 216.07771301 0.64686608]	[503.3369751 790.79095459 0.82065475]	[521.30682373 788.11914062 0.81182122]	[4.95648682e+02 7.59933350e+02 7.33430088e-01]	[4.41842346e+02 7.95794983e+02 7.70329356e-01]	[4.23877289e+02 7.90688477e+02 7.76256979e-01]	[457.12496948 762.4901123 0.80570722]
[470.01461792 254.44558716 0.87933612]	[462.3611145 277.6802063 0.91394883]	[395.61880493 275.07281494 0.8326565 ]	[316.11999512 321.17160034 0.86643559]	[241.6317749 377.52770996 0.84678251]	[531.60821533 282.74246216 0.78590119]	[562.44281006 380.23590088 0.92707336]	[567.49139404 480.25393677 0.88758802]	[464.86209106 472.57888794 0.74498332]	[423.81097412 477.62423706 0.71138281]	[439.25231934 616.26177979 0.83614641]	[444.41482544 749.75030518 0.84741819]	[505.99447632 472.52056885 0.71348989]	[503.36813354 603.49639893 0.93002975]	[500.86968994 749.70635986 0.88551593]	[457.21765137 239.07461548 0.87872595]	[482.72317505 236.58610535 0.95025492]	[439.10934448 218.65490723 0.72668767]	[500.67608643 215.92059326 0.7653538 ]	[503.28793335 790.82446289 0.83179659]	[521.28668213 788.15753174 0.81924886]	[4.95640320e+02 7.62469177e+02 7.39045680e-01]	[4.41834839e+02 7.93350647e+02 7.72791803e-01]	[4.23868744e+02 7.90669189e+02 7.72887588e-01]	[457.12747192 762.48712158 0.80048692]
[469.98886108 249.34112549 0.83122361]	[464.84710693 275.08578491 0.90136611]	[398.14157104 272.48840332 0.82134348]	[318.77093506 326.28875732 0.83169138]	[254.41331482 385.29681396 0.85041422]	[536.65802002 277.63241577 0.82259792]	[564.92242432 377.56796265 0.90970057]	[570.1038208 477.61306763 0.83760279]	[467.46777344 467.42300415 0.72710383]	[428.94094849 470.02075195 0.68291914]	[439.33215332 608.60705566 0.8430348 ]	[444.37698364 749.76049805 0.84692299]	[511.03039551 464.88024902 0.71636832]	[503.34417725 605.94476318 0.92072129]	[503.26235962 749.68847656 0.87721545]	[459.62490845 234.07078552 0.90372825]	[482.73806763 233.98365784 0.95703995]	[439.3230896 215.92457581 0.63267928]	[500.82662964 213.35430908 0.83302069]	[503.27639771 793.26733398 0.84235501]	[521.30712891 788.21337891 0.81394225]	[4.95690094e+02 7.62457581e+02 7.25917220e-01]	[4.41874603e+02 7.95804260e+02 7.58736074e-01]	[4.23877289e+02 7.90707153e+02 7.69342005e-01]	[457.08700562 762.49963379 0.78478307]
[472.59674072 246.77175903 0.80702645]	[467.41775513 274.99432373 0.88202477]	[400.63024902 272.41452026 0.81849551]	[323.7868042 328.92410278 0.81183553]	[257.05636597 393.05407715 0.85672414]	[539.21173096 277.55319214 0.83485335]	[564.95855713 377.55389404 0.90342677]	[575.16882324 475.06399536 0.81522453]	[472.51464844 467.45056152 0.71522605]	[431.55889893 472.53652954 0.68499988]	[441.66421509 611.09796143 0.83597285]	[444.39492798 749.71313477 0.85229599]	[513.61706543 464.88311768 0.71248025]	[503.42294312 605.90771484 0.91650605]	[503.25857544 749.71203613 0.87299854]	[459.73452759 233.97187805 0.88280433]	[482.83200073 233.88647461 0.91762573]	[441.69647217 213.40411377 0.64697289]	[503.25866699 208.27435303 0.78279173]	[503.31561279 793.24682617 0.85442352]	[521.31713867 788.20227051 0.8230685 ]	[4.95679230e+02 7.62496155e+02 7.32350171e-01]	[4.41871490e+02 7.95831360e+02 7.61273086e-01]	[4.23884979e+02 7.90707947e+02 7.60869145e-01]	[457.11123657 759.95318604 0.78190428]
[475.17422485 241.6391449 0.8444171 ]	[467.49331665 274.92501831 0.86764109]	[400.67410278 269.91485596 0.8176406 ]	[331.43334961 331.43029785 0.82008022]	[262.19537354 398.14141846 0.85321355]	[541.70672607 275.10684204 0.8513338 ]	[565.02008057 375.0340271 0.87458324]	[580.26434326 470.01559448 0.8313961 ]	[475.14883423 467.42034912 0.72016972]	[436.59515381 470.03921509 0.70307398]	[441.73519897 608.61431885 0.8482036 ]	[444.41647339 749.72253418 0.85035503]	[516.19927979 464.85406494 0.71940625]	[503.48452759 605.98602295 0.8955254 ]	[503.24746704 749.73950195 0.8706817 ]	[459.83700562 233.85351562 0.90068913]	[482.918396 231.3664093 0.90999812]	[441.79772949 213.31962585 0.70186949]	[503.30151367 203.23126221 0.79247093]	[503.34796143 793.33203125 0.84456575]	[521.3515625 790.58361816 0.82809007]	[4.95657135e+02 7.64957031e+02 7.23390281e-01]	[4.41869293e+02 7.95834961e+02 7.70492733e-01]	[4.23895294e+02 7.90697327e+02 7.61917055e-01]	[457.12634277 759.95404053 0.77993792]
[477.71890259 239.2028656 0.84994519]	[472.54852295 274.88952637 0.85059279]	[400.74111938 269.92504883 0.81347233]	[336.49807739 336.44564819 0.88017225]	[274.92074585 403.25473022 0.87179548]	[541.8182373 275.06759644 0.85843527]	[567.46655273 375.00585938 0.85864979]	[582.73742676 475.07983398 0.8466357 ]	[477.67977905 470.00094604 0.72381353]	[439.07260132 475.08572388 0.71688694]	[441.75814819 613.64544678 0.84041226]	[444.44235229 749.74884033 0.846762 ]	[518.7366333 467.44784546 0.71718311]	[505.89538574 606.11108398 0.87123758]	[503.33016968 754.81445312 0.84238106]	[462.27130127 233.83705139 0.88419276]	[485.37814331 231.32879639 0.87612927]	[441.87982178 213.33326721 0.70610595]	[503.35971069 203.1390686 0.81311929]	[503.43069458 798.434021 0.80425322]	[523.83276367 790.75720215 0.79588091]	[4.98186920e+02 7.67583374e+02 7.62733102e-01]	[4.41832367e+02 7.95822876e+02 7.68750131e-01]	[4.23847046e+02 7.90688477e+02 7.60875821e-01]	[457.17172241 762.4677124 0.77670473]
[477.71380615 239.18458557 0.8496269 ]	[477.61590576 274.90509033 0.87206841]	[403.28274536 269.91610718 0.80492234]	[339.16131592 336.63320923 0.90808403]	[277.58947754 413.51779175 0.86494493]	[544.3069458 275.08023071 0.8516652 ]	[570.11981201 377.48739624 0.84887373]	[582.82867432 475.10025024 0.85641432]	[477.73376465 472.60128784 0.72662163]	[439.11495972 477.64428711 0.73174131]	[441.79827881 616.18927002 0.83910751]	[444.43231201 749.78411865 0.84566486]	[518.78198242 472.54876709 0.71505821]	[505.96044922 613.67718506 0.83206463]	[503.35150146 764.9666748 0.85577613]	[462.28939819 231.40483093 0.876737 ]	[485.4128418 231.33087158 0.86645687]	[441.91662598 210.89311218 0.69306403]	[503.43859863 200.6496582 0.79143977]	[503.36477661 806.02423096 0.8170014 ]	[5.23800110e+02 7.95818604e+02 7.72830665e-01]	[498.25375366 770.14031982 0.8043977 ]	[4.41805054e+02 7.95873108e+02 7.61193931e-01]	[4.23801361e+02 7.90705750e+02 7.56306827e-01]	[457.16830444 764.97290039 0.77638328]
[480.1315918 241.70314026 0.83640772]	[480.17230225 274.92575073 0.90520537]	[405.89962769 272.41104126 0.78605348]	[344.27069092 339.20977783 0.86263514]	[290.38418579 418.68560791 0.86031723]	[544.47283936 275.06085205 0.84221876]	[577.70849609 377.48876953 0.85535061]	[582.96875 472.56842041 0.86094975]	[480.17797852 475.09674072 0.74273205]	[439.1882019 477.64971924 0.74457204]	[441.81463623 616.27709961 0.83819818]	[444.40899658 752.17205811 0.84999883]	[521.25775146 472.5769043 0.73011386]	[506.01071167 616.24664307 0.82730377]	[503.35583496 764.97399902 0.85527223]	[462.31057739 231.43991089 0.86731541]	[485.50308228 231.36439514 0.85021591]	[444.36984253 213.38391113 0.51561981]	[505.9899292 200.6264801 0.7864635]	[5.03357025e+02 8.06008301e+02 7.90924311e-01]	[5.23816284e+02 7.95798706e+02 7.63092697e-01]	[498.25177002 770.1373291 0.80202419]	[4.41808929e+02 7.95818909e+02 7.69102037e-01]	[4.23813538e+02 7.90669617e+02 7.66189337e-01]	[457.12969971 764.98236084 0.77294719]
[482.75765991 241.66818237 0.86264288]	[480.33560181 274.95791626 0.9215104 ]	[413.52688599 272.43707275 0.78688633]	[352.01950073 341.79251099 0.83336437]	[298.02572632 423.85946655 0.89211166]	[547.04174805 275.09759521 0.83224231]	[577.76470947 375.04641724 0.8500607 ]	[585.39123535 472.60952759 0.86375082]	[480.29727173 475.0993042 0.75152159]	[439.26449585 477.62588501 0.73932683]	[441.83450317 616.24914551 0.837219 ]	[444.40786743 752.17822266 0.84934103]	[521.36737061 472.58322144 0.73892111]	[513.60394287 616.20233154 0.80600041]	[503.37631226 765.04510498 0.85344398]	[464.93783569 233.83786011 0.84973705]	[495.68862915 231.33262634 0.85423177]	[446.94039917 213.47569275 0.60014093]	[508.53955078 203.1651001 0.74809158]	[5.03341583e+02 8.06055237e+02 7.90107429e-01]	[5.23863831e+02 7.95855408e+02 7.59811580e-01]	[500.69519043 770.20568848 0.79324919]	[4.41801727e+02 7.95845459e+02 7.55272210e-01]	[4.23789459e+02 7.90678162e+02 7.60948777e-01]	[457.11999512 764.98779297 0.7654106 ]
[482.83605957 241.61904907 0.87576008]	[482.87963867 274.88638306 0.90899527]	[418.59039307 269.88293457 0.8042838 ]	[357.20141602 346.89065552 0.86855483]	[308.39385986 434.11724854 0.82789791]	[552.09545898 275.08258057 0.82803762]	[580.36987305 374.99728394 0.86726177]	[585.48590088 470.03643799 0.86544275]	[482.81689453 472.5788269 0.74906969]	[441.71502686 475.11901855 0.72901297]	[441.84558105 618.74420166 0.83754605]	[444.38449097 752.18511963 0.85063505]	[523.89050293 472.56420898 0.727305 ]	[518.6451416 613.63348389 0.82042164]	[503.39816284 765.05670166 0.85766327]	[467.47946167 231.41355896 0.84105915]	[498.2098999 231.33399963 0.88121718]	[452.05490112 213.39007568 0.52776939]	[516.13165283 208.28504944 0.73220694]	[5.03325104e+02 8.06060364e+02 7.96704352e-01]	[5.23849976e+02 7.95872681e+02 7.62160182e-01]	[500.72583008 770.20227051 0.81264997]	[4.41778473e+02 7.95851624e+02 7.45782495e-01]	[4.21356598e+02 7.90680664e+02 7.54931688e-01]	[457.11468506 765.00738525 0.76526743]
[485.36425781 239.13191223 0.88016552]	[485.35266113 272.48861694 0.88774705]	[418.69989014 267.36431885 0.81593531]	[362.19561768 351.95812988 0.84733665]	[318.6317749 439.2432251 0.91112912]	[554.67364502 274.99084473 0.82575321]	[582.8604126 372.4899292 0.88210112]	[585.5380249 472.53048706 0.86470944]	[482.91885376 472.54321289 0.74598092]	[441.83428955 472.60159302 0.72608155]	[441.86795044 616.28088379 0.83993232]	[444.36795044 752.20275879 0.85107815]	[523.98046875 472.53341675 0.72609127]	[518.77130127 611.08239746 0.84532553]	[503.42959595 765.06866455 0.85119045]	[475.12142944 231.39712524 0.85706818]	[500.67581177 231.30982971 0.8948276 ]	[457.17370605 213.44317627 0.67339128]	[513.62390137 208.26164246 0.72871244]	[5.03315918e+02 8.06043945e+02 7.98716903e-01]	[5.23851868e+02 7.95873108e+02 7.60932207e-01]	[500.7673645 770.22705078 0.80393785]	[4.41794098e+02 7.95872864e+02 7.40946472e-01]	[4.21355988e+02 7.90703796e+02 7.47641802e-01]	[4.57084656e+02 7.65038757e+02 7.56491542e-01]
[482.94674683 239.10317993 0.88436472]	[485.487854 272.43695068 0.86881709]	[421.15206909 267.31524658 0.81400508]	[372.47787476 356.97982788 0.85231596]	[334.04318237 444.34597778 0.85954875]	[559.72753906 274.91616821 0.82370836]	[582.9598999 372.5012207 0.89417076]	[585.56890869 472.52267456 0.85973412]	[482.97601318 472.537323 0.73965853]	[441.90560913 472.58618164 0.7199409 ]	[441.89779663 616.25970459 0.83904982]	[444.37841797 752.2366333 0.84893608]	[526.39886475 472.53341675 0.72028309]	[521.16906738 613.62695312 0.84211808]	[503.41949463 765.0423584 0.85229331]	[475.11672974 231.3062439 0.83165181]	[500.67861938 228.86569214 0.88867867]	[459.63882446 210.91467285 0.65819836]	[518.65679932 203.16625977 0.75583804]	[5.03300385e+02 8.06031616e+02 8.05408478e-01]	[5.23828979e+02 7.95861816e+02 7.73207903e-01]	[500.76669312 770.1998291 0.8181479 ]	[4.41771240e+02 7.98353699e+02 7.43234694e-01]	[4.21351746e+02 7.90742981e+02 7.54497170e-01]	[4.57096527e+02 7.67495056e+02 7.62734532e-01]
[482.94815063 239.09963989 0.88521683]	[485.48760986 272.43899536 0.86881095]	[418.79223633 267.32226562 0.8138417 ]	[372.47158813 356.97894287 0.85178286]	[334.03616333 444.34677124 0.85880935]	[559.7322998 274.91757202 0.8246274 ]	[582.96038818 372.49987793 0.89465129]	[585.565979 472.51950073 0.8597039 ]	[482.97790527 472.52941895 0.7386291 ]	[441.90774536 472.57824707 0.7195223 ]	[441.89874268 616.26196289 0.83979428]	[444.37384033 752.22460938 0.85143441]	[526.40515137 472.53216553 0.71967268]	[521.17425537 613.65704346 0.84332454]	[503.41986084 765.00549316 0.84868681]	[475.11981201 231.30319214 0.83151603]	[500.67944336 228.86296082 0.88854671]	[459.64321899 210.91401672 0.6574989 ]	[518.65734863 203.16146851 0.75651485]	[5.03310120e+02 8.06007446e+02 7.93334186e-01]	[5.23834717e+02 7.95836243e+02 7.68170059e-01]	[500.76171875 770.16546631 0.82272029]	[4.41754913e+02 7.98373596e+02 7.43870735e-01]	[4.21338348e+02 7.90753540e+02 7.57889569e-01]	[4.57091278e+02 7.65078064e+02 7.61504173e-01]
[482.87689209 236.66293335 0.90361583]	[487.95446777 272.41290283 0.85874385]	[421.16860962 267.28118896 0.81241441]	[377.66442871 357.13085938 0.92729962]	[341.8182373 449.49468994 0.81847626]	[559.78717041 274.87295532 0.81689823]	[583.0098877 372.44934082 0.89287519]	[585.56958008 470.02206421 0.85678202]	[485.39233398 472.56097412 0.73035604]	[444.37374878 475.09521484 0.71313417]	[441.92190552 616.27618408 0.83682442]	[444.39175415 752.23999023 0.85075969]	[526.44000244 472.55761719 0.71940994]	[521.20996094 613.66925049 0.84637147]	[503.44754028 764.96380615 0.84316659]	[472.60345459 226.31336975 0.81907618]	[500.65963745 228.80361938 0.8855015 ]	[459.67654419 210.79866028 0.57635581]	[518.7432251 205.7144165 0.77963793]	[5.03303223e+02 8.06005676e+02 7.89422572e-01]	[5.23813171e+02 7.95849976e+02 7.62559474e-01]	[500.8069458 770.12213135 0.83007431]	[4.41734711e+02 7.98369202e+02 7.46376932e-01]	[4.21337860e+02 7.90736450e+02 7.56487966e-01]	[457.09960938 765.08892822 0.7665543 ]
[485.36444092 236.48164368 0.90258574]	[495.61105347 272.36300659 0.83708942]	[421.32003784 267.29101562 0.80495983]	[385.35107422 359.58099365 0.88652271]	[369.93582153 457.22244263 0.85189557]	[562.32122803 272.49075317 0.82236201]	[585.41387939 369.93161011 0.88150686]	[585.52178955 469.9619751 0.86431706]	[487.96447754 467.46881104 0.70559752]	[449.46838379 467.45901489 0.6801306 ]	[444.32714844 616.26531982 0.8305068 ]	[444.39556885 752.25299072 0.84751874]	[528.97009277 469.98944092 0.70488673]	[521.27728271 613.67791748 0.85499066]	[503.44555664 764.97949219 0.84441984]	[475.13748169 221.18890381 0.81833446]	[500.75964355 221.17242432 0.88765788]	[459.74264526 208.32148743 0.53089499]	[521.29119873 198.05801392 0.83980632]	[5.03298218e+02 8.05998840e+02 7.87277460e-01]	[5.23812378e+02 7.95858826e+02 7.64385521e-01]	[500.7885437 770.13262939 0.82762438]	[4.41743439e+02 7.98390259e+02 7.47323215e-01]	[4.21339569e+02 7.90747375e+02 7.58350849e-01]	[457.10137939 767.50878906 0.7705 ]
[485.3581543 236.43664551 0.91487241]	[495.63317871 272.3548584 0.83564293]	[421.28625488 267.31811523 0.80997896]	[398.04968262 359.69604492 0.91032606]	[380.10577393 462.22225952 0.93074733]	[562.38085938 272.4552002 0.81976604]	[585.40551758 369.91497803 0.88277638]	[585.53570557 467.47348022 0.86519915]	[487.9755249 467.40197754 0.70905697]	[449.4730835 464.92340088 0.68832374]	[444.33300781 616.20147705 0.82890934]	[444.39608765 752.28222656 0.84432524]	[528.97930908 467.47268677 0.70457506]	[521.29852295 613.66119385 0.85576463]	[503.44625854 764.99176025 0.84363842]	[475.13061523 221.11834717 0.82874388]	[500.77249146 221.11019897 0.89560211]	[459.74777222 208.2635498 0.49549496]	[521.3182373 195.61416626 0.85277933]	[5.03306091e+02 8.06030945e+02 8.04252028e-01]	[5.23830811e+02 7.95879761e+02 7.64751732e-01]	[500.78897095 770.15576172 0.82843131]	[4.41748627e+02 7.98387695e+02 7.47339606e-01]	[4.21341187e+02 7.90740845e+02 7.54407585e-01]	[457.09603882 767.54827881 0.77896833]
[482.95849609 236.44236755 0.91079348]	[495.65408325 272.37478638 0.84183609]	[421.29611206 269.83859253 0.81232387]	[398.24783325 359.77285767 0.91656739]	[390.46438599 462.34811401 0.86051923]	[562.40911865 272.44848633 0.81955558]	[585.40246582 367.41491699 0.88571346]	[585.54193115 467.45150757 0.86470199]	[487.98953247 464.93460083 0.70550519]	[449.46124268 464.89413452 0.68854666]	[444.33465576 616.215271 0.83096266]	[444.39059448 752.30523682 0.83659697]	[529.01281738 467.44848633 0.69936055]	[521.33654785 613.67266846 0.85955602]	[503.44659424 765.00494385 0.84420532]	[475.09378052 218.68087769 0.82821 ]	[500.76303101 221.12742615 0.89136815]	[459.76699829 205.74163818 0.46244046]	[521.34533691 195.56793213 0.86425436]	[503.30389404 806.02734375 0.80875659]	[5.23829895e+02 7.95872437e+02 7.67058730e-01]	[500.78613281 770.16766357 0.82599658]	[4.41729065e+02 7.98414856e+02 7.41344631e-01]	[4.21314453e+02 7.90765198e+02 7.50295937e-01]	[457.09143066 767.58355713 0.77748847]
[485.36553955 236.42999268 0.89662248]	[495.64620972 272.36053467 0.83629394]	[421.2588501 269.84759521 0.81558079]	[400.80325317 362.25692749 0.89288604]	[400.67422485 462.43139648 0.92726678]	[562.41650391 272.43417358 0.81969833]	[585.40063477 369.92080688 0.88539743]	[585.51818848 469.98922729 0.86864364]	[487.98791504 464.92715454 0.70410788]	[449.47210693 464.93518066 0.6795277 ]	[444.34213257 616.19934082 0.82850349]	[444.40374756 752.25897217 0.84039295]	[529.04205322 467.40097046 0.69239485]	[521.35211182 611.08074951 0.87084234]	[503.44055176 764.99884033 0.844383 ]	[475.10794067 221.09513855 0.82087255]	[500.77651978 221.0916748 0.88782853]	[4.59769287e+02 2.05788071e+02 4.50029820e-01]	[521.3572998 195.52360535 0.87175864]	[503.30010986 806.043396 0.81323409]	[5.23833130e+02 7.95880310e+02 7.65436471e-01]	[500.76849365 770.15863037 0.82432324]	[4.41737244e+02 7.98430054e+02 7.37010241e-01]	[4.21315735e+02 7.90777039e+02 7.40824759e-01]	[457.10028076 767.53857422 0.77011704]
[485.36715698 234.07310486 0.89551514]	[495.65661621 269.92010498 0.83232152]	[421.25878906 269.8225708 0.81126648]	[403.35995483 359.80111694 0.86131281]	[403.34411621 462.42468262 0.88289851]	[562.42602539 272.42129517 0.81586128]	[585.40063477 369.9256897 0.8802827 ]	[585.48901367 469.98980713 0.86807001]	[487.93814087 464.93859863 0.70108795]	[446.93008423 464.94287109 0.67952919]	[444.3487854 616.21606445 0.8294524 ]	[444.40890503 752.25372314 0.84107363]	[529.03717041 467.42349243 0.68730646]	[521.3604126 613.70684814 0.86035526]	[503.44039917 764.98553467 0.84263748]	[475.11303711 218.66030884 0.82207626]	[500.77053833 218.65338135 0.88715285]	[4.59771149e+02 2.08260330e+02 4.43158001e-01]	[521.37249756 195.48231506 0.87275106]	[503.29089355 806.01184082 0.81260026]	[5.23833801e+02 7.95844360e+02 7.68585503e-01]	[500.76809692 770.15063477 0.81953281]	[4.41748260e+02 7.98400696e+02 7.42974043e-01]	[4.21333008e+02 7.90759949e+02 7.47015536e-01]	[4.57105469e+02 7.67526062e+02 7.67148554e-01]
[485.37350464 234.06112671 0.90320808]	[495.62753296 269.91665649 0.82893318]	[421.23446655 269.83935547 0.81486523]	[405.82278442 362.30184937 0.83329046]	[413.53546143 462.431427 0.86355126]	[562.42144775 272.39703369 0.81141204]	[585.38543701 369.95373535 0.88194704]	[585.44372559 470.01473999 0.86927295]	[487.98764038 464.93765259 0.70411694]	[449.46881104 464.9284668 0.68052381]	[444.35031128 613.68151855 0.82625562]	[444.36517334 752.25897217 0.84180695]	[529.05310059 467.42767334 0.69191217]	[521.35821533 613.6628418 0.86308867]	[503.44284058 764.97515869 0.84211355]	[475.11535645 218.65690613 0.82856858]	[500.77035522 218.63322449 0.89536363]	[459.74407959 208.25009155 0.48082328]	[521.36016846 195.50515747 0.87450546]	[503.3269043 805.99462891 0.81339568]	[5.23861511e+02 7.95823364e+02 7.75889277e-01]	[500.7718811 770.140625 0.81701696]	[4.41737793e+02 7.98413391e+02 7.42278576e-01]	[4.21315094e+02 7.90773315e+02 7.44681239e-01]	[4.54617737e+02 7.67538086e+02 7.59934723e-01]
[485.35098267 234.03971863 0.90730345]	[495.62109375 269.89871216 0.82688498]	[421.23544312 269.81802368 0.81406021]	[405.82681274 364.77410889 0.82086515]	[413.54806519 462.42584229 0.86547416]	[562.42987061 272.39047241 0.80904019]	[585.34356689 369.91934204 0.88414609]	[585.42578125 470.02224731 0.86637765]	[487.98138428 464.93753052 0.70366549]	[449.43591309 464.9289856 0.68054652]	[444.33566284 613.65008545 0.82825279]	[444.32925415 752.29797363 0.83980101]	[531.53033447 467.42324829 0.68961596]	[521.36480713 616.21936035 0.86331928]	[503.44259644 764.9942627 0.84449172]	[475.09320068 218.6328125 0.83478397]	[500.753479 218.61296082 0.90105534]	[459.70730591 205.74998474 0.48321944]	[521.33807373 195.50576782 0.87149376]	[503.32272339 805.99993896 0.81148732]	[5.23863647e+02 7.95836914e+02 7.76216328e-01]	[500.77825928 770.15472412 0.81376678]	[4.41741791e+02 8.00909973e+02 7.34349608e-01]	[4.21312683e+02 7.90797485e+02 7.35035896e-01]	[4.54573273e+02 7.67580505e+02 7.55206823e-01]
[482.91122437 234.06658936 0.91637683]	[493.1277771 269.88110352 0.8249433 ]	[421.19769287 269.82241821 0.81399155]	[403.31640625 362.19815063 0.86072713]	[405.92166138 462.41864014 0.86291933]	[562.40582275 272.3621521 0.80562311]	[583.00457764 369.91888428 0.8834784 ]	[585.33422852 472.51748657 0.86016935]	[487.92877197 464.8861084 0.70666927]	[446.8694458 464.87994385 0.68737179]	[444.33721924 613.63195801 0.82954705]	[444.33029175 752.27734375 0.84258425]	[531.52966309 464.90029907 0.69153845]	[521.36468506 613.67041016 0.86251062]	[503.44717407 764.9911499 0.84380448]	[472.55133057 218.63899231 0.83254504]	[500.71435547 218.65301514 0.89459455]	[4.59647247e+02 2.05723587e+02 4.56148297e-01]	[521.31030273 195.52426147 0.86329478]	[503.31970215 806.00549316 0.80716622]	[5.23860535e+02 7.95840820e+02 7.72479177e-01]	[500.77774048 770.14953613 0.81649655]	[4.41760254e+02 7.98428650e+02 7.41120875e-01]	[4.21326935e+02 7.90780884e+02 7.36890018e-01]	[4.54573578e+02 7.67552551e+02 7.51565278e-01]
[482.90423584 234.05825806 0.92097181]	[493.0987854 269.8888855 0.82630724]	[421.19747925 269.83560181 0.81643844]	[400.83447266 359.80944824 0.8908602 ]	[403.25964355 462.29891968 0.91771728]	[562.3795166 269.92855835 0.80454361]	[582.98913574 369.89083862 0.88496882]	[582.87133789 470.05154419 0.86054176]	[485.47167969 464.86734009 0.71385419]	[444.39154053 464.86358643 0.70045918]	[444.31222534 613.65386963 0.83237582]	[444.31469727 752.27844238 0.84568524]	[529.02416992 464.88092041 0.69793534]	[521.36584473 613.63531494 0.86750793]	[503.45953369 764.98028564 0.84060526]	[472.57443237 218.64083862 0.83401072]	[500.69644165 218.65760803 0.8917231 ]	[459.65814209 205.74673462 0.49288496]	[521.28234863 195.54908752 0.85612845]	[5.03322449e+02 8.06006653e+02 7.98435986e-01]	[5.23864563e+02 7.95844604e+02 7.66775608e-01]	[500.79238892 770.13708496 0.82062089]	[4.41754150e+02 8.00922974e+02 7.43400872e-01]	[4.21328613e+02 7.90805054e+02 7.35695422e-01]	[4.54554260e+02 7.67550049e+02 7.50530362e-01]
[482.87280273 234.05874634 0.92658848]	[490.56216431 269.88827515 0.82627714]	[421.16442871 269.84182739 0.81652105]	[400.65304565 362.28823853 0.8960129 ]	[400.72738647 462.32568359 0.93827057]	[562.35229492 269.91366577 0.80260152]	[582.94189453 369.89187622 0.87998271]	[582.76586914 472.56103516 0.84786993]	[485.44952393 464.88882446 0.71070307]	[444.36761475 464.91650391 0.69199139]	[444.29296875 611.14746094 0.83802426]	[444.31304932 752.30029297 0.84370077]	[528.97949219 464.8704834 0.69496727]	[521.34570312 613.63879395 0.86930478]	[503.43823242 764.98217773 0.84591156]	[472.54049683 218.65449524 0.82847589]	[500.66043091 218.66595459 0.8841607 ]	[459.59890747 205.7383728 0.50873679]	[521.21893311 195.61235046 0.84556776]	[5.03333557e+02 8.05992188e+02 7.99720049e-01]	[5.23855225e+02 7.95823425e+02 7.76818871e-01]	[500.78106689 770.13989258 0.82600093]	[4.41721283e+02 7.98435852e+02 7.42516994e-01]	[4.21291901e+02 7.90771362e+02 7.44620323e-01]	[4.54562958e+02 7.67576233e+02 7.56962299e-01]
[482.75314331 236.42741394 0.93279928]	[490.56842041 269.92892456 0.83034736]	[421.16748047 267.35009766 0.81344086]	[398.20565796 362.25915527 0.89592505]	[398.08563232 462.23635864 0.92098635]	[562.33032227 272.38470459 0.80577642]	[582.91094971 369.90643311 0.87777567]	[582.73413086 470.02087402 0.84100097]	[485.41842651 464.8555603 0.71824872]	[444.3347168 464.86056519 0.70118338]	[444.3024292 611.16625977 0.8330766 ]	[444.31472778 754.76629639 0.83991939]	[526.50061035 464.86541748 0.70084333]	[521.33209229 613.66186523 0.865174 ]	[503.4395752 764.98425293 0.84530509]	[467.47195435 218.64390564 0.83827323]	[498.199646 221.12452698 0.86967361]	[4.57104279e+02 2.03186066e+02 3.84100646e-01]	[521.18188477 198.00479126 0.84430414]	[5.03334045e+02 8.05992004e+02 7.96245158e-01]	[5.23859314e+02 7.95819641e+02 7.70000041e-01]	[500.79031372 770.14508057 0.82309729]	[4.41743042e+02 8.00955627e+02 7.47243047e-01]	[4.21319794e+02 7.90820923e+02 7.38935649e-01]	[4.52075775e+02 7.67605042e+02 7.58355021e-01]
[482.73733521 236.42175293 0.93593013]	[490.48022461 269.90737915 0.8325007 ]	[418.79312134 267.33029175 0.81816781]	[398.06643677 359.73577881 0.90546787]	[395.5178833 459.82659912 0.87960601]	[562.26239014 272.38238525 0.80304158]	[582.84973145 369.94448853 0.86904103]	[580.31762695 469.96307373 0.83529317]	[485.3793335 464.86050415 0.73284912]	[444.31524658 464.85192871 0.71570468]	[444.30184937 611.15771484 0.83663809]	[444.29812622 754.75408936 0.84143728]	[526.44970703 464.87905884 0.71287978]	[521.31182861 613.70477295 0.862589 ]	[503.44485474 764.97802734 0.84450132]	[467.44396973 218.65759277 0.8375259 ]	[498.16036987 221.09863281 0.86562127]	[4.54625275e+02 2.03207184e+02 3.99809897e-01]	[518.76116943 198.01487732 0.83169472]	[5.03327728e+02 8.05998840e+02 8.00915182e-01]	[5.23853210e+02 7.95823914e+02 7.67117321e-01]	[500.809021 770.14562988 0.82411808]	[4.41722595e+02 8.00964233e+02 7.42206633e-01]	[4.21293304e+02 7.90823792e+02 7.38489628e-01]	[4.52052368e+02 7.67595459e+02 7.55582154e-01]
[480.2361145 234.08389282 0.9188863 ]	[487.97033691 269.88265991 0.83964396]	[418.76092529 267.29373169 0.81936967]	[395.60421753 359.77105713 0.8881771 ]	[385.30541992 459.85083008 0.89022505]	[559.80834961 272.36883545 0.79746479]	[582.80487061 369.91583252 0.85575497]	[580.26348877 469.97351074 0.82590705]	[482.94012451 462.38433838 0.74606127]	[441.8480835 462.36965942 0.73806876]	[441.91223145 611.11187744 0.84230506]	[444.29705811 754.77166748 0.83888847]	[524.01226807 464.84265137 0.72307467]	[521.29522705 613.71624756 0.86165464]	[503.44311523 764.98742676 0.84576297]	[464.84924316 218.59677124 0.85561037]	[493.11166382 218.65242004 0.84868044]	[4.52007965e+02 2.03219559e+02 2.37717837e-01]	[518.71289062 195.58561707 0.82941633]	[5.03308167e+02 8.06013245e+02 8.04273665e-01]	[5.23841675e+02 7.95834900e+02 7.69014180e-01]	[500.80599976 770.15344238 0.8249895 ]	[4.41721130e+02 8.00985901e+02 7.39905298e-01]	[4.21288757e+02 7.93223694e+02 7.35066056e-01]	[4.52059875e+02 7.67607910e+02 7.55905330e-01]
[480.2401123 234.06617737 0.91785789]	[485.46157837 269.8711853 0.85212207]	[418.7208252 264.80215454 0.81714785]	[393.01428223 359.6449585 0.86672133]	[380.28881836 459.78540039 0.92213023]	[559.74481201 272.40991211 0.79753566]	[582.7565918 369.96612549 0.85169744]	[580.21575928 469.96768188 0.82110393]	[482.91159058 464.84750366 0.74515253]	[441.82434082 462.3944397 0.7397384 ]	[441.87924194 611.14227295 0.84678286]	[444.30825806 754.82409668 0.8348465 ]	[523.97045898 464.88394165 0.72632366]	[521.28466797 616.24353027 0.86499363]	[503.42608643 765.01959229 0.85299724]	[464.83337402 218.61410522 0.85514438]	[493.0848999 218.6065979 0.85708058]	[4.49510803e+02 2.05781754e+02 3.15781564e-01]	[518.67120361 195.51681519 0.84286487]	[503.28372192 806.01184082 0.80620915]	[5.23821960e+02 7.95843994e+02 7.68525481e-01]	[500.80957031 770.18798828 0.82980376]	[4.39250122e+02 8.03500854e+02 7.36938834e-01]	[4.21236511e+02 7.93251770e+02 7.29466796e-01]	[452.0838623 767.64581299 0.77152151]
[480.16122437 234.07757568 0.90938973]	[485.3821106 269.90386963 0.86951464]	[418.67523193 267.32958984 0.81706244]	[385.39358521 362.22189331 0.85173631]	[380.1081543 459.70928955 0.92326069]	[557.21807861 272.41790771 0.79184973]	[580.31878662 369.98504639 0.83887982]	[577.71435547 467.46185303 0.81523955]	[482.90197754 464.88665771 0.74216819]	[441.84573364 464.87246704 0.72995216]	[441.85513306 611.13269043 0.85027158]	[444.32012939 754.8324585 0.8331967 ]	[523.91333008 464.92324829 0.72759354]	[521.22393799 616.237854 0.85561055]	[503.40734863 765.00946045 0.85395056]	[462.3767395 218.63121033 0.863114 ]	[488.02835083 218.60171509 0.85640812]	[4.46962860e+02 2.08295593e+02 3.23853225e-01]	[513.64080811 195.46632385 0.81443805]	[5.03315247e+02 8.06006897e+02 8.05349588e-01]	[5.23854797e+02 7.95825012e+02 7.67240167e-01]	[500.77017212 770.18322754 0.83221775]	[4.39193939e+02 8.03541138e+02 7.30591893e-01]	[4.21195312e+02 7.93273132e+02 7.20901906e-01]	[454.57293701 767.65985107 0.78364563]
[480.12902832 236.44825745 0.91191494]	[482.94732666 269.8812561 0.87853217]	[418.61129761 267.34695435 0.80911851]	[385.33505249 359.67614746 0.87700444]	[377.60809326 459.62380981 0.90385228]	[557.16522217 272.39126587 0.78550816]	[577.76940918 369.94317627 0.8187691 ]	[575.23223877 467.44204712 0.81315601]	[482.83459473 462.38583374 0.74913323]	[441.76516724 462.3835144 0.74187678]	[441.82537842 608.640625 0.86119896]	[444.31005859 754.76879883 0.83664006]	[523.85626221 464.85598755 0.73821288]	[521.18212891 616.21044922 0.84465241]	[503.41778564 764.95794678 0.84839863]	[462.34640503 221.10517883 0.86034268]	[487.98272705 218.64758301 0.85448343]	[4.46874573e+02 2.10812363e+02 4.14869666e-01]	[511.06848145 195.51266479 0.80810815]	[5.03302002e+02 8.06001160e+02 7.93019593e-01]	[5.23835388e+02 7.95817810e+02 7.59197593e-01]	[500.78045654 770.13751221 0.83126521]	[4.39185913e+02 8.03546936e+02 7.20419049e-01]	[4.21186890e+02 7.93278015e+02 7.16399312e-01]	[454.56884766 767.60552979 0.77758324]
[477.69134521 236.44598389 0.90713304]	[482.90093994 269.87600708 0.88504452]	[418.57034302 269.82269287 0.80366111]	[385.29336548 359.71322632 0.88001144]	[377.49478149 459.66503906 0.8989017 ]	[554.66131592 272.3684082 0.78328055]	[575.21337891 369.9050293 0.81114858]	[572.59234619 467.40481567 0.81715244]	[482.75924683 462.30712891 0.75210005]	[441.70123291 462.30099487 0.7465055 ]	[441.81323242 608.61468506 0.86495227]	[444.29553223 754.7980957 0.83482546]	[523.78344727 462.34515381 0.73834324]	[521.16693115 613.6930542 0.84191346]	[503.41146851 764.97424316 0.85311031]	[462.27310181 221.0995636 0.85901713]	[485.47857666 218.65226746 0.86070299]	[4.44393219e+02 2.10805511e+02 3.78264129e-01]	[508.53842163 195.50331116 0.80254924]	[5.03315826e+02 8.05999084e+02 7.88773835e-01]	[5.23843994e+02 7.95812500e+02 7.55473971e-01]	[500.7774353 770.15411377 0.83405107]	[4.39202393e+02 8.03557617e+02 7.21595526e-01]	[4.21198303e+02 7.93291443e+02 7.13271141e-01]	[454.54830933 767.62280273 0.77741468]
[477.72018433 236.42303467 0.91267806]	[482.84768677 269.86364746 0.89283562]	[416.13092041 269.84194946 0.79791218]	[382.79849243 359.70935059 0.89230102]	[375.11160278 459.61923218 0.89122331]	[554.61993408 269.92855835 0.77903736]	[572.65673828 367.40621948 0.81168926]	[567.58258057 467.38989258 0.83962023]	[482.71942139 462.32302856 0.75133395]	[441.67422485 462.31954956 0.75065881]	[441.775177 611.0668335 0.86127669]	[441.93640137 754.74749756 0.83456302]	[521.41259766 462.36486816 0.73184621]	[521.1706543 618.73522949 0.84991419]	[503.42074585 764.96655273 0.84913325]	[462.2996521 221.11347961 0.8579458 ]	[485.48098755 218.64920044 0.86417907]	[444.31085205 208.27825928 0.48299614]	[508.43734741 195.51152039 0.80657732]	[5.03287048e+02 8.06010803e+02 7.93810546e-01]	[5.23829651e+02 7.95836609e+02 7.53653705e-01]	[500.78955078 770.15032959 0.82944322]	[4.39211761e+02 8.03526672e+02 7.07291782e-01]	[4.21203705e+02 7.93267639e+02 7.09902465e-01]	[4.54556396e+02 7.67595276e+02 7.63564229e-01]
[477.72058105 236.42407227 0.91257787]	[482.84954834 269.86743164 0.89274913]	[416.12896729 269.84280396 0.79762197]	[382.79888916 359.70809937 0.89271665]	[375.10787964 459.61660767 0.89041334]	[554.62701416 272.34628296 0.77930659]	[572.6583252 367.41143799 0.81140602]	[567.58117676 467.38946533 0.84005147]	[482.72027588 462.33621216 0.75002003]	[441.67462158 462.33395386 0.74951488]	[441.77694702 611.06323242 0.86110681]	[444.30395508 754.76806641 0.83177632]	[521.41479492 462.37643433 0.73080146]	[521.17095947 618.73864746 0.85020667]	[503.41320801 764.98425293 0.85112119]	[462.29925537 221.11672974 0.85761309]	[485.47967529 218.64971924 0.86373818]	[444.31344604 208.2890625 0.48126018]	[506.01855469 195.52561951 0.80600166]	[5.03286072e+02 8.06027649e+02 7.92833030e-01]	[5.23825562e+02 7.95854797e+02 7.49979913e-01]	[500.77966309 770.16693115 0.82820249]	[4.39206787e+02 8.03547791e+02 7.05849051e-01]	[4.21200287e+02 7.93284058e+02 7.07771480e-01]	[4.54567047e+02 7.67609375e+02 7.65919566e-01]
[477.63198853 236.44717407 0.90420389]	[482.82803345 269.86508179 0.89673549]	[416.11837769 269.84115601 0.79754514]	[382.76376343 359.62664795 0.89943475]	[375.07546997 459.63601685 0.89134634]	[552.10150146 269.90979004 0.780981 ]	[570.06005859 367.34204102 0.82819748]	[567.50427246 464.92584229 0.86082375]	[480.34881592 462.37069702 0.74585289]	[439.29980469 462.37600708 0.74234545]	[441.74383545 611.11035156 0.85781598]	[444.30172729 754.77770996 0.82988316]	[521.36755371 464.83163452 0.72592795]	[518.79748535 616.26812744 0.84335053]	[503.42297363 764.96307373 0.84816211]	[462.20046997 221.11807251 0.86169302]	[485.39376831 218.65324402 0.88067573]	[441.91870117 208.2713623 0.46233255]	[505.95504761 195.4931488 0.82763147]	[5.03279633e+02 8.06003052e+02 7.91547120e-01]	[5.23823730e+02 7.95831909e+02 7.53209293e-01]	[500.79916382 770.14807129 0.83179837]	[4.39195190e+02 8.03535217e+02 7.03485072e-01]	[4.21189850e+02 7.93271240e+02 7.09168613e-01]	[454.57931519 767.61077881 0.76837242]
[472.58981323 234.07521057 0.88222504]	[482.76385498 272.34634399 0.90744287]	[413.54376221 272.35507202 0.78085726]	[382.73123169 359.69650269 0.90203065]	[375.12139893 459.71087646 0.90264118]	[552.07122803 272.39852905 0.78548431]	[567.52416992 367.34484863 0.84137905]	[565.06738281 464.89193726 0.87718576]	[480.29699707 462.36026001 0.74585223]	[439.25296021 462.35791016 0.73847383]	[441.72515869 611.07391357 0.85728103]	[444.30819702 754.78814697 0.8270452 ]	[521.31671143 462.39028931 0.72552586]	[518.78411865 616.253479 0.83801478]	[503.39840698 764.96679688 0.8512581 ]	[459.72119141 218.6449585 0.86799735]	[482.86535645 218.61784363 0.89980012]	[4.41853119e+02 2.05787125e+02 3.53798032e-01]	[503.46411133 195.52276611 0.84911513]	[5.03294464e+02 8.06027100e+02 7.95106828e-01]	[5.23835083e+02 7.95843811e+02 7.51897633e-01]	[500.76083374 770.15026855 0.82874167]	[4.39183014e+02 8.03506775e+02 6.97371960e-01]	[4.21179840e+02 7.93240234e+02 7.08420336e-01]	[454.59957886 767.62310791 0.77208513]
[475.08288574 234.06330872 0.88563025]	[482.71548462 272.34237671 0.90661442]	[411.03219604 272.37704468 0.77948833]	[382.75369263 359.71179199 0.89541823]	[377.55541992 459.72680664 0.91074145]	[549.52166748 269.91488647 0.78418887]	[567.49316406 364.8614502 0.84547865]	[565.04547119 464.95776367 0.87156588]	[480.28649902 462.31274414 0.7466628 ]	[439.24728394 462.32342529 0.73981202]	[441.72866821 608.63006592 0.85697895]	[441.93734741 752.2901001 0.84016991]	[521.29467773 462.33358765 0.72247452]	[518.76184082 616.24353027 0.83400279]	[503.4006958 762.51727295 0.84763199]	[459.74209595 218.64685059 0.87195146]	[482.87460327 218.58326721 0.90714252]	[4.41864014e+02 2.08273590e+02 4.17215794e-01]	[503.39373779 195.50610352 0.85227847]	[5.03275330e+02 8.05992249e+02 7.88194537e-01]	[5.23805908e+02 7.95818726e+02 7.55402386e-01]	[500.76068115 770.13061523 0.83124381]	[4.39249695e+02 7.98437561e+02 7.17010081e-01]	[4.21228668e+02 7.90754883e+02 7.36821771e-01]	[454.57681274 767.55474854 0.77100372]
[475.08752441 234.06221008 0.88647759]	[482.71548462 272.34130859 0.9061107 ]	[411.03128052 272.37747192 0.7789979 ]	[382.75469971 359.73373413 0.89263397]	[377.5553894 459.72570801 0.91093564]	[549.51928711 269.91305542 0.78425395]	[567.49371338 364.86077881 0.84485215]	[565.0456543 464.95983887 0.8712545 ]	[480.2819519 462.32009888 0.7450105 ]	[439.23873901 462.3274231 0.73802578]	[441.7149353 608.63891602 0.85451251]	[441.93841553 752.28613281 0.84033298]	[521.29467773 462.34265137 0.72214675]	[518.76947021 616.25024414 0.83577514]	[503.39785767 762.51580811 0.8476795 ]	[459.74346924 218.64613342 0.87255526]	[482.87808228 218.57965088 0.90699357]	[4.41860840e+02 2.08274582e+02 4.21726525e-01]	[503.39123535 195.50169373 0.85201073]	[5.03282684e+02 8.06006104e+02 7.87468314e-01]	[5.23813354e+02 7.95828613e+02 7.54074395e-01]	[500.7510376 770.13201904 0.83105463]	[4.39242737e+02 8.00930359e+02 7.14166999e-01]	[4.21225769e+02 7.90772400e+02 7.33618975e-01]	[454.57870483 767.55029297 0.77209759]
[472.578125 234.04560852 0.8851124 ]	[480.37036133 269.92526245 0.90940917]	[410.99343872 272.38406372 0.78188783]	[382.78408813 359.73672485 0.88817978]	[377.68209839 459.80383301 0.92656517]	[549.51361084 269.89004517 0.78376645]	[565.08270264 364.86978149 0.84944546]	[565.01196289 467.39886475 0.87371421]	[480.27554321 462.29800415 0.74515396]	[439.23059082 462.31018066 0.74074835]	[441.71063232 608.61975098 0.85698712]	[444.29772949 752.30157471 0.83884043]	[521.28839111 462.32250977 0.72328776]	[518.75402832 616.2064209 0.8306393 ]	[503.39419556 762.49676514 0.84472364]	[459.70672607 218.61941528 0.87781805]	[482.83590698 218.56507874 0.92042935]	[4.41829681e+02 2.08275955e+02 4.19739753e-01]	[503.33795166 195.49996948 0.85259837]	[5.03275909e+02 8.05991150e+02 7.85384238e-01]	[5.23806152e+02 7.95810059e+02 7.53248513e-01]	[500.74835205 770.1217041 0.82520366]	[4.39237457e+02 8.00917664e+02 7.15959370e-01]	[4.21222961e+02 7.90762695e+02 7.35131145e-01]	[454.5831604 767.55969238 0.77273947]
[470.01831055 234.01000977 0.88366526]	[480.30975342 272.34384155 0.91489512]	[410.94403076 272.40939331 0.78393644]	[382.86038208 359.80358887 0.86537737]	[380.20285034 462.34863281 0.92475474]	[547.00134277 269.86764526 0.79112035]	[565.0637207 364.84390259 0.85664278]	[564.97021484 464.95910645 0.88123661]	[480.22225952 462.33346558 0.74106807]	[439.18988037 462.33908081 0.73297846]	[441.69869995 608.63061523 0.8533572 ]	[441.93432617 752.28704834 0.8411324 ]	[521.24804688 462.35302734 0.71913713]	[518.71350098 616.20349121 0.82468379]	[503.3890686 764.9564209 0.84819925]	[459.64318848 218.58265686 0.87748742]	[482.76373291 216.16363525 0.93525571]	[441.76577759 205.79624939 0.45656937]	[503.26641846 195.53669739 0.86986548]	[5.03292908e+02 8.05992493e+02 7.82736659e-01]	[5.23824707e+02 7.95809143e+02 7.51982987e-01]	[500.74450684 770.14459229 0.82538503]	[4.39236786e+02 8.00915222e+02 7.17766225e-01]	[4.21222290e+02 7.90768250e+02 7.39653468e-01]	[454.56634521 767.5546875 0.76989716]
[470.01934814 233.98884583 0.88030934]	[480.26324463 272.34448242 0.91342366]	[408.43798828 272.41687012 0.78655094]	[385.30145264 362.27185059 0.85516888]	[380.29522705 462.32260132 0.91709894]	[546.95568848 269.84024048 0.79276973]	[565.0446167 364.85424805 0.8598066 ]	[564.95220947 464.97119141 0.88086218]	[480.18759155 462.34033203 0.73723829]	[439.13571167 462.35379028 0.72694272]	[441.69519043 611.0690918 0.85288858]	[441.92410278 752.27301025 0.84597015]	[521.23901367 462.35595703 0.71969903]	[518.69696045 616.20214844 0.8246364 ]	[503.39059448 762.51043701 0.84977371]	[459.66464233 218.57293701 0.8789835 ]	[482.74035645 216.15739441 0.9319486 ]	[441.79312134 208.29321289 0.48702729]	[500.88394165 195.54806519 0.86588985]	[5.03275085e+02 8.05993530e+02 7.92232454e-01]	[5.23814148e+02 7.95811340e+02 7.59561479e-01]	[500.75131226 770.11907959 0.82941169]	[4.39261292e+02 7.98398499e+02 7.25007892e-01]	[4.21239899e+02 7.90738159e+02 7.46223986e-01]	[454.552948 767.53692627 0.77171206]
[467.49227905 233.97735596 0.8830421 ]	[480.2293396 272.34762573 0.91030467]	[408.39486694 272.42123413 0.78808182]	[387.87579346 362.31036377 0.83045036]	[382.80358887 464.89309692 0.86924291]	[546.92730713 269.83172607 0.79215628]	[565.03625488 364.834198 0.86558062]	[564.95330811 467.41186523 0.87918603]	[480.18762207 462.30584717 0.73974895]	[439.14328003 462.30685425 0.72428566]	[441.70388794 608.61590576 0.85679471]	[441.92092896 752.26794434 0.84710425]	[521.24279785 462.33355713 0.72051352]	[518.66912842 616.19262695 0.82144439]	[503.3888855 762.51977539 0.85086322]	[459.60241699 218.55825806 0.87418377]	[480.37005615 216.13690186 0.93824214]	[441.71438599 208.3049469 0.48942363]	[500.85046387 195.50213623 0.85968274]	[5.03294769e+02 8.06010742e+02 7.88748562e-01]	[5.23827576e+02 7.95826172e+02 7.56779492e-01]	[500.73345947 770.12078857 0.82782471]	[4.39260620e+02 7.98413147e+02 7.23181129e-01]	[4.21240997e+02 7.90748413e+02 7.44858384e-01]	[454.54980469 767.52636719 0.77301848]
[467.45272827 233.98019409 0.88297689]	[480.20831299 272.36758423 0.90950513]	[405.91513062 272.4291687 0.79045045]	[387.92584229 364.77590942 0.8219384 ]	[385.34384155 464.88812256 0.84772885]	[544.51751709 269.8548584 0.79673958]	[565.02856445 364.87512207 0.863931 ]	[564.94525146 467.4151001 0.88032323]	[480.16073608 462.26321411 0.73860949]	[439.11083984 462.26947021 0.71895087]	[441.70773315 608.58172607 0.86246836]	[441.92770386 752.28411865 0.84406143]	[521.23443604 462.29122925 0.72304356]	[518.66162109 616.24090576 0.82447606]	[503.38763428 762.50848389 0.8500874 ]	[457.19195557 218.56396484 0.86764604]	[480.34124756 216.14387512 0.93631917]	[441.67053223 208.27212524 0.47746491]	[500.83685303 195.47558594 0.86286134]	[5.03280457e+02 8.06016602e+02 7.87706494e-01]	[5.23818237e+02 7.95833069e+02 7.53504097e-01]	[500.73635864 770.10906982 0.8271178 ]	[4.39254852e+02 7.98438660e+02 7.17750967e-01]	[4.21236877e+02 7.90766052e+02 7.39811003e-01]	[454.56262207 767.53851318 0.7779488 ]
[467.45022583 233.98242188 0.88232768]	[480.20162964 272.3732605 0.9096117 ]	[405.91195679 272.43838501 0.7933417 ]	[387.94143677 364.81967163 0.81750834]	[387.90655518 464.93099976 0.83092582]	[544.50531006 269.85574341 0.79722029]	[565.02111816 364.87518311 0.86660928]	[564.95336914 467.42010498 0.88080502]	[480.15896606 462.24539185 0.74191606]	[439.12414551 462.25036621 0.72196698]	[441.68362427 608.56512451 0.86021566]	[441.92593384 752.26727295 0.84597796]	[521.2288208 462.26895142 0.72686964]	[516.21270752 613.71679688 0.81363571]	[503.38943481 762.503479 0.84874707]	[457.18783569 218.58268738 0.86506432]	[480.33322144 216.14723206 0.93713671]	[439.30349731 208.30378723 0.52232963]	[500.81713867 195.50015259 0.86235356]	[5.03277863e+02 8.06023132e+02 7.89213061e-01]	[5.23817017e+02 7.95840942e+02 7.52897203e-01]	[500.74017334 770.10412598 0.82597554]	[4.39270325e+02 7.98435303e+02 7.20432878e-01]	[4.21248077e+02 7.90764038e+02 7.41172373e-01]	[454.55841064 767.51794434 0.76891255]
[464.96432495 233.98165894 0.88793671]	[480.14981079 272.40335083 0.90512449]	[405.83114624 272.43936157 0.80197477]	[390.46203613 364.77200317 0.8167035 ]	[390.46707153 464.89428711 0.8322314 ]	[544.46429443 269.90887451 0.80365181]	[565.01080322 364.81283569 0.87607145]	[564.9619751 467.43069458 0.87944204]	[480.12432861 462.23483276 0.73721844]	[439.10241699 462.23516846 0.72026241]	[441.67871094 608.54083252 0.85448664]	[444.30108643 754.76989746 0.83352703]	[521.20788574 462.26312256 0.72500598]	[513.65026855 613.70239258 0.80576187]	[503.37966919 762.50067139 0.84944904]	[457.16314697 218.56636047 0.8705591 ]	[480.29766846 216.15794373 0.93829638]	[439.30239868 208.25648499 0.53659403]	[500.78921509 195.53211975 0.86372328]	[5.03325653e+02 8.06018005e+02 7.87813306e-01]	[5.23851685e+02 7.95812805e+02 7.56785631e-01]	[500.71887207 770.11962891 0.81843793]	[4.39258636e+02 8.00970703e+02 7.07947195e-01]	[4.21225586e+02 7.90794861e+02 7.31379390e-01]	[454.56625366 767.57476807 0.77894485]
[464.88879395 233.96688843 0.89358878]	[480.14157104 272.40496826 0.90435266]	[405.83538818 272.41888428 0.79936051]	[390.42050171 364.82546997 0.81491917]	[390.43725586 464.89852905 0.83243418]	[544.4586792 272.36087036 0.80534464]	[564.97973633 364.77609253 0.88473034]	[564.95922852 467.40036011 0.88072091]	[477.72967529 462.24636841 0.73070008]	[439.07513428 462.24978638 0.71549624]	[441.67007446 608.56762695 0.85276878]	[444.30215454 754.7746582 0.83492035]	[521.18463135 462.27471924 0.71965003]	[513.58056641 613.68554688 0.80445939]	[503.38092041 762.50146484 0.84879524]	[457.11404419 218.54278564 0.8671658 ]	[480.25942993 216.1489563 0.93116254]	[439.27929688 208.27981567 0.52405858]	[500.79507446 195.49295044 0.87273204]	[5.03327484e+02 8.06017090e+02 7.88111627e-01]	[5.23853821e+02 7.95811707e+02 7.56029963e-01]	[500.71817017 770.12176514 0.81597584]	[4.39253845e+02 8.00974182e+02 7.05031812e-01]	[4.21221558e+02 7.90795898e+02 7.29771554e-01]	[454.56820679 767.57788086 0.78129709]
[464.8409729 233.95741272 0.90360427]	[480.1199646 272.4074707 0.899279 ]	[405.82666016 272.4125061 0.79869002]	[387.88232422 364.87020874 0.81141716]	[387.8921814 464.89361572 0.83627379]	[544.42437744 272.36196899 0.80664062]	[564.96154785 364.7663269 0.8876639 ]	[564.9498291 464.9664917 0.8820582]	[477.6829834 462.24057007 0.72476357]	[436.67993164 462.24356079 0.71099943]	[439.32626343 608.58215332 0.84843343]	[444.30047607 754.75878906 0.83546042]	[518.75927734 462.27474976 0.7136181 ]	[513.57043457 613.67822266 0.80388552]	[503.37976074 762.51062012 0.84981799]	[457.0802002 218.53794861 0.86548847]	[480.22918701 216.14855957 0.92708051]	[439.24191284 208.27407837 0.49413693]	[500.77694702 195.49073792 0.86954522]	[5.03334320e+02 8.06022278e+02 7.87752986e-01]	[5.23858032e+02 7.95814941e+02 7.57968485e-01]	[500.71502686 770.12738037 0.81812871]	[4.39252075e+02 8.00985779e+02 7.06338286e-01]	[4.21222290e+02 7.90804138e+02 7.29509592e-01]	[454.56625366 767.56262207 0.78068596]
[464.84942627 233.9528656 0.90382898]	[480.10299683 272.39492798 0.89179206]	[403.37527466 272.38400269 0.79993635]	[385.36312866 362.33358765 0.82684731]	[382.87640381 464.86557007 0.85994828]	[544.40594482 269.92474365 0.80689889]	[564.9473877 364.76922607 0.88928491]	[564.92773438 467.39788818 0.88365042]	[477.65820312 462.24478149 0.72109646]	[436.65805054 462.25024414 0.70585656]	[439.31948853 608.57781982 0.84794366]	[444.30490112 754.76464844 0.8338244 ]	[518.73614502 462.27828979 0.7081328 ]	[511.08203125 613.64562988 0.80440831]	[503.3812561 762.50592041 0.85041559]	[457.07925415 218.53730774 0.86590004]	[480.22973633 216.14460754 0.92745453]	[439.21298218 205.7795105 0.49899447]	[500.7409668 195.44117737 0.86177152]	[5.03332397e+02 8.06009827e+02 7.86382675e-01]	[5.23852966e+02 7.95806091e+02 7.60219514e-01]	[500.72387695 770.1262207 0.81976807]	[4.39263580e+02 8.03462158e+02 7.06365407e-01]	[4.21242096e+02 7.90816895e+02 7.23611176e-01]	[454.56677246 767.56573486 0.78015399]
[464.83105469 233.9571228 0.90360641]	[477.70214844 272.38800049 0.87985814]	[403.30319214 272.40689087 0.81270605]	[382.83670044 362.29159546 0.85331261]	[382.78860474 464.87371826 0.87489963]	[544.37786865 269.89672852 0.80572432]	[564.92431641 362.32757568 0.89511949]	[564.90332031 464.96661377 0.88710713]	[477.62677002 462.32138062 0.71758676]	[436.63796997 462.3380127 0.70754474]	[439.31298828 608.59680176 0.84787524]	[444.30203247 754.76739502 0.83395046]	[518.70129395 462.33938599 0.70345527]	[511.06848145 613.6630249 0.8052215 ]	[503.37411499 762.48620605 0.85182261]	[454.63510132 218.54402161 0.86186862]	[480.21405029 216.14944458 0.92384183]	[439.18252563 205.77311707 0.50776881]	[500.71322632 195.45916748 0.86101812]	[5.03300751e+02 8.05991272e+02 7.86056876e-01]	[5.23817810e+02 7.95802734e+02 7.63233304e-01]	[500.72973633 770.10235596 0.82260114]	[4.39251801e+02 8.00993103e+02 7.13663459e-01]	[4.21236816e+02 7.90811157e+02 7.32991219e-01]	[454.56698608 767.57232666 0.78060466]
[462.35437012 233.94892883 0.91419423]	[477.70053101 272.3890686 0.88003957]	[403.28665161 272.41885376 0.81451178]	[382.74380493 364.85620117 0.85617602]	[380.33071899 464.82644653 0.89890933]	[544.35583496 269.89889526 0.80528426]	[564.89666748 362.30841064 0.90083021]	[564.88360596 464.95797729 0.89068723]	[477.59719849 462.37371826 0.70914555]	[436.59863281 462.39611816 0.7008211 ]	[439.29846191 611.07641602 0.84224004]	[444.29824829 754.74365234 0.8363905 ]	[518.67901611 462.37878418 0.69717664]	[511.03118896 613.70617676 0.80775982]	[503.37353516 762.48742676 0.85206926]	[452.07717896 216.1598053 0.85728151]	[480.15097046 216.15640259 0.90485269]	[4.39155823e+02 2.05758591e+02 4.13763523e-01]	[500.72613525 195.46766663 0.86825687]	[5.03284607e+02 8.05991150e+02 7.85912037e-01]	[5.23806885e+02 7.95802551e+02 7.63309002e-01]	[500.73529053 770.10247803 0.82136059]	[4.39257019e+02 8.00978455e+02 7.14621007e-01]	[4.21236816e+02 7.90802551e+02 7.36001074e-01]	[454.57055664 767.55603027 0.77906007]
[462.32803345 233.94483948 0.92532945]	[477.6802063 272.39569092 0.87721884]	[403.28613281 272.4324646 0.81573427]	[380.32583618 364.79330444 0.87012595]	[380.21801758 462.43295288 0.91525847]	[544.31945801 269.89022827 0.80418873]	[564.87268066 362.30502319 0.90294433]	[564.86120605 464.934021 0.8944155 ]	[477.60809326 462.36672974 0.71062547]	[436.58911133 462.39630127 0.70319849]	[439.27572632 611.14343262 0.83759248]	[444.29650879 752.30596924 0.83830148]	[518.71386719 462.36721802 0.70530742]	[511.04156494 613.71386719 0.80746722]	[503.3711853 762.49682617 0.85456228]	[452.05780029 216.16009521 0.86255985]	[480.11151123 216.15524292 0.90270686]	[4.39139221e+02 2.08264236e+02 4.02067333e-01]	[500.69436646 195.52098083 0.85652429]	[5.03278687e+02 8.03565125e+02 7.85806000e-01]	[5.23804199e+02 7.95803467e+02 7.64910758e-01]	[500.73422241 770.10827637 0.82333845]	[4.39244476e+02 8.00963318e+02 7.12465107e-01]	[4.21222412e+02 7.90785400e+02 7.41863489e-01]	[454.58422852 767.54553223 0.78149521]
[462.33642578 233.94966125 0.9302094 ]	[477.63464355 272.40719604 0.87240428]	[400.86685181 272.45376587 0.8224473 ]	[380.28778076 364.78216553 0.87425315]	[380.09118652 462.36868286 0.92831379]	[541.93029785 269.87393188 0.80495155]	[564.83312988 362.30279541 0.90298402]	[564.81964111 464.94680786 0.88807905]	[475.13867188 462.37854004 0.70519882]	[436.54260254 464.83343506 0.69705904]	[439.2805481 611.08441162 0.84014946]	[441.93395996 752.28833008 0.84257567]	[516.2210083 462.37942505 0.69736034]	[511.05126953 613.70452881 0.80566657]	[503.368927 762.49993896 0.85501009]	[452.06112671 218.53012085 0.86067176]	[477.72918701 216.15531921 0.90040052]	[439.1078186 208.27923584 0.44179222]	[500.64483643 195.5065918 0.8447361 ]	[5.03274658e+02 8.06015991e+02 7.87473857e-01]	[5.23807800e+02 7.95830017e+02 7.62648761e-01]	[500.73181152 770.10882568 0.82602954]	[4.39253967e+02 8.00954102e+02 7.10678458e-01]	[4.21226166e+02 7.90781738e+02 7.40266025e-01]	[454.57260132 767.53497314 0.78009713]
[462.34341431 233.95123291 0.92919457]	[477.63748169 272.40219116 0.8719542 ]	[400.86471558 272.44570923 0.82293826]	[380.28701782 364.78201294 0.87415063]	[380.09164429 462.37023926 0.92824638]	[541.93261719 269.87243652 0.80487263]	[564.8348999 362.29449463 0.90360492]	[564.82073975 464.9453125 0.88883024]	[475.1456604 462.37332153 0.70667869]	[436.55517578 464.8274231 0.69875151]	[439.28179932 611.07275391 0.8425765 ]	[441.93618774 752.28692627 0.84036291]	[516.21868896 462.37228394 0.69769883]	[511.05459595 613.72021484 0.80468768]	[503.3671875 762.49047852 0.85497963]	[452.06469727 218.52929688 0.86100274]	[477.73718262 216.15356445 0.90105367]	[439.0960083 208.2618866 0.45377126]	[500.64138794 195.498703 0.84398931]	[5.03274384e+02 8.05995789e+02 7.86708117e-01]	[5.23804810e+02 7.95809937e+02 7.66573489e-01]	[500.72970581 770.09875488 0.82515067]	[4.39242584e+02 8.00979248e+02 7.10115552e-01]	[4.21221069e+02 7.90798645e+02 7.36737907e-01]	[454.57800293 767.53308105 0.77769864]
[462.29534912 233.95166016 0.93364543]	[477.59173584 272.39041138 0.8606801 ]	[400.83883667 272.43066406 0.82683855]	[380.2144165 364.77615356 0.88197267]	[377.67462158 462.27999878 0.93137431]	[541.89086914 269.84872437 0.80350101]	[562.44488525 362.23495483 0.90886146]	[562.45635986 464.91748047 0.88950366]	[475.15002441 462.36758423 0.7081508 ]	[436.57092285 464.82662964 0.70420241]	[439.27636719 611.09411621 0.84012485]	[441.93356323 752.26422119 0.84346128]	[516.20703125 462.3631897 0.69456184]	[511.01800537 613.67663574 0.80790722]	[503.36691284 762.51306152 0.8576268 ]	[451.99743652 218.55030823 0.85682899]	[477.66381836 218.52261353 0.89375412]	[436.67367554 208.25828552 0.4954707 ]	[498.20697021 195.48442078 0.84178841]	[5.03296295e+02 8.05990051e+02 7.84859776e-01]	[5.23817444e+02 7.95797302e+02 7.67864645e-01]	[500.72549438 770.11407471 0.82243782]	[4.39253876e+02 8.00977478e+02 7.11832523e-01]	[4.21225250e+02 7.90794739e+02 7.36450970e-01]	[454.56759644 767.5133667 0.7747767 ]
[462.27236938 233.94219971 0.93997145]	[475.06570435 272.38565063 0.84410173]	[400.75619507 272.47097778 0.84061033]	[380.09701538 364.77807617 0.88472134]	[377.53143311 459.84674072 0.91079783]	[541.82128906 269.84365845 0.80005747]	[562.36273193 362.30264282 0.89743209]	[562.30975342 464.91094971 0.87768686]	[475.07699585 462.36834717 0.70220476]	[436.55282593 464.83346558 0.69984806]	[439.22854614 611.12390137 0.83610213]	[444.29568481 752.25476074 0.84533948]	[513.60797119 462.35717773 0.688227 ]	[508.4675293 613.69824219 0.81557912]	[503.365448 764.95733643 0.85968918]	[449.49630737 218.56369019 0.8555187 ]	[477.59628296 216.13987732 0.89488977]	[436.59442139 208.2978363 0.549079 ]	[498.13391113 195.46951294 0.83419687]	[5.03302185e+02 8.05993652e+02 7.85324574e-01]	[5.23825684e+02 7.95798462e+02 7.66250789e-01]	[500.72503662 770.12695312 0.82043093]	[4.39251373e+02 8.00929932e+02 7.16434300e-01]	[4.21230347e+02 7.90764038e+02 7.44367361e-01]	[454.58786011 767.49798584 0.77478158]
[462.24838257 233.96954346 0.93891943]	[472.58618164 272.38964844 0.84376597]	[400.72994995 272.46652222 0.84322011]	[377.66482544 367.33779907 0.87125438]	[375.10913086 459.84988403 0.89858198]	[541.8069458 269.86721802 0.80123001]	[562.3480835 362.33169556 0.8880859 ]	[562.25799561 464.89053345 0.87683684]	[472.6036377 462.36331177 0.69995344]	[434.08621216 462.39932251 0.69495702]	[439.23165894 611.10198975 0.83970129]	[441.9390564 752.25018311 0.84374225]	[513.59637451 462.35131836 0.68710768]	[506.0194397 613.67822266 0.82034028]	[503.36782837 764.95947266 0.8597914 ]	[446.97875977 218.59767151 0.8479383 ]	[475.14553833 216.15489197 0.88863206]	[434.09631348 208.26641846 0.52958375]	[495.69430542 195.41300964 0.8333534 ]	[5.03301117e+02 8.05997437e+02 7.86051869e-01]	[5.23830933e+02 7.95802612e+02 7.66054392e-01]	[500.73117065 770.13067627 0.81912011]	[4.39273468e+02 8.00932678e+02 7.19170511e-01]	[4.21248016e+02 7.90773315e+02 7.42543697e-01]	[4.54574860e+02 7.67502075e+02 7.66310275e-01]
[462.26242065 233.97473145 0.93349123]	[470.04147339 272.36813354 0.83790106]	[400.70474243 272.4788208 0.84649503]	[377.62139893 364.86425781 0.87301099]	[375.04522705 459.83731079 0.88870168]	[541.73803711 269.85360718 0.79444653]	[562.34552002 364.77609253 0.88082236]	[562.21673584 464.8762207 0.87189108]	[472.54608154 462.37246704 0.69849062]	[434.04052734 464.83959961 0.68986219]	[439.19775391 611.10522461 0.83981222]	[441.9362793 752.23651123 0.84628314]	[511.06735229 462.35345459 0.68835056]	[505.99224854 613.65734863 0.82625622]	[503.36468506 762.5078125 0.85687339]	[446.95770264 218.61515808 0.84800184]	[475.14828491 216.13946533 0.89063174]	[434.04150391 208.31484985 0.51855338]	[495.62832642 195.41192627 0.81687999]	[5.03302460e+02 8.06015625e+02 7.78317690e-01]	[5.23834717e+02 7.95816406e+02 7.58905351e-01]	[500.71917725 770.12512207 0.8199268 ]	[4.39250427e+02 8.00955933e+02 7.18248367e-01]	[4.21231049e+02 7.90777893e+02 7.44968116e-01]	[454.56878662 765.07885742 0.76916766]
[459.77578735 233.96968079 0.93194723]	[469.9831543 272.38278198 0.8443355 ]	[400.67749023 272.48553467 0.8470487 ]	[377.61398315 364.79443359 0.88007629]	[374.98519897 459.82208252 0.87813067]	[539.29528809 269.85256958 0.7912339 ]	[562.30926514 364.78588867 0.87139463]	[559.81427002 464.87054443 0.86777091]	[470.02508545 462.33877563 0.69939953]	[431.54229736 462.37609863 0.6864413 ]	[439.18508911 611.09246826 0.84061688]	[444.29415894 752.24035645 0.84335828]	[508.52658081 462.31814575 0.69357449]	[505.98190308 613.66723633 0.82668769]	[503.36795044 762.50701904 0.85633999]	[444.3678894 218.56900024 0.87346405]	[472.52752686 216.12445068 0.88287306]	[4.28990417e+02 2.08281982e+02 4.24041450e-01]	[493.11694336 195.45483398 0.8265332 ]	[5.03290009e+02 8.06030701e+02 7.79043794e-01]	[5.23829041e+02 7.95836670e+02 7.58469284e-01]	[500.72702026 770.12176514 0.82238424]	[4.39227844e+02 8.00993774e+02 7.07426071e-01]	[4.21214020e+02 7.90798218e+02 7.35897064e-01]	[454.58312988 765.07226562 0.76788199]
[459.72543335 233.94081116 0.925026 ]	[467.46722412 272.37124634 0.84684289]	[400.64254761 272.474823 0.84520507]	[377.58898926 364.7869873 0.87966764]	[374.9848938 459.84399414 0.87774205]	[539.24914551 269.86193848 0.78928632]	[562.26873779 364.79388428 0.86404198]	[559.79656982 464.87014771 0.86376017]	[470.02883911 462.32009888 0.69840336]	[431.54507446 462.35095215 0.68625957]	[439.13964844 611.13842773 0.83504784]	[444.30157471 752.2565918 0.84048378]	[508.52859497 462.30581665 0.69282544]	[505.95288086 613.68145752 0.82902467]	[503.36767578 764.95587158 0.85909891]	[444.30813599 218.53746033 0.88455206]	[469.97158813 216.0790863 0.8930496 ]	[4.28953766e+02 2.08285049e+02 4.24283087e-01]	[493.05169678 195.39378357 0.82144153]	[5.03284515e+02 8.06052734e+02 7.83074677e-01]	[5.23830139e+02 7.95861877e+02 7.55778432e-01]	[500.72763062 770.13433838 0.82525033]	[4.39219818e+02 8.00981384e+02 7.08365321e-01]	[4.21211029e+02 7.90787415e+02 7.36169219e-01]	[454.60220337 765.08544922 0.77143276]
[459.72338867 233.92251587 0.92339486]	[464.95028687 272.36978149 0.86142981]	[398.23956299 272.45388794 0.84672689]	[377.57763672 362.33798218 0.88376129]	[374.97836304 462.21279907 0.8777141 ]	[539.18933105 269.87414551 0.78529084]	[562.22155762 364.80123901 0.85164553]	[559.76629639 464.85916138 0.85800529]	[469.96173096 462.35241699 0.69798881]	[431.47158813 462.38980103 0.68178445]	[439.0859375 613.64111328 0.83042055]	[441.93432617 752.24127197 0.84301478]	[508.46255493 462.32705688 0.69663095]	[505.92553711 611.13842773 0.83998579]	[503.3614502 762.51293945 0.85771555]	[444.30163574 218.55238342 0.8862108 ]	[467.49673462 216.06185913 0.89721543]	[428.90325928 208.31292725 0.51856458]	[490.50653076 193.00636292 0.82169974]	[5.03293488e+02 8.06057861e+02 7.80654728e-01]	[5.23838989e+02 7.95860352e+02 7.53735423e-01]	[500.71124268 770.12078857 0.81931722]	[4.39245544e+02 8.00996094e+02 7.07174897e-01]	[4.21226898e+02 7.90804810e+02 7.30413318e-01]	[454.57592773 765.07263184 0.76851743]
[459.68002319 233.91842651 0.92298788]	[464.90014648 272.36578369 0.87051409]	[398.22052002 272.46786499 0.84933037]	[377.58462524 362.31747437 0.88737208]	[374.99588013 462.21450806 0.88090914]	[536.69836426 269.81594849 0.77970779]	[559.81793213 362.33258057 0.84955341]	[559.74584961 464.84463501 0.8543064 ]	[467.45800781 462.36166382 0.70588952]	[428.93286133 464.8288269 0.68402904]	[439.07553101 613.66418457 0.82995951]	[441.93325806 752.2713623 0.83845472]	[506.0010376 462.33041382 0.70380872]	[505.90673828 611.13153076 0.84269154]	[503.35714722 762.49865723 0.85826731]	[441.88275146 218.54393005 0.89752519]	[467.43444824 216.04663086 0.90655607]	[426.36669922 208.32542419 0.50397825]	[488.00131226 192.99411011 0.82516265]	[5.03294464e+02 8.06024658e+02 7.80087471e-01]	[5.23836914e+02 7.95822449e+02 7.57065892e-01]	[500.7142334 770.11621094 0.82082242]	[4.39200867e+02 8.03465515e+02 7.02715874e-01]	[4.21201630e+02 7.90805725e+02 7.30656564e-01]	[454.5848999 767.50872803 0.77152872]
[459.61846924 233.87484741 0.91013128]	[464.86676025 272.3729248 0.87467504]	[398.18893433 272.46398926 0.84928972]	[377.56671143 362.31741333 0.88118982]	[375.03457642 462.24441528 0.88654482]	[536.64880371 269.85592651 0.78001964]	[559.77758789 362.34249878 0.84253061]	[559.71575928 464.82647705 0.85373557]	[467.42675781 462.37518311 0.7108044 ]	[426.45141602 464.84002686 0.68637997]	[439.07867432 613.71130371 0.82996076]	[441.9367981 752.26239014 0.8375513 ]	[505.96450806 462.35488892 0.71072179]	[505.90090942 613.63092041 0.8380034 ]	[503.35565186 762.4899292 0.85770524]	[441.84301758 216.13221741 0.91063714]	[464.94296265 216.00361633 0.9190684 ]	[423.8989563 205.75563049 0.51658732]	[487.92727661 192.90441895 0.81073171]	[5.03300018e+02 8.06003845e+02 7.77491748e-01]	[5.23830383e+02 7.95805359e+02 7.58455455e-01]	[500.71185303 770.11315918 0.82227075]	[4.39221313e+02 8.00986084e+02 7.06035733e-01]	[4.21209991e+02 7.90796936e+02 7.37237930e-01]	[4.54587952e+02 7.67500427e+02 7.64866412e-01]
[459.60070801 233.87261963 0.91052675]	[462.44476318 269.92779541 0.87877882]	[398.14303589 272.4519043 0.84572244]	[377.56027222 362.31240845 0.87730384]	[375.07342529 462.29269409 0.89191628]	[534.12774658 267.34835815 0.77741832]	[559.73498535 367.3380127 0.82237577]	[559.69470215 464.8288269 0.85212922]	[464.96466064 462.37240601 0.71425891]	[426.38912964 464.84362793 0.68980306]	[439.08712769 613.71887207 0.83030218]	[441.92532349 752.28326416 0.83827275]	[505.92889404 462.35379028 0.71432668]	[505.86987305 611.11993408 0.85063791]	[503.35522461 762.49731445 0.86057824]	[441.83657837 216.13464355 0.91333973]	[464.91757202 216.02587891 0.9222973 ]	[423.8543396 203.215271 0.55133975]	[485.45492554 192.94340515 0.8140626 ]	[5.03307404e+02 8.06015259e+02 7.80475378e-01]	[5.23834656e+02 7.95815369e+02 7.57854879e-01]	[500.71142578 770.11981201 0.82838947]	[4.39205841e+02 8.00985779e+02 7.06151605e-01]	[4.21200684e+02 7.90797546e+02 7.39301860e-01]	[454.58032227 767.52087402 0.77258623]
[457.14819336 233.86921692 0.8920511 ]	[462.42425537 269.927948 0.88167429]	[398.11752319 272.45324707 0.84320128]	[377.52505493 362.3348999 0.86929452]	[375.1020813 462.31887817 0.89364922]	[534.10418701 269.82287598 0.7765699 ]	[557.19921875 364.77490234 0.81826806]	[557.22741699 464.82839966 0.84602863]	[464.92654419 462.37927246 0.71786249]	[423.91946411 464.85610962 0.69280308]	[439.06524658 616.19000244 0.82794189]	[441.91030884 752.26916504 0.83920616]	[505.89468384 462.35266113 0.71578687]	[503.49081421 611.13464355 0.85336959]	[503.35925293 762.48687744 0.85823572]	[441.75924683 216.11981201 0.91349864]	[464.82675171 216.02586365 0.93076539]	[423.84020996 205.75930786 0.49777701]	[485.37576294 192.99130249 0.81655574]	[5.03297546e+02 8.06013062e+02 7.82748640e-01]	[5.23833435e+02 7.95811218e+02 7.59467006e-01]	[500.71865845 770.11517334 0.8273648 ]	[4.39209595e+02 8.03470093e+02 7.04530358e-01]	[4.21197815e+02 7.90816895e+02 7.34113574e-01]	[4.54560486e+02 7.67512085e+02 7.66499877e-01]
[457.08648682 233.8991394 0.88534892]	[462.39904785 269.91360474 0.88745022]	[398.1100769 272.43334961 0.84388846]	[377.48379517 364.79519653 0.85897797]	[375.09011841 462.37365723 0.88720196]	[531.62158203 269.81661987 0.77749544]	[554.70843506 362.26220703 0.8327229 ]	[557.18737793 462.44235229 0.84431326]	[464.88864136 464.83465576 0.72451818]	[423.86001587 464.8772583 0.70370799]	[439.0559082 616.23052979 0.82876801]	[441.88217163 752.28662109 0.84123898]	[505.87246704 462.36984253 0.71893895]	[503.46905518 611.09759521 0.86207944]	[503.36633301 762.50238037 0.85823756]	[441.69055176 216.12695312 0.91294837]	[462.40652466 216.03807068 0.94158792]	[423.79782104 205.73434448 0.47265613]	[485.34353638 192.99810791 0.83583653]	[5.03275848e+02 8.05996582e+02 7.82533467e-01]	[5.23824280e+02 7.95803406e+02 7.60483265e-01]	[500.74215698 770.12011719 0.82568198]	[4.39214020e+02 8.00981873e+02 7.05398023e-01]	[4.21201477e+02 7.90808594e+02 7.36443281e-01]	[4.52056580e+02 7.67515625e+02 7.61965334e-01]
[457.08773804 233.90022278 0.88557279]	[462.39929199 269.91104126 0.88719285]	[398.10675049 272.43167114 0.84330255]	[377.4848938 364.80221558 0.85873914]	[375.09182739 462.37680054 0.88684535]	[534.08898926 269.82073975 0.77771205]	[554.68640137 362.26486206 0.83244908]	[557.18127441 462.44137573 0.84451157]	[464.88638306 464.8309021 0.72588843]	[423.86364746 464.87289429 0.70445871]	[439.05505371 616.22357178 0.82837647]	[441.88088989 752.28845215 0.84194916]	[505.86657715 462.36553955 0.72021669]	[503.46865845 611.09637451 0.86191046]	[503.36688232 762.50073242 0.85812378]	[441.69018555 216.12747192 0.91316789]	[462.40704346 216.03764343 0.94145155]	[423.7980957 205.73126221 0.46694186]	[485.34695435 192.99703979 0.83549911]	[5.03264587e+02 8.06002808e+02 7.86753416e-01]	[5.23815796e+02 7.95815491e+02 7.61045098e-01]	[500.74871826 770.12017822 0.82707298]	[4.39206360e+02 8.00969971e+02 7.06584275e-01]	[4.21196564e+02 7.90801147e+02 7.40472794e-01]	[4.52055695e+02 7.67519775e+02 7.64107883e-01]
[457.07580566 233.89233398 0.88858992]	[462.34481812 269.90255737 0.89440739]	[398.05285645 272.43014526 0.839396 ]	[377.48339844 362.34072876 0.86276472]	[375.0881958 462.36169434 0.88701779]	[531.56433105 267.32177734 0.78101856]	[552.15264893 362.23727417 0.83707666]	[554.6998291 462.44668579 0.84259915]	[464.86331177 462.37731934 0.73122549]	[423.82891846 464.85626221 0.71052414]	[436.68356323 616.21539307 0.82730699]	[441.87985229 752.28991699 0.84123963]	[503.49008179 462.35223389 0.72403079]	[503.45144653 611.12976074 0.86256045]	[503.36813354 762.51733398 0.85782737]	[439.32070923 216.13461304 0.91421211]	[462.37835693 216.03672791 0.95013589]	[421.37332153 205.70787048 0.55560809]	[482.91448975 195.41279602 0.85173237]	[5.00874939e+02 8.06026550e+02 7.84133255e-01]	[5.23819824e+02 7.95839661e+02 7.53705144e-01]	[500.74951172 770.13568115 0.82572818]	[4.39211792e+02 8.00996155e+02 7.03850865e-01]	[4.21197754e+02 7.90821655e+02 7.33696878e-01]	[4.52051422e+02 7.67516968e+02 7.63171375e-01]
[452.07675171 233.92863464 0.88024831]	[462.26956177 269.90109253 0.90543079]	[395.58401489 272.45819092 0.82982922]	[375.01797485 364.78125 0.84299034]	[375.07504272 464.81747437 0.87108189]	[529.00701904 267.29150391 0.78592432]	[549.51629639 362.19522095 0.85903585]	[552.14141846 462.43161011 0.84712446]	[462.43954468 462.36376953 0.73450446]	[421.38955688 464.83862305 0.71302176]	[436.6529541 616.21044922 0.82370037]	[441.84994507 752.27404785 0.84638411]	[503.42230225 462.33688354 0.73182559]	[503.41717529 611.0970459 0.86721355]	[503.36297607 762.48156738 0.85536271]	[439.20730591 216.16630554 0.8991518 ]	[462.28063965 216.08007812 0.95416081]	[421.28231812 208.26901245 0.54540414]	[482.78259277 195.45361328 0.86523646]	[5.00875031e+02 8.06008240e+02 7.83855259e-01]	[5.23821777e+02 7.95822266e+02 7.58895397e-01]	[500.74230957 770.11328125 0.82883674]	[4.39226959e+02 8.00937866e+02 7.12631047e-01]	[4.21205261e+02 7.90791748e+02 7.48309910e-01]	[4.52018250e+02 7.65085999e+02 7.56683350e-01]
[452.04470825 233.92211914 0.87787724]	[462.22988892 269.90301514 0.90752161]	[395.52145386 272.4960022 0.82022047]	[374.99172974 364.8026123 0.84114957]	[375.03582764 464.8336792 0.86357892]	[526.50256348 264.78256226 0.7948724 ]	[547.06488037 362.22845459 0.8617776 ]	[552.1015625 462.41189575 0.85034043]	[462.41894531 462.32958984 0.73695189]	[421.35064697 462.37173462 0.71782351]	[436.640625 616.22229004 0.8217231 ]	[441.84564209 752.27172852 0.84943366]	[503.41503906 462.30209351 0.73535848]	[503.40518188 611.08215332 0.86848104]	[503.36581421 762.49951172 0.85591429]	[439.17190552 216.16236877 0.89825672]	[462.25421143 216.06112671 0.95845294]	[421.1973877 205.7835083 0.56075495]	[482.75723267 195.45658875 0.87409216]	[5.03278473e+02 8.05999573e+02 7.85826206e-01]	[5.23836792e+02 7.95810486e+02 7.57236719e-01]	[500.73989868 770.12646484 0.82623208]	[4.39240295e+02 7.98429138e+02 7.21554518e-01]	[4.21206665e+02 7.90767517e+02 7.58305430e-01]	[4.52013336e+02 7.67493774e+02 7.58350730e-01]
[449.4491272 233.92515564 0.8766287 ]	[459.83911133 269.92544556 0.90994173]	[392.9848938 274.9019165 0.80957419]	[372.51763916 364.8210144 0.82979518]	[372.53305054 464.86447144 0.84498543]	[526.45721436 264.77471924 0.79811263]	[547.02124023 362.21490479 0.8703078 ]	[549.59008789 462.412323 0.85552287]	[462.39193726 462.3241272 0.74069518]	[421.31002808 462.35357666 0.7247172 ]	[436.61749268 616.2331543 0.8205902 ]	[441.84051514 752.2789917 0.84809095]	[503.41061401 462.3008728 0.73397058]	[503.38858032 608.61224365 0.87718368]	[503.37045288 762.49908447 0.8541556 ]	[439.08023071 218.52033997 0.88328952]	[459.84909058 216.06340027 0.94724339]	[418.79354858 208.27667236 0.58348924]	[480.33712769 192.98968506 0.86695635]	[5.03268311e+02 8.05997131e+02 7.82866359e-01]	[5.23829163e+02 7.95807739e+02 7.54852176e-01]	[500.75134277 770.12683105 0.82504743]	[4.39254425e+02 7.98431091e+02 7.25281596e-01]	[4.21220062e+02 7.90774109e+02 7.61024475e-01]	[4.52007324e+02 7.67502075e+02 7.53922582e-01]
[446.95852661 233.91622925 0.87957978]	[459.77636719 272.36828613 0.91816938]	[390.47186279 274.93862915 0.80908847]	[369.96743774 367.40975952 0.81126297]	[369.9664917 464.90420532 0.82710743]	[524.0065918 264.7734375 0.80298191]	[546.97497559 362.23220825 0.86817539]	[549.54589844 462.41680908 0.85958064]	[462.35098267 462.33309937 0.74259394]	[421.26193237 462.36355591 0.7279107 ]	[436.61169434 618.74005127 0.82081825]	[441.83578491 752.27783203 0.85167241]	[503.38092041 462.29815674 0.7324791 ]	[503.37976074 611.07098389 0.87270892]	[503.36743164 762.51153564 0.85582232]	[436.68231201 218.54290771 0.8814894 ]	[459.80679321 216.05599976 0.95195001]	[418.7293396 208.31044006 0.60553819]	[480.25848389 193.01261902 0.8688432 ]	[5.03280609e+02 8.06005554e+02 7.87766576e-01]	[5.23840759e+02 7.95806641e+02 7.55564809e-01]	[500.74371338 770.13067627 0.82382351]	[4.39260315e+02 7.98436523e+02 7.22160339e-01]	[4.21221222e+02 7.90776184e+02 7.58187413e-01]	[4.49519379e+02 7.65077148e+02 7.60560393e-01]
[446.87658691 233.91567993 0.88137019]	[459.72900391 272.37841797 0.91527784]	[387.93545532 274.9480896 0.80396533]	[369.89175415 367.39437866 0.80690122]	[367.33990479 464.89700317 0.83039761]	[523.96490479 264.79095459 0.80511004]	[546.9175415 362.25970459 0.87262404]	[547.07214355 462.400177 0.86725974]	[462.31103516 462.35681152 0.74409151]	[421.22711182 462.37924194 0.7319504 ]	[436.57080078 616.25152588 0.81424737]	[441.82272339 752.2623291 0.85430694]	[503.34588623 462.32455444 0.73497778]	[503.37051392 611.1072998 0.87231559]	[503.36651611 762.50366211 0.85475969]	[436.63406372 218.52905273 0.87688613]	[459.75311279 216.05439758 0.94444156]	[418.70025635 205.79089355 0.51792705]	[480.25341797 192.97511292 0.87498248]	[5.03276123e+02 8.06010498e+02 7.87326455e-01]	[5.23835388e+02 7.95811707e+02 7.55045593e-01]	[500.73553467 770.12536621 0.82295293]	[4.39261047e+02 7.98424561e+02 7.23711371e-01]	[4.21219543e+02 7.90771606e+02 7.63301790e-01]	[4.49507721e+02 7.65060669e+02 7.55670846e-01]
[444.29534912 233.93540955 0.89579725]	[459.66485596 272.40603638 0.90831858]	[385.40005493 274.95800781 0.80702615]	[367.33499146 367.40335083 0.81633312]	[362.35177612 464.90386963 0.84823632]	[523.92340088 267.29238892 0.80380726]	[544.51086426 362.26605225 0.88293934]	[547.01971436 462.38528442 0.88139457]	[462.27554321 462.3687439 0.74245769]	[421.20632935 462.3946228 0.73108447]	[434.12619019 616.23492432 0.80604738]	[441.82873535 752.25378418 0.85807836]	[503.30615234 462.32901001 0.73590869]	[503.36593628 611.11920166 0.87040442]	[503.35037231 762.50628662 0.85961217]	[434.09918213 218.53356934 0.86427361]	[459.67016602 216.09190369 0.92823029]	[418.60977173 205.78764343 0.46893948]	[480.19812012 193.00674438 0.87517744]	[5.03293518e+02 8.05997437e+02 7.86890507e-01]	[5.23845947e+02 7.95796509e+02 7.56936431e-01]	[500.71331787 770.11767578 0.82644141]	[4.39254150e+02 7.98371033e+02 7.20882535e-01]	[4.21219086e+02 7.90734985e+02 7.61331677e-01]	[449.52197266 765.06097412 0.76651073]
[441.85140991 233.93476868 0.91244411]	[459.59609985 272.42626953 0.89737976]	[385.31744385 274.98321533 0.81664598]	[362.34957886 369.90753174 0.8336944 ]	[362.26693726 464.90319824 0.86676985]	[523.87121582 267.30474854 0.80530745]	[544.47235107 362.24597168 0.88753724]	[546.94915771 462.35214233 0.89677012]	[462.24856567 462.38598633 0.73698145]	[421.17456055 464.84390259 0.72322845]	[434.08139038 616.23937988 0.80240434]	[441.82040405 752.26226807 0.8556971 ]	[503.29006958 462.33581543 0.73103118]	[503.36096191 613.65325928 0.86720717]	[503.34127808 762.51507568 0.85802853]	[434.04623413 218.53337097 0.8626647 ]	[459.60412598 216.11737061 0.91397107]	[418.55853271 208.27095032 0.49164775]	[480.16433716 195.4539032 0.86000967]	[5.03296875e+02 8.05994202e+02 7.80379951e-01]	[5.23845154e+02 7.95792419e+02 7.54252017e-01]	[500.70684814 770.12835693 0.82190651]	[4.39276459e+02 7.95881409e+02 7.19707251e-01]	[4.21235748e+02 7.90726746e+02 7.58355081e-01]	[449.50732422 765.0791626 0.76722676]
[441.85977173 233.92965698 0.92256576]	[457.12240601 272.46960449 0.88709038]	[382.75521851 275.01138306 0.83595622]	[362.29943848 369.89172363 0.83683598]	[362.20462036 464.91397095 0.8774541 ]	[523.80218506 267.30978394 0.8070547 ]	[544.41479492 362.24978638 0.89891595]	[546.91882324 462.39297485 0.89560497]	[462.20315552 464.86749268 0.73434871]	[418.77658081 464.91400146 0.71824491]	[434.05786133 613.68981934 0.7986837 ]	[441.84091187 752.30133057 0.85139477]	[503.26531982 462.34936523 0.72828561]	[503.3192749 611.09747314 0.87716633]	[503.35693359 762.50695801 0.85822684]	[434.03210449 218.57472229 0.85813487]	[457.20907593 216.12127686 0.91091734]	[416.11709595 208.27380371 0.60385323]	[477.68954468 195.42431641 0.85344011]	[5.03325958e+02 8.03556519e+02 7.83992887e-01]	[5.23859985e+02 7.93337341e+02 7.63045907e-01]	[500.7255249 770.11663818 0.83129478]	[4.39227783e+02 7.98440796e+02 6.98800445e-01]	[4.21200317e+02 7.90791870e+02 7.41143823e-01]	[452.01000977 767.51953125 0.77791214]
[441.79510498 233.93240356 0.9361546 ]	[454.59243774 272.4732666 0.86840582]	[380.29611206 275.01379395 0.84717464]	[362.22622681 369.89730835 0.84738708]	[359.78268433 464.92437744 0.886711 ]	[521.32281494 267.28796387 0.80449754]	[544.38140869 359.79821777 0.9153046 ]	[544.52026367 462.35488892 0.90859371]	[459.84552002 464.8666687 0.7425729 ]	[418.76318359 464.93347168 0.72694504]	[431.54910278 616.26141357 0.79388767]	[441.81338501 752.2755127 0.85620159]	[500.88916016 462.35198975 0.73224241]	[503.29998779 611.08325195 0.87767559]	[503.3588562 764.96893311 0.85933059]	[431.49285889 218.58837891 0.85294276]	[457.10049438 216.12765503 0.89803421]	[416.06045532 210.78938293 0.59386575]	[477.60983276 195.45306396 0.82994998]	[5.03313202e+02 8.05994629e+02 7.79283762e-01]	[5.23858826e+02 7.95785950e+02 7.60806084e-01]	[500.74273682 770.14154053 0.82310188]	[4.39239807e+02 7.98390564e+02 7.05044270e-01]	[4.21210846e+02 7.90765198e+02 7.48308599e-01]	[449.50784302 765.08551025 0.76606786]
[441.787323 233.9359436 0.93676525]	[454.60946655 272.46566772 0.86882436]	[380.31561279 274.99795532 0.84246701]	[362.22555542 367.42404175 0.84692776]	[359.78302002 464.918396 0.88619035]	[521.32202148 267.28579712 0.80347341]	[544.38232422 359.79595947 0.91566455]	[544.52313232 462.35476685 0.90782815]	[459.84048462 464.86550903 0.74143612]	[418.76446533 464.93582153 0.72606176]	[431.54122925 618.77770996 0.79930842]	[441.80404663 752.2668457 0.85914326]	[500.88195801 462.34863281 0.7324912 ]	[503.2975769 611.08630371 0.87872076]	[503.36346436 764.97454834 0.85849577]	[431.4836731 218.59062195 0.85205936]	[457.09222412 216.13180542 0.89600933]	[416.06002808 210.79057312 0.59366179]	[477.60748291 195.45703125 0.82867718]	[5.03322021e+02 8.06000854e+02 7.78861642e-01]	[5.23869446e+02 7.95792053e+02 7.56381929e-01]	[500.74316406 770.14813232 0.82014883]	[4.39260773e+02 7.95870056e+02 7.08928406e-01]	[4.21228882e+02 7.90732300e+02 7.48332679e-01]	[449.50421143 765.07470703 0.76648599]
[441.68005371 233.97412109 0.93678808]	[452.02890015 272.48831177 0.85905951]	[380.22457886 275.03018188 0.85555303]	[359.80499268 369.89389038 0.85229212]	[359.73733521 464.92272949 0.89024752]	[521.24261475 267.32785034 0.79932415]	[544.31115723 359.78601074 0.92060184]	[544.47906494 462.38076782 0.90966964]	[459.79647827 464.90963745 0.73690611]	[418.73529053 467.41934204 0.7213375 ]	[431.51461792 621.29406738 0.8099395 ]	[441.78973389 752.26629639 0.86249346]	[500.8343811 464.83908081 0.72487438]	[503.31451416 613.68469238 0.87035531]	[503.36566162 762.49725342 0.85348374]	[426.39422607 218.62017822 0.85082299]	[454.54882812 216.14001465 0.87988198]	[413.53100586 210.85362244 0.50337899]	[475.10073853 195.41654968 0.83284682]	[5.03305939e+02 8.06006287e+02 7.87066340e-01]	[5.23862976e+02 7.95801941e+02 7.58594334e-01]	[500.74197388 770.10925293 0.82163399]	[4.39266663e+02 7.95884766e+02 7.11494565e-01]	[4.21233734e+02 7.90744629e+02 7.56467402e-01]	[449.48696899 765.06781006 0.77157962]
[439.16714478 234.00709534 0.92582583]	[446.90792847 272.46737671 0.86634725]	[380.11166382 275.01443481 0.85792071]	[359.59790039 372.47634888 0.87176275]	[357.16061401 464.87490845 0.90228677]	[518.70892334 267.30648804 0.78590721]	[541.85430908 359.76428223 0.91925639]	[544.42767334 462.36761475 0.91743386]	[459.7215271 464.89834595 0.73529577]	[418.70333862 467.39932251 0.72113371]	[426.40600586 621.30480957 0.81731069]	[441.78234863 752.25158691 0.86607355]	[500.75015259 464.83148193 0.72178632]	[503.2762146 616.22387695 0.87167436]	[503.35205078 762.43566895 0.85094833]	[421.38690186 218.61317444 0.87490273]	[446.95193481 216.13923645 0.88499969]	[405.92666626 210.84638977 0.42842275]	[470.04769897 195.4513092 0.82842445]	[5.03276184e+02 8.03547668e+02 7.84567714e-01]	[5.23838562e+02 7.93342834e+02 7.59050548e-01]	[500.74560547 770.06420898 0.81849211]	[4.39279449e+02 7.95887207e+02 7.13784218e-01]	[4.21246338e+02 7.90750610e+02 7.62217045e-01]	[449.49133301 765.04425049 0.77500653]
[439.08297729 234.0211792 0.91799659]	[444.39297485 272.45727539 0.87899786]	[377.72052002 274.99755859 0.85773921]	[357.20281982 372.45861816 0.86995327]	[357.11938477 464.86828613 0.89979792]	[516.1776123 267.32150269 0.77748269]	[541.81323242 359.8225708 0.91057354]	[544.39324951 462.37139893 0.91793227]	[459.63806152 464.93804932 0.72349036]	[418.6385498 467.47125244 0.71792322]	[423.91397095 618.84307861 0.81257617]	[441.78375244 752.25073242 0.86599594]	[500.68301392 464.86312866 0.71575886]	[503.25061035 616.26678467 0.87349969]	[503.34039307 759.91772461 0.84436595]	[421.29879761 218.61090088 0.8897137 ]	[444.4432373 216.15402222 0.9005295 ]	[405.83612061 210.90379333 0.45799741]	[469.96060181 195.50010681 0.81406957]	[5.03277771e+02 8.03507935e+02 7.78552175e-01]	[5.23838745e+02 7.93304871e+02 7.57660806e-01]	[500.72665405 767.68597412 0.80884188]	[4.39276398e+02 7.95884216e+02 7.15586185e-01]	[4.21244995e+02 7.90751160e+02 7.63458014e-01]	[449.50878906 765.04309082 0.78082824]
[436.66854858 234.0484314 0.90973628]	[444.34448242 272.46255493 0.88664639]	[377.68276978 275.02572632 0.86240375]	[357.13446045 372.50363159 0.87039727]	[357.06607056 464.89001465 0.88446432]	[513.65710449 267.35708618 0.77597398]	[541.75921631 362.22009277 0.90042478]	[544.37384033 462.37371826 0.91300398]	[459.59698486 464.90377808 0.72483402]	[418.62445068 467.44470215 0.71811283]	[423.86883545 618.75335693 0.81470919]	[441.77999878 752.24383545 0.86816204]	[498.26034546 462.39529419 0.71554208]	[500.89807129 618.73815918 0.87364221]	[503.30026245 759.92199707 0.84234971]	[421.24234009 218.65246582 0.88296002]	[444.3878479 218.53872681 0.8998521 ]	[403.34512329 210.90815735 0.5049535 ]	[464.96343994 195.51800537 0.81970459]	[5.03265930e+02 8.03499756e+02 7.84407496e-01]	[5.23820007e+02 7.93282837e+02 7.62165844e-01]	[500.69580078 767.69110107 0.8012352 ]	[4.39280273e+02 7.95840820e+02 7.16634750e-01]	[4.21255402e+02 7.90726990e+02 7.62594700e-01]	[449.50769043 765.04425049 0.7836749 ]
[436.6875 236.43104553 0.90712965]	[441.88937378 272.45623779 0.90293378]	[377.57522583 275.04656982 0.86423618]	[357.0930481 369.98599243 0.86888647]	[357.03155518 464.84960938 0.88705641]	[511.06768799 267.34039307 0.77935445]	[541.69940186 362.21444702 0.88505286]	[544.30578613 462.40844727 0.9091168 ]	[457.15625 464.91815186 0.71391213]	[418.56347656 469.96875 0.70518571]	[423.83969116 621.30480957 0.8313849 ]	[441.77236938 752.30255127 0.85595292]	[498.17614746 464.828125 0.70434612]	[500.89419556 618.80859375 0.88232934]	[503.25421143 762.42706299 0.84175211]	[421.26422119 221.17681885 0.86705172]	[444.39337158 218.62730408 0.8811999 ]	[403.28213501 210.84425354 0.65070772]	[464.81655884 195.56088257 0.83956218]	[5.03323151e+02 8.03481628e+02 7.94976354e-01]	[5.23840515e+02 7.93242920e+02 7.78335392e-01]	[498.23358154 770.0869751 0.7770803 ]	[4.41701630e+02 7.95853516e+02 7.18233824e-01]	[4.21270294e+02 7.90743286e+02 7.62945890e-01]	[449.49569702 767.51647949 0.78679645]
[436.55218506 234.08389282 0.89816141]	[441.87664795 272.46029663 0.9070341 ]	[377.5612793 275.05377197 0.85889101]	[357.02767944 369.98739624 0.8631146 ]	[356.96704102 464.8883667 0.8673833 ]	[511.03988647 267.33374023 0.78057396]	[539.30053711 362.2232666 0.87360519]	[541.94598389 462.43511963 0.90421444]	[457.1270752 464.89004517 0.71246111]	[416.14675903 467.45480347 0.70150775]	[423.8347168 618.8203125 0.83253634]	[441.78457642 752.31573486 0.85301888]	[498.15966797 462.37008667 0.70452875]	[500.86029053 618.75360107 0.88418335]	[503.25213623 762.46447754 0.84584332]	[421.14700317 221.12457275 0.87602466]	[441.88088989 218.61399841 0.89873219]	[400.83004761 210.79335022 0.61669201]	[462.38232422 195.6121521 0.85603285]	[503.31881714 803.49041748 0.80723846]	[5.23815247e+02 7.93245605e+02 7.89123416e-01]	[498.23733521 770.11047363 0.77646762]	[4.41706329e+02 7.98374329e+02 7.03816235e-01]	[4.21262329e+02 7.90786255e+02 7.55305827e-01]	[449.50891113 767.53277588 0.78923547]
[434.04498291 236.42515564 0.89187121]	[441.83886719 272.47930908 0.91837949]	[377.52667236 275.05770874 0.85413301]	[356.97912598 372.45602417 0.8536067 ]	[354.54690552 464.92504883 0.85340172]	[508.52203369 269.84048462 0.78425771]	[539.21722412 362.21844482 0.85746372]	[541.92492676 462.41964722 0.90788692]	[454.63580322 464.86776733 0.70620328]	[416.05657959 467.44412231 0.69475561]	[423.80505371 618.82702637 0.83464283]	[441.79537964 754.77362061 0.84807664]	[495.64871216 462.34655762 0.69779146]	[500.83502197 616.24542236 0.88338208]	[503.25140381 759.90112305 0.8405745 ]	[418.73547363 221.14048767 0.87812287]	[441.79754639 218.67074585 0.90665233]	[400.78222656 210.8656311 0.57570553]	[462.32299805 198.03567505 0.85202867]	[5.03319855e+02 8.00976074e+02 7.98468173e-01]	[5.23816956e+02 7.90802002e+02 7.81207860e-01]	[498.23773193 767.68389893 0.7723273 ]	[4.41721558e+02 7.98367310e+02 7.02458262e-01]	[4.21275543e+02 7.90786621e+02 7.55318940e-01]	[449.52249146 767.55908203 0.79401255]
[431.47119141 236.45877075 0.88097513]	[441.77984619 274.87011719 0.9281919 ]	[375.08190918 275.10449219 0.84840024]	[354.5864563 372.47235107 0.85340786]	[354.47357178 467.38970947 0.83330083]	[508.44781494 269.85128784 0.79111773]	[539.1661377 362.23635864 0.84642476]	[541.90759277 462.40356445 0.91051716]	[454.58822632 464.91165161 0.70236582]	[416.0269165 469.9786377 0.6915518]	[423.7862854 618.84301758 0.83513731]	[441.79666138 754.78497314 0.84971398]	[495.60510254 462.37823486 0.6957103 ]	[500.80838013 616.20477295 0.88027912]	[503.24465942 759.93548584 0.83478069]	[418.65393066 221.17710876 0.86975151]	[441.7182312 221.10343933 0.91449571]	[400.72814941 213.30517578 0.53438354]	[462.26721191 198.10224915 0.85168874]	[5.03408295e+02 8.03462952e+02 8.03443134e-01]	[5.23894348e+02 7.90811218e+02 7.87403941e-01]	[4.98199432e+02 7.70076111e+02 7.58143425e-01]	[4.41714569e+02 7.95871521e+02 7.11311519e-01]	[4.21273468e+02 7.90749634e+02 7.58212864e-01]	[451.99591064 767.57012939 0.79303443]
[426.41564941 236.52433777 0.87360007]	[441.74179077 274.87594604 0.92898208]	[375.01452637 277.46939087 0.83694118]	[354.47732544 372.53308105 0.84183013]	[351.94894409 467.45401001 0.81959301]	[505.95352173 269.82559204 0.79564166]	[536.6550293 362.29614258 0.82839727]	[541.86816406 462.41705322 0.91074741]	[452.08493042 464.91342163 0.69846433]	[413.5586853 469.99023438 0.68569028]	[423.77682495 621.30847168 0.84014904]	[441.77096558 754.74768066 0.85257185]	[493.08001709 462.37893677 0.69189286]	[500.81262207 613.69177246 0.88253438]	[500.8928833 762.43829346 0.83773917]	[418.54870605 223.69787598 0.83983171]	[439.31323242 221.17182922 0.90486205]	[400.62799072 210.89474487 0.46588829]	[462.19113159 198.07603455 0.86007816]	[503.43386841 800.94116211 0.81259096]	[523.86743164 790.78173828 0.81909531]	[4.98145111e+02 7.70087830e+02 7.51080215e-01]	[4.39230408e+02 7.95862671e+02 7.12321699e-01]	[4.21211578e+02 7.90717957e+02 7.58239925e-01]	[452.0067749 767.53222656 0.79056871]
[423.87945557 236.52848816 0.88766778]	[441.68127441 274.89471436 0.93609458]	[372.54263306 277.50106812 0.83032537]	[351.96862793 372.53057861 0.83334649]	[349.40591431 467.45910645 0.81543243]	[505.88775635 267.36773682 0.80125087]	[534.15570068 362.20059204 0.84319901]	[541.8369751 462.42199707 0.91226292]	[452.00143433 464.92132568 0.69921362]	[413.48666382 470.0194397 0.68315816]	[421.3973999 618.80731201 0.8413927 ]	[441.78369141 754.76733398 0.85109299]	[490.55502319 462.38006592 0.69214141]	[500.80783081 611.13165283 0.88724548]	[500.83877563 759.92993164 0.84185815]	[416.0932312 223.7068634 0.83749521]	[439.21270752 221.20266724 0.89898574]	[398.20935059 210.90333557 0.45028126]	[459.7638855 198.15116882 0.85440212]	[505.88476562 798.42175293 0.81954628]	[523.87231445 790.71710205 0.83340609]	[4.95628662e+02 7.67690063e+02 7.51489282e-01]	[4.39259644e+02 7.95876831e+02 7.15557933e-01]	[4.21237976e+02 7.90731323e+02 7.60643482e-01]	[451.99798584 767.55029297 0.79877269]
[423.78375244 236.56761169 0.89593482]	[439.29782104 274.90606689 0.93950331]	[372.45330811 277.52963257 0.82060206]	[349.40878296 375.02923584 0.83708489]	[346.89474487 467.48144531 0.81556654]	[503.46374512 267.36434937 0.80561489]	[531.60327148 359.81036377 0.85120022]	[541.81304932 462.41256714 0.9151293 ]	[449.49581909 464.91537476 0.7044661 ]	[410.98764038 470.00405884 0.68638724]	[421.36602783 618.83300781 0.85250241]	[441.7895813 754.74462891 0.8505038 ]	[490.51489258 462.37771606 0.69686931]	[500.77664185 611.09771729 0.88588369]	[500.82617188 759.93682861 0.84375888]	[413.60253906 226.2212677 0.82920337]	[439.12435913 223.6998291 0.88223183]	[398.16918945 210.9249115 0.43592751]	[459.66531372 198.1481781 0.8471024 ]	[505.91378784 798.3772583 0.81030059]	[523.87854004 790.68438721 0.82701516]	[4.93122711e+02 7.67700562e+02 7.66067743e-01]	[4.39252899e+02 7.98350525e+02 7.07101285e-01]	[4.21229919e+02 7.90739441e+02 7.58486331e-01]	[452.02651978 767.53222656 0.79644597]
[423.86129761 236.57966614 0.89850461]	[439.23886108 274.91610718 0.93834656]	[369.93423462 277.53063965 0.81796575]	[346.87817383 375.07943726 0.84173673]	[346.85134888 467.49954224 0.8174749 ]	[503.41931152 269.82458496 0.81177229]	[531.55340576 359.80960083 0.85451162]	[541.80847168 462.39962769 0.91874182]	[449.44082642 464.88064575 0.71018958]	[408.44839478 467.48461914 0.68628484]	[421.32778931 621.28063965 0.84944671]	[441.78097534 754.7869873 0.84687454]	[488.02175903 462.3338623 0.70135736]	[500.79611206 611.07073975 0.88928008]	[500.82849121 762.42559814 0.84469426]	[416.06713867 226.27687073 0.84763932]	[439.1762085 223.71615601 0.89413315]	[398.15042114 213.35118103 0.54020101]	[459.63113403 198.15077209 0.82991928]	[505.88500977 798.39178467 0.8085736 ]	[523.85626221 790.70648193 0.82445621]	[4.95620392e+02 7.70080200e+02 7.67423987e-01]	[4.39233612e+02 7.98400208e+02 6.95813358e-01]	[4.21213165e+02 7.90761902e+02 7.52831995e-01]	[452.0328064 767.58355713 0.80191135]
[421.37411499 236.62434387 0.90722919]	[439.17178345 274.94100952 0.93544102]	[367.35272217 277.57119751 0.81831837]	[346.85076904 375.08584595 0.84385991]	[346.82351685 470.01083374 0.8184185 ]	[503.37158203 269.8243103 0.81361651]	[529.05029297 359.76202393 0.86935508]	[541.79382324 462.37271118 0.92053145]	[446.94662476 464.87097168 0.71810138]	[408.39755249 467.47738647 0.69112056]	[421.30780029 618.8125 0.851345 ]	[441.76397705 754.81060791 0.8471821 ]	[487.9810791 462.32092285 0.70700198]	[500.80343628 608.62127686 0.89907408]	[500.87164307 762.46966553 0.85105616]	[413.52920532 226.30711365 0.83104271]	[439.09280396 226.22984314 0.88218629]	[398.05865479 213.33992004 0.44084325]	[457.21951294 200.60183716 0.81702954]	[5.05940979e+02 8.00981384e+02 8.00818264e-01]	[523.90093994 790.76855469 0.81546408]	[4.95634888e+02 7.70078918e+02 7.64847994e-01]	[4.39195953e+02 7.98391846e+02 6.93511724e-01]	[4.21192963e+02 7.90764587e+02 7.46385694e-01]	[452.01531982 767.58410645 0.80966562]
[421.32641602 239.05020142 0.90510571]	[439.08804321 274.98266602 0.92456466]	[364.83145142 277.61499023 0.81983304]	[344.34664917 375.0847168 0.84596181]	[344.34030151 472.51742554 0.82354468]	[503.29544067 269.8414917 0.81894875]	[529.0032959 359.80563354 0.86630815]	[541.79064941 462.3739624 0.92057693]	[446.94143677 464.90100098 0.71848774]	[408.40255737 469.99569702 0.68980563]	[421.31619263 618.79882812 0.8507849 ]	[441.79025269 754.83306885 0.83718759]	[487.98455811 462.34295654 0.70640385]	[500.78088379 608.61376953 0.89723331]	[500.87426758 764.98480225 0.85294884]	[411.02285767 228.8646698 0.83165264]	[436.67700195 226.2984314 0.87665373]	[398.03027344 213.45048523 0.40393686]	[457.1385498 200.60754395 0.80681252]	[5.05991211e+02 8.03534363e+02 7.69192934e-01]	[5.23992310e+02 7.93213257e+02 7.78282821e-01]	[4.95651123e+02 7.70197632e+02 7.63228893e-01]	[4.39222107e+02 8.00946350e+02 6.82796121e-01]	[4.21213654e+02 7.90824768e+02 7.33354867e-01]	[452.04507446 767.61938477 0.80037463]
[421.32363892 239.07687378 0.89993644]	[436.65582275 275.019104 0.92176062]	[364.77258301 277.66827393 0.82360762]	[344.29669189 375.11929321 0.856951 ]	[344.30914307 472.58825684 0.83277065]	[500.88131714 267.35931396 0.81631452]	[528.96899414 362.25476074 0.8537212 ]	[541.78173828 462.42880249 0.91547829]	[446.94378662 464.93511963 0.71304911]	[408.41192627 472.53753662 0.68719107]	[421.31896973 621.27233887 0.85268992]	[441.81448364 754.83581543 0.83296216]	[487.99371338 462.35974121 0.7040692 ]	[500.77450562 608.58062744 0.90146345]	[500.89425659 767.55023193 0.87448889]	[411.02212524 231.30783081 0.83468854]	[436.66256714 228.76472473 0.87726021]	[395.58102417 213.47271729 0.49401578]	[454.6366272 203.14768982 0.78272861]	[5.08539001e+02 8.06097900e+02 7.36257195e-01]	[5.26484375e+02 7.95789917e+02 7.22240448e-01]	[4.95654968e+02 7.72751709e+02 7.64313698e-01]	[4.39171753e+02 8.00948669e+02 6.89400017e-01]	[4.21182434e+02 7.90816589e+02 7.27761924e-01]	[454.54727173 767.63031006 0.79325581]
[421.27282715 239.10144043 0.90260321]	[436.5954895 275.09240723 0.91834879]	[362.29498291 277.71524048 0.82183987]	[344.27905273 377.53393555 0.86460865]	[344.29144287 475.12341309 0.84537852]	[500.84048462 272.35409546 0.82051021]	[526.53344727 362.31234741 0.84468693]	[541.76568604 462.43017578 0.9145388 ]	[446.94302368 464.93823242 0.71257412]	[408.44119263 472.5534668 0.68568116]	[421.32543945 618.84747314 0.84670568]	[441.82702637 754.81860352 0.83596075]	[487.97213745 462.34420776 0.70522356]	[500.72787476 608.54309082 0.89748514]	[500.9039917 767.66918945 0.8795163 ]	[410.94555664 231.32992554 0.83445227]	[436.60501099 228.76972961 0.87121481]	[395.51275635 213.49978638 0.49065775]	[454.63598633 200.62533569 0.79305637]	[5.11018982e+02 8.08560425e+02 7.38718331e-01]	[5.26517578e+02 7.98355774e+02 7.17669487e-01]	[4.95681213e+02 7.75352783e+02 7.47375131e-01]	[4.39168976e+02 7.98408142e+02 6.96231127e-01]	[4.21180176e+02 7.90766785e+02 7.35789597e-01]	[454.54592896 767.62384033 0.77560836]
[421.26815796 239.17308044 0.88967693]	[436.55490112 275.10958862 0.90867507]	[362.27246094 277.71844482 0.8255626 ]	[341.81771851 377.5866394 0.87817025]	[344.26593018 475.17422485 0.85642385]	[500.81384277 272.40509033 0.82473469]	[526.49438477 362.31381226 0.85673875]	[541.73858643 462.44876099 0.9080655 ]	[446.93252563 467.40914917 0.70940292]	[408.41278076 472.59951782 0.68644577]	[421.32150269 618.84344482 0.84931219]	[441.83093262 757.30688477 0.8353821 ]	[487.96710205 462.33789062 0.70270777]	[500.71615601 608.54821777 0.89697564]	[503.26397705 770.07067871 0.8807435 ]	[408.44360352 231.41300964 0.84381795]	[436.58666992 228.80799866 0.87249935]	[393.06259155 215.95875549 0.47160086]	[454.59985352 198.13961792 0.7847966 ]	[5.08451019e+02 8.08683716e+02 7.33534575e-01]	[5.26463135e+02 8.03473267e+02 7.01385617e-01]	[4.98171417e+02 7.77861633e+02 7.62468457e-01]	[4.39147552e+02 8.00973694e+02 6.96136892e-01]	[4.21170837e+02 7.90821655e+02 7.29743600e-01]	[452.07470703 767.64080811 0.77962697]
[421.28457642 239.18656921 0.88780844]	[434.11987305 275.12759399 0.90346569]	[362.23678589 280.11514282 0.82656264]	[341.81854248 377.60769653 0.8799811 ]	[344.26898193 477.63241577 0.86165327]	[500.80004883 272.42416382 0.82749224]	[526.4666748 362.32598877 0.86055714]	[541.73358154 464.84176636 0.90424246]	[446.92834473 467.41796875 0.70795846]	[408.4307251 472.59729004 0.68417645]	[421.27404785 621.33532715 0.85256243]	[441.8487854 757.32617188 0.83168089]	[487.95370483 462.35317993 0.70207912]	[500.71847534 608.52166748 0.89778191]	[503.31567383 770.13562012 0.87588751]	[408.4382019 231.44786072 0.84741294]	[436.58306885 228.80377197 0.87080383]	[393.02764893 216.04046631 0.49363551]	[454.55340576 198.13728333 0.77990818]	[5.08471069e+02 8.08684021e+02 7.24009514e-01]	[5.26474243e+02 8.03499207e+02 6.93936467e-01]	[4.98259216e+02 7.80446228e+02 7.75636971e-01]	[4.39155670e+02 8.03466858e+02 6.85641646e-01]	[4.21186523e+02 7.93234619e+02 7.15452850e-01]	[454.55154419 767.67242432 0.77027881]
[421.265625 241.66891479 0.87862486]	[434.07150269 277.48669434 0.89820701]	[359.79437256 280.1567688 0.831025 ]	[341.80834961 377.64675903 0.88346946]	[344.27966309 477.67407227 0.86762941]	[500.79016113 272.46420288 0.82931966]	[526.43005371 362.33947754 0.86485642]	[541.71862793 464.83398438 0.90406138]	[446.91827393 467.46252441 0.70762008]	[408.43478394 475.11456299 0.68801284]	[421.2460022 621.40338135 0.86083066]	[441.84863281 757.34002686 0.83085549]	[487.94091797 462.39486694 0.70430028]	[500.71618652 608.55310059 0.89118892]	[503.31396484 770.15533447 0.88357854]	[405.92709351 233.86454773 0.85272527]	[436.57098389 228.84675598 0.8691572 ]	[392.96636963 216.09024048 0.47405431]	[452.01208496 198.12722778 0.77451974]	[5.08453125e+02 8.08686523e+02 7.35698044e-01]	[5.26427551e+02 8.03510864e+02 7.11140752e-01]	[498.26333618 780.45092773 0.79048371]	[4.39236145e+02 8.00965881e+02 6.96399331e-01]	[4.21239044e+02 7.90828125e+02 7.24946082e-01]	[4.54549255e+02 7.67675476e+02 7.64883399e-01]
[421.20446777 241.73207092 0.88042665]	[434.03695679 277.52349854 0.89649647]	[359.78335571 280.18597412 0.83271682]	[341.77236938 377.70684814 0.88903326]	[341.83099365 477.7043457 0.87343407]	[500.76251221 274.90600586 0.8358531 ]	[526.39532471 364.79275513 0.86569679]	[541.72192383 464.84890747 0.90411526]	[446.88580322 470.00814819 0.70793283]	[408.41433716 477.63763428 0.69328505]	[421.25784302 623.90148926 0.86882919]	[441.85443115 757.36077881 0.82855844]	[485.47628784 464.89123535 0.70745885]	[500.72924805 608.56158447 0.89054751]	[503.34310913 770.20800781 0.87975502]	[405.82946777 233.90820312 0.86214834]	[434.07745361 228.87637329 0.85582387]	[3.90435944e+02 2.18530334e+02 3.83353204e-01]	[452.03341675 198.08901978 0.78600037]	[5.05947174e+02 8.11110107e+02 7.25920737e-01]	[5.26419983e+02 8.06072754e+02 7.15494752e-01]	[500.70077515 782.99316406 0.7921955 ]	[4.39199829e+02 8.03514160e+02 6.84960246e-01]	[4.21211853e+02 7.93272583e+02 7.06639051e-01]	[454.55786133 767.68731689 0.76799619]
[421.16885376 246.79608154 0.87661797]	[431.54202271 277.61087036 0.89173865]	[359.7538147 282.7673645 0.81578118]	[341.7230835 380.09817505 0.89417434]	[341.81210327 480.15100098 0.88689643]	[500.72763062 274.95907593 0.83961678]	[524.03710938 367.36450195 0.85754383]	[541.71075439 464.90704346 0.89679635]	[444.44934082 475.15182495 0.72393918]	[405.88369751 480.26254272 0.72618133]	[421.28439331 623.99945068 0.87530905]	[441.86499023 757.35321045 0.83275431]	[485.4574585 470.00021362 0.70944738]	[500.73068237 608.55712891 0.8891899 ]	[503.39147949 770.19494629 0.87859207]	[403.36291504 234.01409912 0.87038022]	[434.06558228 231.3899231 0.85946453]	[387.91720581 218.57246399 0.4675464 ]	[452.06954956 198.12921143 0.78424597]	[5.05921295e+02 8.11104614e+02 7.39277422e-01]	[5.23987061e+02 8.06071899e+02 7.24971354e-01]	[500.76254272 780.47088623 0.79448438]	[4.39160767e+02 8.03470154e+02 6.82283461e-01]	[4.21195007e+02 7.93244324e+02 7.11199403e-01]	[454.58770752 767.66503906 0.78118813]
[418.77590942 249.36132812 0.88279343]	[431.54730225 277.67010498 0.88235295]	[359.72415161 287.7913208 0.80919719]	[341.69842529 380.27468872 0.89142507]	[341.77893066 480.22668457 0.90121782]	[500.7350769 275.01190186 0.84752518]	[524.03540039 367.43096924 0.85390997]	[541.7144165 467.4239502 0.87713188]	[446.86468506 477.68670654 0.7307142 ]	[405.84854126 480.34463501 0.73332876]	[421.29244995 623.99279785 0.87692654]	[441.90206909 757.38653564 0.82269323]	[485.47781372 472.57858276 0.70609945]	[500.70559692 608.58148193 0.88192582]	[503.42004395 770.25531006 0.8700943 ]	[403.29776001 236.42019653 0.88553613]	[431.5279541 233.86364746 0.87480152]	[387.89425659 218.5887146 0.43268174]	[452.04733276 200.60136414 0.76766545]	[5.08454224e+02 8.11167969e+02 7.34533846e-01]	[5.26425049e+02 8.08524475e+02 7.28456557e-01]	[500.77484131 783.02160645 0.79692101]	[4.36680634e+02 8.06042908e+02 6.58172727e-01]	[4.18764618e+02 7.93335449e+02 6.76896513e-01]	[454.64529419 767.69354248 0.78026527]
[418.78121948 251.92488098 0.90817237]	[431.53753662 277.7192688 0.8717553 ]	[359.72735596 287.8732605 0.80745846]	[339.30554199 382.76971436 0.87988085]	[341.73922729 480.32855225 0.91349316]	[500.73956299 275.08221436 0.85517275]	[526.39599609 372.46096802 0.85902548]	[541.71087646 467.49423218 0.86932641]	[446.88439941 480.22000122 0.73905838]	[405.8477478 482.83981323 0.73415536]	[421.28723145 626.41577148 0.88352418]	[441.92156982 757.37908936 0.82193065]	[485.50408936 477.63098145 0.71189785]	[500.69494629 611.11920166 0.86617464]	[503.43835449 770.30072021 0.86385739]	[403.30908203 236.55987549 0.89029825]	[431.53161621 233.99906921 0.88245213]	[385.40142822 218.65335083 0.4594503 ]	[452.04537964 200.65631104 0.76212651]	[5.08503693e+02 8.11202576e+02 7.44444549e-01]	[5.26453857e+02 8.08549011e+02 7.42453992e-01]	[500.77676392 785.50720215 0.80560374]	[4.36664948e+02 8.06011963e+02 6.60266221e-01]	[4.18755920e+02 7.93299438e+02 6.83996201e-01]	[457.11209106 767.6817627 0.78730178]
[421.16641235 254.38104248 0.92663264]	[431.53259277 280.15731812 0.85836107]	[359.73287964 290.42044067 0.81476247]	[341.71087646 382.79611206 0.86608541]	[341.68301392 480.36776733 0.92143774]	[500.73690796 277.50878906 0.86155832]	[524.02947998 372.50982666 0.86320454]	[541.7121582 472.52584839 0.8661505 ]	[444.43804932 480.28112793 0.74293113]	[403.38757324 482.88586426 0.72684795]	[421.28955078 626.42749023 0.88867301]	[441.92868042 757.37188721 0.8235271 ]	[485.48983765 477.71279907 0.71919578]	[498.26486206 613.68634033 0.84536362]	[503.47906494 772.74743652 0.84737641]	[403.38085938 236.67614746 0.86517328]	[434.0440979 236.46006775 0.8855049 ]	[387.90545654 223.70048523 0.5229544 ]	[451.98898315 205.77243042 0.74604481]	[5.11030090e+02 8.11277283e+02 7.18704224e-01]	[5.26484802e+02 8.08614075e+02 7.30459332e-01]	[500.82025146 785.57531738 0.80864453]	[4.36692139e+02 8.06077942e+02 6.72243118e-01]	[4.18763855e+02 7.93362244e+02 6.75692081e-01]	[457.12689209 767.65185547 0.78759772]
[421.2046814 254.46043396 0.9301421 ]	[431.53652954 282.70361328 0.83722526]	[359.70513916 293.00518799 0.83596337]	[341.67471313 385.32821655 0.85498708]	[339.3006897 482.75753784 0.9247663 ]	[500.73791504 277.60736084 0.85597211]	[524.02410889 375.05606079 0.8806476 ]	[541.7401123 475.15289307 0.88240987]	[444.4519043 482.76083374 0.7399292 ]	[405.8392334 485.38699341 0.7140348 ]	[421.33151245 626.52209473 0.87966603]	[441.92974854 757.3782959 0.82593334]	[485.48355103 480.18759155 0.72594714]	[500.64416504 618.77783203 0.85604882]	[503.49911499 772.7925415 0.8402983 ]	[405.82781982 239.13514709 0.84462976]	[434.0645752 236.56532288 0.88603127]	[387.9418335 228.87425232 0.57072854]	[449.44198608 213.32363892 0.76834399]	[5.11064545e+02 8.11222290e+02 7.80240476e-01]	[5.28988342e+02 8.08563232e+02 7.63629913e-01]	[500.82821655 788.02166748 0.82262284]	[4.36681122e+02 8.03547119e+02 6.65857553e-01]	[4.18761292e+02 7.93285583e+02 6.83817267e-01]	[457.12341309 767.65533447 0.78530407]
[421.16427612 254.55540466 0.9353404 ]	[429.00338745 285.30477905 0.8244648 ]	[359.68536377 295.46261597 0.84737217]	[339.28509521 387.88043213 0.84831178]	[339.28378296 482.95077515 0.90230113]	[500.68106079 277.67996216 0.83738607]	[524.0123291 377.49456787 0.8915118 ]	[541.73522949 477.70428467 0.90018052]	[444.41204834 482.79537964 0.74598277]	[403.34909058 485.39904785 0.71901208]	[421.38772583 626.5657959 0.86835855]	[441.9307251 759.87677002 0.825257 ]	[485.47061157 480.23538208 0.73021895]	[500.64694214 621.30859375 0.86409664]	[505.90713501 775.26959229 0.83368444]	[403.37670898 241.63644409 0.83602321]	[434.03817749 236.6754303 0.87081331]	[387.89923096 231.4289093 0.59209907]	[449.46868896 213.46781921 0.80068982]	[5.11012207e+02 8.11244995e+02 7.75454104e-01]	[5.26450378e+02 8.08606750e+02 7.74641812e-01]	[503.27563477 788.05541992 0.8279736 ]	[4.39148315e+02 8.03527405e+02 6.67328715e-01]	[4.21180481e+02 7.93290222e+02 6.82998836e-01]	[457.09439087 767.68359375 0.77477443]
[418.72341919 257.04403687 0.92298979]	[431.46893311 292.90988159 0.84478211]	[359.68362427 295.57315063 0.85246289]	[339.25027466 390.45431519 0.85538453]	[339.23809814 485.43267822 0.88807732]	[500.72280884 280.21289062 0.82271135]	[524.02130127 377.6572876 0.90729332]	[541.71936035 480.24758911 0.91961402]	[444.35528564 482.88748169 0.74652088]	[403.277771 487.93408203 0.71598494]	[421.38882446 629.15795898 0.84791404]	[441.9152832 759.87896729 0.82912809]	[485.43453979 480.32687378 0.73391187]	[500.68762207 623.87792969 0.89396715]	[505.94839478 775.34448242 0.82345903]	[403.26028442 244.20222473 0.84329575]	[431.48095703 239.19889832 0.85398364]	[385.3923645 231.45161438 0.47083104]	[452.00961304 216.03018188 0.80408382]	[5.13644958e+02 8.11311707e+02 7.90045023e-01]	[5.29017578e+02 8.08650513e+02 7.86107242e-01]	[503.28826904 788.13116455 0.8303237 ]	[4.39175262e+02 8.03510559e+02 6.86013222e-01]	[4.21196564e+02 7.93286011e+02 7.01939940e-01]	[4.54620209e+02 7.67673401e+02 7.62880325e-01]
[418.78182983 259.58779907 0.90878761]	[428.99734497 295.46401978 0.87977672]	[359.68457031 298.09875488 0.85627693]	[339.18569946 393.0425415 0.86609751]	[339.16970825 490.4810791 0.87656796]	[500.71124268 285.27304077 0.80553752]	[524.01550293 380.14517212 0.90213561]	[541.70727539 482.78152466 0.91479284]	[444.36984253 485.40866089 0.73852301]	[403.32473755 490.5486145 0.7045638 ]	[421.38079834 631.65386963 0.84641933]	[441.92398071 762.43060303 0.82714957]	[485.43426514 482.80889893 0.72670043]	[500.66073608 623.88513184 0.89504027]	[506.00143433 785.46942139 0.82092083]	[403.31011963 251.84109497 0.84580302]	[431.48876953 246.75473022 0.84661347]	[385.38464355 234.06248474 0.47127134]	[449.443573 218.57987976 0.7965259 ]	[5.16125305e+02 8.11337524e+02 7.71851182e-01]	[5.29050781e+02 8.08722412e+02 7.71994948e-01]	[503.32955933 790.73309326 0.81225258]	[4.39183502e+02 8.03507080e+02 6.80836439e-01]	[4.21210632e+02 7.93286072e+02 6.83810413e-01]	[4.54636749e+02 7.70122925e+02 7.56297648e-01]
[418.73480225 262.23516846 0.87385678]	[428.94296265 295.60925293 0.89239442]	[359.67980957 298.2399292 0.85094053]	[339.15872192 395.61859131 0.89209843]	[339.10314941 495.62713623 0.88134509]	[500.66256714 292.90859985 0.80605471]	[524.00982666 382.73077393 0.88388383]	[541.6940918 482.93969727 0.90563172]	[444.33758545 488.00064087 0.73067421]	[403.31591797 495.66793823 0.71003652]	[421.35897827 634.16473389 0.84566832]	[444.293396 762.43139648 0.82314765]	[485.39944458 485.35873413 0.71859616]	[500.67153931 623.97033691 0.90281403]	[508.48370361 785.57940674 0.82711828]	[403.26089478 254.39025879 0.87161314]	[428.98825073 251.82226562 0.85214406]	[385.38293457 236.59605408 0.42628613]	[446.96121216 218.65896606 0.77410674]	[5.08495728e+02 8.16353516e+02 7.25285411e-01]	[5.26501038e+02 8.11290710e+02 7.74018943e-01]	[5.03416199e+02 7.90752197e+02 7.73127437e-01]	[4.39208740e+02 8.06054565e+02 6.68911695e-01]	[4.21205383e+02 7.95809998e+02 6.65771782e-01]	[4.54652618e+02 7.70099548e+02 7.50758588e-01]
[418.57623291 269.87594604 0.86073643]	[428.97357178 298.05325317 0.89348465]	[359.69290161 300.68032837 0.84573925]	[339.11190796 398.11068726 0.90569878]	[336.67810059 498.16445923 0.8863461 ]	[498.26516724 295.44177246 0.82646209]	[524.00018311 385.32574463 0.86826515]	[541.70037842 485.45504761 0.88425338]	[444.33895874 493.12731934 0.73312181]	[403.3203125 498.23403931 0.72734088]	[423.77392578 636.78778076 0.83511519]	[441.90689087 762.44134521 0.82686228]	[485.40875244 490.51449585 0.7109946 ]	[500.71060181 626.56567383 0.90242857]	[508.53088379 788.16156006 0.82636631]	[400.72311401 254.53547668 0.90428352]	[423.91973877 254.41516113 0.89696276]	[3.82869873e+02 2.36550842e+02 2.59731472e-01]	[449.49581909 221.18397522 0.76530105]	[5.16213318e+02 8.24083130e+02 7.42412329e-01]	[5.34140625e+02 8.13877625e+02 7.40855455e-01]	[5.03378876e+02 7.93337036e+02 7.66107738e-01]	[4.39202484e+02 8.06059265e+02 6.81961060e-01]	[4.21202026e+02 7.95813416e+02 6.68678343e-01]	[4.54597412e+02 7.70124634e+02 7.51712263e-01]
[418.67208862 274.8888855 0.90256125]	[426.44781494 298.19186401 0.8862679 ]	[359.67623901 303.27581787 0.81828403]	[339.03738403 400.72973633 0.89080292]	[336.6088562 500.75997925 0.90733868]	[498.23233032 295.57876587 0.83887041]	[523.98486328 390.44024658 0.85939008]	[541.70556641 490.48742676 0.86206734]	[444.32040405 498.26516724 0.75448197]	[403.25674438 500.85302734 0.75091088]	[421.33007812 641.79724121 0.85430896]	[441.91812134 764.9654541 0.83397907]	[485.41461182 498.15042114 0.72123778]	[500.70132446 629.14196777 0.87877476]	[508.54458618 790.66229248 0.82657319]	[400.79525757 257.10638428 0.90079111]	[426.45526123 254.59468079 0.88911825]	[3.82847137e+02 2.39181625e+02 3.15955341e-01]	[449.45635986 223.71365356 0.7609539 ]	[5.18722473e+02 8.26653381e+02 7.96534717e-01]	[5.36673706e+02 8.18915161e+02 7.56211400e-01]	[5.03407593e+02 8.00932434e+02 7.49091029e-01]	[4.39156250e+02 8.06068054e+02 6.77828014e-01]	[4.21180298e+02 7.95833191e+02 6.71293318e-01]	[4.54597504e+02 7.70182434e+02 7.53154337e-01]
[418.65524292 275.02545166 0.9149853 ]	[426.39505005 300.71511841 0.86848134]	[359.61297607 310.97463989 0.82080758]	[336.70050049 405.82073975 0.87084502]	[336.58651733 500.88922119 0.91960144]	[498.17590332 298.07296753 0.84198111]	[523.98846436 395.52868652 0.87222254]	[541.70727539 495.69287109 0.87429833]	[441.91577148 500.80648804 0.774872 ]	[400.84020996 503.36373901 0.76254684]	[421.31729126 641.92248535 0.87576693]	[444.29199219 762.46154785 0.82598811]	[485.36550903 500.68786621 0.74403709]	[500.66381836 631.68103027 0.86173517]	[508.54547119 793.23010254 0.81468141]	[400.80288696 259.61032104 0.87913328]	[428.91317749 257.10549927 0.88595611]	[3.85304993e+02 2.49324875e+02 3.40153158e-01]	[446.89886475 233.94659424 0.78499627]	[5.21219971e+02 8.29185486e+02 8.04523289e-01]	[5.39203674e+02 8.24038391e+02 7.59227931e-01]	[5.03384705e+02 8.08526672e+02 7.85770416e-01]	[4.39112732e+02 8.06102600e+02 6.42252266e-01]	[4.18748169e+02 7.95870911e+02 6.40430212e-01]	[4.54640289e+02 7.70110413e+02 7.42948890e-01]
[416.146698 277.48266602 0.90508223]	[426.39529419 305.79425049 0.83900368]	[359.63113403 315.9380188 0.84057182]	[336.67877197 410.96151733 0.86454117]	[336.57769775 503.39248657 0.91868901]	[498.16833496 298.20935059 0.82639116]	[523.96112061 395.62997437 0.88807702]	[539.32214355 500.65533447 0.89816368]	[441.89550781 503.29449463 0.77856684]	[400.82421875 503.42199707 0.75525504]	[421.24771118 644.39672852 0.89495575]	[444.31448364 762.4263916 0.82216758]	[482.96224976 500.7928772 0.758632 ]	[500.69683838 639.30780029 0.86471057]	[511.01763916 793.34399414 0.79829299]	[400.70083618 259.71325684 0.86353213]	[423.92749023 259.63879395 0.86948115]	[3.82839722e+02 2.51862915e+02 3.53742808e-01]	[446.97201538 236.44320679 0.80414164]	[5.21220947e+02 8.31642273e+02 8.10035884e-01]	[5.39204956e+02 8.26596191e+02 7.80283511e-01]	[5.03425690e+02 8.08623108e+02 7.91952491e-01]	[4.36688751e+02 8.06080017e+02 6.38207674e-01]	[4.18749573e+02 7.95841003e+02 6.41771078e-01]	[4.57138214e+02 7.67684692e+02 7.57442474e-01]
[416.1394043 277.72064209 0.87929338]	[426.37854004 310.97640991 0.851969 ]	[359.62930298 316.03018188 0.84945476]	[336.69622803 413.51586914 0.86887801]	[336.55300903 505.92276001 0.8949362 ]	[498.17654419 300.76782227 0.80437142]	[523.94458008 398.19256592 0.91388637]	[539.29467773 500.88088989 0.90913868]	[441.89779663 503.41445923 0.76905137]	[400.8230896 505.96893311 0.73902172]	[421.21606445 644.45751953 0.89523375]	[444.33297729 759.94134521 0.82140934]	[485.34933472 503.2857666 0.7448476 ]	[500.70599365 644.35284424 0.8933543 ]	[5.11056335e+02 8.00923828e+02 7.81296670e-01]	[400.66268921 267.28216553 0.84616286]	[426.3631897 264.7567749 0.85118449]	[3.82839172e+02 2.54420914e+02 3.07394832e-01]	[449.48226929 236.58534241 0.81034923]	[5.18735168e+02 8.31867065e+02 8.06341648e-01]	[5.36736023e+02 8.29237244e+02 8.00825953e-01]	[5.03444702e+02 8.11204651e+02 7.71769643e-01]	[4.36669830e+02 8.06074951e+02 6.20537877e-01]	[4.18746216e+02 7.95836060e+02 6.34702682e-01]	[4.57163025e+02 7.67661438e+02 7.53418922e-01]
[416.16110229 280.21502686 0.86936849]	[426.349823 315.96893311 0.89007652]	[357.21829224 318.54980469 0.86026901]	[336.66867065 416.07043457 0.88303018]	[336.51351929 508.55056763 0.86095011]	[498.144104 308.34777832 0.77926886]	[523.93548584 400.71911621 0.91393745]	[539.28326416 503.42129517 0.89929712]	[441.89273071 505.92221069 0.75799823]	[400.79263306 508.52359009 0.73149097]	[421.25506592 644.50213623 0.90324605]	[444.35400391 762.42962646 0.82196808]	[485.35964966 503.35818481 0.73512441]	[500.67166138 644.37780762 0.89489114]	[5.08501068e+02 8.00958496e+02 7.97315657e-01]	[400.70236206 272.36068726 0.87022167]	[423.85797119 269.85662842 0.88017893]	[3.82837341e+02 2.54536057e+02 3.61481011e-01]	[444.4211731 239.14553833 0.81091797]	[5.11062714e+02 8.36887817e+02 7.64863849e-01]	[5.31549133e+02 8.31790710e+02 7.85370767e-01]	[5.03416595e+02 8.11136536e+02 7.80593097e-01]	[4.36680206e+02 8.06045959e+02 6.21469975e-01]	[4.21163483e+02 7.95802795e+02 6.43298984e-01]	[4.57186737e+02 7.67683716e+02 7.41942883e-01]
[418.54382324 285.28814697 0.84729415]	[423.88690186 316.13650513 0.90735096]	[357.20327759 318.74386597 0.854303 ]	[336.66293335 416.12039185 0.89777845]	[336.46389771 516.11901855 0.86018288]	[495.68557739 313.47119141 0.7953037 ]	[523.91046143 400.8298645 0.90810293]	[539.2600708 505.90719604 0.88342559]	[441.87893677 508.49536133 0.75307947]	[400.76766968 513.59173584 0.73336619]	[421.25741577 644.51733398 0.90320224]	[444.3135376 759.92889404 0.8270244 ]	[485.37130737 505.90289307 0.7200408 ]	[498.24676514 644.45922852 0.89195347]	[508.54574585 806.06365967 0.80890054]	[400.71731567 274.95950317 0.89326769]	[423.83935547 272.44067383 0.88138378]	[382.78234863 256.99945068 0.42040789]	[444.44537354 241.63008118 0.80386204]	[5.11064819e+02 8.42000732e+02 7.41982400e-01]	[5.29063782e+02 8.34348389e+02 7.65842795e-01]	[5.03455048e+02 8.11262085e+02 7.57760525e-01]	[4.39191925e+02 8.03500183e+02 6.44775748e-01]	[4.21248718e+02 7.93323975e+02 6.85694337e-01]	[4.57136017e+02 7.67631714e+02 7.46142507e-01]
[418.62680054 292.93084717 0.88199085]	[423.85128784 318.56936646 0.9112646 ]	[359.58639526 321.23394775 0.84136194]	[336.58886719 418.64309692 0.91295475]	[334.07400513 518.64862061 0.86126256]	[495.65466309 315.94223022 0.80685866]	[523.89978027 403.39468384 0.88792455]	[539.222229 508.4979248 0.85402042]	[441.86141968 513.63189697 0.75558567]	[400.75665283 518.68725586 0.747051 ]	[421.26660156 644.56304932 0.89972168]	[444.30108643 759.88146973 0.82710522]	[485.34140015 511.03314209 0.71292865]	[498.23788452 646.98852539 0.88835597]	[511.03631592 808.54760742 0.82329023]	[400.77392578 277.5652771 0.90625149]	[423.91107178 275.04159546 0.89480209]	[382.80621338 259.62451172 0.45963106]	[444.41513062 244.22360229 0.77380192]	[5.11020477e+02 8.47049805e+02 7.81695962e-01]	[5.29004944e+02 8.36928528e+02 7.58794129e-01]	[5.05914368e+02 8.11319946e+02 7.56155133e-01]	[4.39194885e+02 8.00998047e+02 6.41978145e-01]	[4.21235870e+02 7.93287781e+02 6.83498204e-01]	[4.57108459e+02 7.67600098e+02 7.37583995e-01]
[418.64675903 295.4006958 0.90931547]	[423.85269165 318.6914978 0.90828037]	[359.5730896 323.73999023 0.83166701]	[336.581604 418.73202515 0.92640924]	[334.02801514 518.74731445 0.87066638]	[495.65130615 316.09844971 0.82646883]	[523.87304688 408.39764404 0.87950742]	[539.20458984 513.62896729 0.83926135]	[441.82144165 516.19354248 0.76493537]	[400.71398926 518.78430176 0.75775373]	[421.24069214 647.00671387 0.90098011]	[444.3487854 759.88214111 0.8222568 ]	[482.9458313 513.60015869 0.71724916]	[498.25241089 647.11535645 0.88395691]	[508.52371216 808.69158936 0.82591856]	[400.79608154 277.67681885 0.8977195 ]	[426.34564209 277.47720337 0.90076387]	[382.78308105 262.19192505 0.45379752]	[444.40359497 249.30145264 0.78139788]	[5.11090759e+02 8.47140930e+02 7.87562251e-01]	[5.29021240e+02 8.39462402e+02 7.60135114e-01]	[5.05877228e+02 8.13856201e+02 7.34760940e-01]	[4.39156952e+02 8.03472168e+02 6.35152340e-01]	[4.21219147e+02 7.93282715e+02 6.76660538e-01]	[4.57198029e+02 7.67576843e+02 7.36977994e-01]
[418.59432983 295.56228638 0.9036504 ]	[423.81045532 318.7819519 0.8983959 ]	[357.17315674 326.32116699 0.82197601]	[336.58282471 421.1892395 0.92175275]	[333.97167969 521.20404053 0.87911171]	[493.1322937 318.5453186 0.82831568]	[523.86621094 413.52474976 0.87682825]	[536.74273682 518.68408203 0.85092068]	[441.81976318 518.76257324 0.779764 ]	[400.73776245 521.2923584 0.76949143]	[421.265625 646.99163818 0.8969444 ]	[444.3767395 757.40075684 0.81741333]	[482.93554688 516.2142334 0.73136079]	[498.22888184 649.56390381 0.8670482 ]	[506.01071167 811.17047119 0.84372842]	[400.71762085 280.17156982 0.86512589]	[426.34231567 277.62521362 0.88137573]	[382.72219849 267.34262085 0.45488375]	[444.33319092 251.89074707 0.81478047]	[5.08491486e+02 8.49606934e+02 8.08961987e-01]	[5.26473877e+02 8.44524170e+02 7.68253922e-01]	[5.03421204e+02 8.16413330e+02 7.37426639e-01]	[4.39153870e+02 8.00987488e+02 6.30452037e-01]	[4.21216431e+02 7.93258789e+02 6.75138056e-01]	[4.59644470e+02 7.67551636e+02 7.35811353e-01]
[418.58514404 295.60501099 0.90236253]	[423.79800415 321.27935791 0.88416767]	[357.13363647 331.40881348 0.8233127 ]	[336.57269287 421.2989502 0.91817164]	[333.97265625 521.33721924 0.88789314]	[495.60220337 318.66870117 0.82301205]	[523.83258057 416.03536987 0.88737786]	[536.71105957 521.20074463 0.86980999]	[441.82003784 521.25134277 0.79519469]	[400.73504639 521.36297607 0.78302252]	[421.23324585 647.08404541 0.88903594]	[444.40774536 757.38989258 0.81159306]	[482.92935181 518.73779297 0.7477259 ]	[498.17715454 649.61181641 0.85739005]	[505.97622681 811.3102417 0.84006339]	[400.73297119 282.67224121 0.84971094]	[423.89590454 277.71847534 0.85966516]	[382.71633911 272.37533569 0.57320803]	[444.29730225 254.52116394 0.83670735]	[5.08464020e+02 8.49692993e+02 8.11075807e-01]	[5.26429626e+02 8.44596924e+02 7.65462279e-01]	[5.03385468e+02 8.24039612e+02 7.61242867e-01]	[4.39128174e+02 8.03503357e+02 6.12548292e-01]	[4.21212738e+02 7.93297546e+02 6.61596477e-01]	[4.59685181e+02 7.67517090e+02 7.35377192e-01]
[416.08010864 298.04199219 0.90224802]	[421.40670776 323.75845337 0.87974149]	[357.11700439 331.49523926 0.82856369]	[336.50448608 423.84243774 0.88376254]	[333.98455811 523.81091309 0.89447254]	[493.12341309 318.70755005 0.82063442]	[523.82513428 416.15878296 0.89925331]	[536.68823242 521.29492188 0.87802649]	[441.81930542 521.29901123 0.80108398]	[400.75332642 523.80535889 0.78360736]	[421.24871826 647.14312744 0.87523556]	[444.41540527 759.89532471 0.80692315]	[482.9147644 518.78790283 0.75568116]	[498.12686157 652.14611816 0.83020598]	[505.97668457 811.2802124 0.84190953]	[398.26965332 282.71890259 0.85523033]	[423.81057739 280.20788574 0.8761878 ]	[380.34970093 272.46109009 0.46495491]	[444.35571289 257.0692749 0.8338151 ]	[5.08443817e+02 8.49714539e+02 8.07419658e-01]	[5.26412354e+02 8.47059998e+02 7.55341351e-01]	[5.03369659e+02 8.24003723e+02 7.52179563e-01]	[4.39155792e+02 8.00999329e+02 5.97687542e-01]	[4.21228333e+02 7.93279724e+02 6.52518630e-01]	[4.59679016e+02 7.67548035e+02 7.24083304e-01]
[416.07794189 298.04406738 0.9020105 ]	[423.77172852 323.75906372 0.87923139]	[357.12005615 331.49282837 0.82824111]	[336.5050354 423.84130859 0.88333189]	[333.98428345 523.8112793 0.89403355]	[493.12716675 318.7098999 0.82016248]	[523.82598877 416.15985107 0.89898545]	[536.68658447 521.29412842 0.87767798]	[441.8180542 521.30145264 0.80134386]	[400.75180054 523.80603027 0.78340942]	[421.24417114 647.15447998 0.87249219]	[444.4180603 759.88641357 0.80659163]	[482.91174316 521.20214844 0.75626707]	[498.13021851 652.14398193 0.83093178]	[505.97439575 811.28063965 0.8422426 ]	[398.26828003 282.72009277 0.85526687]	[423.80895996 280.21017456 0.87610871]	[380.34967041 272.4609375 0.46119475]	[444.35638428 257.0710144 0.83279812]	[5.06005432e+02 8.49717407e+02 8.08087826e-01]	[5.26408630e+02 8.47062439e+02 7.56258607e-01]	[5.03368225e+02 8.24003723e+02 7.51932561e-01]	[4.39151764e+02 8.01002930e+02 5.96865714e-01]	[4.21225189e+02 7.93279114e+02 6.52353287e-01]	[4.59681183e+02 7.67540833e+02 7.25320756e-01]
[416.07943726 298.04226685 0.90215135]	[423.77243042 323.75872803 0.87884974]	[357.12228394 331.49246216 0.82799941]	[336.50363159 423.83761597 0.88432914]	[333.98602295 523.81243896 0.89457607]	[493.12493896 318.71151733 0.81969112]	[523.82751465 416.16220093 0.89908969]	[536.68798828 521.2947998 0.87758183]	[441.81600952 521.30108643 0.80215424]	[400.75067139 523.80212402 0.78358716]	[421.2432251 649.54071045 0.87175572]	[444.41976929 759.88623047 0.80667382]	[482.90887451 521.2019043 0.75651681]	[498.1270752 652.14257812 0.83067387]	[505.98077393 811.28186035 0.84289068]	[398.26953125 282.71939087 0.85534024]	[423.80822754 280.20941162 0.87647861]	[380.35076904 272.46316528 0.46309406]	[444.35681152 257.0730896 0.83371854]	[5.06005005e+02 8.49722900e+02 8.10634613e-01]	[5.26406250e+02 8.47068054e+02 7.59672284e-01]	[5.03380859e+02 8.24004700e+02 7.52751350e-01]	[4.39132751e+02 8.03475220e+02 5.94503343e-01]	[4.21221466e+02 7.93283569e+02 6.50916278e-01]	[4.59683319e+02 7.67541992e+02 7.24067330e-01]
[413.51947021 298.19512939 0.87372851]	[423.77194214 326.29898071 0.86663204]	[357.0949707 333.94589233 0.83266866]	[336.48199463 423.90194702 0.87022859]	[333.97445679 523.87493896 0.88926864]	[493.08270264 321.15774536 0.80983818]	[523.81298828 418.61764526 0.91081709]	[536.68463135 521.34539795 0.87842786]	[441.79760742 521.33880615 0.80560899]	[400.73583984 523.83166504 0.7810052 ]	[421.21990967 647.14038086 0.87637401]	[444.38363647 757.39489746 0.81072849]	[482.88812256 521.2444458 0.76164657]	[495.68502808 652.21386719 0.81765503]	[506.00140381 811.33532715 0.83448797]	[398.16320801 287.83261108 0.84634846]	[421.3583374 285.29776001 0.88062096]	[3.80310181e+02 2.74894012e+02 3.24566901e-01]	[444.34686279 257.15753174 0.84311849]	[5.08450531e+02 8.49783081e+02 7.97167420e-01]	[5.26417480e+02 8.47120667e+02 7.57001460e-01]	[5.03412140e+02 8.24073181e+02 7.60298610e-01]	[4.39127045e+02 8.03503357e+02 5.97662508e-01]	[4.21211639e+02 7.93301941e+02 6.51954114e-01]	[4.59659119e+02 7.67521484e+02 7.14224100e-01]
[411.02392578 300.73718262 0.83434427]	[421.33621216 328.91973877 0.87519008]	[357.01745605 334.04156494 0.83827066]	[336.46084595 426.38647461 0.86424607]	[331.47613525 526.46496582 0.84642148]	[490.48464966 321.24179077 0.80532622]	[523.76361084 418.73535156 0.92556798]	[534.14599609 523.8057251 0.86823881]	[441.75115967 521.34075928 0.80585343]	[400.68243408 523.80889893 0.78155702]	[418.78213501 649.68780518 0.85499746]	[444.36599731 759.91247559 0.80984592]	[482.83206177 521.27783203 0.76595658]	[493.13092041 654.76000977 0.80533975]	[505.97775269 813.78839111 0.82745349]	[398.12466431 292.96896362 0.85630083]	[421.23626709 290.42044067 0.90636909]	[3.80189697e+02 2.74928925e+02 2.61385560e-01]	[441.74926758 259.63116455 0.86022353]	[5.08467407e+02 8.52314941e+02 7.77366102e-01]	[5.26415527e+02 8.49680359e+02 7.65791059e-01]	[5.03395111e+02 8.26581055e+02 7.63134956e-01]	[4.36597839e+02 8.06071960e+02 5.66888452e-01]	[4.18708557e+02 7.95827026e+02 6.20356679e-01]	[4.59671173e+02 7.67549683e+02 7.24974036e-01]
[410.99475098 303.23950195 0.8193931 ]	[421.33428955 331.44464111 0.88020241]	[357.00814819 336.45535278 0.83813155]	[336.45727539 428.93737793 0.85729378]	[331.41824341 526.5435791 0.83157593]	[490.48358154 321.29705811 0.79500866]	[521.43157959 418.78421021 0.92706734]	[534.13653564 523.83056641 0.86577719]	[441.74319458 521.35070801 0.80433607]	[400.6685791 523.82861328 0.77957529]	[418.7791748 649.68365479 0.85382217]	[444.38018799 759.88708496 0.80544561]	[482.82672119 521.27996826 0.76521683]	[495.60702515 657.30731201 0.80478293]	[505.96096802 813.80596924 0.83146381]	[398.1199646 295.39553833 0.86476928]	[421.24023438 292.92495728 0.91131359]	[3.80198212e+02 2.74987976e+02 3.02054703e-01]	[441.76486206 259.652771 0.85576338]	[5.08475159e+02 8.52407715e+02 7.74898469e-01]	[5.26408081e+02 8.49751770e+02 7.80893087e-01]	[5.03399414e+02 8.26583069e+02 7.62351990e-01]	[4.36589294e+02 8.06099915e+02 5.62422454e-01]	[4.18706696e+02 7.95828491e+02 6.19442701e-01]	[4.59699554e+02 7.67529846e+02 7.20692337e-01]
[411.00454712 305.80819702 0.80357867]	[421.33105469 333.9303894 0.8837744 ]	[357.01229858 336.51452637 0.84406114]	[334.07312012 428.98132324 0.84870839]	[331.40365601 529.01849365 0.82435298]	[490.48501587 323.7739563 0.78750414]	[521.41821289 421.15194702 0.92881936]	[534.14752197 523.85699463 0.86613822]	[441.7361145 521.38812256 0.80702621]	[400.6522522 523.86755371 0.78157604]	[418.78555298 652.1182251 0.85380769]	[444.37811279 759.92077637 0.80889565]	[482.82312012 521.31707764 0.76870143]	[495.61074829 659.79162598 0.80961829]	[505.96820068 813.84069824 0.82742929]	[398.10964966 295.50973511 0.86969697]	[421.20819092 293.00674438 0.91351467]	[3.80160889e+02 2.75114899e+02 2.49515846e-01]	[441.71981812 262.15075684 0.85300839]	[5.08466156e+02 8.54815613e+02 7.85535693e-01]	[5.26410889e+02 8.49785522e+02 7.90767789e-01]	[5.03412292e+02 8.26621399e+02 7.73544014e-01]	[4.36628601e+02 8.06065613e+02 5.54906905e-01]	[4.18733093e+02 7.95809265e+02 6.12122416e-01]	[4.59695526e+02 7.67547180e+02 7.23538160e-01]
[410.99746704 308.39086914 0.81278682]	[421.33154297 334.04595947 0.89747244]	[356.97564697 336.62084961 0.84871358]	[334.04098511 431.5177002 0.84414089]	[328.91604614 531.54449463 0.82071358]	[490.49591064 326.33792114 0.77713215]	[521.4074707 421.21185303 0.92973113]	[534.171875 523.91497803 0.86079133]	[441.73959351 523.84881592 0.80248082]	[400.64639282 523.95141602 0.77599126]	[421.14315796 652.16516113 0.85051656]	[444.39117432 762.42669678 0.81496555]	[482.83172607 521.36572266 0.76455832]	[495.65713501 662.31530762 0.83208954]	[5.05976349e+02 8.16352417e+02 8.13922286e-01]	[398.09121704 295.59625244 0.88954377]	[421.20220947 295.4515686 0.93333483]	[3.80146790e+02 2.77551819e+02 3.04362684e-01]	[441.67050171 264.7130127 0.8360455 ]	[5.08454407e+02 8.54879089e+02 7.57176995e-01]	[5.26411194e+02 8.52205872e+02 7.74638295e-01]	[5.03427551e+02 8.29093628e+02 7.75759697e-01]	[4.34076904e+02 8.08706421e+02 5.32083154e-01]	[4.18646698e+02 7.98439941e+02 5.81286848e-01]	[4.59693054e+02 7.67584595e+02 7.42478907e-01]
[413.52352905 310.95239258 0.82388681]	[421.32159424 336.46081543 0.90560699]	[354.58032227 336.69927979 0.84847999]	[333.99118042 434.04263306 0.8412047 ]	[328.91119385 531.62231445 0.82062054]	[490.51101685 328.91699219 0.77440727]	[521.40100098 421.29278564 0.92950237]	[534.1519165 523.95928955 0.85562074]	[441.75369263 523.89007568 0.79986364]	[400.66656494 523.98498535 0.77266717]	[418.79464722 654.72875977 0.84535331]	[444.40710449 759.92669678 0.8100788 ]	[482.83062744 523.80584717 0.76473314]	[495.65374756 662.38000488 0.83820575]	[505.959198 816.3147583 0.824812 ]	[398.11978149 298.03997803 0.89547992]	[421.24099731 295.50286865 0.93318403]	[3.80117157e+02 2.77700867e+02 3.14973325e-01]	[441.6786499 264.74105835 0.83818042]	[5.05998077e+02 8.57451111e+02 7.66495645e-01]	[5.26407227e+02 8.52294006e+02 7.80202270e-01]	[5.03425598e+02 8.29044922e+02 7.69095063e-01]	[4.34067841e+02 8.08610779e+02 5.30056715e-01]	[4.18677338e+02 7.95873657e+02 5.82091689e-01]	[4.59721619e+02 7.67549438e+02 7.33129144e-01]
[410.99429321 313.45455933 0.83101445]	[421.30883789 336.50311279 0.91380256]	[354.56997681 339.1038208 0.85000437]	[334.003479 434.09454346 0.84659898]	[328.89385986 534.18048096 0.82420278]	[490.50296021 331.4367981 0.77814436]	[521.40527344 421.34207153 0.9286896 ]	[534.15148926 524.02062988 0.84893095]	[441.75048828 523.91473389 0.79751849]	[400.65530396 526.41577148 0.76943034]	[418.77685547 654.70617676 0.84908414]	[444.42645264 759.88861084 0.81067789]	[482.82949829 523.83300781 0.76338279]	[495.65795898 662.40899658 0.83981061]	[505.90744019 816.39416504 0.82224417]	[398.06204224 298.11984253 0.87801564]	[421.19393921 295.57366943 0.92408609]	[3.77710754e+02 2.80151001e+02 3.05944175e-01]	[439.27185059 264.79327393 0.8305974 ]	[5.05948425e+02 8.57458008e+02 7.47758269e-01]	[5.23960022e+02 8.52309692e+02 7.69146800e-01]	[5.03391144e+02 8.29092896e+02 7.73771405e-01]	[4.34060303e+02 8.08661011e+02 5.15670776e-01]	[4.18653046e+02 7.98371582e+02 5.69193721e-01]	[4.59752563e+02 7.67503906e+02 7.43669689e-01]
[408.46292114 313.54882812 0.85482597]	[421.29785156 336.53549194 0.9175387 ]	[354.59136963 339.13388062 0.85657388]	[333.95571899 436.59115601 0.84978688]	[328.85357666 536.68554688 0.82851142]	[487.98675537 331.46655273 0.78320909]	[521.39813232 421.38467407 0.92106861]	[534.15484619 526.47021484 0.83926469]	[441.72320557 523.95721436 0.7966364 ]	[400.61471558 526.46728516 0.76725602]	[418.78094482 654.69720459 0.8514452 ]	[444.41543579 759.88934326 0.81370026]	[482.81515503 523.87322998 0.76358175]	[495.63165283 662.4241333 0.8338694 ]	[5.05896942e+02 8.18934265e+02 8.17131579e-01]	[398.02575684 298.20779419 0.87385702]	[421.15289307 295.65341187 0.93758523]	[3.77658203e+02 2.82754547e+02 3.03064138e-01]	[439.21469116 267.36245728 0.82554239]	[5.05944000e+02 8.62488770e+02 7.44762957e-01]	[5.23957153e+02 8.52390320e+02 7.58309186e-01]	[5.03373505e+02 8.29160706e+02 7.66233921e-01]	[4.34096832e+02 8.08623352e+02 5.34486771e-01]	[4.18691406e+02 7.95885620e+02 5.86061418e-01]	[4.59730194e+02 7.65086914e+02 7.45848536e-01]
[408.44470215 315.93280029 0.85795629]	[421.28448486 336.60998535 0.9272477 ]	[354.56707764 339.21697998 0.8486259 ]	[333.93093872 436.65689087 0.8545239 ]	[326.353302 536.74450684 0.83690947]	[487.95690918 333.99621582 0.79877758]	[521.40130615 423.87127686 0.90913838]	[534.17871094 526.53936768 0.83161628]	[441.71273804 523.9609375 0.79803836]	[398.28100586 526.47814941 0.76658833]	[418.78890991 652.22094727 0.85077268]	[444.38864136 759.88317871 0.81788152]	[482.81015015 523.87591553 0.76553464]	[495.59060669 662.40240479 0.82830548]	[5.05877930e+02 8.21444397e+02 8.19997191e-01]	[395.64041138 298.23553467 0.86743599]	[418.79315186 298.01165771 0.9345268 ]	[3.77643372e+02 2.85278198e+02 3.55193138e-01]	[439.18270874 269.91824341 0.82293171]	[5.05954041e+02 8.62564209e+02 7.64083862e-01]	[5.23959534e+02 8.54829041e+02 7.60675669e-01]	[5.03344452e+02 8.29181396e+02 7.72791445e-01]	[4.34084137e+02 8.08562927e+02 5.45505941e-01]	[4.18691711e+02 7.95832520e+02 6.00706100e-01]	[4.59710876e+02 7.65078308e+02 7.43176579e-01]
[408.41937256 315.98757935 0.8691994 ]	[421.26644897 336.64956665 0.92942309]	[354.57241821 339.24780273 0.84582376]	[331.493927 439.14321899 0.86702698]	[323.82415771 539.23913574 0.85249674]	[485.48651123 334.05639648 0.80702984]	[521.39196777 426.37045288 0.90048188]	[536.66131592 531.53411865 0.82586104]	[441.71591187 526.41119385 0.79245383]	[400.62808228 526.51165771 0.76350123]	[418.79772949 654.68280029 0.84739971]	[444.3973999 757.3782959 0.81457126]	[482.79644775 523.90045166 0.76185548]	[495.63452148 664.85900879 0.84893692]	[503.49053955 821.5279541 0.82348347]	[395.62942505 300.67169189 0.84711671]	[418.77203369 298.06832886 0.9290846 ]	[377.5838623 285.33074951 0.391424 ]	[439.15606689 272.36935425 0.83096594]	[5.05923126e+02 8.65100525e+02 7.76997507e-01]	[5.23927429e+02 8.54915100e+02 7.57693231e-01]	[5.03321381e+02 8.29265259e+02 7.75229335e-01]	[4.36591187e+02 8.08636353e+02 5.51863492e-01]	[4.18698853e+02 7.98371887e+02 5.93698084e-01]	[4.59725403e+02 7.65001160e+02 7.22567856e-01]
[405.83969116 316.02154541 0.88518476]	[421.25463867 339.06732178 0.930314 ]	[354.5586853 341.69537354 0.83302891]	[331.42520142 439.27456665 0.87295324]	[321.29562378 541.69122314 0.87542284]	[485.48345947 336.53842163 0.82319307]	[521.40234375 428.92706299 0.89109725]	[536.64367676 536.65185547 0.82546109]	[441.73471069 526.49816895 0.7852698 ]	[400.64822388 529.05828857 0.7542457 ]	[421.19351196 657.2355957 0.84699494]	[444.4324646 757.39630127 0.81404811]	[482.80862427 523.97198486 0.75520682]	[495.6076355 664.95928955 0.85433131]	[503.48342896 824.05841064 0.82907164]	[395.53262329 300.69909668 0.83144164]	[418.70904541 298.1293335 0.92275864]	[3.77524048e+02 2.87819916e+02 3.74309927e-01]	[439.11682129 272.44729614 0.83395267]	[5.03465607e+02 8.65059937e+02 7.39474177e-01]	[5.23851318e+02 8.54915649e+02 7.38371968e-01]	[5.03317871e+02 8.31651001e+02 7.64213681e-01]	[4.36681305e+02 8.08577026e+02 5.57466686e-01]	[4.21201111e+02 7.95839844e+02 6.07635438e-01]	[4.59744934e+02 7.65012207e+02 7.31638432e-01]
[403.37338257 316.10470581 0.90183783]	[421.24069214 339.18640137 0.93117702]	[354.55114746 341.75848389 0.82582718]	[328.91339111 441.73834229 0.86705261]	[321.17098999 541.78936768 0.90965396]	[487.92166138 336.69061279 0.8311466 ]	[521.41009521 431.53945923 0.88655972]	[536.66589355 539.18084717 0.84166235]	[441.72088623 531.53619385 0.77757543]	[400.64523315 534.13641357 0.75256395]	[421.24539185 659.78533936 0.84844625]	[446.87896729 759.87176514 0.81112766]	[482.8008728 528.96789551 0.74456131]	[495.58480835 667.46264648 0.84169996]	[503.44485474 826.60772705 0.841277 ]	[393.07141113 300.77206421 0.81956589]	[418.67382812 298.21405029 0.91635329]	[3.75096802e+02 2.90438049e+02 3.06242913e-01]	[439.14868164 272.45480347 0.84188986]	[5.03407532e+02 8.67599121e+02 7.49710202e-01]	[5.23795898e+02 8.57432373e+02 7.31904626e-01]	[5.03319489e+02 8.31733215e+02 7.61231661e-01]	[4.39141937e+02 8.08583618e+02 5.71558356e-01]	[4.21214813e+02 7.95861023e+02 6.10920429e-01]	[4.59763702e+02 7.65005310e+02 7.28794456e-01]
[403.29052734 318.52960205 0.90490144]	[421.16748047 339.26904297 0.9275474 ]	[354.51153564 344.25210571 0.81135637]	[326.36709595 441.85028076 0.85732627]	[318.73065186 541.84216309 0.92081153]	[485.44540405 339.09710693 0.83934671]	[521.4029541 434.12149048 0.89289618]	[536.65063477 539.30383301 0.85711026]	[441.73019409 534.14343262 0.7801255 ]	[400.66760254 536.74041748 0.76152337]	[421.2817688 659.80249023 0.84897721]	[444.44067383 759.90197754 0.81368351]	[482.81124878 531.56140137 0.73923916]	[493.08224487 667.60723877 0.83790708]	[503.38021851 829.1307373 0.86110401]	[393.01199341 303.30960083 0.7877264 ]	[418.62442017 300.75253296 0.88250345]	[3.77489075e+02 2.95412079e+02 2.29976416e-01]	[439.13366699 274.98471069 0.85466337]	[5.03342407e+02 8.67652954e+02 7.36927867e-01]	[5.21353760e+02 8.59950562e+02 7.10216343e-01]	[5.03269196e+02 8.31844360e+02 7.52330065e-01]	[4.39139130e+02 8.08697266e+02 5.78782558e-01]	[4.21180847e+02 7.98423584e+02 6.04231715e-01]	[4.59751465e+02 7.65033997e+02 7.28623390e-01]
[403.28469849 318.5395813 0.9087261 ]	[421.1678772 339.27218628 0.92662537]	[354.50656128 344.25088501 0.81044865]	[326.3638916 441.84725952 0.85761201]	[318.72772217 541.8359375 0.92011583]	[485.44470215 339.10058594 0.8389802 ]	[521.40759277 436.54162598 0.89273369]	[536.6529541 539.30194092 0.85706913]	[441.73013306 534.12091064 0.77811229]	[400.66848755 536.7175293 0.76060271]	[421.27838135 659.80285645 0.85016185]	[444.44046021 759.8807373 0.814937 ]	[482.80834961 531.53662109 0.73810363]	[493.09616089 667.60852051 0.83824146]	[503.37463379 829.13757324 0.86097229]	[393.02410889 305.7694397 0.79128814]	[418.61975098 300.7673645 0.88350004]	[3.77503601e+02 2.95417786e+02 2.39667058e-01]	[439.12615967 275.01171875 0.85346389]	[5.03314850e+02 8.67649231e+02 7.37216949e-01]	[5.21334351e+02 8.59947510e+02 7.09369242e-01]	[5.03274658e+02 8.31849792e+02 7.51460373e-01]	[4.39140991e+02 8.08720825e+02 5.78360975e-01]	[4.18749298e+02 8.00935120e+02 6.05227947e-01]	[4.59741760e+02 7.65010742e+02 7.27552772e-01]
[403.37158203 318.74789429 0.88058913]	[421.16305542 341.74838257 0.91187817]	[354.48809814 346.8531189 0.79607594]	[321.24212646 444.41830444 0.86074668]	[318.65151978 544.34649658 0.93363321]	[485.38146973 339.13076782 0.85585815]	[521.40594482 436.68835449 0.90701461]	[536.66760254 541.83117676 0.87249887]	[441.74069214 534.16009521 0.78984892]	[400.66610718 536.74468994 0.76986825]	[421.32305908 659.82226562 0.85224289]	[446.88119507 762.41644287 0.81823504]	[482.84069824 531.60516357 0.74555957]	[490.48452759 667.68548584 0.83842832]	[503.38653564 831.66876221 0.86555421]	[395.51229858 313.39517212 0.81865054]	[418.71871948 308.35513306 0.89563191]	[3.77592010e+02 2.95619110e+02 2.42732882e-01]	[439.18463135 277.53408813 0.86646748]	[5.03422119e+02 8.70135925e+02 7.51099467e-01]	[5.23839966e+02 8.62535156e+02 7.16628790e-01]	[5.00884613e+02 8.36912415e+02 7.36313522e-01]	[4.39166626e+02 8.08599548e+02 5.97621918e-01]	[4.21218719e+02 7.95885620e+02 6.26931429e-01]	[4.59760895e+02 7.65068665e+02 7.45969713e-01]
[403.35696411 328.87771606 0.83007121]	[421.16708374 352.00100708 0.88860202]	[352.00875854 356.98342896 0.80748385]	[321.1451416 449.51254272 0.85950792]	[316.09762573 546.94744873 0.91486603]	[485.38284302 344.25540161 0.80564082]	[521.38641357 441.79244995 0.93226111]	[536.69415283 546.91522217 0.85911179]	[441.80453491 539.23046875 0.80842292]	[400.72253418 539.28375244 0.78370875]	[421.34881592 659.83764648 0.85229814]	[444.42730713 759.92767334 0.8239153 ]	[482.89260864 539.22613525 0.76654464]	[487.93029785 672.64245605 0.83013529]	[503.2411499 834.27276611 0.85629421]	[393.05923462 316.13677979 0.85816014]	[418.67803955 315.92318726 0.91319448]	[3.75073822e+02 2.98145935e+02 2.37420738e-01]	[439.11709595 280.1232605 0.86221737]	[5.03328156e+02 8.72732117e+02 7.51389086e-01]	[5.21261108e+02 8.70111511e+02 7.42555022e-01]	[5.00786652e+02 8.47075134e+02 7.27118433e-01]	[4.39158203e+02 8.08727844e+02 5.92642307e-01]	[4.18731293e+02 8.00943848e+02 6.16370618e-01]	[4.59739746e+02 7.65039917e+02 7.56698608e-01]
[403.34414673 336.44006348 0.88792324]	[421.16009521 354.59143066 0.90549624]	[352.01998901 357.18612671 0.82571089]	[318.74768066 454.56283569 0.87093973]	[315.97344971 549.5604248 0.86633778]	[485.36099243 349.38998413 0.79045993]	[521.36956787 444.31002808 0.91483217]	[536.68426514 549.50506592 0.83714414]	[441.81582642 539.21881104 0.80485618]	[400.75442505 539.26477051 0.77770579]	[421.33059692 659.80499268 0.85219842]	[444.34893799 757.37091064 0.83596349]	[482.887146 539.20275879 0.76206177]	[485.47061157 672.72161865 0.82945091]	[503.23492432 834.34313965 0.84477293]	[393.04244995 321.14404297 0.84761262]	[418.66677856 316.16452026 0.93150485]	[3.72511871e+02 3.03221161e+02 3.02710056e-01]	[439.06362915 285.26126099 0.81857002]	[5.00837280e+02 8.72759644e+02 6.97974980e-01]	[5.18779236e+02 8.70173523e+02 7.19896853e-01]	[5.00785889e+02 8.47139221e+02 7.16356337e-01]	[4.39249176e+02 8.08653931e+02 6.11852825e-01]	[4.21228119e+02 7.98372192e+02 6.33285046e-01]	[4.57207825e+02 7.62517944e+02 7.35000968e-01]
[403.30941772 336.5697937 0.9056769 ]	[421.14883423 357.06826782 0.91506314]	[351.98080444 359.66452026 0.82860613]	[318.70828247 457.12207031 0.89815575]	[313.49243164 557.16314697 0.84651685]	[482.93478394 354.46255493 0.80911314]	[521.38787842 446.93460083 0.88815105]	[536.65606689 554.640625 0.82257259]	[441.80740356 539.31323242 0.81404203]	[400.74856567 541.77819824 0.79438978]	[421.24084473 654.74707031 0.84920931]	[444.3729248 757.35095215 0.82705951]	[482.8883667 539.26904297 0.76269853]	[485.46157837 677.79205322 0.82695854]	[5.00891998e+02 8.36903564e+02 8.34122181e-01]	[392.98834229 321.30151367 0.81553853]	[418.64877319 318.65539551 0.92886323]	[3.72464691e+02 3.05815369e+02 2.96999872e-01]	[439.06707764 287.87878418 0.81580973]	[5.00734253e+02 8.72885193e+02 6.79144919e-01]	[5.18698547e+02 8.70321533e+02 7.20039725e-01]	[5.00811371e+02 8.49608276e+02 7.20821738e-01]	[4.39180298e+02 8.11141235e+02 5.95873117e-01]	[4.21193268e+02 7.98434021e+02 6.16222858e-01]	[4.59636017e+02 7.62516479e+02 7.27499902e-01]
[400.80712891 336.70159912 0.91286302]	[418.76934814 357.21011353 0.91758442]	[351.96813965 359.77166748 0.82081437]	[318.64974976 459.71224976 0.92979324]	[310.93960571 559.77404785 0.8503809 ]	[482.90231323 356.99432373 0.82334989]	[521.38037109 452.08398438 0.88068044]	[534.17700195 559.71795654 0.83996296]	[441.80892944 541.7855835 0.8155961 ]	[400.73132324 541.80950928 0.79610705]	[421.17495728 657.2855835 0.84659219]	[444.38656616 757.38562012 0.82324934]	[482.89984131 541.77770996 0.76171923]	[487.9180603 680.41821289 0.83716112]	[5.00867859e+02 8.44527405e+02 8.24777305e-01]	[387.91186523 323.77984619 0.787422 ]	[418.5668335 321.19369507 0.88884085]	[3.72476624e+02 3.10908386e+02 2.30336979e-01]	[439.09570312 292.97528076 0.8309654 ]	[5.00829956e+02 8.75442139e+02 6.88593209e-01]	[5.21214539e+02 8.72801941e+02 7.32793450e-01]	[5.00724030e+02 8.52175659e+02 7.06359506e-01]	[4.36618439e+02 8.11320312e+02 5.80154717e-01]	[4.18652283e+02 8.03541870e+02 6.22245193e-01]	[4.59677856e+02 7.64958252e+02 7.24212587e-01]
[400.67468262 339.2194519 0.91390073]	[418.72537231 359.75543213 0.92107868]	[349.39715576 362.31893921 0.79589587]	[318.56445312 462.24441528 0.93603164]	[308.31826782 562.35327148 0.86363447]	[482.88320923 357.18081665 0.84774518]	[521.38684082 459.58843994 0.90213442]	[534.10620117 562.33685303 0.86856985]	[441.80862427 541.83691406 0.81971425]	[400.72143555 541.82995605 0.80012447]	[418.73242188 657.26123047 0.84663558]	[444.36715698 757.39190674 0.82476276]	[482.89981079 541.8449707 0.76722831]	[485.41607666 680.41357422 0.84731519]	[5.00902466e+02 8.47098999e+02 8.40660334e-01]	[382.84469604 328.89056396 0.78756416]	[416.07540894 326.29971313 0.83508396]	[3.67389832e+02 3.16071716e+02 1.38307557e-01]	[436.66815186 295.60891724 0.83915848]	[5.03384277e+02 8.77952515e+02 7.00218737e-01]	[5.21348389e+02 8.72834290e+02 7.39903092e-01]	[5.00693024e+02 8.52339355e+02 7.18440533e-01]	[4.34091797e+02 8.13775024e+02 5.73263347e-01]	[4.18615601e+02 8.06037415e+02 6.23669207e-01]	[4.59642242e+02 7.64962158e+02 7.20707834e-01]
[400.75927734 344.24295044 0.86334938]	[418.66467285 362.31036377 0.90089089]	[346.82565308 369.97109985 0.78025687]	[316.18170166 464.87130737 0.91833657]	[303.24676514 564.92877197 0.87785679]	[482.85778809 359.6546936 0.86025292]	[521.37207031 459.78210449 0.92637444]	[534.09997559 564.8538208 0.86712569]	[441.82980347 541.909729 0.8191371 ]	[400.74746704 541.88641357 0.80096889]	[418.70391846 657.24920654 0.85155219]	[444.33865356 759.88085938 0.82899463]	[482.91137695 544.32861328 0.76253664]	[485.4246521 682.94659424 0.85992384]	[5.03286560e+02 8.47178833e+02 8.46019208e-01]	[385.32723999 334.0378418 0.78567809]	[416.16641235 331.43972778 0.85313916]	[3.67389923e+02 3.18653778e+02 2.29446426e-01]	[436.59841919 298.13787842 0.82979691]	[5.03395111e+02 8.85577576e+02 7.02764392e-01]	[5.23793884e+02 8.75383179e+02 7.19825804e-01]	[5.00787689e+02 8.52379211e+02 7.30566561e-01]	[4.26410126e+02 8.18924561e+02 5.24845660e-01]	[4.13575195e+02 8.08620544e+02 5.97692966e-01]	[4.59622864e+02 7.64989380e+02 7.13140607e-01]
[400.67327881 351.9864502 0.88808477]	[418.58782959 367.39450073 0.85678452]	[344.31442261 375.06616211 0.79931206]	[316.16366577 464.96951294 0.89981198]	[300.74069214 567.49945068 0.85671985]	[482.80172729 359.79031372 0.85383266]	[521.34490967 462.25616455 0.9279601 ]	[531.59301758 564.97937012 0.85720962]	[441.86642456 544.45275879 0.81353271]	[400.7979126 544.38122559 0.79309213]	[418.56756592 659.83233643 0.84749991]	[444.32971191 757.38659668 0.82482946]	[482.91497803 544.48883057 0.74912071]	[485.46487427 685.38214111 0.86638045]	[503.3409729 849.64508057 0.85674727]	[382.82589722 339.12591553 0.85117239]	[413.58880615 336.46395874 0.86471426]	[3.64773438e+02 3.21226288e+02 2.13662341e-01]	[436.56155396 298.18212891 0.83281499]	[5.03459930e+02 8.88100159e+02 7.00274169e-01]	[5.23878601e+02 8.77893555e+02 7.02386379e-01]	[5.00799622e+02 8.54830872e+02 7.39627659e-01]	[4.34086731e+02 8.13806030e+02 5.25309503e-01]	[4.18628601e+02 8.06093262e+02 6.04400635e-01]	[4.59623535e+02 7.62500854e+02 7.28215992e-01]
[400.68304443 357.0362854 0.91442823]	[418.54992676 375.02163696 0.86609298]	[344.32525635 377.64675903 0.81437147]	[316.11825562 472.53744507 0.88286757]	[300.64865112 572.59289551 0.84476405]	[482.76248169 362.35202026 0.82701695]	[521.32440186 464.86401367 0.9045133 ]	[531.55981445 570.02050781 0.82507426]	[441.84231567 546.96246338 0.8055433 ]	[400.79251099 544.46868896 0.77988517]	[416.03250122 659.87475586 0.83352739]	[444.31417847 757.38745117 0.83068186]	[482.86749268 547.0032959 0.75387025]	[488.00308228 685.57098389 0.86055088]	[503.37078857 852.18896484 0.86164635]	[382.83511353 341.73327637 0.83569938]	[413.59899902 339.0559082 0.88189483]	[3.62274994e+02 3.23829224e+02 2.18712091e-01]	[436.54641724 300.72668457 0.82192069]	[5.05933136e+02 8.90740784e+02 7.56364942e-01]	[5.23937805e+02 8.83093201e+02 7.07528591e-01]	[5.00821503e+02 8.59966797e+02 7.32898176e-01]	[4.36596863e+02 8.13792664e+02 5.28257012e-01]	[4.18635651e+02 8.06109009e+02 6.08554721e-01]	[4.57211151e+02 7.62485107e+02 7.44589984e-01]
[400.65887451 357.20339966 0.92045271]	[416.125 377.58166504 0.8806783 ]	[344.27984619 380.20111084 0.82631689]	[316.12405396 477.61785889 0.89436358]	[300.63424683 577.77703857 0.85591292]	[482.73022461 372.45449829 0.79793018]	[521.32434082 469.97644043 0.88128275]	[531.54663086 577.70141602 0.82371664]	[441.8706665 549.51519775 0.78833801]	[400.81317139 546.96490479 0.76697969]	[416.02667236 662.33026123 0.83131808]	[444.29714966 757.37139893 0.8340528 ]	[482.91604614 549.55914307 0.73842692]	[490.55160522 687.99664307 0.85604787]	[503.36688232 852.30889893 0.8548649 ]	[382.82748413 344.32751465 0.80264133]	[413.5748291 339.2538147 0.86745661]	[3.62309113e+02 3.31483734e+02 2.56415337e-01]	[434.10324097 308.3956604 0.77652955]	[5.06000305e+02 8.90849609e+02 7.55656779e-01]	[5.23981262e+02 8.85659485e+02 7.25367308e-01]	[5.00789398e+02 8.65109192e+02 7.39111125e-01]	[4.34104523e+02 8.13798645e+02 5.42238414e-01]	[4.18628265e+02 8.06075073e+02 6.16065979e-01]	[4.57197632e+02 7.62479004e+02 7.54239500e-01]
[398.14932251 359.70504761 0.91041797]	[416.12606812 377.69036865 0.88891828]	[344.30419922 380.26858521 0.82330894]	[316.10562134 480.18295288 0.92112839]	[300.62316895 582.79052734 0.88329464]	[482.73358154 375.04141235 0.8071698 ]	[521.32678223 475.1267395 0.88387322]	[529.05480957 580.32086182 0.85856116]	[441.88284302 549.52593994 0.78638881]	[400.82336426 546.96514893 0.76632553]	[416.03186035 662.3394165 0.83472884]	[441.92974854 757.36236572 0.83481514]	[482.92831421 549.57122803 0.74114317]	[493.037323 688.10449219 0.84706753]	[503.40231323 852.33709717 0.85571831]	[380.2159729 349.40621948 0.79695278]	[408.47601318 341.76528931 0.83685482]	[3.62235809e+02 3.36571350e+02 1.26351103e-01]	[434.09960938 313.48193359 0.80183619]	[5.08452545e+02 8.93297302e+02 7.68779814e-01]	[5.23985413e+02 8.88194885e+02 7.45246291e-01]	[5.00811218e+02 8.67619141e+02 7.57061362e-01]	[4.36626373e+02 8.11301697e+02 5.50735176e-01]	[4.18669708e+02 8.03575134e+02 6.13295436e-01]	[4.57196960e+02 7.62473328e+02 7.56071687e-01]
[398.17623901 362.29385376 0.88386583]	[416.0585022 380.19171143 0.88887912]	[344.29125977 382.83709717 0.80802768]	[316.10427856 482.7250061 0.93352515]	[300.62756348 582.91094971 0.89924932]	[480.28445435 377.56640625 0.83408439]	[521.34637451 477.74685669 0.90803945]	[529.01477051 582.80987549 0.87519222]	[441.91516113 549.57104492 0.77166772]	[403.25708008 547.0032959 0.75082278]	[416.04541016 662.38287354 0.83789456]	[444.33703613 759.9072876 0.82910877]	[482.92144775 552.10217285 0.74018991]	[495.60586548 690.60559082 0.83355188]	[503.42889404 852.36004639 0.85613358]	[380.24484253 354.50430298 0.80948198]	[410.96398926 349.37533569 0.82187074]	[3.62281281e+02 3.39120178e+02 2.48469055e-01]	[434.02111816 316.07830811 0.80690128]	[5.06000580e+02 8.93327698e+02 7.93097079e-01]	[5.23963257e+02 8.90641541e+02 7.70718873e-01]	[5.00839783e+02 8.67644409e+02 7.69618630e-01]	[4.36605072e+02 8.13789734e+02 5.43344140e-01]	[4.18658051e+02 8.06095398e+02 6.12385750e-01]	[4.59624634e+02 7.62510620e+02 7.40890384e-01]
[398.17272949 367.40771484 0.86972487]	[413.55230713 382.72351074 0.86722738]	[341.74563599 387.93762207 0.79996872]	[316.06451416 485.36401367 0.91044736]	[298.25292969 585.44067383 0.90314758]	[480.22128296 377.7220459 0.84660929]	[521.33062744 480.33187866 0.93702191]	[529.01715088 585.35510254 0.87852538]	[441.92788696 552.13366699 0.76605886]	[403.25375366 549.51062012 0.7418915 ]	[416.03988647 662.37438965 0.8352567 ]	[444.39266968 759.94702148 0.82648695]	[482.94067383 554.69677734 0.73904812]	[495.68121338 690.67840576 0.83286971]	[5.03460236e+02 8.52403870e+02 8.43703806e-01]	[380.23898315 357.14706421 0.85977459]	[408.38552856 354.48156738 0.85328966]	[3.62252533e+02 3.39268036e+02 2.19524518e-01]	[428.96511841 318.61904907 0.80341303]	[5.08478271e+02 8.93375610e+02 8.08727384e-01]	[5.23976501e+02 8.90694458e+02 7.90220618e-01]	[5.00868439e+02 8.67689819e+02 7.80910790e-01]	[4.36635529e+02 8.13803894e+02 5.36139309e-01]	[4.18700867e+02 8.06121704e+02 6.05056167e-01]	[4.59684998e+02 7.62510193e+02 7.44745493e-01]
[398.17556763 367.40795898 0.87008935]	[413.5552063 382.72119141 0.86773801]	[341.74282837 387.93811035 0.80019188]	[316.06057739 485.36749268 0.90965927]	[298.2520752 585.4397583 0.90368426]	[480.22113037 377.71664429 0.84709609]	[521.33306885 480.33276367 0.93597502]	[529.02099609 585.35870361 0.87863052]	[441.92980957 554.61968994 0.76657838]	[403.25299072 549.52301025 0.74151009]	[416.03695679 662.37426758 0.83482337]	[444.37930298 759.93328857 0.82739782]	[482.94302368 557.18133545 0.74092036]	[495.68136597 690.68035889 0.83188355]	[5.03456360e+02 8.52403687e+02 8.44992459e-01]	[380.24282837 357.14971924 0.86021388]	[408.38656616 354.480896 0.85355425]	[3.62255096e+02 3.39270264e+02 2.20084727e-01]	[428.9602356 318.61752319 0.8040728 ]	[5.08468231e+02 8.93376221e+02 8.10359240e-01]	[5.23975708e+02 8.90697144e+02 7.90721118e-01]	[5.00862732e+02 8.67688904e+02 7.82288492e-01]	[4.36605713e+02 8.13838135e+02 5.26959360e-01]	[4.18667725e+02 8.06136719e+02 6.00724936e-01]	[4.59674805e+02 7.62500305e+02 7.42758274e-01]
[398.17901611 375.07281494 0.89635211]	[413.49453735 382.83209229 0.84826213]	[339.28311157 393.03677368 0.81188518]	[316.03710938 485.48257446 0.89044398]	[298.24960327 588.04980469 0.87897158]	[480.19677734 380.15658569 0.85512239]	[521.31652832 482.77633667 0.9388625 ]	[529.00720215 585.45257568 0.87393361]	[444.30770874 554.69622803 0.76756531]	[403.30886841 549.57995605 0.73263979]	[416.01815796 662.35003662 0.82839131]	[444.36862183 759.8984375 0.82560885]	[482.94290161 557.25708008 0.74558437]	[498.12088013 690.67938232 0.83364648]	[5.03480804e+02 8.52393311e+02 8.47333431e-01]	[380.23529053 359.76998901 0.85803002]	[405.89007568 357.10675049 0.87748635]	[3.59786011e+02 3.44296661e+02 1.75897837e-01]	[426.41525269 318.72393799 0.81868464]	[5.08490906e+02 8.93384949e+02 8.02235007e-01]	[5.26398743e+02 8.90717163e+02 7.85409629e-01]	[5.03259491e+02 8.67689331e+02 7.74508357e-01]	[4.36637451e+02 8.11342102e+02 5.33149183e-01]	[4.18685638e+02 8.06060242e+02 5.97778559e-01]	[4.59692444e+02 7.62495117e+02 7.44087815e-01]
[395.56918335 377.7315979 0.88792372]	[410.95690918 392.9659729 0.81262207]	[339.24493408 398.1473999 0.83910251]	[315.99917603 493.11422729 0.87148559]	[300.72583008 598.30169678 0.85399377]	[477.69580078 380.31933594 0.82553774]	[521.29943848 482.84228516 0.93365937]	[529.02404785 585.52557373 0.86196375]	[444.31915283 554.69262695 0.76607656]	[403.34411621 552.07275391 0.72915322]	[413.5612793 662.39990234 0.83247733]	[444.42074585 759.87792969 0.81759715]	[482.93832397 557.22314453 0.74349576]	[498.17770386 690.66015625 0.84862888]	[5.05882294e+02 8.54794617e+02 8.37546408e-01]	[377.63250732 364.81628418 0.83716959]	[403.24932861 359.70684814 0.90271419]	[3.57203522e+02 3.54561401e+02 1.03385799e-01]	[423.85360718 326.33752441 0.79938602]	[5.13586060e+02 8.93427307e+02 7.77933180e-01]	[5.26530579e+02 8.90735291e+02 7.51125276e-01]	[5.03257080e+02 8.70096191e+02 7.72053599e-01]	[4.39149139e+02 8.11280701e+02 5.39687574e-01]	[4.18749390e+02 8.06041931e+02 5.99373937e-01]	[4.59723816e+02 7.62442505e+02 7.37458587e-01]
[393.0218811 380.1817627 0.89048678]	[408.47137451 395.54013062 0.82241642]	[339.20358276 398.25924683 0.84788311]	[316.03942871 498.15707397 0.89310968]	[303.21057129 603.29345703 0.86607409]	[477.71240234 382.79516602 0.80598521]	[521.32574463 482.95361328 0.91862994]	[529.05505371 585.58782959 0.84771746]	[444.32223511 554.70019531 0.76809508]	[403.35147095 552.09490967 0.73224276]	[413.56988525 662.42755127 0.83541203]	[444.4118042 759.90252686 0.81916034]	[482.94232178 557.22277832 0.74548525]	[498.16812134 690.6159668 0.85632443]	[5.05928162e+02 8.54801758e+02 8.38095546e-01]	[377.55355835 369.92254639 0.83276284]	[400.75305176 362.23120117 0.92150563]	[3.59561157e+02 3.57199402e+02 1.13048062e-01]	[421.36889648 333.94979858 0.82130885]	[5.13570312e+02 8.95843384e+02 7.65072525e-01]	[5.28969055e+02 8.90792969e+02 7.47122169e-01]	[5.03310364e+02 8.67705627e+02 7.73519576e-01]	[4.36604156e+02 8.13749207e+02 5.29155552e-01]	[4.18700134e+02 8.06068298e+02 5.96484601e-01]	[4.59724060e+02 7.62487732e+02 7.42377043e-01]
[393.03912354 380.30789185 0.86566776]	[405.91070557 398.02554321 0.85197747]	[339.11151123 400.79724121 0.86074227]	[316.0305481 500.75314331 0.92553461]	[303.2895813 603.39068604 0.87173277]	[477.62893677 382.84329224 0.79232812]	[521.33984375 485.41918945 0.9102537 ]	[531.56109619 588.01617432 0.84197152]	[444.38497925 557.17559814 0.7628212 ]	[405.85183716 552.13623047 0.72394955]	[413.5630188 662.39654541 0.8335408 ]	[444.38848877 759.90393066 0.8198598 ]	[482.97747803 557.23583984 0.74146461]	[498.22344971 690.64587402 0.85879171]	[5.05945801e+02 8.54842834e+02 8.34997237e-01]	[377.56130981 372.54498291 0.83431637]	[400.80096436 364.77160645 0.87835336]	[3.57215454e+02 3.59604492e+02 1.67799622e-01]	[421.33132935 333.99050903 0.83176363]	[5.13619324e+02 8.95891296e+02 7.65262902e-01]	[5.29009338e+02 8.90823059e+02 7.43119359e-01]	[5.03317841e+02 8.70125183e+02 7.79959798e-01]	[4.36602264e+02 8.11271606e+02 5.23658693e-01]	[4.18686615e+02 8.03567871e+02 5.95333159e-01]	[4.59730255e+02 7.62496338e+02 7.42194653e-01]
[390.42843628 382.83291626 0.81514823]	[405.87387085 398.13165283 0.87584412]	[339.10162354 403.27935791 0.86055148]	[316.03549194 500.88516235 0.92687374]	[305.80264282 605.93878174 0.87301433]	[477.61264038 385.38842773 0.77183253]	[521.34918213 487.9256897 0.89618826]	[534.08898926 590.55316162 0.82681924]	[444.4281311 557.23907471 0.76127076]	[408.37963867 554.68444824 0.72065747]	[413.56201172 662.45947266 0.83998942]	[444.36694336 759.91687012 0.8240853 ]	[485.36755371 559.73931885 0.74363816]	[498.24862671 690.73272705 0.84760255]	[5.05966248e+02 8.54866943e+02 8.31595719e-01]	[375.05349731 375.0897522 0.80840391]	[400.69802856 369.92349243 0.86668873]	[3.57028656e+02 3.59606842e+02 1.25032246e-01]	[421.19598389 336.62698364 0.87330925]	[5.13622498e+02 8.95941956e+02 7.62913406e-01]	[5.29018677e+02 8.93221741e+02 7.42632568e-01]	[5.03340027e+02 8.70147888e+02 7.80552506e-01]	[4.34072784e+02 8.11269531e+02 5.37641585e-01]	[4.18650818e+02 8.03535767e+02 6.01700068e-01]	[4.59723328e+02 7.62505981e+02 7.57682800e-01]
[395.50027466 387.93688965 0.80759668]	[405.83416748 398.15905762 0.87886924]	[339.06289673 403.32321167 0.85382372]	[316.05267334 503.34567261 0.91956985]	[308.32131958 606.06756592 0.85178804]	[475.15036011 387.93508911 0.76103169]	[521.37078857 487.95770264 0.89485782]	[536.64477539 590.57476807 0.82745188]	[446.89556885 559.74987793 0.76279521]	[410.95046997 557.24841309 0.7250191 ]	[413.56585693 662.38909912 0.83409595]	[444.35830688 759.92736816 0.82597315]	[485.39086914 559.81689453 0.74487871]	[500.67581177 695.77813721 0.85093087]	[5.05984161e+02 8.54888489e+02 8.24879646e-01]	[377.57781982 377.7180481 0.8529762 ]	[400.75634766 375.0100708 0.89038259]	[3.57016754e+02 3.59695618e+02 1.42384693e-01]	[421.14859009 336.68585205 0.85985589]	[5.16139404e+02 8.95956543e+02 7.56236553e-01]	[5.29050476e+02 8.93217957e+02 7.42465556e-01]	[5.03340179e+02 8.70162354e+02 7.75460839e-01]	[4.34060181e+02 8.11210144e+02 5.46543062e-01]	[4.18670837e+02 8.01010437e+02 6.01738870e-01]	[4.59709930e+02 7.64957275e+02 7.55431950e-01]
[390.45782471 393.03582764 0.79923314]	[403.39590454 398.20553589 0.8862505 ]	[336.67047119 405.84317017 0.84236282]	[316.08343506 503.46762085 0.91669869]	[310.93563843 608.50323486 0.84783018]	[475.1265564 390.4342041 0.76218057]	[521.37011719 487.98284912 0.89337635]	[536.71972656 593.11273193 0.82691777]	[446.96234131 559.74676514 0.75561011]	[413.53808594 559.71392822 0.73467553]	[413.55657959 662.39318848 0.83339906]	[444.41278076 759.918396 0.82141793]	[485.43707275 559.79437256 0.73737657]	[500.67907715 695.76678467 0.84590161]	[5.05975281e+02 8.57373962e+02 8.12674165e-01]	[375.09838867 380.1701355 0.84926754]	[398.28182983 377.53857422 0.91211748]	[3.54543213e+02 3.62287109e+02 1.23103820e-01]	[418.71551514 339.19042969 0.85307467]	[5.13575134e+02 8.98427673e+02 7.49514163e-01]	[5.28992065e+02 8.93281677e+02 7.50873148e-01]	[5.03349670e+02 8.70198608e+02 7.60709524e-01]	[4.34104645e+02 8.11237183e+02 5.42321086e-01]	[4.18686676e+02 8.03509521e+02 5.98706901e-01]	[4.59733185e+02 7.62504333e+02 7.60937989e-01]
[392.98574829 395.61886597 0.8376897 ]	[405.83392334 398.24404907 0.87668335]	[336.65621948 405.89080811 0.83961779]	[316.1048584 505.87039185 0.91181737]	[313.41430664 608.49664307 0.85460705]	[475.14364624 392.97384644 0.76389676]	[521.35528564 490.521698 0.8871147 ]	[539.17541504 593.1517334 0.83495772]	[449.4498291 559.76293945 0.75678933]	[416.02099609 559.74090576 0.75254112]	[413.56436157 662.35021973 0.82697785]	[444.42895508 759.92791748 0.82131493]	[485.46075439 559.80175781 0.73576045]	[500.63528442 693.24401855 0.8412565 ]	[5.05884766e+02 8.59940308e+02 8.09739828e-01]	[377.55606079 380.3621521 0.85706031]	[400.62149048 377.68310547 0.93270099]	[3.54552032e+02 3.67420380e+02 1.74517721e-01]	[418.64962769 341.78225708 0.83272481]	[5.08466705e+02 9.03557007e+02 7.50629365e-01]	[5.26431091e+02 8.93437256e+02 7.47795641e-01]	[5.03296387e+02 8.70278381e+02 7.47169018e-01]	[4.34050354e+02 8.11264099e+02 5.37410855e-01]	[4.18671448e+02 8.03538757e+02 6.03130817e-01]	[4.59741730e+02 7.62517517e+02 7.60422409e-01]
[390.45166016 398.03622437 0.84916329]	[405.83346558 400.63412476 0.88391274]	[336.65969849 408.40643311 0.83767539]	[316.10324097 505.98638916 0.90418243]	[313.46087646 608.6114502 0.84844398]	[475.12240601 393.06283569 0.77034205]	[521.3460083 493.05020142 0.88187504]	[539.21893311 595.68914795 0.84015363]	[449.48214722 559.78717041 0.75554478]	[416.04403687 559.75921631 0.75533861]	[416.04782104 662.37664795 0.83583188]	[444.42398071 759.9307251 0.82208383]	[487.9178772 559.82684326 0.72403848]	[498.23208618 695.80224609 0.82248622]	[5.03473724e+02 8.65045166e+02 8.10351372e-01]	[377.51296997 382.79431152 0.84352851]	[398.23464966 377.75302124 0.92726368]	[3.54557770e+02 3.74980713e+02 2.10769475e-01]	[418.58789062 346.81338501 0.82472444]	[5.08461548e+02 9.03594116e+02 7.68731594e-01]	[5.26411804e+02 8.93447876e+02 7.67201185e-01]	[5.00868164e+02 8.72747742e+02 7.51575708e-01]	[4.36626038e+02 8.11159790e+02 5.66203713e-01]	[4.18756927e+02 8.01003601e+02 6.14989460e-01]	[459.71368408 764.95495605 0.76972246]
[392.9803772 398.06869507 0.85824871]	[405.82580566 400.72134399 0.88913494]	[336.64675903 410.97103882 0.83294696]	[316.08624268 508.51361084 0.8880986 ]	[313.48620605 611.07409668 0.84725714]	[475.13327026 395.60726929 0.78701574]	[521.34619141 495.58587646 0.88108462]	[539.23486328 598.2298584 0.84666079]	[449.48461914 559.75769043 0.75182831]	[416.03088379 559.75634766 0.75441277]	[416.0909729 662.4631958 0.8524816]	[444.43060303 759.94470215 0.82178557]	[487.94430542 559.78430176 0.71885979]	[498.17852783 695.74328613 0.81679094]	[5.03441528e+02 8.67600098e+02 8.25763404e-01]	[377.56231689 382.87838745 0.82722676]	[400.63476562 380.09042358 0.91232771]	[3.54537445e+02 3.75093018e+02 2.57199913e-01]	[418.61376953 341.80612183 0.8418054 ]	[5.03470825e+02 9.06130127e+02 7.96703219e-01]	[5.23904419e+02 8.95892029e+02 7.75320828e-01]	[5.03269989e+02 8.72831848e+02 7.57420659e-01]	[4.36631714e+02 8.11165222e+02 5.92018068e-01]	[4.21192566e+02 8.00992737e+02 6.25517845e-01]	[4.59720276e+02 7.62515686e+02 7.61225402e-01]
[387.92071533 398.10455322 0.86489195]	[405.82897949 400.8142395 0.88871151]	[336.67401123 413.53405762 0.83930671]	[316.06887817 513.56695557 0.87484175]	[313.50637817 613.63012695 0.8388707 ]	[475.15570068 398.109375 0.80745375]	[521.35943604 498.12722778 0.88467264]	[539.2300415 600.78326416 0.86324531]	[451.98739624 562.25695801 0.75818205]	[416.05081177 559.81732178 0.76475734]	[416.13323975 664.85101318 0.85913277]	[446.87506104 762.4319458 0.82114172]	[487.97665405 562.31939697 0.72398585]	[498.22946167 700.90087891 0.83495378]	[5.03445618e+02 8.67640259e+02 8.25095654e-01]	[375.07211304 385.31448364 0.80305535]	[398.23709106 380.12475586 0.90392685]	[3.52025269e+02 3.75098175e+02 1.86787054e-01]	[418.59741211 344.3145752 0.83662105]	[5.03459198e+02 9.06166992e+02 7.98321247e-01]	[5.23904785e+02 8.95931396e+02 7.70128012e-01]	[5.03269043e+02 8.72885864e+02 7.52042532e-01]	[4.36636200e+02 8.11143311e+02 5.92467546e-01]	[4.21207306e+02 8.00968323e+02 6.29551113e-01]	[4.59734070e+02 7.64974426e+02 7.58141339e-01]
[390.48910522 398.22201538 0.88092935]	[405.89779663 400.87738037 0.86761677]	[339.05709839 413.56365967 0.83834815]	[316.09005737 513.65136719 0.87987757]	[313.50970459 613.71697998 0.83944494]	[475.1456604 398.20718384 0.82239008]	[521.35406494 498.24758911 0.90108556]	[539.20318604 603.27111816 0.87741321]	[451.99438477 562.28509521 0.76160127]	[416.07028198 562.23730469 0.7683689 ]	[416.13424683 664.86431885 0.86400807]	[446.8973999 762.42462158 0.81602883]	[487.98217773 562.36151123 0.72747564]	[498.26748657 700.94012451 0.84559298]	[5.03489807e+02 8.67628540e+02 8.11600566e-01]	[377.48944092 387.93670654 0.82192296]	[400.62197876 380.23239136 0.93554372]	[3.54456573e+02 3.77568665e+02 2.19784021e-01]	[418.59857178 346.87893677 0.82558781]	[5.03449554e+02 9.08627869e+02 7.97609448e-01]	[5.23916504e+02 8.95983887e+02 7.53876090e-01]	[5.03320343e+02 8.72890747e+02 7.33510792e-01]	[4.36659180e+02 8.08708374e+02 5.95616579e-01]	[4.21234192e+02 7.98443665e+02 6.30206347e-01]	[4.59753235e+02 7.64969421e+02 7.51076818e-01]
[387.91824341 400.61761475 0.87851971]	[405.86019897 403.3621521 0.85458785]	[339.05023193 416.13491821 0.85032201]	[316.09292603 516.16925049 0.88731796]	[313.51159668 616.28405762 0.84535176]	[475.11798096 398.25253296 0.82683229]	[521.36022949 500.72247314 0.9183718 ]	[536.75177002 603.4119873 0.88572741]	[451.99798584 562.29724121 0.76857406]	[416.07946777 562.24395752 0.77407277]	[416.13412476 662.45800781 0.8590942 ]	[444.43930054 759.93737793 0.8187598 ]	[487.96582031 562.38616943 0.73632061]	[500.69525146 700.94262695 0.86084664]	[5.05884552e+02 8.67589966e+02 7.99964666e-01]	[375.08227539 390.48114014 0.81455499]	[398.23910522 380.34973145 0.91949522]	[3.54497650e+02 3.77627594e+02 1.72934219e-01]	[418.62442017 351.93981934 0.82209063]	[5.05981903e+02 9.08622864e+02 7.81881213e-01]	[5.26421570e+02 8.95969849e+02 7.50393689e-01]	[5.03293243e+02 8.72882324e+02 7.28839755e-01]	[4.36647278e+02 8.08654541e+02 5.99081516e-01]	[4.21233490e+02 7.98403748e+02 6.37609184e-01]	[4.59731781e+02 7.62512024e+02 7.57148325e-01]
[387.93807983 400.6960144 0.86784762]	[405.87634277 408.38244629 0.82759988]	[339.10394287 418.59649658 0.85884851]	[316.11151123 516.20135498 0.89311928]	[313.51251221 618.80102539 0.85353506]	[475.16842651 400.7013855 0.82675642]	[521.38116455 500.82382202 0.92546701]	[536.73382568 605.88262939 0.88278288]	[452.01721191 562.31469727 0.76950425]	[416.10043335 562.26379395 0.77817655]	[416.13656616 664.84594727 0.86127901]	[444.44747925 759.87457275 0.81620407]	[487.97573853 562.4041748 0.7371316 ]	[500.72128296 700.92993164 0.85633314]	[5.05923462e+02 8.67615051e+02 8.02612662e-01]	[375.07775879 393.03396606 0.81520498]	[400.63076782 382.79980469 0.89215022]	[3.56957672e+02 3.77707764e+02 1.49007142e-01]	[418.66119385 351.98880005 0.82095283]	[5.05996002e+02 9.08677673e+02 7.85706401e-01]	[5.26438232e+02 8.98459717e+02 7.39087224e-01]	[5.03336456e+02 8.72903503e+02 7.33750820e-01]	[4.36671844e+02 8.08604553e+02 5.95215023e-01]	[4.21266846e+02 7.98363708e+02 6.43218517e-01]	[4.59735962e+02 7.62459534e+02 7.47729421e-01]
[385.36697388 400.74597168 0.85755938]	[405.88079834 411.003479 0.81933105]	[339.07861328 418.72976685 0.86877763]	[316.16378784 518.71966553 0.90931511]	[313.48654175 621.30895996 0.85990262]	[477.63287354 400.76696777 0.82544833]	[521.3961792 503.24441528 0.93256074]	[536.67871094 605.98797607 0.86760575]	[452.02319336 562.32513428 0.77536637]	[416.10244751 562.27929688 0.78581226]	[416.16043091 662.41723633 0.8575176 ]	[446.86642456 759.8873291 0.81536508]	[487.98126221 562.41424561 0.73954743]	[500.74493408 703.40698242 0.86655885]	[5.05955902e+02 8.67613098e+02 8.01182210e-01]	[375.00183105 393.06799316 0.78798211]	[398.22106934 385.30578613 0.8602981 ]	[3.54539642e+02 3.77711426e+02 1.04357459e-01]	[418.67303467 354.50695801 0.84335363]	[5.08482513e+02 9.08695618e+02 7.90740490e-01]	[5.26480469e+02 8.98480530e+02 7.42176831e-01]	[5.03359131e+02 8.72904358e+02 7.39743054e-01]	[4.36688416e+02 8.08569824e+02 5.92417240e-01]	[4.21295654e+02 7.95870117e+02 6.41402662e-01]	[4.59737885e+02 7.62480103e+02 7.50341713e-01]
[385.3939209 400.85614014 0.8324886 ]	[405.88223267 413.49026489 0.81773174]	[339.04714966 418.73626709 0.86871189]	[316.18243408 518.73083496 0.91004962]	[313.49810791 621.3369751 0.8629142 ]	[477.64431763 400.79309082 0.82436013]	[521.38964844 503.35205078 0.93653816]	[536.65985107 606.04547119 0.86200631]	[452.02947998 562.32415771 0.77637255]	[416.11209106 562.29400635 0.79065883]	[418.5333252 662.43054199 0.85637814]	[446.96676636 759.92913818 0.81098962]	[487.97668457 562.40429688 0.73810339]	[500.73962402 703.37322998 0.85434055]	[5.05989563e+02 8.65135193e+02 7.96505511e-01]	[374.99380493 395.59939575 0.79168332]	[398.27011108 385.37640381 0.85091126]	[3.54530090e+02 3.77720947e+02 1.18872009e-01]	[418.71746826 354.49545288 0.84848678]	[5.11055817e+02 9.08702148e+02 7.93978870e-01]	[5.28982422e+02 8.98468567e+02 7.44226098e-01]	[5.03371338e+02 8.72850464e+02 7.47308075e-01]	[4.39161652e+02 8.08654358e+02 5.74988067e-01]	[4.21282837e+02 7.98430908e+02 6.14679992e-01]	[4.59801147e+02 7.62506226e+02 7.56387889e-01]
[390.50067139 403.35214233 0.82449335]	[408.38067627 413.51974487 0.80988818]	[339.10342407 418.75985718 0.86900342]	[318.53839111 521.1831665 0.92331684]	[313.51989746 623.79858398 0.87280262]	[477.63909912 400.81710815 0.82025015]	[521.38476562 503.39797974 0.92764866]	[534.17498779 606.10400391 0.85058504]	[452.03561401 562.32910156 0.77965975]	[416.12182617 562.2947998 0.79208982]	[418.55764771 662.44683838 0.86048269]	[444.42367554 759.96002197 0.82357091]	[487.9574585 562.40539551 0.74006754]	[500.75549316 703.37634277 0.86170578]	[5.05990784e+02 8.65138184e+02 7.91604698e-01]	[377.5039978 398.12167358 0.85523999]	[400.69171143 387.90396118 0.86224759]	[3.54598633e+02 3.80143585e+02 1.13528796e-01]	[418.74002075 354.5267334 0.84583104]	[5.11045410e+02 9.08709961e+02 7.89369702e-01]	[5.26529785e+02 8.98493530e+02 7.45186567e-01]	[5.03368591e+02 8.72856995e+02 7.35754132e-01]	[4.34079407e+02 8.08663757e+02 5.25487781e-01]	[4.18739838e+02 7.98388550e+02 5.98338902e-01]	[4.59714233e+02 7.64983459e+02 7.57230699e-01]
[392.99658203 403.37310791 0.81952161]	[408.38317871 413.56433105 0.81393814]	[339.11575317 421.16500854 0.8730498 ]	[318.57733154 521.17504883 0.92283183]	[315.92297363 621.40753174 0.87627208]	[477.64877319 400.824646 0.81998456]	[521.3873291 503.41827393 0.92488009]	[534.12561035 608.54040527 0.84327304]	[452.06170654 562.35375977 0.78429276]	[416.14065552 562.32177734 0.80096203]	[418.56106567 662.44250488 0.86107218]	[444.44503784 762.45233154 0.82447577]	[487.98699951 562.43048096 0.73732638]	[500.76138306 700.91986084 0.86196315]	[5.06004028e+02 8.65111267e+02 7.90397882e-01]	[377.5305481 398.12860107 0.85024571]	[400.74041748 387.93582153 0.85348094]	[3.57004303e+02 3.80129486e+02 1.33174717e-01]	[418.76757812 354.57727051 0.84455705]	[5.11086273e+02 9.08713135e+02 7.81617165e-01]	[5.28980652e+02 8.98484558e+02 7.38277018e-01]	[5.03358765e+02 8.72837036e+02 7.36407280e-01]	[4.34061432e+02 8.08695801e+02 5.14701724e-01]	[4.18729919e+02 7.98425598e+02 5.89448750e-01]	[4.59728882e+02 7.65021301e+02 7.62968540e-01]
[392.98168945 403.36740112 0.81700552]	[408.39797974 413.55606079 0.81253332]	[339.14941406 421.16992188 0.87235451]	[318.60397339 518.76342773 0.91665906]	[315.95550537 623.80493164 0.88549399]	[477.6506958 400.81552124 0.82101017]	[521.38183594 503.39025879 0.92577988]	[534.09851074 608.53149414 0.84500957]	[452.0668335 562.37994385 0.78525269]	[416.15170288 562.35412598 0.80665123]	[418.55865479 662.43829346 0.85827136]	[444.44274902 762.48132324 0.82882619]	[487.99697876 564.84326172 0.73566484]	[500.74673462 700.9052124 0.86123574]	[5.06021088e+02 8.65116394e+02 7.87678003e-01]	[377.54232788 398.12612915 0.8392154 ]	[400.72174072 390.43966675 0.85551381]	[3.57038971e+02 3.80126526e+02 1.28772527e-01]	[418.78152466 357.07965088 0.8618378 ]	[5.13572815e+02 9.08715576e+02 7.79519856e-01]	[5.28992920e+02 8.98494629e+02 7.36039281e-01]	[5.03368591e+02 8.72839600e+02 7.32572556e-01]	[4.31532349e+02 8.08742310e+02 5.32039344e-01]	[4.18704407e+02 7.98445496e+02 5.99937975e-01]	[459.73303223 765.05499268 0.77206653]
[393.04800415 403.37039185 0.82232034]	[408.43460083 413.55822754 0.81035632]	[339.19213867 421.17358398 0.86327749]	[318.62017822 518.7779541 0.91594291]	[316.0088501 623.80792236 0.89566994]	[477.66027832 400.81854248 0.81965834]	[521.38702393 503.37820435 0.92606896]	[534.10461426 608.51885986 0.84643048]	[452.08132935 562.39331055 0.78619802]	[416.1652832 562.36236572 0.8093183 ]	[418.5526123 662.44055176 0.85895419]	[444.44140625 762.48236084 0.82753956]	[488.01574707 564.85675049 0.73440415]	[500.74905396 700.91656494 0.8633436 ]	[5.06023621e+02 8.65116821e+02 7.88078308e-01]	[377.59292603 398.12844849 0.85024142]	[400.77236938 390.42114258 0.85052973]	[3.57081879e+02 3.77737366e+02 1.50409356e-01]	[418.79049683 357.02163696 0.85331988]	[5.11090271e+02 9.08735107e+02 7.82618344e-01]	[5.28990723e+02 8.98510742e+02 7.34232605e-01]	[5.03369354e+02 8.72842102e+02 7.32648432e-01]	[4.31511353e+02 8.11163086e+02 5.19783199e-01]	[4.18695526e+02 8.00952576e+02 5.88707328e-01]	[4.59720612e+02 7.65055725e+02 7.65046477e-01]
[395.51824951 403.32141113 0.83674037]	[408.4362793 413.57849121 0.81636912]	[339.20120239 421.22897339 0.86131364]	[318.6479187 518.76202393 0.91005361]	[316.03540039 621.40466309 0.89404565]	[477.68048096 400.79431152 0.82392859]	[521.39849854 503.37545776 0.92963809]	[534.10266113 608.51385498 0.84666097]	[454.53677368 562.38751221 0.7850225 ]	[416.16815186 562.35235596 0.80630761]	[418.55233765 662.42529297 0.85743272]	[444.42266846 762.46588135 0.82892561]	[488.02041626 562.44665527 0.73193634]	[500.7510376 700.89910889 0.86281258]	[5.06024109e+02 8.65131836e+02 7.89034903e-01]	[377.599823 398.07748413 0.84889817]	[400.8085022 387.86849976 0.84837544]	[3.57075500e+02 3.77733215e+02 1.70614451e-01]	[421.14343262 354.50115967 0.83677346]	[5.13571777e+02 9.08733582e+02 7.87593126e-01]	[5.28991455e+02 8.98513000e+02 7.37883925e-01]	[5.03374390e+02 8.72851257e+02 7.35925257e-01]	[4.31526428e+02 8.08714722e+02 5.23244083e-01]	[4.18703308e+02 7.98414795e+02 5.95646620e-01]	[4.59709991e+02 7.65052368e+02 7.64897704e-01]
[395.52087402 400.84597778 0.85625559]	[408.47674561 413.53131104 0.81532502]	[339.2411499 421.1729126 0.85619855]	[318.67736816 518.67425537 0.89921248]	[316.07290649 621.37677002 0.89811027]	[477.72473145 400.78378296 0.82723451]	[521.40533447 503.3416748 0.92968118]	[534.12689209 606.09710693 0.85193712]	[452.07858276 562.38891602 0.78488797]	[416.16424561 562.3548584 0.80448699]	[418.56945801 662.46563721 0.86622131]	[444.42510986 762.44909668 0.82718503]	[488.00921631 564.86004639 0.73255306]	[500.74868774 700.90234375 0.86267185]	[5.06010315e+02 8.65094727e+02 7.88182497e-01]	[377.61038208 395.60699463 0.83873975]	[400.81143188 385.30187988 0.85191149]	[3.57123260e+02 3.77720490e+02 1.76935732e-01]	[421.22064209 351.94992065 0.82540876]	[5.11085724e+02 9.08717407e+02 7.81449556e-01]	[5.28985107e+02 8.98485107e+02 7.38164544e-01]	[5.03364929e+02 8.72834106e+02 7.32160747e-01]	[4.31539734e+02 8.08733521e+02 5.22377491e-01]	[4.18704132e+02 7.98426086e+02 5.92572033e-01]	[459.71261597 765.03765869 0.76651937]
[395.56842041 400.76199341 0.87032676]	[410.98596191 410.97406006 0.81300503]	[339.2616272 418.73031616 0.854936 ]	[318.6913147 516.12194824 0.88555849]	[316.0814209 621.26885986 0.88618469]	[480.14752197 400.75579834 0.83489811]	[521.41845703 503.25894165 0.92943889]	[534.14477539 606.06762695 0.85275352]	[452.08413696 562.39447021 0.78291166]	[416.15740967 562.34985352 0.8007732 ]	[418.56973267 662.44268799 0.86381209]	[444.43014526 762.44390869 0.82704544]	[488.03063965 564.87493896 0.73125285]	[500.77679443 703.37792969 0.86396384]	[5.05998535e+02 8.65099365e+02 7.94456303e-01]	[377.65396118 395.49389648 0.8214286 ]	[400.87237549 382.79653931 0.85507739]	[3.57175781e+02 3.77652954e+02 2.07760692e-01]	[421.30203247 349.40530396 0.81617099]	[5.11097321e+02 9.08649963e+02 7.77460575e-01]	[5.28995667e+02 8.95979492e+02 7.47776031e-01]	[5.03362762e+02 8.72813110e+02 7.46559083e-01]	[4.31481049e+02 8.11161621e+02 5.21235526e-01]	[4.18673065e+02 7.98447876e+02 5.91793418e-01]	[459.72351074 765.02966309 0.76903838]
[398.12661743 400.65155029 0.8874585 ]	[410.99789429 405.85101318 0.82594717]	[341.68746948 418.56726074 0.83561355]	[318.67828369 513.57373047 0.88159019]	[316.11578369 616.22436523 0.87825334]	[477.73129272 400.66473389 0.83886409]	[521.41589355 500.86288452 0.9271875 ]	[534.15893555 605.96575928 0.86677951]	[452.0579834 562.31225586 0.77244163]	[416.12762451 562.26611328 0.78477669]	[418.57226562 662.43121338 0.86259085]	[444.43438721 762.43914795 0.8264935 ]	[487.98788452 562.39501953 0.73168796]	[500.77941895 703.38104248 0.86288285]	[5.05976501e+02 8.65051758e+02 7.92449236e-01]	[380.15182495 392.97146606 0.81569463]	[403.38796997 380.27163696 0.860183 ]	[3.59621155e+02 3.77635254e+02 2.91623682e-01]	[421.27709961 346.84072876 0.82214689]	[5.08473846e+02 9.03558228e+02 7.23408878e-01]	[5.23992310e+02 8.95851074e+02 7.31679380e-01]	[5.03338257e+02 8.72780457e+02 7.47821152e-01]	[4.31505371e+02 8.11218933e+02 5.08400798e-01]	[4.18684814e+02 8.00985840e+02 5.81000805e-01]	[4.59711578e+02 7.65003296e+02 7.58226573e-01]
[398.15652466 398.24655151 0.89523935]	[411.01040649 403.28433228 0.8456772 ]	[341.67422485 416.03320312 0.81980866]	[318.75274658 508.49700928 0.87834358]	[316.12921143 608.63769531 0.89210093]	[480.14056396 398.22439575 0.83564699]	[521.41082764 500.68890381 0.90605837]	[534.16943359 603.46386719 0.87390429]	[452.04434204 562.27636719 0.76210719]	[416.11212158 559.82055664 0.76843709]	[418.58132935 664.85351562 0.86756444]	[446.86911011 762.4564209 0.82406342]	[487.97140503 562.3515625 0.72786778]	[500.7354126 705.90600586 0.85540599]	[5.05925598e+02 8.59963745e+02 8.03862512e-01]	[380.18435669 387.92608643 0.81683564]	[405.84262085 380.19995117 0.87469989]	[3.59620972e+02 3.77539581e+02 2.54030406e-01]	[421.39978027 344.29684448 0.82160348]	[5.08480377e+02 8.98444153e+02 7.39867985e-01]	[5.23979187e+02 8.93322205e+02 7.69358397e-01]	[5.03372803e+02 8.70281799e+02 7.60504544e-01]	[4.31491089e+02 8.11233093e+02 5.11721671e-01]	[4.18669556e+02 8.01003845e+02 5.78298092e-01]	[4.59739990e+02 7.65008789e+02 7.59329021e-01]
[398.17260742 398.07821655 0.88732964]	[410.97723389 400.75262451 0.86682266]	[339.29074097 410.99197388 0.81154799]	[318.74484253 503.47885132 0.90821797]	[316.12142944 606.05126953 0.92692548]	[480.17074585 398.04562378 0.81805927]	[521.39837646 498.12216187 0.88407469]	[534.12145996 600.84387207 0.85544938]	[452.03036499 559.81610107 0.76180685]	[416.12252808 559.75994873 0.77038836]	[418.60757446 664.89544678 0.87737316]	[444.43624878 762.5123291 0.82930052]	[487.94894409 562.28710938 0.72647858]	[500.66949463 700.86157227 0.82420331]	[5.03505219e+02 8.57381104e+02 8.18948090e-01]	[380.20901489 382.85253906 0.82849938]	[403.40014648 377.71051025 0.86959308]	[3.59618134e+02 3.69896637e+02 2.28338465e-01]	[423.82650757 341.72271729 0.81720114]	[5.08445557e+02 8.95854492e+02 7.43518472e-01]	[5.23944580e+02 8.90821533e+02 7.57128537e-01]	[5.03301910e+02 8.70209045e+02 7.72387803e-01]	[4.31492676e+02 8.11234375e+02 5.12655795e-01]	[4.18640076e+02 8.00990906e+02 5.80129862e-01]	[459.74554443 767.49523926 0.77104813]
[398.19506836 393.03118896 0.87171918]	[413.53067017 398.26263428 0.86046416]	[341.77700806 403.38113403 0.81840456]	[318.75924683 500.88604736 0.92279088]	[316.1131897 603.47705078 0.93158269]	[480.23883057 395.51742554 0.80115944]	[521.41253662 493.04754639 0.87986392]	[534.09997559 598.24584961 0.82343161]	[451.99053955 559.76556396 0.76011294]	[416.09893799 559.71295166 0.76659775]	[418.64157104 664.90045166 0.88143539]	[444.42697144 762.50177002 0.82623804]	[485.4967041 559.81964111 0.7316432 ]	[500.65698242 693.18682861 0.82129931]	[5.03454498e+02 8.52283875e+02 8.47930491e-01]	[380.23800659 380.2177124 0.87131822]	[405.86907959 375.11712646 0.8640697 ]	[3.59766388e+02 3.62247223e+02 2.53567249e-01]	[423.88311768 339.26702881 0.8241083 ]	[5.05953918e+02 8.90732483e+02 7.03881085e-01]	[5.23932983e+02 8.85619080e+02 7.00298965e-01]	[5.00872253e+02 8.65042786e+02 7.08632469e-01]	[4.36626221e+02 8.11172668e+02 5.18114924e-01]	[4.18708008e+02 8.00999329e+02 5.78094840e-01]	[459.7355957 767.50341797 0.76859665]
[398.25039673 382.82272339 0.86694449]	[413.56735229 398.02502441 0.84151757]	[341.79644775 400.76019287 0.84192997]	[318.74868774 498.20532227 0.89561743]	[316.08721924 600.87561035 0.90634817]	[480.2678833 385.34515381 0.80696458]	[521.39819336 485.47506714 0.90245581]	[531.56451416 588.112854 0.83148926]	[449.50552368 554.65307617 0.74782401]	[416.04104614 552.13598633 0.7455374 ]	[418.64755249 662.38818359 0.85874867]	[444.42684937 762.48773193 0.82305509]	[487.93753052 554.69512939 0.72041887]	[498.18780518 688.08306885 0.83972675]	[503.4510498 849.69476318 0.85728693]	[380.29034424 377.55258179 0.82308137]	[410.95806885 364.86682129 0.80568397]	[3.59780579e+02 3.59679108e+02 2.85347790e-01]	[426.35281372 336.49224854 0.80202353]	[5.05973724e+02 8.85568176e+02 6.83055699e-01]	[5.23943420e+02 8.75438904e+02 7.17205584e-01]	[5.03260376e+02 8.54823364e+02 7.21967578e-01]	[4.39158295e+02 8.08712341e+02 5.37625015e-01]	[4.21190552e+02 8.00948730e+02 5.85080445e-01]	[459.73391724 767.50195312 0.76806676]
[400.68688965 380.13092041 0.90308732]	[416.0369873 387.88168335 0.81791312]	[341.78494263 398.10772705 0.83013648]	[318.74154663 490.57705688 0.87309104]	[316.13912964 593.14111328 0.88643301]	[480.27871704 380.17752075 0.85684913]	[521.43103027 482.75585938 0.93543625]	[531.57666016 585.43151855 0.8657757 ]	[449.49465942 549.58782959 0.74726343]	[416.02001953 549.56842041 0.74243891]	[418.66070557 654.74371338 0.84670115]	[446.86456299 764.98059082 0.82742399]	[487.96542358 552.07550049 0.72336143]	[498.25375366 685.56573486 0.85950339]	[5.03497711e+02 8.36914734e+02 8.19905102e-01]	[382.84356689 369.98562622 0.77454978]	[413.52355957 359.80825806 0.85495675]	[3.59823364e+02 3.56996979e+02 3.16399038e-01]	[426.38977051 328.91253662 0.78783625]	[5.03389771e+02 8.72747070e+02 6.99712932e-01]	[5.21339844e+02 8.70226990e+02 7.20712900e-01]	[5.03353088e+02 8.49624878e+02 7.27079034e-01]	[4.36616943e+02 8.11251099e+02 5.32822609e-01]	[4.18692413e+02 8.03549744e+02 5.82400203e-01]	[4.59748108e+02 7.67580627e+02 7.55579531e-01]
[400.6859436 377.49768066 0.89153588]	[416.03900146 380.32522583 0.87186944]	[341.80273438 393.05505371 0.80156815]	[318.76144409 482.97210693 0.90214294]	[316.17385864 585.52435303 0.92894787]	[480.29840088 377.56433105 0.83252066]	[521.4095459 477.59701538 0.88928556]	[531.54589844 580.2890625 0.85554779]	[449.46368408 546.92651367 0.76462096]	[416.02960205 546.95568848 0.76312053]	[418.70019531 652.12371826 0.86184329]	[446.89498901 764.95568848 0.81591445]	[485.48626709 544.5078125 0.73416668]	[498.25030518 675.25109863 0.81680334]	[505.98944092 831.7890625 0.83398569]	[382.86541748 362.28793335 0.80400038]	[413.57449341 357.18167114 0.85227793]	[362.23010254 346.85647583 0.41924405]	[428.92672729 321.22436523 0.7956714 ]	[5.05896362e+02 8.70107239e+02 7.14339077e-01]	[5.23926819e+02 8.65053101e+02 7.21063733e-01]	[5.03435455e+02 8.42045959e+02 7.00336337e-01]	[4.34104980e+02 8.08708740e+02 5.42500198e-01]	[4.18671448e+02 7.98423950e+02 5.78817487e-01]	[459.80767822 767.62945557 0.7702539 ]
[400.7098999 362.20391846 0.88240343]	[416.05117798 377.62445068 0.87312865]	[344.2986145 382.74060059 0.81830388]	[318.77166748 480.21585083 0.90622246]	[318.53927612 582.87976074 0.93222702]	[480.31130981 369.89886475 0.79756665]	[521.3717041 464.94775391 0.90073228]	[529.07000732 567.57165527 0.83097714]	[446.97528076 544.31463623 0.78424853]	[413.55352783 544.37371826 0.77730721]	[418.67050171 649.64672852 0.863841 ]	[444.31637573 759.91833496 0.81994534]	[485.44207764 541.89953613 0.75745773]	[500.66043091 670.12042236 0.83895874]	[5.08491516e+02 8.29056580e+02 8.16769004e-01]	[382.81506348 354.58493042 0.77741021]	[413.56558228 344.31634521 0.81202424]	[3.62274078e+02 3.39193268e+02 3.17835033e-01]	[428.98086548 316.03546143 0.79706717]	[5.05892883e+02 8.60014465e+02 6.68239355e-01]	[5.23899658e+02 8.54892029e+02 7.16468632e-01]	[5.05951630e+02 8.31799805e+02 7.17866659e-01]	[4.34059235e+02 8.08666443e+02 5.36364973e-01]	[4.18623779e+02 7.98376343e+02 5.74154615e-01]	[4.59698212e+02 7.67514709e+02 7.37992227e-01]
[400.81838989 357.16351318 0.8999145 ]	[416.16656494 369.9147644 0.83612704]	[344.29922485 377.65252686 0.81586266]	[318.76373291 472.59640503 0.86506736]	[318.65917969 575.17041016 0.87940246]	[482.73995972 359.69793701 0.85427761]	[521.40515137 459.76351929 0.92824858]	[531.5536499 562.43548584 0.87424099]	[446.96969604 541.72332764 0.76725173]	[411.02294922 541.82611084 0.76480997]	[418.62872314 649.55444336 0.87578553]	[441.86621094 759.94177246 0.83100772]	[485.48059082 539.25408936 0.74200857]	[500.73703003 664.94586182 0.86535895]	[5.18657715e+02 8.16340271e+02 8.03031325e-01]	[387.9052124 346.89193726 0.75724149]	[416.10964966 339.20422363 0.87370402]	[3.62302765e+02 3.33987610e+02 2.97520399e-01]	[434.01602173 305.83612061 0.77410758]	[5.11055298e+02 8.52204773e+02 7.63603508e-01]	[5.26530090e+02 8.49668762e+02 7.35803604e-01]	[5.13591675e+02 8.29151184e+02 6.75004244e-01]	[4.36660767e+02 8.06134277e+02 5.77357054e-01]	[4.18747223e+02 7.95891235e+02 6.15915060e-01]	[4.57162506e+02 7.67547913e+02 7.45524287e-01]
[400.74151611 354.47201538 0.87560523]	[416.10757446 359.79547119 0.87926924]	[344.26757812 372.53860474 0.79291058]	[321.16748047 462.4175415 0.89042723]	[318.72393799 564.9586792 0.9204734 ]	[480.35848999 357.02304077 0.82833326]	[521.40515137 452.01211548 0.88066196]	[531.5758667 552.06884766 0.82344985]	[446.92211914 536.67236328 0.75117815]	[410.99902344 539.2399292 0.74536407]	[418.53579712 649.54333496 0.86876029]	[441.80657959 759.93579102 0.84030622]	[485.44873047 534.09875488 0.73237354]	[500.84350586 659.87213135 0.85123008]	[518.75262451 811.18188477 0.84843558]	[385.34216309 339.28106689 0.8099755 ]	[416.0345459 336.53503418 0.86369777]	[3.62337250e+02 3.21299042e+02 3.33846360e-01]	[431.50994873 298.16271973 0.80262208]	[5.21259094e+02 8.47172485e+02 7.55559325e-01]	[5.39309875e+02 8.36941589e+02 7.50888884e-01]	[5.13565430e+02 8.21490173e+02 6.53069854e-01]	[4.36682190e+02 8.03545593e+02 6.06532276e-01]	[4.18730194e+02 7.93327942e+02 6.51875973e-01]	[454.64486694 767.58984375 0.7759704 ]
[403.28182983 336.70202637 0.89483589]	[418.55508423 356.9960022 0.88076293]	[346.82894897 359.7461853 0.81327784]	[321.18997192 459.70578003 0.89934129]	[318.7699585 559.83935547 0.89946455]	[482.79141235 344.29092407 0.80869299]	[521.3973999 441.81820679 0.92568082]	[534.11010742 544.33435059 0.86979705]	[446.92230225 526.41687012 0.77156204]	[410.93994141 528.99682617 0.72839397]	[416.12982178 644.55218506 0.87693894]	[441.76702881 759.93182373 0.84096289]	[485.45727539 523.89782715 0.75498766]	[503.24975586 652.13745117 0.85238665]	[521.25012207 803.54168701 0.84266174]	[390.49087524 331.40441895 0.75912595]	[416.14953613 321.16183472 0.86265355]	[3.64851074e+02 3.16057251e+02 3.12445641e-01]	[431.54467773 293.0116272 0.77884328]	[5.21354492e+02 8.34282410e+02 7.76746333e-01]	[5.41790955e+02 8.29259216e+02 7.91738033e-01]	[5.18689453e+02 8.11270447e+02 7.14225709e-01]	[4.36640778e+02 8.03481506e+02 6.06156409e-01]	[4.18694702e+02 7.93271973e+02 6.51259780e-01]	[454.61660767 767.60113525 0.77175999]
[400.84356689 334.03668213 0.87128085]	[416.08050537 344.34365845 0.83834237]	[344.27548218 357.1333313 0.81821656]	[321.18365479 451.99035645 0.85079491]	[321.21810913 549.55169678 0.86139256]	[480.33688354 336.66876221 0.84992516]	[521.41595459 434.06777954 0.88100231]	[536.64245605 536.69708252 0.8342936 ]	[446.94052124 521.34326172 0.779212 ]	[410.96569824 523.91900635 0.75964987]	[416.08276367 644.4050293 0.8696084 ]	[441.74261475 759.90899658 0.85035115]	[485.47821045 521.19824219 0.75046962]	[503.26086426 644.37384033 0.89116681]	[521.31561279 793.2522583 0.87516272]	[390.41629028 321.24594116 0.77665633]	[416.13388062 316.10140991 0.87554961]	[3.64806824e+02 3.05835632e+02 3.64600569e-01]	[431.47167969 280.20812988 0.77134567]	[5.23805176e+02 8.31652222e+02 8.01932573e-01]	[5.41817200e+02 8.26606201e+02 7.60505319e-01]	[5.18778625e+02 8.06076355e+02 7.33328819e-01]	[4.36669434e+02 7.98431763e+02 6.29742026e-01]	[4.18725922e+02 7.90809998e+02 6.79404497e-01]	[452.08380127 767.61413574 0.77515388]
[400.82699585 318.66604614 0.86237842]	[416.08010864 339.13195801 0.89619064]	[344.28335571 349.3984375 0.78483963]	[323.76269531 441.9145813 0.86064404]	[323.71585083 544.31567383 0.89576417]	[482.76376343 333.93841553 0.80570602]	[521.40338135 423.77252197 0.91671175]	[536.74621582 523.93225098 0.87885284]	[446.90841675 518.74395752 0.77054858]	[408.45089722 521.37835693 0.76360428]	[416.07754517 644.38922119 0.87398005]	[441.74136353 759.9185791 0.85264289]	[485.48236084 513.63409424 0.73763835]	[503.37924194 639.26239014 0.85799801]	[523.75665283 785.50598145 0.86913002]	[387.89315796 313.45141602 0.7210151 ]	[416.06091309 303.2416687 0.80435109]	[3.67365723e+02 2.98107452e+02 3.08962822e-01]	[431.50326538 275.0166626 0.77867198]	[5.26435425e+02 8.21495728e+02 7.51291990e-01]	[5.44409302e+02 8.11299500e+02 7.88058341e-01]	[5.21248840e+02 7.90603821e+02 7.87086964e-01]	[4.39117859e+02 7.98440613e+02 6.52971745e-01]	[4.18741852e+02 7.90822327e+02 6.98856235e-01]	[452.06832886 767.63690186 0.76874292]
[405.85519409 313.5428772 0.83266258]	[416.15432739 334.03234863 0.87204325]	[346.80606079 339.2593689 0.80452937]	[326.30508423 439.17553711 0.8619377 ]	[331.4307251 539.27960205 0.8490597 ]	[482.79241943 321.17623901 0.83493489]	[523.75823975 418.58825684 0.9049648 ]	[539.22277832 518.72918701 0.87158054]	[446.94445801 511.07366943 0.73804456]	[408.44998169 518.71160889 0.73408782]	[416.08279419 639.33856201 0.83720696]	[441.73062134 757.33947754 0.85200441]	[487.94833374 505.95123291 0.73856074]	[503.4095459 626.55975342 0.88897735]	[523.93823242 777.83673096 0.84868413]	[395.51672363 303.23400879 0.77286917]	[418.63357544 295.61349487 0.89735651]	[367.3777771 292.88595581 0.45654839]	[431.54916382 262.22488403 0.75902051]	[5.29055847e+02 8.11286743e+02 8.09014738e-01]	[5.46965759e+02 8.08596252e+02 8.05691183e-01]	[521.39935303 788.09570312 0.82647622]	[4.39149719e+02 7.95865173e+02 6.87426627e-01]	[4.18761230e+02 7.90758057e+02 7.32608199e-01]	[4.52044556e+02 7.67567993e+02 7.65464783e-01]
[403.2507019 310.93847656 0.83208919]	[418.54421997 323.78234863 0.85598707]	[344.33258057 336.60812378 0.81291676]	[328.9312439 426.43411255 0.81987691]	[334.00680542 526.43115234 0.85540134]	[482.80670166 316.10668945 0.85650158]	[523.77740479 405.89782715 0.8898595 ]	[539.28314209 505.9921875 0.87369442]	[446.94573975 503.44015503 0.76276797]	[408.41641235 511.05764771 0.71763331]	[418.55020142 631.65759277 0.84508604]	[441.7538147 754.82666016 0.84470791]	[487.95526123 500.84182739 0.75309229]	[505.97689819 626.44042969 0.84719086]	[526.40808105 772.78167725 0.83763862]	[390.43530273 298.22790527 0.79232055]	[416.1736145 295.41012573 0.88004875]	[3.67334137e+02 2.85237549e+02 3.65857631e-01]	[431.55654907 257.06530762 0.80858463]	[534.1473999 808.64562988 0.81756169]	[5.52073547e+02 8.03462769e+02 7.54283190e-01]	[523.80773926 788.09002686 0.80321014]	[4.39168427e+02 7.95855103e+02 6.78376317e-01]	[4.18759796e+02 7.90743103e+02 7.24483907e-01]	[4.54544678e+02 7.67561218e+02 7.54957259e-01]
[403.31744385 298.02313232 0.88340008]	[418.64880371 318.59997559 0.91392678]	[346.84310913 328.84408569 0.77702105]	[333.94482422 421.26602173 0.88865191]	[336.44192505 521.3380127 0.89514077]	[482.88421631 310.97634888 0.80502218]	[523.80224609 400.72744751 0.92544025]	[541.72827148 503.31072998 0.92056841]	[449.45681763 500.84793091 0.77131832]	[408.47628784 505.93508911 0.74091518]	[418.72369385 629.11480713 0.87399518]	[441.77090454 757.3223877 0.84097987]	[490.49032593 498.18930054 0.72740304]	[508.53964233 623.83416748 0.8454296 ]	[526.52056885 770.10961914 0.84748453]	[392.97131348 290.38070679 0.74867094]	[418.565979 280.16610718 0.86228603]	[3.69908417e+02 2.75038147e+02 3.45835686e-01]	[434.09442139 254.39685059 0.80429304]	[5.36691284e+02 8.03536072e+02 7.52583563e-01]	[5.54665955e+02 7.93327637e+02 7.43317962e-01]	[5.23866943e+02 7.77920471e+02 7.41408944e-01]	[4.39149628e+02 7.95862549e+02 6.73308313e-01]	[4.18745270e+02 7.90741699e+02 7.24957645e-01]	[454.5838623 767.6027832 0.77342081]
[405.8243103 295.42327881 0.85074407]	[418.67718506 313.51281738 0.89553195]	[349.43969727 318.75842285 0.80419338]	[334.03009033 418.56500244 0.87900728]	[336.55670166 516.11859131 0.86017728]	[482.88656616 300.63146973 0.83834714]	[523.83563232 395.61569214 0.88949364]	[541.81347656 500.67007446 0.92006248]	[449.48876953 498.14846802 0.74924278]	[410.94119263 500.85787964 0.7527765 ]	[418.73962402 626.55401611 0.89955533]	[441.80749512 757.3493042 0.83874917]	[490.53826904 490.48599243 0.71470582]	[513.60748291 616.20574951 0.79760611]	[528.97833252 767.57067871 0.83448708]	[395.50030518 282.71289062 0.78749937]	[418.65216064 275.11682129 0.91373283]	[369.89395142 267.35836792 0.44036165]	[434.10665894 241.63873291 0.79677403]	[5.39291077e+02 8.00984497e+02 7.33179390e-01]	[5.59728149e+02 7.93227722e+02 7.57874191e-01]	[523.83618164 772.81970215 0.77483803]	[4.39184875e+02 7.95823425e+02 6.89620197e-01]	[4.21181305e+02 7.90706482e+02 7.24776268e-01]	[454.64297485 767.61663818 0.79101932]
[403.37014771 290.44122314 0.82502604]	[418.6993103 305.79321289 0.86712646]	[351.92703247 316.10787964 0.81639618]	[336.46429443 408.46762085 0.85283959]	[339.08874512 505.96682739 0.88698143]	[482.89089966 298.02694702 0.86361796]	[523.89440918 387.93658447 0.87380308]	[541.87854004 487.9347229 0.89403683]	[449.51696777 490.52191162 0.72707278]	[410.94464111 498.25476074 0.72929037]	[421.15237427 626.39245605 0.90967643]	[441.8092041 757.31213379 0.84161687]	[490.58007812 482.91711426 0.72556716]	[516.13897705 608.62365723 0.81647813]	[528.97583008 764.98498535 0.82031327]	[393.05996704 277.71588135 0.806274 ]	[418.61862183 274.92282104 0.90085196]	[3.69952148e+02 2.62244080e+02 3.46738189e-01]	[434.11456299 236.63957214 0.81478024]	[5.39296448e+02 7.95869080e+02 7.43560553e-01]	[5.59712402e+02 7.90720520e+02 7.57127523e-01]	[523.85174561 770.28259277 0.81477487]	[4.39174011e+02 7.98386902e+02 6.85518026e-01]	[4.18769104e+02 7.90769531e+02 7.20599294e-01]	[454.60830688 767.59594727 0.79916143]
[405.81796265 277.49935913 0.84379286]	[418.77694702 298.2208252 0.91980386]	[351.97674561 310.97070312 0.78977227]	[336.552948 405.86117554 0.88230377]	[339.22549438 503.27218628 0.9279145 ]	[485.4135437 295.46231079 0.82586884]	[523.93200684 382.78210449 0.89183331]	[544.29034424 482.87567139 0.92934573]	[452.07833862 482.93780518 0.74812633]	[411.03347778 493.06417847 0.70989543]	[421.26644897 623.92980957 0.90583646]	[441.79934692 757.38641357 0.83785075]	[495.64096069 480.3006897 0.73227412]	[516.1852417 606.06774902 0.83671254]	[528.99493408 765.00134277 0.82392257]	[393.0352478 269.82165527 0.72914642]	[418.61376953 259.65768433 0.83297139]	[3.74994049e+02 2.57001923e+02 3.26234281e-01]	[436.59204102 233.96466064 0.80929554]	[5.41798889e+02 7.93239197e+02 7.85293221e-01]	[559.76446533 788.20666504 0.78873777]	[523.84570312 772.72106934 0.81635427]	[4.39169586e+02 7.98414551e+02 7.01213360e-01]	[4.18764221e+02 7.90778748e+02 7.25867569e-01]	[454.58151245 767.65783691 0.81004596]
[405.82034302 275.03363037 0.88244426]	[421.20550537 295.56869507 0.92909873]	[354.53274536 300.74237061 0.81557328]	[336.66506958 400.69171143 0.92863804]	[341.66894531 500.66265869 0.90013885]	[485.46435547 287.84033203 0.78549719]	[523.94989014 377.72583008 0.9063127 ]	[544.30621338 480.24301147 0.92878217]	[454.55700684 482.84240723 0.75473821]	[413.53295898 490.50149536 0.71572077]	[421.28378296 623.90209961 0.89762414]	[441.77941895 757.34899902 0.84499913]	[495.6574707 480.17169189 0.71936411]	[516.21813965 605.94842529 0.84649652]	[526.53436279 759.93847656 0.81666076]	[395.51065063 262.24987793 0.78527212]	[418.65914917 257.13088989 0.89721775]	[3.75015564e+02 2.51875061e+02 2.92144686e-01]	[436.665802 231.36976624 0.79797018]	[539.27929688 790.66082764 0.82033712]	[5.57195740e+02 7.88034119e+02 7.65804231e-01]	[523.82183838 770.2142334 0.84222323]	[4.39243164e+02 7.98369385e+02 7.16487348e-01]	[4.21213135e+02 7.90759277e+02 7.35549212e-01]	[452.06985474 767.63800049 0.803397 ]
[408.47979736 274.90390015 0.85396779]	[421.24511719 293.00045776 0.90195704]	[354.57009888 298.17279053 0.83926332]	[339.06436157 398.0854187 0.91680133]	[341.77645874 493.12075806 0.84523433]	[485.47442627 280.14587402 0.81590581]	[523.99511719 375.08200073 0.87544572]	[544.3416748 477.64620972 0.90619111]	[454.61721802 480.30007935 0.76116878]	[413.55023193 485.41751099 0.73326582]	[421.34967041 623.79998779 0.87434638]	[441.79730225 757.38354492 0.84055412]	[498.13983154 475.16436768 0.70881802]	[518.6661377 603.47027588 0.83608282]	[526.47351074 754.82922363 0.82907122]	[398.07809448 259.65475464 0.8584969 ]	[418.78665161 256.98693848 0.92652982]	[377.5975647 246.81282043 0.41575843]	[439.09164429 226.24958801 0.80372393]	[536.73876953 790.59124756 0.82158566]	[5.52144592e+02 7.85571716e+02 7.64198780e-01]	[523.80047607 770.06787109 0.84717685]	[4.39247162e+02 8.00913513e+02 7.11159348e-01]	[4.21223816e+02 7.90806763e+02 7.28055537e-01]	[452.07516479 767.66015625 0.79629344]
[410.97973633 269.91445923 0.8128773 ]	[421.22937012 287.86758423 0.87604642]	[354.55578613 298.00302124 0.84213305]	[339.10357666 395.51925659 0.89216828]	[344.35501099 487.9677124 0.82931292]	[485.48480225 277.54849243 0.85149997]	[526.42681885 372.43994141 0.84180605]	[544.37219238 470.03372192 0.87984896]	[454.63204956 480.21878052 0.75895822]	[413.52212524 482.92156982 0.73770791]	[421.36901855 621.30194092 0.85411066]	[441.7895813 757.3237915 0.83940083]	[498.16815186 475.08657837 0.70920956]	[518.68670654 603.31854248 0.83727509]	[526.41143799 757.34436035 0.82637995]	[398.07391357 257.11529541 0.87679863]	[418.78634644 254.45697021 0.92995238]	[3.77608643e+02 2.39178513e+02 2.95590490e-01]	[439.12615967 218.58283997 0.83531326]	[539.20648193 790.63476562 0.84166169]	[5.54634399e+02 7.85593018e+02 7.77735412e-01]	[521.3951416 770.10247803 0.85057545]	[4.39267273e+02 7.98421509e+02 7.13193297e-01]	[4.21238586e+02 7.90796265e+02 7.27766871e-01]	[452.05551147 767.62744141 0.78495467]
[413.5715332 264.75192261 0.80817598]	[421.30566406 282.75637817 0.8808865 ]	[356.97955322 295.50085449 0.84454483]	[339.16915894 390.4413147 0.86759382]	[346.90032959 485.3526001 0.85015059]	[488.02389526 277.4777832 0.84247166]	[526.48712158 367.37002563 0.83307481]	[544.37469482 464.95217896 0.89286774]	[457.08352661 477.70840454 0.74263167]	[413.57006836 482.82049561 0.74043626]	[423.78759766 618.83813477 0.83754259]	[441.78363037 754.83361816 0.84540254]	[498.20547485 469.99569702 0.71060407]	[516.15930176 600.82824707 0.81734937]	[523.87322998 752.29724121 0.85235685]	[398.16192627 254.56594849 0.86947274]	[421.24276733 251.94003296 0.90887058]	[3.77717926e+02 2.36528168e+02 3.65149200e-01]	[439.222229 216.0687561 0.86023241]	[531.60015869 790.6550293 0.82619452]	[547.02429199 785.56555176 0.78677088]	[521.2578125 767.58825684 0.82021081]	[4.39259247e+02 7.98391052e+02 7.19088912e-01]	[4.21238251e+02 7.90774231e+02 7.32786536e-01]	[452.02444458 767.61022949 0.77947992]
[413.49346924 257.18286133 0.83476794]	[421.35668945 280.17202759 0.90605962]	[357.03271484 292.98898315 0.83607692]	[339.18508911 387.89407349 0.86832118]	[351.96298218 482.8710022 0.8789621 ]	[493.05157471 275.06130981 0.83574837]	[526.55194092 362.34997559 0.83802485]	[544.40014648 462.3899231 0.91879088]	[454.63589478 475.15585327 0.71688902]	[413.57125854 482.74145508 0.73437178]	[423.80212402 618.74713135 0.82651484]	[441.76245117 754.78118896 0.85355467]	[498.14279175 467.40591431 0.71064913]	[516.12902832 598.28485107 0.80757666]	[521.37890625 752.18847656 0.87066478]	[398.09942627 251.82965088 0.79806978]	[421.21078491 244.25500488 0.85141671]	[3.77744232e+02 2.33984421e+02 3.16471338e-01]	[439.2852478 213.51773071 0.85967743]	[531.56390381 790.64776611 0.8485809 ]	[546.9309082 785.50079346 0.8135615 ]	[5.16182373e+02 7.67492188e+02 7.44748652e-01]	[4.39234436e+02 7.95862854e+02 7.28538215e-01]	[4.21212006e+02 7.90731079e+02 7.45317757e-01]	[452.00241089 767.58099365 0.78506601]
[413.48712158 257.18475342 0.8328582 ]	[421.35617065 280.16992188 0.90692347]	[357.02960205 292.98455811 0.83562285]	[339.18539429 387.8977356 0.86903507]	[351.96279907 482.86553955 0.87992221]	[493.05126953 275.05853271 0.83573294]	[526.55352783 362.353302 0.83698577]	[544.40234375 462.4107666 0.91495526]	[454.62686157 475.15786743 0.71733618]	[413.5647583 482.74594116 0.73451418]	[423.80636597 618.74169922 0.82503474]	[441.75845337 754.79290771 0.85343677]	[498.13348389 467.40512085 0.7099098 ]	[516.1270752 598.28625488 0.80766344]	[521.37896729 752.18835449 0.87055594]	[398.09674072 251.82899475 0.79728371]	[421.20651245 244.25773621 0.85218543]	[3.77738495e+02 2.33981415e+02 3.18077892e-01]	[439.28619385 213.51211548 0.85927236]	[531.56018066 790.64801025 0.84968013]	[546.92852783 785.50006104 0.81499147]	[5.16186462e+02 7.67494019e+02 7.44759560e-01]	[4.39240540e+02 7.98353577e+02 7.28001893e-01]	[4.21221161e+02 7.90755249e+02 7.43234992e-01]	[449.52514648 767.58538818 0.78606188]
[413.5736084 257.09481812 0.87351978]	[423.82260132 277.68847656 0.91161597]	[357.08709717 292.87304688 0.82710946]	[339.21795654 382.86462402 0.88240045]	[354.44577026 482.74160767 0.89449012]	[493.13064575 274.9175415 0.81312305]	[529.04559326 362.24487305 0.84118646]	[544.45849609 462.31207275 0.91817927]	[457.21618652 475.13751221 0.74196482]	[416.13619995 480.31378174 0.75439119]	[423.90130615 616.19262695 0.81029975]	[441.74935913 754.76824951 0.8556307 ]	[500.65454102 467.40542603 0.73149139]	[511.08132935 598.22723389 0.80381054]	[521.22613525 749.73724365 0.87114042]	[398.14871216 249.32138062 0.82927412]	[421.28771973 241.66082764 0.87978685]	[3.80182220e+02 2.33910065e+02 3.09627414e-01]	[441.69195557 213.46229553 0.85854268]	[523.99761963 790.70446777 0.87295079]	[541.93554688 785.55682373 0.85963959]	[5.11053650e+02 7.62518433e+02 6.87089205e-01]	[4.39262268e+02 7.95858704e+02 7.36282408e-01]	[4.21232513e+02 7.90729553e+02 7.46153891e-01]	[449.49362183 767.57080078 0.78708196]
[416.12051392 254.58256531 0.89707094]	[426.40444946 277.52297974 0.89716893]	[359.65185547 282.7444458 0.8212648 ]	[341.67611694 380.23406982 0.89555067]	[354.49786377 480.17056274 0.88119149]	[498.1725769 272.41104126 0.79839051]	[534.08807373 359.70471191 0.86553586]	[544.53845215 459.8392334 0.91052032]	[459.68170166 472.55279541 0.74984509]	[418.64294434 480.16314697 0.75254959]	[428.9286499 608.56719971 0.81772119]	[441.77502441 752.24487305 0.85933751]	[500.75201416 464.90835571 0.74786162]	[505.92175293 603.30456543 0.88518381]	[511.06942749 749.65881348 0.82625568]	[398.25396729 241.64239502 0.8315497 ]	[423.78240967 236.64021301 0.88457882]	[3.80296967e+02 2.31341751e+02 2.43608862e-01]	[444.33007812 210.85894775 0.81365699]	[521.28082275 790.70324707 0.87759161]	[539.23345947 785.60498047 0.80589116]	[503.39849854 762.47357178 0.77577502]	[4.41719604e+02 7.95790283e+02 7.22617149e-01]	[4.21278717e+02 7.90709473e+02 7.33870208e-01]	[4.49513947e+02 7.65075256e+02 7.60163903e-01]
[421.19732666 254.48936462 0.90302318]	[428.91931152 277.50750732 0.88303089]	[359.67892456 282.77474976 0.81697434]	[341.75756836 380.17391968 0.88790482]	[354.506073 480.13320923 0.87518537]	[500.66122437 272.3782959 0.80275881]	[534.13885498 359.66290283 0.87375581]	[544.52075195 459.81488037 0.91570747]	[459.73434448 472.54644775 0.75282228]	[418.70996094 477.69827271 0.75172299]	[428.98526001 608.50720215 0.82187897]	[441.77996826 752.23846436 0.86257905]	[500.76925659 467.39901733 0.74065822]	[503.49005127 603.38226318 0.90849519]	[508.46582031 749.63879395 0.83441442]	[403.33596802 241.66331482 0.80435407]	[434.05340576 236.54463196 0.85255384]	[382.79400635 228.83940125 0.48491701]	[446.8979187 205.76344299 0.78265381]	[518.7041626 790.76348877 0.85416144]	[5.34179871e+02 7.88065918e+02 7.72683203e-01]	[503.31607056 762.43902588 0.7690165 ]	[4.41706757e+02 7.95829163e+02 7.27112532e-01]	[4.21275421e+02 7.90737732e+02 7.39646614e-01]	[449.5071106 765.05517578 0.77467471]
[418.80062866 254.47865295 0.91977322]	[431.51757812 277.48986816 0.8793698 ]	[359.73803711 282.71130371 0.82155126]	[344.31680298 377.72424316 0.8629384 ]	[354.53479004 477.67877197 0.86170745]	[500.72320557 272.35717773 0.80918872]	[536.65722656 359.64093018 0.88330966]	[544.53485107 459.80270386 0.91344392]	[459.75357056 472.59307861 0.75645876]	[418.73208618 480.16296387 0.75790542]	[431.46939087 608.51763916 0.82428843]	[441.79006958 752.25708008 0.86361349]	[500.79467773 467.43740845 0.74022043]	[503.41714478 603.37957764 0.92954099]	[505.96060181 749.55334473 0.84649026]	[403.29611206 239.13392639 0.83722633]	[431.55410767 236.52806091 0.871957 ]	[3.85293213e+02 2.26273956e+02 3.51141810e-01]	[446.97753906 205.74682617 0.76766241]	[513.6427002 790.79150391 0.84426993]	[5.31573792e+02 7.88087830e+02 7.67552495e-01]	[503.26391602 757.35839844 0.76179743]	[4.39260223e+02 7.95805542e+02 7.35046327e-01]	[4.21256195e+02 7.90713928e+02 7.44469583e-01]	[449.52651978 765.07104492 0.78362143]
[421.20483398 254.38362122 0.91255927]	[434.06335449 275.09313965 0.8845641 ]	[359.8057251 280.24108887 0.81794387]	[346.88891602 377.69897461 0.86364675]	[354.5586853 477.63449097 0.85667998]	[500.78143311 267.36663818 0.80975115]	[536.73822021 359.61938477 0.89061576]	[544.54846191 459.775177 0.91158122]	[459.78979492 472.56002808 0.75636297]	[418.75567627 477.71307373 0.75476933]	[428.99258423 608.61450195 0.81555229]	[441.82946777 752.26013184 0.85833502]	[500.82415771 467.40350342 0.74014598]	[503.37557983 603.46685791 0.93216991]	[503.47387695 747.13885498 0.85993278]	[405.84817505 239.07466125 0.82354629]	[434.11898804 236.45588684 0.86245674]	[387.91268921 223.70324707 0.39208025]	[449.48651123 203.1882019 0.76830781]	[505.99420166 790.70117188 0.88962877]	[526.45843506 788.00280762 0.79065645]	[500.80462646 754.78857422 0.7704016 ]	[4.39279022e+02 7.95846619e+02 7.19673991e-01]	[4.21260498e+02 7.90723999e+02 7.32823133e-01]	[452.06793213 765.07965088 0.78735864]
[421.29830933 254.37585449 0.91418111]	[436.59082031 275.0581665 0.89384502]	[362.27911377 280.19470215 0.81375694]	[349.39651489 377.64089966 0.85834122]	[354.58892822 475.16381836 0.85257667]	[500.8555603 267.34786987 0.81180251]	[539.2144165 359.59817505 0.90083808]	[544.5491333 459.81741333 0.91128665]	[459.8085022 472.57992554 0.75695127]	[418.76519775 477.71920776 0.75405884]	[431.49475098 608.63537598 0.80790401]	[441.81808472 752.23846436 0.8641293 ]	[500.84512329 467.43167114 0.737872 ]	[503.32687378 605.90783691 0.92704535]	[503.40386963 747.14160156 0.88066518]	[408.42633057 239.08633423 0.81722987]	[436.64706421 236.43618774 0.87386966]	[3.90449585e+02 2.21198853e+02 3.88589859e-01]	[452.04037476 200.62638855 0.78347355]	[505.96408081 790.78735352 0.86489213]	[523.98028564 788.07348633 0.80228055]	[500.73843384 754.7677002 0.76986569]	[4.39262543e+02 7.98353638e+02 7.27802515e-01]	[4.21255951e+02 7.90750732e+02 7.47433066e-01]	[452.03167725 765.04644775 0.7949959 ]
[423.84954834 254.37420654 0.88436675]	[439.08596802 274.99639893 0.90700066]	[364.79309082 280.13116455 0.80763644]	[349.43270874 377.60714722 0.85741717]	[356.98391724 475.12689209 0.85878921]	[503.29187012 264.79263306 0.81059009]	[539.27502441 357.21621704 0.90640193]	[546.94812012 459.79864502 0.9103775 ]	[459.81005859 472.54864502 0.7565549 ]	[418.77264404 477.66467285 0.74767208]	[431.50427246 611.09344482 0.80804121]	[441.81497192 752.2454834 0.86481452]	[500.83807373 467.41122437 0.74156201]	[503.30245972 606.02209473 0.92422909]	[503.37258911 749.5489502 0.88519382]	[416.02575684 239.12666321 0.83020842]	[439.16638184 236.4619751 0.91002476]	[393.06427002 223.71554565 0.48234695]	[454.56634521 203.20944214 0.76400447]	[505.87268066 790.82714844 0.8546623 ]	[523.91253662 788.1138916 0.80371106]	[500.73800659 754.81555176 0.76748848]	[4.39273193e+02 7.98366089e+02 7.23367691e-01]	[4.21261047e+02 7.90751099e+02 7.47462869e-01]	[452.0289917 765.04400635 0.79656798]
[426.4083252 254.34893799 0.85887474]	[439.21035767 274.98193359 0.92252511]	[367.38305664 280.10476685 0.79808021]	[352.00222778 377.62393188 0.87255168]	[357.00704956 475.0793457 0.85682732]	[503.3706665 264.7975769 0.81059617]	[541.70306396 357.21047974 0.91270816]	[547.01098633 459.82189941 0.89745843]	[459.79980469 470.03189087 0.75058806]	[418.77700806 477.621521 0.73767078]	[431.51739502 608.57910156 0.81803268]	[441.79174805 752.24902344 0.86667824]	[500.82290649 464.93313599 0.73782778]	[503.24081421 605.93768311 0.9318462 ]	[503.35098267 749.58935547 0.88297886]	[416.1390686 239.07299805 0.84919125]	[439.24057007 236.43270874 0.92418301]	[395.60488892 221.12171936 0.48415467]	[457.1015625 200.67918396 0.78254402]	[503.43096924 790.83081055 0.85375977]	[523.83770752 788.12493896 0.80530167]	[500.73620605 757.32897949 0.76309514]	[4.39268707e+02 7.98393555e+02 7.22965837e-01]	[4.21257782e+02 7.90774414e+02 7.45747030e-01]	[449.51992798 765.04492188 0.79277265]
[431.50247192 251.96281433 0.84399766]	[439.31265259 274.99945068 0.92739385]	[369.96981812 280.11383057 0.7996701 ]	[354.4616394 377.58135986 0.87044936]	[357.03057861 472.58938599 0.8580429 ]	[503.4703064 267.27905273 0.79994768]	[541.75738525 359.59765625 0.91891563]	[547.05096436 462.19406128 0.88959849]	[459.82015991 470.03442383 0.74927521]	[418.79040527 475.16659546 0.73554957]	[431.5526123 608.60046387 0.8142879 ]	[441.77780151 752.2277832 0.86564201]	[500.83468628 467.40097046 0.73319811]	[503.24560547 605.97814941 0.92868465]	[503.33895874 749.68304443 0.87737375]	[418.61117554 236.67062378 0.87023675]	[441.66650391 234.07087708 0.93151009]	[398.17260742 221.19985962 0.52481562]	[457.21298218 205.78434753 0.79264468]	[503.39376831 793.2454834 0.8475014 ]	[523.80065918 788.17889404 0.82666028]	[5.00724548e+02 7.59951904e+02 7.49733269e-01]	[4.39270325e+02 7.98358337e+02 7.29931116e-01]	[4.21251953e+02 7.90746460e+02 7.51184165e-01]	[449.51019287 765.01239014 0.78269398]
[434.02526855 251.95800781 0.83906955]	[441.73986816 274.96173096 0.92234182]	[374.97756958 277.65054321 0.82698017]	[354.56646729 377.55899048 0.88650846]	[357.07189941 472.55007935 0.86481929]	[505.94976807 267.31176758 0.79074824]	[541.82037354 359.66479492 0.92914557]	[547.07165527 459.83773804 0.89317286]	[459.83227539 470.02255249 0.74905968]	[418.78683472 475.14019775 0.73412645]	[434.02331543 611.0645752 0.8057946 ]	[441.76217651 752.21051025 0.86644107]	[500.85443115 467.39801025 0.7353754 ]	[503.26623535 606.01141357 0.92991066]	[503.31134033 749.67749023 0.88388717]	[418.6690979 236.63859558 0.87434942]	[441.72640991 234.07641602 0.92251867]	[400.62017822 221.12832642 0.44014728]	[459.69842529 208.28018188 0.81039774]	[503.43716431 793.23901367 0.84627467]	[523.80914307 788.17858887 0.83276069]	[5.00672668e+02 7.59937500e+02 7.45254755e-01]	[4.39283752e+02 7.95877136e+02 7.50169098e-01]	[4.21262970e+02 7.90729431e+02 7.66223013e-01]	[449.46685791 764.99194336 0.77663076]
[436.57144165 251.9367981 0.84752989]	[441.79534912 274.9385376 0.91845638]	[375.04873657 277.63772583 0.83708751]	[356.97491455 375.09414673 0.87898934]	[357.1242981 472.51708984 0.86997676]	[508.456604 264.79199219 0.78599775]	[541.90661621 359.64633179 0.93610674]	[549.51654053 459.84710693 0.88697201]	[462.18096924 470.00759888 0.75090206]	[421.15100098 475.11276245 0.73330158]	[431.56253052 608.60577393 0.80952948]	[441.78237915 752.21368408 0.86448181]	[500.89068604 464.92529297 0.73509616]	[503.27487183 606.05596924 0.92394978]	[503.29763794 749.75909424 0.87570971]	[418.76022339 236.6051178 0.8815673 ]	[441.81317139 234.05473328 0.91900367]	[400.71868896 218.64207458 0.4172186 ]	[462.1968689 205.74029541 0.82335341]	[503.42211914 793.2755127 0.85029858]	[523.80047607 788.21990967 0.84818828]	[4.98246735e+02 7.64950500e+02 7.47013092e-01]	[4.39294281e+02 7.95837097e+02 7.55379558e-01]	[4.21279572e+02 7.90704346e+02 7.65901387e-01]	[449.50650024 765.00305176 0.77843982]
[439.10394287 251.92230225 0.86933255]	[441.8414917 274.91470337 0.90834302]	[377.52044678 277.57574463 0.84893286]	[357.08227539 375.03479004 0.88878715]	[357.19256592 470.02359009 0.87324375]	[508.54119873 267.30093384 0.77839762]	[544.29589844 357.20141602 0.93264377]	[552.0826416 459.84161377 0.87839538]	[462.18014526 472.59890747 0.75215274]	[421.15856934 477.6635437 0.74505943]	[434.05633545 611.12445068 0.80793297]	[441.77072144 752.20739746 0.86718744]	[500.88912964 469.9637146 0.72995269]	[503.2822876 608.51495361 0.91023898]	[503.29693604 752.25531006 0.85677642]	[421.24072266 236.59776306 0.88137418]	[444.34365845 234.03507996 0.9030925 ]	[400.82867432 218.58512878 0.46410793]	[462.36859131 203.14680481 0.80856508]	[503.39135742 795.79724121 0.81493664]	[523.79620361 790.63415527 0.80477482]	[4.98242981e+02 7.65091248e+02 7.56803632e-01]	[4.41701141e+02 7.95854797e+02 7.51271069e-01]	[4.21269196e+02 7.90714783e+02 7.71686196e-01]	[449.45043945 765.00585938 0.77147114]
[441.67935181 251.91221619 0.88026029]	[441.8883667 274.95401001 0.90331686]	[377.587677 277.62823486 0.85292196]	[357.17550659 375.12036133 0.90373409]	[359.60720825 470.00979614 0.87555099]	[513.57611084 267.34454346 0.77234733]	[544.37103271 357.18939209 0.93026841]	[554.65869141 459.83535767 0.87134647]	[462.21066284 475.10552979 0.75509727]	[421.16937256 477.6895752 0.74730635]	[434.09133911 611.16253662 0.80776751]	[441.77642822 752.21893311 0.86543721]	[503.26812744 470.01531982 0.73209876]	[503.27767944 608.54638672 0.90728694]	[503.26657104 759.91717529 0.8385731 ]	[423.89379883 239.0486908 0.83247417]	[449.49813843 234.02470398 0.84985781]	[403.3321228 218.64942932 0.58270222]	[464.83477783 200.5776825 0.81221461]	[5.03316772e+02 7.98380432e+02 7.95554101e-01]	[523.79150391 790.74804688 0.80533725]	[498.19741821 767.71466064 0.76919818]	[4.41722046e+02 7.95841858e+02 7.44024873e-01]	[4.21268829e+02 7.90713684e+02 7.62369394e-01]	[4.49439209e+02 7.65031311e+02 7.58489788e-01]
[441.82653809 251.91197205 0.87124228]	[444.32803345 274.98587036 0.89480621]	[377.68167114 277.66415405 0.85340011]	[357.21151733 375.0838623 0.89280844]	[359.7175293 470.0395813 0.87331784]	[516.16760254 269.88479614 0.77707577]	[544.45068359 359.58560181 0.91704839]	[557.24139404 462.21176147 0.87969506]	[462.25897217 475.12808228 0.75418222]	[421.1913147 477.71005249 0.74385464]	[436.55603027 613.64471436 0.81198871]	[441.79705811 752.24951172 0.86322361]	[503.33633423 472.53173828 0.72685117]	[503.2822876 608.54449463 0.91038805]	[503.3850708 762.43054199 0.84124923]	[426.4508667 239.05860901 0.81512165]	[457.1036377 233.97921753 0.86331987]	[405.88140869 221.11787415 0.54640806]	[464.90548706 198.04528809 0.81662375]	[5.03370056e+02 8.00921143e+02 7.89039493e-01]	[5.23882812e+02 7.90821899e+02 7.73535252e-01]	[500.7411499 770.07830811 0.80376011]	[4.39268280e+02 7.98354248e+02 7.31422663e-01]	[4.21230835e+02 7.90737244e+02 7.59613693e-01]	[4.49460083e+02 7.65062500e+02 7.63680160e-01]
[441.80435181 251.96113586 0.89460802]	[444.44900513 275.00350952 0.87765467]	[380.09936523 277.6512146 0.84784669]	[359.65325928 375.09136963 0.88845891]	[359.78451538 472.53634644 0.86843431]	[518.72558594 269.92633057 0.79064107]	[544.53881836 359.67694092 0.90036094]	[559.74176025 462.33331299 0.89140815]	[462.31454468 475.14306641 0.7510165 ]	[421.21353149 477.72558594 0.74098599]	[436.6076355 613.71783447 0.81405622]	[441.80917358 752.27514648 0.86244076]	[503.4085083 472.5557251 0.72067577]	[503.32531738 608.57061768 0.90301043]	[503.39416504 762.51446533 0.856305 ]	[428.91452026 239.04711914 0.82702452]	[457.15863037 234.02124023 0.87545621]	[408.38519287 221.10264587 0.48379332]	[470.02554321 198.11564636 0.78565913]	[5.03356781e+02 8.00981995e+02 7.85997868e-01]	[5.23850342e+02 7.93262573e+02 7.65373051e-01]	[500.74993896 770.12103271 0.82653087]	[4.39265076e+02 7.98383789e+02 7.31746316e-01]	[4.21236938e+02 7.90756409e+02 7.56478906e-01]	[449.48266602 767.4932251 0.77257001]
[441.91412354 254.34797668 0.90228945]	[449.48297119 275.02304077 0.86221516]	[380.24603271 277.64477539 0.84124607]	[359.78244019 375.04733276 0.88470381]	[362.19549561 470.03985596 0.86001617]	[521.21832275 272.35821533 0.80208302]	[547.02471924 359.70257568 0.88319218]	[559.80371094 462.34420776 0.89956832]	[462.36724854 475.11151123 0.74187469]	[421.25195312 477.65844727 0.73245037]	[436.64727783 611.1539917 0.82128674]	[441.82424927 754.75421143 0.84705329]	[503.46673584 472.56378174 0.71585512]	[503.35681152 608.56445312 0.89587677]	[503.38174438 765.00488281 0.8625021 ]	[431.546875 236.68223572 0.83756673]	[459.62011719 234.0582428 0.91635859]	[411.00927734 221.14575195 0.43342993]	[475.10379028 203.21447754 0.76009196]	[5.03354797e+02 8.03503235e+02 7.94445753e-01]	[5.23856812e+02 7.93317993e+02 7.74050832e-01]	[500.72982788 770.18457031 0.81638354]	[4.39263824e+02 7.98373901e+02 7.27777600e-01]	[4.21231323e+02 7.90742554e+02 7.59655237e-01]	[449.50137329 767.55407715 0.77041721]
[444.35794067 251.93608093 0.87588722]	[454.64474487 274.96868896 0.87304741]	[382.74609375 277.59674072 0.83340669]	[362.25335693 374.98812866 0.86541015]	[362.26107788 469.96563721 0.8520211 ]	[521.36016846 267.36795044 0.80803615]	[549.58203125 359.71871948 0.87439257]	[562.2166748 462.3706665 0.90406519]	[462.41729736 472.53341675 0.73339736]	[421.32458496 475.08349609 0.7227096 ]	[436.6803894 611.15350342 0.82388651]	[441.81530762 752.30780029 0.8481155 ]	[503.49545288 470.00341797 0.71483326]	[503.40560913 608.55084229 0.88741356]	[503.37228394 764.99279785 0.85974419]	[434.11068726 236.60166931 0.84757799]	[459.69125366 234.05210876 0.92153251]	[4.16072235e+02 2.18553909e+02 4.06057060e-01]	[477.67019653 205.78878784 0.77087575]	[5.03383759e+02 8.03517822e+02 7.86812007e-01]	[5.23870361e+02 7.93309692e+02 7.72968113e-01]	[500.7182312 770.16351318 0.81330079]	[4.39271820e+02 7.98363892e+02 7.32793689e-01]	[4.21231964e+02 7.90736633e+02 7.63117790e-01]	[4.49494537e+02 7.67531311e+02 7.65578747e-01]
[446.86694336 249.37776184 0.82881296]	[459.63195801 274.90414429 0.90330625]	[385.35632324 277.50393677 0.81503522]	[362.34841919 372.54998779 0.84544545]	[364.78924561 467.42791748 0.8359853 ]	[523.86077881 267.36505127 0.80843055]	[554.6315918 359.72488403 0.86799848]	[562.31640625 462.37731934 0.90975213]	[464.82913208 469.96972656 0.72763824]	[421.36871338 470.01742554 0.71703583]	[436.69805908 611.15991211 0.82693732]	[441.82803345 754.74151611 0.84341604]	[505.91351318 469.95715332 0.71286905]	[503.42556763 606.08685303 0.89504814]	[503.3956604 764.98974609 0.85778105]	[436.65005493 236.47311401 0.86437774]	[459.75714111 233.97393799 0.92223096]	[4.18679901e+02 2.16073181e+02 3.56798530e-01]	[477.7388916 205.72251892 0.77805936]	[5.03381561e+02 8.03510925e+02 7.82373667e-01]	[5.23873718e+02 7.93306824e+02 7.67530203e-01]	[500.73953247 770.1739502 0.82329655]	[4.39229431e+02 7.98363892e+02 7.33135998e-01]	[4.21195282e+02 7.90720703e+02 7.64594376e-01]	[4.52012238e+02 7.67552185e+02 7.61140823e-01]
[446.86663818 249.37924194 0.82915348]	[459.62924194 274.9050293 0.90301216]	[385.35592651 277.50738525 0.81479007]	[362.34707642 372.54269409 0.84376168]	[364.78768921 467.43280029 0.83541423]	[523.85540771 267.35852051 0.80938083]	[554.63293457 359.72424316 0.86825496]	[562.315979 462.3734436 0.91063243]	[464.82589722 469.96612549 0.727184 ]	[421.36587524 470.01419067 0.71783918]	[439.0552063 611.15844727 0.82696259]	[441.83734131 754.75933838 0.8419196 ]	[505.9151001 467.48083496 0.71275628]	[503.42553711 606.08740234 0.89512569]	[503.39468384 764.98052979 0.85616958]	[436.64929199 236.47341919 0.86441541]	[459.75747681 233.97444153 0.92249024]	[4.18679626e+02 2.16074524e+02 3.57692152e-01]	[477.73748779 205.72203064 0.77837825]	[5.03367981e+02 8.03525513e+02 7.84844935e-01]	[5.23863647e+02 7.93319519e+02 7.66694546e-01]	[500.74517822 770.168396 0.82340372]	[4.39230469e+02 7.98376343e+02 7.26629436e-01]	[4.21196808e+02 7.90728638e+02 7.59983420e-01]	[4.52025604e+02 7.67570923e+02 7.64900804e-01]
[446.94995117 244.25941467 0.78265536]	[459.74536133 272.50125122 0.91561633]	[387.88760376 277.48565674 0.80981261]	[367.39117432 374.97442627 0.82092375]	[372.47937012 467.44662476 0.8233124 ]	[523.96478271 264.80895996 0.80245274]	[557.1930542 359.71765137 0.87312669]	[562.33587646 462.40951538 0.90275818]	[464.90444946 467.45245361 0.72201085]	[423.81903076 469.99093628 0.70538765]	[439.06408691 613.63360596 0.82605612]	[441.8611145 752.29296875 0.8474201 ]	[505.97128296 467.43804932 0.70763576]	[503.47238159 606.11688232 0.88279772]	[503.39871216 762.46887207 0.85051036]	[439.09832764 233.98667908 0.83126575]	[459.80578613 233.87948608 0.89572239]	[4.18775848e+02 2.15939774e+02 3.92842680e-01]	[480.20794678 203.14257812 0.80008948]	[5.03386353e+02 8.03458374e+02 7.76269138e-01]	[5.23866333e+02 7.93270020e+02 7.69501328e-01]	[500.74172974 770.09539795 0.82882494]	[4.39252289e+02 7.95867065e+02 7.28993058e-01]	[4.21223572e+02 7.90693970e+02 7.55485177e-01]	[452.05307007 767.53509521 0.76865935]
[452.06829834 239.17086792 0.83234388]	[462.31790161 272.44903564 0.91298807]	[395.53982544 275.02148438 0.8322947 ]	[375.08288574 372.45187378 0.84573913]	[377.52355957 464.90820312 0.87894374]	[528.99993896 267.30307007 0.78456527]	[559.76525879 359.8074646 0.86572266]	[562.34832764 462.43777466 0.89799845]	[467.42715454 467.4161377 0.70445073]	[426.40429688 467.48498535 0.68033892]	[439.09524536 613.65722656 0.82902402]	[441.90490723 752.24786377 0.8494603 ]	[508.47073364 467.41235352 0.69467247]	[505.8949585 608.53808594 0.8658036 ]	[503.39898682 762.43609619 0.84694946]	[439.23971558 231.41830444 0.88133973]	[462.26452637 231.30299377 0.90669745]	[421.32275391 213.40623474 0.42621088]	[482.71411133 200.62921143 0.84666079]	[5.03375458e+02 8.00996826e+02 7.77965963e-01]	[5.23863281e+02 7.93259766e+02 7.68715143e-01]	[500.74475098 770.07250977 0.83458388]	[4.39258820e+02 7.98348999e+02 7.24381030e-01]	[4.21234222e+02 7.90698120e+02 7.48157144e-01]	[4.54579834e+02 7.67494263e+02 7.63162732e-01]
[454.55548096 239.15080261 0.84302545]	[462.39346313 272.42779541 0.90070164]	[395.63705444 274.96289062 0.83935833]	[377.53387451 369.97250366 0.85856807]	[377.64697266 464.93319702 0.8949877 ]	[531.54382324 267.318573 0.78044653]	[559.78833008 362.21200562 0.86467201]	[562.31365967 462.41259766 0.90059572]	[469.95794678 467.41439819 0.69449383]	[431.52001953 469.96676636 0.67388433]	[439.07937622 611.16156006 0.82808334]	[441.89141846 752.24902344 0.85063279]	[508.49716187 467.40759277 0.68660885]	[505.95172119 608.51495361 0.86416548]	[503.40411377 762.42730713 0.84678644]	[439.26855469 231.35054016 0.88327491]	[462.33572388 228.86889648 0.9142763 ]	[4.21394409e+02 2.13343506e+02 3.76170248e-01]	[482.87463379 203.15046692 0.82039624]	[5.03370880e+02 8.00959290e+02 7.70254791e-01]	[5.23855835e+02 7.93248230e+02 7.65660584e-01]	[500.75183105 770.06188965 0.83356714]	[4.39258820e+02 7.98373230e+02 7.28996813e-01]	[4.21228424e+02 7.90715271e+02 7.52561271e-01]	[4.54563904e+02 7.67502991e+02 7.61504948e-01]
[457.15960693 236.64996338 0.89220637]	[462.44122314 272.47796631 0.89921105]	[398.07623291 275.0206604 0.85340464]	[377.71203613 372.54925537 0.88663638]	[380.19949341 467.46142578 0.89139146]	[534.11566162 269.82022095 0.77810645]	[559.84521484 362.21154785 0.87321132]	[562.22094727 462.4446106 0.88584888]	[469.98501587 464.88504028 0.70364273]	[434.02386475 464.92486572 0.68298727]	[439.12341309 611.08312988 0.8388502 ]	[441.88400269 752.26165771 0.85094762]	[508.48413086 464.89492798 0.69530523]	[505.96691895 606.06433105 0.87090921]	[503.41421509 759.94506836 0.84346068]	[441.7328186 228.83544922 0.87304819]	[464.81726074 226.27401733 0.87783766]	[423.82794189 213.37249756 0.47750074]	[482.92950439 200.63357544 0.81043041]	[5.03358154e+02 8.00967041e+02 7.72417426e-01]	[5.23844788e+02 7.93252502e+02 7.63343573e-01]	[500.76473999 767.71600342 0.83241189]	[4.39258728e+02 7.98349670e+02 7.28842199e-01]	[4.21236267e+02 7.90703186e+02 7.50388145e-01]	[4.54553101e+02 7.67515564e+02 7.62029886e-01]
[459.60958862 236.64404297 0.90151286]	[464.84378052 274.86523438 0.89683914]	[398.12460327 275.06176758 0.85630369]	[380.13391113 372.53118896 0.88170648]	[380.318573 469.97372437 0.87736458]	[534.14831543 269.8347168 0.77861708]	[562.22576904 362.25653076 0.87369102]	[559.80401611 462.40856934 0.87869608]	[470.00634766 464.84390259 0.69648576]	[434.02337646 464.88308716 0.67695642]	[439.16290283 608.60168457 0.85064065]	[441.89318848 752.26470947 0.84988719]	[508.50280762 464.84616089 0.68789113]	[506.00048828 608.50311279 0.85808122]	[503.41372681 759.9331665 0.84405577]	[441.78451538 228.79566956 0.86295491]	[464.92300415 223.7383728 0.86605251]	[423.87442017 213.40211487 0.42690036]	[485.39855957 198.11994934 0.80266279]	[5.03392792e+02 8.00940247e+02 7.74439752e-01]	[5.23876343e+02 7.93221313e+02 7.65155554e-01]	[500.75549316 767.70935059 0.83282161]	[4.39253143e+02 7.95878235e+02 7.31748343e-01]	[4.21228638e+02 7.90692444e+02 7.52620518e-01]	[454.56109619 767.51873779 0.76901996]
[457.21838379 236.62898254 0.90229356]	[464.87982178 274.87435913 0.89494503]	[398.18536377 275.06387329 0.85960287]	[380.20767212 374.97659302 0.88150203]	[382.76437378 470.03338623 0.85813892]	[536.65966797 269.83422852 0.77672946]	[562.23193359 362.26361084 0.87271786]	[559.79888916 462.41070557 0.87893969]	[472.50979614 464.87661743 0.69436699]	[434.07485962 464.91342163 0.67979139]	[439.21337891 608.57507324 0.85540122]	[441.88494873 752.25756836 0.84982175]	[508.5274353 464.88269043 0.68503779]	[508.48675537 608.5267334 0.84505552]	[503.41183472 759.94073486 0.84264958]	[441.76370239 226.26901245 0.8643418 ]	[464.93145752 223.73883057 0.86573851]	[4.23885101e+02 2.13361404e+02 4.14523304e-01]	[485.43911743 198.07710266 0.79154861]	[5.03389221e+02 8.00963379e+02 7.77671933e-01]	[5.23875610e+02 7.93234070e+02 7.69962966e-01]	[500.75518799 767.71435547 0.83007097]	[4.39274933e+02 7.95863708e+02 7.36416519e-01]	[4.21241272e+02 7.90684143e+02 7.58197606e-01]	[4.52081024e+02 7.67509827e+02 7.57668555e-01]
[459.6071167 236.67362976 0.89612293]	[464.94900513 274.8684082 0.88261473]	[398.22146606 275.03018188 0.85990602]	[380.26348877 372.47808838 0.8754009 ]	[382.85760498 470.00289917 0.83613366]	[539.21356201 269.85644531 0.78660852]	[562.23370361 362.26797485 0.86999214]	[559.7409668 462.39309692 0.86953688]	[472.52993774 464.8553772 0.69176966]	[434.07501221 464.88171387 0.67770934]	[439.21768188 608.58959961 0.85698813]	[441.90682983 752.27349854 0.84577703]	[511.01696777 464.8664856 0.67792284]	[508.54632568 608.5411377 0.83748507]	[503.40744019 759.95428467 0.84280598]	[441.76715088 226.26132202 0.8594383 ]	[467.41552734 223.7363739 0.85393631]	[4.26341034e+02 2.13348419e+02 3.27135950e-01]	[487.98757935 198.02404785 0.78184581]	[5.03401459e+02 8.00994385e+02 7.81864882e-01]	[5.23883301e+02 7.93247681e+02 7.70442128e-01]	[500.74462891 767.71459961 0.82806313]	[4.39269470e+02 7.95846558e+02 7.39773989e-01]	[4.21247437e+02 7.90668518e+02 7.58370697e-01]	[4.54574005e+02 7.67522339e+02 7.66967595e-01]
[459.62408447 239.07099915 0.89181477]	[467.38952637 272.48599243 0.8737641 ]	[398.24450684 274.99743652 0.85867053]	[380.31332397 372.5007019 0.86601925]	[385.39022827 469.95962524 0.81988299]	[539.26116943 269.83163452 0.78820032]	[562.24865723 362.27081299 0.87203401]	[559.71044922 462.3944397 0.86513972]	[472.55175781 462.38986206 0.69576663]	[434.11346436 464.85806274 0.68081677]	[439.20346069 611.1496582 0.8416881 ]	[441.90432739 752.26171875 0.84811568]	[508.54837036 464.83935547 0.67796743]	[511.02206421 608.55737305 0.83084393]	[503.40319824 759.94433594 0.84362739]	[441.76254272 226.26660156 0.85375702]	[467.44577026 223.72338867 0.84483635]	[4.23920563e+02 2.13334930e+02 2.79906750e-01]	[490.52929688 195.57772827 0.78404677]	[5.03391571e+02 8.00974731e+02 7.87750006e-01]	[5.23872314e+02 7.93238159e+02 7.75954247e-01]	[500.74801636 767.7052002 0.82781267]	[4.39279266e+02 7.95862854e+02 7.40044296e-01]	[4.21256714e+02 7.90686768e+02 7.60791421e-01]	[4.54562073e+02 7.67507935e+02 7.66037822e-01]
[459.65811157 236.66465759 0.89908397]	[467.44018555 272.484375 0.87112153]	[400.63369751 274.97619629 0.8570683 ]	[382.7315979 372.46710205 0.85325623]	[387.95046997 467.45065308 0.82028061]	[539.2800293 269.84454346 0.79165995]	[562.24108887 362.22817993 0.87351519]	[557.23675537 462.39224243 0.8569479 ]	[472.54003906 462.37393188 0.69729912]	[434.10671997 464.8348999 0.68082619]	[439.23171997 611.08917236 0.85219043]	[441.91696167 752.27337646 0.84778404]	[508.53897095 464.83398438 0.67827123]	[511.02270508 608.57818604 0.83195323]	[503.3963623 759.93188477 0.84323645]	[441.81311035 226.23339844 0.85312259]	[467.50067139 223.68458557 0.84739983]	[4.26406708e+02 2.13368515e+02 2.95661092e-01]	[490.52731323 197.99874878 0.77872765]	[5.03394318e+02 8.00996460e+02 7.83851027e-01]	[5.23873413e+02 7.93238647e+02 7.72855103e-01]	[500.73727417 767.6986084 0.8293699 ]	[4.39280792e+02 7.95889404e+02 7.36434579e-01]	[4.21254639e+02 7.90700745e+02 7.61544168e-01]	[454.57363892 767.51678467 0.77563781]
[459.771698 236.58587646 0.91872859]	[467.49731445 272.49911499 0.86650467]	[400.64648438 274.98696899 0.85283232]	[382.72854614 372.48825073 0.85819316]	[392.99035645 467.39208984 0.83279341]	[541.72045898 269.90203857 0.79735184]	[562.24145508 362.25588989 0.8698644 ]	[557.21044922 462.37316895 0.85611963]	[470.03912354 464.8414917 0.69778484]	[434.06640625 464.87835693 0.67911345]	[439.24859619 611.14978027 0.85324496]	[441.90585327 752.22637939 0.84868705]	[508.51446533 464.85644531 0.68398398]	[511.0597229 608.64251709 0.82206875]	[503.42172241 759.91082764 0.83880007]	[444.3427124 223.7401123 0.84108484]	[472.55963135 221.19844055 0.84788793]	[4.31487885e+02 2.13342834e+02 4.06148046e-01]	[493.07122803 198.0297699 0.78177631]	[5.03385559e+02 8.00970947e+02 7.68367648e-01]	[5.23897217e+02 7.93220154e+02 7.54412234e-01]	[500.77325439 767.70031738 0.82173002]	[4.41719482e+02 7.95859131e+02 7.33801425e-01]	[4.21269745e+02 7.90694397e+02 7.59672582e-01]	[4.52078461e+02 7.65078918e+02 7.51734853e-01]
[459.81436157 236.57609558 0.9221043 ]	[469.98849487 272.50067139 0.86320543]	[400.65679932 274.98461914 0.8520034 ]	[382.73825073 372.46640015 0.85407293]	[393.01028442 464.9524231 0.83874035]	[541.75073242 269.90435791 0.79969859]	[562.25390625 362.26119995 0.87164098]	[557.21136475 462.38723755 0.85484642]	[472.51989746 462.38034058 0.69992656]	[434.08728027 464.8527832 0.6809395 ]	[439.25042725 613.62988281 0.85168362]	[441.90930176 752.24230957 0.84827805]	[508.53427124 462.39483643 0.68440181]	[511.09713745 611.07507324 0.8199234 ]	[503.41897583 759.91149902 0.83851337]	[444.39352417 223.74382019 0.83604085]	[472.60653687 221.19081116 0.85352218]	[4.31514496e+02 2.13332825e+02 4.05443847e-01]	[493.11782837 198.0844574 0.78820997]	[5.03383270e+02 8.00972839e+02 7.66883075e-01]	[5.23894226e+02 7.93220459e+02 7.53298461e-01]	[500.77093506 767.69897461 0.82105213]	[4.41704224e+02 7.95889282e+02 7.26455867e-01]	[4.21257690e+02 7.90710205e+02 7.55455613e-01]	[4.54557800e+02 7.67508728e+02 7.58061409e-01]
[459.81686401 236.57080078 0.924043 ]	[469.99633789 272.49154663 0.86173266]	[400.66705322 274.98046875 0.85407734]	[382.73321533 369.98840332 0.8504743 ]	[393.00582886 464.93374634 0.84139037]	[541.75421143 269.88937378 0.80000204]	[562.26037598 362.24139404 0.87619346]	[557.19787598 462.39099121 0.85246021]	[472.5317688 462.38519287 0.69860959]	[434.11386108 464.86248779 0.68067026]	[439.25622559 613.64306641 0.850402 ]	[441.91540527 752.26013184 0.84393704]	[508.53344727 462.39639282 0.68348581]	[511.08255005 611.07312012 0.8184647 ]	[503.41973877 759.9095459 0.83802235]	[444.40304565 223.73718262 0.83348602]	[475.07312012 221.19281006 0.85437864]	[4.31525269e+02 2.10888428e+02 3.87474477e-01]	[495.59683228 198.08253479 0.78977847]	[5.03379211e+02 8.00980896e+02 7.66836286e-01]	[5.23894348e+02 7.93227905e+02 7.53286183e-01]	[500.77313232 767.69940186 0.8201282 ]	[4.41699310e+02 7.98361755e+02 7.24038303e-01]	[4.21257751e+02 7.90719177e+02 7.53733814e-01]	[4.54565247e+02 7.67523132e+02 7.59960055e-01]
[459.77816772 236.5602417 0.9231227 ]	[470.00698853 272.48901367 0.86078179]	[400.6763916 274.96743774 0.85301638]	[382.72290039 369.96032715 0.84957975]	[392.9821167 464.89068604 0.84676117]	[541.76348877 269.90600586 0.80062324]	[562.26800537 362.26138306 0.87414461]	[557.21490479 462.3944397 0.85343975]	[472.54385376 462.36923218 0.70013708]	[436.5375061 464.85333252 0.68112469]	[439.25387573 613.66015625 0.84891129]	[441.91751099 752.25964355 0.84353685]	[508.54977417 462.37619019 0.68165368]	[511.08850098 611.06610107 0.81836653]	[503.40679932 759.90447998 0.83879435]	[444.36605835 223.70007324 0.83906466]	[472.58187866 221.16860962 0.85254228]	[4.31520721e+02 2.10858337e+02 3.58333051e-01]	[495.59823608 198.07369995 0.79102397]	[5.03384277e+02 8.00964905e+02 7.64388800e-01]	[5.23884888e+02 7.93214600e+02 7.54947484e-01]	[500.74865723 767.68792725 0.81662345]	[4.39260803e+02 7.95880554e+02 7.32111990e-01]	[4.21232086e+02 7.90688477e+02 7.61641324e-01]	[4.54580536e+02 7.67522461e+02 7.66912103e-01]
[459.76126099 236.56510925 0.92220199]	[470.00646973 272.48629761 0.85945046]	[400.67953491 274.96588135 0.85307366]	[380.35397339 369.93234253 0.85035986]	[390.46664429 464.84875488 0.84931254]	[541.76568604 269.89205933 0.8001281 ]	[562.28161621 362.2779541 0.875346 ]	[557.24707031 462.39987183 0.85624737]	[472.5887146 462.37188721 0.69935238]	[436.57058716 464.8560791 0.68619257]	[439.25839233 611.16699219 0.84864593]	[441.91549683 752.25854492 0.8430087 ]	[511.04669189 462.37078857 0.67969579]	[511.06582642 608.6048584 0.82541955]	[503.40762329 759.88970947 0.83745086]	[444.34091187 223.69502258 0.84193796]	[472.56097412 221.16578674 0.85294956]	[4.31512451e+02 2.10840439e+02 3.17858070e-01]	[493.13327026 198.09947205 0.78025758]	[5.03385620e+02 8.00949890e+02 7.62259126e-01]	[5.23888367e+02 7.90822815e+02 7.55043328e-01]	[500.74185181 767.67956543 0.81165421]	[4.39262604e+02 7.95873535e+02 7.30979800e-01]	[4.21234741e+02 7.90685730e+02 7.60818660e-01]	[4.54578705e+02 7.67521912e+02 7.65532732e-01]
[459.74801636 236.5587616 0.92359596]	[469.99884033 272.48794556 0.86039686]	[400.67279053 274.96508789 0.85395014]	[380.32629395 369.93133545 0.85806215]	[387.86221313 464.87103271 0.84574068]	[541.76501465 269.89004517 0.79928148]	[562.2857666 362.26763916 0.87703228]	[559.69073486 462.4052124 0.85963708]	[475.05960083 462.38555908 0.69549465]	[436.58029175 464.86499023 0.68698251]	[439.25201416 613.65435791 0.84636629]	[441.91485596 752.25592041 0.84380746]	[511.05834961 462.39349365 0.67545754]	[511.07839966 611.06524658 0.81927413]	[503.40603638 759.87982178 0.83599371]	[444.32583618 223.68624878 0.8434689 ]	[472.53970337 221.16119385 0.85461754]	[4.31486542e+02 2.10844955e+02 3.08313251e-01]	[495.59033203 198.1151123 0.77811867]	[5.03395996e+02 8.00935730e+02 7.60787010e-01]	[5.23899963e+02 7.90810547e+02 7.56883383e-01]	[500.72750854 767.67376709 0.80972564]	[4.39246643e+02 7.95868103e+02 7.35513747e-01]	[4.21223969e+02 7.90679382e+02 7.65176356e-01]	[4.54582886e+02 7.67519958e+02 7.67065883e-01]
[459.73971558 236.54495239 0.92312074]	[470.00372314 272.496521 0.86099023]	[400.68258667 274.97525024 0.85385263]	[380.3086853 369.91986084 0.86321944]	[385.34823608 464.90994263 0.84612048]	[541.765625 269.89831543 0.79852313]	[562.28216553 362.26867676 0.87535131]	[559.72283936 464.81985474 0.86061698]	[475.1211853 462.39151001 0.70106304]	[436.63253784 464.86175537 0.69663119]	[439.26034546 613.64929199 0.84586114]	[441.91812134 752.24902344 0.84510404]	[513.5925293 462.39892578 0.67507839]	[511.06985474 611.07006836 0.81985283]	[503.40771484 759.87243652 0.83650523]	[444.32299805 223.66291809 0.84521985]	[472.53594971 221.14595032 0.85498929]	[4.31487518e+02 2.10871033e+02 3.17724228e-01]	[495.59835815 198.13641357 0.77843273]	[5.03387604e+02 8.00931091e+02 7.68734217e-01]	[5.23897522e+02 7.90802673e+02 7.61133850e-01]	[500.73748779 767.66882324 0.81171346]	[4.39261078e+02 7.95823425e+02 7.41284430e-01]	[4.21236237e+02 7.90654724e+02 7.66139209e-01]	[4.54581360e+02 7.67517090e+02 7.66956091e-01]
[459.79229736 236.50267029 0.92948896]	[469.97006226 274.86715698 0.86544132]	[400.65936279 274.99139404 0.8543399 ]	[380.29837036 369.93069458 0.86692488]	[382.87026978 464.93682861 0.85220051]	[541.74963379 269.92144775 0.79767632]	[562.27886963 362.27340698 0.87089759]	[559.74926758 464.8182373 0.86458182]	[475.09240723 464.83215332 0.69433892]	[436.60073853 464.87817383 0.68580627]	[439.25878906 613.6463623 0.84467047]	[441.90484619 752.24267578 0.84937775]	[513.57843018 464.84069824 0.67382276]	[513.56268311 611.08691406 0.81795192]	[503.41320801 757.3963623 0.83824158]	[444.38174438 221.18231201 0.85160029]	[472.60693359 221.09675598 0.85790205]	[431.52850342 210.87548828 0.45409724]	[493.10858154 198.12208557 0.77447736]	[5.03367828e+02 8.00949036e+02 7.75367320e-01]	[5.23885376e+02 7.90815857e+02 7.64051676e-01]	[500.75628662 767.65625 0.81683302]	[4.39279053e+02 7.95847961e+02 7.41596937e-01]	[4.21246185e+02 7.90674133e+02 7.69854307e-01]	[4.54551270e+02 7.67506226e+02 7.65313148e-01]
[459.7980957 236.48846436 0.9283753 ]	[467.48806763 274.86224365 0.86665028]	[400.64797974 275.00842285 0.85802174]	[380.27322388 369.90536499 0.87067997]	[382.8052063 464.9258728 0.86601144]	[541.72698975 269.89221191 0.79522604]	[562.2878418 362.24197388 0.87884152]	[559.80914307 462.41885376 0.87880957]	[475.14459229 464.8366394 0.69798374]	[436.65994263 464.88150024 0.69543397]	[439.25787354 611.17095947 0.84378463]	[441.89550781 752.22741699 0.85356402]	[513.62078857 464.84161377 0.67637271]	[513.56323242 611.13043213 0.81435293]	[503.4133606 757.39691162 0.83855939]	[444.36743164 221.16477966 0.85659152]	[472.61123657 218.65927124 0.85765558]	[431.46850586 210.88233948 0.5033946 ]	[493.0965271 198.00134277 0.77565873]	[5.03377319e+02 8.00938477e+02 7.71417856e-01]	[5.23876404e+02 7.90812256e+02 7.63819039e-01]	[500.7517395 767.6529541 0.81939256]	[4.39279266e+02 7.95832642e+02 7.43682861e-01]	[4.21248688e+02 7.90667542e+02 7.68805206e-01]	[452.06829834 765.07641602 0.76556516]
[459.72113037 236.46687317 0.92519623]	[467.43255615 272.48648071 0.86828029]	[398.26809692 275.00186157 0.85686648]	[380.24572754 369.94076538 0.87438583]	[382.73458862 464.97009277 0.87263834]	[539.29632568 269.85247803 0.79014075]	[562.29315186 362.22854614 0.88403636]	[559.81994629 464.86862183 0.86982119]	[475.15765381 464.85067749 0.69883615]	[436.67242432 464.89263916 0.69705564]	[439.24356079 613.63262939 0.84310579]	[441.90505981 752.24359131 0.85031408]	[513.63616943 464.85531616 0.67591399]	[511.08059692 611.12432861 0.81561708]	[503.4100647 759.88787842 0.83989811]	[441.89822388 221.11883545 0.86707646]	[470.03756714 218.5940094 0.85869592]	[426.41152954 210.84828186 0.44791096]	[490.56347656 195.50230408 0.78440768]	[5.03396912e+02 8.00931763e+02 7.67770529e-01]	[5.23893677e+02 7.90804810e+02 7.63966024e-01]	[500.74713135 767.66955566 0.81903565]	[4.39261627e+02 7.95851868e+02 7.40997791e-01]	[4.21233612e+02 7.90674683e+02 7.68537700e-01]	[454.54837036 767.50891113 0.76859045]
[459.62811279 236.50823975 0.9112367 ]	[464.96200562 272.49746704 0.87841564]	[398.22311401 275.04718018 0.86147553]	[380.19543457 372.44329834 0.87658107]	[380.3265686 464.97338867 0.88485336]	[539.2489624 269.83456421 0.78550309]	[562.28320312 362.20532227 0.88277102]	[559.84277344 464.83441162 0.87527162]	[475.11090088 464.84591675 0.69434631]	[436.62084961 464.89352417 0.6911301 ]	[439.24377441 613.68670654 0.84022486]	[441.90585327 752.24407959 0.8510561 ]	[513.59936523 464.84619141 0.67464787]	[511.10211182 611.15338135 0.81200516]	[503.40933228 759.89459229 0.84082597]	[441.80026245 221.14646912 0.85975546]	[467.46868896 218.62562561 0.85493165]	[4.23913513e+02 2.10857773e+02 3.69089156e-01]	[490.54919434 195.46263123 0.79800892]	[5.03403473e+02 8.00924866e+02 7.71302760e-01]	[5.23897400e+02 7.90801819e+02 7.64856935e-01]	[500.75112915 767.67504883 0.82045567]	[4.39262573e+02 7.95830200e+02 7.44811237e-01]	[4.21241699e+02 7.90662292e+02 7.69349694e-01]	[4.52082886e+02 7.67501465e+02 7.63861060e-01]
[459.65170288 236.50392151 0.91339558]	[464.95339966 274.87939453 0.88469267]	[398.21286011 275.08883667 0.8634159 ]	[380.15689087 372.4866333 0.88293946]	[380.30331421 467.4095459 0.8895117 ]	[539.23150635 269.86022949 0.78653693]	[562.25341797 362.20013428 0.87953913]	[559.84490967 464.83517456 0.87741792]	[475.1137085 464.88531494 0.69454986]	[436.61221313 464.93161011 0.6882146 ]	[439.23968506 613.6998291 0.83733821]	[441.90875244 752.2822876 0.84705132]	[513.61193848 464.8821106 0.67554224]	[511.04379272 611.14416504 0.81503838]	[503.4005127 759.92285156 0.84175783]	[441.82058716 221.17938232 0.85298449]	[467.47970581 218.62016296 0.85803902]	[4.23918671e+02 2.10906281e+02 4.20069367e-01]	[490.52334595 195.42199707 0.80938399]	[5.03402435e+02 8.00945496e+02 7.70788312e-01]	[5.23891235e+02 7.90813965e+02 7.61856258e-01]	[500.73458862 767.69006348 0.82165051]	[4.39231720e+02 7.95814697e+02 7.44303107e-01]	[4.21221741e+02 7.90652466e+02 7.69065917e-01]	[454.56347656 767.53704834 0.77737904]
[459.68447876 236.45355225 0.9204064 ]	[464.89904785 272.50253296 0.88867253]	[398.19143677 275.0852356 0.86245012]	[380.10586548 374.98043823 0.88383204]	[380.26296997 467.43554688 0.89112443]	[536.7088623 269.82113647 0.77661639]	[562.2310791 362.23522949 0.87405574]	[559.83856201 464.82080078 0.87740564]	[475.07525635 464.91082764 0.69178236]	[436.57516479 467.44125366 0.6871742 ]	[439.22476196 613.71563721 0.83555937]	[441.90734863 752.29553223 0.84303832]	[513.5826416 464.88250732 0.67552978]	[508.52874756 611.109375 0.82035029]	[503.402771 759.91363525 0.84234416]	[441.87435913 221.18132019 0.85483468]	[467.48739624 218.60958862 0.86108577]	[426.38659668 213.35722351 0.56160021]	[485.47415161 195.48226929 0.80990243]	[5.03399963e+02 8.00938171e+02 7.65018582e-01]	[5.23884399e+02 7.90814697e+02 7.59611905e-01]	[500.74197388 767.68377686 0.82204771]	[4.39245911e+02 7.95825562e+02 7.42229640e-01]	[4.21227661e+02 7.90664185e+02 7.68616080e-01]	[454.56542969 767.54663086 0.77598011]
[459.67355347 236.44047546 0.92226261]	[464.83743286 272.49057007 0.89431185]	[398.13375854 275.05419922 0.85943067]	[377.74490356 374.97387695 0.88271087]	[380.1897583 467.43414307 0.89736491]	[534.1784668 269.84002686 0.77561349]	[562.22338867 362.24389648 0.87198579]	[559.81439209 462.44430542 0.87454921]	[470.05023193 467.4052124 0.69075787]	[434.05566406 467.48129272 0.67750663]	[439.19476318 616.27252197 0.84138924]	[441.92300415 754.7578125 0.83905506]	[511.01870728 464.92077637 0.68146348]	[508.46087646 611.13415527 0.82824445]	[503.41085815 759.89550781 0.84148932]	[441.87368774 221.19277954 0.8565591 ]	[467.46801758 218.61047363 0.8672716 ]	[423.91918945 210.92446899 0.61482596]	[485.43218994 195.50228882 0.81928146]	[5.03388611e+02 8.00928223e+02 7.69771636e-01]	[5.23885132e+02 7.90807556e+02 7.57328868e-01]	[500.7562561 767.6807251 0.82105863]	[4.39260071e+02 7.95787720e+02 7.49950409e-01]	[4.21246704e+02 7.90644958e+02 7.75951922e-01]	[454.57589722 767.5692749 0.77962589]
[457.15606689 236.43548584 0.90908176]	[462.44754028 272.49688721 0.89904594]	[398.10531616 275.06005859 0.8599695 ]	[377.70526123 372.5411377 0.88701886]	[380.12487793 467.45007324 0.89353716]	[534.12231445 269.88449097 0.77887607]	[559.82348633 362.24154663 0.86240453]	[559.77600098 462.43411255 0.86947435]	[470.00161743 467.40014648 0.6912142 ]	[434.02539062 467.48168945 0.67476672]	[439.17150879 616.27099609 0.83906639]	[441.92150879 752.30310059 0.84051794]	[508.50418091 464.92010498 0.68603438]	[505.98492432 611.12695312 0.8382346 ]	[503.40429688 759.90917969 0.84331012]	[441.73379517 221.16114807 0.87161797]	[464.8739624 218.60446167 0.88980544]	[423.78045654 210.85256958 0.59618473]	[482.95452881 195.56890869 0.83996308]	[5.03386444e+02 8.00921814e+02 7.71522105e-01]	[5.23888000e+02 7.90806396e+02 7.57839024e-01]	[500.75335693 767.68859863 0.81859326]	[4.39267181e+02 7.95788269e+02 7.47291267e-01]	[4.21249786e+02 7.90644958e+02 7.73801684e-01]	[454.57958984 767.53869629 0.77314973]
[454.62188721 236.48085022 0.89351499]	[462.39248657 272.46585083 0.9109329 ]	[398.04812622 275.0463562 0.85447681]	[377.66650391 372.48410034 0.88371009]	[377.70297241 467.43844604 0.89274204]	[531.58978271 269.81918335 0.77785689]	[559.77685547 362.26980591 0.8532716 ]	[559.76312256 462.4225769 0.87117118]	[467.44473267 467.40509033 0.70221543]	[428.95550537 469.96337891 0.67264742]	[439.15002441 616.20843506 0.83711487]	[441.93307495 754.78076172 0.83644384]	[506.01339722 464.91937256 0.69726783]	[505.97106934 613.64624023 0.83583814]	[503.39764404 762.41436768 0.84682113]	[439.28240967 221.18708801 0.8694514 ]	[462.41693115 218.66348267 0.89937651]	[421.37371826 210.82521057 0.52054244]	[482.91397095 195.60891724 0.85000396]	[5.03396332e+02 8.00941833e+02 7.77861536e-01]	[5.23891724e+02 7.90814209e+02 7.65716195e-01]	[500.74438477 767.71643066 0.82219142]	[4.39241882e+02 7.95866699e+02 7.32748270e-01]	[4.21230072e+02 7.90688538e+02 7.68480062e-01]	[454.58877563 767.581604 0.78821665]
[452.08276367 236.47964478 0.89445186]	[462.34292603 272.47842407 0.92154396]	[395.6005249 275.07226562 0.85102963]	[377.54208374 372.54403687 0.87006414]	[377.66345215 467.45117188 0.88816047]	[531.53991699 269.84066772 0.78029662]	[557.20910645 362.26168823 0.83441663]	[559.75958252 462.42272949 0.87230569]	[467.40441895 467.4223938 0.70855701]	[428.91204834 469.99386597 0.67790204]	[439.13369751 616.26940918 0.84411824]	[444.30325317 754.75366211 0.83898973]	[505.96694946 464.93881226 0.70697051]	[505.94607544 613.64056396 0.84197026]	[503.40130615 759.95318604 0.8488633 ]	[439.22186279 221.16848755 0.88248879]	[462.33938599 221.12406921 0.91195202]	[421.29916382 210.91439819 0.60401905]	[482.81817627 200.64404297 0.82972717]	[5.03390564e+02 8.00946899e+02 7.80103207e-01]	[5.23882568e+02 7.90819946e+02 7.61489213e-01]	[500.75637817 770.05810547 0.82392764]	[4.39245483e+02 7.95812622e+02 7.37865210e-01]	[4.21245575e+02 7.90652222e+02 7.63906300e-01]	[454.61236572 767.55072021 0.78755027]
[449.45016479 236.51815796 0.88280344]	[462.28234863 272.472229 0.92588693]	[395.5171814 275.06869507 0.83225548]	[377.48406982 372.4848938 0.85148168]	[377.61727905 467.48550415 0.87915891]	[528.97821045 267.33770752 0.78629744]	[552.14099121 359.75695801 0.85654342]	[559.70581055 462.42288208 0.86359894]	[464.91027832 467.4510498 0.71561456]	[426.34124756 470.01693726 0.6861015 ]	[439.07058716 618.79174805 0.84439749]	[444.29425049 754.76531982 0.83882827]	[505.87866211 467.41149902 0.71526045]	[505.88076782 611.1416626 0.85627353]	[503.40026855 759.94769287 0.8489787 ]	[439.12353516 223.65849304 0.85750115]	[462.24261475 221.17254639 0.91057491]	[421.23623657 210.90899658 0.54721296]	[482.73519897 198.14637756 0.8495419 ]	[5.03377075e+02 8.00939514e+02 7.83225894e-01]	[5.23875549e+02 7.90819763e+02 7.60848224e-01]	[500.7600708 767.72070312 0.82253134]	[4.39258728e+02 7.95819519e+02 7.33489692e-01]	[4.21246765e+02 7.90665466e+02 7.68000603e-01]	[454.60601807 767.56140137 0.78204167]
[444.37380981 236.54550171 0.90494138]	[459.83724976 272.48110962 0.92663717]	[390.47747803 275.10324097 0.80954623]	[375.0116272 374.9883728 0.84436643]	[377.54455566 469.98510742 0.86045313]	[526.43719482 267.29638672 0.79423892]	[549.57006836 359.7444458 0.86505687]	[557.22424316 462.43078613 0.85995698]	[464.86459351 467.43374634 0.72334498]	[423.86288452 469.99954224 0.69318688]	[439.05847168 621.27947998 0.84887064]	[441.89935303 752.29840088 0.85067362]	[503.48022461 464.9309082 0.72383636]	[503.47918701 611.10809326 0.86839902]	[503.41812134 759.90148926 0.84898865]	[436.56982422 223.67626953 0.83177722]	[459.7769165 223.65744019 0.90143311]	[418.75756836 210.85142517 0.44667906]	[480.32894897 198.05740356 0.86335415]	[5.03373230e+02 8.00920776e+02 7.85883129e-01]	[5.23877441e+02 7.90805542e+02 7.61573672e-01]	[500.7930603 767.69177246 0.82921648]	[4.39285767e+02 7.95845276e+02 7.33276188e-01]	[4.21261169e+02 7.90693787e+02 7.66233504e-01]	[454.55181885 767.51678467 0.78146023]
[444.38668823 236.5202179 0.90455127]	[459.67810059 274.86901855 0.92111546]	[385.38858032 275.10836792 0.81420845]	[369.9770813 375.06539917 0.83296108]	[377.50335693 469.99517822 0.84787357]	[523.93103027 267.32818604 0.80272102]	[547.05047607 359.71676636 0.88570237]	[554.64550781 462.41317749 0.853571 ]	[462.43185425 464.92617798 0.73142874]	[421.38369751 467.45001221 0.70810431]	[436.64556885 621.27484131 0.8429305 ]	[441.87936401 754.76251221 0.84701711]	[503.42999268 464.88647461 0.72605121]	[503.46231079 611.14141846 0.86856323]	[503.39929199 759.90643311 0.84585768]	[436.59655762 223.73536682 0.83798021]	[459.72451782 223.66804504 0.89689267]	[418.70874023 210.91464233 0.5968163 ]	[480.16296387 198.10168457 0.82986784]	[5.03388855e+02 8.00949646e+02 7.77922690e-01]	[5.23900330e+02 7.90818359e+02 7.60524094e-01]	[500.74728394 767.69500732 0.82288122]	[4.39271271e+02 7.95860901e+02 7.25210130e-01]	[4.21242218e+02 7.90708069e+02 7.63600469e-01]	[452.07263184 767.54296875 0.78865635]
[444.38870239 236.51931763 0.90415215]	[459.68060303 274.86798096 0.92119122]	[385.38723755 275.10614014 0.81403995]	[369.97555542 375.06420898 0.83283788]	[377.5039978 469.99621582 0.84773773]	[523.93115234 267.33145142 0.80234808]	[547.05090332 359.71740723 0.88553888]	[554.64489746 462.41381836 0.85333073]	[462.43084717 464.93151855 0.73034412]	[421.3817749 467.45523071 0.70797843]	[436.63919067 621.29180908 0.84428549]	[441.86679077 754.74945068 0.84903634]	[503.42892456 464.89266968 0.72491914]	[503.45709229 613.64764404 0.86619782]	[503.39859009 759.90356445 0.84581763]	[436.5994873 223.73551941 0.83848739]	[459.72476196 223.66499329 0.89705223]	[418.71334839 210.91500854 0.59667015]	[480.15826416 198.09414673 0.83275384]	[5.03390961e+02 8.00962585e+02 7.77578354e-01]	[5.23907471e+02 7.93212463e+02 7.61469960e-01]	[500.74505615 767.69000244 0.82372046]	[4.39275024e+02 7.95852661e+02 7.24577129e-01]	[4.21241516e+02 7.90704102e+02 7.65459239e-01]	[452.05023193 767.53271484 0.78563774]
[441.74203491 236.60713196 0.92220086]	[454.62966919 274.94744873 0.89452755]	[382.74145508 277.53167725 0.83661163]	[364.84967041 375.07876587 0.84038067]	[374.99200439 475.09738159 0.83809555]	[521.32952881 267.34655762 0.80505407]	[544.46325684 359.73535156 0.90581119]	[549.53491211 462.4395752 0.86174005]	[462.31381226 467.45678711 0.73245209]	[421.26379395 469.98483276 0.71312147]	[434.04428101 621.33154297 0.8276853 ]	[441.83978271 754.77661133 0.85247082]	[503.331604 467.40640259 0.72160465]	[503.45635986 616.25 0.86882472]	[503.37481689 759.89361572 0.84810257]	[428.95968628 226.27664185 0.82156467]	[457.08685303 226.21192932 0.86659384]	[416.09567261 213.33787537 0.46756369]	[475.16378784 203.15637207 0.78684282]	[5.03369812e+02 8.03459900e+02 7.93630183e-01]	[5.23896118e+02 7.93237732e+02 7.69632757e-01]	[500.73025513 767.67889404 0.82274854]	[4.39290771e+02 7.95834167e+02 7.31138349e-01]	[4.21259277e+02 7.90704285e+02 7.76914299e-01]	[452.01107788 767.54992676 0.78949803]
[441.67089844 236.64074707 0.91926378]	[451.99804688 274.98138428 0.88129294]	[380.22937012 277.56481934 0.85654289]	[362.30453491 375.00521851 0.85279536]	[367.36569214 475.07672119 0.8265785 ]	[521.23266602 269.88589478 0.80063313]	[544.44055176 359.70562744 0.91462046]	[547.06365967 462.4006958 0.8720752 ]	[462.23919678 470.00881958 0.73323447]	[421.21759033 470.04110718 0.71762192]	[431.53915405 618.77862549 0.80699605]	[441.7963562 754.79455566 0.84947711]	[503.24441528 469.9680481 0.7175709 ]	[503.45401001 618.80334473 0.8766067 ]	[503.3374939 757.38531494 0.84598386]	[426.34124756 226.31111145 0.8335523 ]	[454.57141113 223.72465515 0.86061156]	[411.01635742 213.41133118 0.45159018]	[472.57394409 198.13851929 0.77875239]	[5.03371826e+02 8.03462769e+02 7.88866580e-01]	[5.23900085e+02 7.93226501e+02 7.65152752e-01]	[500.69036865 767.66790771 0.79504049]	[4.41704559e+02 7.95829041e+02 7.31202841e-01]	[4.21254578e+02 7.90710999e+02 7.79662192e-01]	[449.48706055 767.55932617 0.79089749]
[439.15499878 239.09161377 0.90246588]	[446.972229 275.00021362 0.88889331]	[380.15814209 277.57202148 0.86050457]	[362.20223999 375.05664062 0.87067562]	[362.34375 475.13555908 0.85649192]	[518.77319336 272.35675049 0.79657972]	[544.38983154 359.78659058 0.92086053]	[547.00579834 464.82763672 0.87576181]	[462.21508789 469.99237061 0.73055601]	[421.14874268 470.02789307 0.71587884]	[431.49191284 616.23797607 0.8040514 ]	[441.78039551 754.80462646 0.84392869]	[503.26071167 467.45840454 0.71699572]	[503.44113159 618.80181885 0.88827848]	[503.32339478 757.34033203 0.84296674]	[421.32650757 228.82824707 0.85521543]	[446.95355225 226.23391724 0.85432249]	[4.05833130e+02 2.13453262e+02 3.68553042e-01]	[469.95812988 198.05221558 0.79454428]	[5.03361938e+02 8.00935730e+02 7.97329605e-01]	[5.23868042e+02 7.90790405e+02 7.77991295e-01]	[500.67706299 767.63903809 0.7736026 ]	[4.41736633e+02 7.95826172e+02 7.26025879e-01]	[4.21273834e+02 7.90720825e+02 7.70039082e-01]	[449.46850586 767.57733154 0.78851151]
[439.13644409 239.04853821 0.90854931]	[446.8633728 274.99584961 0.89621139]	[377.728302 277.59411621 0.86285043]	[359.75814819 375.04571533 0.88832098]	[362.27462769 475.15563965 0.86933625]	[518.66821289 269.92233276 0.78487521]	[544.33062744 359.74237061 0.93463343]	[546.98168945 462.40158081 0.89058495]	[459.81167603 469.9909668 0.73729932]	[418.74514771 470.03887939 0.71968025]	[428.98168945 616.2253418 0.80484295]	[441.79550171 754.76385498 0.84541118]	[500.86090088 467.46005249 0.72419727]	[503.40380859 618.81237793 0.89021516]	[503.29299927 757.36895752 0.84497786]	[421.30545044 228.85554504 0.86194998]	[446.87176514 223.74679565 0.85840172]	[4.03389008e+02 2.13510269e+02 3.99222463e-01]	[467.4178772 198.05447388 0.80409789]	[5.03351776e+02 8.00908142e+02 7.92928100e-01]	[5.23844788e+02 7.90778748e+02 7.74621844e-01]	[498.22698975 767.6552124 0.76846451]	[4.41778046e+02 7.95837769e+02 7.16659486e-01]	[4.21292175e+02 7.90728088e+02 7.59115458e-01]	[449.48342896 767.56085205 0.7834478 ]
[439.13494873 239.06054688 0.90317106]	[444.35296631 274.98364258 0.90810674]	[377.66265869 277.61947632 0.8657636 ]	[359.67556763 375.08441162 0.89360523]	[359.80841064 475.09051514 0.87918526]	[513.6295166 269.91052246 0.78035498]	[541.93670654 359.7699585 0.93532336]	[546.95452881 462.37814331 0.89462161]	[459.77780151 472.52941895 0.73806667]	[418.72564697 475.0824585 0.72556162]	[431.49295044 613.65185547 0.80762458]	[441.7951355 752.29766846 0.85221922]	[500.82461548 469.96365356 0.72341013]	[503.39181519 618.7331543 0.88663733]	[503.26376343 757.37078857 0.83963788]	[421.31167603 231.29725647 0.86384428]	[446.86688232 226.23851013 0.86077905]	[403.3583374 213.48989868 0.55248809]	[464.93325806 198.09440613 0.80628073]	[503.36001587 800.93292236 0.83114094]	[523.84838867 790.78009033 0.81211895]	[4.98193298e+02 7.67658813e+02 7.45391607e-01]	[4.41750885e+02 7.93318298e+02 7.48028040e-01]	[4.21294006e+02 7.90652832e+02 7.75369585e-01]	[449.48858643 767.51611328 0.77156925]
[436.67074585 236.68148804 0.89234078]	[444.32141113 274.99411011 0.91207552]	[377.60519409 277.60089111 0.86554468]	[359.57543945 375.1217041 0.89642853]	[359.7281189 475.07409668 0.88160503]	[513.60174561 272.38973999 0.78716975]	[541.87628174 359.80386353 0.92516536]	[546.9239502 462.38870239 0.89653754]	[459.74472046 472.52651978 0.73571187]	[418.71560669 475.07730103 0.72145689]	[428.98974609 613.63983154 0.80743039]	[441.8288269 752.29577637 0.84891552]	[500.77279663 469.97457886 0.72257596]	[503.35153198 613.72375488 0.89121938]	[503.25027466 757.30609131 0.84360433]	[421.23614502 228.86328125 0.87441272]	[444.34454346 226.28890991 0.88266557]	[403.28109741 213.44987488 0.57391679]	[464.8699646 200.63247681 0.80591279]	[503.3850708 800.91998291 0.85015756]	[523.87963867 790.7635498 0.83800346]	[4.98169464e+02 7.67621948e+02 7.53514230e-01]	[4.41747009e+02 7.93296509e+02 7.57783115e-01]	[4.21306000e+02 7.90637939e+02 7.77440369e-01]	[452.02075195 767.52288818 0.77689046]
[436.58621216 239.05775452 0.87737238]	[441.9085083 274.97076416 0.91667962]	[377.57562256 277.58255005 0.86574936]	[357.19082642 377.54522705 0.91063571]	[359.62554932 472.5680542 0.8823297 ]	[511.06695557 269.92648315 0.78472519]	[541.81671143 362.20614624 0.91391212]	[544.5279541 462.3855896 0.90636343]	[459.69674683 472.58422852 0.73286009]	[418.68704224 475.14199829 0.72535753]	[428.98858643 611.1494751 0.80861604]	[441.80297852 752.2567749 0.85089737]	[500.72488403 470.02612305 0.72364312]	[503.32260132 613.66101074 0.88987195]	[500.87252808 757.39331055 0.83934951]	[421.18811035 231.30395508 0.88312572]	[441.88949585 228.78942871 0.89525545]	[403.24713135 213.39906311 0.54474401]	[462.36343384 205.69596863 0.83315277]	[503.37710571 800.95794678 0.83611596]	[523.83343506 790.80065918 0.8335228 ]	[4.95662262e+02 7.67664612e+02 7.43240654e-01]	[4.41752960e+02 7.93343079e+02 7.48542786e-01]	[4.21296448e+02 7.90663391e+02 7.72732317e-01]	[449.5098877 765.07617188 0.77016556]
[434.08694458 239.08346558 0.86192709]	[441.89459229 274.94985962 0.91793603]	[377.55426025 277.5350647 0.86328691]	[357.1005249 375.07626343 0.90024185]	[357.1477356 470.04229736 0.87707239]	[511.05987549 272.35342407 0.7885884 ]	[541.77270508 362.19781494 0.90392923]	[544.49859619 462.39276123 0.91031998]	[459.63964844 472.53039551 0.73096329]	[418.65625 475.09683228 0.72813946]	[426.41470337 613.64154053 0.80888236]	[441.82495117 752.25378418 0.85163349]	[500.66726685 469.97238159 0.72210491]	[503.28674316 611.06878662 0.89931864]	[500.86727905 759.88665771 0.84218663]	[418.79589844 231.32279968 0.88485801]	[441.81942749 228.83534241 0.91094714]	[400.87442017 213.41680908 0.55924618]	[462.27194214 205.77757263 0.83510333]	[500.87792969 800.93371582 0.83744377]	[521.34686279 790.81689453 0.82757992]	[4.98146912e+02 7.67655151e+02 7.48042703e-01]	[4.41768066e+02 7.93337097e+02 7.39131987e-01]	[4.21312500e+02 7.90667847e+02 7.63883770e-01]	[452.02664185 765.07305908 0.77328563]
[truncated: 181 more rows]
