# Supplementary material for: Evaluation of functional tests performance using a camera-based and machine learning approach
Source: PLoS One. 2023 Nov 3;18(11):e0288279. doi: 10.1371/journal.pone.0288279 (PMC10624324; doi:10.1371/journal.pone.0288279)
Supplement: S1 Data — This dataset includes all the extracted keypoints of movements and the associated features and statistics, which were used for the analyses presented in the main manuscript. (ZIP) [file pone.0288279.s001.zip › PLOS_data_28032023/original_movement_data/CSV/000053_PNJN_P_crop.csv]

[549.50177002 205.73881531 0.8365103 ]	[554.65484619 292.88653564 0.82466966]	[480.25073242 292.99749756 0.83562189]	[441.70617676 416.07504272 0.88649523]	[405.85238647 531.53082275 0.8226561 ]	[626.55255127 285.32366943 0.82366866]	[664.9631958 400.75271606 0.8671729 ]	[688.19781494 523.89666748 0.87002999]	[564.84417725 521.28112793 0.74612671]	[521.16864014 521.32635498 0.70211625]	[521.20440674 675.23339844 0.84190041]	[503.35806274 849.67144775 0.86642897]	[608.60858154 521.28527832 0.6748119 ]	[606.03399658 685.48913574 0.88920671]	[6.16194519e+02 8.52303833e+02 7.87948012e-01]	[539.25067139 190.34413147 0.88438809]	[564.9006958 190.39619446 0.9239589 ]	[516.18945312 192.87046814 0.92026985]	[582.96807861 192.98196411 0.950086 ]	[6.29070496e+02 9.03578003e+02 7.89282680e-01]	[6.46932983e+02 8.93259644e+02 8.27432752e-01]	[6.03444641e+02 8.67598816e+02 7.77687728e-01]	[4.95609650e+02 9.00976868e+02 7.55663276e-01]	[4.80174713e+02 8.93251221e+02 7.63501227e-01]	[5.13570618e+02 8.54884583e+02 7.01524913e-01]
[549.50189209 205.73892212 0.83648264]	[554.65594482 292.88677979 0.82464033]	[480.25119019 292.99679565 0.83554614]	[441.70547485 416.07403564 0.88631058]	[405.85348511 531.53118896 0.82259321]	[626.55279541 285.32550049 0.8234638 ]	[664.96343994 400.75180054 0.86716276]	[688.19915771 523.89874268 0.86971039]	[564.84393311 521.28070068 0.74602151]	[521.16882324 521.32611084 0.70199955]	[521.20397949 675.234375 0.84178585]	[503.35784912 849.67230225 0.86642683]	[608.6081543 521.28503418 0.67479002]	[606.03381348 685.4899292 0.88946837]	[6.16189514e+02 8.52302307e+02 7.88138807e-01]	[539.25079346 190.34416199 0.88450193]	[564.9006958 190.39631653 0.92405319]	[516.18920898 192.87063599 0.92019588]	[582.96826172 192.9822998 0.95016229]	[6.29072937e+02 9.03577026e+02 7.88843453e-01]	[6.46933899e+02 8.93259399e+02 8.27177107e-01]	[6.03441772e+02 8.67597046e+02 7.79679894e-01]	[4.95611023e+02 8.98521851e+02 7.55887806e-01]	[4.80178070e+02 8.93250793e+02 7.63571739e-01]	[5.13572327e+02 8.54884705e+02 7.00473845e-01]
[544.53259277 205.76454163 0.85918009]	[549.4909668 292.87432861 0.83446878]	[477.66885376 293.02224731 0.81742084]	[439.14968872 416.05258179 0.86835682]	[400.84317017 529.06280518 0.85435146]	[624.04107666 285.30966187 0.82772678]	[662.37750244 400.84716797 0.83469141]	[685.47827148 523.88739014 0.89338827]	[562.34667969 521.27679443 0.74471098]	[518.65802002 521.32537842 0.69030929]	[518.79144287 677.76751709 0.83309323]	[503.34957886 849.68963623 0.86937237]	[606.04925537 521.27789307 0.69761246]	[605.93469238 685.44946289 0.89641988]	[6.16214478e+02 8.52336304e+02 7.89339662e-01]	[536.66546631 190.3686676 0.86885238]	[562.39569092 192.79458618 0.93984175]	[511.0057373 192.90213013 0.91723812]	[582.8526001 192.94035339 0.95604908]	[6.29044617e+02 9.03575989e+02 7.91093051e-01]	[6.46933044e+02 8.93272278e+02 8.23584735e-01]	[6.03472778e+02 8.67641968e+02 7.86747694e-01]	[4.95619781e+02 8.98515381e+02 7.58341908e-01]	[4.80186951e+02 8.93250488e+02 7.65686333e-01]	[5.11084473e+02 8.54890198e+02 7.01774240e-01]
[544.41699219 205.77981567 0.87650537]	[544.54937744 292.87081909 0.86395037]	[475.10214233 295.4335022 0.80130208]	[436.68209839 413.58358765 0.8446573 ]	[400.6673584 526.52178955 0.86689156]	[623.88031006 285.28393555 0.82415521]	[657.33526611 400.80883789 0.80931658]	[682.96398926 524.0043335 0.85553485]	[562.2699585 521.28265381 0.7293672 ]	[516.13574219 521.3336792 0.67538613]	[518.70611572 675.28155518 0.82054579]	[503.35290527 849.68469238 0.86606562]	[605.98364258 521.28308105 0.69983804]	[605.89434814 685.45092773 0.90215874]	[6.16196655e+02 8.52333496e+02 7.91188836e-01]	[531.54614258 190.36434937 0.85350692]	[562.27026367 192.79621887 0.9148404 ]	[505.95068359 192.89085388 0.94364047]	[580.32049561 192.96798706 0.9254325 ]	[6.29035767e+02 9.03578552e+02 7.91046560e-01]	[6.46927795e+02 8.93272095e+02 8.22647691e-01]	[6.03461731e+02 8.67632141e+02 7.83763945e-01]	[4.95622955e+02 8.98499268e+02 7.61831880e-01]	[4.80190216e+02 8.93239929e+02 7.62899458e-01]	[5.13571655e+02 8.54904358e+02 7.01361537e-01]
[541.94067383 205.76068115 0.88907617]	[544.45050049 290.42254639 0.88429898]	[472.53887939 295.40576172 0.79689658]	[431.52471924 416.05770874 0.81588775]	[398.06942749 526.51977539 0.85186279]	[621.3760376 285.24511719 0.81407452]	[652.2010498 400.78448486 0.82020289]	[682.83953857 526.41687012 0.81786454]	[562.20336914 521.23345947 0.72121894]	[513.5602417 521.28979492 0.67168063]	[518.66351318 675.2980957 0.81290108]	[503.35348511 849.6640625 0.86686945]	[605.9296875 521.22851562 0.69828761]	[603.5199585 685.44293213 0.89247769]	[6.16214355e+02 8.52351562e+02 7.88713396e-01]	[526.47485352 190.36773682 0.87791073]	[559.72406006 192.7779541 0.88116533]	[503.47167969 192.8605957 0.95396936]	[575.23370361 192.97793579 0.90733021]	[6.29031067e+02 9.03583252e+02 7.92396307e-01]	[6.44557068e+02 8.93271790e+02 8.23445857e-01]	[6.03493347e+02 8.67647949e+02 7.76403904e-01]	[4.95617462e+02 8.98500977e+02 7.59964585e-01]	[4.80193542e+02 8.93240112e+02 7.61181474e-01]	[5.13576172e+02 8.54883606e+02 7.03152180e-01]
[541.94073486 205.76150513 0.88907725]	[544.4508667 290.42306519 0.88434684]	[472.53948975 295.40560913 0.79700184]	[431.52377319 416.05947876 0.81609815]	[398.065979 526.53039551 0.85052258]	[621.37609863 285.24588013 0.81410801]	[652.19940186 400.78366089 0.82014894]	[682.84063721 526.4239502 0.81754661]	[562.20428467 521.23193359 0.72126466]	[513.56158447 521.28839111 0.67176926]	[518.66314697 675.29736328 0.81279105]	[503.35165405 849.66802979 0.86648667]	[605.92938232 521.22686768 0.6982286 ]	[603.51928711 685.44360352 0.89259887]	[6.16216858e+02 8.52356506e+02 7.88226783e-01]	[526.47503662 190.36782837 0.87781388]	[559.72442627 192.7780304 0.88115776]	[503.47232056 192.86021423 0.95385194]	[575.23321533 192.9777832 0.90732813]	[6.29026062e+02 9.03579041e+02 7.92646170e-01]	[6.44555542e+02 8.93270935e+02 8.23196173e-01]	[6.03496826e+02 8.67658569e+02 7.78300405e-01]	[4.95614441e+02 8.98499146e+02 7.60459483e-01]	[4.80191254e+02 8.93238770e+02 7.62163997e-01]	[5.13574402e+02 8.54888977e+02 7.02222586e-01]
[541.93981934 205.76330566 0.88935614]	[544.45123291 290.42510986 0.88431656]	[472.54013062 295.40536499 0.7970131 ]	[431.52719116 416.05575562 0.81527525]	[398.06784058 526.52392578 0.8513239 ]	[621.37750244 285.24688721 0.81366402]	[652.20031738 400.78930664 0.8193897 ]	[682.83953857 526.4262085 0.81741464]	[562.20257568 521.23156738 0.72073317]	[513.55950928 521.2868042 0.67149889]	[518.6651001 675.29473877 0.81325567]	[503.35232544 849.66223145 0.86675823]	[605.92803955 521.22790527 0.69810164]	[603.51763916 685.43743896 0.89234537]	[6.16213501e+02 8.52347412e+02 7.87707150e-01]	[526.47454834 190.37153625 0.87800729]	[559.72229004 192.78030396 0.88117039]	[503.47994995 192.86645508 0.952425 ]	[575.23168945 192.9783783 0.90786189]	[6.29023804e+02 9.03576782e+02 7.91492403e-01]	[6.44554138e+02 8.93268494e+02 8.21891248e-01]	[6.03492554e+02 8.67645264e+02 7.73994744e-01]	[4.95615875e+02 8.98501648e+02 7.60380566e-01]	[4.80190704e+02 8.93239746e+02 7.61236072e-01]	[5.13577271e+02 8.54881531e+02 7.04333186e-01]
[541.84429932 205.74725342 0.88597202]	[544.31414795 290.44577026 0.89504349]	[467.39697266 295.43185425 0.81371391]	[423.92056274 416.10070801 0.83917201]	[393.0710144 531.550354 0.82136917]	[618.80426025 285.26428223 0.79812956]	[649.58233643 400.84762573 0.8445313 ]	[680.32849121 523.95806885 0.81751448]	[559.73059082 521.26623535 0.70777321]	[511.00653076 521.30175781 0.67565572]	[516.16845703 680.38977051 0.81247854]	[503.34802246 849.66729736 0.86947227]	[603.48675537 521.25695801 0.69818753]	[603.50286865 685.44067383 0.89802849]	[6.16209473e+02 8.52344055e+02 7.89977849e-01]	[523.98834229 190.36198425 0.89595258]	[557.1942749 192.76351929 0.86434364]	[503.33255005 192.89372253 0.97850347]	[572.58886719 193.02056885 0.9037385 ]	[6.29026306e+02 9.03585632e+02 7.90425420e-01]	[6.44550842e+02 8.93273865e+02 8.21506083e-01]	[6.03490295e+02 8.67639954e+02 7.76837707e-01]	[4.95631012e+02 8.98505432e+02 7.60664701e-01]	[4.80197845e+02 8.93242615e+02 7.62806892e-01]	[5.13573425e+02 8.54880554e+02 7.05312848e-01]
[541.84393311 205.74687195 0.88620949]	[544.31317139 290.44485474 0.89495653]	[467.39779663 295.43322754 0.81344038]	[423.91931152 416.10131836 0.83933282]	[393.0696106 531.55114746 0.82062459]	[618.80322266 285.25994873 0.79848814]	[649.58917236 400.85183716 0.84331423]	[680.33544922 523.98614502 0.81338477]	[559.73303223 521.26495361 0.70827436]	[511.00823975 521.30072021 0.67548406]	[516.1697998 680.3684082 0.81147194]	[503.34432983 849.66174316 0.86906505]	[603.48828125 521.25494385 0.69767833]	[603.50311279 685.43865967 0.89763314]	[6.16207153e+02 8.52329407e+02 7.90115952e-01]	[523.98742676 190.36270142 0.89626253]	[557.19274902 192.76371765 0.86435682]	[503.33285522 192.89431763 0.97919238]	[572.58837891 193.02069092 0.90407085]	[6.29024475e+02 9.03582397e+02 7.90769696e-01]	[6.44547485e+02 8.93273499e+02 8.22715938e-01]	[6.03489380e+02 8.67617859e+02 7.71150410e-01]	[4.95633911e+02 8.98511597e+02 7.60998845e-01]	[4.80197144e+02 8.93246521e+02 7.62564301e-01]	[5.13568665e+02 8.54875488e+02 7.06205726e-01]
[541.84423828 205.74751282 0.88619161]	[544.31420898 290.44500732 0.894961 ]	[467.39904785 295.43408203 0.813802 ]	[423.91915894 416.10327148 0.83971757]	[393.07199097 531.54888916 0.82101387]	[618.80505371 285.25814819 0.79885662]	[649.59063721 400.86364746 0.84142727]	[680.33508301 523.98809814 0.81325251]	[559.73223877 521.26422119 0.70819241]	[511.00805664 521.29956055 0.67557275]	[516.17120361 680.37139893 0.81201732]	[503.34393311 849.66552734 0.86946464]	[603.48699951 521.25396729 0.69782162]	[603.50292969 685.43927002 0.89755213]	[6.16208069e+02 8.52328613e+02 7.90038288e-01]	[523.98748779 190.36305237 0.89626515]	[557.1932373 192.76379395 0.86449051]	[503.33294678 192.89451599 0.97915328]	[572.58892822 193.0209198 0.90407097]	[6.29022827e+02 9.03583984e+02 7.90508151e-01]	[6.44548401e+02 8.93275085e+02 8.21867049e-01]	[6.03489685e+02 8.67619263e+02 7.70177841e-01]	[4.95632843e+02 8.98514771e+02 7.60467708e-01]	[4.80196808e+02 8.93249084e+02 7.62431741e-01]	[5.11097076e+02 8.54881531e+02 7.06266403e-01]
[531.59490967 205.79234314 0.83502948]	[536.69378662 292.875 0.82956225]	[459.78869629 293.00692749 0.84084237]	[418.68417358 413.51641846 0.86913341]	[377.71578979 526.46325684 0.87747186]	[606.0848999 285.2868042 0.81970406]	[644.50311279 400.72055054 0.89340019]	[672.66809082 523.97149658 0.83287847]	[549.49456787 518.78271484 0.7000773 ]	[503.41384888 521.29852295 0.71311748]	[505.99588013 682.83892822 0.82830966]	[503.33447266 849.71130371 0.88047689]	[600.74798584 518.73474121 0.65699995]	[603.3661499 685.4833374 0.89615393]	[6.16201599e+02 8.52334290e+02 7.89868832e-01]	[521.20922852 190.39129639 0.89728236]	[544.50811768 192.83338928 0.91820931]	[500.6300354 192.86045837 0.95182633]	[564.93249512 192.98312378 0.94040215]	[6.29016602e+02 9.03591980e+02 7.89574981e-01]	[6.44548889e+02 8.93277283e+02 8.19444180e-01]	[6.03504028e+02 8.67614258e+02 7.48747587e-01]	[4.95628540e+02 8.98491333e+02 7.74025559e-01]	[4.80188507e+02 8.93235779e+02 7.76586711e-01]	[5.11090485e+02 8.54928040e+02 7.20701337e-01]
[526.44317627 208.29605103 0.85554171]	[526.4553833 292.91601562 0.85767984]	[454.62796021 295.46240234 0.81138933]	[405.92785645 416.14233398 0.83401942]	[364.87863159 526.42156982 0.83548844]	[603.41766357 285.31030273 0.82762587]	[639.34515381 400.69641113 0.83530855]	[667.62115479 521.42053223 0.88771319]	[544.49438477 518.75494385 0.74115872]	[503.25143433 521.32476807 0.73299456]	[503.47677612 680.37689209 0.84271425]	[503.32220459 849.75506592 0.87941945]	[590.59075928 518.69268799 0.6638155 ]	[600.86047363 685.47387695 0.87000132]	[6.16207153e+02 8.52301758e+02 7.90049970e-01]	[518.64068604 192.76850891 0.88821232]	[541.9475708 192.85832214 0.9516083 ]	[490.56481934 192.87554932 0.90787745]	[562.37158203 192.95321655 0.92818987]	[6.26628357e+02 9.03583313e+02 7.90308535e-01]	[6.44539124e+02 8.93275085e+02 8.24465990e-01]	[6.05885254e+02 8.67587219e+02 7.45483279e-01]	[4.95622803e+02 8.98468079e+02 7.79585183e-01]	[4.80176270e+02 8.93228333e+02 7.83647120e-01]	[5.11088531e+02 8.57406921e+02 7.13714838e-01]
[523.86834717 210.7950592 0.90010345]	[523.95062256 292.91574097 0.88220286]	[452.02130127 295.47024536 0.80384362]	[403.26324463 416.02651978 0.85979879]	[359.74380493 523.96282959 0.89430147]	[600.84381104 285.32705688 0.80568123]	[636.72753906 400.74035645 0.83338821]	[667.53363037 521.38128662 0.89395583]	[544.34277344 518.70721436 0.74030256]	[500.75033569 521.2701416 0.71291411]	[503.41625977 680.37774658 0.85280609]	[503.29971313 849.75744629 0.87902552]	[588.04229736 516.19018555 0.67388809]	[600.7578125 685.46594238 0.8513341 ]	[6.16238525e+02 8.52308960e+02 7.92747736e-01]	[508.55343628 192.81915283 0.87378216]	[541.75543213 192.90209961 0.94406241]	[485.39776611 192.87239075 0.9397763 ]	[559.81915283 193.01446533 0.90662837]	[6.29023438e+02 9.03583679e+02 7.88264215e-01]	[6.44545654e+02 8.93278320e+02 8.21399629e-01]	[6.05905457e+02 8.67612549e+02 7.50651836e-01]	[4.95601990e+02 8.98459167e+02 7.81122804e-01]	[4.80159973e+02 8.93227661e+02 7.82459557e-01]	[5.11065765e+02 8.57404053e+02 7.10456014e-01]
[521.184021 210.89878845 0.89600784]	[521.22314453 292.92147827 0.88000917]	[441.81570435 295.42254639 0.83771008]	[398.14572144 411.03338623 0.86443686]	[351.96389771 526.4197998 0.83519405]	[590.56018066 287.80679321 0.797023 ]	[626.55926514 400.81854248 0.88192236]	[664.98266602 521.3894043 0.88117874]	[541.7088623 521.22351074 0.72288072]	[493.0970459 521.34436035 0.67152029]	[503.25875854 682.92559814 0.85595262]	[503.2762146 852.20562744 0.8733325 ]	[585.43499756 518.69134521 0.69899607]	[595.65783691 685.40484619 0.83023626]	[6.18771240e+02 8.52271973e+02 8.00204217e-01]	[503.3565979 192.9591217 0.94639158]	[531.61358643 192.99211121 0.88442564]	[480.34042358 192.96014404 0.98481393]	[547.0836792 195.4178009 0.88127106]	[6.26614929e+02 9.03563293e+02 7.88520098e-01]	[6.44536133e+02 8.93280823e+02 8.24149966e-01]	[6.05989258e+02 8.67588440e+02 7.40647078e-01]	[4.93131714e+02 8.98479492e+02 7.79896498e-01]	[4.80154602e+02 8.93253113e+02 7.83425868e-01]	[5.11018188e+02 8.59950684e+02 7.15192199e-01]
[518.65240479 210.91383362 0.87737006]	[518.6383667 292.89968872 0.83572501]	[439.29650879 295.40118408 0.84262633]	[393.06115723 413.55535889 0.82843208]	[344.35153198 523.97363281 0.84590304]	[585.55944824 285.31207275 0.821652 ]	[626.44793701 400.75445557 0.91239619]	[664.92205811 523.83874512 0.88565844]	[539.19708252 521.26385498 0.69191641]	[488.00790405 521.36981201 0.66195166]	[500.84976196 682.93615723 0.85854816]	[503.26400757 852.20489502 0.86897033]	[582.97131348 518.72320557 0.69056845]	[595.67370605 685.47460938 0.83329177]	[6.18788879e+02 8.52220642e+02 8.01686883e-01]	[500.85723877 192.96063232 0.93921208]	[526.52655029 192.98762512 0.89912683]	[480.1505127 192.9528656 0.95032525]	[544.51867676 195.40133667 0.8939088 ]	[6.26583130e+02 9.01052795e+02 7.84594119e-01]	[6.44514587e+02 8.93258179e+02 8.18158507e-01]	[6.06007935e+02 8.65080505e+02 7.19504356e-01]	[4.95602631e+02 8.98472961e+02 7.78455496e-01]	[4.80165436e+02 8.93253174e+02 7.82107592e-01]	[5.08548798e+02 8.59966248e+02 7.13991642e-01]
[511.0597229 213.30400085 0.86553133]	[508.54257202 292.87612915 0.82532698]	[439.14071655 295.40795898 0.8333528 ]	[385.34552002 413.52713013 0.82338703]	[339.21557617 523.94250488 0.89043009]	[585.3527832 285.25845337 0.83701396]	[623.89221191 400.64117432 0.90164936]	[662.35858154 521.33764648 0.84816271]	[536.64483643 521.24969482 0.68329108]	[485.39483643 521.3494873 0.68637311]	[500.81692505 680.36431885 0.85004044]	[503.2507019 849.79290771 0.86903787]	[582.90319824 518.70996094 0.69768822]	[590.58789062 685.38336182 0.82879508]	[6.18830017e+02 8.52207581e+02 8.04617167e-01]	[500.64950562 192.97993469 0.91380382]	[523.94311523 193.01220703 0.94172597]	[477.5869751 192.98002625 0.91493511]	[544.32543945 195.38096619 0.90686536]	[6.26536621e+02 8.98499573e+02 7.98112214e-01]	[6.44494019e+02 8.93211670e+02 8.20306003e-01]	[6.06069275e+02 8.65104187e+02 7.20262408e-01]	[4.93133179e+02 8.98461914e+02 7.77856827e-01]	[4.80154938e+02 8.93237488e+02 7.81208515e-01]	[5.08542297e+02 8.57459412e+02 7.23873258e-01]
[505.95861816 213.30314636 0.89101225]	[505.88070679 292.87744141 0.85984689]	[434.09585571 295.44515991 0.80785429]	[380.35165405 413.52429199 0.8560704 ]	[336.67150879 523.79937744 0.9040004 ]	[582.80615234 282.77151489 0.83020073]	[621.29803467 398.24865723 0.85946596]	[657.26245117 521.20355225 0.81463253]	[531.55505371 521.24969482 0.68759251]	[482.9291687 521.37115479 0.70154512]	[500.73840332 680.39007568 0.85264397]	[503.24935913 849.7678833 0.87492758]	[582.75402832 518.70782471 0.68082744]	[590.53839111 682.9520874 0.83087981]	[6.18759827e+02 8.49789124e+02 7.86671281e-01]	[498.11517334 192.9745636 0.90150458]	[523.76690674 193.02328491 0.9568429 ]	[469.99380493 193.00242615 0.90701437]	[541.793396 192.98632812 0.8784855 ]	[6.26482849e+02 8.98418823e+02 7.97292829e-01]	[6.44485962e+02 8.90789612e+02 8.28069687e-01]	[6.06006409e+02 8.62563538e+02 7.20825493e-01]	[4.95601013e+02 8.98463684e+02 7.76265621e-01]	[4.80168427e+02 8.93235657e+02 7.75222838e-01]	[5.08536621e+02 8.57392395e+02 7.37441063e-01]
[503.37258911 213.35395813 0.92568111]	[503.35040283 290.4432373 0.88376868]	[428.94113159 295.44107056 0.80311894]	[380.1036377 413.54040527 0.88818032]	[333.97967529 523.97576904 0.85333264]	[580.2633667 282.76889038 0.81369179]	[613.69024658 398.21972656 0.84675658]	[652.1973877 518.77526855 0.82959795]	[528.98968506 518.76934814 0.70422041]	[482.8800354 521.35449219 0.71888238]	[500.6499939 682.94885254 0.85657018]	[503.24053955 849.75634766 0.87319899]	[580.28259277 516.18811035 0.67482424]	[588.04229736 682.98449707 0.84988284]	[6.18761292e+02 8.49647522e+02 7.85478354e-01]	[490.493927 193.00686646 0.88154048]	[521.2699585 195.36097717 0.94676673]	[464.85971069 192.99513245 0.94099724]	[539.25415039 193.03100586 0.86368346]	[6.26486328e+02 8.95898926e+02 8.11438203e-01]	[6.44503601e+02 8.90705750e+02 8.28107238e-01]	[6.06038208e+02 8.57438171e+02 7.23608673e-01]	[4.95608551e+02 8.98445557e+02 7.80479372e-01]	[4.80172150e+02 8.93222107e+02 7.75670052e-01]	[5.08535736e+02 8.57382263e+02 7.40549862e-01]
[503.37228394 213.35359192 0.92551756]	[503.349823 290.44290161 0.88355565]	[428.94415283 295.43997192 0.80246395]	[380.10479736 413.53573608 0.88757998]	[333.97860718 523.97613525 0.85267425]	[580.26043701 282.76739502 0.81332487]	[613.6907959 398.22164917 0.84682262]	[652.19696045 518.77587891 0.82941806]	[528.99169922 518.78027344 0.70257956]	[482.87854004 521.36474609 0.71743202]	[500.63864136 682.96160889 0.85581583]	[503.24307251 849.74121094 0.87444824]	[580.28393555 516.19659424 0.67500877]	[588.04418945 682.98614502 0.8497752 ]	[6.18751404e+02 8.49656555e+02 7.83974290e-01]	[490.4927063 193.00680542 0.88149947]	[521.26947021 195.36135864 0.94674212]	[464.85818481 192.99613953 0.94084656]	[539.25354004 193.03359985 0.8634553 ]	[6.26488037e+02 8.95900391e+02 8.12114179e-01]	[6.44501465e+02 8.90705078e+02 8.29930186e-01]	[6.06025452e+02 8.57443420e+02 7.22974658e-01]	[4.95629333e+02 8.98447510e+02 7.79235184e-01]	[4.80183594e+02 8.93221619e+02 7.73903906e-01]	[5.08535614e+02 8.54930908e+02 7.42005527e-01]
[500.73080444 213.39204407 0.92724973]	[500.6739502 290.4005127 0.86066788]	[421.33248901 295.39898682 0.8280353 ]	[375.11975098 408.46731567 0.84513843]	[321.21881104 523.8817749 0.88025671]	[567.5480957 282.70053101 0.82733601]	[605.97259521 398.10302734 0.8926627 ]	[647.10217285 518.78582764 0.87001848]	[526.39929199 521.28564453 0.7387026 ]	[482.79150391 523.89666748 0.73004454]	[498.15933228 682.98840332 0.84800333]	[503.23526001 849.78460693 0.87515235]	[572.60400391 518.68682861 0.66510165]	[585.55096436 680.40588379 0.85158813]	[6.11073975e+02 8.34372375e+02 7.91348040e-01]	[482.89428711 195.40296936 0.93550473]	[513.65368652 195.4499054 0.88764966]	[459.82772827 192.98580933 0.98541504]	[529.03015137 195.40422058 0.84831822]	[6.23944519e+02 8.88218811e+02 8.31607819e-01]	[6.41862854e+02 8.75417297e+02 7.71272242e-01]	[6.05896606e+02 8.49629883e+02 7.47503996e-01]	[4.95616852e+02 8.98459656e+02 7.75006950e-01]	[4.80180603e+02 8.93241516e+02 7.75355697e-01]	[5.08520081e+02 8.57414978e+02 7.51125395e-01]
[500.72943115 213.39381409 0.92665851]	[500.65618896 290.39724731 0.85659647]	[421.31716919 295.39654541 0.82916492]	[375.11727905 408.48196411 0.84474617]	[321.22476196 523.87036133 0.8791241 ]	[567.54309082 282.69747925 0.82769573]	[605.97180176 398.10583496 0.89200044]	[647.10449219 518.79541016 0.87084007]	[526.4050293 521.28820801 0.73885119]	[482.79281616 523.89904785 0.73060024]	[498.15457153 685.37011719 0.84886098]	[503.22991943 849.78497314 0.87557566]	[572.61401367 518.69262695 0.66595536]	[585.55279541 680.41241455 0.85319793]	[6.08652710e+02 8.34340332e+02 7.95205474e-01]	[482.89163208 195.40394592 0.9358018 ]	[513.65411377 195.45077515 0.88776976]	[459.82733154 192.98913574 0.98536092]	[529.02502441 195.40803528 0.84574383]	[6.23948242e+02 8.88219360e+02 8.31361353e-01]	[6.41866577e+02 8.75415283e+02 7.71607459e-01]	[6.05882385e+02 8.49600281e+02 7.44286299e-01]	[4.95625916e+02 8.98466736e+02 7.75393486e-01]	[4.80183777e+02 8.93249268e+02 7.73441732e-01]	[5.08510406e+02 8.57417236e+02 7.52256215e-01]
[500.63598633 213.34802246 0.90889454]	[498.13583374 290.3605957 0.82336193]	[421.19171143 293.01977539 0.8311761 ]	[367.40368652 416.02658081 0.8133378 ]	[318.64511108 523.85296631 0.900042 ]	[565.0446167 280.24258423 0.84394795]	[603.51055908 398.18365479 0.89996791]	[646.92132568 518.75134277 0.87337577]	[524.02264404 523.80786133 0.73815024]	[482.76608276 526.45495605 0.71303278]	[495.68463135 685.375 0.83911586]	[503.22241211 849.77740479 0.87492013]	[572.58911133 518.7723999 0.67494214]	[585.58654785 682.99035645 0.87031418]	[608.51220703 829.28051758 0.83800256]	[482.8052063 195.38502502 0.94868493]	[511.04864502 195.41647339 0.88782537]	[459.71801758 192.95739746 0.97054112]	[526.46002197 195.40364075 0.80791759]	[6.23912842e+02 8.80440552e+02 8.05001318e-01]	[6.41882874e+02 8.72709778e+02 8.01412344e-01]	[6.03366699e+02 8.36936768e+02 7.43481219e-01]	[4.95632416e+02 8.98451782e+02 7.78535068e-01]	[4.80190002e+02 8.93242920e+02 7.72357106e-01]	[5.08494598e+02 8.57411560e+02 7.51765788e-01]
[498.16046143 213.35365295 0.89451051]	[493.03948975 287.83428955 0.80825549]	[418.73477173 292.97967529 0.83757722]	[364.83746338 410.96749878 0.80781704]	[316.1468811 521.36456299 0.90904015]	[564.88458252 280.1963501 0.86577892]	[603.37658691 398.09082031 0.88017386]	[644.53820801 518.77203369 0.87343013]	[523.96673584 521.34588623 0.7417658 ]	[480.34820557 526.41516113 0.70512092]	[495.65026855 685.38110352 0.83763766]	[503.22567749 849.7902832 0.87813216]	[570.11743164 518.72680664 0.66786462]	[585.50958252 685.42071533 0.89602846]	[6.06062439e+02 8.21524231e+02 8.04362416e-01]	[480.36001587 195.37936401 0.94644642]	[508.4385376 195.3874054 0.90239513]	[457.22210693 192.96691895 0.94471705]	[523.91522217 195.40670776 0.76069701]	[6.21355408e+02 8.70144897e+02 8.07426572e-01]	[6.39311890e+02 8.57425781e+02 7.33822167e-01]	[6.03375122e+02 8.31716980e+02 7.17452168e-01]	[4.95644897e+02 8.98442871e+02 7.82818556e-01]	[4.80198944e+02 8.93234680e+02 7.79541194e-01]	[5.08489105e+02 8.57424805e+02 7.50898182e-01]
[493.08587646 213.31610107 0.87072599]	[487.96536255 287.86621094 0.82231367]	[418.63427734 293.01751709 0.82543641]	[362.30511475 408.41189575 0.82319206]	[315.95336914 521.38232422 0.88375843]	[562.44073486 280.17398071 0.86935508]	[600.8895874 398.12390137 0.87191451]	[644.39672852 516.21356201 0.84284246]	[523.87536621 521.31896973 0.74929845]	[480.28649902 523.96105957 0.70439368]	[495.6340332 685.39978027 0.83539456]	[500.90661621 849.74151611 0.87690496]	[567.55847168 518.67486572 0.68242592]	[585.45446777 685.38195801 0.88779688]	[605.9387207 811.1385498 0.85394752]	[480.17892456 193.03274536 0.92403102]	[503.44277954 195.37059021 0.94507623]	[457.08468628 192.94868469 0.91758084]	[523.77679443 193.01905823 0.87616527]	[6.13645203e+02 8.54901123e+02 7.64101267e-01]	[6.31651733e+02 8.49701050e+02 7.32163131e-01]	[6.00878357e+02 8.18894836e+02 6.49405122e-01]	[4.95651550e+02 8.98432983e+02 7.80898392e-01]	[4.80197784e+02 8.93224731e+02 7.78585076e-01]	[5.08489563e+02 8.54929260e+02 7.49836385e-01]
[490.52011108 213.3249054 0.87124527]	[485.4130249 287.81747437 0.84108919]	[416.11160278 293.02246094 0.81465328]	[359.72207642 410.98339844 0.86895376]	[310.86727905 523.83929443 0.84302795]	[562.35552979 280.13452148 0.87094802]	[600.77709961 398.11029053 0.85630918]	[641.92553711 518.70251465 0.83566922]	[523.81097412 521.29760742 0.74603236]	[480.25592041 523.94720459 0.69999152]	[493.13299561 685.47381592 0.83834815]	[500.89660645 849.73950195 0.87700695]	[567.45318604 516.16052246 0.68758798]	[585.44537354 682.99090576 0.88118052]	[603.48358154 798.41088867 0.83062077]	[480.1156311 193.03442383 0.91729051]	[503.36425781 195.36972046 0.95512909]	[454.57391357 192.99420166 0.91413152]	[521.38439941 193.01893616 0.88496763]	[6.13687988e+02 8.49601379e+02 7.38156676e-01]	[6.31600342e+02 8.34339966e+02 7.06494749e-01]	[5.95747253e+02 8.08678345e+02 6.43863320e-01]	[4.95640106e+02 8.98411499e+02 7.81000614e-01]	[4.80189423e+02 8.90845032e+02 7.78205574e-01]	[5.08474182e+02 8.54917053e+02 7.52135158e-01]
[485.38021851 213.31642151 0.90821034]	[482.87615967 287.83230591 0.86307389]	[413.5267334 293.00527954 0.79258436]	[357.22555542 405.86090088 0.88992959]	[303.24975586 521.40856934 0.85036659]	[559.75946045 280.14819336 0.84513587]	[595.70770264 398.23626709 0.83922958]	[639.30072021 518.70721436 0.81534201]	[521.28344727 521.28149414 0.73610884]	[477.65298462 523.90930176 0.67735642]	[490.48196411 682.95721436 0.8245331 ]	[500.86260986 849.72106934 0.87876904]	[564.88977051 516.14642334 0.70627868]	[585.3963623 685.59381104 0.91231859]	[603.25476074 777.84484863 0.79233348]	[475.09762573 193.01109314 0.89313257]	[500.87890625 195.38241577 0.96014696]	[446.94235229 193.01312256 0.90669632]	[521.1942749 193.03375244 0.80961573]	[6.05953369e+02 8.29087769e+02 7.92891681e-01]	[6.24019287e+02 8.13860535e+02 7.57866979e-01]	[5.95731262e+02 7.85576355e+02 5.87675750e-01]	[4.95650665e+02 8.95941406e+02 7.83307314e-01]	[4.80194946e+02 8.90820862e+02 7.78481245e-01]	[5.05997040e+02 8.54920898e+02 7.57246315e-01]
[482.89764404 213.34751892 0.92697942]	[482.80740356 287.8427124 0.87073928]	[408.46121216 292.99761963 0.79156762]	[357.19345093 403.38775635 0.89494443]	[300.74658203 521.41845703 0.86356604]	[557.25616455 280.19961548 0.82700247]	[593.10540771 398.08679199 0.81961024]	[636.80804443 516.18707275 0.79955947]	[521.16021729 521.21606445 0.710558 ]	[475.15859985 523.86883545 0.66866505]	[487.98205566 682.96234131 0.82366073]	[500.86868286 849.70666504 0.88264287]	[562.39086914 511.05218506 0.70091939]	[585.39379883 685.51080322 0.89123607]	[600.73553467 765.06304932 0.78843963]	[470.02722168 193.03379822 0.88127184]	[500.77526855 195.39097595 0.95348483]	[444.36779785 192.99609375 0.93362719]	[518.71954346 195.38194275 0.78975403]	[6.03352905e+02 8.18894836e+02 7.60760486e-01]	[6.21396118e+02 8.08735718e+02 7.57829547e-01]	[5.90605652e+02 7.67560974e+02 6.12653971e-01]	[4.95638397e+02 8.95941589e+02 7.83223271e-01]	[4.80194183e+02 8.90822021e+02 7.79618561e-01]	[5.06008209e+02 8.54911255e+02 7.63156474e-01]
[482.7640686 213.35603333 0.93289453]	[480.35516357 287.82675171 0.86978722]	[405.87002563 292.99395752 0.79991567]	[357.11520386 405.83499146 0.87896919]	[300.63278198 521.38024902 0.88478279]	[554.6237793 280.16381836 0.82479 ]	[588.11230469 395.61645508 0.83420736]	[636.75067139 511.06735229 0.79077655]	[518.6751709 518.74035645 0.6942125 ]	[472.55709839 523.83990479 0.66839027]	[485.49368286 682.93811035 0.82974905]	[500.84686279 849.66448975 0.87865591]	[562.31774902 508.50292969 0.69742447]	[585.35858154 685.52258301 0.87558913]	[600.77020264 752.23016357 0.79098624]	[467.4046936 193.02706909 0.88621294]	[500.66894531 195.39607239 0.93693841]	[441.88067627 192.96299744 0.96578586]	[516.14367676 195.38444519 0.81747353]	[5.98285461e+02 8.08713196e+02 8.07621419e-01]	[6.16251160e+02 8.00951721e+02 7.12837279e-01]	[5.95683716e+02 7.54816650e+02 6.08181655e-01]	[4.95649658e+02 8.95939209e+02 7.81754851e-01]	[4.80200745e+02 8.90818237e+02 7.76145458e-01]	[5.05995605e+02 8.54855042e+02 7.71852255e-01]
[480.30267334 213.35250854 0.93238091]	[480.25738525 287.88082886 0.86492908]	[403.33847046 295.42663574 0.8111307 ]	[357.01132202 405.90179443 0.86043084]	[298.2074585 521.40252686 0.89636278]	[549.5447998 280.14733887 0.83446991]	[588.06787109 395.59674072 0.84313929]	[636.79681396 508.53848267 0.793724 ]	[516.15472412 518.730896 0.68904281]	[467.46234131 523.81756592 0.67533457]	[485.39501953 682.84136963 0.82736117]	[500.85067749 849.69488525 0.88378394]	[562.28271484 508.50958252 0.69668669]	[585.35064697 682.9118042 0.81592494]	[593.18249512 739.36334229 0.74440217]	[464.84603882 195.37605286 0.91106933]	[495.69955444 195.40692139 0.89594674]	[441.77386475 192.96520996 0.97401023]	[511.03820801 195.36308289 0.85097271]	[5.90605103e+02 7.93304321e+02 7.74051964e-01]	[6.08588196e+02 7.88127808e+02 7.55146503e-01]	[5.90551819e+02 7.39347717e+02 6.23756230e-01]	[4.95612030e+02 8.95958740e+02 7.77625918e-01]	[4.80174927e+02 8.90833008e+02 7.75363803e-01]	[5.06001862e+02 8.54907654e+02 7.49465168e-01]
[480.23294067 213.35270691 0.9289155 ]	[480.15182495 287.83303833 0.84921253]	[403.25811768 293.01867676 0.8195343 ]	[354.56124878 408.38937378 0.840285 ]	[298.16784668 523.81158447 0.89832413]	[546.99645996 280.12994385 0.85154545]	[588.03356934 395.5718689 0.8468349 ]	[639.28942871 508.45626831 0.80785567]	[513.61663818 518.75445557 0.68564576]	[464.93338013 523.86401367 0.68813765]	[482.97723389 682.9006958 0.83838081]	[500.82992554 849.6762085 0.8786279 ]	[562.26239014 511.00918579 0.68902957]	[585.3671875 682.97851562 0.82598174]	[595.68280029 726.59002686 0.76609612]	[462.3972168 195.38426208 0.93482774]	[495.60385132 195.41471863 0.89697593]	[439.33666992 192.97640991 0.98197269]	[508.49658203 195.38670349 0.80090725]	[5.85584595e+02 7.82942749e+02 7.71385729e-01]	[6.06045288e+02 7.70234131e+02 7.55797744e-01]	[5.93106506e+02 7.24029358e+02 6.08400345e-01]	[4.93072021e+02 8.95934937e+02 7.75413096e-01]	[4.77740295e+02 8.90814331e+02 7.65386581e-01]	[5.06001129e+02 8.54915039e+02 7.47603118e-01]
[480.13546753 213.33317566 0.91105598]	[477.69030762 287.80401611 0.83514929]	[400.8085022 292.98977661 0.82420892]	[354.5062561 410.95944214 0.82751131]	[298.17755127 523.91131592 0.89344072]	[544.51208496 280.11978149 0.86945432]	[588.08526611 398.02908325 0.84813237]	[641.80053711 506.00866699 0.82477742]	[511.09555054 518.75701904 0.687536 ]	[464.87133789 523.87554932 0.69540137]	[482.95797729 682.96069336 0.84736282]	[500.82913208 849.68548584 0.87495935]	[562.24481201 511.01940918 0.68635356]	[582.96765137 680.38372803 0.81770575]	[5.90584778e+02 7.08580017e+02 7.04881787e-01]	[462.31240845 195.3747406 0.9495545 ]	[490.56939697 195.41065979 0.8923682 ]	[439.27789307 192.98184204 0.97919041]	[505.99447632 195.42835999 0.78724623]	[585.47387695 767.54022217 0.7961002 ]	[6.05877441e+02 7.54805908e+02 6.94995582e-01]	[5.88120667e+02 7.05959473e+02 6.06503010e-01]	[4.90575195e+02 8.95952026e+02 7.71828771e-01]	[4.77730560e+02 8.90824951e+02 7.63462543e-01]	[5.06013245e+02 8.57374573e+02 7.32236326e-01]
[477.71078491 213.35369873 0.90224016]	[477.61486816 287.81295776 0.82322085]	[400.74487305 293.02371216 0.83443737]	[352.01068115 413.60369873 0.82619423]	[298.24313354 526.39172363 0.87246764]	[544.45953369 280.12484741 0.87305218]	[588.05731201 395.59957886 0.84194475]	[641.89215088 505.90731812 0.85277283]	[511.08145142 521.24414062 0.69336957]	[464.86068726 523.9274292 0.69222367]	[482.88009644 682.99035645 0.85783166]	[500.84146118 849.66680908 0.8745625 ]	[562.23254395 511.07067871 0.69070399]	[582.85961914 680.34399414 0.78999996]	[5.87996582e+02 6.95760620e+02 6.13397121e-01]	[462.21994019 195.38796997 0.95147824]	[490.48995972 195.39271545 0.89704716]	[439.13323975 193.00216675 0.95688891]	[503.50204468 195.46075439 0.68999904]	[582.96453857 752.31121826 0.75344479]	[6.00788818e+02 7.47161316e+02 6.65460944e-01]	[5.90610962e+02 6.85471619e+02 5.06076992e-01]	[4.90551056e+02 8.95952148e+02 7.70266891e-01]	[4.77721191e+02 8.90818726e+02 7.60471106e-01]	[5.08472595e+02 8.54932983e+02 7.24629939e-01]
[475.15151978 213.33001709 0.87886721]	[475.08453369 287.83135986 0.8117854 ]	[400.65597534 295.45407104 0.84221625]	[352.03256226 416.04107666 0.8289426 ]	[300.73648071 526.48809814 0.85180777]	[544.3694458 277.71987915 0.88378346]	[588.08654785 395.5369873 0.82802188]	[644.41973877 503.44604492 0.88208342]	[511.00543213 521.24279785 0.69847727]	[462.40274048 523.90905762 0.70394975]	[482.82455444 682.96716309 0.85820323]	[500.85897827 849.6774292 0.87424624]	[559.83148193 511.07009888 0.68753481]	[582.91503906 675.2833252 0.80470818]	[5.85580933e+02 6.90679138e+02 6.56631172e-01]	[459.75588989 193.0239563 0.93635613]	[485.42300415 193.03599548 0.91677225]	[436.65292358 192.96734619 0.93293619]	[503.34091187 195.40032959 0.81118381]	[582.88354492 744.43774414 0.7718513 ]	[5.98283203e+02 7.34236267e+02 6.72441185e-01]	[5.88072876e+02 6.85490784e+02 5.44183254e-01]	[4.90566956e+02 8.95967712e+02 7.64224470e-01]	[4.77731384e+02 8.90830933e+02 7.59002030e-01]	[5.08483582e+02 8.54929260e+02 7.22849965e-01]
[475.1522522 213.33036804 0.8787477 ]	[475.08441162 287.82650757 0.81175011]	[400.65817261 295.45352173 0.84226072]	[352.03143311 416.04278564 0.8284474 ]	[300.73742676 526.48657227 0.8519147 ]	[544.36785889 277.71621704 0.88420922]	[588.04815674 393.05810547 0.82588047]	[644.41558838 503.44174194 0.88192868]	[511.00549316 521.2409668 0.69791448]	[462.40252686 523.90887451 0.70312303]	[482.82424927 682.97235107 0.85850441]	[500.85855103 849.67303467 0.87467468]	[559.83093262 511.06732178 0.68710101]	[582.91876221 675.27978516 0.80442071]	[5.85583130e+02 6.90680359e+02 6.56049132e-01]	[459.75646973 193.02481079 0.93675429]	[485.42324829 193.03689575 0.91650796]	[436.65380859 192.9671936 0.93322098]	[503.34268188 195.39796448 0.81430548]	[582.88348389 744.4352417 0.77161044]	[5.98284241e+02 7.34234497e+02 6.72733665e-01]	[5.88073547e+02 6.85491699e+02 5.43151617e-01]	[4.90572296e+02 8.95965759e+02 7.65476286e-01]	[4.77734619e+02 8.90828552e+02 7.59630799e-01]	[5.08485748e+02 8.54922241e+02 7.23597586e-01]
[472.54187012 213.32736206 0.86886263]	[472.51409912 287.80734253 0.80964077]	[398.2243042 295.47097778 0.84559393]	[354.46054077 416.12582397 0.83861095]	[303.29238892 529.04498291 0.81631601]	[544.30969238 277.69158936 0.88679355]	[588.06951904 390.4836731 0.81540555]	[644.52600098 503.27313232 0.90869504]	[508.53393555 521.26397705 0.70707989]	[462.39083862 523.96911621 0.70471841]	[482.82589722 685.37799072 0.86631948]	[500.85192871 849.69665527 0.87670195]	[559.80212402 511.08322144 0.68947226]	[582.93365479 680.34234619 0.7685498 ]	[588.08587646 688.04400635 0.69137055]	[459.61633301 193.0244751 0.91798097]	[482.90856934 193.026474 0.94714558]	[434.08914185 192.9823761 0.91406655]	[503.24453735 193.00595093 0.87270147]	[5.80352173e+02 7.31679749e+02 7.31628120e-01]	[5.90630493e+02 7.29049927e+02 6.82838380e-01]	[5.93167847e+02 6.82867432e+02 5.46473801e-01]	[4.93046570e+02 8.95966187e+02 7.70148575e-01]	[4.80130981e+02 8.90831726e+02 7.64398932e-01]	[5.08452301e+02 8.57359863e+02 7.30119824e-01]
[472.53985596 213.32115173 0.86806846]	[470.04782104 287.79959106 0.81005049]	[398.21765137 295.47363281 0.84615254]	[354.46121216 416.13027954 0.83951616]	[303.28933716 529.0489502 0.81753355]	[544.30767822 277.69122314 0.88616318]	[588.05541992 390.45367432 0.81658387]	[644.52288818 503.2713623 0.90838081]	[508.53378296 521.25518799 0.70536649]	[462.38977051 523.96166992 0.70449936]	[482.82971191 685.37646484 0.8672787 ]	[500.84829712 849.69525146 0.87672532]	[559.80224609 511.06860352 0.68967444]	[582.9364624 680.3404541 0.77050459]	[588.08148193 688.046875 0.68983966]	[459.61703491 193.02032471 0.91778314]	[482.90411377 193.02334595 0.94773996]	[434.0880127 192.97932434 0.91210878]	[503.24301147 193.00231934 0.87380636]	[5.80351074e+02 7.31679382e+02 7.29439974e-01]	[5.90628418e+02 7.29049072e+02 6.81048036e-01]	[5.93156006e+02 6.82866638e+02 5.45653224e-01]	[4.93053650e+02 8.95969116e+02 7.70584106e-01]	[4.80135345e+02 8.90833191e+02 7.64747262e-01]	[5.08450348e+02 8.57360901e+02 7.31893301e-01]
[464.84463501 213.2953186 0.88457268]	[464.93499756 290.35794067 0.83848977]	[398.06973267 295.6020813 0.8398509 ]	[352.0218811 421.18353271 0.86943585]	[313.41275024 541.7230835 0.85402071]	[541.80999756 277.6652832 0.89551091]	[593.10797119 390.49072266 0.80801743]	[649.5836792 500.72192383 0.88111711]	[508.48712158 521.29266357 0.71658301]	[462.33883667 526.4465332 0.71088856]	[482.815979 682.95666504 0.85926181]	[500.83105469 849.69836426 0.8699789 ]	[559.82305908 513.61352539 0.68214327]	[585.49395752 685.51464844 0.855443 ]	[5.88051697e+02 6.52137390e+02 2.56004274e-01]	[454.55438232 192.98764038 0.88694394]	[480.33810425 193.01042175 0.96115303]	[423.90423584 193.00772095 0.91334128]	[500.64932251 192.97868347 0.76437199]	[5.85390137e+02 6.88180054e+02 2.27343813e-01]	[6.03414246e+02 6.85409546e+02 2.36741841e-01]	[0. 0. 0.]	[4.93068665e+02 8.95931152e+02 7.77361155e-01]	[4.77740540e+02 8.90822021e+02 7.66523600e-01]	[5.08449829e+02 8.57404602e+02 7.16123343e-01]
[462.20153809 213.32963562 0.92328691]	[462.40579224 290.36572266 0.86102402]	[395.51660156 298.01464844 0.82580167]	[356.96759033 421.21713257 0.88331062]	[316.17669678 539.31341553 0.88990146]	[539.30737305 277.59387207 0.8900857 ]	[590.64068604 382.76278687 0.83521044]	[657.28912354 490.50616455 0.78472155]	[508.49447632 521.25469971 0.71229243]	[462.3500061 526.43774414 0.71134543]	[482.82244873 682.98126221 0.86219227]	[500.83709717 849.69433594 0.87212795]	[559.81317139 511.0597229 0.68218595]	[585.55950928 680.4196167 0.80382979]	[5.88074402e+02 6.44374634e+02 2.27788150e-01]	[444.37860107 195.3719635 0.9005304 ]	[477.65618896 193.02041626 0.91175354]	[421.24459839 195.39337158 0.97880626]	[490.57376099 193.00770569 0.83419698]	[5.87993103e+02 6.77840027e+02 1.42127633e-01]	[6.05962708e+02 6.70105408e+02 2.00401708e-01]	[0. 0. 0.]	[4.93083069e+02 8.95902893e+02 7.80716836e-01]	[4.80138245e+02 8.90806274e+02 7.66981959e-01]	[5.08453949e+02 8.57401855e+02 7.19007134e-01]
[459.81445312 213.3115387 0.92091751]	[462.33312988 290.38363647 0.8716737 ]	[393.04040527 298.06469727 0.81491113]	[356.98815918 423.82211304 0.86501575]	[318.64190674 541.82550049 0.91442209]	[539.2052002 277.58792114 0.87988019]	[593.14001465 380.31295776 0.84416986]	[662.36309814 487.93017578 0.81625962]	[508.47640991 521.22052002 0.71100914]	[462.33953857 526.42004395 0.71475476]	[482.80722046 682.92797852 0.85573614]	[500.83496094 849.70550537 0.86981702]	[559.77026367 508.52319336 0.67865604]	[585.59472656 680.31878662 0.77747816]	[5.88011475e+02 6.41832458e+02 2.09069565e-01]	[441.92095947 195.37591553 0.92515874]	[475.1267395 193.00343323 0.89995182]	[418.80386353 195.42195129 0.97530049]	[487.96224976 193.01329041 0.78351837]	[5.87998718e+02 6.75195862e+02 1.49310768e-01]	[6.05972168e+02 6.67613220e+02 2.14090273e-01]	[0. 0. 0.]	[4.93077942e+02 8.95905945e+02 7.77055204e-01]	[4.80134613e+02 8.90807861e+02 7.64438868e-01]	[5.08452667e+02 8.57420410e+02 7.16568470e-01]
[459.69509888 213.31289673 0.9125365 ]	[462.27407837 290.40194702 0.87866855]	[390.50476074 298.11639404 0.80593705]	[357.02124023 423.88235474 0.86253607]	[318.74209595 544.29394531 0.90587378]	[536.69665527 277.57479858 0.8708387 ]	[593.18444824 380.22137451 0.85700905]	[662.45166016 482.9274292 0.85637361]	[508.45550537 518.73840332 0.7049191 ]	[462.31338501 523.94226074 0.71936369]	[482.81622314 682.95916748 0.85752183]	[500.83786011 849.70355225 0.86957222]	[559.78131104 508.45019531 0.67628831]	[588.00256348 677.80853271 0.75568104]	[5.85502441e+02 6.41923279e+02 1.77531391e-01]	[441.82717896 195.3931427 0.94593894]	[472.52804565 193.02726746 0.88784909]	[418.70965576 195.41288757 0.96683252]	[485.45410156 195.38890076 0.80241865]	[5.88034363e+02 6.72663574e+02 1.55198529e-01]	[6.05968994e+02 6.67575317e+02 2.25842133e-01]	[0. 0. 0.]	[4.93091125e+02 8.95902588e+02 7.78771162e-01]	[4.80143219e+02 8.90806458e+02 7.66254067e-01]	[5.08455109e+02 8.57427307e+02 7.10778654e-01]
[459.62591553 213.29664612 0.89341593]	[462.2114563 290.38751221 0.87400758]	[390.42410278 298.12857056 0.80480069]	[357.07296753 423.80780029 0.88721085]	[321.2795105 544.43200684 0.88244218]	[534.11846924 277.54199219 0.86116731]	[593.15142822 380.0965271 0.85919946]	[664.98480225 482.80618286 0.89282358]	[508.44552612 518.71643066 0.70508397]	[462.30889893 523.93041992 0.72062397]	[482.81817627 682.97314453 0.86069322]	[500.82714844 849.68890381 0.8688364 ]	[559.74237061 505.96005249 0.67381567]	[588.03631592 675.29138184 0.75708878]	[5.85370850e+02 6.46965576e+02 1.14805169e-01]	[441.74832153 195.38288879 0.94254988]	[469.99041748 193.01255798 0.89000964]	[418.61917114 195.45439148 0.94586492]	[482.98883057 195.44743347 0.70907122]	[5.87984619e+02 6.72714050e+02 1.20160595e-01]	[6.05977905e+02 6.67669800e+02 1.62246943e-01]	[0. 0. 0.]	[4.93120087e+02 8.95894897e+02 7.81739950e-01]	[4.80154266e+02 8.90799805e+02 7.68905997e-01]	[5.06010986e+02 8.57389771e+02 7.14568436e-01]
[459.6265564 213.29754639 0.89370823]	[462.21777344 290.39666748 0.87546003]	[390.4263916 298.12768555 0.80539238]	[357.07394409 423.8132019 0.88692951]	[321.27218628 544.43695068 0.88302255]	[534.13244629 277.55569458 0.86108643]	[593.15234375 380.09857178 0.85956806]	[664.98016357 482.80255127 0.89204711]	[508.44647217 518.71655273 0.70467591]	[462.30706787 523.92962646 0.72046947]	[482.81835938 682.97296143 0.85994411]	[500.83010864 849.68658447 0.87059265]	[559.74810791 505.96157837 0.67425811]	[588.03796387 675.29248047 0.75679249]	[5.85377136e+02 6.46960266e+02 1.16105631e-01]	[441.74902344 195.38282776 0.94250929]	[469.99014282 193.01289368 0.88975513]	[418.61929321 195.45480347 0.9453823 ]	[485.34002686 195.44326782 0.7122997 ]	[5.87993103e+02 6.72716553e+02 1.21696427e-01]	[6.05979248e+02 6.67664612e+02 1.64709508e-01]	[0. 0. 0.]	[4.93119110e+02 8.95892700e+02 7.82951713e-01]	[4.80154999e+02 8.90796570e+02 7.69460559e-01]	[5.06014587e+02 8.57381592e+02 7.15534151e-01]
[457.10150146 213.33001709 0.8744182 ]	[459.79296875 292.88217163 0.88233769]	[385.3963623 298.24386597 0.79597211]	[357.09500122 434.02282715 0.86624157]	[333.95391846 549.51245117 0.84294248]	[529.04827881 277.54202271 0.86699581]	[593.19207764 377.67059326 0.85911024]	[667.44311523 480.29299927 0.9037683 ]	[508.46209717 518.71661377 0.70277834]	[462.33505249 523.95294189 0.71158093]	[482.83239746 682.96838379 0.8570621 ]	[500.82443237 849.66894531 0.86686003]	[559.72802734 505.93276978 0.67105091]	[590.54510498 672.65515137 0.75603622]	[5.85470276e+02 6.44464966e+02 1.21213272e-01]	[439.19958496 195.41693115 0.91780466]	[464.86737061 193.0032196 0.91518217]	[413.59552002 195.51031494 0.89278805]	[482.80166626 193.0211792 0.81545728]	[5.88022644e+02 6.70135254e+02 1.25387341e-01]	[6.06021240e+02 6.67547424e+02 1.64082959e-01]	[0. 0. 0.]	[4.93125519e+02 8.95887146e+02 7.79372931e-01]	[4.80162048e+02 8.90792419e+02 7.65144110e-01]	[5.06006561e+02 8.57360962e+02 7.11727977e-01]
[457.10095215 213.33123779 0.87467521]	[459.79217529 292.88491821 0.88291055]	[385.39358521 298.24475098 0.79586464]	[357.09182739 434.03155518 0.86779153]	[333.95217896 549.50970459 0.84322232]	[529.04937744 277.54165649 0.8671366 ]	[595.66210938 377.68554688 0.85906494]	[667.44250488 480.29351807 0.90413058]	[508.46282959 518.71478271 0.70290583]	[462.33807373 523.95037842 0.71236652]	[482.83132935 682.96563721 0.85672593]	[500.83267212 849.65618896 0.86908406]	[559.72747803 505.92977905 0.67178011]	[590.5435791 672.65264893 0.75610441]	[5.85468689e+02 6.44458191e+02 1.21304005e-01]	[439.19897461 195.41703796 0.91775864]	[464.86682129 193.00357056 0.91502184]	[413.59429932 195.50978088 0.892959 ]	[482.80151367 193.02087402 0.81808108]	[5.88023193e+02 6.70119019e+02 1.24639891e-01]	[6.06025757e+02 6.67531128e+02 1.63176879e-01]	[0. 0. 0.]	[4.93129639e+02 8.95886475e+02 7.79119134e-01]	[4.80165344e+02 8.90788147e+02 7.64228940e-01]	[5.06014771e+02 8.54913147e+02 7.13467598e-01]
[457.10137939 213.33374023 0.87525129]	[459.79345703 292.88616943 0.88245255]	[385.39523315 298.24685669 0.79628032]	[357.08926392 434.03512573 0.86876696]	[333.95214844 549.51452637 0.84249771]	[529.04876709 277.5383606 0.86779493]	[593.19329834 377.65591431 0.86062604]	[667.45330811 480.27362061 0.90417975]	[508.46624756 518.71655273 0.70369196]	[462.3364563 523.95013428 0.71335727]	[482.83654785 682.95294189 0.85572582]	[500.83639526 849.64984131 0.86983043]	[559.73443604 505.93371582 0.67337584]	[590.54248047 672.64575195 0.75798947]	[5.85466797e+02 6.44462708e+02 1.23021007e-01]	[439.19906616 195.41833496 0.91787398]	[464.86730957 193.00592041 0.91526866]	[413.59609985 195.5103302 0.89374375]	[482.80084229 193.02412415 0.82006109]	[5.88001709e+02 6.70116577e+02 1.26579538e-01]	[6.06011230e+02 6.67539001e+02 1.63312674e-01]	[0. 0. 0.]	[4.93129089e+02 8.95883362e+02 7.78599381e-01]	[4.80161011e+02 8.90784668e+02 7.63722658e-01]	[5.08451447e+02 8.54906128e+02 7.12753654e-01]
[454.54510498 213.32107544 0.85880208]	[459.7277832 292.92752075 0.88631487]	[385.31622314 300.69619751 0.80035812]	[357.10284424 434.11605835 0.87587851]	[336.5921936 549.48956299 0.88130713]	[528.98077393 277.53778076 0.87030667]	[593.16888428 377.6477356 0.860443 ]	[667.46929932 480.19580078 0.89658278]	[508.47854614 516.2008667 0.69650888]	[462.3666687 523.89904785 0.71981156]	[482.82983398 685.38415527 0.86217439]	[500.83370972 849.64660645 0.87011218]	[559.72137451 503.41903687 0.67411381]	[590.55664062 670.11334229 0.76861531]	[5.85464722e+02 6.44496704e+02 1.25564739e-01]	[439.0675354 195.41326904 0.90557247]	[462.37176514 193.00868225 0.93995893]	[411.03613281 195.56790161 0.88765126]	[480.32565308 193.01359558 0.79752994]	[5.85650085e+02 6.70064331e+02 1.25510767e-01]	[6.05999084e+02 6.67544678e+02 1.53463051e-01]	[0. 0. 0.]	[4.93117432e+02 8.95873840e+02 7.83041835e-01]	[4.80155670e+02 8.90777771e+02 7.66296148e-01]	[5.08456970e+02 8.54898560e+02 7.17148602e-01]
[454.54492188 213.32113647 0.85886055]	[459.72018433 292.92156982 0.88503832]	[385.31414795 300.69195557 0.80127162]	[357.10482788 434.12716675 0.87781858]	[336.59185791 547.06896973 0.88205642]	[526.54321289 277.53109741 0.87186331]	[593.15368652 377.64178467 0.8623544 ]	[667.46795654 480.18997192 0.89516306]	[508.47576904 516.19232178 0.69663262]	[462.35931396 523.89251709 0.72138399]	[482.82827759 685.38079834 0.86232847]	[500.83218384 849.64355469 0.86959112]	[559.72528076 503.40997314 0.67511129]	[590.55725098 670.10961914 0.76882595]	[5.85475403e+02 6.44500977e+02 1.30001217e-01]	[439.06765747 195.41296387 0.90570569]	[462.37176514 193.00839233 0.94020438]	[411.03872681 195.56936646 0.88703769]	[480.32565308 193.01303101 0.79585207]	[5.87994995e+02 6.70111511e+02 1.32046521e-01]	[6.05999451e+02 6.67558472e+02 1.62277192e-01]	[0. 0. 0.]	[4.93109192e+02 8.95880798e+02 7.80975163e-01]	[4.80151886e+02 8.90780823e+02 7.64008760e-01]	[5.08452118e+02 8.54888794e+02 7.17925787e-01]
[452.04580688 213.3518219 0.86355436]	[459.69488525 292.95339966 0.88734937]	[385.31005859 300.72787476 0.80055052]	[357.12249756 436.55133057 0.88056374]	[336.64486694 549.49017334 0.88001841]	[526.50579834 277.54492188 0.87296087]	[590.61077881 377.64199829 0.86294699]	[665.05273438 480.22039795 0.8980394 ]	[508.50100708 516.1862793 0.69589376]	[462.38214111 523.89056396 0.7179414 ]	[482.85595703 685.40997314 0.86775577]	[500.84817505 849.63659668 0.87226868]	[559.73553467 503.40283203 0.67881244]	[590.58178711 667.68463135 0.77177185]	[5.85459778e+02 6.44491272e+02 1.26682043e-01]	[436.65808105 195.45437622 0.90343982]	[462.33123779 195.36560059 0.94103158]	[410.94415283 195.58512878 0.88406485]	[480.25878906 193.00834656 0.74079108]	[5.87980652e+02 6.67756531e+02 1.34212166e-01]	[6.06004883e+02 6.67532349e+02 1.60394385e-01]	[0. 0. 0.]	[4.93124542e+02 8.95875732e+02 7.86692262e-01]	[4.80156921e+02 8.90774109e+02 7.71500528e-01]	[5.08462921e+02 8.54900635e+02 7.20138431e-01]
[452.04144287 213.37348938 0.86759508]	[459.68572998 292.94781494 0.88838738]	[385.31506348 300.73257446 0.79733455]	[357.14147949 434.03997803 0.87200344]	[336.65167236 547.01745605 0.8859483 ]	[526.47058105 277.53778076 0.88254797]	[588.04864502 377.5612793 0.87283409]	[664.94934082 480.19567871 0.88966835]	[508.5411377 518.68212891 0.69479477]	[462.39492798 523.93286133 0.71289378]	[482.85125732 685.4307251 0.87042773]	[500.84753418 849.65203857 0.87585425]	[559.76446533 503.43069458 0.67927754]	[590.61676025 670.09674072 0.76687324]	[5.85425720e+02 6.47004639e+02 1.14539117e-01]	[436.65441895 195.49205017 0.90025407]	[462.31225586 195.38648987 0.94263512]	[408.45556641 195.59712219 0.88054609]	[480.25848389 193.00294495 0.76813644]	[5.88000916e+02 6.70067200e+02 1.21663734e-01]	[6.06029480e+02 6.67540710e+02 1.46309882e-01]	[0. 0. 0.]	[4.95603546e+02 8.95856323e+02 7.89933741e-01]	[4.80169312e+02 8.90766052e+02 7.75913417e-01]	[5.08456177e+02 8.54905090e+02 7.23190784e-01]
[452.03405762 213.38357544 0.86829638]	[459.67205811 292.94473267 0.88438177]	[385.3031311 300.73806763 0.79801786]	[357.13238525 434.07333374 0.8746919 ]	[336.62451172 547.03735352 0.88079166]	[526.46075439 277.52331543 0.8829754 ]	[588.02087402 377.72286987 0.88669837]	[662.40344238 480.29644775 0.85871923]	[508.52090454 518.71813965 0.70482504]	[462.36889648 523.96380615 0.71340084]	[482.84609985 685.42706299 0.87672448]	[500.85272217 849.67285156 0.87781394]	[559.76727295 505.89862061 0.6828571 ]	[590.60827637 670.12664795 0.76919442]	[5.85411194e+02 6.47106140e+02 9.29580927e-02]	[436.65155029 195.50730896 0.8978197 ]	[462.30822754 195.40003967 0.94255197]	[408.46820068 195.60215759 0.87653697]	[480.26150513 193.0065918 0.76475823]	[5.85574768e+02 6.67776978e+02 1.02017872e-01]	[6.06027222e+02 6.67582336e+02 1.14787623e-01]	[0. 0. 0.]	[4.95618042e+02 8.95847290e+02 7.94318020e-01]	[4.80177582e+02 8.90762512e+02 7.81230390e-01]	[5.08466003e+02 8.54916687e+02 7.26200759e-01]
[452.0461731 213.3684082 0.86552143]	[459.67495728 292.94259644 0.88611084]	[385.3102417 300.74029541 0.79722035]	[357.12374878 431.52172852 0.86728793]	[336.61450195 547.03137207 0.88220036]	[526.45758057 277.52651978 0.88488948]	[585.55999756 377.73510742 0.90847617]	[662.37115479 480.27157593 0.85113776]	[508.51568604 518.70050049 0.70379472]	[462.37008667 523.94683838 0.7147702 ]	[482.8475647 685.42327881 0.87516069]	[500.85290527 849.66638184 0.87827754]	[559.75299072 505.88241577 0.68298584]	[590.59869385 670.13189697 0.76734608]	[5.85405334e+02 6.47100647e+02 9.78633165e-02]	[436.66992188 195.48464966 0.90088922]	[462.32180786 195.3860321 0.94156945]	[410.96731567 195.60153198 0.87762481]	[480.28158569 193.01976013 0.78790253]	[5.85572083e+02 6.67788086e+02 1.05130576e-01]	[6.06021912e+02 6.67588196e+02 1.19528137e-01]	[0. 0. 0.]	[4.95618103e+02 8.95848389e+02 7.94387341e-01]	[4.80178864e+02 8.90760803e+02 7.81402946e-01]	[5.08464081e+02 8.54904541e+02 7.27264941e-01]
[452.06246948 213.37306213 0.86537045]	[459.68649292 292.94818115 0.88900614]	[385.31677246 300.73937988 0.79501605]	[357.11627197 428.96151733 0.86736274]	[336.51281738 549.58514404 0.86827302]	[526.4654541 277.53973389 0.88516968]	[585.54650879 380.1583252 0.90977538]	[659.81329346 482.78173828 0.83767772]	[508.51919556 518.70324707 0.70488328]	[462.36230469 523.94549561 0.71788049]	[482.84973145 685.41815186 0.87431133]	[500.85162354 849.6618042 0.87616324]	[559.76818848 505.89334106 0.68411493]	[590.57128906 675.21716309 0.74440676]	[5.82941650e+02 6.49653870e+02 8.09001699e-02]	[436.68273926 195.4777832 0.90201473]	[462.3338623 195.38032532 0.94090194]	[410.98886108 195.58757019 0.88278419]	[480.30258179 193.02726746 0.81935322]	[5.85420898e+02 6.72635376e+02 9.90108699e-02]	[6.05899353e+02 6.70082642e+02 9.64868218e-02]	[0. 0. 0.]	[4.95617493e+02 8.95845520e+02 7.92996705e-01]	[4.80175049e+02 8.90760803e+02 7.78868079e-01]	[5.08466553e+02 8.54905640e+02 7.25622833e-01]
[452.08047485 213.3886261 0.86703914]	[459.66925049 292.95074463 0.88576543]	[385.29205322 300.73480225 0.79985595]	[357.13442993 426.43057251 0.8763572 ]	[336.47457886 552.06518555 0.86064959]	[526.45373535 277.54623413 0.88550192]	[585.50238037 380.14398193 0.91703475]	[657.26116943 482.83837891 0.83544749]	[508.50860596 518.71057129 0.70728976]	[462.36099243 523.94378662 0.71993202]	[482.8508606 685.40283203 0.87270916]	[500.85128784 849.65594482 0.87657791]	[559.76342773 505.90829468 0.68334758]	[590.54626465 672.72106934 0.75384545]	[5.82953918e+02 6.52155151e+02 8.39981735e-02]	[436.69519043 195.48970032 0.90007669]	[462.34274292 195.38993835 0.93903875]	[411.00524902 195.58500671 0.88221598]	[480.30636597 193.03536987 0.82434046]	[5.85385559e+02 6.70259644e+02 9.69244838e-02]	[6.05888428e+02 6.70090149e+02 9.22866538e-02]	[0. 0. 0.]	[4.93126434e+02 8.95854919e+02 7.89381921e-01]	[4.80153534e+02 8.90759338e+02 7.74029493e-01]	[5.08470245e+02 8.54890320e+02 7.27806866e-01]
[454.53594971 213.39306641 0.86772114]	[459.67004395 292.94958496 0.88570803]	[385.29275513 300.73135376 0.80028236]	[357.11260986 428.95831299 0.86618108]	[336.44830322 552.07818604 0.85417062]	[526.456604 277.54766846 0.88494879]	[585.46398926 380.11743164 0.91968781]	[652.18518066 482.78207397 0.84613431]	[508.49868774 518.71862793 0.70973229]	[462.35418701 523.94116211 0.72049195]	[482.85269165 685.38519287 0.86940008]	[500.84136963 849.66357422 0.87454367]	[559.75640869 505.9335022 0.68019271]	[590.55474854 675.21746826 0.74899626]	[5.82945251e+02 6.54698669e+02 9.08294991e-02]	[439.06872559 195.49533081 0.89934438]	[462.34896851 195.39292908 0.93793666]	[411.02859497 195.58056641 0.88173437]	[480.32162476 195.37124634 0.83058453]	[5.85381287e+02 6.72741272e+02 1.05018236e-01]	[6.03530884e+02 6.72637573e+02 9.93632972e-02]	[0. 0. 0.]	[4.93123016e+02 8.95840759e+02 7.93006361e-01]	[4.80150360e+02 8.90752991e+02 7.77074516e-01]	[5.08457123e+02 8.54907288e+02 7.25317121e-01]
[454.55862427 213.3992157 0.87050736]	[459.6875 292.95788574 0.88899088]	[385.32327271 300.72344971 0.79731458]	[357.10775757 431.48638916 0.8653996 ]	[334.05136108 554.62371826 0.84477621]	[526.47149658 277.55773926 0.88299501]	[585.47351074 380.14648438 0.91919672]	[652.13287354 482.76138306 0.85233575]	[508.4906311 518.70196533 0.70774233]	[462.35339355 523.92871094 0.72011119]	[482.86312866 685.39849854 0.86724645]	[500.85351562 849.65252686 0.87568879]	[559.74206543 505.91177368 0.67892534]	[590.55511475 675.26647949 0.74528056]	[5.82962463e+02 6.52166382e+02 9.10269991e-02]	[439.08590698 195.50860596 0.90009987]	[462.35586548 195.4025116 0.93633622]	[411.03421021 195.57038879 0.88260812]	[480.33007812 193.03541565 0.83799893]	[5.85412781e+02 6.75232422e+02 1.07829161e-01]	[6.03548889e+02 6.72656677e+02 1.05005592e-01]	[0. 0. 0.]	[4.93136322e+02 8.95855530e+02 7.92210400e-01]	[4.80162201e+02 8.90759216e+02 7.77378917e-01]	[5.08471283e+02 8.54901733e+02 7.25725472e-01]
[454.56765747 213.40788269 0.87306273]	[459.70233154 292.95269775 0.88859755]	[385.35018921 300.70785522 0.79684925]	[357.12719727 428.97241211 0.86827266]	[334.02362061 552.1472168 0.83920491]	[526.48034668 277.55963135 0.88161433]	[585.48571777 380.16870117 0.9175579 ]	[652.12194824 482.78948975 0.85407591]	[508.50820923 518.72705078 0.7065739 ]	[462.37268066 523.95428467 0.71280444]	[482.90106201 685.46173096 0.8720572 ]	[500.85635376 849.63995361 0.87318814]	[559.75256348 505.93817139 0.6779623 ]	[588.12103271 675.27282715 0.74811018]	[5.82968079e+02 6.49643433e+02 1.00989655e-01]	[439.08984375 195.51937866 0.90134794]	[462.36178589 195.40727234 0.93681383]	[411.03375244 195.5834198 0.88278866]	[480.33477783 195.37004089 0.82940006]	[5.85431519e+02 6.75265686e+02 1.22971199e-01]	[6.03528748e+02 6.72638550e+02 1.22806273e-01]	[0. 0. 0.]	[4.93131195e+02 8.95859436e+02 7.96664953e-01]	[4.80156769e+02 8.90761719e+02 7.80305266e-01]	[5.08475403e+02 8.54897949e+02 7.27754176e-01]
[454.56222534 213.40280151 0.87169898]	[459.71603394 292.93997192 0.88758028]	[385.3793335 300.69741821 0.79400533]	[357.12228394 428.98898315 0.86945748]	[333.95349121 552.11914062 0.83182323]	[526.48883057 277.55169678 0.88219428]	[585.50726318 380.18212891 0.91503519]	[652.12652588 482.80172729 0.85101229]	[508.53518677 518.76495361 0.70360816]	[462.41638184 526.41009521 0.70228887]	[482.90942383 685.43572998 0.8709203 ]	[500.85415649 849.66192627 0.87489635]	[559.76959229 505.97531128 0.67618966]	[588.09686279 677.81561279 0.75196028]	[5.82953918e+02 6.52157227e+02 9.00848210e-02]	[439.09164429 195.51515198 0.8983534 ]	[462.3678894 195.40751648 0.93348008]	[413.51922607 195.59133911 0.88299584]	[480.37097168 195.38539124 0.86143136]	[5.85371033e+02 6.75286926e+02 1.05712920e-01]	[6.03513916e+02 6.70187866e+02 1.00798488e-01]	[0. 0. 0.]	[4.95602325e+02 8.95881714e+02 7.95152247e-01]	[4.80169464e+02 8.90784912e+02 7.80761838e-01]	[5.08457275e+02 8.54920593e+02 7.21526146e-01]
[454.6270752 213.41957092 0.88132572]	[459.72753906 292.93014526 0.8859157 ]	[385.38485718 300.69473267 0.79129595]	[357.10940552 431.4758606 0.8678171 ]	[331.49829102 552.14471436 0.82435143]	[526.503479 277.54595947 0.87955016]	[585.51379395 380.20962524 0.9109149 ]	[652.15496826 482.83050537 0.84577739]	[511.00549316 518.78741455 0.7009238 ]	[462.42074585 526.42132568 0.70015115]	[482.89883423 685.4418335 0.87033051]	[500.85183716 849.65478516 0.8737675 ]	[559.80755615 508.44995117 0.67890912]	[588.09832764 677.85534668 0.74799448]	[5.82953186e+02 6.57261414e+02 8.04786161e-02]	[439.13342285 195.54388428 0.90375334]	[462.41027832 195.42610168 0.92665946]	[413.55062866 195.61334229 0.87968332]	[482.70950317 195.40164185 0.84196609]	[5.85372925e+02 6.77853394e+02 1.00205518e-01]	[6.03522644e+02 6.75217163e+02 9.01241601e-02]	[0. 0. 0.]	[4.95603455e+02 8.95863831e+02 7.94986248e-01]	[4.80168304e+02 8.90770447e+02 7.78938651e-01]	[5.08451447e+02 8.54911682e+02 7.17222750e-01]
[457.10360718 213.43603516 0.88918734]	[459.76507568 292.93533325 0.88683891]	[387.87786865 300.68374634 0.78788698]	[357.10070801 431.47369385 0.86566019]	[331.42446899 552.07287598 0.81976336]	[528.96691895 277.55371094 0.87236726]	[585.52386475 380.22921753 0.90525502]	[652.17156982 482.88973999 0.83823484]	[511.00863647 518.77459717 0.70178235]	[462.40933228 523.96673584 0.70242006]	[482.9046936 685.44458008 0.86954725]	[500.84793091 849.6473999 0.87136036]	[559.81359863 508.44692993 0.68103695]	[588.07745361 680.37341309 0.75638729]	[5.82919189e+02 6.57311340e+02 9.44118872e-02]	[439.19100952 195.55889893 0.90961492]	[464.84860229 195.43266296 0.91454446]	[413.60296631 197.9977417 0.879852 ]	[482.76083374 195.4125061 0.76928329]	[5.85322144e+02 6.82916443e+02 1.23339213e-01]	[6.03408691e+02 6.77836731e+02 1.07429512e-01]	[0. 0. 0.]	[4.93132446e+02 8.95879944e+02 7.92975426e-01]	[4.80160522e+02 8.90776855e+02 7.77310550e-01]	[5.08450500e+02 8.54909424e+02 7.17389524e-01]
[457.103302 213.43426514 0.88943321]	[459.75912476 292.93551636 0.88664603]	[387.88082886 300.68441772 0.78829074]	[357.10656738 429.00430298 0.86468178]	[331.42282104 552.07452393 0.81949371]	[526.53778076 277.55523682 0.87284791]	[585.52288818 380.22341919 0.90476191]	[652.16241455 482.88571167 0.83885843]	[511.00906372 518.77923584 0.70210606]	[462.40817261 523.9708252 0.70222771]	[482.91467285 685.45220947 0.86993217]	[500.84265137 849.66333008 0.8731361 ]	[559.81573486 508.45227051 0.68084913]	[588.07965088 680.37097168 0.75616562]	[5.82927063e+02 6.57316162e+02 9.65349078e-02]	[439.19192505 195.5579071 0.910218 ]	[464.84890747 195.43258667 0.91493016]	[416.01641846 198.00221252 0.87944061]	[482.76000977 195.4172821 0.76653785]	[5.85337463e+02 6.82905029e+02 1.27303377e-01]	[6.03415161e+02 6.77819763e+02 1.13228180e-01]	[0. 0. 0.]	[4.93138214e+02 8.95886475e+02 7.93687165e-01]	[4.80160828e+02 8.90785156e+02 7.77669787e-01]	[5.06002594e+02 8.54922180e+02 7.20666170e-01]
[457.13531494 213.44108582 0.89533883]	[459.7800293 292.93435669 0.8858704 ]	[387.90466309 300.69110107 0.78883368]	[357.08074951 431.48013306 0.86163497]	[326.3548584 547.06182861 0.82603306]	[528.98956299 277.55023193 0.87104768]	[585.52276611 380.2109375 0.90594953]	[652.18457031 482.91470337 0.83582819]	[508.53955078 521.2331543 0.7094605 ]	[462.38800049 526.44104004 0.70261526]	[482.89712524 685.44256592 0.87086231]	[500.83551025 849.65478516 0.87110049]	[559.79595947 508.50405884 0.67692113]	[588.0411377 682.88134766 0.77474779]	[5.82874084e+02 6.67529907e+02 7.74130747e-02]	[439.24087524 195.56983948 0.91283482]	[464.88391113 195.45753479 0.90918916]	[416.07980347 195.63690186 0.8927424 ]	[482.77737427 195.45750427 0.7606234 ]	[5.85325806e+02 6.85375488e+02 9.36473534e-02]	[6.03459412e+02 6.80381226e+02 7.81556815e-02]	[0. 0. 0.]	[4.93132263e+02 8.95879822e+02 7.94637799e-01]	[4.80153961e+02 8.90781555e+02 7.76682019e-01]	[5.06002228e+02 8.54921936e+02 7.18418300e-01]
[457.17144775 213.46478271 0.90242958]	[459.81448364 292.94094849 0.8866846 ]	[390.42041016 300.66061401 0.79061776]	[357.05664062 431.49307251 0.85988045]	[321.25195312 546.96057129 0.86838847]	[529.02258301 277.57611084 0.86757022]	[585.49414062 380.16931152 0.9159264 ]	[654.69598389 482.97033691 0.82459289]	[511.01791382 521.21179199 0.70299125]	[462.40606689 523.9677124 0.7036013 ]	[482.89874268 685.41113281 0.86885846]	[500.84402466 849.6618042 0.87404197]	[559.81195068 508.48370361 0.67785943]	[585.58044434 685.3772583 0.81667161]	[5.82843811e+02 6.65021484e+02 9.27239060e-02]	[439.29342651 195.59721375 0.91392004]	[464.91513062 195.50169373 0.89724481]	[416.12994385 195.6383667 0.90394473]	[482.80258179 195.47802734 0.76780081]	[5.82874146e+02 6.85526245e+02 1.33274570e-01]	[6.00886719e+02 6.82941895e+02 1.04726650e-01]	[0. 0. 0.]	[4.95615479e+02 8.95882446e+02 7.93451309e-01]	[4.80171173e+02 8.90785767e+02 7.78600693e-01]	[5.08467804e+02 8.54928528e+02 7.19620645e-01]
[459.62014771 213.44741821 0.91091591]	[459.83630371 292.9380188 0.8837347 ]	[390.43563843 300.63235474 0.79395783]	[357.04196167 428.92312622 0.85853869]	[318.76504517 546.98986816 0.87695968]	[529.0748291 277.59237671 0.85813445]	[585.51904297 380.26089478 0.90676117]	[654.71417236 485.35684204 0.82256311]	[511.05984497 521.25646973 0.70171428]	[464.82330322 526.4588623 0.69114113]	[482.8927002 685.40740967 0.87092865]	[500.84124756 849.66894531 0.87507915]	[562.23223877 511.01361084 0.67912769]	[585.53637695 685.42315674 0.82868731]	[5.82850159e+02 6.62408386e+02 1.05628982e-01]	[441.69723511 195.58772278 0.92424035]	[467.44125366 195.48968506 0.89389646]	[418.550354 198.00709534 0.9073869 ]	[482.83813477 195.51670837 0.6185174 ]	[5.82819580e+02 6.85535828e+02 1.33205131e-01]	[6.00818054e+02 6.82904541e+02 1.01935223e-01]	[0. 0. 0.]	[4.95616730e+02 8.95880249e+02 7.95729697e-01]	[4.80167511e+02 8.90786804e+02 7.80186832e-01]	[5.08470551e+02 8.57365417e+02 7.19505191e-01]
[459.69476318 213.49301147 0.92749745]	[462.23724365 292.96835327 0.88895661]	[392.97479248 300.64230347 0.79464012]	[354.57385254 426.35720825 0.84022021]	[316.07995605 544.35876465 0.90703911]	[531.62438965 277.61486816 0.85677284]	[585.55224609 380.28439331 0.89634174]	[652.2288208 485.34838867 0.82368672]	[511.06100464 521.28692627 0.70620477]	[464.83132935 526.46746826 0.69104898]	[482.90740967 685.42071533 0.87093973]	[500.83966064 849.66705322 0.87553453]	[562.23779297 511.0585022 0.68395835]	[585.49145508 685.49639893 0.83151215]	[5.82876038e+02 6.59827271e+02 1.23392031e-01]	[441.78067017 195.6131897 0.91860783]	[470.00991821 195.53759766 0.8798607 ]	[418.63174438 195.62445068 0.93145704]	[482.97039795 195.51853943 0.6820364 ]	[5.82773804e+02 6.87998291e+02 1.50623694e-01]	[6.00744995e+02 6.85404663e+02 1.16134897e-01]	[0. 0. 0.]	[4.95623627e+02 8.95881836e+02 7.97805190e-01]	[4.80173676e+02 8.90788025e+02 7.81109333e-01]	[5.08463593e+02 8.57363464e+02 7.22132862e-01]
[459.71557617 213.51693726 0.92956126]	[462.27001953 292.98953247 0.89339012]	[392.99526978 300.66183472 0.79294217]	[354.44918823 426.40997314 0.81964958]	[313.54486084 544.45294189 0.87561834]	[534.168396 277.63183594 0.85789031]	[585.53869629 380.27365112 0.90106863]	[654.69189453 485.40133667 0.81377435]	[511.05123901 521.28930664 0.70562029]	[464.82540894 526.47033691 0.69371516]	[482.91815186 685.45306396 0.87282151]	[500.84762573 849.68060303 0.87782067]	[562.23583984 511.06924438 0.68248153]	[585.44659424 685.48986816 0.84015977]	[5.77749512e+02 6.67553528e+02 1.53406233e-01]	[441.81762695 195.63406372 0.91155541]	[470.04537964 195.57144165 0.87594485]	[418.69958496 195.62329102 0.9467988 ]	[485.35992432 195.49398804 0.67935258]	[5.80217407e+02 6.88241577e+02 1.89447328e-01]	[5.88036011e+02 6.88102173e+02 1.60759047e-01]	[0. 0. 0.]	[4.95619415e+02 8.95901489e+02 7.92968810e-01]	[4.80174072e+02 8.90798157e+02 7.78974771e-01]	[5.08465424e+02 8.57372314e+02 7.26658940e-01]
[459.74200439 215.90419006 0.93460351]	[462.29922485 293.0005188 0.89484465]	[393.01983643 300.65386963 0.79634529]	[349.41723633 426.37457275 0.81800628]	[305.85345459 544.41424561 0.84634006]	[536.68560791 277.66168213 0.85919839]	[585.59228516 380.32348633 0.88020748]	[654.73266602 485.44055176 0.80761671]	[511.04705811 521.28265381 0.70487952]	[462.44030762 526.44683838 0.69610739]	[482.91799927 685.45697021 0.87318373]	[500.85012817 849.66998291 0.87539947]	[562.22814941 511.07507324 0.67888337]	[585.39245605 685.47613525 0.84782177]	[5.75224304e+02 6.70145569e+02 1.66312873e-01]	[441.83291626 198.07138062 0.90231794]	[472.53564453 195.63725281 0.86426568]	[418.76095581 195.62316895 0.95723999]	[485.39157104 195.4634552 0.75605273]	[5.77747986e+02 6.90739746e+02 1.69357061e-01]	[5.85495483e+02 6.93168823e+02 1.51571661e-01]	[0. 0. 0.]	[4.95614990e+02 8.95916626e+02 7.84202278e-01]	[4.80174866e+02 8.90805115e+02 7.71966934e-01]	[5.08463226e+02 8.54927002e+02 7.26292491e-01]
[459.75714111 215.96359253 0.93555307]	[462.32879639 292.99908447 0.89106327]	[393.05371094 300.64071655 0.79707432]	[344.33508301 426.37002563 0.81669044]	[300.70541382 541.81762695 0.87710959]	[536.70556641 277.67904663 0.85591656]	[588.0625 382.7618103 0.85846853]	[657.28106689 485.48693848 0.80139494]	[511.04187012 521.27404785 0.70293468]	[462.43029785 526.43286133 0.69771808]	[482.93276978 685.45703125 0.86984944]	[500.84539795 849.67547607 0.87520349]	[562.22131348 511.06488037 0.67665505]	[585.3503418 685.54162598 0.85004401]	[5.70100037e+02 6.75279724e+02 1.82447404e-01]	[441.84451294 198.15576172 0.8879894 ]	[472.53286743 198.06774902 0.85389364]	[418.7951355 198.00798035 0.94320512]	[485.41516113 195.45513916 0.79887187]	[5.70058228e+02 7.00862122e+02 1.79568812e-01]	[5.82962097e+02 6.98313354e+02 1.70606956e-01]	[0. 0. 0.]	[4.95612732e+02 8.95911987e+02 7.84498751e-01]	[4.80173340e+02 8.90801819e+02 7.74230003e-01]	[5.08450867e+02 8.54934631e+02 7.26716936e-01]
[459.81219482 216.03970337 0.93461055]	[462.37991333 293.00192261 0.88936102]	[395.51358032 300.63378906 0.80497867]	[344.2550354 423.84191895 0.84367549]	[298.16592407 541.80444336 0.90518659]	[539.18835449 277.69232178 0.86008137]	[588.07427979 382.79537964 0.8543545 ]	[659.79260254 487.92623901 0.80055261]	[511.04840088 521.30834961 0.70485216]	[462.42779541 526.46044922 0.6984278 ]	[482.95178223 685.44421387 0.866732 ]	[500.85040283 849.69018555 0.87812912]	[562.24163818 513.59466553 0.68550992]	[582.98486328 685.50909424 0.84684592]	[5.70093628e+02 6.70114746e+02 2.38052249e-01]	[441.88851929 200.63935852 0.87814635]	[475.10232544 198.13041687 0.85802907]	[418.80743408 198.06069946 0.93452412]	[487.91921997 195.48457336 0.73053634]	[5.77768982e+02 6.90635559e+02 2.06783921e-01]	[5.85557251e+02 6.88084290e+02 2.20295683e-01]	[0. 0. 0.]	[4.95615784e+02 8.95909424e+02 7.85966218e-01]	[4.80179291e+02 8.90799866e+02 7.76188552e-01]	[5.08446106e+02 8.57367920e+02 7.33536661e-01]
[459.80764771 216.13793945 0.91959018]	[462.43035889 292.9822998 0.88030112]	[395.58053589 298.20425415 0.81870657]	[344.2460022 421.31057739 0.86490911]	[298.02664185 539.29754639 0.87380236]	[539.2567749 277.71878052 0.86303133]	[590.57476807 382.85848999 0.8332659 ]	[659.79919434 487.96084595 0.79927462]	[511.01376343 521.3112793 0.7068451 ]	[462.41064453 526.45361328 0.70142847]	[482.94134521 685.44622803 0.86439419]	[500.85321045 849.71221924 0.8783102 ]	[562.22955322 513.60455322 0.68571717]	[582.93084717 685.51538086 0.83822244]	[5.67453857e+02 6.75268677e+02 3.03105950e-01]	[441.90103149 203.19665527 0.86392337]	[475.11221313 200.65846252 0.84849864]	[421.19351196 198.07698059 0.92887837]	[487.96600342 195.49775696 0.74963993]	[5.64968811e+02 7.11138062e+02 2.48378739e-01]	[5.85382690e+02 6.93239624e+02 2.52819151e-01]	[0. 0. 0.]	[4.95609436e+02 8.95913025e+02 7.85079658e-01]	[4.80175079e+02 8.90803223e+02 7.76681006e-01]	[5.08449829e+02 8.57406250e+02 7.32079923e-01]
[462.20657349 218.62252808 0.90799749]	[464.82635498 295.40335083 0.88460481]	[395.5944519 298.22427368 0.82138073]	[341.66702271 423.77139282 0.88513768]	[295.51889038 539.23687744 0.87448138]	[539.29223633 280.13900757 0.8561781 ]	[590.57025146 382.87145996 0.83202541]	[659.87750244 487.96618652 0.80335903]	[511.02514648 521.36346436 0.70509541]	[464.82778931 528.98413086 0.68896329]	[482.94967651 685.52532959 0.86546701]	[500.85375977 849.7520752 0.8773098 ]	[562.23254395 516.12945557 0.68640655]	[582.83612061 685.54364014 0.84283268]	[5.64951782e+02 6.77783508e+02 3.41027856e-01]	[444.3288269 205.77880859 0.8607893 ]	[477.62393188 203.22848511 0.85761887]	[421.22930908 198.1000824 0.91961205]	[490.5065918 195.51051331 0.71976292]	[5.64838074e+02 7.11152710e+02 2.77379602e-01]	[5.80357971e+02 6.98401794e+02 2.53396183e-01]	[0. 0. 0.]	[4.95623901e+02 8.95912598e+02 7.89701045e-01]	[4.80188446e+02 8.90807983e+02 7.84901023e-01]	[5.06005768e+02 8.57453918e+02 7.33239293e-01]
[462.22668457 218.66853333 0.89998221]	[464.84811401 295.447052 0.89105672]	[395.60934448 300.63262939 0.82083625]	[339.26748657 421.36776733 0.9029789 ]	[292.93179321 539.25714111 0.84719539]	[541.70178223 280.16812134 0.85565442]	[590.61029053 385.29849243 0.82537711]	[662.35144043 488.0015564 0.80943352]	[511.01171875 523.80560303 0.70536017]	[462.4274292 529.01293945 0.68867189]	[482.95001221 685.49401855 0.85942078]	[500.86633301 849.78881836 0.87783074]	[562.22460938 516.15570068 0.68626338]	[582.79266357 685.5737915 0.83647919]	[5.64921997e+02 6.77770630e+02 3.86060864e-01]	[444.36764526 208.26164246 0.85267973]	[477.66796875 205.72866821 0.86558235]	[421.27438354 198.13513184 0.90658998]	[490.55334473 195.54598999 0.6720795 ]	[5.62268372e+02 7.24026978e+02 3.13690513e-01]	[5.65005188e+02 7.18885986e+02 2.73953259e-01]	[0. 0. 0.]	[4.95606079e+02 8.95936584e+02 7.86811531e-01]	[4.80181244e+02 8.90819702e+02 7.86420107e-01]	[5.08450378e+02 8.59951233e+02 7.26677477e-01]
[462.27249146 221.18862915 0.89013296]	[464.86721802 295.44229126 0.88849294]	[395.62841797 300.62530518 0.82544219]	[339.2121582 421.32476807 0.92341149]	[290.36987305 539.16925049 0.81728107]	[541.71875 280.1741333 0.85727865]	[590.63665771 385.32669067 0.81757653]	[662.37530518 488.01599121 0.81277144]	[511.00714111 523.82012939 0.70818406]	[462.43640137 529.02294922 0.68970048]	[482.94992065 685.46313477 0.85644186]	[500.86547852 849.79602051 0.87732518]	[559.84417725 516.17901611 0.68470263]	[580.35882568 687.98284912 0.8269012 ]	[5.64883362e+02 6.75209778e+02 3.58562112e-01]	[446.86471558 210.78604126 0.85019314]	[477.71575928 208.26815796 0.87912565]	[421.35043335 200.6365509 0.89322287]	[493.07333374 195.62501526 0.65758884]	[5.62250977e+02 7.26488708e+02 2.86529064e-01]	[5.64931396e+02 7.21419312e+02 2.55540967e-01]	[0. 0. 0.]	[4.95635712e+02 8.95945679e+02 7.86626101e-01]	[4.80203247e+02 8.90828674e+02 7.83899546e-01]	[5.06015930e+02 8.59959351e+02 7.25313783e-01]
[462.29354858 223.67550659 0.88724607]	[464.89764404 295.42861938 0.88253772]	[398.03179932 298.23522949 0.82804954]	[339.17349243 421.29077148 0.93026155]	[285.30682373 536.66094971 0.80809605]	[541.74963379 280.17669678 0.86237556]	[593.1618042 385.36157227 0.80496353]	[662.39013672 487.98410034 0.81807595]	[508.52819824 523.83978271 0.7147854 ]	[462.40679932 529.0604248 0.69196379]	[482.94433594 685.46893311 0.86042821]	[500.87127686 852.18536377 0.87960231]	[559.81994629 516.2121582 0.68415844]	[580.27709961 687.96911621 0.82342923]	[5.64874207e+02 6.77788452e+02 3.66520584e-01]	[446.89956665 210.82925415 0.85442781]	[477.73147583 208.31204224 0.88560069]	[421.38067627 200.61683655 0.88542771]	[493.13391113 195.60696411 0.70853078]	[5.62378601e+02 7.16296631e+02 2.57671982e-01]	[5.70078552e+02 7.08644348e+02 2.28160664e-01]	[0. 0. 0.]	[4.95620636e+02 8.95943542e+02 7.87485957e-01]	[4.80193970e+02 8.90825806e+02 7.87061334e-01]	[5.08443756e+02 8.59990967e+02 7.26275980e-01]
[462.28924561 226.26049805 0.88520706]	[464.90988159 295.41146851 0.88023448]	[398.03634644 298.21951294 0.83219564]	[339.14938354 421.21658325 0.92603493]	[282.76849365 531.58721924 0.8078627 ]	[541.77215576 280.15496826 0.86909223]	[595.68597412 387.89089966 0.804878 ]	[662.44543457 490.50848389 0.82089716]	[508.484375 523.83435059 0.72035438]	[462.37854004 529.06072998 0.69420022]	[482.91494751 685.48809814 0.86452091]	[500.86010742 849.8026123 0.87685871]	[559.78594971 516.20318604 0.68187535]	[577.7565918 685.60040283 0.81182659]	[5.64893311e+02 6.77829163e+02 3.81357551e-01]	[446.93103027 210.90255737 0.85912764]	[477.73431396 210.84239197 0.89793783]	[421.40817261 200.62091064 0.87858653]	[495.60794067 198.03843689 0.73289669]	[5.62356140e+02 7.18869690e+02 2.61728853e-01]	[5.67500549e+02 7.13706238e+02 2.33769149e-01]	[5.67543884e+02 6.82854919e+02 2.93234915e-01]	[4.95632843e+02 8.95935303e+02 7.87004888e-01]	[4.80204712e+02 8.90823181e+02 7.86729455e-01]	[5.06000763e+02 8.59966003e+02 7.26349950e-01]
[462.29263306 226.26065063 0.88464218]	[464.91131592 295.41619873 0.88170201]	[398.04373169 298.22949219 0.83197641]	[339.14761353 421.21920776 0.92630607]	[282.7711792 531.58416748 0.80828953]	[541.77459717 280.15603638 0.86901271]	[595.6953125 387.90905762 0.80520552]	[662.45025635 490.50021362 0.82081622]	[508.48342896 523.83770752 0.72078675]	[462.39248657 531.54107666 0.69405049]	[482.91711426 685.49298096 0.86449713]	[500.86380005 852.17443848 0.87713778]	[559.78131104 516.20593262 0.68127823]	[577.76184082 685.59899902 0.81194508]	[5.64898132e+02 6.77827332e+02 3.88139278e-01]	[446.93423462 210.90270996 0.85889685]	[477.737854 210.84161377 0.89817846]	[421.40829468 200.62754822 0.87698722]	[495.62496948 198.02894592 0.73663926]	[5.62356018e+02 7.18886169e+02 2.61909813e-01]	[5.67500610e+02 7.13720093e+02 2.34602973e-01]	[5.67539368e+02 6.82844910e+02 2.96551883e-01]	[4.95640411e+02 8.95939697e+02 7.87250280e-01]	[4.80210083e+02 8.90825317e+02 7.86361814e-01]	[5.06000916e+02 8.59970337e+02 7.25710869e-01]
[462.29437256 228.79174805 0.89180386]	[464.92288208 295.41320801 0.87918484]	[398.04666138 298.21066284 0.83417094]	[339.15664673 421.1711731 0.92596769]	[280.20303345 531.57788086 0.82849842]	[541.78082275 280.16662598 0.86783695]	[595.70666504 387.88217163 0.80639178]	[664.85369873 490.50354004 0.82353348]	[508.47360229 523.83728027 0.72042006]	[462.36743164 529.06286621 0.69554532]	[482.87979126 685.4744873 0.86976123]	[500.86489868 852.17108154 0.87859905]	[559.7767334 518.66998291 0.67876035]	[575.22912598 685.61676025 0.80644786]	[5.64905640e+02 6.75248352e+02 3.25100213e-01]	[446.96179199 213.32424927 0.86586922]	[480.12088013 210.92172241 0.90858161]	[423.77755737 200.67022705 0.86937028]	[495.6668396 198.08969116 0.7288357 ]	[5.62480103e+02 7.11184265e+02 2.24620774e-01]	[5.82821777e+02 6.93225464e+02 2.22147048e-01]	[0. 0. 0.]	[4.95625763e+02 8.95927124e+02 7.89324224e-01]	[4.80197327e+02 8.90816223e+02 7.87870049e-01]	[5.06009003e+02 8.59972900e+02 7.22393692e-01]
[462.2878418 231.2953949 0.9072274]	[464.94995117 295.4197998 0.87545598]	[398.05935669 298.2076416 0.83866864]	[339.13980103 421.15209961 0.92533088]	[277.70120239 531.53057861 0.84106064]	[541.80615234 280.18240356 0.8661204 ]	[595.7199707 387.90063477 0.80768126]	[664.86175537 488.00869751 0.82876706]	[508.47821045 523.84753418 0.71789664]	[462.3755188 531.55395508 0.69237936]	[482.87213135 685.46124268 0.87019193]	[500.85720825 849.80249023 0.87738848]	[559.78192139 518.68536377 0.67970562]	[575.18548584 685.61755371 0.80834079]	[5.64912598e+02 6.72657593e+02 2.99636126e-01]	[446.9586792 213.38874817 0.87387729]	[480.13442993 213.3380127 0.91988361]	[423.79342651 203.16824341 0.86535138]	[495.65380859 200.57356262 0.66918868]	[5.64854248e+02 7.08603577e+02 1.89909801e-01]	[0. 0. 0.]	[0. 0. 0.]	[4.95626892e+02 8.95911987e+02 7.90797949e-01]	[4.80198608e+02 8.90806519e+02 7.87470102e-01]	[5.06008057e+02 8.59970520e+02 7.23182440e-01]
[462.30267334 233.84687805 0.94382209]	[467.40100098 295.42718506 0.87682235]	[398.11477661 298.20410156 0.84886318]	[339.12948608 418.66195679 0.91956306]	[277.62762451 523.99658203 0.87757695]	[541.82556152 280.20874023 0.86303228]	[598.22845459 387.86999512 0.80955374]	[665.03118896 490.51000977 0.84902036]	[508.45666504 523.87579346 0.71687639]	[462.35726929 531.59484863 0.69257307]	[482.868927 685.5881958 0.87452286]	[500.85333252 849.77923584 0.87603939]	[559.76879883 518.71942139 0.67788649]	[572.63903809 687.99432373 0.80187351]	[5.64874207e+02 6.72711487e+02 2.85610527e-01]	[449.42724609 215.94619751 0.87472665]	[480.15093994 213.53594971 0.93805563]	[423.88900757 205.76098633 0.84383196]	[495.67709351 203.15505981 0.7147426 ]	[5.64928345e+02 7.00917480e+02 2.08638474e-01]	[5.82955200e+02 6.88187439e+02 2.35255674e-01]	[0. 0. 0.]	[4.95637268e+02 8.95895203e+02 7.85887182e-01]	[4.80204895e+02 8.90796082e+02 7.82440305e-01]	[5.06005219e+02 8.59934937e+02 7.19678104e-01]
[462.31567383 233.91383362 0.94258142]	[464.96920776 295.45684814 0.88371438]	[398.09832764 298.23626709 0.8433283 ]	[339.12188721 418.65155029 0.91872823]	[277.58581543 524.01049805 0.88642484]	[541.82672119 280.24465942 0.85559326]	[598.27258301 385.37567139 0.81557328]	[667.4407959 490.53399658 0.84581244]	[508.44152832 523.85791016 0.7184661 ]	[462.33636475 531.57141113 0.69307649]	[482.82949829 685.52679443 0.87012982]	[500.84451294 849.71716309 0.87501645]	[559.76196289 518.69683838 0.67246747]	[575.2008667 687.97814941 0.80735534]	[5.62452148e+02 6.80330688e+02 3.08067650e-01]	[446.97583008 216.02954102 0.87010294]	[480.15789795 215.9289856 0.9332301 ]	[426.34399414 208.35243225 0.84683287]	[495.67788696 203.17788696 0.73452532]	[5.62441284e+02 7.06047974e+02 2.16769755e-01]	[5.82838684e+02 6.90703613e+02 2.08774522e-01]	[5.64997253e+02 6.82934204e+02 2.49262393e-01]	[4.95608856e+02 8.95888428e+02 7.79367566e-01]	[4.80186005e+02 8.90785400e+02 7.70857632e-01]	[5.06015228e+02 8.57385315e+02 7.19143987e-01]
[462.28643799 234.00325012 0.94738573]	[464.96661377 295.47592163 0.88568616]	[398.09576416 300.64544678 0.84075695]	[339.10247803 418.65985107 0.92481279]	[277.53738403 523.98168945 0.89106798]	[541.82470703 280.24133301 0.8555823 ]	[598.31219482 385.29867554 0.82148999]	[667.47216797 485.47869873 0.85663551]	[506.01678467 523.87255859 0.72124773]	[462.31939697 531.59063721 0.69381446]	[482.82528687 685.52575684 0.86542547]	[500.84317017 849.75524902 0.87293243]	[559.74822998 518.7310791 0.67378414]	[577.75415039 687.98590088 0.80746961]	[5.64846863e+02 6.80357422e+02 2.93938041e-01]	[446.92120361 216.15499878 0.85571325]	[480.11798096 216.04220581 0.92108136]	[423.90704346 210.80967712 0.8582505 ]	[495.61395264 205.78662109 0.75318372]	[5.62421570e+02 7.06069885e+02 2.05516145e-01]	[5.82856506e+02 6.90732422e+02 1.92844287e-01]	[5.65006409e+02 6.82954041e+02 2.43055642e-01]	[4.93138062e+02 8.95897522e+02 7.78794944e-01]	[4.80179779e+02 8.90790833e+02 7.73464382e-01]	[5.06013336e+02 8.57443909e+02 7.18201995e-01]
[462.27609253 236.41545105 0.94365573]	[467.40078735 295.48471069 0.8825025 ]	[398.1100769 300.67816162 0.83931923]	[339.09124756 418.69378662 0.91601551]	[277.53375244 523.98083496 0.88771212]	[541.83477783 280.22457886 0.85775465]	[600.81854248 382.85424805 0.83401507]	[667.6194458 487.93499756 0.83735466]	[506.01269531 523.90966797 0.72115326]	[462.32119751 534.11383057 0.69199818]	[482.83447266 685.48596191 0.86483979]	[500.84817505 849.7723999 0.87400091]	[559.73181152 518.77380371 0.67281926]	[577.79693604 688.03991699 0.80099994]	[5.64852356e+02 6.77770813e+02 2.32237875e-01]	[446.89776611 221.09364319 0.83295316]	[477.70001221 216.15557861 0.89224494]	[423.86395264 210.8682251 0.85379374]	[495.59976196 205.76826477 0.76377183]	[5.64989319e+02 6.95800598e+02 1.75299674e-01]	[5.82979553e+02 6.90607788e+02 1.95165887e-01]	[5.67477478e+02 6.82944031e+02 1.98138297e-01]	[4.93133667e+02 8.95888794e+02 7.84035742e-01]	[4.80172455e+02 8.90787903e+02 7.76340961e-01]	[5.06012482e+02 8.59931580e+02 7.19498754e-01]
[462.22921753 236.46046448 0.94666982]	[464.96960449 295.51287842 0.88579357]	[398.11199951 300.70877075 0.8386097 ]	[339.06286621 418.72146606 0.91517103]	[277.50793457 524.00921631 0.87997073]	[541.81719971 280.24996948 0.84760314]	[603.26849365 382.84606934 0.84748703]	[670.10534668 487.92599487 0.81893384]	[506.01800537 523.9152832 0.7245478 ]	[462.33221436 534.11572266 0.69452155]	[482.84243774 685.56018066 0.86884415]	[500.85971069 849.74755859 0.87610835]	[559.7310791 518.78076172 0.67720008]	[580.25866699 688.12030029 0.79472798]	[5.64849060e+02 6.75261353e+02 1.80379406e-01]	[444.42562866 221.18006897 0.8331508 ]	[477.63034058 218.61328125 0.86435676]	[423.82751465 213.30632019 0.84745306]	[493.04092407 208.34976196 0.76532805]	[5.65072998e+02 6.93275269e+02 1.71183497e-01]	[5.85344482e+02 6.88176758e+02 1.82476729e-01]	[0. 0. 0.]	[4.95616638e+02 8.95887268e+02 7.88028002e-01]	[4.80188873e+02 8.90787415e+02 7.77182698e-01]	[5.08458618e+02 8.57441711e+02 7.17979312e-01]
[462.22802734 236.53431702 0.9424302 ]	[467.40585327 295.53063965 0.88489372]	[398.12734985 300.72412109 0.84014362]	[339.06246948 418.74847412 0.91962683]	[277.49978638 523.96838379 0.88389403]	[541.81610107 282.69955444 0.84351987]	[603.32647705 382.78085327 0.87282336]	[672.74621582 485.38839722 0.81197512]	[508.46600342 523.92706299 0.72190666]	[462.37332153 534.12329102 0.69476652]	[482.84277344 685.52398682 0.86848766]	[500.87731934 849.75726318 0.88129419]	[559.76983643 518.78289795 0.68512344]	[580.2331543 688.11096191 0.79313022]	[5.64878357e+02 6.72701782e+02 2.07611889e-01]	[446.86734009 223.71435547 0.82607096]	[477.628479 221.13806152 0.85531896]	[423.8651123 213.35238647 0.85113442]	[493.0425415 210.85818481 0.77175426]	[5.65081604e+02 6.95759338e+02 2.01060668e-01]	[5.82981873e+02 6.90606567e+02 2.21143469e-01]	[0. 0. 0.]	[4.95603638e+02 8.95903992e+02 7.86955059e-01]	[4.80180847e+02 8.90794617e+02 7.77975202e-01]	[5.08480530e+02 8.57440735e+02 7.20505357e-01]
[462.19937134 236.62322998 0.93189788]	[467.45144653 295.54144287 0.88499403]	[398.15588379 300.71054077 0.84575295]	[336.70620728 418.79928589 0.92806488]	[277.47442627 523.96868896 0.88292104]	[541.82012939 282.76229858 0.83738232]	[603.39776611 382.7779541 0.88595963]	[677.78649902 482.90252686 0.82399976]	[508.49172974 523.93756104 0.71408522]	[462.40884399 534.12762451 0.69224614]	[482.86190796 685.52453613 0.86607862]	[500.87966919 849.75994873 0.87996471]	[559.78997803 521.23699951 0.6866287 ]	[577.74841309 688.090271 0.79231155]	[5.64898804e+02 6.72682434e+02 2.24752888e-01]	[444.41571045 226.27426147 0.83878464]	[477.60140991 223.69497681 0.84649521]	[423.81063843 213.41175842 0.85625005]	[493.10757446 210.88238525 0.80013776]	[5.65020508e+02 6.98326965e+02 2.26932034e-01]	[5.82940796e+02 6.90656860e+02 2.46851265e-01]	[0. 0. 0.]	[4.95599457e+02 8.95898193e+02 7.84928501e-01]	[4.80182343e+02 8.90787048e+02 7.78382540e-01]	[5.08481598e+02 8.57433960e+02 7.22857714e-01]
[462.18450928 239.04919434 0.91875023]	[467.48834229 295.55007935 0.88126177]	[398.17837524 300.72747803 0.84241593]	[336.68624878 418.80020142 0.92931068]	[277.48892212 523.95819092 0.87952805]	[541.83905029 282.76126099 0.83997184]	[603.43688965 382.76455688 0.89588684]	[680.36126709 482.8918457 0.83594483]	[508.49890137 523.9354248 0.71189684]	[462.40707397 534.12939453 0.6923272 ]	[482.8805542 685.5982666 0.86559802]	[500.87033081 849.74932861 0.8779664 ]	[559.80212402 521.234375 0.68524563]	[577.76397705 688.08288574 0.78688294]	[5.64896851e+02 6.72683716e+02 2.45624185e-01]	[444.40029907 228.82537842 0.84552318]	[475.12689209 226.23542786 0.84188008]	[423.80926514 213.50753784 0.84989905]	[493.05780029 210.8874054 0.807778 ]	[5.64875610e+02 7.05982666e+02 2.32286647e-01]	[5.82883484e+02 6.93233398e+02 2.37342283e-01]	[0. 0. 0.]	[4.95599396e+02 8.95898621e+02 7.86368847e-01]	[4.80180176e+02 8.90788696e+02 7.77939081e-01]	[5.08473785e+02 8.57423706e+02 7.23542273e-01]
[459.83499146 239.14271545 0.90689713]	[467.49578857 295.59100342 0.88723052]	[398.17208862 303.23535156 0.83372992]	[336.65545654 421.18005371 0.93489647]	[275.09793091 524.00317383 0.87768739]	[541.8394165 282.77545166 0.83934379]	[603.5199585 382.81088257 0.89786905]	[682.85894775 482.8916626 0.84811163]	[508.51623535 523.9473877 0.70388937]	[462.42550659 534.14501953 0.68723893]	[482.89227295 685.6105957 0.86486608]	[500.88171387 849.75140381 0.87849474]	[559.82720947 521.24304199 0.68484747]	[577.71368408 688.08532715 0.77393889]	[5.64911926e+02 6.80377014e+02 3.11876357e-01]	[444.37310791 231.34237671 0.86542583]	[475.10522461 226.30662537 0.84492362]	[421.40756226 213.55711365 0.85479385]	[493.07748413 210.90869141 0.81359899]	[5.64836609e+02 7.11168762e+02 2.79372752e-01]	[5.82742859e+02 7.00910400e+02 2.60895640e-01]	[5.67539490e+02 6.85410583e+02 2.54377812e-01]	[4.95609528e+02 8.95916992e+02 7.89003789e-01]	[4.80194550e+02 8.90797852e+02 7.83331156e-01]	[5.08491516e+02 8.57409912e+02 7.19375312e-01]
[459.83300781 241.64373779 0.89002913]	[469.9758606 295.60238647 0.88413453]	[398.20248413 303.24160767 0.83230656]	[336.67825317 421.14984131 0.93049669]	[275.01916504 526.41333008 0.86987853]	[541.84594727 282.78106689 0.83955884]	[605.87646484 382.82955933 0.89365643]	[682.90338135 482.92419434 0.85348451]	[508.52203369 523.96478271 0.69872916]	[462.42736816 534.17852783 0.6857788 ]	[482.94317627 685.53613281 0.85938686]	[500.91091919 849.76080322 0.88134706]	[559.82965088 521.26239014 0.68342882]	[577.69677734 688.11633301 0.77308458]	[5.64868347e+02 6.80393982e+02 2.98238277e-01]	[444.37878418 231.43673706 0.87656397]	[475.09243774 228.865448 0.85119963]	[421.40170288 215.96025085 0.8530944 ]	[493.05352783 213.33953857 0.80681944]	[5.64840637e+02 7.13722290e+02 2.39763364e-01]	[5.80369629e+02 7.03494873e+02 2.27011800e-01]	[5.67489075e+02 6.82966003e+02 2.43742317e-01]	[4.95645691e+02 8.95922302e+02 7.91499555e-01]	[4.80224579e+02 8.90799622e+02 7.85014510e-01]	[5.08511780e+02 8.57388000e+02 7.23758101e-01]
[459.84671021 244.19610596 0.88096601]	[469.98568726 295.64666748 0.88529503]	[398.19927979 303.30596924 0.82569253]	[336.6444397 421.1882019 0.92937899]	[274.94561768 524.01824951 0.85901046]	[541.85955811 285.28329468 0.83938754]	[603.51733398 382.85028076 0.88705808]	[682.8927002 482.93225098 0.8483144 ]	[508.52478027 526.45251465 0.69752222]	[462.42877197 536.71551514 0.68779707]	[482.97512817 685.56420898 0.85611379]	[503.23721313 849.7477417 0.88225061]	[559.83178711 521.32409668 0.69439006]	[575.22497559 688.1729126 0.75264275]	[5.64848083e+02 6.82919678e+02 3.23033541e-01]	[444.38885498 233.86058044 0.88798761]	[475.12316895 231.32644653 0.85979813]	[421.41070557 216.01641846 0.85332501]	[495.59146118 213.36654663 0.81800073]	[5.64834778e+02 7.18839905e+02 2.77761549e-01]	[5.80306152e+02 7.06089355e+02 2.57425368e-01]	[5.64960327e+02 6.82908386e+02 2.48600364e-01]	[4.95667877e+02 8.95933411e+02 7.89281130e-01]	[4.80234894e+02 8.90802856e+02 7.84149170e-01]	[5.08532471e+02 8.54926086e+02 7.29608417e-01]
[459.85144043 246.75827026 0.88215345]	[470.02709961 295.65338135 0.88092297]	[398.23736572 305.78240967 0.82591474]	[336.65145874 421.16763306 0.92516893]	[272.49295044 524.01397705 0.8435474 ]	[541.85211182 285.26470947 0.83901453]	[603.47705078 385.29891968 0.8775903 ]	[682.8494873 485.353302 0.83016467]	[508.53973389 526.48016357 0.69083411]	[464.82843018 539.2020874 0.68419999]	[485.34500122 685.57446289 0.85571063]	[503.23925781 849.73925781 0.87875849]	[559.84222412 521.35394287 0.69127327]	[575.21026611 690.66625977 0.73933238]	[5.62422729e+02 6.82916809e+02 3.21959138e-01]	[444.39572144 233.91897583 0.89253014]	[475.12411499 231.40516663 0.86606568]	[423.79830933 216.06587219 0.82795244]	[495.61254883 213.39280701 0.80880064]	[5.64875793e+02 7.13720642e+02 2.88820833e-01]	[5.80295044e+02 7.06002563e+02 2.74935126e-01]	[5.67508362e+02 6.85461487e+02 2.49966681e-01]	[4.95675903e+02 8.95947510e+02 7.86325455e-01]	[4.80239014e+02 8.90809753e+02 7.79981077e-01]	[5.08533875e+02 8.54919983e+02 7.25355744e-01]
[462.20150757 249.34695435 0.89878768]	[472.51821899 298.02029419 0.88393408]	[398.23950195 305.82214355 0.82663715]	[336.61227417 421.18466187 0.92790806]	[272.39620972 526.40490723 0.8400408 ]	[541.87658691 287.80975342 0.83746934]	[603.40704346 385.35244751 0.87548447]	[680.36535645 485.47131348 0.80754977]	[511.00289917 526.46704102 0.69022024]	[464.85073853 536.72937012 0.68022668]	[485.36428833 685.59783936 0.85478222]	[503.25244141 849.75384521 0.87988096]	[562.22052002 521.33221436 0.692756 ]	[575.19604492 690.63964844 0.74224961]	[5.64854065e+02 6.82910645e+02 3.28374714e-01]	[444.42977905 234.00442505 0.8981849 ]	[475.16424561 233.86717224 0.88743806]	[423.86795044 216.1162262 0.81282228]	[495.64315796 213.47697449 0.83170438]	[5.64874451e+02 7.13751770e+02 2.66671956e-01]	[5.80365845e+02 7.03498352e+02 2.52352417e-01]	[5.67475525e+02 6.85426025e+02 2.46625438e-01]	[4.95681793e+02 8.95974060e+02 7.83221841e-01]	[4.80243683e+02 8.90829712e+02 7.78400540e-01]	[5.11011902e+02 8.54930542e+02 7.24972486e-01]
[462.24053955 251.8732605 0.91985023]	[472.53369141 298.04281616 0.8864857 ]	[398.26733398 308.3326416 0.82589489]	[336.67044067 418.75491333 0.93002057]	[269.86538696 523.97521973 0.84304941]	[541.87756348 287.83374023 0.83965862]	[603.37695312 387.89682007 0.86722821]	[675.28057861 488.00634766 0.78438938]	[511.0171814 526.48431396 0.68672138]	[464.85818481 536.73480225 0.67934877]	[485.36297607 685.57415771 0.85275888]	[503.24017334 849.76416016 0.87413216]	[562.22174072 521.3637085 0.69412297]	[572.63812256 690.67260742 0.72862214]	[5.62424866e+02 6.82933838e+02 3.21871161e-01]	[446.89505005 236.43084717 0.89868742]	[477.65612793 233.94932556 0.91302001]	[423.90658569 218.54962158 0.79259229]	[498.13143921 213.5488739 0.83670568]	[5.62455200e+02 7.18833923e+02 2.70618737e-01]	[5.80264343e+02 7.06036072e+02 2.45535403e-01]	[5.64984436e+02 6.85432251e+02 2.45281011e-01]	[4.95669067e+02 8.95971619e+02 7.85025895e-01]	[4.80235352e+02 8.90831604e+02 7.78579533e-01]	[5.08537018e+02 8.57387695e+02 7.18603969e-01]
[462.28149414 251.9225769 0.92352617]	[472.57833862 298.06985474 0.88903421]	[400.65103149 308.35974121 0.82561016]	[336.57589722 421.17147827 0.91889298]	[269.88519287 521.37872314 0.86225629]	[541.89605713 287.88031006 0.84261781]	[603.36413574 390.48709106 0.85571074]	[670.17346191 495.59436035 0.81124365]	[511.01477051 528.99865723 0.68412781]	[464.85620117 539.24523926 0.68954527]	[485.3944397 685.56188965 0.84642988]	[503.27429199 849.76116943 0.87657994]	[562.2243042 523.83477783 0.7006833 ]	[572.5960083 690.69647217 0.73193073]	[5.62407227e+02 6.85477173e+02 3.17785114e-01]	[449.43276978 236.49107361 0.89049733]	[477.7203064 234.01452637 0.92406791]	[426.40911865 218.59989929 0.76689178]	[498.26467896 213.54995728 0.87492126]	[5.62451111e+02 7.16319275e+02 2.65679359e-01]	[5.77747559e+02 7.08614563e+02 2.32499063e-01]	[5.64950500e+02 6.85490967e+02 2.46043012e-01]	[4.95623138e+02 8.98410522e+02 7.71955967e-01]	[4.80210876e+02 8.90829468e+02 7.72054672e-01]	[5.11077789e+02 8.57395752e+02 7.16884971e-01]
[462.31054688 254.35455322 0.92898881]	[475.11660767 298.06274414 0.89499635]	[400.71444702 308.32144165 0.82246202]	[336.59194946 418.7350769 0.91778225]	[267.30661011 521.26165771 0.84142214]	[541.93103027 287.88418579 0.84176612]	[603.32940674 395.56100464 0.87054265]	[670.08758545 498.27108765 0.86598754]	[511.0163269 528.98822021 0.6825462 ]	[464.86126709 539.22839355 0.68658739]	[485.36975098 685.57110596 0.84441876]	[503.27285767 849.73596191 0.87470984]	[562.2197876 523.83258057 0.6967876 ]	[572.57843018 690.71252441 0.72706026]	[5.62404907e+02 6.85542847e+02 3.31454277e-01]	[449.46054077 236.56808472 0.88365024]	[480.11837769 234.08049011 0.93069541]	[431.47341919 221.17059326 0.71097255]	[500.69070435 215.92886353 0.88133878]	[5.62424011e+02 7.16330627e+02 2.55573869e-01]	[5.77741760e+02 7.08664856e+02 2.20075771e-01]	[5.64918640e+02 6.85516968e+02 2.64423549e-01]	[4.95612427e+02 8.98436279e+02 7.66040802e-01]	[4.80200745e+02 8.90842285e+02 7.64180839e-01]	[5.11079956e+02 8.54933411e+02 7.14944243e-01]
[462.35528564 254.40042114 0.92827618]	[475.11895752 298.0619812 0.89360058]	[400.74249268 305.82852173 0.81971782]	[336.54760742 418.67272949 0.90634918]	[262.19171143 521.3192749 0.86374485]	[541.92883301 287.88513184 0.84325832]	[600.89147949 395.56811523 0.85763383]	[667.53100586 498.25601196 0.88074106]	[511.04293823 529.01806641 0.68247443]	[464.87069702 539.25408936 0.6898486 ]	[482.96661377 685.51977539 0.85228074]	[503.26156616 849.74267578 0.87366635]	[562.23339844 523.86376953 0.70219094]	[572.60449219 693.20635986 0.72981262]	[5.62350891e+02 6.85456787e+02 2.82925874e-01]	[449.50793457 236.62478638 0.87088376]	[480.15036011 236.43374634 0.93664306]	[434.09106445 223.74017334 0.65513742]	[500.72433472 215.9249115 0.87366802]	[5.62440125e+02 7.11155457e+02 2.21274614e-01]	[5.80307312e+02 7.06063660e+02 1.95724592e-01]	[5.64933899e+02 6.85490234e+02 2.18082458e-01]	[4.95633392e+02 8.98419495e+02 7.68537402e-01]	[4.80217346e+02 8.90837891e+02 7.63874948e-01]	[5.11043213e+02 8.57369873e+02 7.11081743e-01]
[462.39459229 254.4090271 0.91682267]	[475.13833618 298.07611084 0.89965105]	[400.74502563 305.83435059 0.81956047]	[336.51101685 418.61920166 0.90425402]	[259.70632935 521.26794434 0.87561142]	[544.29547119 290.39245605 0.84861308]	[600.88439941 395.63204956 0.86524862]	[667.45941162 500.76620483 0.89418221]	[511.0446167 529.02227783 0.68233699]	[464.88555908 539.25006104 0.68883067]	[482.9402771 685.56384277 0.85839671]	[503.24731445 849.74230957 0.87791479]	[562.2434082 523.86456299 0.7085523 ]	[572.5925293 693.21466064 0.72724783]	[5.62389648e+02 6.88036682e+02 3.52559775e-01]	[452.02835083 236.63790894 0.87282813]	[480.17715454 236.45927429 0.94283438]	[436.58444214 226.266922 0.66226435]	[500.76068115 215.93762207 0.87599188]	[5.62276123e+02 7.23981384e+02 2.64922887e-01]	[5.64957336e+02 7.26502441e+02 2.49335855e-01]	[5.64894897e+02 6.85477478e+02 2.65921712e-01]	[4.93130066e+02 8.98422974e+02 7.67748475e-01]	[4.80189331e+02 8.90835754e+02 7.64564157e-01]	[5.11030609e+02 8.57373108e+02 7.17997372e-01]
[462.43057251 254.40620422 0.91389108]	[475.14297485 298.08178711 0.89827567]	[400.74752808 305.84085083 0.81786454]	[336.5112915 418.57266235 0.90157473]	[259.63208008 518.78881836 0.86426681]	[544.30603027 290.38555908 0.84983772]	[600.85705566 398.04415894 0.86362916]	[665.074646 500.79476929 0.8865093 ]	[511.06072998 528.99707031 0.68329507]	[464.87960815 539.23809814 0.68882924]	[482.921875 688.00024414 0.86276895]	[503.23635864 849.76397705 0.87892836]	[562.26721191 523.83990479 0.71180254]	[570.12219238 693.22375488 0.72014725]	[5.62390869e+02 6.88028259e+02 3.45035017e-01]	[452.07281494 236.64573669 0.87178069]	[480.20385742 236.46134949 0.94385552]	[436.61578369 226.22267151 0.66637707]	[500.78356934 215.95292664 0.87351441]	[5.62309021e+02 7.23951111e+02 2.68450886e-01]	[5.64978760e+02 7.26463074e+02 2.52212942e-01]	[5.64890869e+02 6.85491089e+02 2.70737737e-01]	[4.93138672e+02 8.95987610e+02 7.71603346e-01]	[4.80188599e+02 8.90830566e+02 7.71624446e-01]	[5.08542877e+02 8.57390625e+02 7.22730339e-01]
[464.88342285 254.44633484 0.91189492]	[475.16616821 298.08950806 0.90259773]	[400.75100708 308.32452393 0.8198157 ]	[336.51281738 416.16329956 0.89827931]	[257.16882324 518.70880127 0.86356521]	[544.3168335 290.39434814 0.85531187]	[600.84008789 398.06698608 0.86551619]	[664.99291992 500.82189941 0.88510954]	[511.02362061 528.99237061 0.68467695]	[464.84362793 539.24914551 0.68980455]	[482.92929077 687.98126221 0.86037368]	[503.2460022 849.77203369 0.87884879]	[562.25695801 523.82122803 0.70704681]	[572.5892334 695.74841309 0.70450783]	[5.62322083e+02 6.85547546e+02 3.83474529e-01]	[454.56747437 236.67944336 0.87312865]	[480.27038574 236.4624176 0.9571448 ]	[436.62408447 226.30444336 0.68047315]	[500.80780029 216.00476074 0.86145246]	[5.59816528e+02 7.26527344e+02 2.91001081e-01]	[5.64910889e+02 7.26515991e+02 2.79942185e-01]	[5.62366943e+02 6.82955811e+02 2.74487555e-01]	[4.93134857e+02 8.95986633e+02 7.70385921e-01]	[4.80187622e+02 8.90827515e+02 7.70474851e-01]	[5.11012817e+02 8.57398376e+02 7.18295991e-01]
[464.93997192 254.50584412 0.90699214]	[475.17541504 298.10891724 0.89890981]	[400.76882935 308.36465454 0.81769466]	[336.48214722 416.13937378 0.89431262]	[257.16168213 513.58190918 0.83882463]	[544.3371582 290.44833374 0.85917169]	[600.82562256 398.10662842 0.86905801]	[664.96478271 500.88858032 0.88624883]	[511.00622559 529.03509521 0.68182302]	[464.82028198 539.29125977 0.69159436]	[482.97735596 688.05023193 0.85414165]	[503.24945068 849.74224854 0.87956786]	[562.24816895 523.85931396 0.70227259]	[572.59503174 698.36328125 0.70237315]	[5.62314331e+02 6.85493347e+02 3.15531671e-01]	[454.61557007 239.10961914 0.86266243]	[480.29586792 236.51248169 0.96480167]	[436.68713379 228.84031677 0.68281364]	[500.81262207 216.06680298 0.85167754]	[5.62356079e+02 7.16329834e+02 2.53517270e-01]	[5.80250183e+02 7.08628845e+02 2.23249212e-01]	[5.62386658e+02 6.85441406e+02 2.20776126e-01]	[4.93131409e+02 8.98408997e+02 7.67170072e-01]	[4.80188416e+02 8.90826660e+02 7.64653683e-01]	[5.11022217e+02 8.54938538e+02 7.19912231e-01]
[464.95562744 254.55145264 0.89971054]	[475.17050171 298.13146973 0.89303726]	[400.796875 308.39108276 0.8135525 ]	[336.47744751 416.11233521 0.87914652]	[257.09338379 511.05361938 0.84376675]	[544.34539795 292.91906738 0.86229998]	[600.81134033 398.14367676 0.87469971]	[664.97106934 503.27355957 0.8856197 ]	[511.00463867 529.02740479 0.67932677]	[462.43756104 539.26831055 0.68923652]	[482.95880127 688.04632568 0.8615644 ]	[503.24316406 849.74694824 0.87679923]	[562.2421875 523.85943604 0.70037889]	[572.58813477 698.35845947 0.7069602 ]	[5.62381592e+02 6.85483032e+02 2.47739226e-01]	[457.07113647 239.15646362 0.85358417]	[480.31265259 236.59263611 0.96157414]	[439.06253052 228.87866211 0.71724492]	[500.81018066 218.59941101 0.83466566]	[5.62480713e+02 7.11168213e+02 2.34396249e-01]	[5.82746399e+02 7.06037537e+02 2.25923151e-01]	[5.64935730e+02 6.88025513e+02 1.81247890e-01]	[4.93121277e+02 8.95973938e+02 7.69805193e-01]	[4.80176575e+02 8.90817322e+02 7.65724063e-01]	[5.11024261e+02 8.57381897e+02 7.17057109e-01]
[467.39401245 254.57661438 0.89558244]	[477.6138916 298.16534424 0.89573067]	[400.8092041 308.38452148 0.81451619]	[336.48342896 416.11502075 0.88513917]	[257.05584717 511.01013184 0.84677082]	[544.36431885 292.99795532 0.87231427]	[600.81085205 398.19015503 0.87652075]	[664.97888184 503.26983643 0.88178009]	[508.54986572 529.04302979 0.68166858]	[462.43429565 539.27789307 0.69489759]	[482.92370605 688.01300049 0.86623216]	[503.25097656 849.7388916 0.87875938]	[562.23687744 523.89349365 0.70025706]	[570.06567383 700.85168457 0.71915144]	[5.62367615e+02 6.85459656e+02 2.46692374e-01]	[457.11535645 239.19239807 0.85408264]	[480.31732178 236.67111206 0.95165294]	[439.10400391 228.87150574 0.73345172]	[500.79879761 223.66462708 0.83118093]	[5.64817871e+02 7.08643799e+02 2.36085430e-01]	[5.82758667e+02 7.05971191e+02 2.35151187e-01]	[5.64968384e+02 6.88040527e+02 1.77474543e-01]	[4.93096436e+02 8.95978943e+02 7.69623280e-01]	[4.80168091e+02 8.90817688e+02 7.66523659e-01]	[5.11065094e+02 8.57365662e+02 7.13165402e-01]
[464.96881104 256.96316528 0.89536434]	[477.64321899 298.19287109 0.89761198]	[400.81951904 310.88787842 0.81595683]	[334.05969238 418.57241821 0.88224745]	[256.96969604 513.56628418 0.85153794]	[544.39074707 295.43875122 0.87916726]	[600.79101562 398.20462036 0.87767339]	[664.98968506 503.3500061 0.88121241]	[511.0189209 534.10449219 0.67624509]	[464.84924316 541.77526855 0.69534636]	[485.36523438 688.11401367 0.84296286]	[503.25750732 849.7409668 0.87986767]	[562.22314453 526.41223145 0.69247603]	[570.08026123 703.40368652 0.72606862]	[5.62307007e+02 6.82971863e+02 2.38808334e-01]	[457.1088562 241.66719055 0.84777254]	[480.31942749 239.14242554 0.92677587]	[439.14715576 228.84495544 0.71191269]	[500.8067627 226.28945923 0.84054524]	[5.64806580e+02 7.08691345e+02 2.27968469e-01]	[5.82806641e+02 7.06041077e+02 2.30275422e-01]	[5.64910583e+02 6.88028015e+02 1.66763678e-01]	[4.93120270e+02 8.95972839e+02 7.69488573e-01]	[4.80175751e+02 8.90812683e+02 7.67580390e-01]	[5.11057617e+02 8.54932190e+02 7.16437221e-01]
[467.43405151 257.02288818 0.88594198]	[477.65731812 298.22235107 0.89537221]	[400.82296753 310.92248535 0.81850183]	[334.04125977 418.58370972 0.88112247]	[254.53913879 513.60144043 0.85178405]	[544.40802002 295.50732422 0.88807988]	[600.79394531 398.26812744 0.88278687]	[664.97912598 503.43753052 0.87599558]	[508.52526855 534.14984131 0.68459159]	[462.42895508 541.81256104 0.70564592]	[485.37936401 690.67156982 0.83049089]	[503.25927734 849.74072266 0.88134968]	[559.80926514 526.44226074 0.68931741]	[570.07562256 700.91906738 0.7396735 ]	[5.62437500e+02 6.88019226e+02 2.25031838e-01]	[457.14385986 241.73381042 0.8449775 ]	[480.35586548 239.20965576 0.91282213]	[439.15338135 231.33695984 0.68844616]	[500.83062744 228.77746582 0.83206803]	[5.64831360e+02 7.11162903e+02 2.15235174e-01]	[5.82790466e+02 7.06051880e+02 2.14508593e-01]	[5.64987244e+02 6.90613770e+02 1.72373578e-01]	[4.93123138e+02 8.95986816e+02 7.68210590e-01]	[4.80171021e+02 8.90818420e+02 7.66537130e-01]	[5.11072723e+02 8.54919495e+02 7.18966544e-01]
[469.97875977 257.08843994 0.8725493 ]	[477.67755127 298.25460815 0.89209902]	[400.85241699 313.40533447 0.81224179]	[334.04425049 418.56835938 0.87613183]	[254.53407288 513.57666016 0.84800917]	[544.39782715 295.54544067 0.89518893]	[600.82952881 400.75622559 0.88277543]	[664.95062256 503.47653198 0.86838096]	[508.5355835 536.71185303 0.68764776]	[462.42605591 541.86676025 0.71079665]	[485.35079956 693.17694092 0.82345074]	[503.26577759 849.73327637 0.88180774]	[559.83013916 529.00482178 0.68162626]	[570.06170654 703.42523193 0.74399364]	[5.62411743e+02 6.85472778e+02 1.96762338e-01]	[457.19006348 246.74537659 0.84954762]	[482.76544189 241.70721436 0.89965582]	[439.17889404 231.35864258 0.66897142]	[500.90008545 228.79096985 0.82159054]	[5.64834961e+02 7.08682190e+02 2.06208259e-01]	[5.82815247e+02 7.06041077e+02 2.01115653e-01]	[0. 0. 0.]	[4.93114166e+02 8.98413818e+02 7.70493627e-01]	[4.80170563e+02 8.90820984e+02 7.68982828e-01]	[5.11082825e+02 8.54906311e+02 7.20026255e-01]
[470.0222168 257.12771606 0.86615598]	[477.68325806 300.67718506 0.88676 ]	[400.85488892 313.44235229 0.81521964]	[334.02514648 418.61941528 0.88445604]	[254.50274658 513.59686279 0.84971535]	[544.40136719 295.61801147 0.9037919 ]	[600.81054688 400.82598877 0.87053251]	[664.94116211 505.92022705 0.8611598 ]	[508.55172729 539.24859619 0.69410866]	[462.43051147 544.34100342 0.71031898]	[482.97198486 693.17401123 0.82254291]	[503.26470947 849.73181152 0.88106143]	[562.22460938 531.58251953 0.68497932]	[570.0244751 705.92687988 0.75115901]	[5.59825623e+02 6.85518555e+02 2.26237461e-01]	[457.22338867 246.8026886 0.85674286]	[482.79611206 244.19804382 0.89793772]	[439.1960144 231.44117737 0.68866152]	[503.2565918 228.83139038 0.8286078 ]	[5.62404175e+02 7.16306335e+02 2.59985745e-01]	[5.80350830e+02 7.08694336e+02 2.37412035e-01]	[0. 0. 0.]	[4.93124786e+02 8.98414246e+02 7.68162131e-01]	[4.80181824e+02 8.90821472e+02 7.66464293e-01]	[5.11081268e+02 8.54906006e+02 7.22173929e-01]
[472.55102539 257.15103149 0.8629142 ]	[477.69210815 300.72027588 0.87893236]	[400.85668945 313.46734619 0.82006401]	[334.04159546 418.63574219 0.88732356]	[254.52412415 513.56793213 0.848396 ]	[544.42468262 298.00198364 0.90183163]	[600.82189941 403.26571655 0.85860765]	[664.91149902 505.92697144 0.85604852]	[508.53866577 539.25592041 0.69582522]	[462.43908691 544.34783936 0.71077597]	[485.35009766 693.22344971 0.80925077]	[503.27230835 849.75219727 0.88250947]	[559.82897949 531.58361816 0.67983472]	[567.5838623 705.97753906 0.77027678]	[5.62352966e+02 6.85538452e+02 2.41804600e-01]	[459.62054443 249.30947876 0.86619437]	[482.83227539 244.22659302 0.89236146]	[439.21066284 233.89312744 0.70930862]	[503.26504517 231.31201172 0.81229621]	[5.62490112e+02 7.13793396e+02 2.47469813e-01]	[5.82748962e+02 7.08633118e+02 2.36282960e-01]	[0. 0. 0.]	[4.93104126e+02 8.98445862e+02 7.67108798e-01]	[4.80174347e+02 8.90841492e+02 7.63946235e-01]	[5.11091125e+02 8.57367493e+02 7.12753236e-01]
[472.5753479 257.17877197 0.85916668]	[477.71246338 300.77838135 0.87096179]	[400.8578186 313.50534058 0.83004987]	[334.03240967 418.69796753 0.8944999 ]	[254.52272034 513.56677246 0.84576565]	[544.4128418 298.04403687 0.90702665]	[600.83374023 403.3605957 0.84861964]	[664.91821289 508.46914673 0.84020746]	[508.50057983 541.74438477 0.70379561]	[462.39599609 544.40447998 0.71251041]	[482.95910645 698.30419922 0.80847853]	[503.25863647 849.74719238 0.88415074]	[559.78668213 534.14074707 0.67142045]	[567.52807617 706.07751465 0.79909408]	[5.62362610e+02 6.85499939e+02 2.34240025e-01]	[459.63546753 249.34619141 0.87119675]	[482.84423828 246.7437439 0.88653278]	[439.22366333 233.88716125 0.7388401 ]	[503.2902832 231.31478882 0.81499934]	[5.62437439e+02 7.13802673e+02 2.08014697e-01]	[5.82716248e+02 7.08668579e+02 1.85251072e-01]	[0. 0. 0.]	[4.93096222e+02 8.98443176e+02 7.67009377e-01]	[4.80170074e+02 8.90840271e+02 7.63833702e-01]	[5.11080933e+02 8.57361267e+02 7.23953247e-01]
[475.06097412 259.59301758 0.85009468]	[477.72146606 303.22543335 0.87021363]	[400.85891724 313.53598022 0.83054543]	[334.03091431 418.70333862 0.89359713]	[254.52468872 513.5960083 0.85387409]	[544.42480469 298.07611084 0.90835458]	[600.80621338 403.36175537 0.84631109]	[664.88568115 508.52203369 0.82971954]	[508.49307251 541.75494385 0.70565438]	[462.38903809 544.41186523 0.7123704 ]	[482.95288086 698.36743164 0.80998415]	[503.24993896 849.74725342 0.88190126]	[559.78521729 534.15441895 0.67250413]	[567.50976562 706.11169434 0.79941022]	[5.57225037e+02 6.90679504e+02 2.90770948e-01]	[459.65350342 249.37591553 0.874982 ]	[482.87414551 246.77268982 0.88844681]	[439.23339844 233.90440369 0.74541306]	[503.30352783 231.31317139 0.81454128]	[5.54669373e+02 7.36837708e+02 2.52206415e-01]	[5.62434570e+02 7.31685669e+02 2.56405979e-01]	[0. 0. 0.]	[4.93117401e+02 8.98437866e+02 7.68665552e-01]	[4.80183380e+02 8.90839172e+02 7.65802205e-01]	[5.11051697e+02 8.57361511e+02 7.20020115e-01]
[472.59902954 259.59667969 0.8518759 ]	[477.72155762 303.2399292 0.86722887]	[400.85119629 313.54550171 0.83276057]	[334.02346802 418.7444458 0.89184642]	[254.53619385 513.63201904 0.85613412]	[544.42602539 298.09359741 0.90882105]	[600.82507324 405.82537842 0.84146118]	[664.85974121 508.52526855 0.82220834]	[508.48468018 541.78320312 0.70800519]	[462.3782959 544.45123291 0.7093302 ]	[482.91412354 700.84283447 0.81762075]	[503.23699951 849.74041748 0.88108456]	[559.77496338 536.65411377 0.66970569]	[567.4677124 706.11737061 0.8135941 ]	[5.62307922e+02 6.90651428e+02 2.84719765e-01]	[459.65484619 249.38417053 0.87366229]	[482.86911011 246.79115295 0.88625592]	[439.25439453 233.90168762 0.74126136]	[503.31967163 231.31997681 0.81709051]	[5.59798279e+02 7.31685608e+02 2.37107351e-01]	[5.67454590e+02 7.29150391e+02 2.33332723e-01]	[0. 0. 0.]	[4.93120941e+02 8.98428528e+02 7.67784536e-01]	[4.80180450e+02 8.90835022e+02 7.64674425e-01]	[5.11034668e+02 8.54939392e+02 7.23889470e-01]
[472.59396362 259.60452271 0.85271758]	[477.72381592 303.24746704 0.86912769]	[400.86404419 313.52960205 0.83203852]	[333.99966431 418.76843262 0.89258933]	[254.59985352 513.65454102 0.85828656]	[544.42370605 298.10916138 0.90764368]	[600.77911377 403.38604736 0.84017915]	[664.88110352 508.53741455 0.827088 ]	[506.02041626 541.79272461 0.71378863]	[462.36080933 544.4654541 0.71345413]	[482.91009521 700.89074707 0.82588696]	[503.22885132 849.77197266 0.87911546]	[559.71380615 536.67504883 0.66399598]	[565.04882812 706.13092041 0.82895732]	[5.62399658e+02 6.88040771e+02 2.70316660e-01]	[459.64987183 249.38606262 0.87573731]	[482.87225342 246.79295349 0.88761908]	[439.24813843 233.91607666 0.7492286 ]	[503.32055664 231.34129333 0.82241201]	[5.62267517e+02 7.26562195e+02 1.86307162e-01]	[5.70087830e+02 7.26612000e+02 1.71244845e-01]	[5.64896545e+02 6.93197754e+02 1.75524637e-01]	[4.95608002e+02 8.95977661e+02 7.73537993e-01]	[4.80194977e+02 8.90825623e+02 7.71316886e-01]	[5.08545898e+02 8.57414856e+02 7.14816272e-01]
[472.59790039 259.61090088 0.85211003]	[477.73114014 303.24499512 0.87038982]	[400.86535645 313.53210449 0.83159161]	[333.99951172 418.77001953 0.89174128]	[254.60484314 513.65673828 0.85825133]	[544.42590332 298.10675049 0.90676934]	[600.78222656 403.38076782 0.83990681]	[664.8828125 508.537323 0.82702363]	[506.02374268 541.7744751 0.71153843]	[462.36245728 544.45025635 0.71472973]	[482.91152954 700.89215088 0.82593518]	[503.23422241 849.77490234 0.87957317]	[559.71954346 536.65344238 0.66268998]	[565.05200195 706.12701416 0.82966101]	[5.62400208e+02 6.88031982e+02 2.62083471e-01]	[459.65023804 249.39398193 0.87643653]	[482.8706665 246.79530334 0.88795173]	[439.24804688 233.91912842 0.74545658]	[503.30838013 231.34481812 0.82403672]	[5.62269409e+02 7.26561035e+02 1.82974726e-01]	[5.70094971e+02 7.26613647e+02 1.66672438e-01]	[0. 0. 0.]	[4.95616699e+02 8.95974304e+02 7.75531113e-01]	[4.80200897e+02 8.90823120e+02 7.73786545e-01]	[5.11011993e+02 8.57412659e+02 7.13680267e-01]
[472.57717896 259.62127686 0.84894913]	[477.74258423 303.25598145 0.87194192]	[403.24957275 313.5430603 0.82992864]	[334.01403809 418.79931641 0.89443791]	[256.97445679 516.19610596 0.86407733]	[544.42376709 298.11132812 0.90660238]	[600.7958374 405.81549072 0.83719909]	[664.8949585 508.52172852 0.83159089]	[505.98675537 541.75848389 0.71579808]	[462.34378052 544.43280029 0.71698785]	[482.81994629 700.8527832 0.83509028]	[500.88235474 849.77246094 0.87562883]	[557.24908447 534.14294434 0.65766835]	[565.03070068 708.51379395 0.81416184]	[5.62360840e+02 6.90658264e+02 2.92610168e-01]	[459.64019775 249.39808655 0.87693596]	[482.8555603 246.79800415 0.89182258]	[439.24105835 233.9397583 0.73571759]	[503.2734375 231.37013245 0.8290323 ]	[5.59777832e+02 7.36832947e+02 2.45623007e-01]	[5.65022949e+02 7.31712830e+02 2.47147501e-01]	[0. 0. 0.]	[4.95607178e+02 8.95962158e+02 7.74888039e-01]	[4.80197144e+02 8.90820251e+02 7.73234725e-01]	[5.08509583e+02 8.57427917e+02 7.11533427e-01]
[472.52789307 259.64846802 0.84632927]	[480.13006592 305.78808594 0.86822814]	[403.25982666 315.95620728 0.83434922]	[333.97567749 421.23623657 0.88106906]	[257.00085449 518.67565918 0.87082636]	[544.4397583 298.15100098 0.90290546]	[600.82232666 405.84451294 0.84314358]	[664.90570068 508.48416138 0.84036952]	[505.93780518 541.77325439 0.72552621]	[462.29614258 544.43438721 0.72113961]	[482.79238892 700.89801025 0.8419137 ]	[500.87854004 852.17156982 0.87861574]	[557.21295166 534.1574707 0.65858954]	[564.98651123 708.58276367 0.81036681]	[5.62298828e+02 6.90672119e+02 2.71934509e-01]	[459.6022644 251.82885742 0.87704706]	[482.84561157 246.81088257 0.89242244]	[439.18887329 233.96598816 0.71044737]	[503.25784302 231.39213562 0.8279525 ]	[5.59779053e+02 7.36821533e+02 2.73786694e-01]	[5.65022583e+02 7.31702271e+02 2.77172714e-01]	[0. 0. 0.]	[4.95606323e+02 8.95955627e+02 7.80799389e-01]	[4.80192230e+02 8.90814880e+02 7.82131314e-01]	[5.08505035e+02 8.57458496e+02 7.16462731e-01]
[472.5289917 259.64749146 0.84569532]	[480.12658691 305.78439331 0.86740625]	[403.26095581 315.95736694 0.83530879]	[333.97280884 421.23727417 0.8805477 ]	[257.00094604 518.67999268 0.87225592]	[544.43737793 298.14608765 0.9027971 ]	[600.82312012 405.84381104 0.84279919]	[664.90734863 508.48928833 0.84005111]	[505.93624878 541.77368164 0.72597265]	[462.29452515 544.43530273 0.72138661]	[482.79284668 700.90209961 0.84208655]	[500.87017822 849.80438232 0.87912196]	[557.20977783 534.15759277 0.65792555]	[564.98529053 708.61334229 0.80187351]	[5.62283020e+02 6.90654663e+02 2.61569828e-01]	[459.60232544 251.82894897 0.87646943]	[482.84616089 246.81254578 0.89252281]	[439.19116211 233.95823669 0.71351165]	[503.25860596 231.39257812 0.82794827]	[5.59773621e+02 7.36820984e+02 2.81483859e-01]	[5.65024597e+02 7.31700867e+02 2.81780720e-01]	[0. 0. 0.]	[4.95607666e+02 8.95953186e+02 7.85755873e-01]	[4.80190033e+02 8.90813049e+02 7.85582900e-01]	[5.08500916e+02 8.57445190e+02 7.20667243e-01]
[467.48709106 262.19314575 0.83438939]	[477.73321533 310.89309692 0.86187512]	[400.8420105 316.06622314 0.84429812]	[336.46008301 421.37014771 0.8934266 ]	[257.16281128 523.82208252 0.8957116 ]	[544.41125488 298.23962402 0.89160442]	[600.80950928 400.86404419 0.86736006]	[667.47119141 505.97402954 0.86054033]	[503.47982788 541.85430908 0.75410855]	[462.21868896 546.93438721 0.71850216]	[482.72622681 700.8684082 0.84477657]	[500.83190918 849.74432373 0.87698209]	[554.63098145 536.72460938 0.66522181]	[564.99645996 708.64215088 0.78384638]	[5.62348389e+02 6.90612610e+02 2.76402354e-01]	[457.14248657 251.95227051 0.88543236]	[482.76016235 249.37609863 0.9060421 ]	[439.09558105 234.04121399 0.6512441 ]	[503.23071289 231.44207764 0.84563041]	[5.59823242e+02 7.39340332e+02 3.20246249e-01]	[5.65030945e+02 7.31688721e+02 3.07036996e-01]	[5.64873657e+02 6.95742065e+02 1.83465019e-01]	[4.93095032e+02 8.95961243e+02 7.76951134e-01]	[4.80149048e+02 8.90815735e+02 7.70032704e-01]	[5.08452545e+02 8.57365112e+02 7.29048729e-01]
[467.48373413 262.2293396 0.83275151]	[477.73272705 310.95584106 0.87048805]	[400.83282471 316.10385132 0.84947467]	[336.50585938 423.78421021 0.89576006]	[259.70770264 523.89453125 0.8772887 ]	[544.40722656 300.62466431 0.8873722 ]	[600.86138916 400.86016846 0.87662536]	[667.58416748 505.9519043 0.85867029]	[503.4666748 541.86999512 0.75692308]	[462.20864868 546.93560791 0.71705365]	[480.37664795 700.91625977 0.84649611]	[500.83825684 849.71936035 0.8823905 ]	[552.13586426 539.2109375 0.66834807]	[564.97619629 711.1776123 0.74593234]	[5.62270386e+02 6.88130920e+02 2.71005213e-01]	[457.15176392 254.33818054 0.89289141]	[482.74923706 251.82728577 0.9098134 ]	[436.68392944 234.07162476 0.6930396 ]	[500.88076782 233.86779785 0.84959084]	[5.59820068e+02 7.36836426e+02 3.63951355e-01]	[5.65022278e+02 7.31701416e+02 3.46252054e-01]	[0. 0. 0.]	[4.93100677e+02 8.95972961e+02 7.76520967e-01]	[4.80150635e+02 8.90819214e+02 7.67382622e-01]	[5.08453400e+02 8.54891174e+02 7.32060790e-01]
[467.45617676 264.74301147 0.83114123]	[477.71536255 313.45281982 0.88199788]	[400.80926514 316.16601562 0.8568294 ]	[336.55407715 423.85748291 0.89373505]	[262.21759033 526.43933105 0.84034854]	[544.3873291 300.66171265 0.88517231]	[603.30065918 403.30029297 0.87962931]	[667.64892578 503.49530029 0.86067945]	[503.47650146 541.86956787 0.75148833]	[462.20300293 546.92950439 0.71075773]	[480.31802368 703.37915039 0.85214746]	[500.82925415 849.730896 0.88176644]	[554.62561035 539.23498535 0.66206855]	[564.95385742 711.24261475 0.74588865]	[5.62367676e+02 6.88042603e+02 2.75240391e-01]	[457.11981201 254.38861084 0.8991847 ]	[482.73049927 251.87477112 0.91955018]	[436.63299561 236.45237732 0.71370816]	[500.86575317 233.8563385 0.84785342]	[5.62274658e+02 7.31716919e+02 3.64828527e-01]	[5.67545044e+02 7.29112488e+02 3.30855250e-01]	[0. 0. 0.]	[4.93085449e+02 8.95959961e+02 7.76692748e-01]	[4.80140717e+02 8.90809326e+02 7.67370224e-01]	[5.08456848e+02 8.54897400e+02 7.33490646e-01]
[464.96975708 264.78411865 0.83016479]	[477.71270752 313.44873047 0.88432366]	[400.80645752 316.16830444 0.8547008 ]	[336.62060547 426.37332153 0.8948313 ]	[267.27658081 526.48199463 0.82170141]	[544.38397217 300.65280151 0.88694972]	[603.30926514 400.83718872 0.89062822]	[670.21844482 503.42694092 0.84562778]	[503.45849609 544.33551025 0.74762845]	[459.84371948 546.98126221 0.69914091]	[480.31143188 703.46026611 0.8654784 ]	[500.83834839 849.73614502 0.88497889]	[552.12768555 539.29046631 0.66597712]	[564.96166992 711.23419189 0.73283678]	[5.62393311e+02 6.88103271e+02 3.14613402e-01]	[457.06750488 254.39945984 0.88834548]	[480.35290527 251.89588928 0.91890025]	[436.63314819 236.48065186 0.69788814]	[500.84698486 233.84266663 0.86320037]	[5.62279663e+02 7.34238037e+02 3.82431954e-01]	[5.67504944e+02 7.29164001e+02 3.51277173e-01]	[0. 0. 0.]	[4.93099884e+02 8.95955200e+02 7.78860807e-01]	[4.80152710e+02 8.90810486e+02 7.71069169e-01]	[5.08470337e+02 8.54911194e+02 7.30973244e-01]
[464.834198 267.27792358 0.84704924]	[477.71047974 313.47564697 0.88945174]	[400.76947021 318.5196228 0.86105615]	[336.65380859 428.96652222 0.8809123 ]	[267.324646 531.5682373 0.80636835]	[544.39123535 300.68041992 0.88151556]	[603.41827393 400.8687439 0.90406644]	[675.26452637 503.31289673 0.84002578]	[503.45510864 544.34967041 0.74741745]	[459.84268188 547.01098633 0.69408691]	[480.31167603 703.43865967 0.86429453]	[500.84555054 849.71673584 0.88677025]	[552.12524414 539.29089355 0.66834259]	[564.94250488 711.22302246 0.71940577]	[5.62427307e+02 6.90667053e+02 3.87890846e-01]	[452.08248901 254.40504456 0.87234449]	[480.26940918 251.94017029 0.91356158]	[436.58602905 236.48275757 0.6539914 ]	[500.82437134 233.85754395 0.86961997]	[5.62275696e+02 7.36808533e+02 4.36357498e-01]	[5.67439453e+02 7.31690002e+02 4.14460212e-01]	[0. 0. 0.]	[4.93097778e+02 8.95958862e+02 7.81557679e-01]	[4.80154175e+02 8.90809875e+02 7.70802379e-01]	[5.08477997e+02 8.54874939e+02 7.40263581e-01]
[462.38119507 267.29437256 0.8629446 ]	[477.72338867 313.51101685 0.8983469 ]	[400.80117798 318.54449463 0.85756201]	[339.08706665 426.44528198 0.88230669]	[269.90322876 531.60552979 0.81300193]	[544.39532471 300.72784424 0.87260079]	[603.44445801 400.84375 0.90971512]	[677.77111816 503.34899902 0.83727026]	[503.45489502 544.34356689 0.74420565]	[459.83078003 547.00964355 0.69271022]	[480.35269165 703.43212891 0.85939652]	[500.85662842 849.74719238 0.88814437]	[552.13476562 539.27288818 0.67011583]	[5.64922607e+02 7.11243713e+02 6.99671566e-01]	[5.62423462e+02 6.93235352e+02 4.11888033e-01]	[452.01550293 254.41671753 0.87083733]	[480.19009399 251.9763031 0.90455562]	[436.55828857 236.47259521 0.63783765]	[500.77658081 233.87733459 0.87165898]	[5.62302124e+02 7.41929810e+02 4.78223026e-01]	[5.67498169e+02 7.34256287e+02 4.44225848e-01]	[5.62423279e+02 6.93191162e+02 2.61169791e-01]	[4.93058868e+02 8.95978760e+02 7.77876258e-01]	[4.80136414e+02 8.90822571e+02 7.71320105e-01]	[5.08485931e+02 8.54917480e+02 7.41646111e-01]
[462.34506226 267.31558228 0.86991191]	[477.70993042 313.51116943 0.89802188]	[400.79681396 318.56576538 0.85716724]	[339.105896 431.49386597 0.87693381]	[272.47763062 531.59387207 0.83422196]	[544.38647461 300.72381592 0.87570262]	[603.48345947 400.82568359 0.9131704 ]	[680.31665039 503.28765869 0.83764726]	[503.46368408 544.32739258 0.74107188]	[459.83206177 547.00030518 0.6948157 ]	[480.36483765 703.43988037 0.85165179]	[500.85812378 849.76275635 0.8871336 ]	[552.13256836 539.24353027 0.66794485]	[5.64905518e+02 7.11213806e+02 6.78330064e-01]	[5.62399963e+02 6.93182739e+02 4.40256268e-01]	[452.0017395 254.43640137 0.87303591]	[480.14910889 254.37133789 0.90243012]	[436.55584717 236.49006653 0.63533789]	[500.75003052 233.89201355 0.87619233]	[5.62284912e+02 7.44490295e+02 5.06772161e-01]	[5.67494568e+02 7.36812134e+02 4.64967310e-01]	[5.62367371e+02 6.88084778e+02 2.87770331e-01]	[4.93055542e+02 8.95980408e+02 7.81119525e-01]	[4.80135498e+02 8.90827271e+02 7.76901186e-01]	[5.08482147e+02 8.57360657e+02 7.37284482e-01]
[462.38104248 267.28552246 0.86610961]	[477.7052002 313.51803589 0.89880693]	[400.80227661 318.58911133 0.85318416]	[339.11178589 434.0335083 0.87995267]	[274.89434814 534.10375977 0.83314884]	[544.38006592 300.7208252 0.87777138]	[603.48590088 400.81530762 0.91262913]	[677.84362793 500.90014648 0.83402002]	[503.46762085 544.33660889 0.73912138]	[459.83297729 547.00299072 0.693847 ]	[480.3727417 703.4788208 0.85559469]	[500.86462402 849.73370361 0.88847256]	[552.13677979 539.2543335 0.6701895 ]	[5.64915527e+02 7.13705261e+02 6.67622566e-01]	[5.62317139e+02 6.95764343e+02 4.00357753e-01]	[452.03433228 254.4372406 0.87656844]	[480.17831421 254.35494995 0.90643692]	[436.56704712 236.53512573 0.66039515]	[500.75338745 233.90226746 0.8768574 ]	[5.62229004e+02 7.46992737e+02 4.94824409e-01]	[5.65040894e+02 7.39410278e+02 4.61518645e-01]	[5.62306274e+02 6.93195129e+02 2.82808602e-01]	[4.93057556e+02 8.98411926e+02 7.77699053e-01]	[4.80145874e+02 8.90826355e+02 7.74351954e-01]	[5.08506378e+02 8.54894775e+02 7.40388393e-01]
[462.42987061 267.2807312 0.85600114]	[477.65649414 313.52923584 0.89166188]	[400.7935791 318.62005615 0.85910159]	[339.10400391 434.09988403 0.89121997]	[274.96539307 534.13769531 0.85393965]	[544.35845947 300.70651245 0.88219494]	[603.47320557 400.79016113 0.91195834]	[680.31719971 503.24539185 0.83265626]	[503.4871521 541.86700439 0.73683363]	[462.2052002 546.96905518 0.70120013]	[482.72943115 703.48284912 0.85122424]	[500.87710571 849.70446777 0.88588822]	[554.6206665 536.73248291 0.66368663]	[5.64913574e+02 7.08685059e+02 6.99422836e-01]	[5.62375977e+02 7.00914978e+02 4.98945415e-01]	[454.53787231 254.44804382 0.8788743 ]	[480.21578979 254.35467529 0.91240478]	[436.59396362 236.54421997 0.6857174 ]	[500.75128174 233.87315369 0.86534035]	[5.59832458e+02 7.47143005e+02 5.18720627e-01]	[5.65020813e+02 7.44479248e+02 4.96707201e-01]	[5.62281067e+02 6.93226868e+02 3.76447082e-01]	[4.93067871e+02 8.95980713e+02 7.83523083e-01]	[4.80150513e+02 8.90811401e+02 7.79216826e-01]	[5.11015320e+02 8.54832764e+02 7.43115246e-01]
[464.82446289 267.2824707 0.85222489]	[477.67422485 313.53393555 0.89721346]	[400.80511475 318.61581421 0.85614806]	[339.1335144 434.06622314 0.88224208]	[275.00317383 534.11834717 0.85564089]	[544.36364746 300.722229 0.87662911]	[603.46875 400.77407837 0.91443008]	[680.32080078 503.28573608 0.8364107 ]	[503.48413086 541.86206055 0.73681211]	[462.20040894 546.96044922 0.70172912]	[482.76113892 703.45812988 0.85246116]	[500.88821411 849.70050049 0.88551801]	[554.62188721 536.72888184 0.6658029 ]	[564.92028809 708.63330078 0.71444625]	[5.62332703e+02 7.06012146e+02 5.53592324e-01]	[454.56039429 254.45469666 0.88158971]	[480.24380493 254.34791565 0.91515362]	[436.60797119 236.54302979 0.68641138]	[500.78323364 233.86445618 0.87563097]	[5.59752380e+02 7.49647278e+02 5.33562303e-01]	[5.64929626e+02 7.46998962e+02 5.32562375e-01]	[5.59763977e+02 6.98350464e+02 4.18218374e-01]	[4.93068817e+02 8.95981812e+02 7.80496716e-01]	[4.80145233e+02 8.90811584e+02 7.75773525e-01]	[5.11029419e+02 8.54829590e+02 7.43157864e-01]
[464.85974121 267.30181885 0.84961414]	[477.68276978 313.52563477 0.89800107]	[400.79632568 318.61004639 0.85805959]	[339.11871338 434.08493042 0.88482952]	[274.99176025 534.14105225 0.85680532]	[544.37719727 300.71722412 0.87875438]	[603.4440918 400.81164551 0.9079206 ]	[677.80950928 503.35287476 0.83284336]	[505.86599731 541.87316895 0.73735785]	[462.21514893 546.96710205 0.70286036]	[482.75244141 703.46691895 0.85367155]	[500.90362549 849.67529297 0.88260311]	[554.64416504 536.73065186 0.66821259]	[5.64883423e+02 7.08614197e+02 7.04581678e-01]	[5.62361389e+02 7.03438599e+02 5.24036467e-01]	[454.58850098 254.46531677 0.88818765]	[480.27224731 254.35089111 0.92037976]	[436.6194458 236.56539917 0.68793929]	[500.80566406 233.86856079 0.87371838]	[5.59740540e+02 7.49592529e+02 5.33872545e-01]	[5.64941772e+02 7.44562866e+02 5.27689517e-01]	[5.59810669e+02 6.95775452e+02 4.01281327e-01]	[4.93076324e+02 8.98429504e+02 7.77920306e-01]	[4.80149689e+02 8.90828735e+02 7.74312854e-01]	[5.11054749e+02 8.54787781e+02 7.41307616e-01]
[464.93969727 267.26794434 0.83935583]	[477.67214966 313.53186035 0.891047 ]	[400.80130005 318.61352539 0.85069972]	[339.12893677 434.03543091 0.8766064 ]	[274.98626709 534.1472168 0.86264533]	[544.37664795 300.73635864 0.86246306]	[603.4307251 400.85980225 0.89272058]	[675.25415039 503.31826782 0.83192581]	[505.87475586 541.88000488 0.73775136]	[462.23623657 546.97113037 0.70389819]	[482.75482178 703.4576416 0.85252732]	[500.90481567 849.65582275 0.88045079]	[554.6395874 536.74029541 0.66993976]	[564.86419678 706.12451172 0.70857847]	[5.62349548e+02 7.05980042e+02 5.94220281e-01]	[457.0770874 254.45530701 0.89445245]	[480.32421875 251.97009277 0.92315197]	[436.62091064 236.54545593 0.73096967]	[500.82836914 233.85404968 0.86936963]	[5.57212646e+02 7.49693726e+02 5.69693804e-01]	[5.64875793e+02 7.47041199e+02 5.87578833e-01]	[5.59779724e+02 6.98325378e+02 4.62987870e-01]	[4.93100525e+02 8.98428833e+02 7.77253866e-01]	[4.80169037e+02 8.90827209e+02 7.72873402e-01]	[5.11064575e+02 8.52383850e+02 7.40801573e-01]
[467.44039917 267.27215576 0.83394778]	[477.67480469 313.53213501 0.89157718]	[400.81506348 318.60461426 0.84873098]	[339.13845825 431.55145264 0.87241918]	[274.98150635 534.10144043 0.85990095]	[544.36968994 300.75213623 0.86193794]	[603.36096191 403.2699585 0.88387084]	[672.72851562 503.44058228 0.83132559]	[505.8737793 541.87866211 0.7386024 ]	[462.24008179 546.96417236 0.70586902]	[482.77679443 703.4473877 0.85372013]	[503.22857666 849.66674805 0.88256836]	[554.62988281 539.19708252 0.66992015]	[564.88195801 708.52850342 0.71403623]	[5.62329224e+02 7.06014893e+02 5.85787773e-01]	[457.1270752 254.44921875 0.90496582]	[482.71832275 251.94267273 0.92689252]	[436.60891724 236.54249573 0.74608648]	[500.84738159 233.86108398 0.85162306]	[5.57217957e+02 7.49711792e+02 5.45874834e-01]	[5.64866211e+02 7.47061584e+02 5.64440370e-01]	[5.59770203e+02 6.98340027e+02 4.62830424e-01]	[4.93101715e+02 8.98446411e+02 7.76819646e-01]	[4.80167236e+02 8.90836914e+02 7.72119999e-01]	[5.11087067e+02 8.52392151e+02 7.34571397e-01]
[467.49914551 267.27627563 0.83119363]	[477.69723511 313.51757812 0.89255071]	[400.83514404 318.58596802 0.84431618]	[339.14413452 431.51724243 0.8703934 ]	[274.96505737 534.09228516 0.85385096]	[544.37805176 300.75494385 0.86164808]	[603.35040283 403.35131836 0.87532032]	[672.65307617 505.98840332 0.81497389]	[505.87713623 541.86627197 0.73783821]	[462.24591064 546.95666504 0.70613283]	[482.7755127 703.45739746 0.85338181]	[503.22827148 849.65887451 0.88199902]	[554.62591553 536.7286377 0.66846168]	[564.88885498 708.52770996 0.71222097]	[5.62327454e+02 7.06035889e+02 5.86848021e-01]	[457.16708374 254.44621277 0.91039705]	[482.75445557 251.93778992 0.92783129]	[436.65887451 236.51266479 0.728953 ]	[500.87121582 233.86373901 0.84169239]	[5.57204041e+02 7.49738892e+02 5.40124059e-01]	[5.64865540e+02 7.47091980e+02 5.59341311e-01]	[5.59763367e+02 6.98347168e+02 4.63130116e-01]	[4.93105591e+02 8.98445312e+02 7.78781950e-01]	[4.80169342e+02 8.90834290e+02 7.74442673e-01]	[5.11086792e+02 8.52379761e+02 7.38384426e-01]
[470.02716064 267.30557251 0.82976705]	[477.71643066 313.51080322 0.897174 ]	[400.85778809 318.57821655 0.84473968]	[339.15185547 431.48571777 0.86497593]	[274.93521118 534.09716797 0.84997648]	[544.37878418 300.75061035 0.87138939]	[603.29296875 403.32998657 0.87524444]	[670.07678223 508.4777832 0.8251577 ]	[503.49920654 541.85424805 0.73902553]	[462.2310791 546.95251465 0.70746225]	[482.77633667 703.46368408 0.85553062]	[503.23132324 849.66949463 0.88271016]	[552.13653564 536.7121582 0.66694409]	[564.90899658 708.59161377 0.71948045]	[5.62298279e+02 7.06069153e+02 5.69947958e-01]	[457.20700073 254.44451904 0.91294992]	[482.80477905 251.92990112 0.92532432]	[436.68606567 236.48280334 0.7400493 ]	[503.24334717 233.83436584 0.84955615]	[5.57187378e+02 7.49768372e+02 5.19163430e-01]	[5.64835144e+02 7.47128235e+02 5.45551002e-01]	[5.59754028e+02 7.00851746e+02 4.53831524e-01]	[4.93116302e+02 8.98440186e+02 7.80737400e-01]	[4.80175690e+02 8.90832458e+02 7.76839733e-01]	[5.11092529e+02 8.52395020e+02 7.35233426e-01]
[470.03320312 267.30822754 0.82949537]	[477.71569824 313.51651001 0.89808208]	[400.85476685 318.58078003 0.84572029]	[339.13973999 431.51019287 0.87001204]	[274.93606567 534.10253906 0.8496502 ]	[544.38354492 300.75808716 0.86973637]	[603.29431152 403.33682251 0.87421346]	[670.07720947 508.47845459 0.82544982]	[505.86993408 541.86621094 0.73888087]	[462.23571777 546.96032715 0.70736748]	[482.7741394 703.47076416 0.85603678]	[503.22677612 849.66705322 0.88250685]	[552.14990234 536.72247314 0.66757476]	[564.89086914 708.5255127 0.71895748]	[5.62303406e+02 7.06078735e+02 5.82724452e-01]	[457.20809937 254.44815063 0.91352999]	[482.80807495 251.93104553 0.92530066]	[436.68557739 236.48490906 0.74149889]	[503.23855591 233.83384705 0.84482133]	[5.57178955e+02 7.52176453e+02 5.31000435e-01]	[5.64837219e+02 7.47136719e+02 5.55215955e-01]	[5.59740967e+02 6.98366699e+02 4.61082965e-01]	[4.93118835e+02 8.98428711e+02 7.82053530e-01]	[4.80175629e+02 8.90826355e+02 7.78503060e-01]	[5.11087769e+02 8.52391663e+02 7.35979915e-01]
[472.52648926 267.26702881 0.82774299]	[480.11471558 313.49905396 0.9006623 ]	[403.277771 318.54077148 0.83987409]	[339.16259766 428.93585205 0.8652271 ]	[274.95404053 531.60186768 0.8461566 ]	[544.40130615 300.76321411 0.8695522 ]	[600.89813232 403.37280273 0.86166257]	[667.66760254 508.54464722 0.83035499]	[503.50033569 541.83520508 0.73598248]	[462.23495483 546.93310547 0.70605624]	[482.77825928 703.47796631 0.85665876]	[500.90985107 849.65795898 0.88368464]	[552.14788818 536.69140625 0.66458815]	[564.88897705 708.51599121 0.71899056]	[5.62294067e+02 7.06072815e+02 5.78002751e-01]	[459.60787964 254.41755676 0.91172445]	[482.8364563 251.91122437 0.92313266]	[439.09689331 236.44799805 0.75462872]	[503.28204346 233.84759521 0.86129165]	[5.54687195e+02 7.52235413e+02 5.14501750e-01]	[5.62455505e+02 7.47189270e+02 5.43599188e-01]	[5.59732300e+02 6.98360046e+02 4.59720492e-01]	[4.93115540e+02 8.98432922e+02 7.82207847e-01]	[4.80174377e+02 8.90828369e+02 7.78847456e-01]	[5.11075317e+02 8.52377075e+02 7.38914549e-01]
[472.58883667 264.80239868 0.83161622]	[480.10995483 313.49975586 0.89841485]	[403.26885986 318.54953003 0.83876133]	[339.14331055 428.9364624 0.86806947]	[274.93667603 531.58166504 0.8479746 ]	[544.40930176 300.76791382 0.8650797 ]	[600.86590576 405.81225586 0.84584421]	[667.54071045 508.53451538 0.84321123]	[503.49530029 541.8359375 0.73881543]	[462.21994019 546.93481445 0.70483243]	[482.77072144 703.47320557 0.85561359]	[500.90936279 849.67224121 0.88499397]	[554.61651611 536.69067383 0.66533065]	[564.88092041 708.50799561 0.72882104]	[5.62290100e+02 7.08522705e+02 5.96588016e-01]	[459.65188599 254.41725159 0.9192422 ]	[482.86486816 251.90834045 0.92215109]	[439.13690186 236.48158264 0.7888394 ]	[503.28268433 233.86979675 0.86146545]	[5.54660767e+02 7.52215759e+02 5.30722082e-01]	[5.62434570e+02 7.47185120e+02 5.60491204e-01]	[5.59718750e+02 7.00864807e+02 4.81127948e-01]	[4.93121338e+02 8.98426880e+02 7.80705571e-01]	[4.80176575e+02 8.90825256e+02 7.78066933e-01]	[5.11065643e+02 8.52390381e+02 7.38292396e-01]
[472.6043396 264.76699829 0.83176655]	[480.11880493 313.46560669 0.89291471]	[403.31134033 316.15066528 0.82797563]	[339.11288452 428.90734863 0.86693954]	[274.92709351 531.54827881 0.8458032 ]	[544.40093994 300.74865723 0.86337012]	[600.85095215 405.8649292 0.83616328]	[667.52349854 511.01489258 0.8421433 ]	[503.48202515 541.83148193 0.73851806]	[462.20297241 544.48364258 0.70290107]	[482.75280762 703.46514893 0.85530126]	[500.89071655 849.67285156 0.88510132]	[552.13891602 536.70043945 0.66536695]	[564.88061523 706.11315918 0.73604453]	[5.62292236e+02 7.08555176e+02 6.07714355e-01]	[459.66812134 254.38598633 0.90961504]	[482.88018799 251.90139771 0.91907966]	[439.16860962 236.43313599 0.80145419]	[503.31207275 233.84376526 0.84810483]	[5.52134338e+02 7.52293823e+02 5.32834828e-01]	[5.62395874e+02 7.49599976e+02 5.68155468e-01]	[5.59714111e+02 7.00918762e+02 4.89757866e-01]	[4.93127319e+02 8.98435425e+02 7.77532101e-01]	[4.80181549e+02 8.90833618e+02 7.75609791e-01]	[5.11032471e+02 8.52387146e+02 7.42520571e-01]
[472.59640503 264.76516724 0.8302176 ]	[480.12203979 313.44857788 0.88947737]	[403.31546021 316.13623047 0.82597649]	[339.12466431 426.40988159 0.87358689]	[274.95458984 529.07391357 0.84957016]	[544.40209961 300.72485352 0.86596996]	[600.82629395 405.84396362 0.83101898]	[667.46813965 508.5072937 0.84916043]	[503.47979736 541.81097412 0.73974001]	[462.20254517 544.45825195 0.70703971]	[482.75558472 703.42462158 0.85196364]	[500.88574219 849.68389893 0.88749468]	[552.13537598 536.67840576 0.66439217]	[564.89331055 706.08081055 0.75021636]	[5.62295105e+02 7.08579163e+02 6.37026072e-01]	[459.65438843 254.36300659 0.89989185]	[482.90167236 251.88591003 0.91354501]	[439.16525269 234.03990173 0.79176247]	[503.33618164 233.85345459 0.84333962]	[5.52124207e+02 7.52245605e+02 5.67388535e-01]	[5.62376770e+02 7.49568359e+02 5.96273243e-01]	[5.57261108e+02 7.03382019e+02 5.08513927e-01]	[4.93133362e+02 8.98423523e+02 7.82820523e-01]	[4.80180328e+02 8.90831360e+02 7.80187666e-01]	[5.11022308e+02 8.52397705e+02 7.42553353e-01]
[475.0763855 264.73403931 0.83241379]	[480.12884521 313.42498779 0.88963467]	[403.33398438 316.1050415 0.82372421]	[339.14746094 426.39181519 0.87304795]	[274.95431519 531.54180908 0.85002518]	[544.4052124 300.74014282 0.86514926]	[600.81317139 405.83056641 0.8352772 ]	[667.43914795 508.46914673 0.84902978]	[503.46182251 541.79284668 0.74317288]	[462.19543457 544.43322754 0.71015346]	[482.76013184 703.38757324 0.84794843]	[500.88256836 849.71429443 0.88751894]	[552.10107422 536.66192627 0.66602266]	[564.91137695 706.02478027 0.75536674]	[5.62253479e+02 7.08552124e+02 6.35622740e-01]	[459.67501831 254.36354065 0.90407717]	[482.90985107 251.86872864 0.90914637]	[439.15637207 234.0493927 0.79607904]	[503.34796143 233.84410095 0.83319706]	[5.52070801e+02 7.52244080e+02 5.61644793e-01]	[5.62334106e+02 7.49563416e+02 5.86972654e-01]	[5.57203186e+02 7.00935669e+02 4.97719944e-01]	[4.93129608e+02 8.98411865e+02 7.85492599e-01]	[4.80174377e+02 8.90827759e+02 7.81192303e-01]	[5.08548065e+02 8.54827759e+02 7.39345849e-01]
[475.1026001 262.24475098 0.83911145]	[477.74227905 313.39593506 0.87324774]	[403.29443359 316.07147217 0.82552552]	[339.17782593 426.35183716 0.87116665]	[275.0043335 529.00909424 0.85960555]	[544.39782715 300.70574951 0.86651039]	[600.82006836 403.3843689 0.83286554]	[665.06396484 505.96826172 0.85989082]	[503.44949341 541.75024414 0.73908341]	[462.19363403 544.38909912 0.71351051]	[482.76223755 700.92236328 0.8432256 ]	[500.8793335 849.70666504 0.89043498]	[552.081604 534.16790771 0.66304457]	[564.8838501 705.98974609 0.75794947]	[5.62226013e+02 7.06107422e+02 6.36807978e-01]	[459.69247437 254.34220886 0.90429765]	[482.9246521 251.82504272 0.90050793]	[439.17120361 234.04151917 0.80031103]	[503.32809448 233.8425293 0.82882166]	[5.49586670e+02 7.52223877e+02 5.80798686e-01]	[5.62330261e+02 7.47190613e+02 6.04526818e-01]	[5.54704651e+02 7.00857788e+02 5.00311494e-01]	[4.93118805e+02 8.95982971e+02 7.90601909e-01]	[4.80169067e+02 8.90815674e+02 7.84126997e-01]	[5.08542389e+02 8.54815430e+02 7.42956817e-01]
[475.06829834 262.1857605 0.84145015]	[477.7109375 310.95977783 0.86759758]	[400.85586548 316.08786011 0.83110809]	[339.19918823 423.89050293 0.87775999]	[275.08309937 528.97784424 0.86642236]	[544.39746094 300.67370605 0.87659693]	[600.81945801 403.32354736 0.84601188]	[665.07330322 505.9385376 0.86364704]	[503.45910645 539.29449463 0.73547184]	[462.20117188 544.36993408 0.71762168]	[482.77230835 700.91992188 0.84384412]	[500.86965942 849.70050049 0.89145064]	[552.10760498 534.10009766 0.66306007]	[564.90625 705.98052979 0.76753736]	[5.62227905e+02 7.06089417e+02 6.15056157e-01]	[459.67108154 251.93721008 0.90175211]	[482.90585327 249.36508179 0.89984953]	[439.14859009 234.03378296 0.80374908]	[503.28259277 233.84825134 0.82193834]	[5.52063538e+02 7.52189026e+02 5.68901718e-01]	[5.62308472e+02 7.47169373e+02 5.89869738e-01]	[5.57214172e+02 7.00841309e+02 4.87076163e-01]	[4.93133606e+02 8.95966492e+02 7.99049079e-01]	[4.80181000e+02 8.90807617e+02 7.88069069e-01]	[5.08531219e+02 8.54819336e+02 7.41466045e-01]
[472.57803345 259.71777344 0.84443253]	[477.71508789 308.38430786 0.85718405]	[403.25720215 316.02185059 0.8286764 ]	[339.19122314 426.35775757 0.87273377]	[277.47756958 529.03216553 0.86059177]	[544.3939209 298.2243042 0.88454765]	[600.75311279 400.82601929 0.85282582]	[665.07330322 503.47433472 0.88029373]	[503.45974731 539.29284668 0.73602188]	[462.21343994 544.36425781 0.7232374 ]	[482.75894165 700.85797119 0.83986843]	[500.86203003 849.7053833 0.88988721]	[552.09716797 534.10369873 0.66520441]	[564.902771 703.48895264 0.75093257]	[5.62250854e+02 7.06026367e+02 6.26196384e-01]	[459.62997437 251.88238525 0.88726217]	[482.89550781 249.30513 0.89487052]	[439.15054321 233.95152283 0.76922584]	[503.25128174 231.4284668 0.81008297]	[5.52139221e+02 7.52174377e+02 5.78079224e-01]	[5.62354492e+02 7.47155090e+02 6.05056405e-01]	[5.57224487e+02 6.95802612e+02 4.86668110e-01]	[4.93123779e+02 8.95971802e+02 7.96978354e-01]	[4.80170929e+02 8.90808777e+02 7.83447385e-01]	[5.08521362e+02 8.54829529e+02 7.40995407e-01]
[472.54553223 259.6065979 0.85924739]	[477.71612549 305.78695679 0.8619796 ]	[403.27859497 315.94180298 0.82159036]	[339.27319336 423.88284302 0.8650738 ]	[277.58261108 531.54119873 0.85910541]	[544.38897705 298.16436768 0.89538544]	[600.75927734 400.74630737 0.86336333]	[667.46508789 503.41577148 0.88576412]	[503.45501709 539.23529053 0.72967285]	[462.22097778 541.90930176 0.71575338]	[482.76333618 700.8548584 0.84212422]	[500.86230469 849.69171143 0.89116049]	[552.06762695 531.54705811 0.6654222 ]	[564.89654541 705.89239502 0.74733996]	[5.62285339e+02 7.05949524e+02 6.16564095e-01]	[459.62484741 249.3744812 0.87810314]	[482.85543823 246.75202942 0.89608669]	[439.1869812 233.94776917 0.7694397 ]	[503.22964478 231.34161377 0.82964706]	[5.54641968e+02 7.49754456e+02 5.99930644e-01]	[5.62393921e+02 7.47094543e+02 6.15297198e-01]	[5.59729309e+02 6.95740173e+02 4.91658837e-01]	[4.93112091e+02 8.95972595e+02 7.91474402e-01]	[4.80163666e+02 8.90799255e+02 7.75642931e-01]	[5.08509064e+02 8.54810181e+02 7.42728770e-01]
[472.56088257 257.16824341 0.87064046]	[477.68414307 303.21398926 0.86915874]	[403.27670288 313.50619507 0.81334281]	[341.71295166 423.82235718 0.85528505]	[277.69418335 531.52655029 0.85046405]	[544.35827637 298.0713501 0.89446527]	[598.32250977 398.26452637 0.85386449]	[667.46240234 503.32913208 0.89300942]	[503.45870972 536.70587158 0.72666842]	[462.23855591 541.84802246 0.71861315]	[482.73901367 698.31396484 0.83405483]	[500.85293579 849.70715332 0.88967848]	[549.59509277 526.51647949 0.67026037]	[564.89807129 698.31536865 0.71786338]	[5.62305969e+02 7.06010193e+02 6.49946690e-01]	[459.62686157 249.29017639 0.87101144]	[482.84140015 244.19673157 0.89820075]	[439.16976929 233.92791748 0.75251174]	[500.85955811 228.82789612 0.80959839]	[5.52122559e+02 7.49716431e+02 6.46584034e-01]	[5.62429016e+02 7.47083923e+02 6.49217606e-01]	[5.57230652e+02 6.93212402e+02 5.09954453e-01]	[4.93095123e+02 8.95976257e+02 7.97150314e-01]	[4.80153137e+02 8.90809265e+02 7.82601714e-01]	[5.08483704e+02 8.54841614e+02 7.41767406e-01]
[469.99124146 257.11801147 0.88365471]	[477.61950684 300.71508789 0.87398559]	[400.82073975 313.42330933 0.81924057]	[341.73046875 423.83148193 0.85302705]	[280.15478516 534.16925049 0.84032822]	[544.35040283 298.01275635 0.89108735]	[600.76513672 398.22161865 0.85199428]	[667.47338867 500.88317871 0.89929056]	[503.4836731 536.6862793 0.71816826]	[462.23913574 541.84381104 0.71462512]	[482.74725342 695.81085205 0.83742011]	[500.84146118 849.6661377 0.88203192]	[552.12689209 526.49847412 0.66959947]	[564.92852783 695.75616455 0.73679799]	[5.62344482e+02 7.05976013e+02 6.78562164e-01]	[457.18734741 244.25979614 0.85582471]	[482.79452515 241.66934204 0.90651798]	[439.09265137 231.45321655 0.71373689]	[500.82351685 226.31134033 0.76674086]	[5.52132935e+02 7.49658386e+02 6.62240863e-01]	[5.62453674e+02 7.47032471e+02 6.66008830e-01]	[5.59728394e+02 6.93184692e+02 5.49495757e-01]	[4.93097412e+02 8.95981262e+02 7.89145112e-01]	[4.8015802e+02 8.9080780e+02 7.7415204e-01]	[5.08463104e+02 8.54803955e+02 7.39548981e-01]
[469.96481323 257.03494263 0.89305788]	[475.11773682 298.24810791 0.88038796]	[400.77224731 310.90219116 0.81302017]	[341.72503662 423.81051636 0.85658681]	[282.69674683 534.13409424 0.81628573]	[541.93640137 295.55450439 0.88722736]	[600.78271484 398.08596802 0.83713627]	[667.52496338 500.75241089 0.8879317 ]	[503.49069214 534.1340332 0.71599603]	[462.2371521 541.80352783 0.71364653]	[482.71401978 690.68005371 0.85324925]	[500.83782959 849.65374756 0.88355207]	[552.13519287 526.40869141 0.67924941]	[564.90356445 690.67956543 0.73465228]	[5.62382935e+02 7.05946472e+02 6.70160055e-01]	[457.16317749 241.73565674 0.85711133]	[482.74526978 239.15628052 0.93098736]	[439.07354736 231.37353516 0.73442894]	[500.74475098 226.25506592 0.76261044]	[5.52088562e+02 7.49623108e+02 6.80349529e-01]	[5.62452698e+02 7.46996826e+02 6.76948071e-01]	[5.59756226e+02 6.90693787e+02 5.39228261e-01]	[4.93078674e+02 8.95963013e+02 7.95989394e-01]	[4.80153259e+02 8.90796753e+02 7.77104020e-01]	[5.08471619e+02 8.54791565e+02 7.37603247e-01]
[467.49511719 256.9520874 0.89144087]	[475.16397095 298.19943237 0.8894794 ]	[400.77157593 308.36203003 0.80860841]	[341.78262329 423.76919556 0.85297871]	[287.81018066 536.66986084 0.80783212]	[544.31256104 295.48980713 0.8781417 ]	[600.80200195 395.60733032 0.8222996 ]	[667.53918457 498.18753052 0.86586565]	[503.46832275 529.04278564 0.72161216]	[462.21029663 539.29315186 0.70521033]	[480.38360596 688.19781494 0.86800665]	[500.83474731 849.65118408 0.8830061 ]	[552.07525635 523.85418701 0.68905884]	[564.90667725 688.11407471 0.75218868]	[5.62416077e+02 7.05909363e+02 6.99033856e-01]	[457.1463623 241.65516663 0.85853809]	[482.71447754 239.05079651 0.94478428]	[439.07888794 231.33235168 0.76267773]	[500.73202515 221.20652771 0.77975225]	[5.49588501e+02 7.49577515e+02 7.06868827e-01]	[5.62453613e+02 7.46961731e+02 6.89604819e-01]	[5.59777893e+02 6.93158325e+02 5.53968191e-01]	[4.93096832e+02 8.95933655e+02 8.03319931e-01]	[4.80154816e+02 8.90782227e+02 7.81781077e-01]	[5.08460022e+02 8.52395569e+02 7.31836796e-01]
[470.00341797 254.55244446 0.88922274]	[475.12179565 298.13491821 0.89009994]	[400.73983765 308.34429932 0.80982667]	[344.30459595 421.33776855 0.84426081]	[290.39309692 536.68487549 0.81385821]	[541.94451904 292.93096924 0.8518756 ]	[600.79711914 395.53292847 0.81307244]	[667.55828857 495.61328125 0.84613591]	[503.46697998 526.47247314 0.72839147]	[462.21160889 536.73583984 0.69236124]	[482.71066284 688.0479126 0.88276523]	[500.8197937 849.60986328 0.87622082]	[549.59106445 521.31860352 0.68640113]	[564.97851562 688.02532959 0.76045036]	[562.42626953 703.43658447 0.7064625 ]	[457.14804077 239.18449402 0.86314541]	[482.72595215 236.55682373 0.96652251]	[436.66177368 231.35678101 0.79551446]	[500.74197388 216.14128113 0.78783315]	[5.52074280e+02 7.49603760e+02 7.19135642e-01]	[5.62447693e+02 7.46968384e+02 6.98840618e-01]	[5.59768616e+02 6.90599609e+02 5.85335314e-01]	[4.93092133e+02 8.95936157e+02 8.00723791e-01]	[4.80149109e+02 8.90784851e+02 7.76934624e-01]	[5.08451416e+02 8.52370544e+02 7.32090950e-01]
[467.45233154 254.44467163 0.89398026]	[475.12518311 298.06695557 0.89182192]	[400.73452759 305.77752686 0.81402278]	[346.81680298 421.29376221 0.849738 ]	[293.02182007 534.14300537 0.8338182 ]	[541.93487549 290.40753174 0.83715141]	[600.78027344 393.01989746 0.798518 ]	[667.51916504 490.52374268 0.84293097]	[503.49475098 526.42779541 0.73012304]	[462.23583984 536.68939209 0.69509733]	[482.76809692 685.60339355 0.87872362]	[500.8085022 849.62908936 0.87324333]	[552.10247803 521.29174805 0.68437058]	[564.9274292 687.99633789 0.76317078]	[5.62454590e+02 7.03399292e+02 7.00572312e-01]	[457.07513428 239.04519653 0.87476069]	[480.34408569 236.44454956 0.960379 ]	[436.65246582 228.84115601 0.75585872]	[500.72177124 216.00267029 0.79311645]	[5.52106262e+02 7.49544006e+02 7.33403385e-01]	[5.64850098e+02 7.44559448e+02 7.14900136e-01]	[5.59831909e+02 6.88153076e+02 6.08003438e-01]	[4.93089905e+02 8.95944336e+02 7.97994018e-01]	[4.80139374e+02 8.90796265e+02 7.74774909e-01]	[5.06000214e+02 8.54791870e+02 7.22726226e-01]
[467.45397949 254.44578552 0.89400542]	[475.12615967 298.07061768 0.89157742]	[400.73272705 305.77954102 0.81404263]	[346.80993652 421.30511475 0.84815127]	[293.02590942 534.15405273 0.83468562]	[541.93798828 290.41690063 0.83790028]	[600.78424072 393.03311157 0.79997188]	[667.51324463 490.51470947 0.84280574]	[503.49163818 526.43341064 0.731282 ]	[462.23345947 536.69396973 0.69620693]	[482.76184082 685.57336426 0.87862575]	[500.80554199 849.62738037 0.87240827]	[552.09936523 521.29815674 0.68561256]	[564.93005371 687.99090576 0.75987196]	[5.62450684e+02 7.03380920e+02 6.99090302e-01]	[457.07418823 239.0466156 0.8746506 ]	[480.34527588 236.44433594 0.96044797]	[436.65127563 228.84074402 0.7555604 ]	[500.72344971 216.00233459 0.79308486]	[5.52091125e+02 7.49543091e+02 7.38131344e-01]	[5.64849609e+02 7.44559082e+02 7.18911648e-01]	[5.59832886e+02 6.88133789e+02 6.09831035e-01]	[4.93097076e+02 8.95932739e+02 7.99108744e-01]	[4.80139587e+02 8.90789551e+02 7.73930132e-01]	[5.05997681e+02 8.54791382e+02 7.23834336e-01]
[467.42855835 254.3795929 0.88209355]	[475.1227417 298.02133179 0.89064986]	[400.74975586 303.28518677 0.8134225 ]	[346.84625244 421.29495239 0.84587401]	[295.51055908 529.04302979 0.84523469]	[541.92474365 287.85629272 0.83312607]	[598.31610107 387.91726685 0.7935406 ]	[667.45916748 487.91812134 0.84945291]	[505.86880493 526.42175293 0.7289992 ]	[462.25158691 536.68023682 0.69249022]	[482.76074219 685.52789307 0.87743139]	[500.8104248 849.62994385 0.87444425]	[552.14245605 521.27825928 0.68353981]	[565.02648926 685.41888428 0.74736267]	[564.82110596 700.87145996 0.73882556]	[454.62554932 236.62109375 0.88507462]	[480.34060669 234.05613708 0.95397395]	[436.60519409 226.2824707 0.7428925 ]	[500.73980713 213.50982666 0.78504598]	[552.08850098 747.17889404 0.74888277]	[5.64859375e+02 7.44549805e+02 7.21613705e-01]	[5.62323181e+02 6.88142822e+02 6.13195717e-01]	[4.93105408e+02 8.95939636e+02 7.97624528e-01]	[4.80145538e+02 8.90795532e+02 7.74857223e-01]	[5.06001343e+02 8.52385132e+02 7.28252292e-01]
[464.89331055 251.92004395 0.87996387]	[475.10662842 295.64916992 0.88856685]	[400.75714111 303.24707031 0.81799299]	[346.88305664 421.27789307 0.84626007]	[295.59588623 529.01074219 0.85494876]	[541.91882324 285.28744507 0.83396423]	[600.74035645 387.90628052 0.79620087]	[667.49725342 485.47705078 0.85474151]	[505.90106201 526.42156982 0.72643161]	[462.26919556 536.6885376 0.69336623]	[482.74932861 685.534729 0.87409687]	[500.81826782 849.62463379 0.87271601]	[554.66656494 521.28302002 0.68908024]	[567.48046875 685.3873291 0.73796546]	[564.83618164 698.34503174 0.73010224]	[452.08248901 236.50959778 0.89360112]	[480.28744507 233.97729492 0.95026052]	[436.54589844 223.72322083 0.70386326]	[500.73138428 213.45858765 0.77947652]	[5.54629639e+02 7.49553101e+02 7.49031544e-01]	[5.64880249e+02 7.44554321e+02 7.21108317e-01]	[5.62332458e+02 6.88077820e+02 6.12002075e-01]	[4.93118713e+02 8.95949707e+02 7.92794168e-01]	[4.80156311e+02 8.90799561e+02 7.73438752e-01]	[5.06005768e+02 8.52371094e+02 7.28883445e-01]
[464.89263916 251.9209137 0.88024926]	[475.10559082 295.64624023 0.88843602]	[400.76217651 303.24703979 0.81778795]	[346.88497925 421.27749634 0.84605509]	[295.59970093 529.00622559 0.85502201]	[541.91564941 285.2868042 0.83329922]	[600.737854 387.9045105 0.79629225]	[667.49725342 485.47692871 0.85450137]	[505.90353394 526.41784668 0.72606933]	[462.27093506 536.68182373 0.69190943]	[482.74581909 685.52203369 0.87264431]	[500.82174683 849.61712646 0.87260592]	[554.66864014 521.27960205 0.68872571]	[567.48278809 685.38165283 0.73428392]	[564.83880615 698.3571167 0.73064095]	[452.08309937 236.50968933 0.89298558]	[480.28604126 233.97570801 0.94937235]	[436.54553223 223.71951294 0.704274 ]	[500.7315979 213.45555115 0.78099364]	[554.64294434 749.55102539 0.74979496]	[5.64891785e+02 7.44553528e+02 7.19778061e-01]	[5.62331055e+02 6.88091187e+02 6.11796737e-01]	[4.93123169e+02 8.95950684e+02 7.89125860e-01]	[4.80156219e+02 8.90799927e+02 7.69529819e-01]	[5.06007263e+02 8.52363159e+02 7.29288101e-01]
[464.86114502 246.79759216 0.85661209]	[472.59185791 295.4241333 0.86169392]	[400.70553589 298.19064331 0.84993231]	[349.42782593 421.18130493 0.85105729]	[298.19464111 529.01422119 0.85681331]	[541.8692627 280.17660522 0.86053354]	[598.21862793 382.79553223 0.81819826]	[667.45806885 482.9581604 0.87795764]	[505.98788452 523.86639404 0.73857599]	[462.29507446 531.57653809 0.69851714]	[482.72247314 682.96343994 0.85211897]	[500.84115601 849.65124512 0.87722999]	[557.24645996 518.69970703 0.69223952]	[567.57012939 680.32495117 0.74038923]	[564.82666016 695.75463867 0.76487994]	[454.56167603 233.97079468 0.89981949]	[480.25854492 233.85343933 0.93572652]	[434.02484131 216.10910034 0.75436294]	[500.6461792 213.42803955 0.80090296]	[554.69989014 747.11676025 0.80358481]	[564.94885254 744.45489502 0.74451476]	[5.62276489e+02 6.85564453e+02 6.05262637e-01]	[4.93133209e+02 8.95932251e+02 7.97264993e-01]	[4.80175629e+02 8.90797424e+02 7.79550552e-01]	[5.08451019e+02 8.54806030e+02 7.22578645e-01]
[464.84436035 244.26643372 0.8582871 ]	[472.5696106 293.01412964 0.85319173]	[400.69467163 298.12280273 0.85858661]	[351.93859863 418.77932739 0.85449016]	[298.22351074 529.05621338 0.85282284]	[541.85418701 280.16275024 0.86258554]	[595.7644043 382.78292847 0.81928056]	[665.06445312 482.89685059 0.88927895]	[505.98968506 523.84631348 0.74032611]	[462.30157471 531.54699707 0.70003521]	[482.74533081 682.96618652 0.85428113]	[500.83563232 849.68713379 0.87605089]	[557.24450684 518.6809082 0.6918776 ]	[567.53765869 677.84002686 0.73783612]	[562.47808838 695.77423096 0.76240784]	[454.54489136 233.92059326 0.89055085]	[480.24926758 231.44546509 0.92556757]	[431.56433105 216.05192566 0.7562319 ]	[500.66516113 213.40293884 0.81705773]	[554.64886475 747.18768311 0.79844773]	[564.92321777 744.5145874 0.75708842]	[5.59806519e+02 6.85578552e+02 6.01209104e-01]	[4.93122253e+02 8.95935242e+02 7.97512531e-01]	[4.80166870e+02 8.90807129e+02 7.82773376e-01]	[5.08445038e+02 8.54867676e+02 7.20982313e-01]
[464.87939453 244.23472595 0.85581672]	[472.56066895 292.96682739 0.84558392]	[400.68392944 298.09567261 0.8573311 ]	[349.46298218 418.77365112 0.84853864]	[298.23565674 529.01696777 0.85420406]	[541.84881592 280.11444092 0.86421412]	[595.69329834 382.73980713 0.81956738]	[665.0546875 482.91690063 0.88392073]	[505.99365234 523.8326416 0.74141937]	[462.29797363 531.53979492 0.70008749]	[482.74551392 682.98760986 0.85558152]	[500.83239746 849.69110107 0.87238753]	[557.2565918 516.20623779 0.69483256]	[567.55517578 675.26104736 0.74201638]	[562.45025635 695.73345947 0.770477 ]	[454.537323 233.89360046 0.88530481]	[480.28012085 231.3813324 0.92219585]	[431.52746582 216.00849915 0.74429935]	[500.68304443 213.34986877 0.8120234 ]	[554.64440918 749.54699707 0.8064115 ]	[564.91937256 744.51531982 0.76620138]	[5.59770691e+02 6.85548706e+02 5.98641992e-01]	[4.93139587e+02 8.95938782e+02 7.98354685e-01]	[4.80178406e+02 8.90814331e+02 7.82058299e-01]	[5.06005554e+02 8.54896790e+02 7.09939897e-01]
[464.88973999 244.22683716 0.8544836 ]	[472.53372192 292.91912842 0.837026 ]	[400.67315674 298.07675171 0.85560077]	[351.9493103 418.71984863 0.84991044]	[300.64736938 528.98474121 0.85183984]	[541.81762695 277.68347168 0.87146527]	[593.20574951 382.76071167 0.81177086]	[664.909729 482.94638062 0.87344986]	[506.00479126 523.80505371 0.73659372]	[462.30831909 529.01861572 0.70114887]	[482.75213623 682.94586182 0.85148448]	[500.82824707 849.7097168 0.87264937]	[557.26257324 516.17822266 0.69584262]	[567.58789062 675.26379395 0.74759662]	[562.39318848 693.23651123 0.77683771]	[452.0819397 233.87483215 0.87942743]	[480.28753662 231.34672546 0.91972136]	[431.55172729 216.01123047 0.73371249]	[500.70227051 213.3221283 0.81953549]	[554.64373779 749.59741211 0.79552686]	[564.90136719 744.54046631 0.76273364]	[5.57229065e+02 6.85494568e+02 5.93595147e-01]	[4.93136871e+02 8.95907349e+02 8.02904725e-01]	[4.80167725e+02 8.90800659e+02 7.88219810e-01]	[5.06005890e+02 8.54923279e+02 7.09864616e-01]
[464.93466187 244.18218994 0.85106242]	[472.56402588 292.87539673 0.83098 ]	[400.6975708 298.03048706 0.85349548]	[349.4654541 418.70983887 0.84197754]	[300.63513184 526.49499512 0.86207789]	[541.81982422 277.66659546 0.87395281]	[593.18621826 382.78173828 0.80925232]	[664.84179688 485.34963989 0.8586331 ]	[505.97122192 521.38537598 0.73967403]	[462.28381348 529.00219727 0.70289344]	[482.76156616 682.96679688 0.85204238]	[500.82925415 849.73657227 0.87357557]	[557.24139404 516.15838623 0.69189578]	[570.01287842 672.7130127 0.7483288 ]	[562.35913086 693.24481201 0.77898103]	[454.57598877 233.85464478 0.88028443]	[480.31280518 231.30892944 0.91545683]	[434.01971436 215.98643494 0.73466557]	[500.71112061 213.31594849 0.80373347]	[554.64447021 749.6260376 0.79717529]	[564.89013672 744.5569458 0.76963413]	[5.54691772e+02 6.85501587e+02 5.88027716e-01]	[4.93127777e+02 8.95937561e+02 7.99567282e-01]	[4.80167297e+02 8.90818665e+02 7.87704706e-01]	[5.05994629e+02 8.57383301e+02 7.15292871e-01]
[464.96258545 241.69355774 0.85220236]	[472.57940674 292.8727417 0.83117646]	[400.71496582 298.025177 0.85203391]	[349.45736694 418.67230225 0.83598399]	[298.24151611 526.4932251 0.86246181]	[541.81988525 277.67169189 0.87446314]	[590.64599609 382.7706604 0.81381732]	[662.3927002 485.40731812 0.84218687]	[505.9750061 521.38146973 0.7387507 ]	[462.28381348 528.99908447 0.70164669]	[482.76956177 682.9765625 0.85241413]	[500.82247925 849.71166992 0.87304115]	[557.2532959 516.15490723 0.69223833]	[567.59014893 672.69146729 0.7543366 ]	[562.35308838 695.75427246 0.77900243]	[454.6159668 233.83842468 0.88048393]	[480.331604 228.87838745 0.91330904]	[434.072052 215.94917297 0.75278038]	[500.72503662 213.30548096 0.81550312]	[554.6362915 749.64440918 0.79288691]	[564.89624023 746.94818115 0.77414882]	[5.54669006e+02 6.85545288e+02 5.90214372e-01]	[4.95601990e+02 8.95947144e+02 7.94836700e-01]	[4.80180298e+02 8.90824524e+02 7.83134341e-01]	[5.05983704e+02 8.54922058e+02 7.17820823e-01]
[467.41287231 241.70101929 0.84760571]	[472.57537842 292.87023926 0.82982481]	[400.71182251 298.02062988 0.85161591]	[349.43936157 418.63104248 0.83124226]	[298.21551514 526.51422119 0.85882086]	[541.81933594 277.67037964 0.87391919]	[590.62335205 382.81396484 0.81833154]	[662.33917236 485.4848938 0.82337326]	[505.96435547 521.39129639 0.74001062]	[462.2833252 529.00714111 0.70040911]	[482.77206421 682.99145508 0.85332018]	[500.81799316 849.70849609 0.87358916]	[557.22833252 516.17706299 0.69041127]	[567.59381104 672.67889404 0.75720769]	[562.35046387 695.75524902 0.77805471]	[454.63793945 233.83734131 0.8823927 ]	[480.36123657 228.87251282 0.91344392]	[434.09356689 215.9528656 0.74018127]	[500.7489624 210.92721558 0.82401991]	[554.6229248 749.63500977 0.79535216]	[564.89123535 744.56311035 0.77368999]	[5.54663757e+02 6.85547791e+02 5.87437749e-01]	[4.95609924e+02 8.95957153e+02 7.95228779e-01]	[4.80185883e+02 8.90832458e+02 7.83240259e-01]	[5.05973755e+02 8.54918945e+02 7.17434824e-01]
[467.43969727 241.70347595 0.84609652]	[472.57705688 292.88043213 0.8316732 ]	[400.70666504 298.02087402 0.85275477]	[349.41116333 418.6307373 0.83080006]	[298.19351196 526.45526123 0.86863005]	[541.82672119 277.6817627 0.87351894]	[590.59570312 382.86343384 0.81469041]	[659.83557129 487.91778564 0.80631298]	[505.9675293 521.3939209 0.74017483]	[462.28872681 529.01019287 0.70150387]	[482.77182007 682.9800415 0.84975797]	[500.82049561 849.7109375 0.87412846]	[557.22912598 516.18237305 0.69041985]	[567.59222412 672.71844482 0.75167555]	[562.35522461 695.79504395 0.77299446]	[457.06939697 233.83581543 0.88246971]	[480.37918091 228.8682251 0.91266662]	[434.10235596 215.93487549 0.75704396]	[500.753479 213.30937195 0.82588565]	[554.63195801 749.67590332 0.79342824]	[564.8949585 746.9743042 0.78016949]	[5.54678040e+02 6.85572815e+02 5.86252213e-01]	[4.95602875e+02 8.95954651e+02 7.94432700e-01]	[4.80181458e+02 8.90829468e+02 7.82308877e-01]	[5.05976532e+02 8.54922180e+02 7.15773582e-01]
[467.49560547 241.70036316 0.84060293]	[472.58135986 292.8760376 0.83110356]	[400.70361328 298.02355957 0.85250211]	[349.40756226 418.63925171 0.83028698]	[298.17904663 526.43353271 0.86884463]	[541.83520508 277.67785645 0.87425643]	[590.58654785 385.30206299 0.8167116 ]	[657.28826904 487.96203613 0.79888171]	[505.95187378 523.8012085 0.74040937]	[462.27557373 529.0090332 0.70170313]	[482.77746582 682.94720459 0.84707683]	[500.82510376 849.6953125 0.87450683]	[557.2142334 516.18365479 0.68691379]	[570.02832031 672.70111084 0.75559646]	[562.35345459 695.79882812 0.77675956]	[457.08551025 233.83006287 0.88186061]	[482.73999023 228.8407135 0.91099048]	[434.09979248 215.90299988 0.75268292]	[500.77041626 210.89103699 0.82131171]	[554.6451416 749.69384766 0.79596227]	[564.90209961 746.98126221 0.78311741]	[5.54654724e+02 6.85564514e+02 5.95469356e-01]	[4.93138611e+02 8.95940674e+02 7.97182500e-01]	[4.80179352e+02 8.90818115e+02 7.84866929e-01]	[5.05983459e+02 8.54905090e+02 7.17336059e-01]
[469.97085571 241.70466614 0.83908236]	[472.56546021 290.43652344 0.82726687]	[400.69625854 297.99502563 0.85100883]	[349.42889404 418.62405396 0.8288157 ]	[298.16766357 526.45892334 0.86791587]	[541.83782959 277.67440796 0.87459362]	[588.10449219 385.31674194 0.82664728]	[654.72369385 487.97967529 0.79898614]	[505.94192505 523.80084229 0.73988575]	[462.2741394 528.99633789 0.70033735]	[482.75695801 682.96063232 0.85177535]	[500.81494141 849.68066406 0.87235498]	[557.19189453 516.19488525 0.6845274 ]	[567.59130859 672.64587402 0.75588953]	[562.34246826 698.33642578 0.79228526]	[457.09674072 233.84162903 0.89195716]	[482.75698853 228.85023499 0.91223836]	[434.11459351 213.54652405 0.74539721]	[500.77966309 210.8818512 0.80700064]	[554.66156006 749.76672363 0.7846725 ]	[564.93280029 747.04803467 0.78785717]	[5.54641357e+02 6.88051208e+02 6.05718732e-01]	[4.93137756e+02 8.95939697e+02 7.97438920e-01]	[4.80178101e+02 8.90819336e+02 7.82572985e-01]	[5.05982880e+02 8.54897705e+02 7.17030048e-01]
[469.98318481 241.68209839 0.84129381]	[472.56994629 290.36431885 0.82052839]	[400.70858765 295.6060791 0.85196257]	[351.91976929 418.56402588 0.82301623]	[298.21200562 526.43701172 0.87272102]	[541.8369751 277.64639282 0.87919313]	[588.04211426 382.87359619 0.84551334]	[652.16699219 488.0284729 0.80350131]	[505.96200562 521.36254883 0.73681343]	[462.296875 526.51330566 0.70524746]	[482.7583313 682.91680908 0.85150641]	[500.81509399 849.66717529 0.86864161]	[557.20910645 516.15209961 0.68270862]	[567.4677124 670.13476562 0.76584685]	[562.34985352 698.34295654 0.78863412]	[457.10040283 233.82041931 0.88784587]	[482.77359009 228.83303833 0.90922147]	[434.12792969 213.5174408 0.74777436]	[500.77816772 210.87695312 0.7847724 ]	[552.11846924 752.16522217 0.77009761]	[564.91064453 747.08459473 0.78409594]	[5.54662170e+02 6.88104919e+02 6.04134440e-01]	[4.95606659e+02 8.95936584e+02 8.01139235e-01]	[4.80184723e+02 8.90820862e+02 7.84035921e-01]	[5.05985291e+02 8.54897522e+02 7.09459543e-01]
[467.47277832 241.631073 0.84975934]	[472.58483887 290.34024048 0.81904721]	[400.70578003 295.58584595 0.85238886]	[351.97402954 416.14907837 0.82307285]	[300.63659668 526.44915771 0.8663981 ]	[541.8371582 277.65133667 0.88026392]	[588.01959229 382.82543945 0.86130011]	[649.6416626 487.94607544 0.82430249]	[505.95272827 521.33111572 0.73834801]	[462.29244995 526.48254395 0.70848894]	[482.8057251 682.90704346 0.84618956]	[500.80496216 849.66912842 0.86810035]	[557.20465088 513.6484375 0.68191403]	[565.04974365 670.14172363 0.76511836]	[562.31469727 695.77612305 0.77966702]	[457.06716919 231.42024231 0.87128842]	[482.74185181 228.78910828 0.90681654]	[436.54660034 213.50180054 0.7442081 ]	[500.77597046 210.87637329 0.8075428 ]	[549.54205322 749.76654053 0.78581208]	[564.84460449 747.06018066 0.78630614]	[5.52133118e+02 6.88014954e+02 6.16645634e-01]	[4.95605804e+02 8.95934692e+02 7.97759175e-01]	[4.80184479e+02 8.90819702e+02 7.79191673e-01]	[5.05966919e+02 8.54906433e+02 7.11027741e-01]
[467.4284668 239.16348267 0.86514843]	[472.56488037 287.82550049 0.81782603]	[400.69671631 295.55502319 0.85223365]	[351.99862671 416.15628052 0.82615721]	[300.64239502 528.98175049 0.85037136]	[541.82836914 277.62481689 0.88255614]	[588.01226807 382.83172607 0.85938573]	[649.62469482 487.95483398 0.82524562]	[505.94195557 521.32556152 0.73692131]	[462.27539062 526.49108887 0.70633566]	[482.80032349 682.87957764 0.84574747]	[500.81036377 849.68859863 0.86939764]	[557.20391846 513.63922119 0.67986614]	[564.98486328 670.14056396 0.77021766]	[562.29034424 695.79620361 0.7719264 ]	[454.63238525 231.37406921 0.86309034]	[482.7166748 226.29464722 0.90266544]	[436.55517578 213.51213074 0.75622165]	[500.75674438 210.87522888 0.82150853]	[547.04095459 752.22491455 0.77722257]	[562.42443848 747.1137085 0.7901001 ]	[5.52103638e+02 6.87999023e+02 6.12801373e-01]	[4.95607239e+02 8.95937805e+02 8.00402939e-01]	[4.80186615e+02 8.90825439e+02 7.82795072e-01]	[5.05970795e+02 8.54929443e+02 7.11277425e-01]
[467.42477417 239.09858704 0.87270582]	[472.56582642 285.31231689 0.81997663]	[400.69287109 295.52987671 0.85073966]	[351.96987915 418.58624268 0.83167982]	[300.66937256 526.50091553 0.8581931 ]	[541.83758545 277.6098938 0.88440424]	[588.01678467 382.81945801 0.85868818]	[649.62359619 487.96914673 0.82407701]	[505.91952515 521.32873535 0.73875344]	[462.25268555 526.48651123 0.70559442]	[482.75796509 682.89764404 0.85078478]	[500.81152344 849.67504883 0.86978626]	[557.18762207 516.13262939 0.67679054]	[564.9005127 667.65814209 0.76859128]	[562.28009033 698.32202148 0.77025461]	[454.63961792 228.88146973 0.84490973]	[482.71517944 226.22976685 0.90015358]	[436.55441284 213.4886322 0.77654463]	[500.75250244 210.85319519 0.8230831 ]	[547.02386475 752.21875 0.77226955]	[562.42706299 747.11676025 0.78101969]	[5.52099487e+02 6.88069031e+02 6.07364893e-01]	[4.93138885e+02 8.95925537e+02 7.97700047e-01]	[4.80183258e+02 8.90813110e+02 7.78844833e-01]	[5.05981689e+02 8.54908203e+02 7.11410284e-01]
[467.41607666 239.07380676 0.8750903 ]	[472.57168579 285.27648926 0.82128334]	[400.70513916 295.51797485 0.84987175]	[351.99615479 418.55203247 0.83125979]	[300.7182312 526.44055176 0.85949373]	[541.83685303 277.59423828 0.88602579]	[588.01715088 382.79013062 0.86222297]	[649.64941406 487.97512817 0.81923527]	[505.9331665 521.34838867 0.73637307]	[462.26831055 526.50622559 0.70191824]	[482.74731445 680.41778564 0.84433937]	[500.81112671 849.69763184 0.87161404]	[557.18688965 516.15985107 0.67883337]	[564.87597656 670.10406494 0.78750974]	[562.25689697 700.89465332 0.77250576]	[454.63327026 228.83761597 0.83968645]	[482.71612549 226.21812439 0.90051621]	[436.56182861 213.44233704 0.7702387 ]	[500.74798584 210.81846619 0.80983716]	[546.97058105 754.74389648 0.77939445]	[562.37792969 749.56011963 0.79130888]	[5.52085876e+02 6.88129150e+02 5.95413148e-01]	[4.95607330e+02 8.95927795e+02 7.99300551e-01]	[4.80188690e+02 8.90821960e+02 7.78946996e-01]	[5.05974884e+02 8.57380859e+02 7.11270988e-01]
[467.42614746 239.06031799 0.87541246]	[472.56311035 285.27828979 0.82202721]	[400.69833374 295.51843262 0.84953976]	[352.01626587 416.16442871 0.83301866]	[300.7689209 526.46630859 0.84939933]	[541.83306885 277.59542847 0.88535661]	[588.03869629 382.77822876 0.85950059]	[649.65338135 485.48480225 0.82477057]	[505.92501831 521.30633545 0.73567843]	[462.27282715 526.46386719 0.70798433]	[482.74230957 680.3972168 0.84311318]	[500.8109436 849.70336914 0.87264574]	[557.16815186 513.63415527 0.67380202]	[564.8638916 670.12542725 0.80083007]	[562.22802734 703.4083252 0.77475965]	[454.64099121 228.81860352 0.83956599]	[482.71618652 223.74572754 0.902538 ]	[436.56713867 213.4315033 0.76616907]	[500.73342896 210.79393005 0.80140591]	[546.94073486 754.78509521 0.78810728]	[562.35791016 749.59753418 0.80165261]	[5.49592529e+02 6.90611938e+02 5.89223623e-01]	[4.95614990e+02 8.95895081e+02 8.01227033e-01]	[4.80197174e+02 8.90802734e+02 7.80740380e-01]	[5.05970703e+02 8.57396606e+02 7.12395728e-01]
[467.43423462 239.05540466 0.87433571]	[472.56958008 285.27490234 0.82169229]	[400.69723511 295.51364136 0.84866118]	[354.45950317 416.11395264 0.833399 ]	[303.22555542 526.47875977 0.84105647]	[541.83947754 277.60174561 0.88507479]	[588.06109619 382.74700928 0.85444611]	[652.18481445 485.50039673 0.80435097]	[505.92614746 521.31390381 0.73531902]	[462.27593994 526.46252441 0.70623368]	[482.73049927 680.375 0.83845496]	[500.80166626 849.72009277 0.8720997 ]	[557.16870117 513.64477539 0.67335576]	[564.86694336 670.13391113 0.80455124]	[562.20306396 700.94110107 0.76604021]	[454.64529419 228.81855774 0.83949983]	[482.71679688 223.74673462 0.90214312]	[436.56173706 213.42524719 0.76580167]	[500.72998047 208.33901978 0.79655087]	[544.52209473 754.73443604 0.79432815]	[562.32769775 749.55841064 0.8012768 ]	[5.49540894e+02 6.88149536e+02 6.07390642e-01]	[4.95616058e+02 8.95882080e+02 8.04317534e-01]	[4.80196960e+02 8.90799683e+02 7.85616875e-01]	[5.0595636e+02 8.5741217e+02 7.1493721e-01]
[467.43737793 239.06144714 0.87193328]	[472.5637207 285.27905273 0.82105142]	[400.69631958 295.51455688 0.84833825]	[354.48156738 416.10922241 0.83594167]	[303.23205566 526.48156738 0.8407582 ]	[541.83996582 277.60528564 0.88359499]	[588.08337402 382.75268555 0.84824646]	[654.73980713 485.47540283 0.80174077]	[505.92822266 521.30297852 0.73458326]	[462.26849365 526.4543457 0.70690542]	[482.72485352 680.36932373 0.83691645]	[500.79876709 849.7243042 0.87120366]	[557.17675781 513.6350708 0.6758219 ]	[564.86383057 670.15246582 0.80266446]	[559.82312012 700.91925049 0.76152158]	[454.64291382 228.8175354 0.83817834]	[482.71847534 223.74494934 0.90216672]	[436.56088257 213.42218018 0.76930696]	[500.72854614 208.32546997 0.79700464]	[544.51324463 752.28564453 0.78731775]	[562.32745361 747.18499756 0.7945801 ]	[5.49522827e+02 6.88125427e+02 6.17241859e-01]	[4.95622009e+02 8.95883789e+02 8.06024909e-01]	[4.80200623e+02 8.90803101e+02 7.86540329e-01]	[5.05952271e+02 8.57416504e+02 7.14468300e-01]
[467.40829468 239.06376648 0.87512958]	[472.55194092 285.29278564 0.82039988]	[400.68200684 295.51647949 0.8486951 ]	[354.45346069 416.16494751 0.83593136]	[303.22055054 526.52209473 0.83722568]	[541.83776855 277.61535645 0.88263535]	[588.11224365 382.72729492 0.84701943]	[654.7701416 485.40042114 0.80788124]	[505.9211731 521.31951904 0.73662633]	[462.26544189 526.4697876 0.70643455]	[482.74221802 680.37689209 0.83477378]	[500.80102539 849.76477051 0.87159216]	[554.70355225 513.65057373 0.67262709]	[564.85760498 670.17401123 0.79933065]	[559.82434082 700.89886475 0.76109117]	[454.62539673 228.822052 0.83729696]	[480.36682129 223.74845886 0.90242416]	[436.56072998 213.42446899 0.77021241]	[500.72232056 208.32051086 0.80655444]	[544.50152588 754.75146484 0.78357905]	[562.30426025 749.56292725 0.78955448]	[5.49531799e+02 6.88107971e+02 6.21985674e-01]	[4.95610474e+02 8.95884338e+02 8.05837274e-01]	[4.80197479e+02 8.90807373e+02 7.89637268e-01]	[5.05949921e+02 8.59935913e+02 7.14744687e-01]
[467.38900757 239.06904602 0.87776393]	[472.54452515 285.31967163 0.81894225]	[400.67279053 295.53387451 0.85001957]	[352.01150513 418.59683228 0.84230518]	[303.21603394 526.53869629 0.83519226]	[541.83911133 277.61721802 0.8826803 ]	[590.56311035 380.3520813 0.84221411]	[657.33221436 485.44430542 0.80780458]	[505.91647339 521.31408691 0.73787701]	[462.26763916 526.46124268 0.70852125]	[482.72787476 680.37805176 0.83359182]	[500.79864502 849.78631592 0.86889255]	[554.6875 513.64074707 0.67351604]	[564.86608887 670.18878174 0.79856092]	[559.83166504 700.92156982 0.76019359]	[454.61083984 228.84420776 0.83936203]	[480.34347534 223.74710083 0.90351772]	[436.54803467 213.46444702 0.76714784]	[500.69802856 208.34460449 0.80323046]	[544.48553467 754.75195312 0.77879059]	[562.28826904 749.56292725 0.77963895]	[5.49533020e+02 6.88119385e+02 6.18022263e-01]	[4.95610565e+02 8.95887268e+02 8.04410040e-01]	[4.80196533e+02 8.90811768e+02 7.89862752e-01]	[5.05944427e+02 8.59969299e+02 7.12161005e-01]
[464.9395752 239.08087158 0.8799063 ]	[472.5133667 285.31796265 0.81869578]	[400.66268921 295.55249023 0.85298091]	[354.48007202 416.17056274 0.8406384 ]	[303.2303772 526.51745605 0.83666986]	[541.81323242 277.58712769 0.88555849]	[590.5458374 380.2791748 0.85723811]	[659.81335449 485.37536621 0.81951791]	[505.91690063 521.29595947 0.73696655]	[462.26574707 526.44958496 0.70941043]	[482.72695923 680.37591553 0.83383369]	[500.79397583 849.69671631 0.86975932]	[554.70385742 513.61102295 0.67359382]	[564.86901855 670.19348145 0.800901 ]	[559.80194092 700.92346191 0.75542164]	[454.58047485 228.87472534 0.8379454 ]	[480.30734253 226.22085571 0.90222538]	[434.09994507 213.46655273 0.77711916]	[500.66091919 208.31430054 0.80909598]	[544.49163818 754.78326416 0.77529395]	[562.28985596 749.578125 0.77652764]	[5.49503967e+02 6.88105225e+02 6.18089139e-01]	[4.95619965e+02 8.95880188e+02 8.05009246e-01]	[4.80199524e+02 8.90795654e+02 7.82912314e-01]	[5.05952728e+02 8.57363525e+02 7.15421379e-01]
[464.8861084 239.09336853 0.88728738]	[470.02496338 287.79837036 0.8204695 ]	[400.64587402 295.58462524 0.85302538]	[352.01315308 418.6541748 0.85031927]	[303.21936035 529.00726318 0.8292532 ]	[541.78735352 277.56976318 0.88595945]	[590.56542969 380.26470947 0.85688972]	[659.87347412 485.36499023 0.82963866]	[505.93344116 521.30535889 0.73582041]	[462.26846313 526.4644165 0.70828795]	[482.73596191 680.33520508 0.82842231]	[500.78103638 849.68713379 0.86649489]	[557.18548584 513.61456299 0.67732501]	[564.90673828 670.15252686 0.80156004]	[559.81011963 700.92523193 0.76528448]	[452.08248901 231.30180359 0.83633149]	[480.27078247 226.24880981 0.90191156]	[434.01849365 213.43798828 0.77563012]	[498.26721191 208.33837891 0.81026334]	[544.48736572 754.78375244 0.78092992]	[562.28790283 749.57702637 0.78019351]	[5.47054077e+02 6.88114990e+02 6.24970615e-01]	[4.95608948e+02 8.95870361e+02 8.01790953e-01]	[4.80187408e+02 8.90789673e+02 7.80733585e-01]	[5.05942352e+02 8.54924683e+02 7.13109434e-01]
[464.8208313 239.10435486 0.89373845]	[470.0065918 287.81338501 0.82183665]	[398.26367188 295.61422729 0.85498095]	[351.98623657 418.7487793 0.85888159]	[303.21691895 531.53759766 0.82220453]	[541.78405762 277.56710815 0.88604063]	[590.53942871 380.21420288 0.86129534]	[659.88745117 482.91253662 0.83924103]	[505.92727661 521.32861328 0.73772711]	[462.25830078 526.49072266 0.7057761 ]	[482.75671387 677.85107422 0.82700253]	[500.77478027 849.71551514 0.86508143]	[557.17791748 513.64587402 0.67723632]	[564.92669678 670.13769531 0.80007362]	[559.80340576 700.87316895 0.76493871]	[449.52047729 231.30888367 0.83816153]	[480.22463989 226.24516296 0.89940631]	[428.97711182 213.47268677 0.76257569]	[498.22088623 210.77859497 0.81353194]	[544.49542236 754.77349854 0.78464335]	[562.293396 749.56469727 0.77916515]	[5.47052673e+02 6.88084290e+02 6.33658826e-01]	[4.93129028e+02 8.95878479e+02 8.01128387e-01]	[4.80171173e+02 8.90797119e+02 7.79887795e-01]	[5.05940247e+02 8.57406433e+02 7.15187907e-01]
[464.81982422 239.10366821 0.89463222]	[470.00119019 287.82513428 0.82209873]	[398.26144409 295.61978149 0.85475892]	[351.98480225 418.75119019 0.85890871]	[303.21679688 531.53759766 0.8223533 ]	[541.78344727 277.57131958 0.88593096]	[590.54058838 380.21749878 0.86190814]	[659.88806152 482.91192627 0.83935022]	[505.92886353 521.33239746 0.73752457]	[462.25769043 526.49450684 0.70408189]	[482.76184082 677.85577393 0.82656312]	[500.77511597 849.71398926 0.86501622]	[557.17767334 513.64770508 0.67750514]	[564.92810059 670.14117432 0.79893029]	[559.80462646 700.87176514 0.76503587]	[449.51998901 231.31356812 0.83947825]	[480.22512817 226.24972534 0.89994389]	[428.97579956 213.4747467 0.76083177]	[498.2220459 210.77842712 0.8129555 ]	[544.49584961 754.75195312 0.78618789]	[562.29492188 749.55059814 0.78041011]	[5.47056519e+02 6.88080933e+02 6.33192360e-01]	[4.93130737e+02 8.95873047e+02 8.00629079e-01]	[4.80172943e+02 8.90792419e+02 7.79096961e-01]	[5.05939026e+02 8.57404297e+02 7.14089394e-01]
[462.37496948 239.10476685 0.90828574]	[467.47628784 287.8598938 0.82915545]	[398.2255249 298.01397705 0.85719305]	[354.55419922 418.64547729 0.8706122 ]	[303.29501343 536.7097168 0.81498879]	[541.73876953 277.56546021 0.88232625]	[588.10351562 377.71994019 0.86693001]	[662.3326416 482.77908325 0.85392988]	[505.95785522 521.23962402 0.72662771]	[462.29150391 526.41326904 0.7102924 ]	[482.76968384 680.35211182 0.83077192]	[500.77304077 849.70068359 0.86488044]	[557.21331787 511.03460693 0.68266672]	[564.9654541 667.63287354 0.80080533]	[562.23944092 700.86981201 0.78123689]	[449.45181274 231.32640076 0.84343356]	[480.1295166 226.26489258 0.88579309]	[426.42642212 213.50765991 0.79417229]	[495.60406494 210.80610657 0.7659989 ]	[546.95880127 752.28326416 0.78634948]	[562.38879395 747.18737793 0.79154682]	[5.49543823e+02 6.88127380e+02 6.11131430e-01]	[4.93117584e+02 8.95874329e+02 8.06193292e-01]	[4.80158325e+02 8.90791931e+02 7.83027053e-01]	[5.05950806e+02 8.57384827e+02 7.15238333e-01]
[462.33758545 239.11050415 0.91089898]	[467.434021 287.83547974 0.83484924]	[398.20071411 298.01382446 0.85764468]	[357.00476074 418.55877686 0.86854637]	[308.36160278 534.14831543 0.80972052]	[541.70483398 277.53308105 0.87961477]	[588.0960083 377.66296387 0.87303019]	[662.33056641 480.36535645 0.85163748]	[505.94528198 521.23712158 0.72940135]	[462.28833008 526.41662598 0.71219432]	[482.7666626 680.36785889 0.8318972 ]	[500.77630615 849.70788574 0.86630112]	[557.19158936 511.02554321 0.68137151]	[564.99676514 667.55358887 0.80199564]	[562.26489258 698.31481934 0.78906775]	[446.95410156 231.32575989 0.84452379]	[477.7194519 226.25656128 0.87901592]	[426.36166382 213.51542664 0.79694057]	[493.09365845 210.80220032 0.7871263 ]	[547.01397705 754.81555176 0.76609743]	[562.44390869 749.59790039 0.78109092]	[5.49592712e+02 6.88100098e+02 6.26697898e-01]	[4.93122803e+02 8.95872437e+02 8.04676473e-01]	[4.80162567e+02 8.90792053e+02 7.81893909e-01]	[5.05954376e+02 8.57393860e+02 7.19132960e-01]
[462.31027222 239.10714722 0.91540283]	[467.40689087 287.83816528 0.8357172 ]	[398.18960571 298.02404785 0.85898417]	[357.02191162 418.65164185 0.87668753]	[310.9128418 539.28149414 0.83442348]	[539.31195068 277.52191162 0.8784979 ]	[588.12188721 377.69467163 0.87276208]	[662.35473633 480.32940674 0.85799766]	[505.97518921 521.22424316 0.72352314]	[462.30093384 526.41168213 0.71279234]	[482.78344727 680.36785889 0.83358014]	[500.77478027 849.70495605 0.86639655]	[557.2366333 508.52749634 0.68710226]	[565.00061035 667.59204102 0.79540795]	[562.28656006 698.31201172 0.79293168]	[446.91513062 231.33973694 0.84959316]	[477.6890564 226.26603699 0.87430239]	[423.86090088 213.50097656 0.82332802]	[490.55780029 210.77760315 0.76778036]	[547.03863525 757.32940674 0.76734877]	[562.44244385 749.63043213 0.77973282]	[5.52095215e+02 6.88097778e+02 6.23004854e-01]	[4.93119110e+02 8.95867676e+02 8.05407286e-01]	[4.80161072e+02 8.90787659e+02 7.82558918e-01]	[5.05953949e+02 8.57391602e+02 7.20240772e-01]
[462.29104614 239.10047913 0.92119932]	[464.96884155 287.85202026 0.83852839]	[398.17340088 298.05029297 0.8626644 ]	[357.09106445 418.64398193 0.89127094]	[313.47650146 539.25091553 0.84912479]	[539.29266357 277.51290894 0.87871671]	[588.10491943 377.63494873 0.87349725]	[662.36639404 480.31268311 0.85989773]	[506.01638794 521.24139404 0.7203263 ]	[462.32446289 526.43048096 0.7101568 ]	[482.79403687 680.35845947 0.82976294]	[500.77389526 849.69348145 0.86513072]	[559.71313477 511.02227783 0.69364375]	[567.54650879 667.65625 0.80327737]	[562.26141357 695.79107666 0.78272092]	[446.88092041 231.34475708 0.85488224]	[477.65509033 226.26475525 0.86870289]	[423.78817749 213.50630188 0.84554982]	[488.01290894 208.32650757 0.77192062]	[5.49554932e+02 7.59871887e+02 7.51949131e-01]	[564.89385986 749.67248535 0.75446475]	[5.49565430e+02 6.85588684e+02 6.17487431e-01]	[4.93123291e+02 8.95856567e+02 8.04703057e-01]	[4.80164062e+02 8.90776978e+02 7.81198978e-01]	[5.05960358e+02 8.57366211e+02 7.20315099e-01]
[462.26660156 239.09661865 0.9265871 ]	[464.94558716 287.88070679 0.84200752]	[398.15710449 298.0899353 0.8607918 ]	[357.10299683 418.78109741 0.91053677]	[313.55352783 539.23529053 0.84949559]	[539.26531982 277.50939941 0.87781191]	[588.08709717 377.60516357 0.87481499]	[662.32513428 480.14315796 0.83654732]	[508.43377686 521.23638916 0.72008252]	[462.33184814 526.41070557 0.71640372]	[482.80404663 680.31811523 0.8266471 ]	[500.76025391 849.68157959 0.86131752]	[559.71783447 511.0163269 0.69564712]	[567.53552246 670.19091797 0.78483444]	[562.27911377 700.87469482 0.77351201]	[444.42877197 231.35920715 0.86585063]	[477.60281372 226.25117493 0.8591311 ]	[421.38134766 213.55525208 0.8592661 ]	[487.91677856 208.31445312 0.78122532]	[554.61743164 762.43847656 0.76613754]	[564.95703125 752.17016602 0.75588703]	[5.49571594e+02 6.88099426e+02 5.95589042e-01]	[4.93122131e+02 8.95845825e+02 8.00275326e-01]	[4.80156525e+02 8.90768799e+02 7.77573586e-01]	[5.05935364e+02 8.54923584e+02 7.16880620e-01]
[462.22650146 239.10388184 0.92503804]	[464.91934204 290.37774658 0.84996426]	[398.1456604 298.12966919 0.85943651]	[357.12127686 421.24383545 0.91049796]	[316.07147217 536.74328613 0.86150861]	[539.2557373 277.52304077 0.87418127]	[588.06774902 377.58065796 0.87234783]	[662.35467529 480.14425659 0.83922315]	[508.45233154 521.25592041 0.71928936]	[462.33789062 526.42242432 0.71359241]	[482.81292725 680.33581543 0.82751215]	[500.74868774 849.68408203 0.86143404]	[559.72991943 511.03982544 0.69790918]	[567.57092285 672.68603516 0.77262026]	[562.33282471 703.4208374 0.79581928]	[444.36529541 231.36798096 0.87489837]	[475.11700439 226.22846985 0.84836853]	[421.31549072 215.92614746 0.87699044]	[485.44692993 208.28953552 0.7789917 ]	[554.69445801 762.46112061 0.77496815]	[565.00952148 752.21630859 0.77134794]	[5.52106628e+02 6.90650879e+02 5.73892057e-01]	[4.93137054e+02 8.95848083e+02 7.98999250e-01]	[4.80163300e+02 8.90776794e+02 7.79063463e-01]	[5.05907288e+02 8.54927490e+02 7.19448328e-01]
[462.24465942 239.0880127 0.92748749]	[464.88708496 290.38812256 0.85381061]	[398.13110352 298.14611816 0.85494906]	[357.16387939 421.31158447 0.9064377 ]	[316.18408203 539.29602051 0.8860234 ]	[539.22027588 277.51785278 0.86730599]	[588.07342529 377.57852173 0.86982787]	[662.35028076 477.74084473 0.83481151]	[508.49032593 521.21954346 0.71142244]	[462.35137939 523.95947266 0.70861298]	[482.82647705 680.34136963 0.82730323]	[500.74377441 849.69055176 0.86053491]	[559.76727295 508.51834106 0.70390129]	[570.01300049 672.69989014 0.77263534]	[562.33233643 703.41290283 0.80092549]	[444.36816406 231.36058044 0.87104923]	[475.12814331 223.73927307 0.84631145]	[421.28945923 215.93595886 0.88453972]	[485.39379883 208.30221558 0.72639722]	[559.73083496 767.54376221 0.78320277]	[5.67483459e+02 7.57358887e+02 7.10055470e-01]	[5.52089661e+02 6.90616699e+02 5.89024425e-01]	[4.93138245e+02 8.93456421e+02 8.04570854e-01]	[4.80154175e+02 8.90765259e+02 7.84601212e-01]	[5.05905945e+02 8.57367249e+02 7.19327390e-01]
[462.21176147 239.10249329 0.92433429]	[464.86114502 290.41064453 0.85959053]	[398.11862183 298.17398071 0.85106003]	[357.20126343 421.35003662 0.89910418]	[318.59735107 541.79486084 0.90968192]	[539.19213867 277.52481079 0.86166346]	[588.05303955 377.53451538 0.86425024]	[662.38330078 480.17321777 0.84674501]	[508.49020386 518.78607178 0.70790797]	[462.36538696 523.93951416 0.71016306]	[482.83355713 680.36584473 0.82901043]	[500.74606323 849.68969727 0.85935146]	[559.7666626 508.52307129 0.70148665]	[570.09216309 677.84216309 0.77280176]	[562.31536865 703.46350098 0.79189539]	[444.32858276 231.36004639 0.87394726]	[475.07699585 223.73033142 0.84228039]	[421.28057861 215.95593262 0.89245129]	[485.3527832 208.3318634 0.73817968]	[562.28747559 767.60577393 0.81942868]	[5.70113342e+02 7.59863159e+02 6.93516374e-01]	[5.49569153e+02 6.88166260e+02 6.15496933e-01]	[4.93133881e+02 8.93453857e+02 8.04739833e-01]	[4.80152100e+02 8.90763611e+02 7.84438789e-01]	[5.05907867e+02 8.54928589e+02 7.22387016e-01]
[459.83370972 239.07133484 0.92991471]	[464.82647705 290.39129639 0.86264551]	[398.10772705 298.18112183 0.84967196]	[359.5670166 421.36611938 0.90691161]	[318.69869995 541.80853271 0.89813662]	[536.70611572 277.49505615 0.8584618 ]	[588.04779053 377.5196228 0.86328924]	[662.36444092 480.12173462 0.83841854]	[508.52398682 521.2277832 0.70650536]	[462.3822937 523.96044922 0.70823598]	[482.82901001 680.39813232 0.83043373]	[500.74905396 849.63873291 0.86143577]	[559.79632568 511.02346802 0.70503485]	[570.09484863 680.32525635 0.78316784]	[562.43457031 705.97875977 0.79553306]	[441.91986084 231.35057068 0.87462848]	[472.52175903 223.7040863 0.83504766]	[421.26742554 215.99150085 0.89479887]	[482.9725647 208.34843445 0.75821602]	[5.62358337e+02 7.72743225e+02 7.70858407e-01]	[5.75162720e+02 7.67539978e+02 6.77167296e-01]	[5.54649841e+02 6.90693481e+02 5.73208153e-01]	[4.93115265e+02 8.93442871e+02 8.03936839e-01]	[4.80143768e+02 8.90746460e+02 7.78676450e-01]	[5.05903870e+02 8.54859863e+02 7.31851816e-01]
[459.82299805 239.08610535 0.92730564]	[462.42480469 290.42724609 0.87222457]	[398.09384155 298.23770142 0.83903635]	[359.59609985 423.83450317 0.89455998]	[318.76715088 541.90673828 0.90432066]	[536.64141846 277.48641968 0.85076517]	[587.98596191 375.09054565 0.86402392]	[662.37805176 480.12420654 0.84109902]	[508.54000854 521.24414062 0.70735455]	[462.40585327 526.4105835 0.70657963]	[482.82943726 680.37579346 0.83264893]	[500.77139282 849.60577393 0.86242652]	[559.80493164 511.0345459 0.70533556]	[570.04827881 680.36700439 0.79464942]	[562.45941162 708.66772461 0.8250773 ]	[441.87417603 231.35523987 0.88685822]	[470.05166626 223.67449951 0.83407915]	[421.22592163 216.03123474 0.89298546]	[482.94729614 210.78930664 0.72141808]	[562.45233154 772.78771973 0.80528432]	[5.80299683e+02 7.67556824e+02 7.37454653e-01]	[5.59731201e+02 7.03419739e+02 5.80761075e-01]	[4.93113861e+02 8.93444519e+02 7.95459390e-01]	[4.80163116e+02 8.90737488e+02 7.74757504e-01]	[5.05929504e+02 8.54803040e+02 7.46610999e-01]
[459.79260254 239.09342957 0.92516834]	[462.41775513 290.43991089 0.87567806]	[398.08294678 300.62454224 0.8367424 ]	[359.58914185 428.9303894 0.8648811 ]	[321.23083496 544.30517578 0.88776982]	[534.18157959 277.49404907 0.85129386]	[587.99603271 375.10144043 0.86263895]	[662.39593506 480.13317871 0.84728801]	[511.00576782 521.2300415 0.70403516]	[462.4118042 523.97467041 0.70659912]	[482.82839966 680.37042236 0.83223724]	[500.7729187 849.59924316 0.86264926]	[559.8092041 508.52316284 0.70650381]	[570.04711914 677.85058594 0.77631247]	[564.82727051 713.77972412 0.80911052]	[441.84515381 231.35470581 0.89358604]	[470.00405884 223.67607117 0.8363629 ]	[421.20956421 216.05677795 0.89572638]	[482.93283081 210.80299377 0.73262119]	[5.64857727e+02 7.83030396e+02 7.82747269e-01]	[5.82778137e+02 7.70244995e+02 7.17979014e-01]	[5.62288696e+02 7.08577515e+02 6.15110099e-01]	[4.93121033e+02 8.93440735e+02 7.96944797e-01]	[4.80162018e+02 8.90735535e+02 7.75761127e-01]	[5.05926361e+02 8.54800171e+02 7.54984260e-01]
[459.74996948 239.09825134 0.91929752]	[462.41699219 292.87484741 0.87808216]	[398.08596802 300.6690979 0.8328442 ]	[357.23242188 431.52276611 0.85932332]	[323.81427002 544.38061523 0.86632532]	[534.16992188 277.49700928 0.85123187]	[587.99420166 375.09259033 0.85969663]	[662.42425537 480.13421631 0.85002661]	[511.03649902 521.25494385 0.70519066]	[462.43215942 526.41564941 0.7002247 ]	[482.84091187 680.39990234 0.83580452]	[500.77734375 849.59039307 0.86246943]	[559.83898926 511.03149414 0.70901453]	[570.12463379 677.83843994 0.77205992]	[564.94812012 726.45672607 0.84266984]	[441.809021 231.35371399 0.89494646]	[467.49291992 223.69024658 0.83940995]	[421.19519043 216.04429626 0.89918613]	[482.93005371 210.78071594 0.77669692]	[5.64936035e+02 7.85540405e+02 7.72000968e-01]	[5.82893311e+02 7.72729736e+02 7.22007990e-01]	[5.62334351e+02 7.23928040e+02 6.45740390e-01]	[4.93114227e+02 8.93450378e+02 7.94781625e-01]	[4.80157501e+02 8.90737854e+02 7.73737788e-01]	[5.05936340e+02 8.54791809e+02 7.52361953e-01]
[459.76596069 239.11102295 0.91831803]	[462.42349243 292.90612793 0.88248533]	[398.09725952 300.72021484 0.82905382]	[359.60269165 431.49023438 0.85918176]	[328.89157104 544.42315674 0.86248654]	[534.17559814 277.50588989 0.84999275]	[588.01251221 375.12408447 0.85629606]	[662.44805908 480.12548828 0.85162932]	[511.06564331 521.24316406 0.70324564]	[464.8453064 523.97839355 0.69859195]	[482.82830811 680.37799072 0.84068495]	[500.77078247 847.11871338 0.86043787]	[559.84454346 511.02246094 0.70717198]	[570.1050415 677.77209473 0.75901616]	[565.01306152 729.09448242 0.82802308]	[441.82293701 231.36697388 0.89475405]	[469.95794678 223.70075989 0.83654755]	[421.18756104 216.04541016 0.89913023]	[482.93054199 210.8079834 0.75791848]	[564.95343018 790.70452881 0.81979632]	[5.82933350e+02 7.85489380e+02 7.34149277e-01]	[5.62429260e+02 7.29058044e+02 6.53211534e-01]	[4.93121307e+02 8.93444580e+02 7.89178193e-01]	[4.80151886e+02 8.90732239e+02 7.65545607e-01]	[5.05920776e+02 8.52305786e+02 7.67134905e-01]
[459.77862549 239.12367249 0.91589588]	[462.43157959 292.88851929 0.87926632]	[398.10971069 300.69232178 0.83469456]	[359.63717651 431.49447632 0.86004722]	[331.48602295 544.42938232 0.8774609 ]	[534.17852783 277.50109863 0.8507787 ]	[588.0043335 375.11309814 0.85424721]	[662.46380615 477.74182129 0.85249239]	[513.56109619 521.23266602 0.69914037]	[464.86639404 523.96722412 0.69677609]	[482.83071899 682.84472656 0.84453821]	[500.77389526 847.13482666 0.86227518]	[562.2477417 511.01080322 0.71311224]	[572.6137085 680.37615967 0.75844055]	[567.47766113 736.8480835 0.7813201 ]	[441.83581543 231.37773132 0.89262527]	[469.97915649 223.71032715 0.83625513]	[421.19290161 216.05148315 0.9001835 ]	[482.93643188 210.80404663 0.73755455]	[5.65011719e+02 7.98368958e+02 7.60103703e-01]	[5.85399475e+02 7.88213257e+02 7.37187922e-01]	[5.64897522e+02 7.39375916e+02 6.21439397e-01]	[4.93106628e+02 8.93447937e+02 7.91172624e-01]	[4.77741119e+02 8.90734314e+02 7.66687453e-01]	[5.05953247e+02 8.52298096e+02 7.72578537e-01]
[459.7772522 239.12112427 0.91666406]	[462.43029785 292.89401245 0.88055724]	[398.1111145 300.70761108 0.83340466]	[359.63607788 431.50137329 0.86020207]	[331.48510742 544.43365479 0.8774519 ]	[534.17407227 277.49816895 0.85092586]	[588.00170898 375.11019897 0.85434449]	[662.46582031 477.72167969 0.85106367]	[513.56469727 521.22753906 0.6982671 ]	[464.87185669 523.965271 0.69576991]	[482.83114624 682.84777832 0.84489942]	[500.77331543 847.13537598 0.86206502]	[562.2421875 508.52658081 0.71255958]	[572.61138916 680.38122559 0.75931811]	[567.4753418 736.8493042 0.78101724]	[441.83520508 231.37947083 0.89336425]	[469.97653198 223.71086121 0.83619237]	[421.19372559 216.05593872 0.90097034]	[482.93551636 210.80543518 0.7386173 ]	[5.65014404e+02 7.98352722e+02 7.60823011e-01]	[5.85403320e+02 7.88204102e+02 7.38496542e-01]	[5.64893311e+02 7.39374390e+02 6.20144367e-01]	[4.93108612e+02 8.93449463e+02 7.91591585e-01]	[4.80134644e+02 8.90736816e+02 7.66835928e-01]	[5.05949493e+02 8.52298340e+02 7.72263110e-01]
[459.82400513 239.11798096 0.92140222]	[464.84411621 292.92160034 0.87906712]	[398.165802 300.71633911 0.83884162]	[359.70196533 428.90682983 0.85680068]	[334.03329468 544.4909668 0.88097674]	[536.67572021 277.50933838 0.85558534]	[587.99987793 375.10546875 0.85549581]	[664.86791992 480.13781738 0.86216819]	[513.60900879 521.2567749 0.70417196]	[464.92648315 526.42114258 0.6891585 ]	[482.8380127 682.85302734 0.85230273]	[500.76165771 847.16345215 0.86103493]	[562.26751709 511.02914429 0.71894413]	[577.6907959 682.97406006 0.79605931]	[570.01751709 749.68963623 0.80336386]	[441.8835144 231.36853027 0.89243621]	[472.51348877 223.69616699 0.83501732]	[421.22427368 216.07154846 0.89303458]	[482.94100952 210.83746338 0.68964988]	[5.72596802e+02 8.11241638e+02 7.72909164e-01]	[5.88048157e+02 8.03546570e+02 7.01353133e-01]	[5.64959717e+02 7.49684631e+02 6.76470876e-01]	[4.95599152e+02 8.95845276e+02 7.89289117e-01]	[4.80159149e+02 8.90747498e+02 7.71105766e-01]	[5.05921661e+02 8.52302856e+02 7.89347231e-01]
[462.19290161 239.10560608 0.92169732]	[464.84014893 292.92559814 0.87837255]	[398.16540527 300.71160889 0.8396703 ]	[359.70257568 426.4336853 0.85899532]	[334.03723145 544.3994751 0.89338773]	[536.68206787 277.51882935 0.85631943]	[587.9934082 375.11132812 0.86134261]	[664.85778809 480.14596558 0.86104774]	[513.62713623 521.24053955 0.7012223 ]	[464.94845581 526.40844727 0.68870771]	[482.83703613 680.37365723 0.84986383]	[500.75982666 847.14526367 0.85986644]	[562.27374268 511.01351929 0.71414804]	[575.13995361 680.32208252 0.77476829]	[572.63208008 764.9710083 0.77161396]	[444.30142212 231.35458374 0.87420076]	[472.57229614 223.69366455 0.83769935]	[421.23480225 216.01037598 0.90472287]	[482.95849609 210.81271362 0.7007519 ]	[5.75207581e+02 8.16394714e+02 7.51131415e-01]	[5.93114319e+02 8.08719055e+02 7.34722316e-01]	[5.65021545e+02 7.65074097e+02 6.47266626e-01]	[4.95607513e+02 8.93448608e+02 7.96536982e-01]	[4.80155487e+02 8.90735168e+02 7.78256416e-01]	[5.05912018e+02 8.52298645e+02 7.97209203e-01]
[462.23580933 239.10212708 0.92347616]	[464.84518433 292.9024353 0.8741169 ]	[398.16235352 300.65664673 0.84550136]	[359.70785522 426.40039062 0.8651889 ]	[334.03494263 544.37091064 0.8914336 ]	[536.70220947 277.51486206 0.85748196]	[588.03997803 377.52557373 0.86515754]	[664.83795166 480.14761353 0.85591328]	[513.64727783 521.28076172 0.70427632]	[464.96313477 526.44927979 0.68459004]	[482.83618164 677.83477783 0.84341782]	[500.7538147 847.16345215 0.85769427]	[562.28747559 511.05419922 0.71217287]	[577.68499756 677.83453369 0.77602166]	[577.71563721 770.14025879 0.79418403]	[444.3449707 231.35430908 0.86926699]	[475.08074951 223.69178772 0.84109694]	[421.23590088 215.98658752 0.90730423]	[482.96725464 210.84324646 0.65893245]	[5.80265320e+02 8.29126526e+02 7.94227481e-01]	[5.95749451e+02 8.16364624e+02 7.12807238e-01]	[5.67538452e+02 7.70286621e+02 6.29127264e-01]	[4.95607056e+02 8.93449524e+02 8.05659950e-01]	[4.80156342e+02 8.90738892e+02 7.88940191e-01]	[5.05910339e+02 8.52330811e+02 7.98769474e-01]
[462.28161621 239.10713196 0.9238804 ]	[464.86523438 292.88790894 0.86935037]	[398.17578125 300.62380981 0.84749794]	[359.72677612 426.38327026 0.86388695]	[334.04244995 544.4039917 0.89340347]	[536.73852539 277.52075195 0.85874593]	[588.04193115 377.52758789 0.86511672]	[662.46435547 480.14776611 0.85997909]	[516.11138916 521.25933838 0.70147574]	[464.96713257 526.40911865 0.68618864]	[482.84576416 677.79333496 0.84478945]	[500.75646973 847.16595459 0.85774648]	[562.30407715 511.0375061 0.71349394]	[577.68768311 677.80487061 0.77705532]	[580.33166504 777.86260986 0.7792961 ]	[444.40835571 231.35791016 0.86372197]	[475.14736938 223.72181702 0.84978527]	[421.24749756 215.91694641 0.90459138]	[485.35864258 210.79652405 0.6384995 ]	[5.82869507e+02 8.31827637e+02 8.01784039e-01]	[6.00829651e+02 8.26593262e+02 7.25898206e-01]	[5.72600464e+02 7.85580994e+02 5.88138402e-01]	[4.95620575e+02 8.93445862e+02 8.01372707e-01]	[4.80159027e+02 8.90734985e+02 7.81563342e-01]	[5.05918213e+02 8.52334290e+02 7.91947305e-01]
[462.31671143 239.0802002 0.92380095]	[464.89602661 292.87167358 0.86124569]	[398.20559692 298.23342896 0.84790307]	[359.71112061 426.41677856 0.8628425 ]	[334.05084229 544.40643311 0.89441937]	[539.18566895 277.51553345 0.86182147]	[588.05041504 377.54489136 0.86753756]	[662.44036865 480.12145996 0.85493469]	[516.19604492 521.2869873 0.71030223]	[469.95718384 526.4395752 0.67731947]	[482.83676147 677.77349854 0.84275746]	[500.75466919 847.16900635 0.85974491]	[562.32940674 511.08270264 0.71493191]	[577.68658447 677.81854248 0.77992386]	[582.80621338 788.06878662 0.82995737]	[444.4402771 231.32820129 0.85786366]	[477.61688232 223.70092773 0.85643589]	[421.27572632 213.54679871 0.89271474]	[485.40359497 210.78198242 0.6237818 ]	[5.85439819e+02 8.42037537e+02 7.45683730e-01]	[6.03475830e+02 8.31742737e+02 7.29793727e-01]	[5.72653076e+02 7.90708618e+02 5.87394953e-01]	[4.95614410e+02 8.93432434e+02 8.09323370e-01]	[4.80150391e+02 8.90719543e+02 7.87117004e-01]	[5.05927338e+02 8.52326233e+02 7.90045977e-01]
[462.36724854 239.06918335 0.91712958]	[464.92709351 292.87860107 0.85790491]	[398.23019409 300.62335205 0.84479344]	[359.72470093 426.36965942 0.86887246]	[334.06741333 544.38848877 0.89607096]	[539.20471191 277.52108765 0.86481673]	[588.07214355 377.60412598 0.87211144]	[662.40753174 480.12960815 0.85177386]	[518.66711426 521.28338623 0.7164523 ]	[470.02642822 526.41760254 0.67765892]	[482.83477783 677.81115723 0.8450523 ]	[500.75073242 847.16827393 0.86079323]	[562.36657715 513.56951904 0.71625143]	[575.14556885 675.23516846 0.78788364]	[585.33447266 790.80126953 0.85901016]	[446.91983032 231.33119202 0.8517248 ]	[477.66116333 223.69598389 0.86109459]	[421.30877686 213.51751709 0.89209747]	[485.46084595 208.28863525 0.66831535]	[5.88062195e+02 8.49665588e+02 7.81792402e-01]	[6.08509277e+02 8.36882996e+02 7.02214420e-01]	[5.80228638e+02 7.98425110e+02 5.98769248e-01]	[4.95607056e+02 8.93429749e+02 8.07246268e-01]	[4.80140564e+02 8.90714050e+02 7.88910031e-01]	[5.05934204e+02 8.52306152e+02 7.84657121e-01]
[462.42456055 239.0914917 0.9049561 ]	[464.94476318 292.88348389 0.8562699 ]	[398.24487305 300.65411377 0.84313983]	[359.77139282 426.33978271 0.86330479]	[336.44577026 544.41650391 0.89540476]	[539.22784424 277.51425171 0.86676943]	[588.06274414 377.59786987 0.8698712 ]	[662.34753418 480.12408447 0.84228563]	[518.690979 521.30004883 0.7205956 ]	[470.04241943 526.41687012 0.67641479]	[482.85028076 677.80133057 0.84411168]	[500.75079346 849.59887695 0.86494327]	[562.38592529 513.60583496 0.71989542]	[575.22070312 677.80383301 0.7880277 ]	[585.40362549 795.80279541 0.83824521]	[446.97848511 231.3515625 0.8463819 ]	[477.73446655 223.71183777 0.87138152]	[421.36331177 213.55079651 0.88360584]	[485.48480225 210.80615234 0.56962299]	[5.93167358e+02 8.54878296e+02 7.69865394e-01]	[6.11104126e+02 8.49634949e+02 7.07056522e-01]	[5.80247253e+02 8.06064270e+02 6.15500629e-01]	[4.95614288e+02 8.93432556e+02 8.07707131e-01]	[4.80139374e+02 8.90716064e+02 7.90546179e-01]	[5.05938873e+02 8.52327942e+02 7.84218609e-01]
[462.42544556 239.08709717 0.90536398]	[464.95278931 292.88143921 0.85420823]	[398.25003052 300.65304565 0.84279072]	[359.77658081 423.92022705 0.8626948 ]	[336.4413147 544.41253662 0.89477539]	[539.23480225 277.51763916 0.86856157]	[588.08654785 377.63696289 0.87098962]	[662.33886719 477.74136353 0.84101504]	[518.68475342 521.29656982 0.71868652]	[470.04037476 526.41082764 0.67601299]	[482.8500061 677.79650879 0.84348774]	[500.74807739 849.59814453 0.86305243]	[562.37915039 513.60406494 0.71893901]	[575.22723389 677.81793213 0.78936481]	[585.40441895 795.80487061 0.83783913]	[449.4329834 231.34934998 0.84547019]	[477.7328186 223.71087646 0.87095588]	[421.36669922 213.54206848 0.88393009]	[485.48480225 210.79911804 0.57693642]	[5.93146057e+02 8.54872742e+02 7.71656394e-01]	[6.11098450e+02 8.49633606e+02 7.07504749e-01]	[5.80253418e+02 8.06062988e+02 6.12945795e-01]	[4.95615692e+02 8.93430176e+02 8.09626281e-01]	[4.80139435e+02 8.90716248e+02 7.91387677e-01]	[5.05933624e+02 8.52333435e+02 7.75228024e-01]
[464.90112305 239.11717224 0.89450073]	[467.41769409 292.92285156 0.85552931]	[400.65853882 300.68103027 0.83854562]	[359.83203125 428.91390991 0.84791708]	[336.49313354 544.45220947 0.8961423 ]	[539.27001953 277.5395813 0.87134033]	[590.55151367 377.70782471 0.86856401]	[662.34838867 480.17459106 0.84660518]	[518.70880127 521.29248047 0.72366178]	[470.04559326 526.42199707 0.67748415]	[482.88586426 680.3394165 0.84862626]	[500.75415039 849.6036377 0.87130922]	[562.39526367 513.59454346 0.7173785 ]	[577.71612549 680.31329346 0.80688715]	[5.90586670e+02 8.13798828e+02 7.98605800e-01]	[452.03720093 231.42462158 0.86050326]	[480.17459106 223.75662231 0.88178658]	[423.80883789 215.9641571 0.86194235]	[490.48995972 210.79971313 0.61238652]	[5.98295349e+02 8.67652954e+02 8.09020758e-01]	[6.13705994e+02 8.57370422e+02 7.35398650e-01]	[5.85477417e+02 8.26652466e+02 7.07259953e-01]	[4.95625305e+02 8.93453918e+02 8.09310377e-01]	[4.80146362e+02 8.90724182e+02 7.96554804e-01]	[5.05937531e+02 8.52341736e+02 7.87314236e-01]
[467.4616394 239.13520813 0.87419724]	[467.48678589 292.93740845 0.84806317]	[400.71875 300.70339966 0.83503735]	[362.28283691 426.38787842 0.84139055]	[336.50872803 544.42633057 0.90287143]	[541.703125 277.55773926 0.87454933]	[590.56719971 377.72409058 0.86637408]	[662.32305908 480.17175293 0.84343243]	[518.78875732 521.30548096 0.73607385]	[472.60565186 526.43231201 0.680022 ]	[482.91757202 680.37615967 0.84717941]	[500.75958252 849.62298584 0.8758204 ]	[562.44256592 513.62994385 0.72176158]	[580.22265625 680.39331055 0.83485645]	[5.93171570e+02 8.18958008e+02 7.79463232e-01]	[454.6078186 231.4510498 0.87607569]	[480.27346802 223.74620056 0.89543581]	[423.84231567 215.97293091 0.8513962 ]	[490.57333374 210.81697083 0.50734985]	[6.00878967e+02 8.72764954e+02 8.41002166e-01]	[6.18794067e+02 8.67603516e+02 7.52248466e-01]	[5.85509766e+02 8.31667236e+02 7.36575425e-01]	[4.95624634e+02 8.93456787e+02 8.13256800e-01]	[4.80144989e+02 8.90728638e+02 7.97271609e-01]	[5.05938141e+02 8.52376709e+02 7.88777947e-01]
[467.46337891 239.13697815 0.87351871]	[467.48419189 292.93685913 0.84772784]	[400.71942139 300.7036438 0.83516604]	[362.28347778 426.38922119 0.84028602]	[336.50671387 544.42352295 0.90231001]	[541.70355225 277.55804443 0.87430143]	[590.57214355 377.72720337 0.86409926]	[662.31378174 480.16577148 0.84047484]	[518.78967285 521.30432129 0.73713291]	[472.60296631 526.4274292 0.68086785]	[482.91848755 680.38006592 0.84726679]	[500.76220703 849.61376953 0.87552232]	[562.44470215 513.63415527 0.72275668]	[580.22479248 680.40118408 0.83643699]	[5.93166565e+02 8.18957275e+02 7.79939175e-01]	[454.60635376 231.45404053 0.87635851]	[480.27386475 223.74436951 0.89579278]	[423.83953857 215.97576904 0.85339439]	[490.57067871 210.815979 0.50542134]	[6.00885559e+02 8.72767395e+02 8.41016710e-01]	[6.18799072e+02 8.67603821e+02 7.51584172e-01]	[5.85505005e+02 8.31666260e+02 7.36930072e-01]	[4.95620026e+02 8.93455322e+02 8.14108551e-01]	[4.80140259e+02 8.90726685e+02 7.97215223e-01]	[5.05946533e+02 8.52364258e+02 7.92868614e-01]
[472.58517456 239.17002869 0.8582871 ]	[472.50839233 292.94577026 0.84302759]	[400.80395508 300.70651245 0.83248228]	[362.34414673 428.90499878 0.82548982]	[336.66296387 541.85858154 0.91742778]	[541.78314209 277.57440186 0.8824718 ]	[590.60461426 377.73867798 0.85606503]	[662.32208252 480.23464966 0.84752953]	[521.23712158 521.36224365 0.75622779]	[477.59954834 526.48217773 0.68833858]	[482.97421265 680.41412354 0.83695358]	[500.7699585 849.64263916 0.87593764]	[564.83770752 516.18505859 0.73431265]	[580.25793457 677.77154541 0.82283503]	[600.81677246 829.16790771 0.83442926]	[457.16925049 233.83322144 0.90506673]	[482.75259399 226.22125244 0.89941603]	[426.38296509 216.00793457 0.83435953]	[4.95625427e+02 2.10794235e+02 4.42410320e-01]	[6.03495239e+02 8.83040222e+02 7.99701929e-01]	[6.23852722e+02 8.72842102e+02 7.72863626e-01]	[5.90583252e+02 8.36908325e+02 6.41631305e-01]	[4.95619781e+02 8.93455139e+02 8.20327163e-01]	[4.80138519e+02 8.90730103e+02 7.99897134e-01]	[5.05941528e+02 8.54813782e+02 7.77760029e-01]
[475.10943604 241.6603241 0.8541398 ]	[472.58004761 292.98294067 0.84947246]	[400.84716797 300.76153564 0.81938034]	[367.36071777 426.43807983 0.81525803]	[339.04830933 541.79284668 0.91377294]	[541.83093262 277.59100342 0.88524759]	[590.64862061 380.125 0.85464585]	[662.31835938 480.26858521 0.84956056]	[521.28625488 521.37652588 0.76048356]	[477.64385986 526.48657227 0.69291413]	[485.40756226 680.31604004 0.81886506]	[500.77770996 849.64605713 0.87377393]	[564.88061523 516.2164917 0.73506021]	[580.22399902 675.2845459 0.81344724]	[603.2980957 831.80755615 0.84860581]	[459.59210205 233.84381104 0.91146696]	[482.86160278 226.28175354 0.90120757]	[428.90893555 216.01895142 0.8263762 ]	[4.98127380e+02 2.10858917e+02 3.62716705e-01]	[6.06014465e+02 8.88112061e+02 7.91092992e-01]	[6.24004578e+02 8.75352844e+02 7.52954066e-01]	[5.93172974e+02 8.47149170e+02 6.52521253e-01]	[4.95615204e+02 8.93460876e+02 8.17966282e-01]	[4.80132233e+02 8.90734314e+02 7.96717882e-01]	[5.05950073e+02 8.54825806e+02 7.73766637e-01]
[475.16171265 241.72436523 0.85000199]	[475.17208862 292.97155762 0.86302495]	[403.31213379 300.72583008 0.81590509]	[369.90310669 426.41287231 0.81275368]	[339.10025024 541.8180542 0.91336936]	[541.90039062 277.60140991 0.88686371]	[590.61981201 377.70489502 0.85594332]	[659.89282227 480.26541138 0.84718961]	[521.31311035 521.28747559 0.76209009]	[477.67376709 526.41217041 0.69785875]	[485.44985962 677.84991455 0.81129795]	[500.78244019 849.6618042 0.87363631]	[564.90661621 513.64611816 0.72141927]	[580.32550049 677.80255127 0.83369476]	[603.3057251 831.87457275 0.8344118 ]	[459.63684082 233.87159729 0.9224993 ]	[482.9206543 228.79022217 0.89657611]	[431.50787354 216.01251221 0.81933558]	[4.98265656e+02 2.10900620e+02 4.24184144e-01]	[6.08630798e+02 8.88232361e+02 7.91033804e-01]	[6.26557983e+02 8.77888367e+02 7.52795458e-01]	[5.90633606e+02 8.49623047e+02 6.70122802e-01]	[4.95598633e+02 8.93458618e+02 8.22029889e-01]	[4.77738037e+02 8.90736267e+02 7.96909809e-01]	[5.05945343e+02 8.54851135e+02 7.63710678e-01]
[477.62268066 244.21084595 0.84902519]	[477.62646484 292.98217773 0.87422001]	[403.36282349 300.73696899 0.81051052]	[369.9420166 426.44110107 0.80591792]	[339.16030884 541.78717041 0.90543246]	[541.92828369 277.60501099 0.88726121]	[590.6428833 377.67202759 0.8497172 ]	[662.3449707 480.30422974 0.85343158]	[521.37390137 521.26202393 0.76145601]	[480.15704346 523.96801758 0.71058327]	[487.92822266 680.31488037 0.79776669]	[500.78793335 849.69055176 0.871943 ]	[564.9230957 513.63720703 0.71535927]	[580.36126709 677.81951904 0.83622473]	[6.03445618e+02 8.39431152e+02 8.14968407e-01]	[459.67904663 233.89399719 0.93080544]	[482.95913696 228.8347168 0.89129341]	[434.08300781 215.98866272 0.82872277]	[500.7477417 213.32246399 0.50384688]	[6.11136597e+02 8.90734802e+02 8.22685719e-01]	[6.29036804e+02 8.80532349e+02 7.62775302e-01]	[5.95735657e+02 8.52240173e+02 6.81959808e-01]	[4.95601379e+02 8.93454834e+02 8.29076588e-01]	[4.77739014e+02 8.90732788e+02 8.00728679e-01]	[5.05935089e+02 8.54878845e+02 7.58606553e-01]
[477.72714233 241.71318054 0.86295736]	[477.7381897 292.99154663 0.88786685]	[405.86749268 300.68353271 0.80418336]	[372.49899292 426.43460083 0.81136775]	[339.20108032 541.82373047 0.90420127]	[544.37493896 277.6555481 0.8819313 ]	[595.6819458 380.11474609 0.84279877]	[662.3717041 480.36206055 0.85716206]	[521.41217041 521.25152588 0.76023942]	[480.17019653 523.95294189 0.71185607]	[487.96875 680.35479736 0.79881001]	[500.78939819 849.68829346 0.87182021]	[564.99957275 513.6194458 0.70867884]	[582.73358154 672.7434082 0.83838099]	[6.03442505e+02 8.42026978e+02 8.13750505e-01]	[459.77444458 233.87693787 0.92523551]	[485.40127563 228.82687378 0.87776184]	[436.59729004 215.95684814 0.86197144]	[5.00879120e+02 2.13340607e+02 4.76296484e-01]	[6.11081177e+02 8.90858276e+02 8.40813279e-01]	[6.26602295e+02 8.85618835e+02 7.85739601e-01]	[5.95716980e+02 8.52315308e+02 6.82372749e-01]	[4.95616516e+02 8.93444031e+02 8.32416594e-01]	[4.80128296e+02 8.90731995e+02 8.02409410e-01]	[5.05933319e+02 8.54883423e+02 7.60102510e-01]
[480.22399902 241.68789673 0.88732713]	[480.21383667 292.94854736 0.90221494]	[408.44711304 300.63619995 0.79657841]	[375.0144043 423.91040039 0.835419 ]	[339.23977661 541.81365967 0.89802897]	[544.46533203 277.62652588 0.88454682]	[595.73455811 380.1579895 0.84637326]	[662.41705322 482.80337524 0.8679474 ]	[523.79266357 521.26312256 0.76235849]	[480.20550537 523.95874023 0.71432275]	[487.99234009 680.34698486 0.79579562]	[500.80111694 849.69818115 0.87489522]	[565.05908203 516.12445068 0.70092088]	[582.7958374 677.78997803 0.84209639]	[6.03447205e+02 8.47069397e+02 8.26244235e-01]	[462.24194336 233.90092468 0.93255961]	[487.92098999 228.82737732 0.85778236]	[439.1076355 216.04998779 0.88606715]	[5.03308594e+02 2.13362473e+02 4.98216212e-01]	[6.11136108e+02 8.93215820e+02 8.36996973e-01]	[6.26612854e+02 8.85624695e+02 7.98216999e-01]	[5.95695129e+02 8.54829590e+02 7.09792793e-01]	[4.95607147e+02 8.93429016e+02 8.33536267e-01]	[4.80125916e+02 8.90720947e+02 8.01464915e-01]	[5.05948517e+02 8.54892151e+02 7.61149049e-01]
[480.37869263 241.65718079 0.90297729]	[480.26739502 292.92776489 0.89992833]	[411.02093506 298.2416687 0.80240619]	[377.50198364 423.85131836 0.86575156]	[339.26626587 541.9019165 0.89833403]	[544.52301025 277.61224365 0.88071156]	[598.27008057 380.16223145 0.8513903 ]	[662.42498779 482.86819458 0.86709136]	[523.84539795 521.30975342 0.7699616 ]	[480.26724243 526.41357422 0.72034276]	[487.96112061 680.3260498 0.79737222]	[500.80630493 849.6661377 0.8772049 ]	[567.48419189 516.18127441 0.7035737 ]	[582.74713135 675.26019287 0.84029096]	[6.03477905e+02 8.47078857e+02 8.27542901e-01]	[462.40045166 233.8861084 0.91852605]	[493.06509399 226.30867004 0.83259869]	[439.25222778 216.06576538 0.89956182]	[5.03369415e+02 2.13381302e+02 3.39455009e-01]	[6.13633911e+02 8.93256165e+02 8.27025890e-01]	[6.29065674e+02 8.85664246e+02 7.86734343e-01]	[5.95731812e+02 8.54846924e+02 6.92805111e-01]	[4.95620789e+02 8.93439270e+02 8.33164513e-01]	[4.80138031e+02 8.90724182e+02 8.02181959e-01]	[5.05968201e+02 8.54849670e+02 7.66541779e-01]
[482.80197144 241.66705322 0.90075803]	[480.37536621 292.92791748 0.8975873 ]	[416.03662109 298.24188232 0.81567937]	[377.56933594 423.8036499 0.88623923]	[339.2784729 541.89923096 0.89660275]	[547.034729 277.61245728 0.86307818]	[600.79827881 380.19143677 0.85947704]	[662.45349121 485.3611145 0.85295838]	[523.90100098 521.32098389 0.76958203]	[480.30444336 526.41741943 0.72455662]	[487.97958374 677.82592773 0.79772872]	[500.82388306 849.67193604 0.87753534]	[567.56005859 516.21398926 0.69684708]	[582.75665283 672.72375488 0.84282529]	[6.03513489e+02 8.47179321e+02 8.36917520e-01]	[464.87747192 233.8644104 0.89405483]	[498.12573242 226.30168152 0.85183477]	[441.66497803 216.0390625 0.91158646]	[5.03474884e+02 2.13409271e+02 3.23648065e-01]	[6.11116455e+02 8.93371399e+02 8.20563793e-01]	[6.29080200e+02 8.88222961e+02 7.90636241e-01]	[5.98265808e+02 8.57389954e+02 6.86657071e-01]	[4.95627289e+02 8.93430603e+02 8.31589997e-01]	[4.80146820e+02 8.90716858e+02 8.00898552e-01]	[5.05978088e+02 8.54866272e+02 7.68003523e-01]
[482.80169678 241.66767883 0.90066791]	[480.37423706 292.92840576 0.89787084]	[416.03598022 298.24346924 0.81522191]	[377.56655884 423.81723022 0.88422817]	[339.27908325 541.90216064 0.89641082]	[547.0333252 277.61203003 0.86340076]	[600.79589844 380.18966675 0.85995632]	[662.4508667 485.35348511 0.85322875]	[523.89874268 521.32647705 0.77027357]	[480.30395508 526.42279053 0.72404683]	[487.97793579 677.82977295 0.79823476]	[500.82952881 849.65917969 0.87854362]	[567.55401611 518.66772461 0.69897181]	[582.75170898 672.72619629 0.84135401]	[6.03524231e+02 8.47167908e+02 8.35368931e-01]	[464.87783813 233.86488342 0.89418083]	[498.12454224 226.30162048 0.85150325]	[441.66589355 216.04164124 0.9112373 ]	[5.03471497e+02 2.13406693e+02 3.20576251e-01]	[6.11110474e+02 8.93368713e+02 8.22677970e-01]	[6.29078918e+02 8.88223022e+02 7.91027546e-01]	[5.98301147e+02 8.57370239e+02 6.87246680e-01]	[4.95628540e+02 8.93430908e+02 8.30943823e-01]	[4.80149292e+02 8.90713684e+02 8.00954163e-01]	[5.05985809e+02 8.54849365e+02 7.66892970e-01]
[485.42785645 241.65797424 0.86874467]	[482.9395752 292.90139771 0.87455606]	[418.61587524 298.20202637 0.84092748]	[377.730896 421.31140137 0.92069834]	[341.70541382 541.78485107 0.87993538]	[557.18847656 277.59814453 0.84695178]	[603.38916016 380.28488159 0.89598846]	[664.88696289 485.42074585 0.85398167]	[526.39227295 521.36682129 0.75079787]	[482.74520874 526.43408203 0.719145 ]	[493.06735229 680.3258667 0.79239285]	[500.84307861 849.70166016 0.87926805]	[572.62878418 518.71575928 0.68420452]	[582.8649292 677.76202393 0.85883087]	[6.03438293e+02 8.49683167e+02 8.44444931e-01]	[472.53359985 233.85197449 0.87005246]	[500.72711182 226.31614685 0.8894347 ]	[441.90460205 215.97239685 0.88401586]	[5.08528015e+02 2.13325089e+02 4.41827059e-01]	[6.11098328e+02 8.98493347e+02 7.56673217e-01]	[6.26609680e+02 8.90848389e+02 7.81306863e-01]	[5.93196045e+02 8.59931946e+02 6.55858517e-01]	[4.95612335e+02 8.93425049e+02 8.32379699e-01]	[4.80145294e+02 8.90713501e+02 8.04201961e-01]	[5.05992767e+02 8.54914734e+02 7.62358427e-01]
[493.06924438 241.68478394 0.84616041]	[485.42657471 292.90563965 0.85508156]	[418.71560669 298.19546509 0.8459788 ]	[380.11312866 421.28067017 0.92364544]	[341.7354126 541.8270874 0.87904721]	[559.75506592 277.61026001 0.85377294]	[603.49310303 382.75918579 0.88945955]	[664.8927002 485.47879028 0.85040849]	[526.44354248 521.3338623 0.74658936]	[482.78063965 526.41522217 0.72084957]	[495.63290405 677.84222412 0.79871655]	[500.84112549 849.71472168 0.88040411]	[575.17706299 516.21258545 0.67954671]	[582.7845459 670.18103027 0.86425102]	[603.44219971 849.79632568 0.85616243]	[477.66323853 233.86302185 0.90546751]	[503.29846191 228.77124023 0.90333891]	[444.44955444 215.9964447 0.83241516]	[5.13658264e+02 2.10857971e+02 3.03624183e-01]	[6.13653137e+02 9.03574036e+02 7.57666826e-01]	[6.26623962e+02 8.93311707e+02 7.86387563e-01]	[5.93187927e+02 8.62541504e+02 6.50382280e-01]	[4.95597412e+02 8.93427612e+02 8.31264377e-01]	[4.80132019e+02 8.90717590e+02 8.03966165e-01]	[5.05988861e+02 8.54918213e+02 7.62080669e-01]
[493.07028198 241.68171692 0.84666532]	[485.42398071 292.90551758 0.85540408]	[418.71218872 298.19342041 0.84569919]	[380.11227417 421.28274536 0.92341542]	[341.7399292 541.83581543 0.87964606]	[559.75402832 277.60910034 0.8532728 ]	[603.49285889 382.76092529 0.8897621 ]	[664.9050293 485.48651123 0.85071009]	[526.44311523 521.33978271 0.74707371]	[482.7817688 526.41955566 0.71989781]	[495.62063599 677.85229492 0.79769349]	[500.84655762 849.71044922 0.88105428]	[575.17053223 518.66998291 0.68051517]	[582.78912354 670.18347168 0.86454368]	[603.44403076 849.7979126 0.85588574]	[477.6630249 233.86181641 0.90543485]	[503.29873657 228.76956177 0.90342426]	[444.44335938 215.99201965 0.83487827]	[5.13656860e+02 2.10859970e+02 3.01759362e-01]	[6.13640625e+02 9.03552795e+02 7.57355452e-01]	[6.26619812e+02 8.93300781e+02 7.87772179e-01]	[5.95669983e+02 8.62554626e+02 6.49786472e-01]	[4.95595886e+02 8.93420654e+02 8.28148782e-01]	[4.80131195e+02 8.90709106e+02 8.01102936e-01]	[5.05994659e+02 8.54914185e+02 7.63074160e-01]
[498.12365723 244.21336365 0.84944862]	[487.97528076 290.44839478 0.83174801]	[418.78302002 298.08560181 0.85340869]	[380.19406128 421.2940979 0.90943158]	[344.26052856 541.76782227 0.84878194]	[562.27984619 277.64678955 0.86816108]	[605.89361572 385.29458618 0.87301779]	[665.00927734 490.47891235 0.84168977]	[526.49658203 521.31964111 0.73433417]	[482.83114624 523.97033691 0.71757966]	[495.66668701 680.32971191 0.80092454]	[500.84762573 849.7197876 0.88130242]	[575.22045898 516.20477295 0.67487079]	[582.80603027 672.71936035 0.85440278]	[603.39788818 852.32458496 0.85391635]	[480.17337036 233.86894226 0.92049372]	[505.86898804 228.82577515 0.88843507]	[454.55743408 215.9863739 0.8177582 ]	[5.21255493e+02 2.13404480e+02 3.56274813e-01]	[6.18747070e+02 9.06096619e+02 7.67072380e-01]	[6.29069214e+02 8.93341736e+02 7.92591274e-01]	[5.90614868e+02 8.67682739e+02 7.02381253e-01]	[4.95609436e+02 8.93444702e+02 8.23690474e-01]	[4.80137268e+02 8.90727051e+02 8.00190806e-01]	[5.06000031e+02 8.54915894e+02 7.62092471e-01]
[498.13626099 244.2052002 0.85078198]	[487.97875977 292.87130737 0.83187973]	[418.7824707 298.07983398 0.85094333]	[380.20611572 421.21246338 0.91135144]	[344.26773071 541.77178955 0.84979379]	[562.27770996 277.65576172 0.86222553]	[605.89282227 382.87063599 0.87376583]	[664.99761963 487.99658203 0.8444252 ]	[526.49334717 521.31573486 0.73457718]	[482.83239746 523.96606445 0.71951175]	[495.66674805 677.83154297 0.80011046]	[500.84561157 849.67340088 0.87997317]	[575.22113037 516.19250488 0.67556733]	[582.80401611 672.71954346 0.85049015]	[603.40863037 852.3505249 0.85769123]	[480.19000244 233.86408997 0.92147481]	[505.87368774 228.82832336 0.88774276]	[454.54550171 215.95346069 0.824736 ]	[5.21238770e+02 2.13381683e+02 3.31543088e-01]	[6.16263245e+02 9.06097168e+02 7.73605585e-01]	[6.29063477e+02 8.93351868e+02 7.98862994e-01]	[5.90630310e+02 8.67700806e+02 7.10327923e-01]	[4.95660309e+02 8.93437927e+02 8.26819777e-01]	[4.80170898e+02 8.90726013e+02 7.99766302e-01]	[5.05978882e+02 8.54871338e+02 7.76413083e-01]
[498.13607788 244.20497131 0.8508327 ]	[487.97860718 292.87161255 0.83174342]	[418.78143311 298.07998657 0.8512947 ]	[380.21224976 421.20941162 0.91147244]	[344.26528931 541.77349854 0.84968305]	[562.27856445 277.65460205 0.86235553]	[605.89154053 382.87002563 0.8739273 ]	[664.99163818 487.9881897 0.84519547]	[526.49584961 521.31103516 0.73374319]	[482.83685303 523.9621582 0.71978849]	[495.67254639 677.8347168 0.80050486]	[500.84338379 849.68438721 0.88176894]	[575.22113037 516.18591309 0.67470586]	[582.79864502 672.72045898 0.84930497]	[603.40820312 852.35571289 0.85725999]	[480.19012451 233.86424255 0.92151701]	[505.87365723 228.82730103 0.88750982]	[454.54449463 215.95539856 0.82522583]	[5.21242432e+02 2.13383255e+02 3.32793206e-01]	[6.16271912e+02 9.06096436e+02 7.73004472e-01]	[6.29067139e+02 8.93349854e+02 7.97986984e-01]	[5.90627747e+02 8.67710083e+02 7.13555217e-01]	[4.95664825e+02 8.93420410e+02 8.34743917e-01]	[4.80175140e+02 8.90714783e+02 8.04760814e-01]	[5.05971008e+02 8.54893677e+02 7.71171093e-01]
[503.33059692 241.63237 0.90842038]	[500.76068115 292.90591431 0.88734525]	[428.91723633 298.07168579 0.81378961]	[385.31488037 418.77639771 0.87145573]	[351.98226929 536.74603271 0.82121289]	[565.027771 280.12255859 0.85879046]	[608.55377197 390.44174194 0.81403369]	[667.62280273 500.67041016 0.87377399]	[529.00030518 521.23187256 0.69887048]	[482.90838623 523.81787109 0.70539564]	[498.26107788 677.83044434 0.82400537]	[500.85494995 849.69165039 0.8788597 ]	[577.79821777 516.17663574 0.66291517]	[582.87579346 680.33508301 0.87564963]	[6.03333313e+02 8.52391846e+02 8.38264227e-01]	[485.44345093 233.81971741 0.8801617 ]	[518.69952393 226.31246948 0.86112577]	[462.24816895 215.98240662 0.89679873]	[5.26442078e+02 2.13429245e+02 3.21589053e-01]	[6.16199951e+02 9.06095581e+02 7.77876735e-01]	[6.29044861e+02 8.93341431e+02 8.10083270e-01]	[5.88099731e+02 8.70136719e+02 7.35070288e-01]	[4.95677551e+02 8.93424255e+02 8.34000647e-01]	[4.80186890e+02 8.90716248e+02 8.04496527e-01]	[5.05982025e+02 8.54903809e+02 7.59120286e-01]
[508.47662354 241.61888123 0.85826874]	[503.40982056 292.92935181 0.88020837]	[436.67651367 295.65045166 0.83617008]	[390.49700928 418.70767212 0.86456275]	[356.97885132 534.15496826 0.82590818]	[577.68859863 280.20977783 0.80749166]	[618.81451416 395.50717163 0.80159402]	[670.12579346 500.76730347 0.86897743]	[531.56311035 518.74468994 0.68194687]	[485.35586548 521.32824707 0.69183356]	[500.74224854 677.77404785 0.84546924]	[500.8767395 849.71514893 0.88076681]	[580.35778809 513.64294434 0.67935377]	[582.92034912 680.33349609 0.87859821]	[6.03353455e+02 8.52390747e+02 8.45190287e-01]	[495.65927124 231.429245 0.87369716]	[521.39227295 226.30226135 0.89505136]	[464.9493103 215.95350647 0.84882236]	[5.31615479e+02 2.13355179e+02 3.09564829e-01]	[6.16233948e+02 9.06107971e+02 7.72890806e-01]	[6.29074524e+02 8.93343994e+02 7.99167275e-01]	[5.88096130e+02 8.70137878e+02 7.43495464e-01]	[4.95685791e+02 8.93441650e+02 8.33326280e-01]	[4.80194000e+02 8.90728882e+02 8.09075594e-01]	[5.06001831e+02 8.54933044e+02 7.50156224e-01]
[516.11364746 239.1975708 0.85163087]	[505.91989136 292.91201782 0.8572284 ]	[439.15823364 295.6131897 0.84383023]	[395.644104 418.57434082 0.88249862]	[357.08514404 534.10064697 0.83974552]	[580.32958984 280.23309326 0.82787979]	[621.38018799 393.04718018 0.8215245 ]	[672.65618896 500.88104248 0.85053027]	[536.63537598 518.74304199 0.67684603]	[487.95669556 521.32116699 0.6760143 ]	[500.76504517 675.2399292 0.84602016]	[500.88235474 849.71685791 0.88161504]	[582.80712891 516.14147949 0.69243848]	[582.94091797 680.37976074 0.88142341]	[6.03384888e+02 8.54838745e+02 8.42607260e-01]	[500.65344238 231.36575317 0.89379621]	[523.97106934 226.28881836 0.88928664]	[472.58422852 215.89663696 0.82624114]	[5.39264954e+02 2.13338089e+02 3.17013562e-01]	[6.16236816e+02 9.06102661e+02 7.78208971e-01]	[6.29072388e+02 8.93345032e+02 8.01359773e-01]	[5.90556396e+02 8.70189636e+02 7.45392144e-01]	[4.95688049e+02 8.93447815e+02 8.29873383e-01]	[4.80194977e+02 8.90731262e+02 8.07389259e-01]	[5.06008514e+02 8.54916931e+02 7.47422397e-01]
[516.20874023 239.14733887 0.86513621]	[508.54556274 292.88745117 0.82900482]	[439.29721069 295.57904053 0.84432328]	[398.13644409 416.14770508 0.90364867]	[357.2052002 531.56738281 0.84606504]	[582.85375977 282.69625854 0.83325398]	[623.87841797 395.59552002 0.84994513]	[675.2164917 503.30926514 0.82879049]	[536.72546387 518.73461914 0.68516594]	[488.01638794 521.29748535 0.67320776]	[500.80380249 675.28594971 0.84413815]	[500.88781738 849.74359131 0.88276929]	[582.86517334 516.15100098 0.70158988]	[582.98095703 680.35021973 0.87878036]	[6.03387573e+02 8.54828918e+02 8.45415175e-01]	[500.73880005 228.85609436 0.88665473]	[526.4375 226.2490387 0.86951363]	[477.6734314 213.5002594 0.86449635]	[5.41910400e+02 2.13429169e+02 4.84219581e-01]	[6.16254150e+02 9.06114441e+02 7.77306736e-01]	[6.29084717e+02 8.93353088e+02 7.96309054e-01]	[5.90549377e+02 8.70187012e+02 7.51952350e-01]	[4.95663025e+02 8.93439819e+02 8.30371022e-01]	[4.80176331e+02 8.90729187e+02 8.08037698e-01]	[5.08453552e+02 8.57406433e+02 7.36911952e-01]
[521.24279785 239.09060669 0.91858554]	[513.65228271 290.42202759 0.82005048]	[441.77600098 295.49639893 0.84109747]	[398.25003052 416.09524536 0.9003104 ]	[359.66082764 528.98016357 0.86085147]	[582.96325684 282.68521118 0.84257394]	[623.99597168 395.59857178 0.86156881]	[677.82891846 503.39254761 0.81621188]	[539.21551514 518.71691895 0.69962913]	[490.52734375 521.27026367 0.67783171]	[500.82772827 675.26049805 0.84657711]	[500.90310669 849.77301025 0.8829506 ]	[582.94122314 516.13537598 0.7110787 ]	[585.34820557 680.34454346 0.87863481]	[6.03397705e+02 8.54847412e+02 8.44869971e-01]	[503.29278564 228.84486389 0.88686657]	[531.52685547 223.73170471 0.83876437]	[480.26644897 213.49717712 0.89358616]	[5.44431946e+02 2.13374924e+02 4.48040843e-01]	[6.16249023e+02 9.06096069e+02 7.77533293e-01]	[6.29085327e+02 8.93349060e+02 7.99039602e-01]	[5.90574280e+02 8.70216492e+02 7.58026600e-01]	[4.95646790e+02 8.93432434e+02 8.32567573e-01]	[4.80170105e+02 8.90721680e+02 8.10191751e-01]	[5.08480652e+02 8.57456787e+02 7.30610847e-01]
[521.41888428 239.05334473 0.93996215]	[518.69488525 292.88287354 0.84641796]	[441.89727783 295.48925781 0.82556617]	[400.61386108 418.63952637 0.92035317]	[359.81469727 531.59503174 0.84340614]	[585.41357422 282.7479248 0.83471811]	[626.44091797 398.09991455 0.88574594]	[680.37451172 503.47415161 0.82497543]	[541.72344971 518.74291992 0.73054928]	[495.61853027 521.30145264 0.6885885 ]	[500.86953735 677.81530762 0.84535927]	[500.89898682 849.7769165 0.87973344]	[585.37921143 516.1628418 0.71338576]	[585.38897705 677.82580566 0.87356114]	[6.03399292e+02 8.54829529e+02 8.44236255e-01]	[505.88568115 228.7844696 0.8602469 ]	[536.7154541 223.70936584 0.8516891 ]	[482.74743652 213.40788269 0.89888859]	[5.46928284e+02 2.13427399e+02 3.65786225e-01]	[6.16256958e+02 9.06100342e+02 7.74517417e-01]	[6.29086670e+02 8.93352783e+02 7.94415414e-01]	[5.90562744e+02 8.70193115e+02 7.58931160e-01]	[4.95647919e+02 8.93437622e+02 8.30473125e-01]	[4.80171600e+02 8.90727051e+02 8.08624089e-01]	[5.08473755e+02 8.59926086e+02 7.23517716e-01]
[523.89971924 239.04981995 0.92675197]	[521.24511719 290.42889404 0.87051815]	[446.90792847 295.44766235 0.80253172]	[400.76208496 416.05136108 0.87888306]	[364.79736328 534.12957764 0.81262314]	[585.56286621 282.76248169 0.81805968]	[626.53448486 398.11968994 0.88999712]	[682.88818359 505.94900513 0.82948858]	[541.85601807 521.23706055 0.7513026 ]	[498.1963501 521.36169434 0.69956255]	[500.88623047 677.82116699 0.84383154]	[503.23580933 849.77832031 0.88064349]	[585.50042725 518.68988037 0.70741999]	[585.43682861 680.38232422 0.87464023]	[6.03400024e+02 8.54827271e+02 8.44152987e-01]	[508.51199341 226.2848053 0.82700408]	[541.71051025 223.70596313 0.8858999 ]	[482.98086548 213.43147278 0.87286133]	[5.49491638e+02 2.13424194e+02 3.38486612e-01]	[6.16260803e+02 9.06111084e+02 7.75593638e-01]	[6.29087402e+02 8.93358948e+02 7.93813407e-01]	[5.90559509e+02 8.70185181e+02 7.58543015e-01]	[4.95646362e+02 8.93451904e+02 8.23735952e-01]	[4.80173004e+02 8.90734497e+02 8.04330349e-01]	[5.08510254e+02 8.59938232e+02 7.20778763e-01]
[526.4105835 239.04727173 0.89885986]	[521.41552734 290.42593384 0.88544309]	[452.03262329 295.40966797 0.79038936]	[403.27450562 413.52694702 0.84076369]	[374.97375488 528.99468994 0.8260476 ]	[590.54315186 285.27072144 0.7930283 ]	[626.63592529 398.16955566 0.87426931]	[682.95733643 508.48971558 0.81051803]	[541.92895508 521.27172852 0.74728507]	[500.64413452 523.80841064 0.70300472]	[503.25360107 675.29040527 0.8440159 ]	[503.24594116 849.76965332 0.88416076]	[585.57659912 518.73620605 0.69765025]	[585.44927979 680.38635254 0.87272954]	[6.03397156e+02 8.54829285e+02 8.43046427e-01]	[513.60003662 226.27848816 0.82318485]	[541.84887695 223.7253418 0.89627361]	[487.94259644 213.36677551 0.83258522]	[5.54628845e+02 2.13316101e+02 4.00337636e-01]	[6.16244385e+02 9.06114441e+02 7.72210360e-01]	[6.29081543e+02 8.93355469e+02 7.92867184e-01]	[5.90576965e+02 8.70183044e+02 7.57077217e-01]	[4.95641907e+02 8.93462280e+02 8.23133528e-01]	[4.80168823e+02 8.90743652e+02 8.07458699e-01]	[5.08530914e+02 8.57465942e+02 7.17387855e-01]
[531.55297852 239.06040955 0.87047195]	[523.89642334 290.44598389 0.87667167]	[457.09182739 293.00863647 0.79923105]	[405.8536377 413.50942993 0.81675398]	[377.53140259 529.00506592 0.8432256 ]	[595.73840332 285.32208252 0.77666438]	[629.12286377 398.21304321 0.85787535]	[685.44537354 511.05392456 0.8235721 ]	[544.35943604 518.78594971 0.74368083]	[500.76379395 521.33459473 0.71833408]	[503.26861572 672.73114014 0.84980828]	[503.2565918 849.76855469 0.88286543]	[588.04095459 518.67230225 0.68278658]	[585.47296143 680.40966797 0.86858803]	[6.03399719e+02 8.54840332e+02 8.39794099e-01]	[518.74005127 226.28353882 0.85005063]	[544.43890381 223.72766113 0.89360845]	[490.57397461 213.36929321 0.82059675]	[5.59703430e+02 2.13363251e+02 2.95023978e-01]	[6.16239563e+02 9.06110962e+02 7.67848730e-01]	[6.29078613e+02 8.93353088e+02 7.90287256e-01]	[5.90586243e+02 8.70195190e+02 7.51599491e-01]	[4.95651093e+02 8.93459839e+02 8.22444379e-01]	[4.80179626e+02 8.90744446e+02 8.04656684e-01]	[5.08534912e+02 8.59939636e+02 7.13296592e-01]
[534.12664795 236.64199829 0.87739378]	[526.41491699 290.40466309 0.84702677]	[459.61825562 292.93786621 0.81396085]	[408.42138672 410.98187256 0.79611307]	[377.75598145 526.48242188 0.855223 ]	[600.83624268 285.31808472 0.79423791]	[631.68103027 400.64944458 0.84100538]	[685.52392578 513.61755371 0.83554995]	[544.46130371 518.73352051 0.73106587]	[500.87557983 521.3046875 0.71935773]	[503.33950806 672.65942383 0.85479063]	[503.26190186 849.77856445 0.88494933]	[590.54034424 516.15155029 0.6674 ]	[585.51416016 680.35949707 0.85818928]	[6.03389648e+02 8.54825928e+02 8.41501653e-01]	[521.21911621 223.72396851 0.85673839]	[544.53088379 223.69142151 0.8770048 ]	[498.18151855 213.32681274 0.83837187]	[5.62274597e+02 2.13429489e+02 3.35673571e-01]	[6.16255432e+02 9.06114868e+02 7.69520104e-01]	[6.29082520e+02 8.93352417e+02 7.91032910e-01]	[5.90566833e+02 8.70177979e+02 7.56474018e-01]	[4.95641785e+02 8.95849487e+02 8.23537946e-01]	[4.80176331e+02 8.90757202e+02 8.06379914e-01]	[5.08539398e+02 8.59951294e+02 7.09478080e-01]
[536.72717285 236.64102173 0.89278883]	[526.53143311 290.37539673 0.82948738]	[459.69482422 290.44952393 0.81445575]	[413.57415771 408.46887207 0.80224866]	[380.30233765 526.54040527 0.84723592]	[603.3381958 287.84674072 0.81118739]	[636.77740479 400.73901367 0.8355149 ]	[685.59399414 516.11956787 0.8410306 ]	[544.50109863 518.70501709 0.72993362]	[503.24993896 521.30230713 0.72774595]	[503.40512085 672.6776123 0.85250926]	[503.27548218 849.77008057 0.88510346]	[590.59008789 513.64282227 0.66115969]	[585.51715088 677.80401611 0.85265893]	[6.03390015e+02 8.54805725e+02 8.41235757e-01]	[521.30999756 223.71255493 0.87108457]	[547.01092529 223.70681763 0.86793429]	[500.67837524 210.84614563 0.84013999]	[5.64885132e+02 2.13424210e+02 4.80566323e-01]	[6.16254211e+02 9.06117615e+02 7.69585609e-01]	[6.29077942e+02 8.93352844e+02 7.90120244e-01]	[5.90563354e+02 8.70158569e+02 7.52065659e-01]	[4.95665649e+02 8.95851929e+02 8.21534097e-01]	[4.80190979e+02 8.90756042e+02 8.05117965e-01]	[5.11009644e+02 8.59931152e+02 7.05804408e-01]
[536.72796631 236.64099121 0.89288318]	[526.52905273 290.37207031 0.82969648]	[459.69320679 290.44863892 0.81467623]	[413.58050537 408.46017456 0.80140203]	[380.30175781 526.53900146 0.84652328]	[603.33532715 287.83764648 0.81120139]	[636.77172852 400.73672485 0.83536017]	[685.5914917 516.12591553 0.8423748 ]	[544.4989624 518.70178223 0.73038119]	[503.24932861 521.30200195 0.72796869]	[503.4039917 672.67425537 0.85332328]	[503.28039551 849.7689209 0.88528758]	[590.58276367 513.63671875 0.66234094]	[585.51556396 677.80108643 0.85301685]	[6.03386841e+02 8.54803528e+02 8.39819312e-01]	[521.31005859 223.71302795 0.87088829]	[547.01037598 223.70610046 0.86804533]	[500.67807007 210.84648132 0.84002852]	[5.64879395e+02 2.13423157e+02 4.76997375e-01]	[6.16245728e+02 9.06110291e+02 7.65645921e-01]	[6.29081543e+02 8.93347900e+02 7.88525820e-01]	[5.90551147e+02 8.70158997e+02 7.56998599e-01]	[4.95665497e+02 8.95862915e+02 8.18337500e-01]	[4.80190552e+02 8.90762451e+02 8.03658962e-01]	[5.11019196e+02 8.57472717e+02 7.06645787e-01]
[541.82678223 236.55160522 0.94419515]	[536.71099854 290.35665894 0.81725568]	[462.35400391 290.38265991 0.81276298]	[418.72543335 405.91268921 0.85838091]	[395.53268433 531.56677246 0.81973696]	[605.96154785 287.83279419 0.8144114 ]	[644.32318115 400.6625061 0.87521797]	[687.98724365 518.69873047 0.86079735]	[546.92797852 516.21704102 0.71293724]	[503.29022217 521.24890137 0.72230399]	[503.49829102 675.27508545 0.83046752]	[503.28601074 849.75482178 0.88295817]	[593.17266846 513.63214111 0.65089113]	[587.98620605 677.79431152 0.83061278]	[6.03376709e+02 8.54791931e+02 8.37414622e-01]	[523.95928955 221.12919617 0.86791342]	[557.20483398 221.12794495 0.85358417]	[503.26239014 210.79075623 0.84119439]	[5.67501831e+02 2.13402725e+02 4.50246871e-01]	[6.16248474e+02 9.06104858e+02 7.66624510e-01]	[6.29080994e+02 8.93344849e+02 7.90159822e-01]	[5.88103882e+02 8.70140076e+02 7.53792346e-01]	[4.95677338e+02 8.95907898e+02 8.05164695e-01]	[4.80189117e+02 8.90792664e+02 7.95462370e-01]	[5.11019745e+02 8.57457458e+02 7.07374096e-01]
[544.28826904 236.52076721 0.95786566]	[539.31072998 290.36294556 0.84873414]	[464.88626099 290.3843689 0.80158436]	[421.15377808 408.43933105 0.86008406]	[398.1625061 528.99719238 0.85775846]	[606.09606934 287.87127686 0.80534536]	[644.40393066 400.7517395 0.89363313]	[688.01409912 518.77874756 0.87133783]	[547.00952148 518.72039795 0.70534539]	[503.3421936 521.2623291 0.71972448]	[505.89941406 675.23431396 0.83034885]	[503.29769897 849.75579834 0.88475162]	[595.75158691 516.17736816 0.65287197]	[588.02502441 672.72161865 0.82890272]	[6.03380432e+02 8.52392822e+02 8.38376582e-01]	[526.4800415 221.10464478 0.8626402 ]	[559.78771973 218.68327332 0.8857879 ]	[503.40164185 208.28413391 0.85166597]	[5.67513489e+02 2.13312012e+02 3.99954855e-01]	[6.16227783e+02 9.06085327e+02 7.61592507e-01]	[6.29079102e+02 8.93334656e+02 7.91049302e-01]	[5.88110046e+02 8.70122681e+02 7.54055202e-01]	[4.95660797e+02 8.95903992e+02 8.04600298e-01]	[4.80185791e+02 8.90785095e+02 7.94521928e-01]	[5.11026764e+02 8.59926880e+02 7.05528021e-01]
[544.28735352 236.52006531 0.95828086]	[539.30895996 290.36138916 0.84856111]	[464.88632202 290.38473511 0.80161124]	[421.1569519 408.43954468 0.85960418]	[398.16363525 528.99688721 0.85807329]	[606.08892822 287.86422729 0.80734432]	[644.40435791 400.75332642 0.89381611]	[688.01519775 518.77215576 0.8710196 ]	[547.00750732 518.70977783 0.70365405]	[503.34146118 521.25640869 0.71665549]	[505.89807129 675.23602295 0.83026057]	[503.30569458 849.74432373 0.88586998]	[595.74450684 516.16345215 0.65112931]	[588.02410889 672.71514893 0.82973129]	[6.03382751e+02 8.52394470e+02 8.39479089e-01]	[526.48046875 221.10679626 0.86236328]	[559.78771973 218.68280029 0.88565236]	[503.4005127 208.28131104 0.85065341]	[5.67514709e+02 2.13309631e+02 4.01319116e-01]	[6.16224426e+02 9.06087036e+02 7.64116645e-01]	[6.29076965e+02 8.93337830e+02 7.92374730e-01]	[5.88113770e+02 8.70121765e+02 7.53321409e-01]	[4.95672272e+02 8.95904968e+02 8.03884447e-01]	[4.80197357e+02 8.90782898e+02 7.93067813e-01]	[5.11037445e+02 8.57451477e+02 7.07292020e-01]
[544.45593262 236.44897461 0.94119436]	[544.2868042 290.36087036 0.8883009 ]	[469.99343872 290.39941406 0.7844606 ]	[426.41668701 405.83029175 0.815198 ]	[405.8359375 528.980896 0.81754506]	[613.70733643 290.36431885 0.7885974 ]	[646.92645264 403.33032227 0.87746197]	[688.02282715 521.30297852 0.89030588]	[549.56878662 518.70385742 0.68145663]	[503.4649353 518.78100586 0.69338465]	[505.94665527 672.74847412 0.82432824]	[503.29464722 849.74182129 0.87963152]	[600.78216553 516.19281006 0.66361195]	[590.63519287 672.74151611 0.79591167]	[6.03410339e+02 8.52390381e+02 8.39160323e-01]	[531.56256104 218.62463379 0.84618783]	[562.30279541 218.6013031 0.90976155]	[508.493927 208.26869202 0.8275879 ]	[5.75164795e+02 2.10804108e+02 5.71346462e-01]	[6.16210022e+02 9.03604065e+02 7.61611462e-01]	[6.29096313e+02 8.93325500e+02 7.89480031e-01]	[5.90557190e+02 8.70111389e+02 7.39412189e-01]	[4.95650848e+02 8.95901733e+02 8.06581616e-01]	[4.80178925e+02 8.90783264e+02 7.95397699e-01]	[5.11010956e+02 8.59931763e+02 7.06943631e-01]
[546.9342041 234.0118103 0.92056495]	[544.4329834 290.365448 0.87853622]	[475.12432861 287.88870239 0.78078723]	[431.54541016 405.89532471 0.79577756]	[416.07165527 528.97442627 0.83897418]	[618.83184814 290.40246582 0.79322064]	[646.97399902 403.27328491 0.88387799]	[688.02581787 521.41815186 0.89798641]	[554.69885254 518.72021484 0.68250299]	[506.00299072 518.77539062 0.68002379]	[505.96365356 675.27697754 0.81602108]	[503.29406738 849.77185059 0.87440002]	[603.30944824 518.67852783 0.69264078]	[593.17950439 675.22686768 0.78692591]	[6.03417175e+02 8.52384094e+02 8.40504706e-01]	[536.66992188 216.15751648 0.86639839]	[562.39080811 216.1199646 0.95078409]	[513.62268066 205.6958313 0.81356889]	[580.21636963 208.25822449 0.6219905 ]	[6.16230164e+02 9.03606384e+02 7.55272269e-01]	[6.29110291e+02 8.93323853e+02 7.83119738e-01]	[5.90545288e+02 8.70102966e+02 7.43055940e-01]	[4.95629333e+02 8.95897400e+02 8.10961425e-01]	[4.80161713e+02 8.90784119e+02 7.99243927e-01]	[5.11039307e+02 8.60006104e+02 6.98633850e-01]
[546.9630127 233.86125183 0.90687811]	[544.51275635 290.38674927 0.86543149]	[477.63287354 290.34869385 0.78670162]	[439.13156128 403.30950928 0.85787338]	[418.71496582 531.53399658 0.85313314]	[621.37530518 290.40792847 0.80601102]	[647.05938721 405.8190918 0.8633104 ]	[687.99639893 523.88568115 0.89999068]	[559.71118164 518.69134521 0.68673652]	[511.08319092 518.75262451 0.66540217]	[508.4402771 677.76812744 0.80772299]	[503.30032349 849.76745605 0.87741292]	[603.39154053 516.20782471 0.69861001]	[595.68719482 675.24780273 0.78536093]	[6.03414368e+02 8.52375549e+02 8.40810180e-01]	[539.16687012 215.9609375 0.90156704]	[562.44677734 215.96809387 0.96400046]	[518.64855957 203.15263367 0.82692581]	[580.3480835 205.76850891 0.66038942]	[6.16249268e+02 9.03618103e+02 7.55067468e-01]	[6.29113098e+02 8.93328186e+02 7.81097829e-01]	[5.88096069e+02 8.67690979e+02 7.45126724e-01]	[4.95631042e+02 8.95895142e+02 8.08296859e-01]	[4.80163177e+02 8.90783264e+02 7.96606958e-01]	[5.11033081e+02 8.59995911e+02 6.99549496e-01]
[547.00463867 231.42979431 0.88982034]	[546.99230957 292.87521362 0.84727192]	[477.71405029 290.38317871 0.79296184]	[439.33010864 405.81674194 0.87391984]	[421.25967407 529.05914307 0.84410304]	[623.85522461 292.92190552 0.83046532]	[647.17626953 405.85269165 0.82884634]	[685.5947876 523.98187256 0.87881309]	[559.78204346 518.675354 0.69595385]	[513.5814209 518.73748779 0.66578591]	[508.55047607 675.25756836 0.79607856]	[503.30218506 849.73046875 0.87715578]	[603.47143555 516.18811035 0.70309144]	[595.73510742 675.24902344 0.7835139 ]	[6.03422302e+02 8.52320190e+02 8.43404889e-01]	[539.16741943 213.52442932 0.91123164]	[564.85614014 213.54370117 0.96585524]	[518.67706299 200.56848145 0.83191621]	[582.89709473 203.1652832 0.70485532]	[6.16250977e+02 9.03621094e+02 7.54397213e-01]	[6.29117126e+02 8.93329041e+02 7.77170181e-01]	[5.88088379e+02 8.67606140e+02 7.22651720e-01]	[4.95637268e+02 8.95906128e+02 8.03555369e-01]	[4.80169373e+02 8.90781311e+02 7.90254593e-01]	[5.11036835e+02 8.59936584e+02 6.96287632e-01]
[549.57757568 228.81028748 0.84584469]	[547.05432129 292.88491821 0.8359099 ]	[480.1340332 290.37796021 0.79543018]	[441.82550049 408.41677856 0.84808207]	[426.37094116 534.10974121 0.81388253]	[623.94165039 292.96212769 0.84172654]	[649.59313965 405.83175659 0.81058741]	[685.49578857 526.45458984 0.85123909]	[562.22332764 518.69207764 0.70845664]	[516.14068604 518.74603271 0.66853392]	[511.09921265 677.78216553 0.79676872]	[503.3152771 849.68658447 0.87733287]	[605.88568115 516.2043457 0.69637072]	[598.29614258 677.78381348 0.79264867]	[6.03430237e+02 8.52334961e+02 8.43953788e-01]	[539.2935791 213.36883545 0.91165698]	[564.97454834 213.41369629 0.94701368]	[518.72009277 198.00584412 0.87920111]	[582.98376465 200.66162109 0.73374051]	[6.16267334e+02 9.03620789e+02 7.58625031e-01]	[6.29120789e+02 8.93329346e+02 7.82838881e-01]	[5.88098083e+02 8.67608459e+02 7.26163507e-01]	[4.95644531e+02 8.95903625e+02 7.98125148e-01]	[4.80184174e+02 8.90775330e+02 7.83743918e-01]	[5.11069580e+02 8.57416504e+02 7.01472223e-01]
[552.13269043 223.720047 0.8382954 ]	[552.06060791 292.89334106 0.82227618]	[480.24057007 290.35870361 0.80884278]	[441.91064453 408.45721436 0.83957338]	[431.53634644 536.64794922 0.80878484]	[626.39990234 292.98364258 0.84246343]	[649.61102295 403.39715576 0.81201631]	[685.42828369 526.54095459 0.8420527 ]	[562.25714111 518.76544189 0.71690762]	[516.17425537 521.25488281 0.67557025]	[516.17712402 677.76672363 0.80683178]	[503.31289673 849.67218018 0.87526029]	[605.940979 518.73181152 0.69416004]	[600.84179688 680.34814453 0.81419778]	[6.03436890e+02 8.52344116e+02 8.45168173e-01]	[541.71618652 210.84867859 0.88611215]	[565.07086182 210.89343262 0.90883362]	[518.77148438 195.58236694 0.89619458]	[585.50115967 198.05895996 0.78727597]	[6.16278687e+02 9.06083618e+02 7.55876005e-01]	[6.29127686e+02 8.93341431e+02 7.79014111e-01]	[5.88080933e+02 8.67611511e+02 7.39094555e-01]	[4.95679504e+02 8.95904846e+02 7.97996700e-01]	[4.80204926e+02 8.90773804e+02 7.83425391e-01]	[5.11046539e+02 8.57411072e+02 6.95268869e-01]
[554.61846924 221.13864136 0.84391522]	[554.62463379 292.88592529 0.81514758]	[480.29602051 290.35150146 0.81134802]	[444.45153809 408.42108154 0.80714786]	[436.68756104 531.6206665 0.83211166]	[626.48614502 292.987854 0.84388471]	[649.68078613 405.88775635 0.79718661]	[682.98657227 528.97045898 0.83601922]	[562.35461426 518.77886963 0.72751498]	[518.71582031 521.26934814 0.67798555]	[518.70251465 675.28369141 0.82109022]	[503.32290649 849.66375732 0.87664258]	[606.03625488 518.74005127 0.690732 ]	[600.87084961 682.84307861 0.82829601]	[6.03439758e+02 8.52375366e+02 8.41718256e-01]	[541.73968506 208.25244141 0.87859464]	[567.45758057 208.33917236 0.8841688 ]	[521.19458008 195.51635742 0.89167202]	[585.58203125 198.03652954 0.83212638]	[6.18754761e+02 9.06093079e+02 7.65641749e-01]	[6.29135559e+02 8.93344360e+02 7.82869220e-01]	[5.88093933e+02 8.67637512e+02 7.37536669e-01]	[4.95661865e+02 8.95933777e+02 7.95552015e-01]	[4.80198853e+02 8.90787415e+02 7.79701710e-01]	[5.11075897e+02 8.57370911e+02 6.95364892e-01]
[557.1675415 221.11376953 0.84678841]	[557.17175293 292.87600708 0.81691808]	[482.72906494 287.8755188 0.812702 ]	[449.50863647 410.98513794 0.79095817]	[439.19448853 534.10046387 0.86548495]	[626.55718994 292.96936035 0.84064603]	[652.15447998 405.92541504 0.7873407 ]	[682.92889404 531.61773682 0.81312907]	[562.34973145 521.23944092 0.72898507]	[518.67999268 521.30230713 0.68156362]	[518.78027344 675.20294189 0.83719105]	[503.32025146 849.67700195 0.87375909]	[606.0579834 518.78314209 0.69183695]	[603.2767334 682.83874512 0.83490133]	[6.03443298e+02 8.52357300e+02 8.47272813e-01]	[541.80255127 205.76307678 0.87466168]	[567.49591064 208.2805481 0.87962335]	[521.26434326 195.48368835 0.91288602]	[587.99298096 195.58404541 0.84588075]	[6.18750183e+02 9.06091919e+02 7.72699773e-01]	[6.29130798e+02 8.93342529e+02 7.88436651e-01]	[5.88096313e+02 8.67608154e+02 7.33700693e-01]	[4.95651550e+02 8.95926941e+02 7.95721710e-01]	[4.80186920e+02 8.90784912e+02 7.80236781e-01]	[5.11059723e+02 8.57397461e+02 6.87400818e-01]
[557.1696167 218.57392883 0.86162782]	[557.26812744 292.89685059 0.82769412]	[482.75299072 290.36801147 0.81208354]	[457.18783569 405.8651123 0.82754683]	[439.28079224 531.53399658 0.85944372]	[629.03137207 292.95834351 0.82576996]	[652.21136475 408.43258667 0.77628464]	[682.91998291 536.71582031 0.82091981]	[562.39929199 521.24273682 0.73209667]	[518.69439697 521.30383301 0.68343413]	[521.16571045 672.71417236 0.84725946]	[503.32897949 849.71496582 0.87837332]	[606.11755371 521.23071289 0.68061727]	[603.30737305 682.8873291 0.84843987]	[6.03450073e+02 8.52368958e+02 8.47810686e-01]	[541.81707764 203.18873596 0.87014967]	[567.48529053 205.70768738 0.86454153]	[521.33825684 195.48216248 0.91283709]	[587.99993896 195.54602051 0.86543393]	[6.16278809e+02 9.06083923e+02 7.78580725e-01]	[6.29129456e+02 8.93344543e+02 7.93445945e-01]	[5.88109253e+02 8.67617737e+02 7.34270573e-01]	[4.95626740e+02 8.95922302e+02 7.98282266e-01]	[4.80174896e+02 8.90782349e+02 7.82464087e-01]	[5.11090454e+02 8.57440186e+02 6.89482391e-01]
[557.2310791 216.07434082 0.88936061]	[559.71704102 292.88446045 0.83527946]	[482.77923584 290.37036133 0.81484032]	[459.60940552 408.44729614 0.8245002 ]	[441.6937561 531.61401367 0.85993528]	[629.05560303 292.92474365 0.81946355]	[654.74932861 411.03173828 0.78233451]	[682.90985107 539.21038818 0.82694799]	[562.43109131 521.28924561 0.73862922]	[518.70623779 521.35021973 0.686198 ]	[521.19543457 672.73925781 0.84983039]	[503.32766724 849.70019531 0.87787604]	[608.54333496 521.27032471 0.67684138]	[603.33581543 682.91052246 0.85536802]	[6.03454956e+02 8.52375000e+02 8.51747453e-01]	[541.87231445 200.6091156 0.87398952]	[567.52429199 200.66264343 0.85744405]	[521.38879395 195.49995422 0.95049131]	[588.05072021 195.5148468 0.88503128]	[6.16276184e+02 9.06096130e+02 7.86328137e-01]	[6.29124878e+02 8.93353149e+02 7.96864152e-01]	[5.90542053e+02 8.67609192e+02 7.31062174e-01]	[4.95613342e+02 8.95902893e+02 8.00282061e-01]	[4.80169464e+02 8.90766357e+02 7.82727003e-01]	[5.11088531e+02 8.57425659e+02 6.87902749e-01]
[559.70703125 216.0039978 0.9058485 ]	[559.78692627 292.90631104 0.85328555]	[482.85858154 290.40530396 0.81565332]	[459.5869751 408.44586182 0.81714344]	[441.81369019 531.61791992 0.85627979]	[629.1126709 292.96481323 0.81845587]	[657.25305176 411.0085144 0.77510458]	[682.91668701 539.22229004 0.82797605]	[564.85491943 521.22399902 0.73687845]	[521.20251465 521.30023193 0.70363796]	[521.22033691 672.73706055 0.85254544]	[503.33004761 849.70928955 0.87768501]	[608.61175537 518.76507568 0.6658963 ]	[603.34210205 682.86383057 0.85517114]	[603.45739746 852.38085938 0.85352707]	[541.91064453 198.13195801 0.88567716]	[567.57092285 198.15258789 0.85829031]	[523.75317383 195.49066162 0.96492785]	[588.07263184 195.51312256 0.88066626]	[6.18741882e+02 9.06109314e+02 7.89589942e-01]	[6.29126099e+02 8.93363098e+02 7.95846343e-01]	[5.90545471e+02 8.67618713e+02 7.39250898e-01]	[4.95611084e+02 8.95908142e+02 7.98420846e-01]	[4.80173553e+02 8.90770264e+02 7.80261934e-01]	[5.11088379e+02 8.57441040e+02 6.87511444e-01]
[559.73999023 215.9778595 0.91010511]	[562.20098877 292.90023804 0.86111301]	[482.91564941 290.41168213 0.80900502]	[459.6000061 410.9984436 0.81805563]	[441.88891602 536.70257568 0.86408746]	[629.15563965 292.93878174 0.81202614]	[657.30462646 411.00222778 0.77691013]	[682.90753174 539.25634766 0.82714373]	[564.8717041 518.76452637 0.73478454]	[521.23126221 521.28094482 0.70755005]	[521.22894287 675.22869873 0.85050404]	[503.32635498 849.71368408 0.878075 ]	[608.61553955 518.73266602 0.66469699]	[603.34771729 680.39715576 0.85035336]	[603.45587158 852.36541748 0.85322464]	[541.93096924 198.07319641 0.89413846]	[570.0244751 198.10224915 0.86077291]	[523.77966309 195.45372009 0.96879381]	[588.09741211 195.4679718 0.87688655]	[6.18738953e+02 9.06104614e+02 7.86274910e-01]	[6.29119202e+02 8.93357605e+02 7.94218242e-01]	[5.88114136e+02 8.67595154e+02 7.33866215e-01]	[4.95616425e+02 8.95906677e+02 7.98517764e-01]	[4.80172668e+02 8.90769409e+02 7.80517220e-01]	[5.11076477e+02 8.57448120e+02 6.85735106e-01]
[559.77111816 215.9264679 0.91534072]	[562.27429199 292.90460205 0.87782133]	[485.35510254 290.39849854 0.80085504]	[459.62683105 410.95306396 0.81973839]	[441.91622925 539.17102051 0.86677569]	[631.64312744 292.96542358 0.81098568]	[662.30792236 413.5196228 0.78582919]	[682.90667725 539.27056885 0.82672399]	[564.9251709 521.27191162 0.74391699]	[521.27276611 521.34716797 0.71446788]	[521.25164795 675.29425049 0.84884685]	[503.32489014 849.70739746 0.8793425 ]	[611.09790039 521.24841309 0.66790181]	[603.38372803 682.90533447 0.86509073]	[603.45251465 852.36627197 0.85401744]	[544.28314209 198.03775024 0.90416729]	[570.04956055 198.03100586 0.86627448]	[523.80358887 195.46311951 0.96838373]	[588.12646484 195.47994995 0.87376827]	[6.16253357e+02 9.06093567e+02 7.84435987e-01]	[6.29114014e+02 8.93352539e+02 7.93914258e-01]	[5.88113831e+02 8.67588867e+02 7.30783939e-01]	[4.95606873e+02 8.95920532e+02 7.98021078e-01]	[4.80162354e+02 8.90778259e+02 7.82729864e-01]	[5.11065765e+02 8.57431152e+02 6.88258410e-01]
[559.84216309 215.90765381 0.91680759]	[562.34918213 292.88494873 0.88401896]	[485.4274292 290.37921143 0.78988004]	[459.68240356 408.4458313 0.82717109]	[441.92269897 536.71655273 0.86191428]	[634.17877197 292.96676636 0.80213964]	[662.38354492 410.98339844 0.79760855]	[682.91015625 539.26800537 0.82566655]	[564.97766113 521.26605225 0.73092777]	[521.32458496 521.3324585 0.7067343 ]	[521.27880859 677.76245117 0.85013914]	[503.30679321 849.70440674 0.87540203]	[611.16394043 521.24584961 0.65571529]	[603.41949463 685.36956787 0.87299407]	[603.44567871 852.35412598 0.8569122 ]	[544.3460083 197.99594116 0.91201788]	[570.1239624 195.62779236 0.86467826]	[523.83306885 195.4624176 0.97129381]	[590.57061768 195.48455811 0.87764651]	[6.16224182e+02 9.03621643e+02 7.77656555e-01]	[6.29098206e+02 8.93347900e+02 7.90530205e-01]	[5.88087585e+02 8.67593262e+02 7.47840405e-01]	[4.95603088e+02 8.95966309e+02 7.93453693e-01]	[4.80151215e+02 8.90810913e+02 7.78713226e-01]	[5.11022614e+02 8.57422485e+02 6.72670007e-01]
[559.84277344 215.90625 0.91693354]	[562.34460449 292.88027954 0.88341326]	[485.42556763 290.37442017 0.79043335]	[459.6781311 408.44577026 0.82742655]	[441.92370605 536.71466064 0.86061555]	[634.17663574 292.95974731 0.80139565]	[662.39080811 410.97579956 0.79800928]	[682.91113281 539.27008057 0.82508171]	[564.97210693 521.26190186 0.73091644]	[521.31848145 521.32672119 0.70538306]	[521.28118896 675.29400635 0.85053396]	[503.30554199 849.70965576 0.87657189]	[611.15942383 521.24359131 0.65546811]	[603.41699219 682.99072266 0.87349397]	[603.44628906 852.36157227 0.85616368]	[544.34863281 195.63815308 0.91298652]	[570.12615967 195.62516785 0.86472833]	[523.83508301 195.46296692 0.97114784]	[590.57043457 195.48913574 0.87650251]	[6.16219116e+02 9.03623718e+02 7.77967811e-01]	[6.29092529e+02 8.93350098e+02 7.90713370e-01]	[5.88085327e+02 8.67599060e+02 7.49787331e-01]	[4.95605286e+02 8.95964905e+02 7.93694258e-01]	[4.80153534e+02 8.90810486e+02 7.79477000e-01]	[5.11015930e+02 8.57430664e+02 6.72845006e-01]
[562.22125244 213.52037048 0.91400611]	[562.38250732 292.86727905 0.88604355]	[485.4387207 290.37734985 0.78995514]	[459.71536255 405.90969849 0.83997637]	[444.29342651 536.66906738 0.85306245]	[634.22332764 292.93444824 0.79549456]	[662.41955566 408.45150757 0.80410689]	[682.92785645 539.24224854 0.82212698]	[564.97808838 521.2230835 0.72839773]	[521.33050537 521.28552246 0.70540899]	[521.28344727 677.76831055 0.85257256]	[503.31137085 849.70983887 0.87571508]	[611.15466309 518.78070068 0.65311098]	[603.41723633 685.39385986 0.87610906]	[603.44744873 852.37426758 0.85544449]	[544.3828125 195.55213928 0.92662096]	[572.62445068 195.55851746 0.86879146]	[523.85150146 195.39048767 0.96582085]	[590.62817383 195.47532654 0.88098192]	[6.16242004e+02 9.06091125e+02 7.82373369e-01]	[6.29101624e+02 8.93357544e+02 7.92320132e-01]	[5.88089539e+02 8.67612610e+02 7.49067545e-01]	[4.95597748e+02 8.95968384e+02 7.91333377e-01]	[4.80151520e+02 8.90812073e+02 7.79027343e-01]	[5.11027740e+02 8.57427002e+02 6.74881935e-01]
[562.25115967 213.46253967 0.91409701]	[562.40496826 290.44030762 0.88762057]	[485.42886353 290.36608887 0.79014027]	[459.78442383 403.3454895 0.87073934]	[444.29711914 536.64477539 0.84729481]	[636.75415039 292.92315674 0.79373652]	[662.44366455 408.42367554 0.81038857]	[682.94006348 539.27764893 0.82387304]	[564.98699951 518.7668457 0.72879374]	[521.32775879 521.27246094 0.7075699 ]	[521.28686523 675.27227783 0.85421634]	[503.30651855 849.70068359 0.87473214]	[613.63208008 518.76324463 0.6500743 ]	[603.41491699 682.98181152 0.87327701]	[603.44482422 852.37219238 0.85444003]	[544.41918945 195.49017334 0.92900312]	[575.14147949 195.50521851 0.8682068 ]	[523.8770752 195.37417603 0.96431357]	[590.65631104 195.4624939 0.88475239]	[6.16230347e+02 9.06087524e+02 7.81104088e-01]	[6.29091370e+02 8.93353088e+02 7.91347146e-01]	[5.88089294e+02 8.67609497e+02 7.45312154e-01]	[4.95598633e+02 8.95961243e+02 7.94095039e-01]	[4.80149841e+02 8.90810364e+02 7.80268788e-01]	[5.11023285e+02 8.57419556e+02 6.74881697e-01]
[562.26000977 213.43777466 0.91304934]	[562.42108154 290.4387207 0.88822454]	[485.4442749 290.35687256 0.7879467 ]	[459.77255249 405.83044434 0.86436504]	[441.93435669 536.6541748 0.84908378]	[636.79241943 292.93630981 0.79755455]	[664.82653809 408.41564941 0.81504977]	[682.98223877 539.20898438 0.82618469]	[564.97119141 518.78399658 0.73199856]	[521.30615234 521.28082275 0.70912379]	[521.28955078 675.27044678 0.85451019]	[503.30236816 849.70611572 0.87492907]	[611.1640625 521.22442627 0.65777498]	[603.41400146 685.37054443 0.87308753]	[603.44281006 852.36114502 0.85636199]	[544.41564941 195.45091248 0.93436861]	[575.18383789 195.47233582 0.87396264]	[523.88513184 193.03465271 0.95611453]	[593.15911865 195.44909668 0.88637006]	[6.16219177e+02 9.06082520e+02 7.79264152e-01]	[6.29087891e+02 8.93351562e+02 7.90799737e-01]	[5.88093445e+02 8.67598816e+02 7.42343426e-01]	[4.95595306e+02 8.95961792e+02 7.94314027e-01]	[4.80146362e+02 8.90811218e+02 7.80673683e-01]	[5.11015686e+02 8.57431641e+02 6.73632622e-01]
[562.3081665 213.35896301 0.91596687]	[562.46374512 290.41720581 0.88514483]	[485.46841431 287.84094238 0.78263533]	[459.7925415 403.38174438 0.86857927]	[441.93399048 531.59710693 0.84561902]	[639.29943848 292.93991089 0.80121386]	[664.90557861 408.38195801 0.82966143]	[685.42633057 536.68865967 0.8319177 ]	[564.9909668 521.23114014 0.73124748]	[521.32348633 521.28198242 0.70946985]	[521.27624512 677.77294922 0.85291374]	[503.29852295 849.71704102 0.87405992]	[611.17181396 521.2434082 0.65997052]	[603.42041016 682.97924805 0.87262464]	[603.4385376 852.34906006 0.85880536]	[544.4675293 193.03718567 0.93258595]	[577.69689941 195.36689758 0.88199461]	[523.95092773 192.95936584 0.94783556]	[595.71112061 195.38829041 0.90706068]	[6.16221802e+02 9.06091309e+02 7.80423343e-01]	[6.29092468e+02 8.93354919e+02 7.91472852e-01]	[5.88081909e+02 8.67573364e+02 7.39374161e-01]	[4.93137329e+02 8.95964844e+02 7.95435667e-01]	[4.80145050e+02 8.90812866e+02 7.82821536e-01]	[5.11013794e+02 8.57445984e+02 6.74959481e-01]
[562.32165527 210.9102478 0.91246909]	[562.46807861 290.40792847 0.88638908]	[485.47525024 287.83609009 0.78455806]	[459.78875732 403.36373901 0.87620616]	[444.2935791 531.58563232 0.8484388 ]	[639.2923584 292.93395996 0.80122006]	[664.90222168 405.83618164 0.8423779 ]	[685.46923828 534.17388916 0.82937419]	[564.9854126 521.26171875 0.73317033]	[521.31890869 521.30731201 0.71111614]	[521.27032471 677.77587891 0.85218316]	[503.29693604 849.71734619 0.87182146]	[611.15612793 521.27459717 0.6623311 ]	[603.41461182 682.99151611 0.87373543]	[603.43908691 852.34674072 0.85985065]	[544.49194336 192.95191956 0.92639065]	[577.70233154 192.97053528 0.88842529]	[524.00897217 192.8767395 0.93191493]	[598.22814941 192.99159241 0.91592503]	[6.16212341e+02 9.06101562e+02 7.83311427e-01]	[6.29088867e+02 8.93363037e+02 7.93377399e-01]	[5.88080994e+02 8.67569153e+02 7.38731205e-01]	[4.93135406e+02 8.95953186e+02 7.98833966e-01]	[4.80142761e+02 8.90806763e+02 7.84136951e-01]	[5.11015320e+02 8.57451782e+02 6.75121784e-01]
[562.32263184 210.81878662 0.90477848]	[562.47900391 290.39804077 0.88539916]	[485.48010254 287.82598877 0.78303725]	[459.78912354 403.35308838 0.87754679]	[444.29232788 531.57080078 0.84860629]	[639.30963135 292.92514038 0.80127984]	[664.91778564 405.91827393 0.83883178]	[685.49243164 536.70422363 0.83659279]	[564.98150635 521.25817871 0.73424727]	[521.31915283 521.3170166 0.7135601 ]	[521.27087402 677.77380371 0.85223687]	[503.29751587 849.7164917 0.87190425]	[611.15356445 521.25646973 0.66206807]	[603.41320801 682.9864502 0.87318146]	[603.43951416 852.34716797 0.85958672]	[544.50408936 192.86956787 0.91832697]	[575.23291016 192.897995 0.88544893]	[524.02819824 192.8197937 0.91450423]	[598.23730469 192.95523071 0.91699225]	[6.16210022e+02 9.06102783e+02 7.83331156e-01]	[6.29088501e+02 8.93363953e+02 7.93349326e-01]	[5.88081421e+02 8.67570007e+02 7.38195658e-01]	[4.93134186e+02 8.95953186e+02 7.98682988e-01]	[4.80142059e+02 8.90806458e+02 7.83995688e-01]	[5.11018555e+02 8.57449829e+02 6.75792336e-01]
[562.3427124 208.32418823 0.88491523]	[564.82037354 290.38153076 0.88596356]	[485.49353027 287.79348755 0.77979553]	[459.79766846 405.82250977 0.87337548]	[444.29940796 531.59063721 0.84566301]	[639.33905029 292.90408325 0.80029076]	[664.88806152 405.88305664 0.83154416]	[685.54846191 539.21435547 0.84922558]	[564.9934082 521.29888916 0.73571801]	[521.33270264 521.34960938 0.71578246]	[521.28100586 677.84832764 0.85695255]	[503.31243896 849.72381592 0.87089711]	[611.1272583 521.30706787 0.6685468 ]	[603.43133545 682.98980713 0.87674201]	[603.44342041 852.35644531 0.86073607]	[544.53015137 192.78953552 0.88715816]	[577.73962402 192.86100769 0.88035345]	[526.39904785 192.85861206 0.92873174]	[598.28674316 192.98556519 0.92138237]	[6.16245911e+02 9.06085876e+02 7.73448825e-01]	[6.29120605e+02 8.93349060e+02 7.84666419e-01]	[5.88095398e+02 8.67611267e+02 7.48735547e-01]	[4.95647522e+02 8.98421326e+02 7.74561942e-01]	[4.80180969e+02 8.90835327e+02 7.68129468e-01]	[5.11034546e+02 8.57437805e+02 6.86149180e-01]
[562.34844971 208.29089355 0.88423949]	[564.8427124 290.38925171 0.88535881]	[487.92199707 287.79837036 0.77924681]	[459.80545044 405.82589722 0.87247211]	[444.29434204 531.56298828 0.84818012]	[639.37115479 292.91305542 0.80323595]	[664.9074707 405.83108521 0.84033364]	[685.56890869 539.27697754 0.86095035]	[565.00311279 521.30175781 0.73701364]	[521.33807373 521.35534668 0.72236282]	[521.28143311 677.85137939 0.85604328]	[503.30905151 849.72607422 0.8717072 ]	[611.14086914 521.30938721 0.66786879]	[603.41680908 682.98260498 0.87584364]	[603.4498291 852.36352539 0.8601492 ]	[544.53131104 190.4025116 0.88314801]	[577.75299072 192.83456421 0.87856758]	[526.39953613 192.8467865 0.92528212]	[598.30249023 192.97431946 0.92535162]	[6.16243713e+02 9.06086365e+02 7.74954319e-01]	[6.29115906e+02 8.93353516e+02 7.84633934e-01]	[5.88106262e+02 8.67621338e+02 7.49736607e-01]	[4.95653015e+02 8.98429932e+02 7.75935471e-01]	[4.80183014e+02 8.90840637e+02 7.68343806e-01]	[5.11017059e+02 8.57434814e+02 6.81470156e-01]
[562.40484619 208.26203918 0.88980258]	[564.84436035 290.38293457 0.88412213]	[485.49172974 285.31680298 0.77979606]	[459.80111694 405.83065796 0.87310123]	[441.92880249 531.55725098 0.84923929]	[641.8001709 292.91000366 0.80396664]	[664.94293213 405.90310669 0.84027892]	[685.54425049 539.1809082 0.84242296]	[564.98187256 521.28979492 0.73943639]	[521.32720947 521.3538208 0.7211616 ]	[521.28027344 677.8527832 0.85666925]	[503.30596924 849.7255249 0.8715831 ]	[611.11456299 521.28948975 0.67063814]	[603.41101074 682.96582031 0.87267673]	[603.44885254 852.36102295 0.86026353]	[546.93988037 190.38082886 0.88666934]	[580.24786377 192.80369568 0.88474011]	[526.40447998 192.87388611 0.93578148]	[600.7555542 192.98927307 0.93072653]	[6.16242981e+02 9.06094055e+02 7.76365221e-01]	[6.29110657e+02 8.93358093e+02 7.85277009e-01]	[5.88107483e+02 8.67615662e+02 7.46478558e-01]	[4.95650360e+02 8.98424927e+02 7.77750134e-01]	[4.80181122e+02 8.90839355e+02 7.70240128e-01]	[5.11011780e+02 8.57435181e+02 6.81451321e-01]
[562.44488525 208.25666809 0.89156157]	[564.84881592 290.3795166 0.88413101]	[485.48718262 285.31524658 0.78143197]	[459.81124878 403.37402344 0.88332814]	[441.92733765 531.58776855 0.84838033]	[641.81549072 292.91241455 0.80547595]	[664.96472168 405.89437866 0.84065515]	[685.56616211 536.68774414 0.83509851]	[564.98699951 521.26367188 0.73793459]	[521.33551025 521.33209229 0.71929073]	[521.27966309 680.31469727 0.85640377]	[503.30435181 849.72875977 0.87249786]	[611.12939453 521.25524902 0.67033255]	[603.42950439 682.94555664 0.87066579]	[603.44989014 852.35644531 0.86045533]	[546.98321533 190.37612915 0.88162953]	[580.29418945 192.7976532 0.89374882]	[526.43804932 192.87687683 0.93493396]	[600.79376221 192.98635864 0.9365989 ]	[6.16231750e+02 9.06087524e+02 7.76506424e-01]	[6.29107483e+02 8.93353882e+02 7.87006974e-01]	[5.88106323e+02 8.67610291e+02 7.43690014e-01]	[4.95650543e+02 8.98421448e+02 7.79521525e-01]	[4.80182343e+02 8.90837158e+02 7.72320628e-01]	[5.08544617e+02 8.57436707e+02 6.81721568e-01]
[564.81634521 208.26524353 0.89133292]	[564.85748291 290.38421631 0.88516045]	[485.48895264 285.32266235 0.78127372]	[459.82107544 403.3666687 0.88505828]	[444.29714966 534.11468506 0.84861016]	[641.83178711 292.91125488 0.80703235]	[664.96008301 405.90130615 0.84489709]	[685.57086182 534.15161133 0.82810009]	[564.97137451 521.27716064 0.73802841]	[521.32293701 521.34216309 0.71635735]	[521.28735352 680.31439209 0.85585403]	[503.30065918 849.74932861 0.87134355]	[611.10070801 521.27130127 0.6696167 ]	[603.4296875 682.95593262 0.87177038]	[603.44177246 852.34082031 0.86448026]	[547.02770996 190.38310242 0.8765437 ]	[580.34838867 192.79554749 0.90241134]	[526.46704102 192.8914032 0.9345001 ]	[600.83618164 192.98989868 0.93963057]	[6.16236023e+02 9.06096252e+02 7.80982971e-01]	[6.29095276e+02 8.93354492e+02 7.89040744e-01]	[5.88097656e+02 8.67586548e+02 7.44698524e-01]	[4.95656586e+02 8.98423218e+02 7.81456530e-01]	[4.80183655e+02 8.90843140e+02 7.72739172e-01]	[5.08534241e+02 8.57470886e+02 6.79359555e-01]
[564.84893799 205.79096985 0.8899914 ]	[564.86749268 290.37503052 0.8853941 ]	[487.927948 285.30886841 0.78011966]	[459.81378174 403.35736084 0.88456738]	[444.3180542 531.56561279 0.84616625]	[641.84356689 292.9100647 0.80910063]	[664.96636963 405.85977173 0.84939235]	[685.61456299 536.67095947 0.82950145]	[564.96508789 521.22827148 0.73694909]	[521.3269043 521.28887939 0.71525341]	[521.28723145 680.33514404 0.85593295]	[503.30020142 849.75891113 0.87225473]	[611.07025146 521.23101807 0.67038238]	[603.42938232 682.95318604 0.8686831 ]	[603.44696045 852.35144043 0.86371869]	[547.05450439 190.38334656 0.87223852]	[580.37078857 192.77850342 0.90202099]	[526.49462891 192.91056824 0.93554759]	[600.86694336 192.96697998 0.94547963]	[6.16208252e+02 9.06087585e+02 7.76919842e-01]	[6.29092834e+02 8.93354309e+02 7.87937522e-01]	[5.88104126e+02 8.67589661e+02 7.41410494e-01]	[4.95655182e+02 8.98420715e+02 7.80859470e-01]	[4.80184601e+02 8.90844543e+02 7.73796082e-01]	[5.08533173e+02 8.59933655e+02 6.79855645e-01]
[564.87426758 205.7769165 0.88882172]	[564.88989258 290.36752319 0.88247448]	[487.94528198 285.29650879 0.77949178]	[459.80853271 403.38070679 0.87917596]	[444.3374939 531.57684326 0.84516293]	[641.86352539 292.9090271 0.81259763]	[664.97698975 405.85046387 0.846654 ]	[688.04650879 534.16583252 0.83036095]	[564.98046875 518.77362061 0.73437834]	[521.35791016 521.25952148 0.71181333]	[521.29498291 677.8550415 0.85435241]	[503.3067627 849.75500488 0.8753674 ]	[611.07879639 518.78234863 0.66973764]	[603.43548584 682.9710083 0.8707695 ]	[603.44494629 852.35064697 0.86340481]	[549.49078369 190.37454224 0.86630738]	[582.75213623 192.76696777 0.90711951]	[526.52557373 192.91621399 0.92906141]	[603.26824951 192.94845581 0.94857293]	[6.16210571e+02 9.06090881e+02 7.76451886e-01]	[6.29095093e+02 8.93355164e+02 7.89118290e-01]	[5.88095703e+02 8.67585693e+02 7.42164075e-01]	[4.95648956e+02 8.98415649e+02 7.78151035e-01]	[4.80180969e+02 8.90837891e+02 7.71471858e-01]	[5.08543640e+02 8.57471069e+02 6.80905998e-01]
[564.88739014 205.77880859 0.88877738]	[564.88677979 290.3600769 0.88160157]	[487.94235229 285.28091431 0.78119469]	[459.81350708 403.35012817 0.88781226]	[444.33023071 531.5880127 0.84504008]	[641.87402344 292.91778564 0.81479853]	[664.98248291 405.87924194 0.84687448]	[688.07342529 536.6552124 0.83808869]	[565.01257324 518.77880859 0.73202026]	[521.38623047 521.2633667 0.7132985 ]	[521.3104248 677.8560791 0.85471749]	[503.30474854 849.76025391 0.87516308]	[611.10900879 521.22283936 0.67146945]	[603.45410156 682.98339844 0.87349582]	[603.43762207 852.34729004 0.86395013]	[549.50366211 190.37413025 0.8638894 ]	[582.76300049 190.39945984 0.90701222]	[526.5456543 192.92607117 0.92556959]	[603.29681396 192.93099976 0.95485318]	[6.16211609e+02 9.06088379e+02 7.74877906e-01]	[6.29095825e+02 8.93353333e+02 7.88320601e-01]	[5.88083496e+02 8.67582581e+02 7.45059788e-01]	[4.95655273e+02 8.98413025e+02 7.79884815e-01]	[4.80184692e+02 8.90838013e+02 7.72410274e-01]	[5.08533966e+02 8.59931885e+02 6.80757999e-01]
[564.90588379 205.77879333 0.88880819]	[564.9085083 290.3494873 0.87913758]	[487.96743774 285.26516724 0.78146988]	[459.82086182 403.3494873 0.8868711 ]	[444.33074951 531.62072754 0.84420699]	[641.88677979 292.92282104 0.81648839]	[665.00360107 405.90820312 0.85076892]	[688.11279297 531.59765625 0.82894319]	[565.00531006 521.23840332 0.73174644]	[521.37908936 521.29498291 0.71404159]	[521.30908203 677.85394287 0.85378587]	[503.30636597 849.75262451 0.87745827]	[611.109375 521.23364258 0.67026675]	[603.46948242 685.37469482 0.87679845]	[603.43444824 852.35064697 0.86422879]	[549.52404785 190.38188171 0.8625598 ]	[582.77313232 190.38960266 0.90793425]	[528.9732666 192.93592834 0.92559695]	[603.31811523 192.9168396 0.96011662]	[6.16228699e+02 9.06097168e+02 7.76263118e-01]	[6.29101929e+02 8.93360046e+02 7.87712455e-01]	[5.88070496e+02 8.67588440e+02 7.54934430e-01]	[4.95658966e+02 8.98421021e+02 7.78665483e-01]	[4.80187073e+02 8.90840820e+02 7.71893620e-01]	[5.08535583e+02 8.57465393e+02 6.81914806e-01]
[564.91729736 208.24501038 0.88850409]	[564.91119385 290.35195923 0.87795174]	[487.97583008 285.26126099 0.78120357]	[459.80758667 403.36553955 0.88492876]	[444.32595825 531.57751465 0.84347349]	[641.87469482 292.92739868 0.81742179]	[665.02923584 408.41387939 0.8454749 ]	[688.15283203 534.16491699 0.83210611]	[565.02978516 521.23199463 0.72556627]	[521.40478516 521.28369141 0.71358037]	[521.30682373 680.31658936 0.85255992]	[503.30993652 849.75061035 0.8770228 ]	[611.13739014 521.22821045 0.66602182]	[603.45782471 682.96148682 0.87075859]	[603.44146729 852.36889648 0.86069393]	[549.5458374 190.38180542 0.85930353]	[582.78540039 190.39276123 0.910447 ]	[528.99060059 192.93359375 0.9228673 ]	[603.33337402 192.925354 0.96197724]	[6.16220703e+02 9.06096375e+02 7.77719975e-01]	[6.29100586e+02 8.93360535e+02 7.88981855e-01]	[5.88091858e+02 8.67610657e+02 7.46040642e-01]	[4.95646057e+02 8.95990601e+02 7.77788639e-01]	[4.80177673e+02 8.90833313e+02 7.71262944e-01]	[5.11018066e+02 8.57468811e+02 6.83548331e-01]
[564.93865967 208.25610352 0.88680279]	[564.91864014 290.34646606 0.87582874]	[487.99365234 285.26956177 0.77859265]	[459.79919434 403.35543823 0.88565862]	[444.32403564 534.08813477 0.8409887 ]	[641.86865234 292.90942383 0.81468612]	[665.04284668 408.38360596 0.84690279]	[688.1920166 534.14001465 0.82552594]	[565.04302979 518.77166748 0.72061473]	[521.41674805 521.2565918 0.71036977]	[521.30944824 680.32733154 0.85339129]	[503.30813599 849.75402832 0.87472212]	[611.16479492 518.77642822 0.66161942]	[603.46014404 682.94476318 0.86826539]	[603.4407959 852.38110352 0.85873604]	[549.57580566 190.38482666 0.85435367]	[582.80218506 190.3956604 0.91437554]	[529.0333252 192.94219971 0.9191668 ]	[603.35614014 192.9211731 0.96392262]	[6.16225830e+02 9.06101379e+02 7.79005408e-01]	[6.29103455e+02 8.93361816e+02 7.90346265e-01]	[5.88091248e+02 8.67624023e+02 7.47776389e-01]	[4.95645416e+02 8.98409607e+02 7.79113412e-01]	[4.80179779e+02 8.90835510e+02 7.72386670e-01]	[5.11016510e+02 8.59930237e+02 6.79692090e-01]
[564.95062256 208.2651062 0.88657433]	[564.92980957 290.35137939 0.87567693]	[488.00494385 285.2701416 0.77775228]	[459.7878418 403.38513184 0.87962711]	[444.33776855 534.09515381 0.84104991]	[641.88763428 292.91763306 0.8175599 ]	[665.05969238 408.39779663 0.8533833 ]	[690.63275146 536.65911865 0.81521672]	[565.06787109 518.74438477 0.71342409]	[523.78759766 521.23352051 0.7069577 ]	[521.30975342 680.33959961 0.85431051]	[503.30758667 849.75994873 0.87465078]	[613.64294434 518.74554443 0.65659302]	[603.45703125 682.93493652 0.8667134 ]	[603.44354248 852.39019775 0.8571068 ]	[549.59954834 190.38967896 0.85212094]	[582.81439209 192.76594543 0.9194954 ]	[529.0480957 192.94485474 0.91844428]	[603.36785889 192.92247009 0.96633351]	[6.16237915e+02 9.06108765e+02 7.79394090e-01]	[6.29107971e+02 8.93367004e+02 7.88898587e-01]	[5.88090820e+02 8.67635620e+02 7.48155057e-01]	[4.95648132e+02 8.98414795e+02 7.78735697e-01]	[4.80180145e+02 8.90839172e+02 7.72536039e-01]	[5.11015686e+02 8.59937927e+02 6.79242432e-01]
[564.95220947 208.26495361 0.88674951]	[564.93157959 290.36022949 0.87706006]	[488.01321411 285.27642822 0.77794516]	[459.78082275 405.81964111 0.87657797]	[444.34350586 534.11737061 0.84191507]	[641.89123535 292.92077637 0.81674856]	[665.06921387 408.41329956 0.84822786]	[690.65380859 536.72564697 0.82233477]	[567.45111084 518.7666626 0.71531725]	[523.80603027 521.25323486 0.71121275]	[521.31408691 680.33874512 0.85596824]	[503.3067627 849.74841309 0.87542486]	[613.66949463 518.76507568 0.66017359]	[603.45703125 682.93768311 0.86828107]	[603.44104004 852.37481689 0.86084402]	[549.60131836 190.38825989 0.85156679]	[582.82061768 192.76867676 0.92303735]	[529.06158447 192.95524597 0.9174518 ]	[603.3793335 192.91281128 0.9654144 ]	[6.16255249e+02 9.06117371e+02 7.80739486e-01]	[6.29110107e+02 8.93370056e+02 7.88927436e-01]	[5.88083618e+02 8.67619202e+02 7.51161277e-01]	[4.95654114e+02 8.95988037e+02 7.82311440e-01]	[4.80183380e+02 8.90834534e+02 7.74595499e-01]	[5.08544037e+02 8.57465881e+02 6.81304693e-01]
[564.96575928 208.25793457 0.88474858]	[564.93652344 290.36169434 0.87702054]	[488.02053833 285.28140259 0.77793694]	[459.79077148 403.39190674 0.87665749]	[444.34503174 534.1373291 0.84329522]	[641.9005127 292.931427 0.82019299]	[665.07141113 408.39978027 0.84767461]	[690.67608643 539.20214844 0.82718801]	[567.46850586 518.76062012 0.71632129]	[523.83276367 521.23242188 0.71123707]	[521.31561279 680.36486816 0.86081064]	[503.30947876 849.74377441 0.87302494]	[613.66766357 518.76947021 0.66226697]	[603.4619751 682.921875 0.86759305]	[603.43945312 852.38909912 0.85674757]	[552.08404541 190.38221741 0.84995204]	[582.83465576 192.76950073 0.92650878]	[529.06951904 192.94624329 0.91977346]	[603.3895874 192.90414429 0.9630971 ]	[6.16253357e+02 9.06109558e+02 7.78877735e-01]	[6.29107300e+02 8.93363098e+02 7.90451527e-01]	[5.88081055e+02 8.67636169e+02 7.52898633e-01]	[4.95642914e+02 8.98413025e+02 7.80328929e-01]	[4.80179352e+02 8.90836182e+02 7.73947358e-01]	[5.11009369e+02 8.57460266e+02 6.79302275e-01]
[564.97625732 205.78372192 0.88125986]	[564.94396973 290.35580444 0.8749525 ]	[490.48382568 285.27246094 0.77725911]	[459.78399658 405.82470703 0.87576497]	[444.34838867 534.0960083 0.84072638]	[641.90655518 292.93304443 0.82044142]	[665.08709717 408.41943359 0.83801341]	[690.71575928 539.20910645 0.82610875]	[567.48944092 518.7644043 0.71282309]	[523.84228516 521.23297119 0.71112478]	[521.31793213 680.34411621 0.85841322]	[503.30703735 849.74224854 0.87396407]	[613.72149658 518.7711792 0.66052675]	[603.45483398 682.91027832 0.86716413]	[603.43591309 852.37390137 0.85797393]	[552.11584473 190.36650085 0.84799826]	[582.8458252 192.76037598 0.92631513]	[529.07928467 192.93995667 0.91818094]	[603.38452148 192.91552734 0.95936358]	[6.16245483e+02 9.06109741e+02 7.79685855e-01]	[6.29103210e+02 8.93364563e+02 7.91858196e-01]	[5.88070801e+02 8.67607971e+02 7.50399232e-01]	[4.95655914e+02 8.98421448e+02 7.78931320e-01]	[4.80183746e+02 8.90838928e+02 7.73568988e-01]	[5.11007812e+02 8.57461182e+02 6.81369901e-01]
[565.00805664 205.74656677 0.87567514]	[564.94793701 290.36083984 0.87526006]	[490.48983765 285.26660156 0.77725339]	[459.79244995 403.3727417 0.87727821]	[444.33804321 531.60998535 0.83944017]	[641.91778564 292.94805908 0.82322466]	[665.09240723 408.41488647 0.83195341]	[690.71008301 536.70855713 0.81036955]	[567.50872803 518.76202393 0.71100646]	[523.86206055 521.22698975 0.71163356]	[521.32501221 680.34545898 0.85752451]	[503.30621338 849.75372314 0.87501967]	[616.21929932 518.76513672 0.66043025]	[603.45617676 682.90252686 0.86811161]	[603.43640137 852.38415527 0.85748929]	[554.62097168 190.34481812 0.84808838]	[582.87683105 190.39456177 0.92838919]	[531.53662109 192.95599365 0.92088294]	[603.39056396 192.94012451 0.96587878]	[6.16241272e+02 9.06105835e+02 7.78872430e-01]	[6.29100952e+02 8.93363586e+02 7.92140126e-01]	[5.88073547e+02 8.67621094e+02 7.54689097e-01]	[4.95660675e+02 8.98420227e+02 7.78209269e-01]	[4.80189148e+02 8.90839783e+02 7.73540616e-01]	[5.08533508e+02 8.57473022e+02 6.83214068e-01]
[565.04827881 205.71960449 0.86806196]	[564.9520874 290.36776733 0.87616539]	[490.48953247 285.26846313 0.77710587]	[459.79516602 403.3638916 0.87780398]	[444.34094238 534.13867188 0.84325337]	[641.93139648 292.94152832 0.82265639]	[665.09906006 405.91122437 0.83729243]	[693.16479492 534.16009521 0.80056828]	[567.52844238 518.76019287 0.70485342]	[523.88360596 521.22045898 0.70733303]	[521.32080078 680.33935547 0.85743135]	[503.30581665 849.74414062 0.87437743]	[616.2387085 518.76202393 0.65876055]	[603.449646 682.91516113 0.87086231]	[603.44000244 852.36956787 0.86039209]	[554.68121338 190.34144592 0.85540259]	[582.91394043 190.38725281 0.93156803]	[531.55560303 192.95141602 0.92104369]	[603.40106201 192.94628906 0.96568918]	[6.16245972e+02 9.06103882e+02 7.78869569e-01]	[6.29107483e+02 8.93362061e+02 7.89047062e-01]	[5.88083374e+02 8.67604797e+02 7.51435757e-01]	[4.95657745e+02 8.98413757e+02 7.79709816e-01]	[4.80189850e+02 8.90835327e+02 7.73964405e-01]	[5.08532562e+02 8.57455444e+02 6.82218134e-01]
[565.05175781 205.71289062 0.86767918]	[564.95501709 290.36825562 0.8761465 ]	[490.49023438 285.275177 0.7772125 ]	[459.80102539 405.82049561 0.87337577]	[444.36264038 534.09918213 0.83922923]	[641.9407959 292.94348145 0.82419288]	[667.43109131 405.86248779 0.84063607]	[693.25354004 531.53747559 0.78635764]	[567.52655029 518.75622559 0.70631129]	[523.88372803 518.78125 0.7089535 ]	[521.32427979 680.32861328 0.85728824]	[503.30593872 849.75195312 0.87423599]	[616.22967529 518.75238037 0.6589309 ]	[603.44915771 682.87438965 0.86665529]	[603.44946289 852.35919189 0.86120856]	[554.68670654 190.32884216 0.85476393]	[582.92352295 190.38201904 0.93050611]	[531.55688477 192.95248413 0.92025238]	[603.39416504 192.9642334 0.96460479]	[6.16255554e+02 9.06106873e+02 7.78673530e-01]	[6.29111694e+02 8.93365784e+02 7.88835824e-01]	[5.88087524e+02 8.67584961e+02 7.47684836e-01]	[4.95651215e+02 8.98411255e+02 7.81265557e-01]	[4.80188049e+02 8.90835754e+02 7.74958253e-01]	[5.08526855e+02 8.57473633e+02 6.80798769e-01]
[565.05780029 205.70710754 0.86543721]	[564.95947266 290.36624146 0.87541771]	[490.48977661 285.27749634 0.77681959]	[459.81021118 405.82989502 0.87605953]	[444.37203979 531.62524414 0.83719492]	[644.3258667 292.93258667 0.82321942]	[667.46099854 405.89343262 0.83622843]	[695.78338623 531.53070068 0.78400373]	[567.52905273 521.23150635 0.70909256]	[523.87774658 521.24810791 0.71216333]	[521.32519531 680.33294678 0.85764933]	[503.30609131 849.7479248 0.87304807]	[616.22790527 521.23474121 0.66383952]	[603.4586792 682.87231445 0.86816323]	[603.45587158 852.36224365 0.86075926]	[554.69909668 190.31730652 0.85517073]	[582.93157959 190.37176514 0.93024951]	[531.55926514 192.94003296 0.9184413 ]	[603.39373779 192.96455383 0.96112227]	[6.16252930e+02 9.06102966e+02 7.76245713e-01]	[6.29114868e+02 8.93364868e+02 7.87447929e-01]	[5.88096619e+02 8.67592712e+02 7.47695744e-01]	[4.95652222e+02 8.98414246e+02 7.82466590e-01]	[4.80190094e+02 8.90836792e+02 7.76255488e-01]	[5.08530334e+02 8.57462219e+02 6.75574780e-01]
[565.04022217 203.21095276 0.86797684]	[564.95935059 290.37106323 0.87546349]	[490.49203491 285.29119873 0.77731532]	[459.83615112 405.82443237 0.8709709 ]	[444.40054321 531.59326172 0.83200419]	[644.328125 292.92822266 0.82272327]	[667.48419189 405.88549805 0.84006792]	[695.793396 531.53125 0.7828266]	[567.51953125 521.25732422 0.71333343]	[523.85943604 521.27752686 0.71876204]	[521.33660889 680.34008789 0.85709268]	[503.30459595 849.75976562 0.8724525 ]	[616.23565674 521.26074219 0.66688216]	[603.4498291 682.8616333 0.8666293]	[603.46002197 852.36444092 0.86029357]	[554.67004395 190.28413391 0.84694648]	[582.91973877 190.33676147 0.92428923]	[531.55657959 192.9230957 0.91744888]	[603.37805176 192.97138977 0.96012104]	[6.16252197e+02 9.06104980e+02 7.78028309e-01]	[6.29108704e+02 8.93365784e+02 7.88218796e-01]	[5.88105103e+02 8.67589539e+02 7.41777658e-01]	[4.95648010e+02 8.98411560e+02 7.82061577e-01]	[4.80189178e+02 8.90836914e+02 7.76185513e-01]	[5.08525513e+02 8.59933289e+02 6.77748501e-01]
[565.04180908 203.18577576 0.86885184]	[564.96447754 290.37380981 0.87559849]	[490.5015564 285.29925537 0.77689338]	[462.20947266 405.8286438 0.86836022]	[444.43624878 531.56524658 0.82537562]	[644.3348999 292.92376709 0.82353216]	[667.52490234 405.9256897 0.833848 ]	[695.77728271 531.58978271 0.78312892]	[567.53985596 521.22393799 0.70282936]	[523.87451172 521.24932861 0.70967883]	[521.34417725 680.31976318 0.85513109]	[503.30484009 849.76580811 0.87231016]	[616.27264404 521.2243042 0.65933847]	[603.45935059 682.87030029 0.86929834]	[603.46868896 852.3729248 0.85934871]	[554.67425537 190.26931763 0.84514844]	[582.92034912 190.32455444 0.92322654]	[531.55969238 192.91320801 0.91540384]	[603.37036133 192.97581482 0.95758748]	[6.16238159e+02 9.06098816e+02 7.77019620e-01]	[6.29111084e+02 8.93365845e+02 7.88327157e-01]	[5.90549072e+02 8.67606689e+02 7.41282463e-01]	[4.95653870e+02 8.98418762e+02 7.79921412e-01]	[4.80192719e+02 8.90842285e+02 7.74311543e-01]	[5.08520264e+02 8.59936401e+02 6.77769601e-01]
[565.05224609 203.17149353 0.86628598]	[564.97930908 290.38452148 0.87409455]	[490.50970459 285.31976318 0.77691144]	[462.23233032 405.8742981 0.86997288]	[446.88244629 531.58599854 0.82163268]	[644.33856201 292.92218018 0.82307518]	[667.53497314 408.4034729 0.83214825]	[695.77728271 531.5723877 0.78525317]	[567.54504395 521.27508545 0.71012712]	[523.88458252 521.29815674 0.71713877]	[521.3414917 680.3394165 0.85475081]	[503.3069458 849.72424316 0.87320203]	[616.26660156 521.27593994 0.66777986]	[603.45977783 682.8626709 0.86853784]	[603.45025635 852.38372803 0.85709244]	[554.67108154 190.26225281 0.84351385]	[582.93554688 190.29611206 0.91895831]	[531.55877686 192.92507935 0.91869164]	[603.38061523 192.9815979 0.96453333]	[6.16243103e+02 9.06104187e+02 7.76804328e-01]	[6.29102844e+02 8.93365295e+02 7.88022161e-01]	[5.88090698e+02 8.67615723e+02 7.48980224e-01]	[4.95680267e+02 8.95981750e+02 7.82832682e-01]	[4.80203644e+02 8.90825806e+02 7.74578631e-01]	[5.08540314e+02 8.57441467e+02 6.74308479e-01]
[565.06195068 203.15710449 0.8626163 ]	[564.98730469 290.38656616 0.87336099]	[490.49932861 285.30761719 0.77703869]	[462.25115967 405.8885498 0.87666917]	[446.89361572 531.59295654 0.81916428]	[644.34838867 292.95922852 0.82806265]	[667.54071045 408.44873047 0.83040136]	[695.7833252 531.55517578 0.78853911]	[567.55755615 521.23034668 0.71008527]	[523.90240479 521.27178955 0.71614772]	[521.34729004 680.41748047 0.85685241]	[503.32809448 849.70043945 0.87678826]	[616.25323486 521.23028564 0.66506219]	[603.49334717 682.85552979 0.86961156]	[603.41046143 852.33068848 0.86093694]	[554.68518066 190.24389648 0.83935189]	[582.94378662 190.28030396 0.91810513]	[531.57928467 192.90684509 0.91163003]	[603.38378906 192.97235107 0.95964277]	[6.16215210e+02 9.06101990e+02 7.79503226e-01]	[6.29087219e+02 8.93362366e+02 7.91981757e-01]	[5.88010437e+02 8.65121948e+02 7.69249320e-01]	[4.95680939e+02 8.98417358e+02 7.75547087e-01]	[4.80213959e+02 8.90825439e+02 7.70993531e-01]	[5.11018158e+02 8.57392700e+02 6.83760881e-01]
[565.07507324 200.67990112 0.86298114]	[564.99530029 290.40994263 0.87296736]	[490.50286865 285.33007812 0.77722013]	[462.30477905 408.40948486 0.86136091]	[449.490448 534.08740234 0.81015581]	[644.37182617 292.97186279 0.8308261 ]	[667.55462646 410.96035767 0.8256489 ]	[693.26116943 534.13146973 0.80204576]	[567.56445312 521.26574707 0.71373892]	[523.91674805 521.29882812 0.71928167]	[521.34240723 682.84692383 0.85804808]	[503.33145142 849.68963623 0.87677133]	[616.265625 521.26605225 0.670439 ]	[603.4954834 682.87609863 0.87313145]	[603.41156006 852.32855225 0.86137688]	[554.68560791 187.81085205 0.8346855 ]	[582.95880127 187.83241272 0.91286993]	[531.59161377 192.90921021 0.91042072]	[603.39715576 192.9598999 0.96218568]	[6.16207275e+02 9.06099304e+02 7.79172540e-01]	[6.29085999e+02 8.93361267e+02 7.91983783e-01]	[5.88013550e+02 8.65121399e+02 7.69710302e-01]	[4.95673615e+02 8.98424622e+02 7.74717689e-01]	[4.80210632e+02 8.90827881e+02 7.68841267e-01]	[5.11024231e+02 8.57369751e+02 6.84461474e-01]
[565.07427979 200.68122864 0.86246997]	[565.01068115 290.41137695 0.86833376]	[490.51773071 285.32910156 0.77614117]	[462.36471558 405.89724731 0.85956377]	[451.99816895 531.57348633 0.80740023]	[644.38635254 292.97756958 0.83100241]	[667.57366943 413.50363159 0.82543665]	[693.24578857 534.16931152 0.80535614]	[567.5692749 521.2668457 0.71012831]	[523.91247559 521.3147583 0.71766496]	[521.33734131 682.89093018 0.8653478 ]	[503.33007812 849.68572998 0.87652433]	[616.28143311 521.25769043 0.66688836]	[603.50793457 682.92022705 0.87643969]	[603.41265869 852.33331299 0.86157197]	[554.68737793 187.81121826 0.83415174]	[582.95672607 187.82966614 0.9131726 ]	[531.597229 192.90402222 0.90691322]	[603.40380859 192.94802856 0.95954543]	[6.16202942e+02 9.06102356e+02 7.78748631e-01]	[6.29081909e+02 8.93364136e+02 7.91124701e-01]	[5.88015564e+02 8.65131287e+02 7.71194935e-01]	[4.95670624e+02 8.98410645e+02 7.74699867e-01]	[4.80209076e+02 8.90819824e+02 7.68780887e-01]	[5.11022339e+02 8.57365601e+02 6.85612142e-01]
[565.07141113 200.67684937 0.86293775]	[565.00744629 290.4045105 0.86818177]	[490.51504517 285.31915283 0.77637351]	[462.36392212 405.89480591 0.85925984]	[452.00006104 531.5657959 0.80691326]	[644.38757324 292.97576904 0.83170772]	[667.57739258 413.51580811 0.8277384 ]	[693.2321167 536.64520264 0.80907983]	[567.56427002 521.27984619 0.71169162]	[523.91589355 521.31738281 0.71730024]	[521.3369751 682.89105225 0.86365962]	[503.34002686 849.6809082 0.87758166]	[616.26745605 521.27227783 0.66888112]	[603.51043701 682.93084717 0.87810391]	[603.40429688 852.32348633 0.86234623]	[554.68066406 187.80104065 0.83220828]	[582.95294189 187.82124329 0.91137892]	[531.59869385 192.90643311 0.90726447]	[603.39801025 192.9511261 0.95964038]	[6.16213623e+02 9.06106079e+02 7.78626382e-01]	[6.29080017e+02 8.93362000e+02 7.91299880e-01]	[5.88001953e+02 8.65106873e+02 7.70825505e-01]	[4.95672699e+02 8.98411621e+02 7.74144471e-01]	[4.80213837e+02 8.90820312e+02 7.69365311e-01]	[5.11037537e+02 8.54942139e+02 6.89567149e-01]
[565.06970215 200.65318298 0.86748803]	[565.03289795 290.43487549 0.86609417]	[490.54022217 287.80685425 0.77640051]	[462.38189697 408.41305542 0.8561722 ]	[454.57717896 529.06890869 0.81446004]	[644.42803955 293.00595093 0.83780575]	[667.56982422 413.53448486 0.82733238]	[693.18255615 536.6741333 0.81458539]	[567.59222412 521.29260254 0.70271921]	[523.94464111 521.3392334 0.70894301]	[521.33795166 682.90673828 0.8651737 ]	[503.33850098 849.68505859 0.87819874]	[616.28448486 521.27282715 0.66621363]	[603.51672363 682.89434814 0.87371397]	[603.41308594 852.33361816 0.86239856]	[554.6920166 187.78157043 0.83153558]	[582.95495605 187.81408691 0.91173387]	[534.08728027 192.88165283 0.90338659]	[603.40020752 192.94998169 0.96314812]	[6.16213074e+02 9.06098816e+02 7.79656887e-01]	[6.29085754e+02 8.93361084e+02 7.92325377e-01]	[5.88017456e+02 8.65113892e+02 7.67918408e-01]	[4.95681122e+02 8.98415649e+02 7.73660064e-01]	[4.80218353e+02 8.90822510e+02 7.69609153e-01]	[5.11030670e+02 8.57360107e+02 6.91542327e-01]
[567.47265625 200.66381836 0.86467129]	[565.04327393 290.43511963 0.86452508]	[490.54211426 287.80404663 0.77621585]	[462.38146973 408.45114136 0.85930276]	[454.6411438 531.54797363 0.82156169]	[644.44329834 293.00946045 0.83983892]	[667.57348633 411.02532959 0.82311219]	[693.18572998 536.66223145 0.81192958]	[567.59564209 521.31188965 0.70292801]	[523.93878174 521.362854 0.71106124]	[521.33947754 682.92340088 0.8675077 ]	[503.34017944 849.67346191 0.87929612]	[618.76159668 521.2845459 0.66892576]	[603.51849365 682.90539551 0.87542403]	[603.4130249 852.32098389 0.8642 ]	[557.18499756 187.79147339 0.8386091 ]	[582.99145508 187.79544067 0.91050595]	[534.11169434 192.8843689 0.90635347]	[603.43908691 192.91107178 0.96497202]	[6.16203552e+02 9.06088684e+02 7.79538929e-01]	[6.29081665e+02 8.93355469e+02 7.93903351e-01]	[5.88017944e+02 8.65096130e+02 7.67119825e-01]	[4.95684326e+02 8.98425110e+02 7.72659242e-01]	[4.80219299e+02 8.90827026e+02 7.69722819e-01]	[5.11036316e+02 8.54924805e+02 6.93877876e-01]
[567.51086426 200.65548706 0.8638531 ]	[565.05090332 290.41757202 0.86190885]	[490.55700684 287.79446411 0.77615011]	[462.37759399 408.43933105 0.85564786]	[457.08248901 534.11816406 0.82416207]	[644.45458984 292.9982605 0.83976316]	[667.58044434 413.49197388 0.81937635]	[693.17993164 536.67633057 0.81453818]	[570.04418945 521.31036377 0.70049781]	[523.9743042 521.36340332 0.70675075]	[521.33453369 682.9420166 0.87019157]	[503.33673096 849.68780518 0.88026381]	[618.79040527 521.28070068 0.66871536]	[603.51257324 682.91723633 0.87773281]	[603.43127441 852.35351562 0.86170143]	[557.22302246 187.78771973 0.84540313]	[585.34130859 187.79246521 0.91445589]	[534.11999512 192.88551331 0.90900302]	[603.46075439 192.90196228 0.96027148]	[6.16211853e+02 9.06089539e+02 7.81987786e-01]	[6.29085205e+02 8.93359192e+02 7.94805884e-01]	[5.88051270e+02 8.65126099e+02 7.57386684e-01]	[4.95681427e+02 8.95978882e+02 7.75755048e-01]	[4.80220612e+02 8.90811218e+02 7.71929920e-01]	[5.11026642e+02 8.54943909e+02 6.95327103e-01]
[567.55963135 200.64335632 0.86116159]	[565.06005859 290.43930054 0.86226684]	[490.56484985 287.82022095 0.77613473]	[462.37457275 408.45053101 0.85700333]	[457.07165527 534.10595703 0.82037604]	[644.46984863 293.01190186 0.84250283]	[667.5881958 411.02804565 0.81684965]	[693.19384766 536.64471436 0.80912352]	[570.02734375 521.28887939 0.70190501]	[523.95983887 521.34594727 0.70908153]	[521.33422852 682.90435791 0.86495507]	[503.34436035 849.65869141 0.87865704]	[618.77325439 521.25811768 0.66665673]	[603.51806641 682.90844727 0.87847072]	[603.43237305 852.3604126 0.86033481]	[557.26293945 187.78916931 0.85099256]	[585.36962891 187.77371216 0.91337234]	[534.14916992 192.88832092 0.90932286]	[603.47705078 192.88677979 0.95862985]	[6.16252014e+02 9.06111206e+02 7.84099579e-01]	[6.29104553e+02 8.93369995e+02 7.92898476e-01]	[5.88039246e+02 8.67568665e+02 7.65152574e-01]	[4.95681366e+02 8.98418945e+02 7.75490701e-01]	[4.80219482e+02 8.90820862e+02 7.70127296e-01]	[5.11029266e+02 8.54893433e+02 6.94877923e-01]
[567.58868408 200.64300537 0.85752475]	[565.06860352 290.44247437 0.8599925 ]	[493.04104614 287.8213501 0.77548021]	[462.37207031 408.44107056 0.85870427]	[454.64355469 534.13037109 0.82049644]	[644.48651123 293.01177979 0.84275931]	[667.60284424 413.50784302 0.81337786]	[693.20544434 536.70013428 0.81616807]	[570.02630615 521.28887939 0.70298737]	[523.94500732 521.34576416 0.71246916]	[521.33587646 682.89019775 0.86383575]	[503.34387207 849.66619873 0.8800813 ]	[618.78967285 521.25878906 0.66814071]	[603.51867676 682.90979004 0.87786698]	[603.44281006 852.37579346 0.85879987]	[559.69329834 187.78883362 0.85536546]	[585.38641357 187.76594543 0.91401017]	[534.15637207 192.89317322 0.91114587]	[603.47930908 192.87713623 0.95771021]	[6.16240479e+02 9.06111267e+02 7.84887969e-01]	[6.29101624e+02 8.93375610e+02 7.93352008e-01]	[5.88052734e+02 8.67593506e+02 7.66397178e-01]	[4.95678894e+02 8.98421021e+02 7.75029182e-01]	[4.80218231e+02 8.90821533e+02 7.69349933e-01]	[5.11031708e+02 8.54897156e+02 6.94158733e-01]
[567.58258057 200.63137817 0.86057848]	[565.07171631 290.43084717 0.85808015]	[493.05822754 287.8041687 0.77472812]	[462.3678894 408.38943481 0.86136359]	[454.61987305 531.6229248 0.81693733]	[644.487854 293.00909424 0.84247172]	[667.60882568 411.02044678 0.80689251]	[693.20379639 536.66296387 0.80767351]	[570.01043701 521.30615234 0.7051996 ]	[523.92974854 521.36022949 0.71473449]	[521.33618164 682.87658691 0.86094302]	[503.34295654 849.67120361 0.88116825]	[618.7723999 521.2767334 0.66915107]	[603.52325439 682.9185791 0.87840682]	[603.44036865 852.37445068 0.85893571]	[559.69683838 187.77677917 0.85410219]	[585.38989258 187.75961304 0.91288024]	[534.17993164 192.89112854 0.91097206]	[603.48120117 192.90464783 0.96617544]	[6.16247437e+02 9.06113770e+02 7.85467327e-01]	[6.29106445e+02 8.93375916e+02 7.92811632e-01]	[5.88049316e+02 8.67593018e+02 7.68605947e-01]	[4.95678650e+02 8.98430481e+02 7.75649488e-01]	[4.80214996e+02 8.90825623e+02 7.69619048e-01]	[5.11037750e+02 8.54908386e+02 6.94511354e-01]
[567.5848999 200.63775635 0.85970044]	[565.07458496 290.42810059 0.85812825]	[493.06661987 287.79983521 0.77503258]	[462.36196899 405.90478516 0.8661015 ]	[454.58734131 534.11676025 0.8142544 ]	[644.48797607 293.00881958 0.84143925]	[667.62652588 410.96426392 0.80985034]	[693.22033691 536.6729126 0.80870545]	[567.59606934 521.30371094 0.70447642]	[523.92236328 521.35974121 0.71478653]	[521.34283447 682.86346436 0.86070102]	[503.34387207 849.66894531 0.88126767]	[618.78338623 521.27856445 0.66859913]	[603.5255127 682.93695068 0.87941211]	[603.44506836 852.37695312 0.85791051]	[559.70843506 187.77685547 0.85671812]	[585.39581299 187.78160095 0.91542804]	[536.63226318 192.88450623 0.91043407]	[603.48718262 192.90852356 0.96180284]	[6.16253418e+02 9.06113281e+02 7.86177039e-01]	[6.29116089e+02 8.93373108e+02 7.92413771e-01]	[5.88054749e+02 8.67589600e+02 7.62463331e-01]	[4.98132477e+02 8.98453918e+02 7.71177769e-01]	[4.80229675e+02 8.90835876e+02 7.61635780e-01]	[5.11025482e+02 8.54903076e+02 6.94892228e-01]
[567.58441162 200.63935852 0.86053497]	[567.43969727 290.43685913 0.85873532]	[493.06719971 287.7953186 0.77517974]	[462.35946655 405.88348389 0.86863869]	[454.55889893 531.59405518 0.80951148]	[644.49420166 295.39645386 0.84282464]	[667.66113281 411.00637817 0.80901617]	[693.26757812 536.64343262 0.79934984]	[567.59197998 521.29260254 0.70322526]	[523.92590332 521.33746338 0.71341062]	[521.33520508 682.85137939 0.85845375]	[503.33612061 849.67254639 0.8813796 ]	[618.77575684 521.27984619 0.66777849]	[603.52606201 682.92749023 0.87905931]	[603.43981934 852.36877441 0.86044931]	[559.72576904 187.78005981 0.86086237]	[585.39678955 187.79669189 0.91751146]	[536.64282227 192.86836243 0.91090709]	[603.49371338 192.91059875 0.96243966]	[6.16261658e+02 9.06115173e+02 7.85831332e-01]	[6.29114258e+02 8.93374939e+02 7.92211771e-01]	[5.88041016e+02 8.67581543e+02 7.70356178e-01]	[4.95669922e+02 8.98445557e+02 7.80164599e-01]	[4.80203552e+02 8.90831360e+02 7.70686150e-01]	[5.11033356e+02 8.54915894e+02 6.88554406e-01]
[567.58422852 200.6572113 0.85791898]	[565.07537842 290.42858887 0.85842365]	[493.06707764 285.3274231 0.77532899]	[462.35214233 405.90582275 0.86672014]	[452.07943726 531.56616211 0.80666 ]	[644.49694824 295.39929199 0.84383816]	[667.68121338 410.95401001 0.80480224]	[695.73754883 534.14160156 0.7916308 ]	[567.58007812 521.29681396 0.70738429]	[523.91400146 521.33996582 0.716272 ]	[521.33404541 680.4052124 0.85631335]	[503.33605957 849.6796875 0.88138926]	[618.76330566 521.28759766 0.66847324]	[603.51959229 682.925354 0.87966847]	[603.43829346 852.36126709 0.86071599]	[559.73803711 187.80010986 0.86509365]	[585.39086914 187.83241272 0.920214 ]	[536.65673828 192.85791016 0.91129088]	[603.50616455 192.91316223 0.96392381]	[6.16279114e+02 9.06123108e+02 7.84454942e-01]	[6.29122314e+02 8.93374817e+02 7.89062679e-01]	[5.88036194e+02 8.67573303e+02 7.69261241e-01]	[4.95648987e+02 8.98425598e+02 7.84653008e-01]	[4.80195404e+02 8.90825562e+02 7.75822341e-01]	[5.11038361e+02 8.54926636e+02 6.88593447e-01]
[567.5770874 200.66842651 0.85804343]	[567.44030762 290.43331909 0.85818487]	[493.07180786 285.32516479 0.77474672]	[462.34616089 405.91775513 0.86406428]	[452.02905273 531.55926514 0.80523956]	[644.50231934 295.40631104 0.84512687]	[667.7043457 410.94747925 0.80283654]	[695.76184082 531.58563232 0.78493404]	[567.59118652 521.25665283 0.70358741]	[523.92828369 521.30163574 0.71376586]	[521.32751465 680.39508057 0.85670227]	[503.33532715 849.67797852 0.8803702 ]	[618.76983643 521.25067139 0.66660994]	[603.51641846 682.9152832 0.87842876]	[603.43762207 852.36572266 0.86025447]	[559.73638916 187.79875183 0.86334938]	[585.39044189 190.24601746 0.92069894]	[536.65820312 192.8420105 0.90826106]	[603.51190186 192.91534424 0.96327031]	[6.16266785e+02 9.06119141e+02 7.84683764e-01]	[6.29114502e+02 8.93374573e+02 7.90713906e-01]	[5.88042603e+02 8.67579163e+02 7.68336594e-01]	[4.95651947e+02 8.98423645e+02 7.84088492e-01]	[4.80195679e+02 8.90826355e+02 7.74717927e-01]	[5.11041412e+02 8.54926086e+02 6.86239660e-01]
[567.57446289 200.68084717 0.85662383]	[565.07232666 290.42279053 0.85813302]	[493.07919312 285.31732178 0.77469373]	[462.32409668 405.9072876 0.86272955]	[452.0039978 534.08813477 0.80173999]	[644.49060059 295.39956665 0.84457195]	[670.08666992 410.98681641 0.80138201]	[695.78094482 534.13464355 0.78893977]	[567.5947876 521.27685547 0.70525557]	[523.92980957 521.32141113 0.71619546]	[521.32348633 680.38775635 0.85640913]	[503.33535767 849.67419434 0.8792789 ]	[618.77526855 521.27429199 0.66836077]	[603.51867676 682.92913818 0.88016748]	[603.43597412 852.36560059 0.85956508]	[559.73065186 187.80686951 0.8616206 ]	[585.39373779 190.25314331 0.92034662]	[536.66583252 192.83529663 0.90820026]	[603.51300049 192.92729187 0.96299827]	[6.18738892e+02 9.06126770e+02 7.85610080e-01]	[6.29120178e+02 8.93373718e+02 7.89911926e-01]	[5.88040039e+02 8.67577637e+02 7.66624987e-01]	[4.95661102e+02 8.98430969e+02 7.80962586e-01]	[4.80198669e+02 8.90829773e+02 7.69923329e-01]	[5.11040833e+02 8.54919800e+02 6.86819494e-01]
[567.57666016 200.68011475 0.85675025]	[565.06945801 290.42044067 0.85919821]	[493.07110596 285.3109436 0.77548313]	[462.32113647 405.91549683 0.86045063]	[452.00576782 531.62243652 0.80138588]	[644.48687744 295.39709473 0.84412915]	[670.08795166 410.9928894 0.80102754]	[695.78210449 534.14239502 0.7887978 ]	[567.59338379 521.27191162 0.70558393]	[523.93133545 521.32080078 0.71578276]	[521.32446289 680.39434814 0.85639751]	[503.33163452 849.67980957 0.87955272]	[618.7713623 521.26574707 0.66812265]	[603.52008057 682.9263916 0.87913948]	[603.43652344 852.36450195 0.85915917]	[559.73352051 187.80673218 0.86180043]	[585.39538574 190.25224304 0.91979247]	[536.67449951 192.83914185 0.91058707]	[603.51281738 192.93162537 0.96179843]	[6.16276672e+02 9.06116577e+02 7.84173787e-01]	[6.29117432e+02 8.93368103e+02 7.90418804e-01]	[5.88044556e+02 8.67579590e+02 7.64312863e-01]	[4.95652649e+02 8.98434204e+02 7.81718612e-01]	[4.80189758e+02 8.90832642e+02 7.70808399e-01]	[5.11041168e+02 8.54927490e+02 6.85357928e-01]
[570.02362061 203.1645813 0.84917444]	[565.06414795 290.41339111 0.8600716 ]	[493.06121826 285.30670166 0.77625281]	[462.27890015 408.40567017 0.85596681]	[449.47494507 531.6229248 0.80486643]	[644.47937012 295.39419556 0.84333348]	[670.08898926 410.97155762 0.79821175]	[695.81335449 534.1451416 0.78730428]	[567.59710693 521.25720215 0.70192051]	[523.92645264 521.29138184 0.71262485]	[521.32275391 680.38830566 0.85629416]	[503.33129883 849.6862793 0.87928522]	[618.77880859 521.25714111 0.66485602]	[603.52166748 682.91375732 0.87574548]	[603.44000244 852.35369873 0.86214101]	[559.76837158 187.82678223 0.86905038]	[585.42938232 190.29257202 0.9207226 ]	[536.68731689 192.84436035 0.91546524]	[603.52539062 192.95652771 0.95517921]	[6.16262939e+02 9.06104919e+02 7.87218332e-01]	[6.29109619e+02 8.93366516e+02 7.94293821e-01]	[5.88050720e+02 8.67566345e+02 7.61397243e-01]	[4.95668488e+02 8.98453552e+02 7.78720975e-01]	[4.80197876e+02 8.90844116e+02 7.68801928e-01]	[5.11034668e+02 8.54936401e+02 6.82626903e-01]
[570.04229736 203.18464661 0.84634537]	[565.06152344 290.41586304 0.86050093]	[493.05566406 285.3130188 0.77577776]	[462.27276611 408.38278198 0.85524923]	[446.97171021 531.56781006 0.80746347]	[644.47521973 293.02508545 0.84347427]	[670.09765625 410.97549438 0.79596496]	[695.82110596 534.13464355 0.78687286]	[570.01208496 521.24401855 0.70085186]	[523.92205811 521.27655029 0.71355546]	[521.32434082 680.39447021 0.85606611]	[503.33148193 849.67492676 0.87964642]	[618.79772949 521.24847412 0.66498816]	[603.5178833 682.92993164 0.87735838]	[603.44018555 852.34960938 0.86213928]	[559.77514648 190.2477417 0.87250739]	[585.44195557 190.31246948 0.92209613]	[536.6887207 192.85397339 0.91898096]	[605.85827637 192.95411682 0.95213139]	[6.16267334e+02 9.06106140e+02 7.86866486e-01]	[6.29111694e+02 8.93366272e+02 7.93351769e-01]	[5.88049500e+02 8.65135925e+02 7.60685682e-01]	[4.95668060e+02 8.98453369e+02 7.79592037e-01]	[4.80197571e+02 8.90842590e+02 7.68329740e-01]	[5.11036987e+02 8.54920776e+02 6.83804512e-01]
[570.0480957 203.20709229 0.8434692 ]	[565.06512451 290.40881348 0.85994387]	[493.07797241 285.30606079 0.77633345]	[462.26293945 408.41564941 0.85666591]	[446.92086792 531.57067871 0.81398875]	[644.46612549 293.02078247 0.84298331]	[670.105896 410.99676514 0.79606169]	[695.8147583 534.14990234 0.78723252]	[567.58453369 521.24981689 0.70364034]	[523.91052246 521.28356934 0.71589869]	[521.32543945 680.39892578 0.85603112]	[503.33172607 849.67138672 0.87927318]	[618.77789307 521.24664307 0.66484582]	[603.51409912 682.92095947 0.87649477]	[603.43939209 852.34301758 0.86242354]	[559.78149414 190.26782227 0.87626803]	[585.44439697 190.33081055 0.92208821]	[536.69659424 192.86338806 0.92151165]	[605.86010742 192.95306396 0.95225418]	[6.16267334e+02 9.06107361e+02 7.87111580e-01]	[6.29111877e+02 8.93364502e+02 7.92962193e-01]	[5.88051453e+02 8.65126038e+02 7.57247210e-01]	[4.95663971e+02 8.98458984e+02 7.78914452e-01]	[4.80194946e+02 8.90845093e+02 7.68459797e-01]	[5.11037872e+02 8.54912659e+02 6.81922138e-01]
[570.03985596 203.23109436 0.84305263]	[565.06030273 290.4107666 0.860677 ]	[493.05780029 285.31256104 0.77564645]	[462.23171997 408.45983887 0.85396314]	[446.88357544 531.58557129 0.81799197]	[644.46374512 293.01766968 0.84346431]	[670.10699463 410.95901489 0.79187173]	[695.8079834 534.1126709 0.78584719]	[567.56964111 521.23461914 0.70574206]	[523.89593506 521.2612915 0.71563786]	[521.32543945 680.409729 0.85772651]	[503.33364868 849.6730957 0.87897927]	[618.76135254 521.23547363 0.66607565]	[603.51379395 682.956604 0.87711853]	[603.44677734 852.37097168 0.85784465]	[559.77404785 190.28013611 0.87677419]	[585.44641113 190.35180664 0.92525607]	[536.69451904 192.86732483 0.92211831]	[605.8661499 192.95602417 0.95168114]	[6.16264832e+02 9.06104614e+02 7.85021126e-01]	[6.29113403e+02 8.93367371e+02 7.91310549e-01]	[5.88064392e+02 8.67589294e+02 7.56461620e-01]	[4.95657318e+02 8.98467285e+02 7.76394784e-01]	[4.80190002e+02 8.93222839e+02 7.65850484e-01]	[5.11035706e+02 8.54918579e+02 6.80125177e-01]
[570.03271484 205.7063446 0.84323817]	[565.0592041 290.40841675 0.86043638]	[493.05636597 285.30142212 0.7761215 ]	[462.21520996 408.42825317 0.85887676]	[444.43984985 531.5970459 0.82317168]	[644.46142578 293.01394653 0.84458607]	[670.0847168 408.47711182 0.79357696]	[695.80078125 534.1640625 0.79147196]	[567.56964111 521.2331543 0.70493031]	[523.90802002 521.25622559 0.71320951]	[521.32409668 680.41619873 0.85837281]	[503.32894897 849.67553711 0.8800714 ]	[618.74835205 521.23120117 0.6643396 ]	[603.49908447 682.95776367 0.8775835 ]	[603.4475708 852.36529541 0.85865635]	[559.77386475 190.2897644 0.87791532]	[585.44787598 190.36795044 0.92697501]	[536.69500732 192.86616516 0.92204785]	[605.87249756 192.95553589 0.95029557]	[6.16276062e+02 9.06108826e+02 7.84332275e-01]	[6.29117554e+02 8.93367004e+02 7.89724529e-01]	[5.88066162e+02 8.67585083e+02 7.53174782e-01]	[4.95645813e+02 8.98458801e+02 7.79753804e-01]	[4.80182922e+02 8.90845825e+02 7.68749595e-01]	[5.11036072e+02 8.54911255e+02 6.82217181e-01]
[570.02124023 205.7016449 0.84321094]	[565.05712891 290.41326904 0.86156422]	[493.05136108 285.30395508 0.77579647]	[462.21240234 408.39266968 0.86782908]	[444.42150879 534.09796143 0.82723576]	[644.45794678 293.01837158 0.84543633]	[670.08770752 411.00604248 0.79612374]	[695.793396 534.13018799 0.79260004]	[567.54290771 521.24865723 0.71145308]	[523.89080811 521.26837158 0.71569276]	[521.32897949 680.41937256 0.85931891]	[503.33340454 849.66833496 0.87940073]	[616.24847412 521.24786377 0.66673297]	[603.50634766 682.96569824 0.87844336]	[603.44403076 852.37786865 0.85764247]	[559.77539062 190.29714966 0.87976396]	[585.44268799 190.38157654 0.92798531]	[536.69824219 192.864151 0.92236292]	[605.87347412 192.97026062 0.95181298]	[6.16265991e+02 9.06107239e+02 7.84226596e-01]	[6.29108398e+02 8.93367859e+02 7.91557789e-01]	[5.88065369e+02 8.67600342e+02 7.58100033e-01]	[4.95647491e+02 8.98461060e+02 7.76354492e-01]	[4.80186005e+02 8.90845337e+02 7.66353846e-01]	[5.11038513e+02 8.54900208e+02 6.85915887e-01]
[570.03552246 205.73251343 0.84224635]	[565.05529785 290.41931152 0.86300683]	[493.04071045 285.31158447 0.77522707]	[462.18649292 408.41680908 0.86368942]	[444.41067505 534.121521 0.83252686]	[644.45904541 293.02215576 0.84651697]	[670.06976318 410.99169922 0.7909978 ]	[695.75756836 534.17370605 0.79815078]	[567.54705811 521.24578857 0.71107423]	[523.89215088 521.26696777 0.71497822]	[521.32830811 682.84692383 0.86064327]	[503.32977295 849.67779541 0.88072956]	[616.26312256 521.24731445 0.66623974]	[603.51196289 682.98675537 0.87956035]	[603.44262695 852.38671875 0.85526907]	[559.78564453 190.324646 0.88422984]	[585.45172119 190.40159607 0.92699373]	[536.706604 192.85945129 0.92301583]	[605.8772583 192.96542358 0.94980705]	[6.16257874e+02 9.06107483e+02 7.81763852e-01]	[6.29099426e+02 8.93367249e+02 7.89854646e-01]	[5.88061890e+02 8.67615967e+02 7.57827759e-01]	[4.95661224e+02 8.98454102e+02 7.78387964e-01]	[4.80195282e+02 8.90841370e+02 7.68381178e-01]	[5.11029541e+02 8.54908508e+02 6.84733808e-01]
[570.01702881 205.78164673 0.84368652]	[565.05334473 290.41830444 0.86162406]	[493.0453186 285.30050659 0.77605373]	[462.18899536 408.38287354 0.86378652]	[444.40310669 534.14764404 0.83776546]	[644.44799805 293.02407837 0.84398293]	[667.68865967 411.01547241 0.80091554]	[693.27172852 536.64526367 0.80262905]	[567.53857422 521.25408936 0.71401453]	[523.88671875 521.28100586 0.71720701]	[521.32598877 682.85192871 0.86153257]	[503.33380127 849.67364502 0.88112342]	[616.2510376 521.25109863 0.66853154]	[603.51434326 682.9855957 0.87861842]	[603.43701172 852.36230469 0.86058837]	[559.77252197 190.35343933 0.88697195]	[585.43157959 192.78141785 0.93120074]	[536.68603516 192.86096191 0.91934395]	[605.87939453 192.94642639 0.95575273]	[6.18738953e+02 9.06118164e+02 7.85813570e-01]	[6.29109924e+02 8.93367737e+02 7.92255998e-01]	[5.88047974e+02 8.67576233e+02 7.60010779e-01]	[4.95651337e+02 8.98446777e+02 7.77686596e-01]	[4.80190704e+02 8.90836182e+02 7.67566860e-01]	[5.11039246e+02 8.54905640e+02 6.89624131e-01]
[567.57391357 208.29321289 0.85203081]	[565.04718018 290.41305542 0.86208892]	[490.57601929 285.29421997 0.77657527]	[462.19351196 405.88272095 0.87141919]	[444.40185547 534.10131836 0.83511323]	[644.44256592 293.01361084 0.84249085]	[667.6730957 413.52313232 0.80318487]	[693.25195312 536.71038818 0.81662858]	[567.54394531 521.26062012 0.71249205]	[523.90081787 521.28112793 0.71364802]	[521.3237915 682.84490967 0.86097825]	[503.32910156 849.67388916 0.88118124]	[616.24414062 521.26092529 0.66811711]	[603.50805664 682.97351074 0.87712175]	[603.43499756 852.36102295 0.86004388]	[559.76043701 190.38430786 0.8889361 ]	[585.41174316 192.81237793 0.93902814]	[536.6807251 192.86471558 0.91742086]	[605.87915039 192.95011902 0.95403945]	[6.16278015e+02 9.06115662e+02 7.83388197e-01]	[6.29108887e+02 8.93367737e+02 7.91151822e-01]	[5.88043823e+02 8.67576111e+02 7.60659635e-01]	[4.95649170e+02 8.98438477e+02 7.79059172e-01]	[4.80188354e+02 8.90832336e+02 7.68629551e-01]	[5.11030945e+02 8.54908142e+02 6.87496424e-01]
[567.54803467 208.32678223 0.85851538]	[565.04345703 290.40982056 0.86332709]	[490.56936646 285.2895813 0.77712029]	[462.18765259 405.86132812 0.87371087]	[444.37954712 531.62353516 0.83744198]	[644.4407959 293.00994873 0.84114945]	[667.64569092 413.54998779 0.8094725 ]	[693.2210083 536.70776367 0.81650478]	[567.54125977 521.26983643 0.71502805]	[523.89447021 521.28869629 0.71604073]	[521.32788086 682.84436035 0.85922611]	[503.33023071 849.6708374 0.88042229]	[616.24487305 521.27258301 0.67075038]	[603.50604248 682.93963623 0.87274241]	[603.43341064 852.35546875 0.85894722]	[559.74121094 192.75746155 0.88721269]	[585.39550781 192.84115601 0.94438004]	[536.69030762 192.88742065 0.92144096]	[605.86431885 192.96838379 0.9541713 ]	[6.18747681e+02 9.06130493e+02 7.82703042e-01]	[6.29114746e+02 8.93372559e+02 7.87934005e-01]	[5.88041687e+02 8.67569092e+02 7.57525206e-01]	[4.95652771e+02 8.98435669e+02 7.76863456e-01]	[4.80192505e+02 8.90831604e+02 7.66907454e-01]	[5.11028381e+02 8.54907349e+02 6.89588189e-01]
[567.54388428 210.8223114 0.87035239]	[565.03924561 290.42333984 0.86503011]	[490.56204224 285.29495239 0.77732146]	[459.85421753 403.39355469 0.88560599]	[444.37002563 531.58404541 0.8403554 ]	[644.44116211 293.02029419 0.84143853]	[667.63238525 413.51885986 0.81548059]	[693.20678711 536.69702148 0.81965274]	[567.53466797 521.27075195 0.71636266]	[523.88739014 521.29394531 0.71855623]	[521.32946777 682.85113525 0.86138785]	[503.32830811 849.68359375 0.88118798]	[616.24523926 521.27252197 0.66991317]	[603.50671387 682.9364624 0.87172413]	[603.4342041 852.3515625 0.86044014]	[559.72424316 192.80609131 0.89256835]	[585.39984131 192.89628601 0.94648558]	[536.6685791 192.88711548 0.91523677]	[605.87658691 192.96879578 0.94780278]	[6.18748535e+02 9.06127136e+02 7.82751501e-01]	[6.29115173e+02 8.93371704e+02 7.88358569e-01]	[5.88041565e+02 8.67568359e+02 7.59828448e-01]	[4.95644409e+02 8.98435364e+02 7.76318133e-01]	[4.80184692e+02 8.90830688e+02 7.66741395e-01]	[5.11030945e+02 8.54928955e+02 6.88302100e-01]
[567.57623291 210.88157654 0.87532717]	[565.02734375 290.41207886 0.86664248]	[490.56051636 285.28625488 0.77761871]	[459.85610962 403.37774658 0.88732016]	[444.34164429 531.55523682 0.8440479 ]	[644.42462158 293.00341797 0.8371017 ]	[667.60919189 413.49676514 0.81750023]	[693.16265869 536.72381592 0.82544535]	[567.51269531 521.25311279 0.71816587]	[523.87219238 521.27453613 0.71792442]	[521.33349609 680.4151001 0.8586055 ]	[503.32965088 849.68969727 0.88148749]	[616.2121582 521.25048828 0.66802573]	[603.49597168 682.96063232 0.87140733]	[603.43560791 852.35253906 0.86052912]	[559.73474121 192.87451172 0.89967561]	[585.4140625 192.94877625 0.95364106]	[536.66552734 192.93392944 0.91355616]	[605.89331055 192.97720337 0.93524802]	[6.18753235e+02 9.06125488e+02 7.84190238e-01]	[6.29117554e+02 8.93368958e+02 7.88193345e-01]	[5.88046326e+02 8.65135498e+02 7.56373525e-01]	[4.95647034e+02 8.98450623e+02 7.76671052e-01]	[4.80185974e+02 8.90840271e+02 7.66779304e-01]	[5.11032043e+02 8.54937256e+02 6.86783373e-01]
[567.56347656 213.41056824 0.9057641 ]	[565.02526855 290.41018677 0.86736172]	[490.56887817 285.28118896 0.77716756]	[459.85015869 403.35247803 0.88947725]	[444.32870483 531.53070068 0.84610343]	[644.41241455 293.01263428 0.83612323]	[667.59692383 413.52194214 0.82309616]	[690.71533203 536.71185303 0.8238101 ]	[567.48956299 521.27734375 0.72237158]	[523.85345459 521.30541992 0.72050482]	[521.32330322 680.4130249 0.85961699]	[503.33132935 849.69329834 0.88180226]	[613.71789551 521.27172852 0.66982824]	[603.49157715 682.97290039 0.8730557 ]	[603.44012451 852.36755371 0.8577053 ]	[559.71459961 195.39872742 0.89254993]	[585.37359619 195.4324646 0.95047349]	[536.67340088 193.01838684 0.90844572]	[605.86279297 193.01083374 0.92027509]	[6.18743774e+02 9.06123962e+02 7.82231390e-01]	[6.29114807e+02 8.93368408e+02 7.87223995e-01]	[5.88058228e+02 8.67576904e+02 7.56313980e-01]	[4.95642487e+02 8.98456665e+02 7.76343048e-01]	[4.80181824e+02 8.90842773e+02 7.66792417e-01]	[5.11037445e+02 8.54939392e+02 6.88545942e-01]
[567.54626465 213.55926514 0.92058432]	[565.02362061 290.39724731 0.86749649]	[493.04391479 285.27929688 0.77492648]	[459.83963013 403.36706543 0.88523138]	[444.3248291 531.53521729 0.8492949 ]	[644.40087891 292.99456787 0.83282012]	[667.58612061 413.51968384 0.82163513]	[690.68652344 536.72253418 0.83179331]	[567.47772217 521.27453613 0.72299784]	[523.84631348 521.30407715 0.72209561]	[521.32733154 682.85217285 0.86346817]	[503.33258057 849.68804932 0.88135779]	[613.69885254 521.27044678 0.67058504]	[603.49780273 682.97961426 0.8727507 ]	[603.43847656 852.36401367 0.85873371]	[557.23718262 195.62432861 0.86565673]	[585.33563232 195.59922791 0.94188458]	[536.64562988 195.42642212 0.89532429]	[603.52667236 193.0297699 0.89935946]	[6.16273743e+02 9.06119263e+02 7.83576310e-01]	[6.29108826e+02 8.93369995e+02 7.89626777e-01]	[5.88055115e+02 8.67572266e+02 7.56156385e-01]	[4.95642181e+02 8.98456665e+02 7.76190698e-01]	[4.80180878e+02 8.90843140e+02 7.65804052e-01]	[5.11042969e+02 8.54935547e+02 6.88601196e-01]
[567.45849609 216.03334045 0.92938447]	[565.03594971 290.41876221 0.86900294]	[493.05361938 285.29364014 0.77327663]	[459.83041382 405.83950806 0.86586279]	[444.32580566 531.6192627 0.84821987]	[644.39727783 293.02313232 0.8334046 ]	[667.59887695 416.02243042 0.8400135 ]	[690.65393066 539.19763184 0.84923327]	[567.45770264 521.27972412 0.72458827]	[523.80755615 521.31518555 0.72292644]	[521.32196045 680.40447998 0.86077708]	[503.33023071 849.73699951 0.87653482]	[613.69293213 521.27026367 0.67036647]	[603.48773193 685.37347412 0.87507111]	[603.4286499 852.38964844 0.85461009]	[557.19152832 200.58660889 0.84006977]	[582.95507812 200.61038208 0.91010809]	[534.16119385 195.45480347 0.87038565]	[603.47052002 195.50289917 0.9078036 ]	[6.18743469e+02 9.06126282e+02 7.80452847e-01]	[6.29100891e+02 8.93365601e+02 7.86771297e-01]	[5.88041443e+02 8.67619202e+02 7.71869540e-01]	[4.95661987e+02 8.98460327e+02 7.69234836e-01]	[4.80191345e+02 8.93224182e+02 7.60164261e-01]	[5.11013794e+02 8.57433960e+02 6.84966624e-01]
[564.88476562 221.1139679 0.90589261]	[565.03924561 290.39550781 0.86510897]	[493.07177734 285.27267456 0.7771129 ]	[459.79751587 403.37057495 0.8799684 ]	[444.29641724 529.0625 0.85778296]	[644.40588379 293.00534058 0.83766764]	[667.56268311 413.5239563 0.83598804]	[688.21569824 536.7355957 0.84406555]	[565.0479126 521.28039551 0.72855341]	[521.40478516 521.31311035 0.71856916]	[521.32171631 680.39727783 0.86041081]	[503.33111572 849.73016357 0.87574363]	[613.6517334 521.27362061 0.66996539]	[603.48675537 682.98480225 0.87346649]	[603.42687988 852.36651611 0.86050463]	[552.09863281 208.33151245 0.82812756]	[582.77404785 210.85575867 0.90797216]	[536.66992188 195.5007019 0.83840477]	[603.39208984 198.02070618 0.90805674]	[6.16274963e+02 9.06115967e+02 7.85019040e-01]	[6.29093262e+02 8.93360901e+02 7.93826401e-01]	[5.88051392e+02 8.67585754e+02 7.62383699e-01]	[4.95658783e+02 8.98456177e+02 7.68910170e-01]	[4.80188843e+02 8.93223572e+02 7.59008586e-01]	[5.11019531e+02 8.57429565e+02 6.84882879e-01]
[564.88409424 221.11198425 0.90647995]	[565.04083252 290.40139771 0.86536217]	[493.07174683 285.27380371 0.77722508]	[459.79559326 403.37393188 0.87941128]	[444.2946167 529.06677246 0.85713828]	[644.40936279 293.01541138 0.83896035]	[667.56506348 413.52902222 0.83755958]	[688.21704102 536.73815918 0.84420252]	[565.0489502 521.28613281 0.72852182]	[521.40393066 521.31945801 0.71864587]	[521.32489014 680.40380859 0.86044967]	[503.33312988 849.72515869 0.87568259]	[613.65325928 521.27893066 0.67020929]	[603.48461914 682.98223877 0.87267232]	[603.42834473 852.37554932 0.8588503 ]	[552.09643555 208.33422852 0.82790077]	[582.77398682 210.85693359 0.90809119]	[536.66638184 195.49940491 0.83878088]	[603.39056396 198.02182007 0.90860838]	[6.16270508e+02 9.06120361e+02 7.84797251e-01]	[6.29093689e+02 8.93364014e+02 7.93626487e-01]	[5.88054199e+02 8.67596313e+02 7.61737049e-01]	[4.95650696e+02 8.98451965e+02 7.69544542e-01]	[4.80184692e+02 8.90849792e+02 7.59069324e-01]	[5.11029572e+02 8.57426270e+02 6.85778022e-01]
[564.88433838 221.1098938 0.90644586]	[565.04089355 290.39993286 0.86521411]	[493.07409668 285.2734375 0.77698952]	[459.79745483 403.37231445 0.87974095]	[441.93173218 529.0559082 0.85871685]	[644.40930176 293.01400757 0.83887601]	[667.56854248 413.53915405 0.83847612]	[688.21209717 536.74694824 0.84668249]	[565.05078125 521.28143311 0.72711343]	[521.40716553 521.30908203 0.71779341]	[521.32403564 680.39746094 0.86054623]	[503.33404541 849.72088623 0.87502408]	[613.65563965 521.27886963 0.66882652]	[603.48480225 682.98199463 0.87229681]	[603.42779541 852.37286377 0.85952657]	[552.09869385 208.33215332 0.8276614 ]	[582.77374268 210.85700989 0.90787446]	[536.66650391 195.49490356 0.83817589]	[603.39031982 198.02134705 0.90806192]	[6.16269409e+02 9.06115784e+02 7.86293983e-01]	[6.29092346e+02 8.93361694e+02 7.94952512e-01]	[5.88055298e+02 8.67593811e+02 7.61895239e-01]	[4.95648621e+02 8.98455566e+02 7.70598590e-01]	[4.80183655e+02 8.93222107e+02 7.60060847e-01]	[5.11032257e+02 8.57417969e+02 6.85722053e-01]
[564.82830811 228.86102295 0.91406453]	[565.05975342 290.42337036 0.8644982 ]	[493.08404541 285.29602051 0.77672893]	[459.70651245 405.84909058 0.84157193]	[441.84075928 526.47479248 0.88457793]	[644.3949585 293.01913452 0.83771372]	[667.55871582 413.51992798 0.832286 ]	[688.12768555 539.1862793 0.85773009]	[565.04455566 521.30200195 0.73184586]	[521.39306641 521.33886719 0.7255196 ]	[521.3114624 680.36755371 0.85957146]	[503.33309937 849.73034668 0.87669611]	[613.65643311 521.29925537 0.6678592 ]	[603.48382568 685.37670898 0.87252247]	[603.4284668 852.38494873 0.85839552]	[549.50048828 213.40414429 0.8940028 ]	[580.35498047 213.43000793 0.92913109]	[534.10443115 198.06401062 0.74738514]	[603.3527832 198.10827637 0.88422501]	[6.18742310e+02 9.06125427e+02 7.87090659e-01]	[6.29095215e+02 8.93367004e+02 7.94332623e-01]	[5.88053406e+02 8.67607971e+02 7.65663564e-01]	[4.95653809e+02 8.98451355e+02 7.69904196e-01]	[4.80188232e+02 8.90849182e+02 7.58891344e-01]	[5.11029388e+02 8.57434753e+02 6.87438846e-01]
[564.82958984 228.858078 0.91345012]	[565.05200195 290.41775513 0.86550289]	[493.08294678 285.2935791 0.77685583]	[459.69543457 405.85604858 0.84251839]	[441.84341431 526.48254395 0.88398683]	[644.3840332 293.01470947 0.83540624]	[667.55126953 413.50161743 0.83290249]	[688.12359619 539.19421387 0.8589139 ]	[565.04302979 521.31048584 0.73207974]	[521.38818359 521.34680176 0.72517312]	[521.31311035 680.36651611 0.85958618]	[503.33587646 849.73168945 0.87747198]	[613.6572876 521.31005859 0.66807282]	[603.48175049 685.37854004 0.87334442]	[603.43157959 852.39215088 0.85769063]	[549.50158691 213.40164185 0.89395428]	[580.35546875 213.42932129 0.92916846]	[531.62249756 198.04431152 0.7596339 ]	[603.347229 198.10812378 0.88384378]	[6.16271423e+02 9.06119446e+02 7.86665738e-01]	[6.29091248e+02 8.93366699e+02 7.94677556e-01]	[5.88063477e+02 8.67616394e+02 7.62703061e-01]	[4.95664062e+02 8.98457581e+02 7.67793298e-01]	[4.80192352e+02 8.93223022e+02 7.56452501e-01]	[5.11027771e+02 8.57430969e+02 6.90399051e-01]
[562.44659424 231.38421631 0.92443115]	[565.04931641 290.39129639 0.86401975]	[493.08422852 285.25598145 0.77909303]	[459.65859985 403.37310791 0.84832722]	[441.76571655 528.96606445 0.88071948]	[644.37915039 293.01000977 0.83330888]	[667.53594971 413.49795532 0.82271749]	[688.04931641 539.20648193 0.85447776]	[565.02374268 521.31567383 0.73774201]	[521.36645508 521.36071777 0.72872651]	[521.30718994 680.34082031 0.85954398]	[503.33584595 849.72186279 0.87680036]	[613.6373291 521.31207275 0.66779613]	[603.49084473 685.40087891 0.87883496]	[603.42889404 852.39990234 0.85632515]	[547.06738281 213.53710938 0.89826787]	[580.26428223 213.55541992 0.90943193]	[531.59368896 198.0242157 0.76057142]	[603.30706787 198.05238342 0.89214736]	[6.16278503e+02 9.06128296e+02 7.87026405e-01]	[6.29091431e+02 8.93371399e+02 7.95494080e-01]	[5.88053345e+02 8.67627441e+02 7.66375721e-01]	[4.95663300e+02 8.98445923e+02 7.67965078e-01]	[4.80194000e+02 8.90841187e+02 7.55682528e-01]	[5.11031708e+02 8.57417175e+02 6.89748168e-01]
[562.35412598 233.85517883 0.92842722]	[564.99090576 290.35913086 0.87182194]	[490.55377197 285.25143433 0.77612334]	[459.6178894 405.86264038 0.83100587]	[439.29016113 529.00891113 0.87929946]	[644.33935547 292.9786377 0.82185864]	[667.54327393 413.50704956 0.83037508]	[685.61322021 536.68212891 0.83396715]	[565.01116943 521.29284668 0.74191928]	[521.33447266 521.35852051 0.73339963]	[521.30633545 677.85302734 0.85675257]	[503.33920288 849.73669434 0.87678015]	[613.65820312 521.27337646 0.66382056]	[603.48980713 685.40466309 0.87991977]	[603.43280029 854.79083252 0.85696745]	[546.9597168 216.00132751 0.91178381]	[577.71057129 215.98602295 0.88291037]	[528.99334717 200.58120728 0.77236891]	[600.83197021 198.14569092 0.87717235]	[6.16258606e+02 9.06116028e+02 7.85995960e-01]	[6.29084290e+02 8.93367004e+02 7.95385182e-01]	[5.88062866e+02 8.67626953e+02 7.67278910e-01]	[4.95665619e+02 8.98458801e+02 7.67325878e-01]	[4.80192352e+02 8.93222839e+02 7.55312860e-01]	[5.11029755e+02 8.57434082e+02 6.92017376e-01]
[562.35388184 233.85531616 0.92835987]	[564.98754883 290.35467529 0.87228334]	[490.55056763 285.24996948 0.7765069 ]	[459.6206665 405.85922241 0.83238286]	[439.29098511 529.00683594 0.87938684]	[644.33428955 292.97583008 0.82056099]	[667.52581787 411.02893066 0.83156276]	[685.61450195 536.68035889 0.8333298 ]	[565.01763916 521.29992676 0.74159384]	[521.33734131 521.36407471 0.73403025]	[521.30511475 677.85498047 0.85662806]	[503.33740234 849.75054932 0.87632477]	[613.67346191 521.28100586 0.66508174]	[603.49133301 685.40942383 0.88046575]	[603.43255615 854.78900146 0.85791904]	[546.95965576 216.00192261 0.91151834]	[577.71044922 215.98526001 0.88265318]	[528.99353027 200.58146667 0.77113557]	[600.83355713 198.14445496 0.87739044]	[6.16265320e+02 9.06117859e+02 7.85516202e-01]	[6.29085388e+02 8.93367798e+02 7.94545472e-01]	[5.88057678e+02 8.67627075e+02 7.71790683e-01]	[4.95652313e+02 8.98458252e+02 7.67685473e-01]	[4.80187622e+02 8.93224121e+02 7.55716860e-01]	[5.11025604e+02 8.57451416e+02 6.88705027e-01]
[562.2956543 233.88320923 0.92156971]	[564.96923828 290.35665894 0.87582612]	[490.53369141 285.27624512 0.77592134]	[457.17584229 405.85769653 0.82471853]	[439.15274048 529.07043457 0.8619048 ]	[641.93811035 292.96029663 0.81810439]	[667.46789551 410.97589111 0.83920401]	[685.57885742 534.14007568 0.82318687]	[564.99456787 521.30566406 0.7411198 ]	[521.32653809 521.3727417 0.72814775]	[521.29785156 680.3293457 0.85999995]	[503.33502197 849.70874023 0.87865472]	[611.16589355 521.27929688 0.66435641]	[603.47351074 685.40356445 0.87782979]	[603.43365479 854.78930664 0.85645694]	[544.51647949 216.03820801 0.91676366]	[575.18780518 216.00883484 0.88235086]	[526.4362793 200.61799622 0.77622104]	[600.76574707 200.62281799 0.85358489]	[6.16251709e+02 9.06116089e+02 7.86109030e-01]	[6.29079224e+02 8.93369385e+02 7.95565426e-01]	[5.88067627e+02 8.67624390e+02 7.65434265e-01]	[4.95655212e+02 8.98459717e+02 7.69146860e-01]	[4.80185944e+02 8.93220520e+02 7.57746398e-01]	[5.11039520e+02 8.57387329e+02 6.92895293e-01]
[559.82067871 233.92063904 0.9097898 ]	[564.91949463 290.35351562 0.88196421]	[490.4805603 285.32397461 0.77406758]	[454.62185669 405.92205811 0.80253088]	[439.08929443 531.55541992 0.85442913]	[641.89581299 292.92843628 0.81138283]	[665.07879639 405.8722229 0.84609616]	[685.50024414 531.60058594 0.82221621]	[564.97167969 521.33483887 0.74099469]	[521.29882812 523.82098389 0.71860963]	[521.28277588 680.33984375 0.86002684]	[503.33782959 849.68890381 0.87533456]	[611.15466309 521.30627441 0.66389894]	[603.46343994 685.40625 0.87705582]	[603.43640137 854.79376221 0.85579199]	[544.39160156 216.05973816 0.93223512]	[572.59686279 216.0506897 0.88034874]	[524.02929688 203.21286011 0.70989889]	[595.75958252 205.71551514 0.82403874]	[6.16245361e+02 9.06112915e+02 7.86777794e-01]	[6.29078979e+02 8.93367065e+02 7.96639800e-01]	[5.88081604e+02 8.67632996e+02 7.62436211e-01]	[4.95640259e+02 8.98449036e+02 7.70602465e-01]	[4.80181427e+02 8.90840576e+02 7.57752240e-01]	[5.11047913e+02 8.54942749e+02 6.90416396e-01]
[557.17504883 234.03106689 0.89053369]	[564.83337402 290.37524414 0.88854104]	[487.95220947 285.31491089 0.77845567]	[452.02178955 405.82601929 0.79697257]	[434.01348877 528.99127197 0.82386065]	[641.8157959 292.94915771 0.80299121]	[664.9644165 403.33987427 0.85444117]	[685.38916016 536.72570801 0.82714486]	[564.91882324 521.27148438 0.73943651]	[521.2756958 521.32305908 0.71100038]	[521.26080322 680.31970215 0.85614896]	[503.34014893 849.69598389 0.87593448]	[611.08575439 521.24279785 0.65981632]	[603.44799805 685.41217041 0.87608337]	[6.03437927e+02 8.54795715e+02 8.54567349e-01]	[541.87738037 216.12562561 0.92028546]	[567.50280762 216.16505432 0.88848501]	[523.95050049 205.75279236 0.58211052]	[593.14331055 205.78289795 0.82984936]	[6.16261169e+02 9.06121887e+02 7.85811484e-01]	[6.29080688e+02 8.93368713e+02 7.95184791e-01]	[5.88084839e+02 8.67629517e+02 7.57367730e-01]	[4.95632385e+02 8.98447754e+02 7.73014724e-01]	[4.80174896e+02 8.90840942e+02 7.61032581e-01]	[5.11052490e+02 8.57367676e+02 6.87479258e-01]
[552.13977051 236.43942261 0.88990724]	[562.36334229 290.4095459 0.89040411]	[485.37316895 285.32922363 0.79454845]	[444.36428833 410.94515991 0.82643682]	[423.84344482 526.51721191 0.84380919]	[639.29101562 292.9520874 0.79696035]	[664.84069824 403.26263428 0.84155935]	[682.93304443 536.68115234 0.8078962 ]	[564.89941406 521.27423096 0.73587334]	[521.26086426 521.32562256 0.70744336]	[521.24401855 677.83099365 0.85002649]	[503.33361816 849.69750977 0.87761939]	[611.11035156 521.24139404 0.65549093]	[603.43157959 685.38305664 0.86875498]	[6.03434082e+02 8.54800964e+02 8.53755832e-01]	[541.78210449 218.56837463 0.89787811]	[565.04443359 218.61087036 0.89317131]	[523.88458252 208.35853577 0.6472013 ]	[588.09197998 210.78092957 0.847785 ]	[6.16278381e+02 9.06130981e+02 7.85129905e-01]	[6.29087219e+02 8.93370605e+02 7.93336570e-01]	[5.88079651e+02 8.67643127e+02 7.60432839e-01]	[4.95651123e+02 8.98459167e+02 7.73287952e-01]	[4.80187958e+02 8.90848083e+02 7.63081789e-01]	[5.11051178e+02 8.57365845e+02 6.89203382e-01]
[552.12579346 236.44525146 0.88790786]	[562.28112793 290.40176392 0.88099825]	[482.92474365 285.32376099 0.79935515]	[441.92538452 408.43334961 0.83978403]	[421.36123657 526.5 0.85529435]	[636.73730469 292.92346191 0.79019326]	[662.43786621 403.30691528 0.82756066]	[682.88006592 536.70373535 0.80265832]	[562.47772217 521.24487305 0.72592354]	[518.75653076 521.28112793 0.68374884]	[521.21881104 680.32458496 0.85057235]	[503.34558105 849.69836426 0.88156307]	[608.628479 521.22766113 0.65099978]	[603.40264893 682.98095703 0.8688705 ]	[603.43817139 852.39117432 0.85374838]	[541.77789307 218.60728455 0.88614225]	[565.0032959 218.62605286 0.89575851]	[523.82049561 208.30957031 0.73096073]	[587.98175049 208.32855225 0.85563767]	[6.18745056e+02 9.06140320e+02 7.84003735e-01]	[6.29088684e+02 8.93369141e+02 7.88916886e-01]	[5.88092590e+02 8.67620422e+02 7.49735355e-01]	[4.95642883e+02 8.98431152e+02 7.75094390e-01]	[4.80186279e+02 8.90829590e+02 7.64232934e-01]	[5.11071228e+02 8.57365662e+02 7.02763557e-01]
[552.12744141 236.44548035 0.88774848]	[562.28009033 290.4052124 0.88080955]	[482.92434692 285.32519531 0.79929465]	[441.92144775 408.43273926 0.84095162]	[421.35925293 526.50378418 0.85489154]	[636.73828125 292.92880249 0.79093349]	[662.43664551 403.32302856 0.82584387]	[682.87786865 536.70825195 0.80312383]	[564.80932617 521.25170898 0.72638112]	[518.76409912 521.28668213 0.68425 ]	[521.22039795 680.33129883 0.851192 ]	[503.34442139 849.69561768 0.88168895]	[608.6340332 521.23510742 0.65113157]	[603.40740967 682.98736572 0.86929691]	[603.43743896 852.39031982 0.85527629]	[541.77825928 218.60742188 0.88651013]	[565.00384521 218.6257019 0.89594793]	[523.81933594 208.31016541 0.73377836]	[587.97967529 208.33079529 0.85640705]	[6.18743713e+02 9.06134338e+02 7.85033166e-01]	[6.29085815e+02 8.93365967e+02 7.90142894e-01]	[5.88091553e+02 8.67617615e+02 7.50462413e-01]	[4.95648621e+02 8.98430847e+02 7.74933934e-01]	[4.80190155e+02 8.90829224e+02 7.64037967e-01]	[5.11063690e+02 8.57362000e+02 7.00085819e-01]
[549.58093262 236.48530579 0.8928166 ]	[562.21697998 290.40301514 0.8683306 ]	[482.85101318 287.80236816 0.80535287]	[441.88134766 405.90209961 0.84738022]	[421.22494507 526.47296143 0.87550581]	[634.21313477 292.91589355 0.79221088]	[662.39202881 403.349823 0.81485516]	[680.40930176 536.68988037 0.79208744]	[562.43945312 521.26385498 0.72442216]	[518.7444458 521.28887939 0.68054938]	[521.19104004 680.32086182 0.84502202]	[503.34170532 849.69464111 0.88228458]	[608.56610107 521.25097656 0.65987772]	[603.37982178 685.38372803 0.87271041]	[603.43035889 852.37982178 0.8562746 ]	[541.71087646 218.66445923 0.86499029]	[564.95037842 218.65890503 0.89763576]	[523.75744629 208.26248169 0.7283473 ]	[585.61053467 208.28239441 0.84639335]	[6.18739990e+02 9.06130127e+02 7.83508122e-01]	[6.29081604e+02 8.93362366e+02 7.91002929e-01]	[5.88084473e+02 8.67608215e+02 7.53591299e-01]	[4.95654785e+02 8.98441650e+02 7.75721371e-01]	[4.80192352e+02 8.90839539e+02 7.64423370e-01]	[5.11059998e+02 8.54941406e+02 7.01406479e-01]
[546.97833252 236.48986816 0.91000116]	[559.7880249 290.40045166 0.85391867]	[482.78082275 287.79406738 0.80801827]	[441.80490112 405.88458252 0.85519475]	[418.72131348 528.97869873 0.85903943]	[631.63104248 292.92929077 0.80114377]	[662.3168335 403.31710815 0.80266583]	[680.34265137 536.67437744 0.78629827]	[562.37188721 521.2947998 0.72050309]	[518.68255615 521.31085205 0.671547 ]	[518.78985596 680.35992432 0.83925515]	[503.34237671 849.70953369 0.88281155]	[608.51013184 521.29382324 0.67020595]	[603.36706543 685.4019165 0.87206143]	[603.43914795 852.38806152 0.8561511 ]	[539.20825195 218.66334534 0.85226512]	[562.47186279 221.09980774 0.8976264 ]	[521.39880371 205.75115967 0.68754506]	[585.50183105 210.77528381 0.88374925]	[6.16270447e+02 9.06124390e+02 7.82268047e-01]	[6.29077393e+02 8.93361267e+02 7.90479720e-01]	[5.88099060e+02 8.67619019e+02 7.51780272e-01]	[4.95658783e+02 8.98423828e+02 7.78411627e-01]	[4.80198608e+02 8.90833008e+02 7.69844532e-01]	[5.11067719e+02 8.57380493e+02 7.01170623e-01]
[546.97845459 236.49014282 0.90977949]	[559.78570557 290.39782715 0.85319269]	[482.77966309 285.3319397 0.80797505]	[441.80828857 405.88201904 0.8555944 ]	[418.72668457 528.97943115 0.85833025]	[631.62835693 292.92819214 0.801121 ]	[662.32232666 403.31509399 0.80407476]	[680.33685303 536.67382812 0.7851159 ]	[562.37438965 521.29760742 0.72233343]	[518.68572998 521.31628418 0.67414439]	[518.78942871 680.35760498 0.83910775]	[503.33889771 849.7144165 0.88102686]	[608.51593018 521.2956543 0.67125958]	[603.36669922 685.39691162 0.87184095]	[603.43963623 852.38189697 0.85607821]	[539.20715332 218.66203308 0.852503 ]	[562.47229004 221.09919739 0.89771807]	[521.39923096 205.75314331 0.68814814]	[585.50366211 210.77174377 0.88316393]	[6.16264709e+02 9.06118530e+02 7.79786587e-01]	[6.29078308e+02 8.93361816e+02 7.90349066e-01]	[5.88095337e+02 8.67618347e+02 7.55346358e-01]	[4.95647705e+02 8.98420898e+02 7.79219449e-01]	[4.80192383e+02 8.90831970e+02 7.70118117e-01]	[5.11077301e+02 8.57393921e+02 6.98912919e-01]
[544.33813477 236.56544495 0.9528445 ]	[557.20635986 290.43453979 0.82264447]	[480.27261353 287.81225586 0.80330914]	[441.70996094 405.81420898 0.88157934]	[416.06973267 528.96893311 0.83819062]	[629.04852295 292.98510742 0.8189199 ]	[659.84259033 405.82519531 0.79441434]	[680.30908203 531.58325195 0.78218567]	[562.29992676 521.24676514 0.72560781]	[516.16625977 521.24462891 0.66515285]	[518.70385742 680.34533691 0.82531166]	[503.33444214 849.71124268 0.88305157]	[606.07592773 521.27825928 0.69000518]	[603.27319336 682.97680664 0.84921467]	[6.03439392e+02 8.54788879e+02 8.51908088e-01]	[529.0637207 221.16795349 0.84030056]	[562.23773193 221.16500854 0.8830483 ]	[5.21238037e+02 2.08303162e+02 3.52637172e-01]	[582.95782471 210.85049438 0.88957059]	[6.16275024e+02 9.06126892e+02 7.79855371e-01]	[6.29082397e+02 8.93367004e+02 7.89645135e-01]	[5.88101074e+02 8.67645508e+02 7.56622195e-01]	[4.95632904e+02 8.98427368e+02 7.80279160e-01]	[4.80181976e+02 8.90833130e+02 7.69731998e-01]	[5.11084076e+02 8.57388367e+02 7.02228010e-01]
[544.30413818 236.57546997 0.94878823]	[554.68048096 290.37277222 0.81278175]	[480.23687744 285.28561401 0.80806863]	[439.27539062 403.34014893 0.88901681]	[411.01477051 529.01678467 0.82326704]	[626.59985352 292.95941162 0.82513839]	[657.26733398 403.37628174 0.79226792]	[677.8503418 531.56359863 0.77957964]	[562.26837158 521.28320312 0.72668934]	[516.10791016 521.27734375 0.66642803]	[518.64233398 680.37701416 0.81705403]	[503.33117676 849.70800781 0.88349015]	[606.03851318 521.32507324 0.69523388]	[600.87060547 682.97766113 0.84301031]	[6.03441895e+02 8.52396423e+02 8.51854563e-01]	[529.00732422 223.7071228 0.83484137]	[559.7755127 221.19967651 0.8655352 ]	[5.18771545e+02 2.10798126e+02 3.34430724e-01]	[582.87792969 208.34996033 0.88531524]	[6.16267761e+02 9.06125366e+02 7.79047549e-01]	[6.29079346e+02 8.93369812e+02 7.89252043e-01]	[5.88108337e+02 8.67654053e+02 7.57225513e-01]	[4.95644165e+02 8.98433777e+02 7.78260827e-01]	[4.80186432e+02 8.90838989e+02 7.68866420e-01]	[5.11076416e+02 8.57392029e+02 7.04793572e-01]
[541.95233154 236.60401917 0.93370748]	[549.56359863 290.37487793 0.82341766]	[477.72988892 287.80297852 0.79312181]	[439.18225098 403.28765869 0.8831386 ]	[405.81750488 526.49908447 0.83794898]	[626.48382568 292.93023682 0.83131099]	[652.14019775 403.25375366 0.81408006]	[677.79180908 526.51086426 0.79208964]	[562.21386719 521.25067139 0.71783423]	[513.63201904 521.25311279 0.66628349]	[516.17932129 680.34484863 0.81017429]	[503.33737183 849.68768311 0.88164222]	[605.96160889 521.29016113 0.69995201]	[600.79766846 682.96154785 0.83448541]	[603.43688965 852.40045166 0.85255301]	[526.51715088 223.71974182 0.83934146]	[559.71820068 221.19552612 0.8526535 ]	[5.16155823e+02 2.10873199e+02 4.23564196e-01]	[582.76281738 208.28233337 0.86761874]	[6.16259094e+02 9.06126892e+02 7.84373701e-01]	[6.29075867e+02 8.93366150e+02 7.93391526e-01]	[5.88107361e+02 8.67658813e+02 7.49800801e-01]	[4.95650421e+02 8.98461670e+02 7.75095284e-01]	[4.80186127e+02 8.93222107e+02 7.62667418e-01]	[5.11095459e+02 8.54936707e+02 7.10484982e-01]
[541.75976562 236.61904907 0.91551834]	[547.01971436 290.38397217 0.84269756]	[477.60467529 287.82879639 0.77746695]	[436.65390015 403.3503418 0.83312428]	[403.26449585 526.51318359 0.85103202]	[623.98492432 292.9397583 0.83204937]	[649.58862305 400.80758667 0.84396935]	[675.2947998 529.0380249 0.78704464]	[559.77270508 521.24328613 0.70583612]	[511.06497192 521.25543213 0.6698221 ]	[513.6305542 682.91479492 0.81473398]	[503.3421936 849.68048096 0.88319552]	[605.88317871 521.26049805 0.69623482]	[598.29302979 682.95678711 0.81711763]	[603.42913818 852.36730957 0.85670012]	[523.94299316 223.73158264 0.85849285]	[552.12286377 223.66137695 0.82678342]	[5.08558899e+02 2.13335358e+02 3.98847669e-01]	[580.2699585 210.7883606 0.8642692]	[6.16263977e+02 9.06119995e+02 7.79622734e-01]	[6.29076660e+02 8.93349609e+02 7.90770352e-01]	[5.88114990e+02 8.67619202e+02 7.32083023e-01]	[4.95677063e+02 8.98461487e+02 7.77520418e-01]	[4.80199768e+02 8.93222229e+02 7.66282558e-01]	[5.11092773e+02 8.54916260e+02 7.13800371e-01]
[541.75976562 236.61845398 0.91556627]	[547.01898193 290.38589478 0.84288388]	[477.60247803 287.83172607 0.77709675]	[436.65518188 403.34402466 0.83419818]	[403.26550293 526.51123047 0.85107607]	[623.98571777 292.94110107 0.83182287]	[649.58709717 400.81570435 0.84366649]	[677.75994873 529.03015137 0.78769749]	[559.77362061 521.23986816 0.70513797]	[511.06686401 521.25244141 0.66931963]	[513.62670898 682.92358398 0.81530029]	[503.34210205 849.68035889 0.88322353]	[605.8817749 521.25726318 0.69562256]	[598.29492188 682.94946289 0.81610161]	[603.43322754 852.37902832 0.85597962]	[523.94396973 223.73060608 0.85865265]	[552.1229248 223.66021729 0.82692176]	[5.11009460e+02 2.13341095e+02 3.99303138e-01]	[580.26904297 210.78770447 0.86374152]	[6.16256958e+02 9.06109314e+02 7.80217767e-01]	[6.29081543e+02 8.93345947e+02 7.92039275e-01]	[5.90549194e+02 8.67644531e+02 7.34997094e-01]	[4.95667847e+02 8.98460327e+02 7.79668927e-01]	[4.80193756e+02 8.93221680e+02 7.68204391e-01]	[5.13568237e+02 8.54920288e+02 7.15474188e-01]
[539.19567871 239.07051086 0.86755794]	[544.48364258 290.34146118 0.87224126]	[472.56777954 285.32162476 0.77234358]	[434.0614624 403.38870239 0.8126201 ]	[400.78207397 526.47473145 0.86462718]	[623.83648682 290.44143677 0.81841254]	[647.1505127 405.84082031 0.81149888]	[672.68548584 526.45922852 0.81733298]	[557.16851807 521.25616455 0.67947328]	[505.94137573 521.28051758 0.68224001]	[513.55889893 682.9319458 0.81744015]	[503.3421936 849.70861816 0.88401508]	[603.40545654 521.24414062 0.68824184]	[598.2512207 685.37359619 0.8272242 ]	[603.4319458 852.36877441 0.85546005]	[521.41217041 226.27633667 0.86307305]	[547.03460693 223.74554443 0.85464096]	[5.05962799e+02 2.13379852e+02 2.88289309e-01]	[575.18267822 210.86608887 0.8429535 ]	[6.16249329e+02 9.06087158e+02 7.74418116e-01]	[6.29084351e+02 8.93332336e+02 7.89966583e-01]	[5.90556580e+02 8.67651306e+02 7.33984113e-01]	[4.95671661e+02 8.98448853e+02 7.82017112e-01]	[4.80197174e+02 8.90849731e+02 7.72456169e-01]	[5.13572266e+02 8.57364197e+02 7.09811091e-01]
[529.0010376 239.10112 0.85581827]	[541.79730225 290.34915161 0.8858059 ]	[462.38006592 287.85064697 0.80362749]	[421.35241699 405.81613159 0.84999496]	[395.55145264 529.03399658 0.82773834]	[613.69970703 290.37371826 0.78581893]	[644.38525391 400.74478149 0.88182092]	[667.47357178 523.95788574 0.85699224]	[547.01123047 521.23242188 0.70569205]	[503.33099365 521.30877686 0.72198874]	[505.91992188 682.85211182 0.83798271]	[503.30130005 849.7487793 0.8816787 ]	[598.26306152 518.72796631 0.65453053]	[588.09674072 682.94561768 0.83817649]	[6.03428284e+02 8.52382874e+02 8.52367401e-01]	[518.7288208 228.7999115 0.83754194]	[544.32818604 226.30236816 0.89382219]	[5.03266846e+02 2.13398026e+02 4.70579803e-01]	[565.01153564 210.87695312 0.89659995]	[6.16273499e+02 9.03615417e+02 7.76994050e-01]	[6.29104370e+02 8.93322937e+02 7.92545855e-01]	[5.90569824e+02 8.70097168e+02 7.52302527e-01]	[4.95688965e+02 8.98433167e+02 7.88140595e-01]	[4.80195770e+02 8.93222412e+02 7.83095896e-01]	[5.11043243e+02 8.57424622e+02 7.04258621e-01]
[523.88574219 239.07098389 0.91682959]	[539.25811768 290.37719727 0.84827971]	[462.24554443 287.87753296 0.81010765]	[421.18084717 405.84448242 0.87519586]	[390.42971802 529.00048828 0.81473005]	[608.63067627 290.39804077 0.79508972]	[641.92401123 400.78213501 0.86180878]	[665.05871582 523.8526001 0.88307774]	[546.91937256 521.3024292 0.72461176]	[503.27578735 523.81219482 0.72841597]	[503.48898315 680.41485596 0.84931386]	[503.2869873 849.73675537 0.88027847]	[593.19219971 521.23223877 0.65840173]	[588.01489258 682.97558594 0.8509413 ]	[6.03435852e+02 8.54800537e+02 8.48393738e-01]	[511.04162598 228.78430176 0.81845844]	[541.75213623 226.27670288 0.87801397]	[5.00698120e+02 2.10916550e+02 2.98669577e-01]	[562.48266602 210.88815308 0.90448034]	[6.18743347e+02 9.06102905e+02 7.76190281e-01]	[6.29111328e+02 8.93341431e+02 7.92507350e-01]	[5.90596130e+02 8.70134827e+02 7.44388640e-01]	[4.95691589e+02 8.98428711e+02 7.90485144e-01]	[4.80193848e+02 8.93219727e+02 7.83388376e-01]	[5.11018707e+02 8.57410767e+02 6.98472381e-01]
[523.81231689 239.09806824 0.93353158]	[536.67022705 290.33816528 0.81584525]	[459.75369263 287.84844971 0.8082428 ]	[418.76397705 403.38650513 0.8796007 ]	[382.86376953 526.50360107 0.84172153]	[606.10821533 287.87719727 0.80279619]	[639.37072754 400.78808594 0.83826971]	[664.94641113 523.90362549 0.88593614]	[544.50909424 518.784729 0.72685611]	[500.89331055 521.32733154 0.72643578]	[503.49313354 680.3538208 0.84574813]	[503.27722168 849.7467041 0.8803075 ]	[593.14971924 518.70526123 0.65121269]	[585.54302979 682.95489502 0.87267089]	[6.03450500e+02 8.54826782e+02 8.46740246e-01]	[508.48919678 228.84101868 0.83963329]	[539.29632568 226.2829895 0.87599337]	[4.98241058e+02 2.15923523e+02 3.32570791e-01]	[562.33294678 210.84725952 0.88327324]	[6.16273010e+02 9.06105225e+02 7.77301431e-01]	[6.29104675e+02 8.93351135e+02 7.88512945e-01]	[5.90644653e+02 8.70169250e+02 7.43508160e-01]	[4.95696198e+02 8.98438049e+02 7.88277149e-01]	[4.80195709e+02 8.93230835e+02 7.82517612e-01]	[5.11008331e+02 8.57421570e+02 7.02623188e-01]
[523.81219482 239.09809875 0.93333989]	[536.6730957 290.33932495 0.81665313]	[459.7557373 287.84674072 0.80875427]	[418.76522827 403.38201904 0.88102335]	[382.86404419 526.4989624 0.84186727]	[606.10638428 287.8777771 0.80289501]	[639.37145996 400.78927612 0.83767819]	[664.94537354 523.90716553 0.88446867]	[544.51049805 518.78308105 0.72707301]	[500.89447021 521.32543945 0.72683132]	[503.49160767 680.35821533 0.8462429 ]	[503.27676392 849.74090576 0.88095319]	[593.15252686 518.70245361 0.65122491]	[585.54284668 682.95654297 0.87347037]	[6.03448486e+02 8.54827576e+02 8.47148955e-01]	[508.48971558 228.83911133 0.83961463]	[539.29681396 226.2833252 0.8763299 ]	[4.98241028e+02 2.15919144e+02 3.37321728e-01]	[562.3324585 210.84742737 0.88303596]	[6.16269592e+02 9.06105042e+02 7.78144538e-01]	[6.29097839e+02 8.93350586e+02 7.90130198e-01]	[5.93104919e+02 8.70167297e+02 7.42925525e-01]	[4.95698273e+02 8.98435669e+02 7.88307130e-01]	[4.80197357e+02 8.93229065e+02 7.81958520e-01]	[5.11009979e+02 8.57415710e+02 7.03150630e-01]
[521.38934326 239.1255188 0.91879761]	[529.07476807 290.39364624 0.82125354]	[459.62539673 290.40826416 0.80348241]	[418.6026001 405.82357788 0.85373974]	[382.72207642 526.53094482 0.8508786 ]	[605.94818115 287.8711853 0.81598735]	[636.73742676 400.78585815 0.82653022]	[664.84539795 523.93066406 0.86417854]	[544.31726074 521.26043701 0.73715258]	[500.72143555 521.33587646 0.70442915]	[503.41784668 680.37994385 0.85696715]	[503.26773071 849.76171875 0.88169253]	[588.0748291 518.77972412 0.67184061]	[585.51092529 685.38201904 0.88925862]	[6.03446472e+02 8.54815186e+02 8.50636482e-01]	[505.92242432 231.30114746 0.85933781]	[536.68927002 226.26901245 0.84207457]	[4.93074768e+02 2.15941177e+02 4.72942978e-01]	[559.76361084 210.77655029 0.85621393]	[6.16252563e+02 9.06092285e+02 7.78390408e-01]	[6.29087952e+02 8.93343567e+02 7.94429779e-01]	[5.90642517e+02 8.70153931e+02 7.48474419e-01]	[4.95684692e+02 8.98441406e+02 7.89352596e-01]	[4.80189850e+02 8.93232056e+02 7.85955369e-01]	[5.08523895e+02 8.57436279e+02 7.07749486e-01]
[518.77154541 239.17855835 0.86780649]	[526.43835449 290.37731934 0.84755683]	[454.64834595 290.41314697 0.78504407]	[416.10412598 405.8968811 0.82672244]	[380.22744751 526.52819824 0.85847306]	[603.40661621 287.85836792 0.81507277]	[631.64306641 400.78265381 0.83353454]	[662.32702637 523.90386963 0.83630532]	[541.83276367 521.28875732 0.74522722]	[498.13586426 521.36279297 0.68425459]	[503.36233521 680.38525391 0.85634726]	[503.2671814 849.76660156 0.88153207]	[585.56744385 521.22741699 0.69362229]	[585.449646 682.97546387 0.89499146]	[6.03464600e+02 8.54822693e+02 8.48549068e-01]	[503.28793335 231.29449463 0.88336384]	[528.97961426 228.7819519 0.8542304 ]	[4.85492218e+02 2.15940964e+02 2.98869401e-01]	[554.69976807 210.88468933 0.84330392]	[6.16249268e+02 9.06087402e+02 7.75599718e-01]	[6.29107605e+02 8.93344238e+02 7.90841103e-01]	[5.93141235e+02 8.70164673e+02 7.40868211e-01]	[4.95682678e+02 8.98435120e+02 7.89497972e-01]	[4.80193085e+02 8.93223083e+02 7.87115812e-01]	[5.08526855e+02 8.57451843e+02 7.11648285e-01]
[516.12207031 239.20542908 0.83671039]	[523.91387939 290.37863159 0.88205159]	[452.00018311 292.89489746 0.77826053]	[408.45510864 408.38208008 0.80325472]	[377.69274902 526.4630127 0.8713237 ]	[600.86755371 285.27209473 0.80596089]	[626.61114502 400.7756958 0.87334365]	[657.33209229 523.80151367 0.81926215]	[541.79034424 521.324646 0.74342757]	[495.64053345 523.82391357 0.68097013]	[503.25238037 680.40472412 0.85955238]	[503.25006104 849.77294922 0.87727499]	[585.53814697 521.26629639 0.70016712]	[585.42926025 682.96234131 0.89957476]	[6.03474670e+02 8.54828735e+02 8.49833608e-01]	[500.76760864 231.31732178 0.88965076]	[524.02539062 228.78314209 0.88750958]	[4.85353912e+02 2.16050262e+02 3.07290494e-01]	[549.57244873 210.90571594 0.8413462 ]	[6.16246521e+02 9.03625366e+02 7.75670528e-01]	[6.29108032e+02 8.93342590e+02 7.91060627e-01]	[5.93154785e+02 8.70155090e+02 7.41854310e-01]	[4.95653687e+02 8.95984192e+02 7.85259008e-01]	[4.80180969e+02 8.90838867e+02 7.83236384e-01]	[5.08500183e+02 8.59938599e+02 7.15675473e-01]
[513.56774902 241.63996887 0.83278596]	[523.77832031 290.36376953 0.88863659]	[444.41470337 292.91827393 0.80208272]	[403.39746094 405.91876221 0.81688589]	[377.58227539 528.96673584 0.85255593]	[598.30249023 285.26367188 0.79371053]	[626.46612549 400.79510498 0.88961571]	[657.2588501 523.83331299 0.82416153]	[541.69708252 521.32049561 0.72550249]	[493.09603882 523.80883789 0.67593545]	[500.85235596 680.41992188 0.8609466 ]	[503.24621582 849.75427246 0.87440306]	[585.45562744 521.27349854 0.69891715]	[585.40466309 685.39855957 0.90978348]	[6.03490417e+02 8.54856995e+02 8.47745597e-01]	[500.66461182 231.37115479 0.88339192]	[523.95153809 228.82307434 0.89737535]	[4.82793121e+02 2.13526855e+02 4.26554620e-01]	[546.97589111 210.85591125 0.86397833]	[6.16232178e+02 9.03619446e+02 7.75645375e-01]	[6.29110962e+02 8.93345093e+02 7.89998472e-01]	[5.93192688e+02 8.70173828e+02 7.37934530e-01]	[4.95648010e+02 8.95982056e+02 7.84517527e-01]	[4.80179993e+02 8.90833984e+02 7.81193733e-01]	[5.08510956e+02 8.57438477e+02 7.17393458e-01]
[506.01434326 241.68589783 0.84237134]	[521.29455566 287.88226318 0.88195896]	[441.8855896 292.92352295 0.82098603]	[400.83044434 408.4161377 0.84943157]	[375.08154297 531.62188721 0.82641518]	[593.1050415 282.76513672 0.79947358]	[623.96765137 400.63131714 0.90258378]	[652.18768311 521.40594482 0.84106123]	[539.22253418 521.30426025 0.70421231]	[490.48608398 523.81201172 0.67283487]	[500.80877686 680.37939453 0.86298376]	[503.22994995 852.17523193 0.87002665]	[585.36206055 521.24108887 0.69839036]	[585.36566162 682.97375488 0.89774424]	[6.03491943e+02 8.54835510e+02 8.48174810e-01]	[495.68817139 231.43937683 0.85843253]	[523.76477051 228.8649292 0.90455294]	[4.80273712e+02 2.13464539e+02 3.71932566e-01]	[544.33312988 210.90727234 0.90170783]	[6.16228210e+02 9.03603516e+02 7.66691208e-01]	[6.29109924e+02 8.93335510e+02 7.83129573e-01]	[5.95681396e+02 8.70162781e+02 7.33523428e-01]	[4.95657013e+02 8.95974792e+02 7.87643969e-01]	[4.80184265e+02 8.90835266e+02 7.85126209e-01]	[5.08481476e+02 8.59958496e+02 7.20749199e-01]
[503.36923218 241.65063477 0.89921325]	[518.68774414 290.34414673 0.83521324]	[441.72348022 292.93215942 0.83158565]	[400.6713562 410.96749878 0.87741321]	[369.98605347 534.12579346 0.80969322]	[585.56408691 282.73391724 0.82962096]	[623.84002686 398.25723267 0.89618838]	[649.62457275 521.39428711 0.87345874]	[531.61834717 521.3059082 0.69436228]	[482.94631958 523.82214355 0.70998806]	[500.80081177 680.38824463 0.86262876]	[500.9045105 849.75177002 0.86974853]	[582.83325195 521.24121094 0.69944096]	[582.99743652 682.97186279 0.89859092]	[603.47515869 852.36126709 0.86504424]	[488.02099609 233.82394409 0.86163968]	[521.20562744 231.31344604 0.8858707 ]	[4.77733276e+02 2.16060211e+02 2.89428383e-01]	[541.89196777 210.92654419 0.88859355]	[6.16228638e+02 9.03602600e+02 7.77432442e-01]	[6.29082336e+02 8.93329834e+02 7.88696468e-01]	[5.95671692e+02 8.67680603e+02 7.26572692e-01]	[4.95663452e+02 8.95976135e+02 7.85213411e-01]	[4.80183655e+02 8.90834412e+02 7.78773308e-01]	[5.08471375e+02 8.57421265e+02 7.24916518e-01]
[503.2571106 241.68469238 0.89317358]	[511.06442261 290.36358643 0.81891441]	[439.14904785 292.95281982 0.82310712]	[398.21881104 408.43753052 0.87603575]	[364.83517456 534.10894775 0.81171227]	[585.42468262 282.74441528 0.83474898]	[621.28106689 398.22369385 0.85711169]	[647.03900146 521.26037598 0.88350308]	[529.03253174 521.33319092 0.70497882]	[482.87854004 523.86212158 0.72134525]	[500.69494629 680.41265869 0.85750663]	[500.90881348 849.76477051 0.86960232]	[580.33691406 521.25531006 0.68392467]	[582.94744873 682.91925049 0.89233154]	[603.48913574 852.32250977 0.86818063]	[485.47665405 233.84454346 0.87164724]	[518.64672852 231.30175781 0.85512269]	[472.56835938 216.08969116 0.48188898]	[539.28613281 210.84579468 0.8642695 ]	[6.16206299e+02 9.03585144e+02 7.71138430e-01]	[6.29086243e+02 8.93325439e+02 7.84292638e-01]	[5.95706299e+02 8.67632690e+02 7.06110895e-01]	[4.95661163e+02 8.95958496e+02 7.89900124e-01]	[4.80183594e+02 8.90827087e+02 7.82763720e-01]	[5.08479523e+02 8.57447021e+02 7.32781470e-01]
[500.70504761 241.71310425 0.87189835]	[505.96392822 287.85345459 0.83945262]	[436.60919189 292.96063232 0.8075608 ]	[398.05728149 408.43869019 0.85703295]	[362.23532104 536.66052246 0.83791411]	[582.90570068 280.24072266 0.84819394]	[613.68414307 398.20962524 0.84519994]	[646.92749023 518.7355957 0.87366897]	[528.97143555 521.3057251 0.70876336]	[482.87545776 523.83795166 0.7203939 ]	[500.64416504 682.89257812 0.85605913]	[500.90344238 852.18255615 0.8728869 ]	[580.24090576 518.78155518 0.67886895]	[582.96240234 682.90405273 0.88846815]	[603.51373291 852.19128418 0.86255294]	[482.84402466 231.42999268 0.89972627]	[508.55422974 231.33294678 0.86236048]	[4.64957153e+02 2.15982071e+02 3.74642342e-01]	[536.67480469 210.87356567 0.8354069 ]	[6.13665161e+02 9.01049622e+02 7.60705292e-01]	[6.29080322e+02 8.93290100e+02 7.74009109e-01]	[5.95726562e+02 8.65052734e+02 6.84028029e-01]	[4.95659912e+02 8.95941956e+02 7.94396639e-01]	[4.80180176e+02 8.90820068e+02 7.87302256e-01]	[5.08468597e+02 8.59974121e+02 7.36384034e-01]
[498.11618042 244.19662476 0.83829111]	[503.37573242 287.88162231 0.88351834]	[428.96466064 293.01913452 0.79351258]	[393.0486145 413.59609985 0.82874519]	[359.73327637 536.67016602 0.85323334]	[580.34820557 280.24810791 0.83022285]	[608.53479004 398.05374146 0.85545415]	[644.47943115 516.20568848 0.85792768]	[526.47290039 521.30682373 0.72488767]	[482.8132019 523.86853027 0.72644401]	[498.25646973 682.93438721 0.85816157]	[500.88793945 852.18713379 0.87531453]	[575.22094727 518.75146484 0.67064744]	[582.9664917 682.88604736 0.88039535]	[603.50891113 849.79595947 0.85806739]	[480.2494812 231.45248413 0.90691972]	[505.93139648 228.87672424 0.88620746]	[4.62409576e+02 2.16044281e+02 3.77345324e-01]	[531.54730225 210.83909607 0.80863988]	[6.13634888e+02 8.98426819e+02 7.61053503e-01]	[6.29104126e+02 8.90821960e+02 7.86495566e-01]	[5.95714172e+02 8.62549133e+02 6.85973644e-01]	[4.95656494e+02 8.95924377e+02 7.96712220e-01]	[4.80180878e+02 8.90808777e+02 7.88778663e-01]	[5.08446899e+02 8.59967163e+02 7.44407773e-01]
[490.53106689 244.18159485 0.82953274]	[500.7489624 287.87039185 0.8793546 ]	[421.35559082 295.4486084 0.83449447]	[382.76403809 413.52307129 0.83113134]	[357.07403564 536.69665527 0.84158838]	[570.0378418 280.18414307 0.82845008]	[605.88769531 395.63632202 0.87071115]	[641.93115234 518.7086792 0.84385288]	[526.44775391 523.8737793 0.72639918]	[482.79119873 526.47521973 0.71225238]	[498.14736938 682.9887085 0.854361 ]	[500.89379883 849.8001709 0.87418664]	[575.18707275 521.31738281 0.67910171]	[582.93878174 682.8704834 0.87920868]	[6.03504028e+02 8.44588867e+02 8.20278645e-01]	[477.71136475 233.86761475 0.90359914]	[503.33782959 231.33628845 0.92035484]	[459.7571106 215.95480347 0.48543862]	[523.85351562 210.89271545 0.86005151]	[6.08613953e+02 8.93306274e+02 8.46952498e-01]	[6.29038025e+02 8.88150513e+02 7.98670411e-01]	[5.98240234e+02 8.52344055e+02 6.78664386e-01]	[4.95651215e+02 8.95940674e+02 7.95686126e-01]	[4.80176697e+02 8.90811157e+02 7.88824081e-01]	[5.08466095e+02 8.59938049e+02 7.38656878e-01]
[485.35107422 244.21603394 0.8630628 ]	[498.18667603 287.84561157 0.84364057]	[421.20205688 295.44607544 0.8438102 ]	[380.24487305 416.02957153 0.87573254]	[356.97140503 539.2644043 0.84197843]	[565.01782227 280.12774658 0.86285549]	[603.43682861 398.03268433 0.86633396]	[641.8359375 518.64880371 0.82266527]	[523.95532227 523.85736084 0.74809182]	[480.32315063 526.48986816 0.70695114]	[495.67803955 685.37811279 0.84765649]	[500.89212036 852.19390869 0.87331784]	[570.12493896 521.28100586 0.68675131]	[582.90887451 682.96789551 0.89118838]	[6.03469910e+02 8.39436462e+02 8.24424326e-01]	[472.53952026 233.89305115 0.86938441]	[500.78219604 231.34454346 0.90562135]	[4.57146362e+02 2.16059174e+02 3.72713983e-01]	[521.36810303 210.82327271 0.85307568]	[6.11100403e+02 8.90744751e+02 8.40082645e-01]	[6.29039062e+02 8.83002441e+02 7.77597845e-01]	[5.95743103e+02 8.52184875e+02 6.64049685e-01]	[4.95615692e+02 8.95927979e+02 7.98158586e-01]	[4.80159424e+02 8.90807251e+02 7.91193724e-01]	[5.08473358e+02 8.59966797e+02 7.47954488e-01]
[482.80990601 244.23348999 0.88480937]	[493.11575317 287.87557983 0.81761056]	[418.70037842 295.51022339 0.84164762]	[380.11450195 416.16271973 0.90139282]	[354.44247437 539.29614258 0.84605354]	[564.89666748 280.11889648 0.86870456]	[603.34008789 395.59329224 0.8628518 ]	[639.28839111 516.17608643 0.80276042]	[523.87493896 523.8326416 0.75969028]	[480.28466797 526.48114014 0.70937544]	[495.63146973 685.40197754 0.84507513]	[500.88198853 849.78198242 0.87241822]	[567.59100342 521.22332764 0.69657207]	[582.91778564 685.3817749 0.90063113]	[603.4331665 834.3293457 0.85018748]	[467.44058228 233.90849304 0.87927866]	[498.19714355 231.36135864 0.87918746]	[4.5456900e+02 2.1610910e+02 4.0497157e-01]	[518.78338623 210.81604004 0.84395206]	[6.08620300e+02 8.88145813e+02 7.98570573e-01]	[6.26607239e+02 8.75375427e+02 7.71034479e-01]	[5.98232483e+02 8.49643982e+02 6.68480515e-01]	[4.95645447e+02 8.95914307e+02 8.00170779e-01]	[4.80180206e+02 8.90796082e+02 7.89258897e-01]	[5.08464935e+02 8.57458435e+02 7.49375701e-01]
[482.80874634 244.23965454 0.88438702]	[493.11553955 287.87539673 0.81770754]	[418.70059204 295.51077271 0.84167874]	[380.11352539 416.15985107 0.90188372]	[354.44345093 539.29498291 0.84626728]	[564.89666748 280.11779785 0.86875486]	[603.33959961 395.59381104 0.86271632]	[639.28973389 516.16967773 0.80285025]	[523.87341309 523.82745361 0.7601226 ]	[480.28469849 526.47503662 0.71001774]	[495.63092041 685.40142822 0.84490359]	[500.88018799 849.79083252 0.87173849]	[567.58740234 521.21923828 0.69675756]	[582.9197998 685.38586426 0.90143466]	[603.43164062 834.33587646 0.84995174]	[467.43649292 233.91171265 0.87980253]	[498.19604492 231.3646698 0.87941432]	[4.54573059e+02 2.16122162e+02 4.06165212e-01]	[518.78344727 210.81877136 0.84469438]	[6.08625793e+02 8.88167847e+02 8.02702904e-01]	[6.26605469e+02 8.75391052e+02 7.70581007e-01]	[5.98224854e+02 8.49644836e+02 6.68924451e-01]	[4.95642273e+02 8.95918030e+02 7.98368633e-01]	[4.80178223e+02 8.90800049e+02 7.87061453e-01]	[5.08462585e+02 8.59927795e+02 7.47421026e-01]
[482.80865479 244.23919678 0.88418204]	[493.1161499 287.87567139 0.81767386]	[418.70120239 295.50973511 0.84125793]	[380.11639404 416.15753174 0.90167415]	[354.44494629 539.29656982 0.84654802]	[564.89776611 280.11828613 0.86897284]	[603.34234619 395.60220337 0.86361587]	[639.29174805 516.20043945 0.80549258]	[523.87756348 523.83691406 0.75816143]	[480.28927612 526.48425293 0.70837593]	[495.63687134 685.40802002 0.84691763]	[500.8843689 852.19372559 0.87463641]	[567.59234619 521.22662354 0.69512171]	[582.91503906 685.38580322 0.90109479]	[603.43103027 834.33178711 0.85086077]	[467.4367981 233.91133118 0.87961829]	[498.19607544 231.36425781 0.87923825]	[4.54572479e+02 2.16119873e+02 4.07325298e-01]	[518.78399658 210.81838989 0.84468615]	[6.08625427e+02 8.88165100e+02 8.00985932e-01]	[6.26605835e+02 8.75390747e+02 7.69452155e-01]	[5.98229065e+02 8.49645142e+02 6.69292808e-01]	[4.95631165e+02 8.95918152e+02 8.04053128e-01]	[4.80174652e+02 8.90806213e+02 7.93666005e-01]	[5.08464081e+02 8.59971558e+02 7.52020776e-01]
[480.24145508 244.25794983 0.88120216]	[485.43087769 287.85519409 0.84287035]	[416.07568359 295.54464722 0.8224107 ]	[377.61727905 413.5668335 0.87321019]	[341.77618408 539.20153809 0.83685267]	[562.33129883 277.67330933 0.8715722 ]	[600.76300049 395.58041382 0.82890934]	[636.74035645 511.04876709 0.78754973]	[523.80303955 523.8626709 0.75557852]	[480.19677734 529.00079346 0.69483727]	[493.12640381 685.40899658 0.8415336 ]	[500.89788818 849.78765869 0.87919307]	[567.5324707 521.22503662 0.70212549]	[582.89331055 682.95458984 0.8956688 ]	[600.84912109 829.11090088 0.83305478]	[462.33172607 233.90411377 0.91873932]	[490.52349854 231.39382935 0.87341297]	[441.90817261 216.01396179 0.55456102]	[513.62451172 210.84725952 0.80792505]	[6.06045166e+02 8.75323975e+02 8.33545923e-01]	[6.24015747e+02 8.70116211e+02 8.07649493e-01]	[5.88087158e+02 8.34366150e+02 6.71475112e-01]	[4.95661346e+02 8.95934509e+02 7.97513902e-01]	[4.80195892e+02 8.90817932e+02 7.92057991e-01]	[5.08500183e+02 8.57447266e+02 7.55645096e-01]
[480.11685181 246.75628662 0.85706311]	[482.947052 287.87649536 0.86234146]	[413.54025269 295.58074951 0.81494963]	[375.11322021 416.03497314 0.85536003]	[341.67803955 539.28137207 0.85687214]	[559.84210205 277.67446899 0.85651541]	[595.75622559 393.0411377 0.7983197 ]	[634.24572754 508.45724487 0.79147667]	[521.36346436 521.31445312 0.75014323]	[477.73495483 523.96893311 0.68813425]	[493.11077881 685.37530518 0.83781368]	[500.88742065 849.74694824 0.88045633]	[564.99609375 516.18951416 0.70587122]	[582.85717773 682.90863037 0.88440323]	[5.98266052e+02 8.18895691e+02 7.84373462e-01]	[459.81570435 233.88897705 0.92276579]	[487.9619751 231.34136963 0.8764376 ]	[441.83422852 216.06726074 0.48512369]	[513.57055664 210.79283142 0.80104649]	[6.06012451e+02 8.70162842e+02 8.28058064e-01]	[6.24007690e+02 8.57364746e+02 7.68027604e-01]	[5.85540649e+02 8.29173706e+02 6.91964984e-01]	[4.95668945e+02 8.95948608e+02 7.92429686e-01]	[4.80202362e+02 8.90823608e+02 7.87123203e-01]	[5.08480957e+02 8.57384644e+02 7.48918355e-01]
[480.11410522 246.75660706 0.85650551]	[482.94641113 287.87579346 0.86245108]	[413.54043579 295.57830811 0.81480849]	[375.11618042 416.03433228 0.85682118]	[341.67666626 539.27276611 0.85581744]	[559.84094238 277.6751709 0.85606736]	[595.75518799 393.03488159 0.79769558]	[634.24847412 508.49432373 0.789599 ]	[521.36212158 521.3114624 0.74947077]	[477.7338562 523.9664917 0.68779129]	[493.10964966 685.36413574 0.83588326]	[500.88928223 849.73651123 0.88059068]	[564.99621582 516.1854248 0.70517933]	[582.85473633 682.90673828 0.88394862]	[5.98252197e+02 8.16390808e+02 7.86445856e-01]	[459.81448364 233.88952637 0.92285895]	[487.95669556 231.34281921 0.87710422]	[441.83422852 216.06930542 0.48138088]	[513.56585693 210.79423523 0.80003136]	[6.06005554e+02 8.70157776e+02 8.28851163e-01]	[6.24001404e+02 8.54922729e+02 7.67878950e-01]	[5.85533691e+02 8.29131958e+02 6.80910110e-01]	[4.95671295e+02 8.95946106e+02 7.91002393e-01]	[4.80206055e+02 8.90818970e+02 7.85557032e-01]	[5.08484924e+02 8.57363892e+02 7.47486770e-01]
[475.16110229 246.75216675 0.82983875]	[482.7869873 290.36334229 0.88871986]	[408.45669556 295.63537598 0.80995953]	[369.98855591 418.56472778 0.8452009 ]	[339.10922241 539.25372314 0.87143433]	[557.19567871 277.6574707 0.84357452]	[588.12512207 390.42401123 0.80574799]	[634.21447754 505.94873047 0.80213618]	[521.3739624 523.83752441 0.75148416]	[477.73910522 528.96905518 0.68156201]	[488.00531006 685.40594482 0.83988929]	[500.89196777 849.67907715 0.87958741]	[565.01257324 518.75714111 0.71425879]	[582.83508301 685.4241333 0.88692868]	[587.97094727 803.50598145 0.81536019]	[459.68988037 233.90278625 0.91227949]	[482.98086548 231.38241577 0.90433133]	[441.71621704 216.01365662 0.58507961]	[506.00280762 208.26306152 0.82619298]	[6.00884705e+02 8.52380371e+02 8.20424616e-01]	[6.21293457e+02 8.47106812e+02 7.46369481e-01]	[5.82870911e+02 8.08736816e+02 7.09515154e-01]	[4.95664795e+02 8.95938354e+02 7.91150331e-01]	[4.80206726e+02 8.90808716e+02 7.88686156e-01]	[5.08508911e+02 8.54887451e+02 7.57584572e-01]
[475.0916748 246.74131775 0.82581013]	[480.36935425 290.36257935 0.8889038 ]	[405.86221313 298.01239014 0.82114542]	[367.4296875 418.56283569 0.83770394]	[336.69717407 539.30224609 0.87762934]	[552.12091064 277.63336182 0.83988404]	[588.04962158 387.953125 0.8195737 ]	[634.20343018 505.89038086 0.81111658]	[521.28143311 523.79772949 0.74541885]	[477.64511108 526.49182129 0.67814553]	[488.00689697 685.43615723 0.83258891]	[500.88223267 849.73260498 0.88044274]	[564.92224121 518.69366455 0.71967226]	[582.78100586 685.48388672 0.87873077]	[585.46044922 788.19104004 0.85202169]	[459.68670654 233.9070282 0.92041385]	[482.900177 231.39801025 0.9232465 ]	[441.70193481 215.96838379 0.5995459 ]	[503.42446899 210.84259033 0.87091881]	[5.95691650e+02 8.44597290e+02 7.55736053e-01]	[6.13666687e+02 8.31794189e+02 7.01279819e-01]	[5.80309998e+02 7.90798462e+02 6.39450490e-01]	[4.95652466e+02 8.95928528e+02 7.87431240e-01]	[4.80210876e+02 8.90812561e+02 7.86487103e-01]	[5.08467957e+02 8.57393311e+02 7.55841434e-01]
[472.58200073 246.7434845 0.82117522]	[480.32006836 287.8835144 0.88647211]	[405.81799316 297.99862671 0.82264972]	[364.84732056 418.552948 0.84015197]	[336.57553101 541.72351074 0.87328839]	[549.55963135 277.61376953 0.8498497 ]	[588.05499268 390.42263794 0.82146895]	[634.20526123 503.48895264 0.81068814]	[521.27514648 521.38232422 0.74630731]	[477.64639282 526.49194336 0.67741758]	[487.99493408 685.46862793 0.83505791]	[500.88961792 849.73181152 0.88033688]	[564.90466309 518.67285156 0.71993816]	[580.36187744 682.96179199 0.83281869]	[585.34759521 777.85418701 0.81483334]	[459.65429688 233.93118286 0.92126286]	[482.84796143 231.40316772 0.92764294]	[441.68029785 215.95195007 0.58584243]	[503.31195068 210.9186554 0.88418752]	[5.90554443e+02 8.31814087e+02 7.92484999e-01]	[6.08585876e+02 8.26571106e+02 7.17053592e-01]	[5.77760498e+02 7.85482605e+02 5.69761992e-01]	[4.95644043e+02 8.95902771e+02 7.85082161e-01]	[4.80212280e+02 8.90798279e+02 7.85804272e-01]	[5.08475494e+02 8.57404419e+02 7.56021440e-01]
[470.00073242 246.76423645 0.82338005]	[480.27374268 290.37643433 0.88651109]	[403.35653687 298.04260254 0.82958114]	[362.33926392 418.55691528 0.84859413]	[336.52154541 541.83648682 0.8828584 ]	[547.05767822 277.61639404 0.85438031]	[588.05322266 390.41973877 0.82036394]	[634.19403076 503.39941406 0.82510495]	[521.22235107 523.80133057 0.73570013]	[475.13848877 526.50061035 0.66915143]	[487.98895264 685.46636963 0.83284426]	[500.89794922 849.72625732 0.88174927]	[564.85418701 516.19689941 0.71542037]	[580.35595703 685.5223999 0.86257261]	[582.82550049 767.62805176 0.83494854]	[457.16519165 233.96903992 0.91108924]	[482.78347778 231.38002014 0.92262793]	[439.22943115 216.04597473 0.50640041]	[503.25006104 213.30192566 0.86968595]	[5.85431946e+02 8.24070862e+02 7.59467363e-01]	[6.03471130e+02 8.11290100e+02 7.41213322e-01]	[5.72593018e+02 7.70096313e+02 5.97991526e-01]	[4.95636261e+02 8.95877136e+02 7.83303618e-01]	[4.80218109e+02 8.90779907e+02 7.83822298e-01]	[5.08465576e+02 8.57381165e+02 7.62773573e-01]
[464.90701294 249.3243866 0.85426086]	[480.17190552 290.34005737 0.87226391]	[400.8218689 298.00762939 0.84660721]	[359.82452393 418.5864563 0.86589032]	[334.0614624 541.921875 0.87654901]	[546.95880127 277.59362793 0.86976862]	[587.97344971 387.89019775 0.82971936]	[634.17004395 503.30651855 0.84247756]	[518.76989746 521.32470703 0.72456765]	[472.60089111 526.43261719 0.67137378]	[485.47262573 685.39001465 0.83172381]	[500.89416504 849.7019043 0.88163179]	[562.43939209 516.13775635 0.71112669]	[580.2543335 687.98126221 0.81052339]	[577.72338867 729.1126709 0.79431391]	[452.06338501 234.05618286 0.89805782]	[480.29772949 231.45379639 0.92178416]	[4.39062347e+02 2.18638565e+02 3.81600171e-01]	[500.85043335 210.85791016 0.86588597]	[5.72663147e+02 7.95851562e+02 7.53627717e-01]	[5.88023193e+02 7.88185852e+02 7.26099193e-01]	[5.70019287e+02 7.26477539e+02 6.55212700e-01]	[4.93129211e+02 8.95911743e+02 7.72130072e-01]	[4.80196075e+02 8.90799072e+02 7.76763976e-01]	[5.08483459e+02 8.54917908e+02 7.47778058e-01]
[464.84573364 249.32875061 0.86132342]	[477.73400879 287.86114502 0.85535377]	[400.74899292 295.65408325 0.8553285 ]	[359.79214478 418.61758423 0.88033229]	[334.0262146 541.94207764 0.87617302]	[544.52624512 277.57751465 0.87321353]	[587.9866333 387.88067627 0.82266265]	[636.71203613 503.39746094 0.83196127]	[518.73706055 521.34545898 0.72230983]	[472.54977417 526.46685791 0.66987193]	[485.46298218 682.98571777 0.83092785]	[500.88226318 849.73400879 0.88406372]	[562.42956543 516.13244629 0.70852703]	[577.78015137 685.40466309 0.80446762]	[572.6574707 713.75866699 0.72500587]	[452.00564575 234.06735229 0.89165056]	[480.23474121 231.45370483 0.91480803]	[4.36595337e+02 2.18672531e+02 4.13658589e-01]	[500.77108765 210.83912659 0.86192608]	[5.67525574e+02 7.80471802e+02 7.67324924e-01]	[5.85448059e+02 7.70143616e+02 6.91877842e-01]	[5.67512512e+02 7.06064331e+02 6.41055226e-01]	[4.93128296e+02 8.95934875e+02 7.76373327e-01]	[4.80187469e+02 8.90818665e+02 7.80127764e-01]	[5.08452240e+02 8.57374817e+02 7.44056344e-01]
[462.35159302 249.29859924 0.87688178]	[477.64642334 287.86029053 0.84392095]	[400.67880249 295.64794922 0.86089957]	[359.76651001 418.64468384 0.89148641]	[333.99459839 541.92047119 0.87334776]	[544.44488525 277.58044434 0.88141263]	[585.60668945 385.35369873 0.83739132]	[636.75469971 503.33572388 0.83530706]	[518.64837646 521.29486084 0.70792669]	[469.9715271 526.41369629 0.67241186]	[485.42370605 682.95245361 0.83441615]	[500.87530518 849.72314453 0.88179338]	[562.3706665 513.58465576 0.7058233 ]	[580.23632812 680.37164307 0.7835843 ]	[567.46276855 703.3840332 0.72631347]	[446.97174072 234.03302002 0.88924181]	[477.73971558 231.44538879 0.89203471]	[4.34050659e+02 2.18611710e+02 3.97528440e-01]	[500.65753174 210.86335754 0.84422243]	[562.45355225 765.08465576 0.7987119 ]	[5.80267395e+02 7.54751831e+02 6.70688450e-01]	[5.64897705e+02 6.88123474e+02 6.26826108e-01]	[4.95606964e+02 8.95928955e+02 7.76221573e-01]	[4.80196198e+02 8.90819031e+02 7.78167009e-01]	[5.08446228e+02 8.57369019e+02 7.43600547e-01]
[462.29052734 246.80686951 0.88148135]	[477.59506226 287.84310913 0.83426791]	[400.64080811 297.99316406 0.85883904]	[359.72396851 418.6940918 0.9027254 ]	[333.99822998 541.93255615 0.87822443]	[544.39489746 277.56954956 0.88463545]	[585.60070801 385.35800171 0.84402525]	[634.24584961 500.85137939 0.83963597]	[518.67010498 521.28826904 0.71209228]	[470.01559448 526.42242432 0.6714412 ]	[485.38830566 682.94158936 0.84057355]	[500.89065552 849.7131958 0.88140702]	[562.37457275 511.08163452 0.70451599]	[580.28424072 675.24945068 0.79326862]	[564.88134766 690.70330811 0.77016222]	[446.9382019 233.98779297 0.88864136]	[477.64859009 231.42784119 0.88259017]	[4.31552734e+02 2.18553711e+02 4.31114465e-01]	[498.24664307 210.88565063 0.84350979]	[562.26574707 749.60595703 0.8150416 ]	[5.67562012e+02 7.44513855e+02 7.18090594e-01]	[5.59815979e+02 6.82911682e+02 6.14599288e-01]	[4.95609375e+02 8.95940125e+02 7.74574041e-01]	[4.80204010e+02 8.90817017e+02 7.72561550e-01]	[5.08460022e+02 8.54935852e+02 7.30193973e-01]
[462.28851318 246.8059845 0.88214993]	[477.59683228 287.84402466 0.83467746]	[400.63922119 295.65167236 0.85873574]	[359.73287964 418.66207886 0.89636254]	[333.98370361 541.91668701 0.8754819 ]	[544.39624023 277.57177734 0.88491446]	[585.60534668 385.36349487 0.83859986]	[636.71502686 500.85910034 0.83989906]	[518.68457031 521.29730225 0.71503478]	[470.04135132 526.43066406 0.66959393]	[485.38134766 682.93280029 0.83944213]	[500.89041138 849.68389893 0.88127035]	[562.38671875 513.57818604 0.70509535]	[580.28759766 675.24914551 0.7929697 ]	[564.87939453 690.69268799 0.76930219]	[446.93865967 233.98890686 0.8889398 ]	[477.64932251 231.43296814 0.88366544]	[431.54879761 218.55476379 0.43225917]	[498.24456787 210.890625 0.84239507]	[562.26312256 749.59387207 0.81863773]	[5.67562378e+02 7.44502319e+02 7.20371962e-01]	[5.59815796e+02 6.82898743e+02 6.12938464e-01]	[4.95608490e+02 8.95933289e+02 7.75597870e-01]	[4.80202271e+02 8.90812622e+02 7.71332622e-01]	[5.08465393e+02 8.54906128e+02 7.33838856e-01]
[462.2755127 246.79318237 0.88446134]	[475.11395264 287.85717773 0.82779461]	[398.24899292 298.02212524 0.8595438 ]	[359.71331787 418.70239258 0.90598661]	[334.00817871 544.31677246 0.87804484]	[544.33062744 277.55429077 0.8864429 ]	[585.60980225 385.3868103 0.83753014]	[636.76348877 500.85498047 0.84345102]	[518.66149902 521.29803467 0.7106725 ]	[469.98709106 526.43450928 0.67029047]	[485.39196777 682.92260742 0.83749139]	[500.88018799 849.66918945 0.8808248 ]	[562.38555908 513.57318115 0.70013475]	[582.72045898 675.24719238 0.80178696]	[564.87200928 688.03106689 0.77939099]	[446.92355347 234.00650024 0.88788062]	[477.61343384 231.43643188 0.87956643]	[431.51519775 218.56565857 0.49377224]	[498.14083862 210.82138062 0.81196272]	[5.57206665e+02 7.39368530e+02 7.35447168e-01]	[5.64928406e+02 7.31685913e+02 7.26289928e-01]	[5.59831360e+02 6.77795105e+02 6.18545532e-01]	[4.95601837e+02 8.95922424e+02 7.75909066e-01]	[4.80197601e+02 8.90802856e+02 7.68504083e-01]	[5.08468536e+02 8.54888977e+02 7.35727012e-01]
[462.20162964 246.79701233 0.8867057 ]	[472.59628296 287.8147583 0.82346582]	[398.20962524 298.02493286 0.86262584]	[359.69891357 418.7350769 0.90448678]	[334.02493286 544.33892822 0.88351548]	[544.29534912 277.51437378 0.88545221]	[585.59417725 385.36605835 0.8427279 ]	[639.28497314 500.87161255 0.8490513 ]	[516.21435547 521.29547119 0.70612401]	[467.44940186 526.41247559 0.67430168]	[485.35787964 682.90429688 0.8319599 ]	[500.87756348 849.63867188 0.87591982]	[562.39471436 513.60687256 0.70347494]	[582.81744385 680.38366699 0.80154085]	[562.47277832 685.44451904 0.72695494]	[444.4180603 233.98051453 0.89534307]	[475.11187744 231.41906738 0.87363714]	[428.92315674 216.13061523 0.48139563]	[495.68014526 208.35345459 0.80038935]	[5.49573303e+02 7.31705566e+02 5.92435360e-01]	[5.62283813e+02 7.29055908e+02 5.86703002e-01]	[5.59774719e+02 6.72684937e+02 5.06746888e-01]	[4.95621918e+02 8.95913696e+02 7.76820600e-01]	[4.80208160e+02 8.90798401e+02 7.65901089e-01]	[5.08462128e+02 8.54858398e+02 7.33390629e-01]
[459.83578491 246.79199219 0.88520688]	[472.51263428 287.85662842 0.82231307]	[398.17764282 298.08462524 0.87010163]	[359.6730957 421.16802979 0.93089086]	[334.05459595 544.36071777 0.89298886]	[541.91571045 277.50180054 0.89704973]	[585.59051514 385.37582397 0.85657692]	[639.33129883 500.79251099 0.84340119]	[516.19885254 521.30615234 0.70647377]	[467.41436768 526.42645264 0.68361831]	[482.95782471 682.98736572 0.83765346]	[500.88928223 849.61462402 0.87313986]	[562.41003418 513.63397217 0.69737315]	[582.83892822 682.92492676 0.81047481]	[5.64859680e+02 6.70133057e+02 4.03773010e-01]	[444.33102417 233.97767639 0.89718068]	[472.57028198 231.38583374 0.85759002]	[426.34765625 218.56767273 0.49287641]	[493.10095215 210.77772522 0.77697712]	[5.62385742e+02 7.03436340e+02 2.99278736e-01]	[5.82882385e+02 6.88114868e+02 2.87694782e-01]	[5.64963135e+02 6.67550659e+02 2.44693473e-01]	[4.95622437e+02 8.95902893e+02 7.75731504e-01]	[4.80212097e+02 8.90786926e+02 7.59589076e-01]	[5.08483032e+02 8.54829590e+02 7.34945774e-01]
[459.77545166 246.76728821 0.88129711]	[469.98510742 287.86849976 0.82244861]	[398.13873291 298.10830688 0.86188287]	[359.67544556 421.15213013 0.92511475]	[336.47488403 544.42138672 0.89507097]	[541.87078857 277.48953247 0.89409137]	[587.97155762 385.32382202 0.85429364]	[641.85095215 500.70285034 0.85019445]	[516.21130371 521.32611084 0.71388984]	[467.44625854 526.44073486 0.68318897]	[482.92437744 682.92169189 0.83945346]	[500.87191772 849.65380859 0.87363905]	[562.41119385 516.13531494 0.70245582]	[582.9241333 682.93414307 0.82814491]	[5.64987061e+02 6.64957886e+02 2.30379924e-01]	[441.875 233.9810791 0.90117621]	[470.00350952 231.37796021 0.85256231]	[423.83374023 218.55992126 0.46018279]	[493.05053711 208.31707764 0.77075922]	[5.70036682e+02 6.85594910e+02 2.02055156e-01]	[5.85444519e+02 6.82928040e+02 2.04658568e-01]	[0. 0. 0.]	[4.95601013e+02 8.95879883e+02 7.74379849e-01]	[4.80188843e+02 8.90781555e+02 7.59762049e-01]	[5.08482239e+02 8.54902100e+02 7.25309551e-01]
[459.74938965 246.7918396 0.88527435]	[467.48910522 287.87588501 0.82323742]	[398.08569336 298.1333313 0.85521179]	[359.67370605 421.25921631 0.92269778]	[336.52416992 544.42468262 0.90621167]	[541.83837891 275.11566162 0.89030474]	[587.98596191 385.29776001 0.85932243]	[641.8805542 498.21838379 0.84168518]	[516.18835449 521.35162354 0.71423352]	[467.40679932 526.47906494 0.68129712]	[482.89361572 682.90545654 0.84281635]	[500.87557983 849.65240479 0.87466723]	[562.41021729 516.15423584 0.70756894]	[582.918396 682.89489746 0.83940345]	[5.67508545e+02 6.64964661e+02 1.84531122e-01]	[441.80419922 233.99720764 0.91232991]	[469.97097778 231.37660217 0.85183048]	[421.35653687 218.54327393 0.50399798]	[493.06246948 208.32830811 0.7737844 ]	[5.72632568e+02 6.85357666e+02 1.61805749e-01]	[5.85465698e+02 6.80357117e+02 1.52576715e-01]	[0. 0. 0.]	[4.95602386e+02 8.95883789e+02 7.78115809e-01]	[4.80189728e+02 8.90782166e+02 7.63049662e-01]	[5.08490326e+02 8.54892456e+02 7.28560805e-01]
[459.74200439 246.822052 0.88539612]	[467.42773438 287.8571167 0.82890064]	[398.06231689 298.14767456 0.85170162]	[359.70513916 421.24279785 0.91862273]	[336.57421875 544.37860107 0.92111641]	[541.79083252 275.08172607 0.8889249 ]	[587.98052979 382.78881836 0.87345046]	[641.92834473 498.15551758 0.8340255 ]	[516.19293213 521.34320068 0.71345627]	[467.42977905 526.4710083 0.68145347]	[482.91217041 682.96459961 0.84256375]	[500.87356567 849.62536621 0.87237346]	[562.40600586 516.13775635 0.7048775 ]	[582.90576172 680.38330078 0.83005118]	[5.75179626e+02 6.57318176e+02 1.18153140e-01]	[441.77389526 234.01464844 0.91496927]	[469.96081543 231.36669922 0.85045481]	[421.31713867 218.53507996 0.54474926]	[490.56332397 208.27415466 0.76308465]	[5.77719299e+02 6.77817566e+02 1.15521431e-01]	[5.90563721e+02 6.72675110e+02 1.02820866e-01]	[0. 0. 0.]	[4.93139313e+02 8.95889526e+02 7.73468614e-01]	[4.80189117e+02 8.90775146e+02 7.57217586e-01]	[5.08485962e+02 8.54865173e+02 7.29956865e-01]
[459.66714478 249.38063049 0.88542014]	[464.93002319 290.36505127 0.83995962]	[395.63040161 298.22042847 0.83564401]	[359.74508667 421.30426025 0.89896852]	[339.04486084 544.31732178 0.92587954]	[541.73718262 275.05859375 0.88154578]	[585.60449219 382.73065186 0.88099343]	[644.36077881 495.61257935 0.82786047]	[516.20599365 521.34515381 0.71368748]	[467.41220093 526.50164795 0.67214793]	[485.39648438 685.42468262 0.84915245]	[500.87649536 849.66760254 0.87425101]	[562.41503906 513.63153076 0.70339805]	[582.86199951 677.78967285 0.8145628 ]	[5.75148193e+02 6.49573425e+02 1.16455495e-01]	[439.31982422 234.07342529 0.93757629]	[467.4475708 231.42726135 0.86919832]	[421.22888184 218.60998535 0.57462949]	[488.03033447 208.24790955 0.7688784 ]	[5.75201904e+02 6.72698242e+02 1.12050466e-01]	[5.88088928e+02 6.70116150e+02 9.84362662e-02]	[0. 0. 0.]	[4.95649261e+02 8.95891724e+02 7.84954488e-01]	[4.80210114e+02 8.90789612e+02 7.68641114e-01]	[5.08482971e+02 8.54922363e+02 7.14593768e-01]
[459.63565063 249.39283752 0.877554 ]	[464.91983032 290.36520386 0.84033072]	[395.634552 298.23464966 0.8355428 ]	[359.73532104 421.35476685 0.89287257]	[339.06967163 544.38018799 0.92268652]	[541.73138428 275.04574585 0.87993336]	[585.58862305 382.72647095 0.88454056]	[644.37249756 495.59613037 0.83284569]	[518.6574707 521.38037109 0.71770293]	[467.4552002 528.99731445 0.66776276]	[485.41101074 685.44787598 0.84824622]	[500.89254761 849.67913818 0.87837678]	[562.44934082 516.128479 0.70175493]	[582.85681152 677.76721191 0.8128199 ]	[5.72647461e+02 6.49552734e+02 1.28277302e-01]	[439.29376221 234.08050537 0.94092858]	[467.41809082 231.44487 0.87243652]	[421.21871948 218.60275269 0.59609514]	[487.98995972 205.77828979 0.76307672]	[5.75213745e+02 6.72680908e+02 1.30427942e-01]	[5.88040710e+02 6.70117615e+02 1.18403241e-01]	[0. 0. 0.]	[4.95653473e+02 8.95884277e+02 7.93091834e-01]	[4.80211731e+02 8.90779724e+02 7.78545797e-01]	[5.08491699e+02 8.54921509e+02 7.26165414e-01]
[459.6239624 251.83241272 0.88120151]	[464.90274048 290.38299561 0.84535813]	[395.62472534 298.24597168 0.83413988]	[359.75994873 421.32241821 0.89387596]	[339.1229248 544.42840576 0.91473228]	[541.72790527 275.04656982 0.88031077]	[585.57861328 382.77511597 0.8837797 ]	[644.40490723 495.65423584 0.84292829]	[518.69238281 523.81958008 0.72207636]	[467.49887085 529.02252197 0.66276169]	[485.44509888 685.45507812 0.84233487]	[500.89517212 849.69354248 0.87852144]	[562.45526123 516.15539551 0.70559961]	[582.83355713 677.77471924 0.80417383]	[5.72660339e+02 6.47108093e+02 1.26432508e-01]	[439.27908325 236.43319702 0.94010049]	[467.39321899 233.8270874 0.87740535]	[421.19946289 218.61473083 0.62128448]	[487.9263916 205.76799011 0.76318586]	[5.75194519e+02 6.72668396e+02 1.26083285e-01]	[5.88054199e+02 6.70098572e+02 1.15332007e-01]	[0. 0. 0.]	[4.95664246e+02 8.95878113e+02 7.96048164e-01]	[4.80219574e+02 8.90774658e+02 7.82822132e-01]	[5.08488586e+02 8.54935791e+02 7.27156162e-01]
[459.62954712 251.85154724 0.88468653]	[464.881073 290.39007568 0.8495869 ]	[395.61917114 298.24978638 0.8333689 ]	[359.76611328 421.31256104 0.89271045]	[339.12969971 544.42114258 0.91748601]	[541.71032715 275.04788208 0.87899554]	[585.5423584 382.76913452 0.89179087]	[644.35906982 495.68103027 0.84085971]	[518.69360352 523.81530762 0.72309023]	[467.49118042 529.0135498 0.66415429]	[485.42526245 685.46252441 0.84137571]	[500.88998413 849.70159912 0.87697506]	[562.46160889 516.15240479 0.70461637]	[582.82562256 677.80963135 0.80267453]	[5.72589417e+02 6.49596924e+02 1.25455841e-01]	[439.29193115 236.45735168 0.93824679]	[467.39376831 233.84759521 0.8779968 ]	[421.20742798 218.63262939 0.6286633 ]	[487.92941284 205.72187805 0.76759303]	[5.72619507e+02 6.72692139e+02 1.13843933e-01]	[5.88022400e+02 6.70131531e+02 1.05042659e-01]	[0. 0. 0.]	[4.95667175e+02 8.95876343e+02 7.99035132e-01]	[4.80220551e+02 8.90774414e+02 7.85592318e-01]	[5.08487000e+02 8.57379150e+02 7.23412454e-01]
[459.63638306 251.87704468 0.88691479]	[464.88601685 290.39105225 0.84837103]	[395.62942505 298.24572754 0.83524376]	[359.76251221 421.30941772 0.89425707]	[339.13980103 544.43725586 0.91313487]	[541.70800781 275.05239868 0.87879395]	[585.51306152 382.74395752 0.89788079]	[644.32696533 498.15908813 0.84431767]	[518.68878174 523.82427979 0.72147012]	[467.49661255 529.02044678 0.66259885]	[485.39959717 685.43792725 0.84224784]	[500.89413452 849.69793701 0.88029474]	[562.45513916 516.16467285 0.70435834]	[582.81201172 680.31256104 0.79973024]	[5.72611389e+02 6.49631531e+02 1.37182578e-01]	[439.30322266 236.48806763 0.93276089]	[467.39736938 233.87265015 0.87790322]	[421.21075439 218.66708374 0.64760989]	[487.94674683 203.22525024 0.76674318]	[5.72602905e+02 6.75219910e+02 1.03273951e-01]	[5.88039612e+02 6.70143372e+02 1.02701612e-01]	[0. 0. 0.]	[4.95678894e+02 8.95882935e+02 7.99214900e-01]	[4.80233459e+02 8.90779968e+02 7.85864592e-01]	[5.08483826e+02 8.54928650e+02 7.29349911e-01]
[459.64498901 251.89056396 0.88667649]	[464.90863037 290.37536621 0.84442437]	[395.64309692 298.23974609 0.83695018]	[359.76315308 421.30825806 0.89513874]	[339.12985229 544.39208984 0.92266178]	[541.72210693 275.04019165 0.88051689]	[585.51324463 382.79067993 0.89466888]	[641.93286133 498.26168823 0.85531926]	[518.68939209 523.82110596 0.72087097]	[469.98101807 529.02545166 0.66073203]	[485.39315796 685.42315674 0.8418749 ]	[500.88894653 849.68841553 0.88218331]	[562.44122314 516.16485596 0.70512331]	[582.79034424 680.34228516 0.7933833 ]	[5.72651062e+02 6.49659363e+02 1.38155416e-01]	[439.31768799 236.50372314 0.92997962]	[467.41607666 233.89880371 0.87976444]	[421.23202515 221.12936401 0.63365072]	[487.98544312 205.71594238 0.76050323]	[5.72624817e+02 6.75207642e+02 1.05256595e-01]	[5.88069153e+02 6.70133057e+02 1.06364004e-01]	[0. 0. 0.]	[4.95665344e+02 8.95876221e+02 8.03934872e-01]	[4.80220062e+02 8.90771545e+02 7.91075706e-01]	[5.08480286e+02 8.54926453e+02 7.32227266e-01]
[459.65036011 251.88291931 0.88816214]	[464.90817261 290.37884521 0.84441572]	[395.64419556 298.23898315 0.83701366]	[359.75637817 421.33132935 0.89336014]	[339.12588501 544.39221191 0.92313904]	[541.71838379 275.04443359 0.88018763]	[585.50830078 382.7741394 0.89777732]	[641.93078613 498.25991821 0.85444796]	[518.68847656 523.81756592 0.72103 ]	[469.9777832 529.01727295 0.66177261]	[485.39486694 685.41217041 0.84051526]	[500.88845825 849.67974854 0.88224983]	[562.44012451 516.16070557 0.7047025 ]	[582.79351807 680.3470459 0.79564649]	[5.72614014e+02 6.52125427e+02 1.41725764e-01]	[439.31774902 236.49964905 0.92978805]	[467.42218018 233.88357544 0.87725598]	[421.2298584 221.13407898 0.64118987]	[487.97927856 205.71096802 0.76098096]	[5.72621277e+02 6.75243042e+02 1.06967941e-01]	[5.88064636e+02 6.70156433e+02 1.09533414e-01]	[0. 0. 0.]	[4.95666473e+02 8.95880615e+02 8.04250300e-01]	[4.80220703e+02 8.90773254e+02 7.91230023e-01]	[5.08480499e+02 8.54911926e+02 7.32767642e-01]
[459.62341309 251.88305664 0.8787384 ]	[464.91702271 290.3671875 0.84216058]	[395.64172363 298.22943115 0.83845872]	[359.75894165 421.27432251 0.90292829]	[339.08807373 544.34338379 0.92477995]	[541.72918701 275.03881836 0.88175893]	[585.48571777 382.76702881 0.9007383 ]	[641.88793945 500.67984009 0.8534922 ]	[518.68511963 523.8125 0.72067773]	[469.9744873 529.00274658 0.66363037]	[485.35794067 685.39447021 0.84237194]	[500.87713623 849.66394043 0.88289362]	[562.43621826 516.16082764 0.70502388]	[582.79431152 680.41772461 0.81094193]	[5.67496765e+02 6.57298340e+02 1.48191988e-01]	[439.30004883 236.48260498 0.93075025]	[467.41442871 233.89476013 0.87826121]	[421.22198486 218.67645264 0.60533869]	[490.48965454 205.73152161 0.7656551 ]	[5.67586121e+02 6.77846741e+02 1.21173911e-01]	[5.85483093e+02 6.72681152e+02 1.18020453e-01]	[0. 0. 0.]	[4.95631866e+02 8.95880493e+02 8.00536990e-01]	[4.80198944e+02 8.90770508e+02 7.87672758e-01]	[5.08475159e+02 8.54893188e+02 7.25352228e-01]
[459.65124512 251.90962219 0.88641369]	[464.92047119 290.36206055 0.84230065]	[395.63900757 298.22506714 0.83842301]	[359.75708008 421.25494385 0.90386146]	[339.04971313 544.31292725 0.92434841]	[541.73510742 275.04522705 0.88406146]	[585.47137451 382.76092529 0.90242136]	[641.81402588 500.66448975 0.84428632]	[518.64782715 521.37310791 0.71766889]	[467.4598999 526.5012207 0.67102796]	[482.95587158 685.37548828 0.84385872]	[500.87823486 849.67053223 0.88302553]	[562.42321777 516.1348877 0.7023561 ]	[582.74438477 682.89501953 0.80529803]	[5.67480408e+02 6.57294922e+02 1.25706106e-01]	[441.67877197 236.51086426 0.93330771]	[467.44204712 233.91339111 0.88184738]	[421.25201416 221.16575623 0.60160345]	[490.49853516 205.7277832 0.77680969]	[5.65096130e+02 6.82905273e+02 1.21579573e-01]	[5.85399170e+02 6.77792419e+02 1.05927110e-01]	[0. 0. 0.]	[4.95629486e+02 8.95884277e+02 8.00648451e-01]	[4.80201050e+02 8.90773071e+02 7.88064241e-01]	[5.08477051e+02 8.54899231e+02 7.22582936e-01]
[459.70785522 251.91938782 0.90596294]	[464.9203186 290.35983276 0.84184611]	[395.64660645 298.21920776 0.83952135]	[359.7298584 421.25384521 0.91133499]	[336.66189575 544.34246826 0.92273039]	[541.72528076 275.03933716 0.88136631]	[585.45758057 382.74725342 0.90804839]	[639.33612061 500.69195557 0.84192461]	[516.21368408 521.37567139 0.71597886]	[467.45581055 526.51794434 0.67062986]	[482.95593262 682.97015381 0.84278154]	[500.88201904 849.64453125 0.87872869]	[562.40234375 516.15075684 0.70236534]	[582.75958252 682.9697876 0.81297404]	[5.64906067e+02 6.62428040e+02 1.37334362e-01]	[441.7147522 236.55030823 0.9297241 ]	[469.95758057 233.91825867 0.87733358]	[421.2220459 221.17913818 0.65809035]	[490.53665161 205.72250366 0.76508522]	[5.65014038e+02 6.85472229e+02 1.46656528e-01]	[5.82933655e+02 6.82874878e+02 1.21527433e-01]	[0. 0. 0.]	[4.95634430e+02 8.95886719e+02 7.95754194e-01]	[4.80201843e+02 8.90775879e+02 7.81539679e-01]	[5.08488098e+02 8.54865784e+02 7.24486113e-01]
[459.74127197 251.93052673 0.91743714]	[464.93621826 290.35583496 0.84002447]	[398.02767944 298.21328735 0.84059834]	[359.71240234 421.25152588 0.91609561]	[336.59829712 544.32989502 0.92379165]	[541.73431396 275.04260254 0.88337302]	[585.46661377 382.7819519 0.90011805]	[636.80072021 500.68121338 0.83482438]	[516.171875 521.37231445 0.7127924 ]	[467.42071533 526.51904297 0.67248058]	[482.94955444 682.97662354 0.84229219]	[500.88449097 849.66168213 0.87882388]	[562.37780762 516.14624023 0.69828951]	[582.73937988 685.40582275 0.79393303]	[5.65025940e+02 6.62412048e+02 1.38516113e-01]	[441.75350952 236.56718445 0.92821127]	[469.98693848 233.93531799 0.88056016]	[421.26452637 223.68188477 0.64693761]	[490.5652771 208.2539978 0.76155609]	[5.67470886e+02 6.85491394e+02 1.33777797e-01]	[5.85433777e+02 6.82874329e+02 1.25689879e-01]	[0. 0. 0.]	[4.95646362e+02 8.95883484e+02 7.96434760e-01]	[4.80204712e+02 8.90776855e+02 7.81740606e-01]	[5.08496124e+02 8.54898254e+02 7.21669674e-01]
[459.84265137 251.94277954 0.92785925]	[464.9367981 290.35400391 0.84017545]	[398.03488159 298.1937561 0.84722328]	[359.67489624 418.7923584 0.92380023]	[336.54638672 544.42388916 0.90749973]	[541.7388916 275.05700684 0.88638943]	[585.42004395 382.78106689 0.90296066]	[636.71026611 500.7350769 0.83573925]	[516.16998291 523.81079102 0.71240705]	[467.41827393 528.9942627 0.67393202]	[482.94854736 682.97827148 0.84143299]	[500.88671875 849.64532471 0.87407893]	[562.38140869 516.18383789 0.69992232]	[580.33850098 685.48791504 0.79199672]	[5.65001343e+02 6.62423279e+02 1.04746155e-01]	[441.84960938 236.59857178 0.92255801]	[472.55847168 233.92826843 0.88363564]	[421.31295776 223.70098877 0.65496671]	[490.56231689 208.27850342 0.76187474]	[5.65108276e+02 6.85581848e+02 1.19927704e-01]	[5.85459717e+02 6.82971069e+02 1.08518355e-01]	[0. 0. 0.]	[4.95644531e+02 8.95888550e+02 7.96390295e-01]	[4.80202301e+02 8.90775757e+02 7.79400826e-01]	[5.08505890e+02 8.54875244e+02 7.20198929e-01]
[459.85754395 251.92115784 0.93071967]	[464.96713257 290.37588501 0.83927798]	[398.05767822 298.1831665 0.85063511]	[359.58566284 421.19354248 0.93068248]	[334.01467896 544.41162109 0.8863371 ]	[541.76348877 275.0953064 0.89259648]	[585.3961792 385.30480957 0.89384985]	[634.18884277 500.88092041 0.84042668]	[516.14581299 523.8359375 0.70719784]	[467.39648438 529.02398682 0.6735633 ]	[482.93704224 685.37384033 0.84722275]	[500.89080811 849.68603516 0.88190806]	[562.3795166 518.6763916 0.70437676]	[575.22052002 685.42565918 0.76710236]	[5.62403137e+02 6.62430359e+02 2.11823449e-01]	[441.89321899 236.57583618 0.91526997]	[472.56988525 233.93112183 0.88460827]	[421.34622192 221.16375732 0.62068963]	[493.04159546 210.78225708 0.76706564]	[5.64923767e+02 6.88159729e+02 2.42373466e-01]	[5.82925598e+02 6.85503540e+02 2.51699120e-01]	[0. 0. 0.]	[4.95625153e+02 8.95884644e+02 7.95819104e-01]	[4.80193451e+02 8.90777100e+02 7.82816648e-01]	[5.08502869e+02 8.54925415e+02 7.22447217e-01]
[462.21853638 251.91474915 0.9341048 ]	[467.39306641 290.37338257 0.83804142]	[398.07626343 298.16918945 0.85683054]	[357.22024536 421.16595459 0.93446118]	[331.48083496 544.41772461 0.87189054]	[541.77001953 275.08782959 0.89433086]	[585.35540771 385.30822754 0.8923654 ]	[631.67614746 500.83370972 0.85011798]	[516.11248779 523.88049316 0.70369589]	[464.92254639 529.06097412 0.67557937]	[482.92855835 685.40386963 0.8566162 ]	[500.89099121 849.63232422 0.87876534]	[562.39196777 518.72509766 0.7130754 ]	[572.65057373 685.45611572 0.77780163]	[5.62393921e+02 6.59867615e+02 2.29845583e-01]	[444.31887817 236.56967163 0.90764779]	[475.10449219 233.91523743 0.88658893]	[421.41012573 221.1242981 0.61347586]	[493.08255005 208.35348511 0.76627344]	[5.64929810e+02 6.88156982e+02 2.21583068e-01]	[5.82942200e+02 6.85443970e+02 2.35310107e-01]	[0. 0. 0.]	[4.95622101e+02 8.95882080e+02 7.91958153e-01]	[4.80197357e+02 8.90768921e+02 7.79478848e-01]	[5.08515045e+02 8.54856140e+02 7.27490664e-01]
[462.23834229 251.88418579 0.92432964]	[467.43069458 290.34817505 0.83328289]	[398.10745239 298.14352417 0.86167115]	[357.21307373 421.14367676 0.93191212]	[326.34036255 544.29992676 0.86343491]	[541.7755127 275.09320068 0.89605421]	[585.35144043 385.37017822 0.8861689 ]	[631.6529541 500.89068604 0.84724861]	[513.59197998 523.86694336 0.70110899]	[464.87670898 529.06195068 0.67826903]	[482.91674805 685.43450928 0.85973275]	[500.88873291 849.61474609 0.87506104]	[562.32763672 518.70611572 0.70239967]	[572.63146973 685.496521 0.77979672]	[5.62396240e+02 6.64970276e+02 2.37217888e-01]	[444.3732605 236.53742981 0.90156841]	[475.13473511 233.90841675 0.88973945]	[423.83428955 218.62927246 0.619609 ]	[493.04211426 210.78056335 0.7537083 ]	[5.64915100e+02 6.88144592e+02 1.79740518e-01]	[5.82996887e+02 6.85491516e+02 1.96215793e-01]	[0. 0. 0.]	[4.95628601e+02 8.95881775e+02 7.91114509e-01]	[4.80201630e+02 8.90766968e+02 7.75887072e-01]	[5.08510162e+02 8.54833679e+02 7.21143067e-01]
[462.24630737 251.83834839 0.91221964]	[467.44320679 287.87408447 0.83123565]	[398.11962891 298.1159668 0.86689281]	[357.20245361 418.74804688 0.93547547]	[323.75500488 541.78375244 0.86249477]	[541.78283691 275.0880127 0.89609218]	[585.34857178 385.38494873 0.88389951]	[631.63043213 503.24905396 0.85219771]	[513.59216309 523.88696289 0.69799924]	[464.90023804 531.565979 0.67447525]	[482.92474365 685.47424316 0.86202645]	[500.89291382 849.61901855 0.87649637]	[562.31793213 518.71618652 0.69982851]	[570.08355713 685.50213623 0.79143912]	[5.62279297e+02 6.67547363e+02 2.54595220e-01]	[444.38897705 236.4954834 0.90119278]	[475.15014648 233.87986755 0.88955152]	[423.8968811 218.63653564 0.60031909]	[493.06854248 208.3433075 0.75874037]	[5.62411011e+02 6.93246521e+02 1.64921522e-01]	[5.82816467e+02 6.88042480e+02 1.55008420e-01]	[5.64890137e+02 6.72685730e+02 1.69738278e-01]	[4.95619354e+02 8.95885742e+02 7.89165139e-01]	[4.80197235e+02 8.90768311e+02 7.73450434e-01]	[5.08518555e+02 8.54843079e+02 7.17622459e-01]
[462.25701904 251.82810974 0.90533406]	[467.42282104 287.85232544 0.83586752]	[398.11062622 298.10391235 0.8676998 ]	[357.18786621 418.69610596 0.93078268]	[321.24026489 541.74499512 0.86851549]	[541.77410889 275.08898926 0.89813644]	[585.34326172 387.86309814 0.88345611]	[631.59320068 503.28616333 0.85248846]	[513.56048584 523.88580322 0.69563079]	[464.88204956 531.55975342 0.67433792]	[482.9012146 685.52642822 0.86405265]	[500.87985229 849.60559082 0.87353253]	[562.29058838 518.70965576 0.69453758]	[570.05706787 685.54302979 0.78933835]	[5.62273499e+02 6.72688599e+02 3.06415409e-01]	[444.4145813 236.47610474 0.89907455]	[475.16741943 233.88154602 0.89507186]	[426.39901733 218.64089966 0.55605227]	[493.09283447 208.34300232 0.76482242]	[5.57193726e+02 7.29068298e+02 2.21915781e-01]	[5.62416138e+02 7.24033569e+02 2.15793550e-01]	[5.62349487e+02 6.72698792e+02 2.22194850e-01]	[4.93137665e+02 8.95895203e+02 7.81042099e-01]	[4.80188354e+02 8.90767822e+02 7.66772389e-01]	[5.0849588e+02 8.5482959e+02 7.1895951e-01]
[462.2532959 251.83744812 0.91216302]	[467.42059326 287.83999634 0.83814716]	[398.10992432 298.08843994 0.87101769]	[357.17929077 418.69692993 0.93732125]	[321.21051025 541.71398926 0.86787128]	[541.77069092 275.08401489 0.89934087]	[585.33917236 387.8609314 0.88420463]	[629.1607666 503.27215576 0.85777515]	[511.0597229 523.8805542 0.700221 ]	[464.85153198 531.55541992 0.67947394]	[482.87432861 685.45141602 0.86227131]	[500.85272217 849.63433838 0.87161362]	[562.25982666 518.70874023 0.6969859 ]	[570.08563232 685.54449463 0.78021646]	[5.62359436e+02 6.75234741e+02 3.61685574e-01]	[444.43023682 236.47273254 0.89826232]	[475.1690979 233.90156555 0.89854419]	[426.39697266 218.55081177 0.59363252]	[493.09414673 210.80618286 0.77162564]	[5.54704834e+02 7.26630859e+02 2.85052270e-01]	[5.62395691e+02 7.24000671e+02 2.74237305e-01]	[5.62379822e+02 6.72643372e+02 2.59436995e-01]	[4.93100372e+02 8.95881348e+02 7.75590718e-01]	[4.80168396e+02 8.90763855e+02 7.58803129e-01]	[5.08460449e+02 8.54892700e+02 7.11492300e-01]
[462.24938965 251.84690857 0.91456258]	[467.42379761 287.82977295 0.83618641]	[398.11862183 298.07595825 0.87130147]	[357.1729126 418.71136475 0.94040573]	[321.19754028 541.71447754 0.86970657]	[541.76989746 275.08312988 0.89740157]	[583.00170898 385.38510132 0.8873862 ]	[629.15551758 503.26998901 0.85834891]	[511.0151062 523.89172363 0.70321512]	[462.44152832 531.55828857 0.68271816]	[482.84243774 685.44946289 0.86100066]	[500.85327148 849.64892578 0.87554622]	[562.23364258 518.72924805 0.69370025]	[570.02471924 685.49981689 0.77565706]	[5.62440857e+02 6.72707397e+02 3.84485483e-01]	[444.43533325 236.46911621 0.89670515]	[477.60061646 233.90788269 0.89993984]	[426.43814087 218.5403595 0.59531039]	[495.58901978 210.82322693 0.77227306]	[5.57273193e+02 7.26555908e+02 2.75335789e-01]	[5.62449280e+02 7.23938171e+02 2.64440119e-01]	[5.64884705e+02 6.70072998e+02 2.72536516e-01]	[4.93106964e+02 8.95879395e+02 7.81851232e-01]	[4.80174896e+02 8.90764221e+02 7.68840075e-01]	[5.08458496e+02 8.54903809e+02 7.13186741e-01]
[462.24865723 251.8460083 0.91446471]	[467.42730713 287.83065796 0.83572346]	[398.12057495 298.0776062 0.87112963]	[357.17224121 418.71481323 0.94092435]	[321.20050049 541.72052002 0.8706547 ]	[541.77130127 275.08358765 0.89711666]	[583.00445557 385.39041138 0.88599443]	[629.1550293 503.2668457 0.8581726]	[511.01028442 523.88970947 0.70270938]	[462.4375 531.56158447 0.68277371]	[482.8420105 685.44262695 0.86022502]	[500.85540771 849.64758301 0.87509912]	[562.23205566 518.72375488 0.69252801]	[570.02844238 685.49890137 0.7741586 ]	[5.62435181e+02 6.72691040e+02 3.75671715e-01]	[444.43707275 236.467453 0.89576846]	[477.59921265 233.90936279 0.90026587]	[426.43563843 218.53959656 0.59740043]	[495.59371948 210.83129883 0.77396888]	[5.59748108e+02 7.23961914e+02 2.53211409e-01]	[5.64903870e+02 7.18823059e+02 2.37957492e-01]	[5.64887207e+02 6.70084412e+02 2.62763470e-01]	[4.93101898e+02 8.95877563e+02 7.80973315e-01]	[4.80172119e+02 8.90762146e+02 7.67455459e-01]	[5.08463776e+02 8.54902039e+02 7.15078950e-01]
[462.25317383 251.84501648 0.91628516]	[467.43545532 287.8364563 0.83424366]	[398.12628174 298.07977295 0.87423366]	[357.18078613 418.69525146 0.93624854]	[321.19851685 541.73266602 0.8727091 ]	[541.77215576 275.08428955 0.89919597]	[585.33282471 385.3973999 0.88902414]	[631.6182251 503.24908447 0.85555953]	[508.54779053 523.87457275 0.70433819]	[462.43240356 531.55603027 0.68312103]	[482.85635376 685.46472168 0.85920185]	[500.86495972 849.64984131 0.8765589 ]	[562.21740723 518.71954346 0.69279253]	[570.03460693 685.46856689 0.76507604]	[5.64860046e+02 6.72678406e+02 3.91126424e-01]	[444.43609619 236.46922302 0.89772254]	[477.60803223 233.91049194 0.9025085 ]	[426.43496704 218.53105164 0.59668171]	[495.59735107 210.83804321 0.7756995 ]	[5.57221130e+02 7.29163696e+02 3.51662576e-01]	[5.62436157e+02 7.26523071e+02 3.47481221e-01]	[5.64913147e+02 6.67561584e+02 2.64446497e-01]	[4.93121216e+02 8.95889832e+02 7.80029774e-01]	[4.80184845e+02 8.90769592e+02 7.69475698e-01]	[5.08469452e+02 8.54900391e+02 7.17043042e-01]
[462.25598145 251.87739563 0.92421287]	[467.43374634 287.8454895 0.83491051]	[398.12875366 298.07739258 0.87506086]	[357.18341064 418.72094727 0.93613029]	[321.20501709 541.71862793 0.86938369]	[541.7769165 275.09182739 0.89797509]	[585.35040283 387.86846924 0.88694251]	[631.59259033 500.86398315 0.86191905]	[508.52679443 523.86346436 0.70571417]	[462.3934021 531.54040527 0.68576056]	[482.87045288 685.52832031 0.85854435]	[500.86221313 849.67401123 0.87552446]	[559.84399414 518.69769287 0.6907866 ]	[570.01757812 685.48114014 0.75808299]	[5.64867981e+02 6.75241028e+02 4.37930942e-01]	[444.43701172 236.49571228 0.89859223]	[477.61450195 233.92980957 0.90670037]	[426.41424561 218.53079224 0.60570258]	[495.59567261 210.8608551 0.77459013]	[5.54698486e+02 7.31691406e+02 3.64445597e-01]	[5.62378296e+02 7.26652466e+02 3.70965421e-01]	[5.64881897e+02 6.70102295e+02 3.05879563e-01]	[4.93138458e+02 8.95869690e+02 7.84163117e-01]	[4.80193176e+02 8.90756470e+02 7.71974564e-01]	[5.08461975e+02 8.54933838e+02 7.10609734e-01]
[462.25021362 251.91571045 0.93220139]	[467.45968628 290.3465271 0.83390719]	[398.13574219 298.09222412 0.87406242]	[357.19921875 418.73165894 0.93863952]	[321.24856567 541.76367188 0.87094355]	[541.8079834 277.4822998 0.89907402]	[585.35565186 387.8727417 0.88855821]	[631.64990234 503.24588013 0.85502434]	[508.48901367 523.86999512 0.70939076]	[462.35223389 531.54241943 0.68710738]	[482.85760498 685.58361816 0.85774255]	[500.86669922 849.67675781 0.87802494]	[559.81890869 518.71044922 0.68796384]	[567.5368042 685.54620361 0.74859875]	[5.64882507e+02 6.77812805e+02 4.44866747e-01]	[444.43600464 236.53952026 0.89671457]	[477.60946655 233.97071838 0.91106188]	[426.39822388 218.60009766 0.6141209 ]	[495.63708496 210.86097717 0.78916997]	[5.57173889e+02 7.31724182e+02 3.91896218e-01]	[5.62403870e+02 7.29052551e+02 4.07184869e-01]	[5.64862061e+02 6.72670959e+02 3.21398020e-01]	[4.95603973e+02 8.95863831e+02 7.88289964e-01]	[4.80197632e+02 8.90760742e+02 7.75834680e-01]	[5.08470306e+02 8.54931580e+02 7.10641026e-01]
[462.24887085 251.94488525 0.93081808]	[467.46621704 290.4397583 0.84391326]	[398.12545776 298.13839722 0.87052745]	[357.21777344 421.15914917 0.93764579]	[323.72650146 541.75244141 0.8602972 ]	[541.82629395 277.54446411 0.90517884]	[585.37628174 387.88824463 0.88900054]	[631.67376709 503.26635742 0.85858148]	[508.46075439 523.87854004 0.7100085 ]	[462.31613159 529.05914307 0.68474561]	[482.81304932 685.51654053 0.861287 ]	[500.86090088 849.68640137 0.87679428]	[559.77545166 518.71368408 0.68642914]	[567.46411133 685.49023438 0.75941765]	[5.64873413e+02 6.85435364e+02 5.90134144e-01]	[444.42108154 236.5614624 0.89743757]	[477.6114502 233.987854 0.91567683]	[426.34481812 218.64146423 0.63731879]	[495.69042969 210.8863678 0.80017745]	[5.57182312e+02 7.34301331e+02 4.97345120e-01]	[5.62434204e+02 7.29165649e+02 5.30802369e-01]	[5.62355164e+02 6.77760864e+02 4.45749819e-01]	[4.95601929e+02 8.95869446e+02 7.86690712e-01]	[4.80191650e+02 8.90769043e+02 7.73866475e-01]	[5.08471161e+02 8.57364502e+02 7.09588706e-01]
[462.28463745 254.37654114 0.93863046]	[469.99554443 292.98980713 0.85629648]	[398.16567993 298.20651245 0.85721737]	[359.61108398 421.18435669 0.93430012]	[328.86886597 544.36071777 0.85601032]	[541.86859131 277.65609741 0.88444328]	[585.44763184 390.49969482 0.8767693 ]	[634.23632812 503.41897583 0.83464265]	[506.01544189 523.94000244 0.7140882 ]	[462.3260498 534.11322021 0.6875909 ]	[482.74551392 685.46868896 0.86024559]	[500.86328125 849.66363525 0.87288129]	[559.7210083 521.25671387 0.69130397]	[565.01934814 685.46612549 0.75609183]	[5.64844177e+02 6.90648315e+02 6.13737524e-01]	[444.4430542 236.63432312 0.89105123]	[477.6427002 234.05938721 0.93015343]	[428.91003418 223.72819519 0.60076153]	[498.13430786 213.3604126 0.81095153]	[5.57245361e+02 7.41987183e+02 5.93803823e-01]	[5.64944641e+02 7.34249146e+02 5.77168405e-01]	[5.62339111e+02 6.85434387e+02 5.32364726e-01]	[4.95600555e+02 8.95880737e+02 7.87348688e-01]	[4.80190643e+02 8.90773071e+02 7.73568749e-01]	[5.08477570e+02 8.54887146e+02 7.09344149e-01]
[462.31802368 254.41796875 0.93873703]	[470.01348877 295.44009399 0.86890697]	[398.15158081 300.6763916 0.84282607]	[359.63873291 421.25390625 0.92071527]	[331.41329956 544.42181396 0.85968888]	[541.89215088 277.68740845 0.87606972]	[585.47521973 392.98431396 0.87126082]	[636.74249268 503.47366333 0.82884246]	[506.00363159 523.91540527 0.71862781]	[462.30252075 531.61627197 0.68979907]	[482.73580933 685.49127197 0.86243433]	[500.85543823 849.69299316 0.87118632]	[559.70153809 521.21582031 0.68828177]	[564.94415283 685.40942383 0.76155239]	[5.64815308e+02 6.90696777e+02 6.29403830e-01]	[446.89489746 236.67739868 0.87508661]	[477.68164062 236.42723083 0.93613011]	[428.92575073 226.2537384 0.66097045]	[498.18496704 213.44975281 0.8294782 ]	[5.52127747e+02 7.44489502e+02 6.20165586e-01]	[5.64869385e+02 7.36803955e+02 5.98872781e-01]	[5.62334229e+02 6.85450928e+02 5.47411621e-01]	[4.93136414e+02 8.95895569e+02 7.83924639e-01]	[4.80183746e+02 8.90781921e+02 7.73009479e-01]	[5.08471893e+02 8.54921997e+02 7.06566453e-01]
[462.30368042 254.47233582 0.94436431]	[470.01382446 295.4888916 0.8840673 ]	[398.17562866 300.71554565 0.84449339]	[359.6628418 421.33135986 0.90937293]	[331.47723389 544.46905518 0.86269915]	[541.9029541 280.11260986 0.87029904]	[585.47460938 393.02764893 0.86884642]	[636.74481201 503.48873901 0.82316917]	[505.98727417 523.9274292 0.71726871]	[462.30426025 534.10992432 0.68755507]	[482.71377563 685.39385986 0.85198045]	[500.86221313 849.70501709 0.87293565]	[557.26171875 521.23864746 0.68191695]	[564.8770752 685.42211914 0.75497103]	[5.62456787e+02 6.93211060e+02 6.31195664e-01]	[446.88369751 239.06987 0.87231767]	[477.68624878 236.49822998 0.93860352]	[428.94903564 226.25331116 0.65462232]	[498.18304443 215.9145813 0.84665948]	[5.52073120e+02 7.47080811e+02 6.63969636e-01]	[5.64853149e+02 7.41979553e+02 6.21210575e-01]	[5.62300598e+02 6.85477295e+02 5.49720049e-01]	[4.95609406e+02 8.95893921e+02 7.85693705e-01]	[4.80204803e+02 8.90783447e+02 7.74123013e-01]	[5.08481689e+02 8.54928833e+02 7.09707558e-01]
[462.35186768 254.53434753 0.93678254]	[472.52664185 295.51208496 0.87982476]	[398.18881226 300.71078491 0.84168345]	[359.66589355 421.33139038 0.89687508]	[333.99688721 544.45043945 0.87820184]	[541.92285156 280.13626099 0.86640733]	[585.48706055 393.03036499 0.87029254]	[639.28283691 505.97869873 0.81065416]	[505.94677734 523.94464111 0.71809369]	[462.28192139 534.11578369 0.68570232]	[480.3638916 682.97937012 0.84921205]	[500.85577393 849.70153809 0.87219977]	[557.19995117 521.2734375 0.68134665]	[564.81915283 682.89501953 0.74788439]	[5.62414429e+02 6.95752563e+02 6.86759770e-01]	[446.92034912 239.11300659 0.86573714]	[477.74227905 236.54388428 0.94402629]	[431.47167969 226.31311035 0.66099954]	[498.19412231 215.97991943 0.83375502]	[5.52078979e+02 7.47103699e+02 6.96567178e-01]	[5.64892334e+02 7.44430603e+02 6.53532207e-01]	[5.59838745e+02 6.85560303e+02 5.68128228e-01]	[4.93139618e+02 8.95899902e+02 7.84236252e-01]	[4.80190277e+02 8.90784302e+02 7.74939895e-01]	[5.08469208e+02 8.54915161e+02 7.13439167e-01]
[truncated: 332 more rows]
