# Supplementary material for: Evaluation of functional tests performance using a camera-based and machine learning approach
Source: PLoS One. 2023 Nov 3;18(11):e0288279. doi: 10.1371/journal.pone.0288279 (PMC10624324; doi:10.1371/journal.pone.0288279)
Supplement: S1 Data — This dataset includes all the extracted keypoints of movements and the associated features and statistics, which were used for the analyses presented in the main manuscript. (ZIP) [file pone.0288279.s001.zip › PLOS_data_28032023/original_movement_data/CSV/000053_SDT_P_crop.csv]

[495.67047119 146.78279114 0.8594957 ]	[485.38418579 216.03199768 0.90179491]	[418.67025757 215.94773865 0.87147468]	[380.30926514 331.43093872 0.85642081]	[377.54663086 441.87127686 0.89708531]	[559.82818604 216.13764954 0.85314113]	[585.34747314 336.45010376 0.88862711]	[600.87634277 444.31335449 0.86017627]	[485.49423218 431.50939941 0.69281358]	[446.86761475 434.02874756 0.67849958]	[446.88397217 582.93005371 0.86045015]	[439.15530396 749.57983398 0.85483301]	[529.05047607 431.49884033 0.66293526]	[523.8737793 582.9354248 0.91274977]	[523.94958496 747.10223389 0.85459518]	[480.30795288 131.33056641 0.9398433 ]	[505.9631958 131.38894653 0.92871332]	[459.67315674 128.79792786 0.91247332]	[523.80267334 131.38294983 0.78875881]	[531.61358643 790.75256348 0.79414594]	[5.49507385e+02 7.88041443e+02 7.66207397e-01]	[518.74676514 754.79309082 0.79659837]	[428.99743652 790.79388428 0.82186347]	[416.04937744 788.11669922 0.81144571]	[4.41785767e+02 7.57384705e+02 7.22635090e-01]
[495.66882324 146.78157043 0.85923278]	[485.38449097 216.03248596 0.90165108]	[418.67019653 215.948349 0.87137997]	[380.30911255 331.42694092 0.85609126]	[377.54598999 441.86965942 0.89728731]	[559.82800293 216.13868713 0.85301507]	[585.34832764 336.4491272 0.88844144]	[600.8737793 444.31518555 0.85987318]	[485.4949646 431.51010132 0.69287872]	[446.86959839 434.03067017 0.67852253]	[446.88427734 582.92102051 0.86033535]	[439.15496826 749.57318115 0.85488248]	[529.05010986 431.49856567 0.66310245]	[523.87127686 582.93511963 0.91268146]	[523.94854736 747.10620117 0.85481006]	[480.30630493 131.32945251 0.93947893]	[505.9614563 131.38798523 0.92877746]	[459.67376709 128.7986145 0.91257095]	[523.80273438 131.37895203 0.79216254]	[531.61224365 790.75256348 0.79432178]	[5.49505859e+02 7.88042358e+02 7.66189456e-01]	[518.74505615 754.79742432 0.7965197 ]	[429.00158691 790.79205322 0.82062674]	[416.04995728 788.11444092 0.81061238]	[4.41782501e+02 7.57372253e+02 7.23651588e-01]
[495.69369507 146.70632935 0.85254532]	[485.39059448 216.01309204 0.90213424]	[418.67477417 215.92524719 0.87226748]	[380.31262207 331.40505981 0.85335368]	[377.53848267 441.87768555 0.89414072]	[559.82196045 216.12466431 0.85291344]	[585.35180664 336.45755005 0.88869882]	[600.86956787 444.3223877 0.8593123 ]	[485.48638916 431.50091553 0.69539553]	[444.43948364 431.5423584 0.67916822]	[446.91757202 582.909729 0.85509348]	[439.15982056 747.16271973 0.85417044]	[529.04040527 431.48898315 0.66503751]	[523.86053467 582.93603516 0.91204393]	[523.94677734 747.09814453 0.85318923]	[480.31289673 131.28063965 0.93058145]	[505.98468018 131.34022522 0.92123914]	[459.66976929 128.81414795 0.91727901]	[523.80480957 131.37132263 0.78196108]	[531.5892334 790.73077393 0.79654551]	[5.47052368e+02 7.88014954e+02 7.65010417e-01]	[518.73614502 754.77996826 0.79740214]	[429.00616455 790.78015137 0.8175379 ]	[416.05316162 788.10369873 0.80701578]	[4.41781799e+02 7.57341003e+02 7.18247473e-01]
[495.69387817 146.70613098 0.85254538]	[485.38983154 216.01248169 0.90219712]	[418.67471313 215.92524719 0.8721258 ]	[380.3097229 331.41680908 0.85481083]	[377.54168701 441.87963867 0.89440238]	[559.81958008 216.12298584 0.85272217]	[585.35028076 336.45037842 0.88710546]	[600.87084961 444.32333374 0.85926199]	[485.48773193 431.50939941 0.69566804]	[444.43847656 431.55102539 0.67963099]	[446.91818237 582.90802002 0.85515511]	[439.15966797 747.16479492 0.85473859]	[529.04351807 431.50036621 0.66519856]	[523.86108398 582.94122314 0.91235375]	[523.94946289 747.10699463 0.85268694]	[480.3132019 131.28018188 0.9305898 ]	[505.98510742 131.34008789 0.92126453]	[459.66964722 128.8130188 0.91711593]	[523.80505371 131.37307739 0.7800855 ]	[531.58770752 790.72003174 0.79865146]	[5.47053101e+02 7.88006836e+02 7.65213490e-01]	[518.74273682 754.79559326 0.79674697]	[429.00424194 790.77618408 0.81795382]	[416.05273438 788.10028076 0.80645478]	[4.41780640e+02 7.57344604e+02 7.19039142e-01]
[495.69000244 146.67434692 0.84901601]	[485.40036011 216.00708008 0.901232 ]	[418.67767334 215.92185974 0.87296492]	[380.29330444 331.46621704 0.86346155]	[377.52990723 441.88812256 0.89136463]	[559.82940674 216.1191864 0.85354847]	[585.35443115 336.4876709 0.89288032]	[600.87365723 444.31735229 0.86348271]	[485.49853516 431.49468994 0.69413459]	[444.44171143 431.53552246 0.67930532]	[446.93582153 582.90509033 0.85420847]	[439.16110229 747.09362793 0.86048251]	[529.06011963 431.48803711 0.66245234]	[523.86322021 582.98138428 0.9087438 ]	[523.95263672 747.12664795 0.85235137]	[480.31799316 131.26712036 0.92634583]	[505.97634888 131.33554077 0.91967154]	[459.68762207 128.81764221 0.92095566]	[523.80480957 131.37417603 0.81166816]	[531.61029053 790.7286377 0.79277778]	[5.49495605e+02 7.88022156e+02 7.61128724e-01]	[518.74176025 754.82672119 0.79869425]	[431.48736572 790.7543335 0.82069188]	[416.06167603 788.07513428 0.800933 ]	[4.41775330e+02 7.54777466e+02 7.22838581e-01]
[495.70007324 144.21875 0.84752619]	[485.40637207 216.00640869 0.90069318]	[418.68075562 215.92079163 0.87344795]	[380.29891968 331.46609497 0.86463243]	[377.53671265 441.89520264 0.89161569]	[559.83404541 216.12237549 0.85379457]	[585.3493042 336.46316528 0.89070606]	[600.85455322 444.34805298 0.8592 ]	[487.92129517 428.96026611 0.69281411]	[446.87139893 431.49456787 0.67698628]	[446.94821167 582.89654541 0.85122019]	[439.16265869 747.09075928 0.86002326]	[531.53125 428.92816162 0.659895 ]	[523.86779785 582.99151611 0.90713322]	[523.95306396 747.14178467 0.85185063]	[480.32617188 131.27084351 0.9266144 ]	[505.97567749 131.34165955 0.91906768]	[459.69232178 128.8086853 0.91924977]	[523.80133057 131.368927 0.81713665]	[534.10406494 790.73944092 0.79550517]	[5.49514221e+02 7.88028809e+02 7.62694597e-01]	[518.73876953 757.30523682 0.79562008]	[431.50061035 790.76593018 0.81450891]	[416.07043457 788.08428955 0.79685354]	[4.41772003e+02 7.54772217e+02 7.23188519e-01]
[498.11380005 146.6856842 0.85063469]	[485.41162109 216.00271606 0.90055835]	[418.68945312 215.91685486 0.87384063]	[380.32086182 331.41903687 0.85555458]	[377.52755737 441.88644409 0.89268565]	[559.83685303 216.12138367 0.85392255]	[585.34014893 336.44906616 0.88717008]	[600.84375 444.34136963 0.85362774]	[487.92425537 428.93640137 0.69215578]	[446.8777771 428.98727417 0.67401081]	[446.9465332 582.8873291 0.85024559]	[439.16265869 747.06652832 0.85853279]	[531.53564453 426.41830444 0.65944839]	[523.86706543 582.97296143 0.90848434]	[523.95501709 747.13439941 0.85131216]	[480.33786011 131.27659607 0.92776501]	[505.98635864 131.35238647 0.91874641]	[459.70785522 128.8117218 0.9236567 ]	[523.81640625 131.37788391 0.80705088]	[534.10668945 790.74914551 0.79467583]	[5.49513611e+02 7.88037842e+02 7.63617635e-01]	[518.74334717 754.83703613 0.79700923]	[431.49761963 790.76953125 0.81442285]	[416.06546021 788.08380127 0.7966435 ]	[4.41775391e+02 7.54746155e+02 7.20463455e-01]
[498.12423706 146.71092224 0.85368717]	[485.41732788 215.99978638 0.9005478 ]	[418.69567871 215.91448975 0.87420374]	[380.32208252 331.39978027 0.84907186]	[375.11984253 441.8503418 0.89094526]	[559.83685303 216.11593628 0.85524935]	[585.34594727 336.45584106 0.88931262]	[600.8604126 444.37203979 0.85280573]	[487.92355347 428.9569397 0.69297439]	[446.88299561 431.49154663 0.67597842]	[446.9581604 582.89239502 0.85027325]	[439.16537476 747.06298828 0.85856223]	[529.06500244 428.93157959 0.66063762]	[523.87042236 582.97949219 0.90789187]	[523.95654297 747.12756348 0.85241461]	[480.35314941 131.2885437 0.93035835]	[505.9977417 131.36380005 0.91616762]	[459.72180176 128.7910614 0.9240697 ]	[523.82000732 131.38516235 0.77988052]	[534.11273193 790.75164795 0.79561913]	[5.49515076e+02 7.88037476e+02 7.63792217e-01]	[518.74249268 754.8225708 0.79763997]	[431.4848938 790.76416016 0.81948495]	[416.06283569 788.07629395 0.7980541 ]	[4.41782928e+02 7.54743408e+02 7.19988883e-01]
[495.70217896 146.73937988 0.85548133]	[485.41116333 216.01786804 0.9002502 ]	[418.67962646 215.93661499 0.87480426]	[382.71994019 328.90066528 0.84233248]	[375.0569458 441.80496216 0.88877738]	[562.22540283 216.12367249 0.85690683]	[585.33428955 334.06390381 0.88516319]	[600.86712646 444.41098022 0.84275824]	[487.97692871 428.92068481 0.69167119]	[446.94570923 428.96832275 0.67220587]	[446.94476318 582.93530273 0.85333532]	[439.16021729 747.11334229 0.86220121]	[531.58093262 426.40628052 0.66333348]	[523.87121582 582.94873047 0.91191846]	[523.95526123 747.12194824 0.85120422]	[480.33850098 131.3086853 0.93226212]	[505.97860718 131.37457275 0.91920066]	[459.71426392 128.80657959 0.92198217]	[523.81774902 131.36172485 0.80238652]	[534.1137085 790.73693848 0.79376292]	[5.49511536e+02 7.88028870e+02 7.61141121e-01]	[518.73944092 754.82800293 0.79874194]	[431.48062134 790.78955078 0.81840962]	[416.05697632 788.10058594 0.8060717 ]	[4.41764893e+02 7.54795105e+02 7.24368453e-01]
[495.67282104 146.76634216 0.8554368 ]	[485.40847778 216.0223999 0.89962381]	[418.67868042 215.94688416 0.87496263]	[382.73178101 328.88543701 0.84075904]	[375.05718994 441.80477905 0.88874745]	[562.23175049 216.12242126 0.85664892]	[585.33551025 334.06066895 0.88397485]	[600.86572266 444.40609741 0.8433857 ]	[487.97515869 426.42880249 0.69248414]	[446.93734741 428.95428467 0.67350835]	[446.94598389 582.92767334 0.85291028]	[439.15945435 747.11773682 0.86279488]	[531.57775879 426.38696289 0.6639871 ]	[523.87109375 582.94891357 0.9116987 ]	[523.9519043 747.11206055 0.8519907 ]	[480.31890869 131.329422 0.93466198]	[505.94909668 131.38735962 0.92275691]	[459.70065308 128.81417847 0.91928518]	[523.80126953 131.34587097 0.81764209]	[534.12548828 790.74438477 0.79226255]	[5.49514648e+02 7.88032593e+02 7.60791242e-01]	[518.72784424 754.81274414 0.80039328]	[431.47463989 790.79174805 0.82065517]	[416.05770874 788.10205078 0.80780852]	[4.41764954e+02 7.54800964e+02 7.24666536e-01]
[495.65203857 146.75944519 0.85413104]	[485.41482544 216.01237488 0.89893162]	[418.68283081 215.94229126 0.87548274]	[382.78027344 328.93359375 0.83816206]	[372.45724487 441.76681519 0.86499399]	[562.22851562 216.11647034 0.8574447 ]	[585.36871338 334.00375366 0.88425481]	[603.25482178 444.34619141 0.85860074]	[487.99664307 426.37469482 0.69226176]	[446.96014404 426.42437744 0.67132437]	[446.95288086 582.9251709 0.85285854]	[439.15820312 747.13299561 0.86174554]	[531.59906006 423.86682129 0.66679406]	[523.86468506 582.956604 0.90935767]	[523.95275879 747.13543701 0.85104495]	[480.30752563 131.33163452 0.93649298]	[505.91915894 131.38768005 0.92660511]	[459.6829834 128.81713867 0.91736448]	[523.7789917 131.33576965 0.82925278]	[5.34161926e+02 7.90743896e+02 7.90484905e-01]	[5.49539795e+02 7.88032227e+02 7.58860290e-01]	[518.71838379 757.31048584 0.79593861]	[428.98901367 790.7822876 0.82190239]	[416.0435791 788.09783936 0.80484915]	[4.41769012e+02 7.54829468e+02 7.25066781e-01]
[495.65859985 146.75621033 0.85370672]	[485.41921997 216.01708984 0.89788872]	[418.68911743 215.95146179 0.8766821 ]	[382.77947998 331.39593506 0.8397699 ]	[369.97317505 441.78607178 0.86315048]	[562.22540283 216.11856079 0.85594773]	[585.38183594 334.03744507 0.88663232]	[603.28466797 444.34771729 0.86674756]	[488.01470947 426.40557861 0.68851954]	[449.43319702 428.93252563 0.66848063]	[446.94900513 582.96478271 0.85306692]	[439.15994263 747.12841797 0.86190593]	[531.61889648 426.35977173 0.6640377 ]	[523.88085938 585.3550415 0.90635282]	[523.95776367 747.1272583 0.85113829]	[480.3057251 131.33528137 0.93730056]	[505.91326904 131.38298035 0.93021977]	[459.67559814 128.82475281 0.91902703]	[523.76397705 131.31356812 0.81126136]	[534.16552734 790.74700928 0.79395324]	[5.49535522e+02 7.88031555e+02 7.62192905e-01]	[518.72967529 754.83935547 0.79816902]	[429.00314331 790.7869873 0.82199121]	[416.05194092 788.10284424 0.80742669]	[4.41772797e+02 7.54818909e+02 7.22925186e-01]
[495.64291382 146.78004456 0.856296 ]	[485.42410278 216.01589966 0.89829433]	[418.69015503 215.95048523 0.8777138 ]	[382.79788208 328.90914917 0.83538675]	[367.3805542 441.75454712 0.863913 ]	[562.23114014 216.11593628 0.85783744]	[585.3928833 334.00976562 0.88181084]	[603.31079102 444.30545044 0.87989736]	[488.00991821 426.36999512 0.6860342 ]	[446.95925903 426.41833496 0.66762674]	[446.94439697 582.96936035 0.85337037]	[439.1550293 747.10461426 0.8647573 ]	[534.0994873 423.84945679 0.66596329]	[523.88598633 585.35351562 0.90550011]	[523.9621582 747.16052246 0.85196596]	[480.29632568 131.34396362 0.93947947]	[505.90591431 131.38800049 0.93078029]	[459.67260742 128.81645203 0.91565597]	[523.77130127 131.31221008 0.82891214]	[534.18103027 790.75946045 0.79779291]	[5.49545898e+02 7.88048584e+02 7.66861081e-01]	[518.73553467 757.34484863 0.80205935]	[431.49752808 790.79071045 0.8137337 ]	[416.05615234 788.10699463 0.8001647 ]	[4.41760925e+02 7.54776794e+02 7.29998350e-01]
[495.63861084 146.76029968 0.85377252]	[485.42797852 216.00794983 0.89803261]	[418.69360352 215.9528656 0.87805766]	[382.78201294 328.8944397 0.8370232 ]	[364.80438232 441.70965576 0.87633902]	[562.2298584 216.10552979 0.85819179]	[585.40106201 333.95739746 0.86900449]	[603.3314209 444.30889893 0.87867081]	[488.02026367 426.39245605 0.68473572]	[446.96380615 428.91348267 0.66761142]	[446.9480896 582.98083496 0.85306931]	[439.15359497 747.09454346 0.86368287]	[534.11505127 423.88064575 0.66564423]	[523.88812256 585.38330078 0.90441918]	[523.96600342 747.14874268 0.85273874]	[480.28753662 131.34144592 0.93802333]	[505.9005127 131.3835907 0.92983007]	[459.66427612 131.19847107 0.9199152 ]	[523.76153564 131.31930542 0.82575774]	[534.16308594 790.75970459 0.80122918]	[5.49540405e+02 7.88048523e+02 7.68486083e-01]	[518.7456665 757.32177734 0.80156267]	[431.5038147 790.79223633 0.81460905]	[416.05895996 788.10742188 0.8013761 ]	[4.41758972e+02 7.54763550e+02 7.28089631e-01]
[495.62957764 146.78431702 0.85708159]	[485.42584229 216.00804138 0.89684272]	[418.68743896 215.95651245 0.87784952]	[382.76855469 328.91287231 0.84150714]	[362.33428955 441.72003174 0.88019609]	[562.23614502 216.09872437 0.86011803]	[585.42358398 333.9395752 0.86530375]	[603.37976074 441.91888428 0.88712025]	[488.00582886 426.39141846 0.68480629]	[446.95996094 426.4329834 0.66643071]	[446.94003296 582.96313477 0.85502571]	[439.15557861 747.09124756 0.86537874]	[534.0871582 423.87915039 0.6641432 ]	[523.88397217 585.38171387 0.9064641 ]	[523.96612549 747.1449585 0.85301745]	[480.27941895 131.35778809 0.9387536 ]	[505.90396118 131.38977051 0.93127805]	[459.65383911 131.19451904 0.91498941]	[523.77032471 131.30548096 0.81419659]	[534.15179443 790.76165771 0.79862994]	[5.49532227e+02 7.88052673e+02 7.69055843e-01]	[518.74517822 757.31634521 0.80278587]	[431.49804688 790.79260254 0.81290567]	[416.05474854 788.10693359 0.79825842]	[4.41762543e+02 7.54761353e+02 7.31159806e-01]
[495.62103271 149.20748901 0.85860276]	[485.44180298 216.00511169 0.89403558]	[418.70053101 215.95175171 0.87739819]	[382.73065186 331.3977356 0.85105568]	[362.29138184 441.76934814 0.88442755]	[562.24188232 216.09820557 0.86121762]	[585.45196533 333.96496582 0.86397737]	[603.41009521 441.86499023 0.89443082]	[487.99606323 426.36001587 0.68430912]	[446.93231201 426.38803101 0.66985416]	[446.94464111 582.97979736 0.85447502]	[439.15628052 747.08947754 0.86398101]	[531.61419678 423.86004639 0.66562974]	[523.88439941 585.38775635 0.90556544]	[523.96722412 747.13635254 0.85290432]	[480.27203369 131.3637085 0.93912929]	[505.89190674 131.39479065 0.93414837]	[459.6552124 131.19325256 0.91235656]	[523.76080322 131.30471802 0.81431854]	[534.15362549 790.75714111 0.80066687]	[5.49536316e+02 7.88047119e+02 7.69929230e-01]	[518.74969482 754.84466553 0.80206382]	[431.50421143 790.79156494 0.81235385]	[416.05737305 788.10614014 0.79798824]	[4.41763550e+02 7.54764954e+02 7.28150249e-01]
[495.61895752 149.21165466 0.85913956]	[485.4407959 216.00360107 0.89421153]	[418.70245361 215.95440674 0.87723035]	[382.73348999 331.39416504 0.8503471 ]	[362.28897095 441.76239014 0.8859024 ]	[562.24383545 216.08859253 0.86238849]	[585.45849609 333.94815063 0.86328101]	[603.41503906 441.86279297 0.89553678]	[487.98495483 426.35598755 0.6873731 ]	[446.91567993 426.38562012 0.67304122]	[446.95507812 582.97680664 0.85287547]	[439.16131592 747.09863281 0.86394465]	[531.60418701 423.8543396 0.6675002 ]	[523.89282227 585.36761475 0.90520322]	[523.97113037 747.11968994 0.84936655]	[480.27264404 131.36465454 0.93888164]	[505.88818359 131.39778137 0.93536091]	[459.65441895 131.19483948 0.91286677]	[523.76147461 131.30978394 0.82263803]	[534.1385498 790.74822998 0.79968607]	[5.49530396e+02 7.88043884e+02 7.66386688e-01]	[518.74841309 754.83599854 0.79843986]	[431.50787354 790.7979126 0.81323969]	[416.06658936 788.109375 0.80201852]	[4.41762329e+02 7.54775208e+02 7.25364983e-01]
[495.62210083 149.23027039 0.86254734]	[485.44424438 216.00587463 0.89448082]	[418.70272827 215.95529175 0.8773061 ]	[380.36035156 331.44287109 0.85629445]	[362.21096802 441.79406738 0.89168471]	[562.24621582 216.09135437 0.86246544]	[585.46929932 331.48275757 0.85182941]	[603.41943359 441.84695435 0.89808488]	[487.99234009 426.35910034 0.68782485]	[446.91238403 426.38830566 0.67608678]	[446.96572876 582.94610596 0.85284144]	[439.16229248 747.0970459 0.86351097]	[531.61444092 423.86734009 0.66631472]	[523.89007568 582.98376465 0.90602392]	[523.97631836 747.13360596 0.84773552]	[480.2734375 131.3782959 0.94184315]	[505.89056396 131.40280151 0.93478715]	[459.65512085 128.82196045 0.91065335]	[523.76165771 131.30360413 0.82629395]	[534.12927246 790.74975586 0.79650193]	[5.49534119e+02 7.88047668e+02 7.62645125e-01]	[518.76165771 757.31054688 0.79482543]	[431.51986694 790.79418945 0.81425792]	[416.07519531 788.10748291 0.80378157]	[4.41761871e+02 7.54771973e+02 7.24554300e-01]
[495.58892822 149.24565125 0.86157191]	[485.44216919 216.01576233 0.89403647]	[418.69049072 215.97106934 0.87669319]	[382.7293396 331.39648438 0.85036409]	[359.79589844 439.30639648 0.89864171]	[562.24816895 216.08680725 0.86179316]	[585.48687744 331.49935913 0.85316217]	[603.43530273 441.79000854 0.90168875]	[488.01184082 423.87637329 0.68321878]	[446.93515015 426.35665894 0.67169821]	[446.97631836 582.92596436 0.84949726]	[439.16223145 747.09490967 0.86423135]	[531.61535645 423.84994507 0.66456127]	[523.89141846 585.35119629 0.90690213]	[523.97473145 747.14086914 0.84920633]	[480.2416687 131.37110901 0.93706328]	[505.86752319 131.40187073 0.93476784]	[459.63256836 128.79556274 0.90485507]	[523.77032471 131.277771 0.8556332 ]	[534.12219238 790.75360107 0.79684132]	[5.49524963e+02 7.88051147e+02 7.63467789e-01]	[518.76086426 757.31719971 0.79682136]	[431.52380371 790.78985596 0.81824565]	[416.08013916 788.10272217 0.80587143]	[4.41760651e+02 7.54765015e+02 7.26544619e-01]
[493.06350708 149.31460571 0.86542273]	[485.39794922 216.0308075 0.89990318]	[418.6612854 215.99388123 0.87539953]	[382.72518921 331.40512085 0.84990311]	[359.59387207 439.19973755 0.91827714]	[562.22229004 216.0741272 0.85699028]	[585.50158691 331.45336914 0.84810418]	[603.49353027 441.76419067 0.89970809]	[488.01864624 426.3494873 0.68184799]	[446.9430542 426.37203979 0.6728574 ]	[449.42974854 582.87561035 0.84350133]	[439.16818237 747.07348633 0.86873662]	[534.10174561 423.86807251 0.66291112]	[523.90258789 585.39337158 0.9045642 ]	[523.98498535 747.13726807 0.8492322 ]	[480.18704224 131.44946289 0.93241799]	[503.4369812 131.46136475 0.94953001]	[459.60952759 131.19494629 0.9059189 ]	[521.40167236 131.27011108 0.85543728]	[534.11364746 790.75494385 0.80136675]	[5.49519470e+02 7.88049988e+02 7.67253399e-01]	[518.769104 757.30749512 0.79439354]	[431.51605225 790.80072021 0.8099333 ]	[416.07788086 788.10632324 0.79848605]	[4.41760468e+02 7.52296936e+02 7.32517421e-01]
[488.01565552 151.71607971 0.87205899]	[485.3918457 216.05259705 0.89776981]	[418.64300537 216.02243042 0.87003177]	[380.31277466 331.46942139 0.86088419]	[357.14584351 439.31472778 0.90295208]	[559.84130859 216.09190369 0.85275024]	[585.51708984 331.42364502 0.84780717]	[605.89880371 441.74777222 0.90087616]	[488.02529907 423.86749268 0.6871531 ]	[446.97503662 426.3508606 0.67711508]	[446.95748901 582.78533936 0.83580083]	[439.17919922 747.07177734 0.86694723]	[531.6184082 423.83126831 0.66786742]	[523.89837646 585.39471436 0.90333796]	[523.99151611 747.1539917 0.84847414]	[477.74758911 131.44793701 0.9190352 ]	[503.35583496 133.80908203 0.95810342]	[459.5975647 131.20812988 0.90003151]	[521.3637085 131.30799866 0.86566132]	[534.09362793 790.75640869 0.79763716]	[5.49506897e+02 7.88055664e+02 7.65696228e-01]	[518.77722168 757.32989502 0.79621387]	[431.49057007 790.81512451 0.80584109]	[416.06143188 788.1204834 0.7967242 ]	[4.41787872e+02 7.52303528e+02 7.27940917e-01]
[487.91891479 151.81718445 0.89514065]	[485.34902954 216.05827332 0.90223771]	[418.60665894 216.02583313 0.86563313]	[380.26907349 331.47619629 0.86676472]	[357.00842285 439.28329468 0.88353837]	[559.80627441 216.09191895 0.85122699]	[585.54504395 331.46594238 0.84488559]	[605.91650391 441.75131226 0.90011305]	[487.95614624 426.35961914 0.69127327]	[446.89657593 426.37893677 0.68198341]	[446.93881226 582.7989502 0.83629233]	[439.18145752 747.0602417 0.8672933 ]	[531.5536499 423.87609863 0.66470057]	[523.89703369 585.38171387 0.9016276 ]	[523.99029541 747.16656494 0.84719992]	[477.68933105 133.87876892 0.9035967 ]	[503.27478027 133.90722656 0.95173216]	[457.19937134 131.26705933 0.90443456]	[521.28936768 131.32789612 0.86543715]	[531.61773682 790.73449707 0.79661101]	[5.49503357e+02 7.88043823e+02 7.60655642e-01]	[518.78717041 757.35900879 0.79570162]	[431.49987793 790.80090332 0.80861205]	[416.0670166 788.1081543 0.79636157]	[4.41789856e+02 7.52285034e+02 7.30305314e-01]
[485.39389038 151.91981506 0.90867847]	[482.96035767 216.05487061 0.90855837]	[418.58770752 216.0239563 0.86317009]	[380.2270813 331.40246582 0.86461312]	[352.01229858 439.16372681 0.8533287 ]	[559.73626709 216.07780457 0.84468257]	[585.52075195 331.40090942 0.84212422]	[605.97363281 441.73828125 0.89974272]	[485.47677612 426.40252686 0.70246577]	[444.39282227 426.40930176 0.69520694]	[446.91653442 582.78155518 0.83751786]	[439.19024658 747.07452393 0.87035739]	[529.04602051 426.4074707 0.66820019]	[523.87786865 585.36218262 0.90329444]	[523.99450684 747.15472412 0.8474521 ]	[477.59942627 134.01452637 0.87109655]	[500.84585571 134.01428223 0.93576181]	[457.09466553 131.38290405 0.89630955]	[521.2019043 131.40527344 0.86463863]	[531.60351562 790.73223877 0.79825979]	[5.47066650e+02 7.88038025e+02 7.62441576e-01]	[521.18713379 757.33813477 0.79828256]	[431.50344849 790.80505371 0.81000793]	[416.07061768 788.11157227 0.79846203]	[4.41802277e+02 7.52306030e+02 7.29078114e-01]
[482.95541382 154.39422607 0.92248005]	[482.92782593 216.04766846 0.91839123]	[416.17153931 216.02372742 0.85773897]	[380.12084961 331.44717407 0.87233078]	[344.34664917 439.24295044 0.85394877]	[557.21984863 216.05683899 0.83943546]	[585.48010254 328.93841553 0.84667474]	[605.97650146 441.73901367 0.90379041]	[485.47753906 426.40283203 0.69949639]	[444.41915894 426.42636108 0.6871115 ]	[446.93304443 582.82989502 0.83986831]	[439.19290161 747.07092285 0.87013996]	[529.0291748 426.39334106 0.6673463 ]	[523.871521 585.39624023 0.90177119]	[523.99584961 747.16845703 0.8456434 ]	[475.10748291 136.54022217 0.85021442]	[500.77410889 136.57270813 0.91002607]	[452.04748535 131.36383057 0.86649013]	[518.76531982 131.43005371 0.84104264]	[534.09503174 790.73187256 0.79307771]	[5.49508118e+02 7.88040161e+02 7.56425619e-01]	[521.18579102 757.36224365 0.79624563]	[431.51046753 790.80224609 0.81559485]	[416.08108521 788.10552979 0.80084598]	[4.41800079e+02 7.52294373e+02 7.28510857e-01]
[482.81524658 154.55854797 0.92770988]	[482.83035278 216.01916504 0.93198919]	[416.09518433 216.00012207 0.85311371]	[377.74230957 326.37814331 0.86287379]	[341.69802856 439.16244507 0.87810135]	[552.1206665 216.04983521 0.8355788 ]	[585.40203857 326.37634277 0.85511011]	[605.95324707 441.71713257 0.90184677]	[485.41836548 426.39569092 0.70909023]	[444.34329224 426.42706299 0.69730717]	[446.90722656 582.80944824 0.84457749]	[439.19210815 747.10552979 0.87055802]	[528.9644165 426.35397339 0.67207617]	[523.84863281 582.9552002 0.9079386 ]	[523.99591064 747.16662598 0.84685659]	[470.03363037 144.11965942 0.82168227]	[498.2638855 144.21557617 0.88121367]	[449.48471069 131.38652039 0.85603881]	[516.15460205 133.86729431 0.81430393]	[531.61431885 790.73699951 0.79491913]	[5.49501221e+02 7.88047119e+02 7.62053490e-01]	[521.1842041 757.35198975 0.79588407]	[431.52130127 790.81658936 0.81511796]	[416.08950806 788.12084961 0.80521524]	[4.41803131e+02 7.54771118e+02 7.29922056e-01]
[480.35583496 157.09921265 0.90259826]	[482.72094727 216.0506897 0.93340856]	[416.02145386 216.05645752 0.83811563]	[377.56243896 331.47390747 0.86105299]	[339.20922852 439.19418335 0.90267169]	[547.06695557 216.03791809 0.85302401]	[583.00494385 326.33001709 0.86097467]	[605.95037842 439.29898071 0.89633423]	[485.36547852 423.88253784 0.71661299]	[441.89239502 426.36392212 0.70824474]	[446.89297485 582.8348999 0.84723151]	[439.17849731 747.11859131 0.87137723]	[526.49938965 423.85253906 0.68356866]	[523.82647705 582.96160889 0.90250045]	[523.98321533 747.175354 0.84909856]	[467.40249634 149.21578979 0.85335809]	[495.6612854 149.23577881 0.86420041]	[444.40820312 133.85240173 0.87662029]	[508.48135376 133.96722412 0.75496054]	[534.10308838 790.75384521 0.79393172]	[5.49512146e+02 7.88054993e+02 7.63136387e-01]	[518.77862549 757.3651123 0.79535282]	[431.5256958 790.80725098 0.82308388]	[416.09185791 788.1171875 0.8122952 ]	[4.41784546e+02 7.54783752e+02 7.31439233e-01]
[480.35900879 157.09660339 0.90326089]	[482.72067261 216.05123901 0.93368381]	[416.02346802 216.05435181 0.83868504]	[377.56207275 331.4671936 0.86040449]	[339.20846558 439.18988037 0.90233302]	[547.06719971 216.03767395 0.85310125]	[583.00549316 326.34152222 0.86059308]	[605.95159912 439.30892944 0.89655632]	[485.36727905 426.35070801 0.7146253 ]	[441.89447021 426.36953735 0.70648533]	[446.89685059 582.83728027 0.84736788]	[439.17895508 747.112854 0.87277925]	[526.50366211 423.86444092 0.68129057]	[523.82507324 582.96826172 0.90142083]	[523.98431396 747.17224121 0.84990185]	[467.40744019 149.21505737 0.85345781]	[495.66369629 149.23379517 0.86447853]	[444.4118042 133.85575867 0.8756932 ]	[508.47857666 133.96679688 0.75625598]	[534.10803223 790.76409912 0.79473716]	[5.49512390e+02 7.88062683e+02 7.64647961e-01]	[518.77783203 757.35205078 0.79609913]	[431.52767944 790.80841064 0.82317585]	[416.0942688 788.11724854 0.81209588]	[4.41783997e+02 7.54776855e+02 7.34505832e-01]
[480.20883179 162.14733887 0.87871993]	[480.25762939 216.0279541 0.93498421]	[410.97598267 216.07009888 0.82157189]	[375.10150146 331.4258728 0.83251005]	[339.06991577 439.15481567 0.8927511 ]	[544.52587891 215.99932861 0.8783021 ]	[582.88342285 323.8036499 0.87050194]	[605.88842773 439.27502441 0.89760602]	[482.96438599 423.86697388 0.71897608]	[441.84649658 423.89251709 0.70805252]	[444.41589355 582.9307251 0.85823023]	[439.16436768 747.09729004 0.86783147]	[526.46075439 423.83468628 0.68526739]	[523.79504395 582.98327637 0.90186775]	[523.9765625 747.15020752 0.84823692]	[462.44845581 151.72581482 0.89180803]	[490.52520752 151.76289368 0.88223457]	[441.88934326 133.96987915 0.90031654]	[505.93579102 136.4788208 0.69065642]	[534.10906982 790.74633789 0.79568946]	[5.49510498e+02 7.88043518e+02 7.63350487e-01]	[518.77478027 757.33178711 0.79548246]	[431.53775024 790.81219482 0.81601286]	[416.09191895 788.11584473 0.80564976]	[4.41760590e+02 7.54743408e+02 7.39946187e-01]
[477.72021484 167.23745728 0.87002808]	[477.73260498 216.05682373 0.91194725]	[405.84207153 216.12536621 0.82265192]	[372.48968506 328.89846802 0.80535018]	[336.57040405 439.20153809 0.90168381]	[544.39941406 215.98539734 0.88288093]	[582.77508545 321.28240967 0.85318333]	[603.4921875 439.20925903 0.89366698]	[482.84954834 423.84576416 0.72917932]	[441.74053955 423.87939453 0.70896053]	[444.38034058 582.9876709 0.86010152]	[439.15240479 747.07769775 0.86753935]	[523.97973633 423.78988647 0.69015646]	[523.77075195 582.98956299 0.90030724]	[523.9666748 747.15124512 0.8486042 ]	[462.26422119 151.86820984 0.93505508]	[487.96185303 151.87091064 0.90001535]	[441.69802856 134.00050354 0.89887333]	[505.87475586 136.58235168 0.6264897 ]	[5.34145325e+02 7.90782349e+02 7.88554370e-01]	[5.49541016e+02 7.88063721e+02 7.60447264e-01]	[518.76464844 757.33374023 0.79527158]	[431.5319519 790.81036377 0.8200348 ]	[416.08410645 788.11303711 0.80586553]	[4.41755768e+02 7.52279663e+02 7.43289232e-01]
[472.5796814 172.26858521 0.87381828]	[469.99468994 216.02102661 0.88214761]	[400.72567749 216.07620239 0.86606139]	[359.70651245 333.98287964 0.87158418]	[326.31195068 441.8270874 0.86104721]	[541.76409912 215.92753601 0.87714177]	[572.65777588 321.29589844 0.77996927]	[603.29052734 439.08395386 0.86500078]	[480.32870483 423.86483765 0.73047656]	[439.26565552 426.37335205 0.71146417]	[441.85824585 582.87011719 0.87971252]	[439.12817383 747.09020996 0.8647486 ]	[523.79412842 423.83538818 0.70119226]	[521.35662842 582.92944336 0.90571672]	[523.9541626 747.14660645 0.85107332]	[459.69137573 154.44410706 0.91693151]	[482.87966919 154.4082489 0.94044709]	[439.19006348 136.55822754 0.86315989]	[500.81610107 136.53848267 0.66810447]	[5.34123413e+02 7.90780762e+02 7.85005808e-01]	[5.49521301e+02 7.88055664e+02 7.57977188e-01]	[518.76660156 757.31237793 0.78942466]	[431.54241943 790.78820801 0.81957275]	[416.08886719 788.10455322 0.80555993]	[441.74914551 752.28729248 0.75663191]
[472.58718872 172.27032471 0.8744759 ]	[469.99285889 216.02212524 0.88208091]	[400.72460938 216.07624817 0.86616057]	[359.70629883 333.98199463 0.87195897]	[326.31240845 441.82791138 0.86146837]	[541.76379395 215.92807007 0.87705195]	[572.66046143 321.29385376 0.78048927]	[603.29046631 439.08282471 0.86471331]	[480.33258057 423.86166382 0.73016089]	[439.26785278 426.36914062 0.71149504]	[441.85821533 582.86785889 0.87946695]	[439.12554932 747.10394287 0.8627646 ]	[523.79962158 423.83306885 0.70079762]	[521.35803223 582.92974854 0.90532792]	[523.95581055 747.16479492 0.85117722]	[459.69497681 154.44548035 0.91735417]	[482.88500977 154.40663147 0.93969995]	[439.19024658 136.56002808 0.86255002]	[500.81735229 136.53424072 0.66092861]	[5.34143494e+02 7.90805908e+02 7.84504592e-01]	[5.49533630e+02 7.88073425e+02 7.62723327e-01]	[518.76837158 757.32910156 0.788486 ]	[431.54925537 790.79345703 0.81833297]	[416.09338379 788.1114502 0.80625719]	[441.74734497 754.74359131 0.75573033]
[467.44662476 172.37802124 0.89784515]	[464.92565918 216.01947021 0.90095693]	[398.22824097 216.10305786 0.87150794]	[359.62643433 334.01992798 0.89191014]	[321.15093994 441.68624878 0.8963145 ]	[539.28521729 215.90731812 0.86520672]	[567.48126221 321.21658325 0.83919752]	[600.80609131 436.54956055 0.82830286]	[480.19869995 421.31854248 0.73757213]	[439.15591431 423.82171631 0.71606976]	[441.74935913 582.97680664 0.88694 ]	[439.12985229 749.56591797 0.85893309]	[521.33996582 421.26528931 0.71930373]	[521.28302002 582.9475708 0.88994455]	[523.95788574 747.14538574 0.84983259]	[457.1434021 154.5695343 0.88234437]	[480.37011719 154.47676086 0.94878197]	[439.07498169 144.16233826 0.81162751]	[498.26333618 136.57188416 0.70629662]	[5.34117676e+02 7.90815308e+02 7.84234047e-01]	[5.49543152e+02 7.88079285e+02 7.64468551e-01]	[518.78167725 757.30773926 0.77909011]	[431.55371094 790.78466797 0.82204056]	[416.1104126 788.11712646 0.81555569]	[4.41769165e+02 7.57308777e+02 7.56443560e-01]
[462.34671021 172.4302063 0.93891221]	[462.40859985 216.04879761 0.9294126 ]	[398.03363037 216.10926819 0.85618687]	[357.17044067 333.99298096 0.89382672]	[318.67874146 441.77435303 0.91295987]	[534.18237305 215.96162415 0.84613514]	[564.92297363 321.28042603 0.87572366]	[595.71405029 434.02587891 0.8031134 ]	[477.68740845 421.35073853 0.71073759]	[436.62661743 423.88180542 0.69093424]	[441.68139648 585.44067383 0.87354422]	[439.11203003 747.13635254 0.85807425]	[521.21594238 421.27792358 0.71403664]	[521.17883301 582.98791504 0.87147546]	[523.96893311 749.56781006 0.84992754]	[449.52484131 156.96902466 0.85518134]	[480.14654541 154.58718872 0.92494124]	[431.55966187 139.01210022 0.77388495]	[495.66519165 141.57208252 0.75431108]	[5.34160522e+02 7.90807190e+02 7.89033175e-01]	[5.49562622e+02 7.88079590e+02 7.69538939e-01]	[521.19946289 757.37756348 0.78221077]	[431.52313232 790.77618408 0.82749856]	[416.09231567 788.097229 0.81539309]	[441.76071167 754.77270508 0.7596209 ]
[462.3475647 172.43019104 0.93877125]	[462.40731812 216.04878235 0.92970544]	[398.03140259 216.10868835 0.85593891]	[357.17047119 333.9921875 0.89369166]	[318.67987061 441.77026367 0.91228098]	[534.17950439 215.96214294 0.84608066]	[564.91204834 321.27438354 0.87580889]	[595.71691895 434.01565552 0.80178338]	[477.69165039 423.77987671 0.71053433]	[436.62857056 423.88504028 0.69068199]	[441.68286133 585.44708252 0.87445647]	[439.10839844 747.13519287 0.85825926]	[521.21661377 421.2807312 0.7138561 ]	[521.17938232 582.98852539 0.87136722]	[523.97003174 749.58654785 0.84999222]	[449.5249939 156.96876526 0.85514742]	[480.14752197 154.58634949 0.92528385]	[431.55560303 139.01106262 0.77470058]	[495.66577148 141.57055664 0.75341457]	[5.34171692e+02 7.90809326e+02 7.88501263e-01]	[5.49564758e+02 7.88082825e+02 7.70719409e-01]	[521.20098877 759.87213135 0.78144914]	[431.52349854 790.78076172 0.82576138]	[416.08816528 788.10180664 0.81572604]	[441.75537109 754.77160645 0.75978118]
[457.1494751 174.85435486 0.92074174]	[454.59405518 216.04602051 0.88910282]	[382.72814941 218.59463501 0.82441634]	[341.7875061 336.53936768 0.85793269]	[313.49822998 444.38589478 0.85042584]	[521.35626221 213.5378418 0.88679463]	[552.12341309 318.72360229 0.82654005]	[585.35266113 431.52368164 0.85754532]	[467.38931274 423.83566284 0.68466151]	[423.91162109 426.37713623 0.66861713]	[439.1399231 582.87835693 0.86975908]	[439.10348511 749.61956787 0.85128939]	[508.52224731 421.2890625 0.66557932]	[518.64337158 582.97412109 0.84623086]	[523.97009277 747.04876709 0.84230554]	[441.73168945 157.06626892 0.87752956]	[464.96917725 157.10150146 0.85837013]	[421.1595459 144.18572998 0.83821487]	[482.90499878 149.31715393 0.62310493]	[531.5680542 790.76965332 0.79492033]	[5.47056824e+02 7.88038269e+02 7.62876451e-01]	[521.2265625 752.28485107 0.78440994]	[431.52023315 790.78186035 0.82342625]	[416.08972168 788.11590576 0.81583571]	[441.7633667 757.39355469 0.76959515]
[454.56292725 174.8704071 0.90308779]	[446.95812988 216.01029968 0.89207393]	[380.18008423 218.54908752 0.85058534]	[339.16772461 336.56234741 0.88920736]	[308.37713623 444.36080933 0.83313632]	[521.18829346 213.47993469 0.88008177]	[544.54095459 321.15054321 0.86818367]	[582.83709717 434.05770874 0.85305339]	[464.84475708 423.84075928 0.70831251]	[423.78707886 426.39813232 0.68148243]	[439.13269043 582.85064697 0.86789024]	[439.08996582 749.6081543 0.85163766]	[505.94012451 421.2817688 0.68330413]	[513.60894775 582.99261475 0.83144546]	[523.95263672 744.50378418 0.83853257]	[439.18600464 159.54019165 0.87594193]	[462.38409424 157.06639099 0.90498871]	[418.68716431 146.76719666 0.82191706]	[480.26101685 146.68830872 0.60078156]	[534.09613037 790.78686523 0.80431336]	[5.49523315e+02 7.88040466e+02 7.70527065e-01]	[521.21862793 749.74206543 0.77458864]	[431.51425171 790.77380371 0.81850898]	[416.08276367 788.10559082 0.81226987]	[441.74557495 757.36309814 0.77259272]
[446.97146606 174.90672302 0.89279324]	[444.35333252 216.03271484 0.91367227]	[377.68466187 218.57040405 0.85730678]	[339.05456543 336.51986694 0.90505421]	[300.75869751 444.39181519 0.8465181 ]	[516.19281006 213.50283813 0.85396612]	[544.39794922 321.24511719 0.88059562]	[580.28393555 434.12179565 0.83653855]	[462.41384888 428.95327759 0.71337515]	[421.34338379 431.54522705 0.69000024]	[439.06838989 582.91607666 0.87634355]	[439.08731079 749.57281494 0.85933959]	[505.87753296 426.34744263 0.68093008]	[508.50964355 582.96392822 0.84824228]	[523.94677734 744.46063232 0.83012962]	[436.65725708 159.58590698 0.85358876]	[462.21325684 159.52584839 0.9164061 ]	[418.55203247 146.71977234 0.77522641]	[477.67791748 146.70716858 0.66941106]	[529.0682373 790.63317871 0.81097221]	[5.47019348e+02 7.85523315e+02 7.58782804e-01]	[521.25567627 749.7286377 0.77846438]	[431.49807739 790.74493408 0.82225329]	[416.06643677 788.07824707 0.80265808]	[441.73944092 757.30804443 0.77945578]
[444.35580444 174.96340942 0.91906595]	[441.86419678 216.06672668 0.93311155]	[377.54986572 218.62626648 0.84228289]	[336.55776978 336.51480103 0.88840735]	[298.1986084 444.34768677 0.87472445]	[511.04864502 213.5500946 0.84730768]	[541.87298584 321.19070435 0.89901519]	[572.67242432 428.96755981 0.79575586]	[462.3243103 428.93292236 0.7290175 ]	[421.25631714 434.03720093 0.69656062]	[439.05218506 582.8972168 0.86830223]	[439.08505249 747.17169189 0.85600626]	[503.42022705 423.83197021 0.69951242]	[505.95321655 582.85852051 0.86045718]	[523.8536377 739.43115234 0.83428073]	[434.05065918 162.09719849 0.82941061]	[459.7545166 159.61672974 0.90600681]	[413.58032227 146.77120972 0.74081826]	[475.07162476 149.20452881 0.63128948]	[526.52740479 788.04388428 0.85492718]	[5.44480469e+02 7.77883240e+02 7.71638095e-01]	[521.19482422 749.55889893 0.75287944]	[431.50216675 790.7310791 0.83121395]	[416.06616211 788.06536865 0.80263186]	[441.73934937 754.81072998 0.77692676]
[441.86361694 174.9984436 0.92945826]	[441.76638794 216.06588745 0.9427591 ]	[375.05178833 218.66117859 0.82470608]	[333.99951172 336.62298584 0.87178254]	[298.03775024 444.32904053 0.88271576]	[505.97531128 213.51992798 0.87116945]	[539.27459717 318.70019531 0.88394356]	[570.04644775 434.05117798 0.81951249]	[462.26293945 428.98626709 0.72488332]	[421.2020874 434.0866394 0.69750041]	[436.67575073 582.90509033 0.86732602]	[439.0869751 747.14801025 0.86169916]	[503.37921143 426.35983276 0.69055337]	[503.46322632 582.94689941 0.88271886]	[523.75927734 736.81555176 0.83284235]	[429.00219727 162.15637207 0.82138216]	[459.64083862 162.10984802 0.89380151]	[408.42034912 149.26133728 0.7778821 ]	[469.99884033 149.21733093 0.63662612]	[526.53192139 788.10235596 0.84620947]	[5.44456299e+02 7.77899292e+02 7.61081576e-01]	[5.18664978e+02 7.47089050e+02 7.15196073e-01]	[431.51837158 790.73937988 0.83176184]	[416.08486938 788.07098389 0.80358374]	[441.75009155 754.76629639 0.78295374]
[441.74847412 175.02598572 0.93946648]	[439.30175781 216.06007385 0.94123524]	[372.51882935 218.66281128 0.80937326]	[331.47189331 336.57327271 0.85769939]	[295.48742676 441.91067505 0.87745982]	[503.46572876 213.50341797 0.88596922]	[534.14941406 321.14816284 0.82368541]	[564.99511719 434.12438965 0.87845314]	[462.20767212 428.93569946 0.72160286]	[421.15075684 434.06280518 0.69542509]	[436.646698 582.88226318 0.86542714]	[439.10617065 747.14190674 0.86061895]	[503.30404663 423.81878662 0.69887871]	[503.38470459 582.89593506 0.89967322]	[521.38043213 736.82958984 0.84069145]	[426.41729736 164.66221619 0.83135343]	[457.14532471 162.13491821 0.87699294]	[405.88345337 149.34230042 0.78736311]	[467.46783447 149.21206665 0.68830019]	[526.52148438 788.09820557 0.85298783]	[5.44419983e+02 7.77873535e+02 7.70300150e-01]	[5.16203552e+02 7.47098328e+02 7.10617065e-01]	[431.5085144 790.75048828 0.82646531]	[416.08761597 788.07684326 0.80070984]	[441.76992798 754.75531006 0.77461851]
[441.69439697 175.05123901 0.94323546]	[439.20367432 216.01515198 0.93990695]	[372.44491577 218.63082886 0.8044619 ]	[326.32394409 336.49838257 0.83278346]	[292.9960022 444.35180664 0.84942573]	[503.35070801 213.43273926 0.89077801]	[528.9765625 318.68301392 0.84423649]	[562.42956543 434.05075073 0.85964739]	[459.84854126 431.48568726 0.71991527]	[418.78515625 436.57388306 0.69419307]	[436.62353516 585.35223389 0.86910087]	[439.11331177 747.17144775 0.85728693]	[503.25234985 426.36779785 0.70202094]	[503.30725098 582.96600342 0.90837717]	[521.2244873 741.91607666 0.8264401 ]	[426.35159302 167.19805908 0.83990711]	[454.63034058 162.17523193 0.86050445]	[403.39559937 151.78448486 0.79714739]	[464.95187378 149.20645142 0.73666465]	[526.39569092 790.66918945 0.80899602]	[5.41881042e+02 7.82985107e+02 7.22385764e-01]	[5.11008881e+02 7.49588379e+02 7.23133206e-01]	[431.50228882 790.79016113 0.8196643 ]	[416.09399414 788.11303711 0.80488437]	[441.78793335 754.76873779 0.78727007]
[441.6946106 175.05081177 0.94330418]	[439.20181274 216.01554871 0.93977082]	[372.44039917 218.63143921 0.80388981]	[326.32635498 336.49569702 0.83211637]	[292.98831177 444.35699463 0.84883207]	[503.35031128 213.43341064 0.89081275]	[528.97991943 318.68356323 0.84414983]	[562.43261719 434.05822754 0.8606391 ]	[459.84725952 431.48748779 0.7198866 ]	[418.78366089 436.57553101 0.69391811]	[436.62042236 585.34899902 0.86825544]	[439.12063599 749.56304932 0.85850275]	[503.25143433 426.37008667 0.70164502]	[503.30581665 582.96478271 0.90814137]	[521.22686768 741.90325928 0.82569569]	[426.35147095 167.19706726 0.83985019]	[454.63095093 162.17364502 0.86059141]	[403.39709473 151.78448486 0.79687065]	[464.94958496 149.2052002 0.73495549]	[526.39654541 790.65185547 0.8154186 ]	[5.41874390e+02 7.82966309e+02 7.25335479e-01]	[5.11012177e+02 7.49579224e+02 7.23926783e-01]	[431.48849487 790.79449463 0.81462812]	[416.08486938 788.11700439 0.80244243]	[441.79370117 754.79309082 0.78810275]
[439.30435181 175.06938171 0.94604516]	[436.56085205 215.94296265 0.90492564]	[364.80239868 218.61837769 0.80618119]	[318.71685791 334.03662109 0.86968565]	[280.18606567 441.80047607 0.87749368]	[500.75628662 210.89250183 0.86215854]	[523.89257812 318.71646118 0.88323224]	[557.16137695 436.59146118 0.82350439]	[459.72671509 436.66030884 0.74193257]	[418.67715454 439.24285889 0.71874201]	[434.12054443 582.99487305 0.86429232]	[439.11196899 749.56835938 0.85634637]	[500.79367065 431.546875 0.72050798]	[500.89080811 582.79528809 0.89923137]	[518.67156982 747.09033203 0.82815838]	[423.85610962 167.25213623 0.84277898]	[452.05065918 162.1834259 0.84827369]	[400.83770752 151.82202148 0.83687329]	[464.82177734 149.26086426 0.57943714]	[523.79510498 790.78735352 0.82264453]	[5.39322815e+02 7.85583496e+02 7.69468129e-01]	[5.08446747e+02 7.52304871e+02 7.16378212e-01]	[428.9888916 790.77996826 0.81406415]	[416.07192993 788.09820557 0.79810429]	[441.79138184 754.83435059 0.79112607]
[439.30657959 175.06898499 0.94584811]	[436.56539917 215.94407654 0.90546679]	[364.80432129 218.61993408 0.80565572]	[318.71548462 334.03662109 0.86925161]	[280.18374634 441.79953003 0.87689048]	[500.762146 210.89390564 0.8626864 ]	[523.89196777 318.71276855 0.88363355]	[557.16552734 436.59072876 0.82341617]	[459.7298584 436.66027832 0.74250942]	[418.6809082 439.24127197 0.71899158]	[434.12139893 582.98748779 0.86372864]	[439.11624146 749.56945801 0.85613102]	[500.79437256 431.54812622 0.72037834]	[500.89331055 582.79522705 0.90032065]	[518.67248535 747.08483887 0.82931793]	[423.85797119 167.25386047 0.84268481]	[452.05197144 162.18400574 0.84834069]	[400.83917236 151.82315063 0.83694255]	[464.82391357 149.25892639 0.57996386]	[523.79302979 790.7822876 0.82336682]	[5.39319702e+02 7.85577576e+02 7.67595053e-01]	[5.08448792e+02 7.52294495e+02 7.21123278e-01]	[428.97210693 790.76635742 0.81518239]	[416.0670166 788.08642578 0.79479635]	[441.80093384 754.8369751 0.79097807]
[439.22070312 175.04864502 0.94533116]	[431.53790283 215.92475891 0.88836169]	[362.24160767 218.62408447 0.8169505 ]	[318.58908081 333.95703125 0.8766613 ]	[277.64056396 441.74160767 0.90140903]	[500.67047119 210.82496643 0.84676766]	[521.41430664 318.57324219 0.89046782]	[549.55853271 436.58441162 0.81478918]	[459.59701538 434.08145142 0.70229542]	[418.56072998 439.14904785 0.69228244]	[434.01324463 585.36126709 0.84890729]	[439.08740234 747.10198975 0.85141146]	[500.69735718 428.93814087 0.69949478]	[500.85302734 582.75628662 0.87770671]	[516.19970703 749.69494629 0.81808126]	[421.40237427 167.19909668 0.84643626]	[449.46798706 162.17396545 0.84796387]	[400.78927612 151.76060486 0.83748317]	[462.43078613 149.26989746 0.62204814]	[521.2600708 793.22344971 0.83697993]	[5.39262146e+02 7.88144104e+02 7.86183953e-01]	[5.08446014e+02 7.64964050e+02 7.15919852e-01]	[426.42214966 790.75024414 0.81350332]	[4.13559540e+02 7.88054932e+02 7.72929013e-01]	[441.80987549 752.29229736 0.78775835]
[439.16204834 175.06004333 0.93516326]	[428.99780273 215.90888977 0.88516676]	[359.79956055 218.60340881 0.8242628 ]	[316.16635132 333.99200439 0.8889662 ]	[277.50802612 441.73126221 0.9081555 ]	[498.26889038 210.79603577 0.83417237]	[521.37243652 318.54751587 0.89563745]	[547.04412842 439.1076355 0.84792197]	[457.22186279 434.09469604 0.70010173]	[418.54568481 439.1602478 0.6914925 ]	[426.42538452 585.37512207 0.8467412 ]	[436.65957642 749.5947876 0.82930124]	[500.67581177 428.96615601 0.69381702]	[500.77206421 582.86083984 0.88388842]	[513.63354492 752.27416992 0.79226857]	[421.3079834 164.72528076 0.85932624]	[446.96176147 162.14712524 0.85274291]	[400.71496582 151.79034424 0.8429817 ]	[462.39111328 149.29205322 0.53486443]	[5.21244873e+02 7.95818848e+02 7.76858151e-01]	[5.39239258e+02 7.90658020e+02 7.67609894e-01]	[5.05879242e+02 7.67580994e+02 7.46745229e-01]	[426.3480835 790.78070068 0.80307937]	[4.11000244e+02 7.88094849e+02 7.60416150e-01]	[441.77304077 759.8704834 0.76848692]
[434.10830688 175.02586365 0.90173638]	[426.35617065 215.89411926 0.89861989]	[359.61889648 216.14604187 0.85298693]	[315.97573853 331.46490479 0.85772693]	[274.97622681 441.70278931 0.90153569]	[498.18203735 210.83746338 0.82806689]	[521.25714111 318.55569458 0.8842262 ]	[546.95288086 436.57247925 0.84176672]	[452.01742554 436.58041382 0.68029213]	[408.42578125 439.16372681 0.68046093]	[421.38656616 585.3651123 0.86447531]	[436.5763855 747.15899658 0.82333112]	[495.6913147 431.48995972 0.66739756]	[500.65179443 582.89105225 0.86667681]	[513.64746094 754.83422852 0.78168988]	[418.72329712 162.13525391 0.86809635]	[444.34307861 162.1368866 0.88524508]	[398.25411987 149.26254272 0.80726308]	[462.23919678 151.77487183 0.59573203]	[5.21253235e+02 7.98394958e+02 7.63155997e-01]	[5.39188049e+02 7.90744751e+02 7.42904961e-01]	[5.05887970e+02 7.70069275e+02 7.47720480e-01]	[423.84518433 790.80487061 0.79934555]	[4.10942993e+02 7.88115356e+02 7.55954742e-01]	[441.70318604 754.82641602 0.77750021]
[434.02255249 174.99388123 0.89570004]	[423.87301636 213.54258728 0.90367842]	[357.20367432 216.10818481 0.86467397]	[315.93756104 333.9352417 0.85313088]	[274.91384888 441.70523071 0.8875162 ]	[495.70092773 210.85803223 0.82052386]	[521.22076416 318.55657959 0.88721132]	[546.97680664 434.08279419 0.82957208]	[446.94726562 434.0864563 0.68814182]	[405.82940674 439.12924194 0.69121104]	[421.29092407 582.99395752 0.87904477]	[436.58996582 749.56402588 0.82220912]	[493.11303711 428.98175049 0.65996301]	[498.21725464 582.84570312 0.86826539]	[516.21710205 757.35839844 0.78844631]	[418.64825439 159.62921143 0.86279851]	[441.9190979 159.63087463 0.88761324]	[398.18109131 149.23495483 0.80798006]	[459.81097412 149.326828 0.53417939]	[5.21374573e+02 8.03486572e+02 7.91985631e-01]	[5.41739319e+02 7.90801575e+02 7.51039982e-01]	[5.05943604e+02 7.70108276e+02 7.52135396e-01]	[423.80810547 790.82702637 0.80078334]	[4.08456085e+02 7.88129944e+02 7.56206393e-01]	[441.7277832 757.34008789 0.7814455 ]
[431.48553467 175.00457764 0.88830584]	[421.40097046 215.91386414 0.91840798]	[357.11547852 218.53216553 0.85932326]	[313.50793457 334.03341675 0.8583166 ]	[274.90963745 441.76654053 0.88146549]	[493.11785889 210.90316772 0.8172549 ]	[521.22943115 318.54977417 0.89878941]	[547.03326416 434.07376099 0.81849569]	[446.93106079 436.62124634 0.7057426 ]	[405.8180542 439.21240234 0.70563179]	[421.2677002 585.35021973 0.87596881]	[436.59289551 747.13903809 0.82356668]	[493.04467773 434.02810669 0.67132485]	[498.21420288 582.79864502 0.86387205]	[518.64349365 759.88531494 0.78982264]	[418.58279419 162.10050964 0.85994595]	[441.8326416 159.62142944 0.90209389]	[398.08932495 149.25430298 0.80428296]	[459.67367554 149.2837677 0.5649783 ]	[5.23805359e+02 8.03489502e+02 7.71854103e-01]	[5.41801758e+02 7.90794922e+02 7.44625449e-01]	[5.05970886e+02 7.70147522e+02 7.30429590e-01]	[423.82427979 790.80950928 0.80299914]	[4.10934326e+02 7.88118347e+02 7.55350471e-01]	[441.72979736 754.83087158 0.77804625]
[428.95419312 174.99583435 0.88783419]	[421.35314941 215.93161011 0.9285295 ]	[357.02935791 218.5712738 0.84810174]	[313.53765869 334.04556274 0.86405671]	[274.96578979 441.69995117 0.89552838]	[490.55212402 213.30419922 0.819462 ]	[521.21783447 318.51968384 0.90153229]	[549.51611328 428.95791626 0.79776675]	[446.91262817 436.57189941 0.70522106]	[403.39520264 439.16952515 0.70870066]	[421.28442383 585.38696289 0.87807316]	[436.5914917 749.559021 0.81744438]	[490.54989624 431.47799683 0.6691153 ]	[498.26138306 582.75030518 0.85642093]	[518.6907959 762.41436768 0.80114841]	[416.16860962 162.08985901 0.85526401]	[441.78231812 159.60389709 0.90710402]	[398.02651978 146.77894592 0.77987969]	[457.2144165 149.23887634 0.53907943]	[5.23907837e+02 8.03554932e+02 7.56082654e-01]	[5.41892700e+02 7.93216980e+02 7.34331667e-01]	[5.05977112e+02 7.70198792e+02 7.35175550e-01]	[423.82376099 790.80487061 0.80864054]	[4.08447571e+02 7.88115356e+02 7.62914062e-01]	[441.73733521 757.34429932 0.77720368]
[426.38088989 175.00334167 0.89678609]	[421.2923584 215.91906738 0.93554878]	[356.98394775 218.58575439 0.84246337]	[313.48681641 336.51370239 0.87168872]	[275.04943848 441.72515869 0.90024662]	[487.93716431 210.91371155 0.82812959]	[521.18597412 316.118927 0.89540863]	[549.60351562 426.34927368 0.79510671]	[446.87496948 434.08892822 0.70449531]	[403.36932373 439.1690979 0.71094042]	[421.27407837 585.36688232 0.87696952]	[436.59420776 747.16326904 0.81913483]	[490.53121948 428.93048096 0.66958129]	[498.2331543 580.33776855 0.84533709]	[518.72094727 759.93389893 0.80426937]	[416.06781006 162.10299683 0.83999592]	[441.69766235 159.62756348 0.90808457]	[395.58883667 146.75900269 0.76280516]	[457.11218262 149.25572205 0.55833453]	[5.23941101e+02 8.06001953e+02 7.52557755e-01]	[5.41906677e+02 7.93216797e+02 7.24479914e-01]	[5.08438568e+02 7.70183228e+02 7.20731318e-01]	[423.79177856 790.80529785 0.80281347]	[4.08421509e+02 7.88108032e+02 7.54308224e-01]	[441.74597168 757.34655762 0.78655326]
[423.85934448 175.00149536 0.91738445]	[421.24972534 215.9377594 0.93969136]	[354.55218506 218.62617493 0.83315921]	[313.48599243 336.51815796 0.87341779]	[275.11999512 441.79974365 0.89879364]	[485.45547485 210.91555786 0.8358658 ]	[521.17333984 316.09237671 0.89023042]	[552.08740234 426.42745972 0.7914449 ]	[446.887146 434.08251953 0.7048623 ]	[405.83071899 439.16513062 0.70755589]	[421.29412842 585.36199951 0.87758219]	[436.60794067 747.14178467 0.82384098]	[490.50369263 428.9206543 0.67299414]	[498.22744751 580.36553955 0.85183203]	[518.784729 764.98852539 0.81826079]	[413.56652832 162.10366821 0.83241856]	[439.2671814 162.09484863 0.90782386]	[395.49429321 146.74308777 0.7469852 ]	[452.08129883 149.24801636 0.51924843]	[5.26494995e+02 8.06080566e+02 7.18534648e-01]	[5.44444397e+02 7.93274170e+02 7.00454831e-01]	[5.08464600e+02 7.72729309e+02 6.75038993e-01]	[4.23803040e+02 7.90813721e+02 7.90556967e-01]	[4.08425537e+02 7.88108826e+02 7.46799588e-01]	[441.76501465 757.31231689 0.79159486]
[423.79873657 175.01794434 0.91993147]	[421.23446655 215.96496582 0.9414295 ]	[354.55383301 218.65370178 0.82989055]	[313.50048828 336.53311157 0.88001931]	[277.55056763 441.83209229 0.89163166]	[485.40063477 213.30909729 0.85016221]	[521.16619873 316.1237793 0.89273185]	[552.1171875 426.39794922 0.79308379]	[446.88467407 434.10684204 0.70562071]	[405.81710815 439.19448853 0.70799083]	[421.34539795 585.42578125 0.86862677]	[436.60296631 747.15673828 0.82465339]	[490.50546265 428.93499756 0.67353165]	[498.26000977 582.8225708 0.87035811]	[521.17358398 762.44232178 0.80971706]	[411.03842163 162.13980103 0.82724255]	[439.20755005 162.10717773 0.90592158]	[390.48153687 149.25816345 0.77641881]	[452.02636719 149.2230072 0.57290715]	[5.31580933e+02 8.03566284e+02 7.38339305e-01]	[5.46978821e+02 7.90777405e+02 7.31719315e-01]	[5.11000153e+02 7.70244812e+02 6.79174542e-01]	[4.23841370e+02 7.90824097e+02 7.85479248e-01]	[4.08453735e+02 7.88122559e+02 7.49436617e-01]	[441.73776245 757.30615234 0.78745383]
[423.81350708 175.02626038 0.91950214]	[421.19152832 215.98869324 0.94178897]	[354.49743652 221.11082458 0.81707597]	[313.45819092 336.62225342 0.88410324]	[277.57339478 444.37609863 0.8682003 ]	[485.36520386 213.33094788 0.8594386 ]	[518.77313232 316.11846924 0.88811982]	[552.13311768 426.39685059 0.79418314]	[446.88342285 434.09924316 0.7037195 ]	[403.38897705 439.18267822 0.70780635]	[421.31832886 585.38671875 0.87400991]	[436.61541748 747.14215088 0.82946879]	[490.51351929 428.92578125 0.67223424]	[498.2689209 582.81390381 0.86588448]	[521.19641113 762.48358154 0.81677091]	[413.49267578 162.18650818 0.82772297]	[439.18661499 162.09936523 0.90706944]	[387.92355347 149.31758118 0.79124826]	[449.49594116 149.21769714 0.54123247]	[5.36692261e+02 8.03559021e+02 7.24529207e-01]	[5.4952301e+02 7.9077478e+02 7.1658653e-01]	[5.08506256e+02 7.70277710e+02 6.91784143e-01]	[4.23887970e+02 7.90831055e+02 7.85254061e-01]	[4.10962280e+02 7.88140259e+02 7.52560854e-01]	[441.74536133 754.81872559 0.79265642]
[421.33798218 175.05029297 0.92525965]	[421.14599609 216.01368713 0.94061875]	[354.46334839 221.14926147 0.80739963]	[313.39019775 339.10961914 0.87227064]	[277.60256958 444.42977905 0.8684209 ]	[482.96002197 213.34822083 0.86590862]	[518.74310303 316.16519165 0.88681793]	[552.10400391 426.3543396 0.79865563]	[446.89352417 436.60119629 0.70858121]	[403.38833618 439.2328186 0.71108544]	[421.32214355 585.39208984 0.87107199]	[436.64434814 747.16070557 0.83888596]	[490.51290894 428.98657227 0.67322946]	[500.64169312 582.82617188 0.86650383]	[521.23193359 759.95135498 0.81542623]	[408.45043945 164.65873718 0.8246699 ]	[439.10714722 162.12887573 0.89634234]	[385.38616943 151.75205994 0.80256701]	[449.43035889 149.29708862 0.55928296]	[5.36716675e+02 8.03511353e+02 7.26125956e-01]	[5.49565735e+02 7.90748657e+02 7.14886129e-01]	[5.08537292e+02 7.70238953e+02 7.00741351e-01]	[4.26360413e+02 7.93234497e+02 7.78047144e-01]	[4.11012848e+02 7.88164001e+02 7.56875455e-01]	[441.75491333 754.81671143 0.79324931]
[421.27893066 177.48733521 0.91916364]	[418.78417969 216.05805969 0.94051749]	[352.01507568 223.66497803 0.79742646]	[313.39660645 339.13497925 0.8692807 ]	[277.59460449 446.88882446 0.86412323]	[482.94100952 213.37832642 0.87480688]	[518.64440918 318.54931641 0.87370431]	[549.59643555 423.91113281 0.80256557]	[446.90365601 436.64297485 0.71202636]	[403.39508057 439.28024292 0.71282005]	[421.38174438 585.41369629 0.86091095]	[436.69247437 747.06207275 0.85005915]	[490.51318359 431.51260376 0.67564011]	[500.63311768 582.8550415 0.86508071]	[521.23052979 762.49450684 0.82429105]	[405.92858887 167.19488525 0.83145589]	[436.68896484 164.66851807 0.88620818]	[385.34591675 151.81591797 0.80764908]	[446.93438721 151.74783325 0.59786165]	[5.36745544e+02 8.03515381e+02 7.25598931e-01]	[5.52116394e+02 7.90743347e+02 7.21854270e-01]	[5.08497162e+02 7.72701172e+02 6.93831503e-01]	[4.26361176e+02 7.90841064e+02 7.80707955e-01]	[4.13494141e+02 7.88134094e+02 7.57779837e-01]	[441.78234863 752.24932861 0.80774093]
[421.23678589 177.51527405 0.92289269]	[418.74301147 216.08610535 0.93873143]	[351.98669434 223.72671509 0.78977233]	[310.9236145 339.2149353 0.85541856]	[277.56454468 446.90597534 0.86536402]	[482.87579346 213.36885071 0.87634951]	[516.1449585 318.58312988 0.86028528]	[549.54022217 426.4057312 0.80456156]	[446.90856934 436.67419434 0.71181494]	[403.3961792 441.70700073 0.71200925]	[421.39633179 585.50274658 0.85433245]	[439.05892944 747.05987549 0.85971594]	[490.52481079 434.0328064 0.6745553 ]	[498.2666626 582.8795166 0.86364794]	[521.21350098 762.4934082 0.82624203]	[405.8928833 167.2518158 0.84454226]	[436.62371826 164.71270752 0.87776899]	[385.33688354 151.86915588 0.80509627]	[446.88320923 151.77702332 0.63406694]	[5.36664978e+02 8.03503174e+02 7.30765164e-01]	[5.49557739e+02 7.90753906e+02 7.20133007e-01]	[5.08513489e+02 7.70273071e+02 6.88782394e-01]	[4.26366638e+02 7.93217896e+02 7.77053773e-01]	[4.13508057e+02 7.88140259e+02 7.56673336e-01]	[441.79464722 752.23565674 0.81601715]
[421.2517395 177.51823425 0.92333031]	[418.7131958 216.11738586 0.93565375]	[351.96142578 226.22622681 0.78584468]	[310.86471558 339.20565796 0.85625046]	[277.50161743 446.89736938 0.85847414]	[482.84805298 213.40841675 0.88256383]	[513.61956787 318.61727905 0.84729296]	[547.05517578 434.02651978 0.81741762]	[446.89529419 439.11868286 0.71386164]	[403.39135742 441.73052979 0.71078724]	[421.37911987 585.57995605 0.84649837]	[439.05224609 747.08093262 0.8587445 ]	[490.49517822 434.04302979 0.67693728]	[498.19107056 582.89093018 0.8506006 ]	[521.19958496 765.00689697 0.83801776]	[405.90368652 167.29057312 0.84769011]	[436.62402344 164.71537781 0.87685007]	[385.31994629 151.9342041 0.80140615]	[446.89120483 151.78422546 0.61842334]	[5.34132202e+02 8.03503662e+02 7.29582548e-01]	[5.49549438e+02 7.90763611e+02 7.27046490e-01]	[5.08535645e+02 7.72774292e+02 6.82154059e-01]	[4.26375854e+02 7.90803162e+02 7.90788114e-01]	[4.13509064e+02 7.88109009e+02 7.64315069e-01]	[441.78652954 752.25927734 0.8156597 ]
[421.31408691 177.57341003 0.90625477]	[418.69155884 216.14640808 0.93013316]	[349.45999146 226.25041199 0.78311116]	[305.83547974 339.18106079 0.85928738]	[275.05459595 444.42788696 0.8599509 ]	[482.84436035 213.4808197 0.89209604]	[511.09515381 318.65390015 0.84910905]	[546.96765137 434.01846313 0.83566183]	[444.43130493 439.13787842 0.71968478]	[403.31106567 441.76159668 0.71901631]	[421.38369751 588.01495361 0.84711093]	[439.05426025 747.12896729 0.85953832]	[488.01797485 434.0664978 0.67440826]	[498.11434937 582.82666016 0.8254081 ]	[521.20361328 765.05615234 0.84509671]	[408.39974976 169.77474976 0.85241467]	[436.67242432 164.73638916 0.87860799]	[385.33065796 154.33612061 0.80339867]	[446.87231445 151.80778503 0.51660699]	[5.34134949e+02 8.03531128e+02 7.28683233e-01]	[5.49571960e+02 7.90780701e+02 7.21257091e-01]	[5.11012634e+02 7.75284790e+02 6.77055120e-01]	[4.26385864e+02 7.90801819e+02 7.89863646e-01]	[4.13514618e+02 7.88113647e+02 7.68260002e-01]	[441.78610229 754.75030518 0.80907226]
[421.2984314 180.05940247 0.89403582]	[418.68225098 218.53448486 0.92460054]	[349.45730591 226.28668213 0.78500086]	[305.77908325 339.16394043 0.85518706]	[274.88616943 446.86981201 0.84141642]	[482.8416748 213.52153015 0.89293009]	[508.5402832 318.70330811 0.84349322]	[544.45001221 431.509552 0.84900254]	[444.34460449 439.15475464 0.72956979]	[400.84570312 441.78100586 0.7270301 ]	[421.36795044 588.10467529 0.84008002]	[436.69580078 747.09539795 0.86014402]	[487.92935181 434.06582642 0.68082589]	[495.6423645 582.88342285 0.81719238]	[521.18634033 767.48535156 0.84174556]	[405.91516113 169.82058716 0.85706389]	[436.66009521 167.22869873 0.87936634]	[382.86965942 154.39851379 0.80503422]	[444.43896484 151.87586975 0.46857563]	[5.31606140e+02 8.06050049e+02 7.17153907e-01]	[5.49518494e+02 7.93246521e+02 7.03214169e-01]	[5.11004089e+02 7.75294006e+02 6.61856651e-01]	[4.26386322e+02 7.90813293e+02 7.79051900e-01]	[4.13513123e+02 7.88120056e+02 7.62400270e-01]	[441.77667236 752.27008057 0.81258249]
[421.30743408 180.0909729 0.89000779]	[418.63479614 218.56774902 0.91458976]	[349.39666748 228.81089783 0.78815228]	[303.21142578 339.20410156 0.85713905]	[272.41546631 449.46157837 0.82364666]	[482.78991699 213.5304718 0.89866513]	[508.46881104 318.73434448 0.84183925]	[544.38201904 436.61276245 0.87451065]	[444.3069458 439.19891357 0.73718184]	[400.81704712 441.82122803 0.72593343]	[421.36242676 590.56799316 0.83576441]	[436.68557739 747.125 0.85598367]	[485.47351074 434.09741211 0.68271422]	[495.61233521 582.96893311 0.82047975]	[518.77166748 765.0736084 0.83115792]	[405.92471313 169.86112976 0.86010426]	[436.6522522 167.23983765 0.87372142]	[382.8052063 154.43438721 0.83938873]	[4.44398743e+02 1.51884445e+02 3.92194927e-01]	[5.29061523e+02 8.06031799e+02 7.26513505e-01]	[5.47038696e+02 7.93244507e+02 7.23472178e-01]	[5.08487549e+02 7.75286255e+02 6.68890297e-01]	[4.26391602e+02 7.90813110e+02 7.80051351e-01]	[4.13515106e+02 7.88127991e+02 7.65575886e-01]	[441.77215576 754.74664307 0.80044609]
[421.30032349 180.1040802 0.88860279]	[418.62893677 218.64442444 0.90265143]	[346.89224243 231.30604553 0.79096186]	[300.65527344 339.25119019 0.8715598 ]	[269.82785034 449.50787354 0.81135279]	[482.78384399 215.94462585 0.9023245 ]	[506.00448608 321.21896362 0.8340295 ]	[544.30999756 436.69348145 0.88513285]	[441.90570068 441.73150635 0.7485624 ]	[400.78344727 444.35986328 0.72129911]	[421.33929443 590.58282471 0.8336795 ]	[436.665802 747.1204834 0.84467113]	[485.42474365 439.11688232 0.70655012]	[493.06607056 585.35791016 0.81007183]	[518.73516846 767.53771973 0.83703214]	[408.37765503 172.26423645 0.86390805]	[436.62695312 167.26303101 0.87197596]	[382.7930603 154.46977234 0.84886569]	[4.44390076e+02 1.51894806e+02 4.19167101e-01]	[5.31580811e+02 8.06013611e+02 7.19833612e-01]	[5.49499084e+02 7.93238770e+02 7.33733892e-01]	[5.05978546e+02 7.77845947e+02 6.89453781e-01]	[4.26412872e+02 7.90796021e+02 7.73555279e-01]	[4.13549561e+02 7.88121582e+02 7.57391572e-01]	[441.76116943 754.74035645 0.79668331]
[421.26345825 182.61595154 0.88664246]	[418.58685303 221.10784912 0.88748986]	[346.84967041 231.3538208 0.79826921]	[298.20544434 339.28796387 0.88498813]	[262.20895386 449.47558594 0.81306326]	[482.76568604 215.97851562 0.90075344]	[505.97668457 321.29943848 0.8253333 ]	[541.94976807 439.09133911 0.89289641]	[441.88864136 441.77029419 0.74677098]	[400.75149536 444.40768433 0.71254635]	[421.30853271 593.1776123 0.8365609 ]	[436.59631348 747.15075684 0.82975197]	[485.42425537 439.14602661 0.70777649]	[490.5456543 585.46307373 0.80856276]	[518.68664551 767.66320801 0.83687651]	[405.90338135 172.29164124 0.87204862]	[436.60098267 169.74505615 0.8720451 ]	[382.76678467 154.45600891 0.8639344 ]	[4.44362915e+02 1.51922958e+02 4.13976252e-01]	[5.36696411e+02 8.06088379e+02 7.31644690e-01]	[5.52095337e+02 7.93293518e+02 7.28767753e-01]	[5.05931122e+02 7.82989502e+02 7.15474486e-01]	[4.26408905e+02 7.90813354e+02 7.69550383e-01]	[4.13503540e+02 7.88150269e+02 7.58428574e-01]	[441.7074585 754.75866699 0.78615528]
[421.24331665 182.68902588 0.88431764]	[418.54782104 221.15365601 0.87477231]	[346.82202148 231.40093994 0.79918814]	[298.13632202 341.72402954 0.88479251]	[259.58691406 449.44140625 0.83514214]	[482.75357056 216.00991821 0.89679664]	[505.96499634 323.75881958 0.82748705]	[541.92529297 436.68716431 0.89135861]	[441.84448242 441.79745483 0.7506665 ]	[400.69946289 446.87469482 0.70908558]	[421.23974609 593.17510986 0.8363446 ]	[436.59088135 749.59106445 0.82396007]	[485.40637207 439.1869812 0.70851105]	[493.056427 588.06439209 0.78898537]	[518.66387939 767.65325928 0.83228195]	[405.88259888 172.32255554 0.87661517]	[436.59750366 169.7947998 0.87476647]	[382.74151611 154.50610352 0.8648383 ]	[4.44363892e+02 1.54333054e+02 3.81841987e-01]	[5.34129395e+02 8.08513977e+02 7.41526544e-01]	[5.49531128e+02 7.93349121e+02 7.34137833e-01]	[5.05923126e+02 7.82947021e+02 7.19474554e-01]	[4.26352295e+02 7.90815125e+02 7.69505560e-01]	[4.11006378e+02 7.88154114e+02 7.52248883e-01]	[441.72439575 757.32458496 0.77885652]
[421.20498657 185.20591736 0.88798833]	[416.15042114 223.72570801 0.85619456]	[344.33755493 233.82888794 0.80259204]	[298.09008789 341.70977783 0.89344305]	[257.06478882 449.5249939 0.84496325]	[482.72705078 216.07902527 0.88881904]	[505.95269775 323.80963135 0.82504785]	[541.92260742 436.65768433 0.8888005 ]	[441.81488037 441.8682251 0.74680579]	[400.65985107 446.94390869 0.7050367 ]	[421.2612915 593.17236328 0.83452547]	[436.57196045 747.1618042 0.82025063]	[485.37185669 439.26989746 0.71679705]	[493.04888916 588.05126953 0.78438836]	[516.22363281 770.13397217 0.8131507 ]	[405.81628418 172.34698486 0.88650304]	[436.56665039 169.84785461 0.87963915]	[380.32962036 154.52186584 0.86394936]	[4.44326508e+02 1.54423843e+02 3.66577744e-01]	[5.36712219e+02 8.08557983e+02 7.23502159e-01]	[5.52083313e+02 7.95836975e+02 7.18739331e-01]	[5.03461273e+02 7.88058289e+02 7.48240888e-01]	[4.26390625e+02 7.90830200e+02 7.60275483e-01]	[4.11018127e+02 7.88168884e+02 7.47134984e-01]	[441.69656372 754.79656982 0.77684957]
[418.7963562 185.26347351 0.89227372]	[416.12985229 226.286026 0.85491431]	[344.32073975 233.89549255 0.80958962]	[298.08459473 341.67956543 0.90170842]	[256.97994995 452.00415039 0.84298295]	[480.36029053 216.11988831 0.88126814]	[505.95114136 326.2986145 0.82624596]	[541.94549561 436.65249634 0.88334656]	[441.8008728 441.87356567 0.74815536]	[400.64297485 446.9593811 0.70057517]	[421.22946167 593.13793945 0.83565581]	[436.56600952 749.55474854 0.81269121]	[485.35583496 439.25961304 0.71779692]	[490.5093689 590.54376221 0.78411704]	[516.20758057 770.17803955 0.81259888]	[403.30209351 172.35313416 0.90087652]	[434.04412842 172.26512146 0.87867689]	[380.23867798 154.47570801 0.88031614]	[4.41916229e+02 1.54487991e+02 3.69108707e-01]	[5.36675049e+02 8.08639832e+02 7.03044116e-01]	[5.49553162e+02 7.98416748e+02 7.06068516e-01]	[5.05872375e+02 7.88089905e+02 7.42456675e-01]	[4.26387268e+02 7.93265808e+02 7.49173284e-01]	[4.11007416e+02 7.88217468e+02 7.42764592e-01]	[441.69415283 754.79595947 0.76702756]
[418.78192139 187.78192139 0.90659672]	[416.07263184 228.82136536 0.85092676]	[344.25042725 233.95695496 0.81871212]	[298.04986572 341.7869873 0.89883691]	[254.60566711 449.49887085 0.84368181]	[480.31222534 218.53688049 0.87313551]	[505.97442627 326.3548584 0.81972551]	[544.2911377 439.12716675 0.89370024]	[441.81652832 444.38702393 0.7406677 ]	[400.67358398 449.51266479 0.70069426]	[421.23236084 593.12487793 0.82701051]	[436.54278564 749.58331299 0.80935687]	[485.35571289 441.76824951 0.71468484]	[488.01580811 590.63012695 0.77930456]	[516.14355469 770.27490234 0.80102056]	[403.27987671 172.40795898 0.90919888]	[434.03216553 172.3094635 0.88281399]	[380.20248413 154.53903198 0.87945074]	[4.41895142e+02 1.54538254e+02 3.23205858e-01]	[5.34131958e+02 8.08707947e+02 7.14035153e-01]	[5.47044128e+02 8.00988281e+02 7.21947134e-01]	[5.03435516e+02 7.88187866e+02 7.60523438e-01]	[4.26352692e+02 7.93322937e+02 7.35404611e-01]	[4.10969513e+02 7.90616455e+02 7.36377239e-01]	[439.30917358 754.84155273 0.75829381]
[418.7671814 190.26377869 0.91938597]	[416.03536987 231.3104248 0.85519534]	[341.78646851 234.03308105 0.82848793]	[298.0617981 344.27160645 0.88703221]	[254.57072449 452.0161438 0.84564888]	[480.30209351 218.57061768 0.86753708]	[505.97766113 326.34054565 0.81685364]	[544.32232666 439.18481445 0.90106368]	[441.78543091 444.35076904 0.74443382]	[400.64352417 449.46878052 0.70244873]	[421.19815063 593.15466309 0.82763749]	[436.54534912 749.58520508 0.81027013]	[482.93954468 441.73373413 0.71958321]	[487.96780396 590.61230469 0.78328824]	[513.65472412 770.27954102 0.8006447 ]	[403.25680542 172.49659729 0.9111467 ]	[431.53723145 172.36921692 0.88003397]	[380.15847778 154.55754089 0.88361686]	[4.41870575e+02 1.56975937e+02 2.74783075e-01]	[5.29003113e+02 8.11276733e+02 6.98117852e-01]	[5.44469116e+02 8.06098450e+02 7.32385516e-01]	[5.03441345e+02 7.88163391e+02 7.43182778e-01]	[4.23900055e+02 7.93324646e+02 7.48557627e-01]	[4.10962555e+02 7.90612122e+02 7.42567837e-01]	[4.41681152e+02 7.57311279e+02 7.55144536e-01]
[418.77017212 192.77203369 0.93786192]	[413.58621216 231.4241333 0.86917096]	[341.79003906 236.48342896 0.8280623 ]	[298.03829956 346.86187744 0.87472361]	[254.54127502 454.64611816 0.85478544]	[480.28146362 218.64550781 0.85701615]	[506.01602173 328.90652466 0.81302518]	[544.41717529 439.09133911 0.8977989 ]	[441.76306152 444.37716675 0.74240667]	[400.61843872 449.50469971 0.69736189]	[421.24707031 595.68414307 0.82716203]	[436.54379272 749.60577393 0.80527329]	[482.91952515 441.76565552 0.7201404 ]	[485.41488647 588.06677246 0.80102444]	[516.11682129 772.80377197 0.77858645]	[403.26046753 174.98025513 0.91406608]	[431.53582764 172.50961304 0.88739878]	[380.14373779 157.04814148 0.87154096]	[4.41843567e+02 1.57049042e+02 2.25478068e-01]	[5.29015869e+02 8.13796326e+02 7.11075664e-01]	[5.44502869e+02 8.08631104e+02 7.57297993e-01]	[5.03417328e+02 7.90658264e+02 7.39779711e-01]	[4.26375763e+02 7.93280762e+02 7.59710968e-01]	[4.10985718e+02 7.88230469e+02 7.49888778e-01]	[4.41682526e+02 7.57342346e+02 7.52875566e-01]
[418.71481323 192.83401489 0.94474173]	[413.54879761 233.85020447 0.87809944]	[341.7585144 236.53260803 0.83184111]	[295.6519165 351.99057007 0.88156819]	[254.49368286 457.14962769 0.86995995]	[480.25341797 221.1505127 0.84626716]	[506.02011108 331.41824341 0.81755191]	[544.53265381 436.6942749 0.88900989]	[441.7197876 444.37747192 0.74158436]	[398.24017334 449.48956299 0.69866598]	[421.25161743 595.74078369 0.83183563]	[436.552948 749.61761475 0.81057447]	[482.8923645 441.76696777 0.72170186]	[485.43255615 593.18127441 0.7831136 ]	[5.16113953e+02 7.75290222e+02 7.74669528e-01]	[400.86160278 175.0589447 0.91447544]	[428.97937012 174.91346741 0.88928646]	[380.12817383 159.56109619 0.86306393]	[4.41774200e+02 1.59546692e+02 2.56333202e-01]	[5.28976990e+02 8.16390137e+02 7.12985873e-01]	[5.44461060e+02 8.11123413e+02 7.60209084e-01]	[5.03429321e+02 7.90678162e+02 7.54499197e-01]	[4.23896973e+02 7.93282593e+02 7.59342372e-01]	[4.10964294e+02 7.88225464e+02 7.46987581e-01]	[441.69473267 757.37188721 0.76076031]
[418.68933105 192.88504028 0.94990838]	[413.53744507 233.92573547 0.88782281]	[341.7557373 236.60533142 0.83013314]	[297.9927063 352.02719116 0.88382077]	[254.4864502 459.74261475 0.89508867]	[480.21652222 223.70928955 0.83754188]	[508.4571228 333.92034912 0.82800478]	[546.96850586 439.12686157 0.88551378]	[441.70983887 444.36044312 0.74682528]	[398.22961426 449.48001099 0.70311451]	[421.26327515 598.21325684 0.83067542]	[436.54766846 749.66003418 0.80757833]	[482.87780762 441.74368286 0.72627062]	[485.3583374 593.10894775 0.80041528]	[5.13603271e+02 7.75359985e+02 7.70785570e-01]	[400.82070923 175.1104126 0.90936679]	[428.96679688 174.96714783 0.89319509]	[377.76757812 159.61401367 0.85315335]	[4.41745361e+02 1.59625244e+02 2.69437373e-01]	[5.26474548e+02 8.21455383e+02 7.10609317e-01]	[5.44354248e+02 8.11241577e+02 7.65262723e-01]	[5.03406769e+02 7.90686096e+02 7.62387753e-01]	[4.23886078e+02 7.93293213e+02 7.52264023e-01]	[4.10957611e+02 7.90595154e+02 7.42374361e-01]	[4.41693298e+02 7.59902527e+02 7.55410075e-01]
[418.68984985 192.88427734 0.94937366]	[413.5395813 233.92393494 0.88735414]	[341.76083374 236.60272217 0.82984382]	[295.66104126 354.45507812 0.88409567]	[254.48599243 459.74414062 0.89500761]	[480.22128296 223.70762634 0.83811587]	[508.4621582 333.92684937 0.82950604]	[546.96923828 439.13717651 0.88735116]	[441.70846558 444.35852051 0.7465443 ]	[398.22900391 449.48242188 0.70346493]	[421.26730347 598.22662354 0.83291173]	[436.54577637 749.66522217 0.80726206]	[482.87408447 441.73736572 0.72606975]	[485.35870361 593.11590576 0.80017889]	[5.13613647e+02 7.77831848e+02 7.71268189e-01]	[400.82086182 175.10931396 0.909316 ]	[428.96798706 174.96672058 0.89296556]	[377.76620483 159.60966492 0.85341942]	[4.41745392e+02 1.59625656e+02 2.65951276e-01]	[5.26469727e+02 8.21454712e+02 7.11483240e-01]	[5.44353577e+02 8.11237183e+02 7.63578296e-01]	[5.03416260e+02 7.90692322e+02 7.61684358e-01]	[4.23888519e+02 7.93320374e+02 7.44689345e-01]	[4.10957214e+02 7.90612854e+02 7.40186930e-01]	[4.41686462e+02 7.59894714e+02 7.54995763e-01]
[416.16390991 195.36883545 0.93807662]	[411.00735474 236.41748047 0.88828385]	[341.70007324 241.62464905 0.81491566]	[297.99707031 356.9954834 0.90349936]	[254.53671265 462.2210083 0.89798325]	[480.16369629 228.77810669 0.83252293]	[508.51013184 333.97747803 0.8249166 ]	[547.0246582 439.19766235 0.87589991]	[439.32516479 446.90045166 0.73828244]	[398.19839478 452.06500244 0.70341283]	[421.17953491 600.78692627 0.84897637]	[436.57653809 749.70159912 0.81783795]	[482.7996521 441.82952881 0.72679567]	[485.40542603 598.2421875 0.80527806]	[5.13630310e+02 7.83009460e+02 7.80637443e-01]	[400.6920166 177.56192017 0.89738417]	[426.41577148 177.53517151 0.86932486]	[377.73602295 167.24700928 0.84181553]	[4.41760223e+02 1.72284195e+02 3.69448423e-01]	[5.26444214e+02 8.26513428e+02 7.26137400e-01]	[5.44356140e+02 8.13770569e+02 7.49777079e-01]	[5.03451904e+02 7.93212769e+02 7.57538795e-01]	[4.23821838e+02 7.93315796e+02 7.43245900e-01]	[4.08451263e+02 7.90600281e+02 7.35575855e-01]	[4.41726837e+02 7.59942688e+02 7.58552611e-01]
[416.03826904 195.42956543 0.9211573 ]	[410.97689819 236.48912048 0.89149672]	[341.70422363 241.71195984 0.80968666]	[298.02285767 357.15026855 0.91695046]	[254.55548096 462.32287598 0.8932119 ]	[480.13406372 231.30479431 0.83948123]	[511.03469849 336.53811646 0.84393024]	[547.04040527 439.24432373 0.87545514]	[439.31256104 449.45040894 0.73713362]	[398.17977905 454.62246704 0.71302253]	[421.20370483 603.39428711 0.87393558]	[436.58685303 749.74603271 0.81569773]	[482.79025269 444.32489014 0.72247791]	[485.36355591 598.31884766 0.81676978]	[516.12805176 785.55682373 0.79671383]	[398.24822998 180.05703735 0.88820875]	[423.82647705 180.04434204 0.87630439]	[377.70013428 169.81259155 0.84884566]	[439.29553223 172.29315186 0.47640237]	[5.26425903e+02 8.26623901e+02 7.57962942e-01]	[5.44365479e+02 8.16310303e+02 7.55095780e-01]	[5.05885193e+02 7.93294739e+02 7.46390998e-01]	[4.23840637e+02 7.93296692e+02 7.48225510e-01]	[4.10940155e+02 7.88233032e+02 7.40067542e-01]	[441.75842285 762.47271729 0.76561487]
[416.03848267 195.42935181 0.92139482]	[410.98300171 236.48641968 0.89194369]	[341.70681763 241.71034241 0.80945957]	[298.02297974 357.14993286 0.91705811]	[254.55305481 462.32571411 0.89287639]	[480.13693237 228.88038635 0.83883846]	[511.03494263 336.52981567 0.8446278 ]	[547.03778076 439.24667358 0.87600279]	[439.31338501 449.45135498 0.73708647]	[398.18164062 454.62234497 0.71310449]	[421.20300293 603.39208984 0.87352049]	[436.58950806 749.72747803 0.81769168]	[482.78845215 444.32763672 0.7224915 ]	[485.36083984 598.31347656 0.81708848]	[516.12542725 785.54730225 0.79508418]	[398.24783325 180.05628967 0.88828582]	[423.82540894 180.04598999 0.87631738]	[377.69781494 169.80700684 0.84886742]	[439.29458618 172.29042053 0.47598672]	[5.26416931e+02 8.26619019e+02 7.58687675e-01]	[5.44360962e+02 8.16309692e+02 7.55880237e-01]	[5.05884186e+02 7.93286011e+02 7.47768998e-01]	[4.23855164e+02 7.93299866e+02 7.45637715e-01]	[4.10951996e+02 7.90594299e+02 7.41270661e-01]	[441.75534058 762.44744873 0.76327246]
[413.59692383 198.06111145 0.87778074]	[408.42312622 239.06312561 0.87052238]	[339.21609497 251.87532043 0.83706647]	[298.01306152 359.69995117 0.92476338]	[254.58082581 464.83163452 0.87515873]	[477.72360229 233.92903137 0.86689353]	[511.01443481 336.70053101 0.85434777]	[547.05413818 441.74597168 0.86831003]	[439.29318237 452.07522583 0.73027581]	[398.19934082 457.15606689 0.71114486]	[421.31872559 603.49206543 0.87291926]	[436.64364624 749.769104 0.82070398]	[482.74975586 446.92697144 0.70461196]	[485.35412598 603.28485107 0.822999 ]	[513.64929199 788.14691162 0.80379891]	[398.15734863 187.80863953 0.88917011]	[423.76959229 185.20359802 0.88190806]	[377.60940552 172.47550964 0.85605836]	[439.22064209 172.38064575 0.46634191]	[5.23914124e+02 8.29113403e+02 7.62147665e-01]	[5.44342285e+02 8.21433960e+02 7.42244363e-01]	[5.03449860e+02 8.00942871e+02 7.20744967e-01]	[4.23817230e+02 7.93281433e+02 7.53797233e-01]	[4.10949860e+02 7.88201965e+02 7.42367983e-01]	[441.79052734 762.51885986 0.7734434 ]
[416.04525757 200.64344788 0.85455811]	[405.90582275 239.16955566 0.85360861]	[339.18664551 254.36851501 0.84887689]	[298.02597046 359.78030396 0.91534835]	[254.56336975 467.4024353 0.85542268]	[477.68170166 234.01190186 0.87197709]	[508.52685547 339.07229614 0.85131752]	[549.50299072 441.8822937 0.84711754]	[439.29077148 454.62109375 0.73828572]	[398.1829834 459.64538574 0.72357309]	[421.30047607 603.39855957 0.87410414]	[436.64242554 749.76715088 0.8149578 ]	[482.76239014 449.49865723 0.69922435]	[485.40454102 603.41882324 0.82285959]	[516.11090088 790.66113281 0.80186051]	[398.11489868 190.37663269 0.89597964]	[423.79290771 187.76934814 0.886069 ]	[375.12380981 174.88861084 0.85448545]	[4.39207367e+02 1.72397781e+02 3.55202556e-01]	[5.23910645e+02 8.29222290e+02 7.56730318e-01]	[5.44343811e+02 8.24015076e+02 7.38775849e-01]	[5.05878357e+02 8.06026306e+02 7.09943891e-01]	[4.23802673e+02 7.93285095e+02 7.53590941e-01]	[4.08466766e+02 7.88200928e+02 7.44203210e-01]	[441.80758667 764.96533203 0.76785767]
[416.04562378 200.6421814 0.85474765]	[405.90420532 239.17645264 0.85223693]	[339.18661499 254.37037659 0.84860641]	[298.02713013 359.78039551 0.91532755]	[254.56636047 467.40936279 0.85489446]	[477.68252563 234.01678467 0.87199366]	[508.52734375 339.07040405 0.85091221]	[549.48828125 441.84744263 0.85200143]	[439.30047607 454.63397217 0.73855919]	[398.19140625 459.6550293 0.72388887]	[421.306427 603.40582275 0.87377495]	[436.64035034 749.76641846 0.81590885]	[482.77456665 451.99957275 0.6997363 ]	[485.40304565 603.41766357 0.82264602]	[513.66070557 790.66223145 0.80114585]	[398.11471558 190.37593079 0.89561188]	[423.79370117 187.77006531 0.88574427]	[375.11911011 174.88693237 0.85546964]	[4.39209564e+02 1.72401825e+02 3.52573335e-01]	[5.23919800e+02 8.29234863e+02 7.50783443e-01]	[5.44347412e+02 8.24020020e+02 7.35057294e-01]	[5.05873535e+02 8.06031860e+02 7.07170248e-01]	[4.23789703e+02 7.93272278e+02 7.56696939e-01]	[4.08457520e+02 7.88191406e+02 7.48047769e-01]	[441.79898071 762.51544189 0.76572764]
[413.57546997 203.20890808 0.8460024 ]	[405.87527466 244.2530365 0.83492029]	[339.1701355 254.48709106 0.86129493]	[298.0020752 362.28390503 0.89133626]	[254.53451538 470.02606201 0.84978825]	[477.65353394 236.51144409 0.87000626]	[508.50485229 339.18862915 0.84203488]	[549.52423096 444.41235352 0.82459676]	[439.29147339 457.10281372 0.74139917]	[398.1864624 459.65890503 0.72674787]	[421.31188965 605.92572021 0.87402052]	[436.64193726 749.73773193 0.81963283]	[482.76083374 452.01748657 0.70053792]	[485.4387207 605.91918945 0.82121974]	[516.13812256 790.70837402 0.80966663]	[398.10891724 192.81106567 0.910326 ]	[421.38534546 190.30633545 0.90438592]	[375.08718872 174.94892883 0.86359435]	[4.39132263e+02 1.74860931e+02 3.28604490e-01]	[5.23907593e+02 8.31675537e+02 7.61036098e-01]	[5.44321228e+02 8.26553162e+02 7.53703833e-01]	[5.05927246e+02 8.06085571e+02 7.04737604e-01]	[4.23781067e+02 7.93277222e+02 7.53932118e-01]	[4.08452484e+02 7.88193359e+02 7.47219920e-01]	[441.80145264 762.47375488 0.76281828]
[413.56878662 208.31770325 0.8568902 ]	[405.87719727 249.38423157 0.83817399]	[339.13150024 256.96994019 0.86521387]	[295.64685059 369.89221191 0.86781561]	[254.49517822 475.1395874 0.85969478]	[477.69552612 236.62191772 0.85673559]	[508.45837402 341.71942139 0.82939768]	[547.05407715 446.89559937 0.82876533]	[439.30795288 459.65274048 0.75702351]	[398.19042969 459.78155518 0.73802125]	[421.33963013 606.00738525 0.86498332]	[436.66317749 752.23272705 0.81326473]	[482.78482056 454.61474609 0.7063747 ]	[485.41506958 605.99145508 0.83023143]	[5.16202515e+02 7.93292419e+02 7.93132782e-01]	[398.09860229 192.96784973 0.92970514]	[421.37750244 192.79473877 0.92320037]	[375.07107544 175.05953979 0.84806371]	[4.39110321e+02 1.74894562e+02 3.43556881e-01]	[5.26426758e+02 8.31876282e+02 7.23362863e-01]	[5.44369202e+02 8.29121948e+02 7.53662884e-01]	[5.05952606e+02 8.08736450e+02 7.21033216e-01]	[4.21363770e+02 7.93302795e+02 7.46383786e-01]	[4.08437408e+02 7.88211060e+02 7.39461780e-01]	[441.82611084 765.03979492 0.78679973]
[413.54223633 213.47457886 0.90588659]	[405.87121582 254.53399658 0.8944661 ]	[339.15228271 262.18167114 0.83395469]	[295.59902954 375.01553345 0.87529927]	[254.46018982 480.32342529 0.9020918 ]	[477.67617798 239.19903564 0.82385665]	[506.01657104 346.87866211 0.81056517]	[546.99353027 452.01196289 0.83224833]	[441.7300415 462.34185791 0.76499158]	[398.23626709 464.87158203 0.72434181]	[421.32553101 613.6315918 0.83500868]	[436.6534729 752.20275879 0.81459069]	[482.91522217 459.78039551 0.72082728]	[487.92047119 613.66491699 0.78576028]	[5.18668091e+02 8.03506409e+02 7.82946527e-01]	[398.10919189 198.05171204 0.89752066]	[421.30160522 195.50537109 0.95134848]	[375.06521606 187.79214478 0.8138572 ]	[4.34038177e+02 1.80096771e+02 2.65706152e-01]	[5.26479309e+02 8.44539734e+02 7.09484637e-01]	[5.44414368e+02 8.31820068e+02 7.65717149e-01]	[5.05960876e+02 8.11343018e+02 7.05152273e-01]	[4.23777832e+02 7.93341003e+02 7.36539483e-01]	[4.08433014e+02 7.90601929e+02 7.43370533e-01]	[441.82803345 765.00280762 0.78401041]
[411.02313232 215.92086792 0.90131384]	[405.85339355 256.99697876 0.89981824]	[339.13095093 267.28033447 0.82047021]	[295.57128906 377.66949463 0.90842122]	[254.4233551 482.85028076 0.88155878]	[477.64678955 244.26617432 0.803563 ]	[506.02111816 349.42886353 0.80989593]	[546.98638916 452.06616211 0.83873934]	[441.71664429 464.89242554 0.75700754]	[398.22644043 467.44296265 0.71010041]	[421.31799316 613.72058105 0.83616602]	[436.65435791 752.20825195 0.81182742]	[482.88653564 462.32189941 0.72435027]	[485.45040894 616.2253418 0.79546273]	[5.18670471e+02 8.06064270e+02 8.00375402e-01]	[398.06561279 200.58688354 0.87751335]	[421.27282715 198.04043579 0.92768282]	[375.03604126 190.29972839 0.80244297]	[4.34030518e+02 1.85248932e+02 3.23453009e-01]	[5.23959106e+02 8.47110107e+02 6.83407843e-01]	[5.44344727e+02 8.34351135e+02 7.21466124e-01]	[5.05998688e+02 8.13816589e+02 6.70516908e-01]	[4.23774231e+02 7.93314514e+02 7.44974196e-01]	[4.08441162e+02 7.88222900e+02 7.48171031e-01]	[441.84176636 765.00378418 0.77936351]
[410.9992981 216.04942322 0.89310801]	[405.85952759 257.10409546 0.89778668]	[339.12835693 272.35284424 0.83591831]	[295.56207275 380.15957642 0.90950894]	[254.38633728 485.38803101 0.85667181]	[477.62573242 249.33474731 0.8039065 ]	[508.46472168 354.45114136 0.82385933]	[547.00164795 454.64196777 0.84935367]	[441.71081543 467.39538574 0.76023871]	[398.2130127 469.98010254 0.71352428]	[421.30865479 618.74328613 0.84098721]	[436.64212036 749.7300415 0.82337737]	[482.90231323 462.36538696 0.72753191]	[485.42175293 623.81390381 0.81809103]	[518.64477539 808.71386719 0.81796575]	[398.03533936 205.69160461 0.86493868]	[421.24581909 200.57598877 0.91193658]	[375.01083374 192.85816956 0.81065446]	[434.09490967 187.76724243 0.43837655]	[5.23920898e+02 8.49640625e+02 7.05487847e-01]	[5.41908997e+02 8.39425293e+02 6.97859585e-01]	[5.05978973e+02 8.23994995e+02 6.46183193e-01]	[4.23855133e+02 7.93245056e+02 7.56224573e-01]	[4.10962708e+02 7.88178223e+02 7.65491724e-01]	[441.81478882 762.42858887 0.76288152]
[410.99694824 216.0493927 0.89323777]	[405.86001587 257.1020813 0.89772499]	[339.12893677 272.34606934 0.83496463]	[295.55960083 380.16333008 0.90826201]	[254.38200378 485.39901733 0.85601521]	[477.62487793 249.33428955 0.80400217]	[508.46072388 354.44580078 0.82261103]	[547.00323486 454.65106201 0.85036129]	[441.71383667 467.39694214 0.76006323]	[398.21746826 469.98413086 0.71308315]	[421.30767822 618.74072266 0.84140307]	[436.63363647 749.71972656 0.82435805]	[482.90316772 462.36459351 0.72742027]	[485.4190979 623.81243896 0.81886321]	[518.65032959 808.72021484 0.81904328]	[398.03637695 203.23420715 0.86523229]	[421.24514771 200.5783844 0.91196871]	[375.01394653 192.85592651 0.81044912]	[434.09780884 187.76708984 0.44017273]	[5.23932007e+02 8.49638184e+02 7.07848787e-01]	[5.44318787e+02 8.39417542e+02 7.02221036e-01]	[5.05989655e+02 8.24008850e+02 6.47980690e-01]	[4.23839386e+02 7.93258972e+02 7.60178566e-01]	[4.10945312e+02 7.88184448e+02 7.64793456e-01]	[441.80685425 759.94403076 0.76604819]
[410.9833374 221.11061096 0.85366303]	[403.32583618 264.70956421 0.85293484]	[339.06079102 275.08380127 0.86196506]	[295.51998901 382.84844971 0.87166399]	[251.93264771 490.50930786 0.82769728]	[475.07836914 254.52198792 0.84721339]	[511.03787231 357.16116333 0.85368389]	[549.49328613 459.60916138 0.85384381]	[441.66290283 475.09875488 0.75005996]	[398.20974731 477.62493896 0.71335793]	[423.83178711 618.80633545 0.82100087]	[439.08190918 749.71850586 0.83759898]	[482.81466675 472.54238892 0.71486026]	[485.39468384 623.97088623 0.83486807]	[5.13640686e+02 8.13750671e+02 7.88899004e-01]	[395.61077881 213.30924988 0.90617251]	[421.20022583 205.7901001 0.90428889]	[367.40176392 195.53419495 0.79458928]	[4.31474457e+02 1.92790619e+02 2.59785473e-01]	[5.23895569e+02 8.54810730e+02 7.33834207e-01]	[5.41860291e+02 8.49679382e+02 7.36575007e-01]	[5.05899597e+02 8.29162231e+02 7.10651815e-01]	[4.23869995e+02 7.90771484e+02 7.78516710e-01]	[4.11003448e+02 7.88101257e+02 7.71435618e-01]	[441.8927002 762.44671631 0.77700818]
[408.38580322 223.74987793 0.83951801]	[403.29748535 269.88879395 0.86124295]	[336.68814087 277.62374878 0.8647849 ]	[295.49282837 387.92025757 0.8534767 ]	[251.83865356 495.62301636 0.82511389]	[472.59997559 257.00061035 0.84604084]	[513.61706543 359.70162964 0.84493887]	[549.53619385 459.79586792 0.86660171]	[441.70050049 480.17712402 0.7716924 ]	[398.21057129 480.2442627 0.7366364 ]	[423.8850708 621.39416504 0.83076119]	[439.10559082 749.74438477 0.84419394]	[482.8800354 477.6882019 0.72132623]	[485.35812378 626.53173828 0.8470878 ]	[5.11066498e+02 8.13745728e+02 7.79817820e-01]	[395.52224731 213.4012146 0.90816671]	[418.79278564 210.80656433 0.92070651]	[367.35702515 198.0216217 0.81473404]	[4.28991394e+02 1.92998077e+02 3.07104170e-01]	[5.23957336e+02 8.57454163e+02 7.47443795e-01]	[5.41912415e+02 8.52197327e+02 7.63416767e-01]	[5.03410645e+02 8.29127380e+02 7.32593358e-01]	[4.23866699e+02 7.90796265e+02 7.79676139e-01]	[4.11021393e+02 7.88116150e+02 7.76708245e-01]	[441.90637207 762.45019531 0.77184218]
[408.3873291 223.7489624 0.83979392]	[403.29956055 269.88842773 0.8604182 ]	[336.68939209 277.62438965 0.86481959]	[295.49328613 387.91940308 0.85403121]	[251.83802795 495.61645508 0.82463634]	[472.60269165 257.00042725 0.84571606]	[513.61315918 359.71276855 0.84332383]	[549.53894043 459.78942871 0.86637557]	[441.70056152 480.17645264 0.77152735]	[398.20968628 480.24438477 0.73632032]	[423.88623047 621.39758301 0.83092678]	[439.10787964 749.74615479 0.84441954]	[482.8789978 477.68511963 0.72145343]	[485.35800171 626.53076172 0.84729564]	[5.11066528e+02 8.13743530e+02 7.79119372e-01]	[395.52246094 213.40155029 0.90824753]	[418.79391479 210.80690002 0.92099541]	[367.35263062 198.01930237 0.81503344]	[4.28990875e+02 1.92997681e+02 3.05712342e-01]	[5.23953735e+02 8.57448425e+02 7.49397397e-01]	[5.41913269e+02 8.52197083e+02 7.62840688e-01]	[5.03411133e+02 8.29125854e+02 7.32122421e-01]	[4.23863678e+02 7.90799011e+02 7.79464185e-01]	[4.11021027e+02 7.88117676e+02 7.76457429e-01]	[441.90942383 762.45361328 0.77212149]
[403.34429932 233.82546997 0.89701831]	[403.31008911 275.01852417 0.90932316]	[339.08395386 282.78408813 0.82550389]	[295.39678955 392.98852539 0.843813 ]	[244.27862549 498.24716187 0.83399493]	[475.06762695 259.57849121 0.82024342]	[513.57415771 362.29766846 0.79800498]	[549.58465576 462.33081055 0.83982182]	[441.72418213 482.81600952 0.78463787]	[398.1958313 482.85494995 0.73616618]	[426.37319946 623.95947266 0.84120131]	[439.125 749.73779297 0.85657007]	[482.89178467 482.75036621 0.7408101 ]	[482.90026855 631.68493652 0.82111585]	[5.08493256e+02 8.24008911e+02 7.71415353e-01]	[392.99835205 216.06204224 0.88291353]	[418.67120361 213.51950073 0.94287586]	[367.38360596 205.71394348 0.80005121]	[4.26361938e+02 1.98024490e+02 3.56291115e-01]	[5.23937805e+02 8.67568481e+02 7.40179598e-01]	[5.41905273e+02 8.54802185e+02 7.35632002e-01]	[5.03276611e+02 8.31792664e+02 7.53577530e-01]	[4.23837189e+02 7.90821411e+02 7.83181131e-01]	[4.10990204e+02 7.88118042e+02 7.73812175e-01]	[441.91690063 762.4354248 0.76997691]
[403.34451294 233.95568848 0.9220525 ]	[403.28884888 275.12597656 0.91753435]	[336.67111206 287.88586426 0.82399744]	[290.42767334 398.1022644 0.85830915]	[239.1703949 500.76525879 0.87022942]	[472.59906006 259.66534424 0.81072986]	[513.56829834 364.78060913 0.78854454]	[552.10296631 464.92584229 0.8083716 ]	[441.70349121 482.87710571 0.78497243]	[398.17498779 482.90353394 0.73909009]	[426.40090942 626.43811035 0.84567398]	[439.11950684 752.16369629 0.84770411]	[482.88424683 482.81582642 0.74050909]	[482.90316772 639.26623535 0.82531679]	[5.08497986e+02 8.26614380e+02 7.79855251e-01]	[390.49676514 218.56192017 0.86031997]	[418.65209961 215.95388794 0.94446915]	[364.82009888 208.28652954 0.79314673]	[4.23885529e+02 2.00628876e+02 3.26239526e-01]	[5.23848328e+02 8.67688477e+02 7.57526278e-01]	[5.41824036e+02 8.57390503e+02 7.09184825e-01]	[5.03254791e+02 8.34357117e+02 7.35834956e-01]	[4.23832153e+02 7.93236450e+02 7.68253982e-01]	[4.10973907e+02 7.88159363e+02 7.68839300e-01]	[441.90985107 762.47137451 0.77410984]
[403.34631348 233.95614624 0.9218111 ]	[403.28894043 275.12747192 0.91769785]	[336.67364502 287.88244629 0.82395101]	[290.43563843 398.09658813 0.85967684]	[239.16902161 500.74020386 0.86756319]	[472.5954895 259.66983032 0.81016803]	[513.56341553 364.78030396 0.78821921]	[552.10070801 464.93167114 0.80800337]	[441.71090698 482.86828613 0.78651261]	[398.18313599 482.89389038 0.74052876]	[426.40145874 626.43060303 0.84516549]	[439.11856079 752.16619873 0.84722388]	[482.89282227 482.80953979 0.74032176]	[482.89724731 636.80444336 0.82496858]	[5.08494141e+02 8.26598999e+02 7.78179288e-01]	[390.49719238 218.56306458 0.86015439]	[418.65359497 215.95402527 0.94508886]	[364.81918335 208.28797913 0.79230708]	[4.23886139e+02 2.00632629e+02 3.25812101e-01]	[5.23843445e+02 8.67700989e+02 7.61517882e-01]	[5.41819214e+02 8.57407715e+02 7.12975621e-01]	[5.03251709e+02 8.34337280e+02 7.36330390e-01]	[4.23834412e+02 7.93230652e+02 7.70175278e-01]	[4.10977936e+02 7.88156189e+02 7.68997967e-01]	[441.90878296 762.47851562 0.77416754]
[403.25259399 236.46122742 0.93460649]	[403.26177979 277.62988281 0.9219498 ]	[336.62481689 292.8928833 0.83853257]	[290.37191772 398.22686768 0.86554229]	[236.63363647 503.44125366 0.88755178]	[472.57260132 267.33605957 0.79088956]	[513.60528564 374.97366333 0.80392593]	[552.10009766 469.96530151 0.79941952]	[439.25595093 485.43075562 0.76984644]	[398.07897949 485.44589233 0.71805686]	[421.27236938 626.55072021 0.88196605]	[439.11227417 752.19482422 0.83723259]	[482.76339722 485.38250732 0.74021107]	[482.85385132 644.37316895 0.85714048]	[5.08506378e+02 8.31824646e+02 7.94310510e-01]	[390.45782471 221.1645813 0.83884025]	[418.58865356 218.57771301 0.91159225]	[364.78921509 213.31123352 0.8362655 ]	[423.85836792 205.75819397 0.46683431]	[5.21392212e+02 8.72764771e+02 7.50628412e-01]	[5.39287781e+02 8.67676819e+02 7.07704723e-01]	[5.03356750e+02 8.49622375e+02 7.57635176e-01]	[4.21340790e+02 7.93320190e+02 7.56076038e-01]	[4.08442963e+02 7.88209961e+02 7.64514208e-01]	[4.44357819e+02 7.62505310e+02 7.45409191e-01]
[400.85510254 236.57015991 0.92476219]	[403.24960327 280.13250732 0.89943886]	[336.59786987 295.47171021 0.85277802]	[287.82540894 400.78890991 0.84304857]	[236.64292908 508.47634888 0.86048424]	[472.5380249 272.38891602 0.80566847]	[516.13244629 375.08615112 0.82638776]	[552.11181641 472.58493042 0.8054871 ]	[439.24981689 487.98904419 0.75033939]	[398.05328369 487.99511719 0.70229745]	[421.20022583 626.46777344 0.89283651]	[439.06982422 752.20233154 0.83569562]	[482.787323 487.96160889 0.71872729]	[482.88586426 646.95239258 0.85939401]	[5.08459778e+02 8.34375977e+02 7.85891235e-01]	[387.88632202 223.74752808 0.82754761]	[418.56604004 218.66592407 0.8962484 ]	[362.31036377 213.40052795 0.84195507]	[423.8265686 208.26455688 0.48698896]	[5.21347412e+02 8.72906250e+02 6.93040729e-01]	[5.36741272e+02 8.70216370e+02 6.68482423e-01]	[5.03339203e+02 8.49756958e+02 7.43306160e-01]	[4.21338074e+02 7.93316101e+02 7.49675393e-01]	[4.08420837e+02 7.88218567e+02 7.61592925e-01]	[4.44306030e+02 7.62484009e+02 7.53543496e-01]
[400.85552979 236.5705719 0.9246999 ]	[403.24893188 280.13330078 0.89925784]	[336.59655762 295.47277832 0.85267538]	[287.82739258 400.79055786 0.8423472 ]	[236.63870239 508.49020386 0.85856521]	[472.53256226 272.38903809 0.80534947]	[516.13140869 375.09729004 0.82776856]	[552.11151123 472.58898926 0.80606627]	[439.25204468 488.00024414 0.75113106]	[398.05218506 488.00268555 0.70236766]	[421.20022583 626.46899414 0.89272732]	[439.06848145 752.20812988 0.83430839]	[482.78997803 487.97460938 0.7199744 ]	[482.8890686 646.95751953 0.85945773]	[5.08458984e+02 8.34375793e+02 7.86700070e-01]	[387.88665771 223.74777222 0.82759362]	[418.56655884 218.66665649 0.89633024]	[362.3104248 213.40113831 0.84162581]	[423.82641602 208.26712036 0.48587006]	[5.21343445e+02 8.72898132e+02 6.92777872e-01]	[5.36737488e+02 8.70210693e+02 6.66201949e-01]	[5.03341003e+02 8.49756775e+02 7.44469523e-01]	[4.21333771e+02 7.93317993e+02 7.49530792e-01]	[4.08414703e+02 7.88219116e+02 7.60507226e-01]	[4.44305511e+02 7.62494629e+02 7.53312588e-01]
[400.79086304 239.07267761 0.91663879]	[400.82528687 282.69729614 0.88467759]	[336.61419678 295.5942688 0.85825193]	[287.84286499 405.82876587 0.81055075]	[239.11697388 516.1987915 0.84180641]	[469.96957397 274.9213562 0.83064592]	[516.15008545 377.59133911 0.84593642]	[552.11169434 475.0881958 0.81155705]	[439.2538147 495.65301514 0.76082331]	[398.06591797 495.66275024 0.71470159]	[418.68252563 629.03729248 0.87202936]	[436.64974976 752.18731689 0.83040893]	[482.79544067 495.65176392 0.72621006]	[482.9307251 646.94604492 0.85907769]	[5.08473785e+02 8.36888428e+02 7.73092270e-01]	[385.38345337 228.86750793 0.84077078]	[416.11816406 223.72187805 0.8718617 ]	[359.83547974 215.91844177 0.87982243]	[423.81268311 210.92028809 0.5126707 ]	[5.21362122e+02 8.75440857e+02 6.64957464e-01]	[5.39197876e+02 8.72708679e+02 6.71374083e-01]	[5.03331757e+02 8.49795715e+02 7.30352700e-01]	[4.21360474e+02 7.93323975e+02 7.54792988e-01]	[4.08409058e+02 7.90591553e+02 7.67740428e-01]	[4.41884003e+02 7.62435913e+02 7.44793773e-01]
[400.72161865 241.64768982 0.90145326]	[400.75354004 287.87890625 0.88143247]	[336.56799316 298.18835449 0.85576797]	[290.45263672 408.44970703 0.81702524]	[244.2281189 521.31585693 0.85796225]	[467.42312622 275.06262207 0.86319524]	[516.2164917 377.61291504 0.86359477]	[554.67407227 472.57843018 0.80044204]	[439.17047119 498.21960449 0.76990294]	[398.04064941 498.23709106 0.7266801 ]	[416.08007812 631.68939209 0.82608801]	[439.06948853 749.78051758 0.843072 ]	[480.34280396 498.17562866 0.73104024]	[482.83847046 646.94342041 0.88169807]	[5.08443817e+02 8.36941040e+02 7.69839466e-01]	[382.84487915 233.85139465 0.88109732]	[413.58151245 226.3056488 0.84884459]	[359.71939087 216.11973572 0.90582049]	[421.33221436 213.43052673 0.45315194]	[5.18770874e+02 8.77889221e+02 6.72510266e-01]	[5.31615967e+02 8.72780701e+02 6.71374619e-01]	[5.03337982e+02 8.52170837e+02 7.34948039e-01]	[4.23809937e+02 7.93275085e+02 7.50419140e-01]	[4.10945404e+02 7.88217712e+02 7.66940653e-01]	[4.44339752e+02 7.62420959e+02 7.33085454e-01]
[398.2104187 251.95579529 0.92597777]	[400.76263428 295.53610229 0.93533993]	[336.58764648 305.80831909 0.82711828]	[292.96539307 418.79071045 0.881441 ]	[254.60508728 526.4821167 0.87233037]	[467.39019775 277.68466187 0.84834784]	[521.20526123 377.74133301 0.89168918]	[562.25036621 475.14541626 0.84897047]	[439.11621094 500.7855835 0.77719778]	[398.03121948 500.80377197 0.7376129 ]	[410.97427368 634.16479492 0.80001986]	[439.09564209 749.76831055 0.84872288]	[480.24786377 500.76296997 0.73945189]	[482.80413818 654.68756104 0.83425617]	[5.05929718e+02 8.47122375e+02 7.90332675e-01]	[380.33084106 236.61331177 0.92335522]	[408.45965576 234.04006958 0.89486885]	[359.69412231 228.84970093 0.85244608]	[421.26049805 218.55224609 0.44971162]	[5.11038483e+02 8.85618347e+02 6.79061592e-01]	[5.26460388e+02 8.77899353e+02 6.84553266e-01]	[5.03293274e+02 8.54788269e+02 7.31812716e-01]	[4.21349701e+02 7.93273376e+02 7.46946156e-01]	[4.10936615e+02 7.88206116e+02 7.62081027e-01]	[4.44401276e+02 7.59925537e+02 7.28396297e-01]
[398.09527588 254.40777588 0.92912829]	[400.74551392 295.61242676 0.94270599]	[336.52810669 310.88034058 0.82633668]	[295.44979858 421.3918457 0.88154423]	[259.64471436 534.0869751 0.83457172]	[467.40884399 280.11923218 0.83499199]	[521.29882812 380.14770508 0.90461475]	[562.4041748 475.09985352 0.86071318]	[439.08761597 500.81869507 0.77238083]	[395.64379883 500.83059692 0.73899007]	[413.51177979 634.15386963 0.80903733]	[439.13058472 752.18066406 0.85257405]	[480.22402954 500.80279541 0.74021447]	[482.806427 657.27801514 0.83565074]	[5.03486511e+02 8.49640198e+02 8.07056367e-01]	[380.21234131 239.07852173 0.926364 ]	[405.8343811 236.47224426 0.90906596]	[359.58648682 231.33190918 0.85034722]	[421.14666748 218.61141968 0.59493738]	[5.11087585e+02 8.88164429e+02 7.17697740e-01]	[5.26510193e+02 8.77980286e+02 7.06742764e-01]	[5.00819550e+02 8.57376770e+02 7.20088005e-01]	[4.23777283e+02 7.93305725e+02 7.31235862e-01]	[4.10964111e+02 7.88228210e+02 7.56131947e-01]	[4.44431396e+02 7.62435913e+02 7.36534178e-01]
[398.05484009 254.56358337 0.94050026]	[400.75363159 298.04403687 0.94432259]	[336.51974487 313.44430542 0.84114838]	[295.56472778 423.82901001 0.89014924]	[267.36431885 539.20623779 0.83508998]	[467.42242432 280.23355103 0.81626904]	[521.3862915 380.2300415 0.89445096]	[564.9642334 475.13458252 0.86559629]	[439.08526611 503.30334473 0.76403165]	[398.04220581 503.32580566 0.73642808]	[416.08163452 641.82446289 0.83825558]	[439.09729004 752.18469238 0.84942049]	[480.19012451 503.28622437 0.72911012]	[482.77645874 659.82269287 0.84649867]	[5.03361725e+02 8.49764282e+02 8.24682832e-01]	[380.16546631 241.62008667 0.89868516]	[403.37911987 236.63562012 0.89230859]	[357.16674805 231.41958618 0.86552691]	[418.79949951 223.67111206 0.57073629]	[5.11076294e+02 8.90679749e+02 7.18831897e-01]	[5.26479187e+02 8.83014832e+02 6.98278010e-01]	[5.00689148e+02 8.62524841e+02 6.95195794e-01]	[4.21333191e+02 7.93327576e+02 7.35408604e-01]	[4.08466248e+02 7.88234131e+02 7.58081913e-01]	[4.44374084e+02 7.62434326e+02 7.48218179e-01]
[395.54122925 256.96884155 0.92638958]	[400.73730469 298.1333313 0.94099998]	[336.51443481 313.53775024 0.84520984]	[295.59936523 426.44168091 0.87439424]	[274.91983032 541.81982422 0.89897048]	[464.95147705 285.25790405 0.80435479]	[521.42303467 380.17507935 0.89379025]	[570.01678467 472.60610962 0.81187403]	[439.0944519 503.31307983 0.76378131]	[398.06878662 503.33602905 0.74237442]	[418.55685425 641.81732178 0.84531605]	[439.11102295 752.206604 0.8468436 ]	[480.18273926 503.28164673 0.7287752 ]	[482.75701904 662.44555664 0.85974014]	[5.03262787e+02 8.52218628e+02 8.40233803e-01]	[377.70782471 244.184021 0.88599932]	[400.8430481 239.13310242 0.90012592]	[357.14169312 233.87419128 0.85545957]	[418.73217773 228.80715942 0.70153922]	[5.11063812e+02 8.93277100e+02 7.29885817e-01]	[5.26451416e+02 8.88108398e+02 7.07919657e-01]	[4.98258331e+02 8.65097412e+02 6.79051697e-01]	[4.21330292e+02 7.93325928e+02 7.38629818e-01]	[4.10954468e+02 7.88228516e+02 7.53352642e-01]	[4.44389130e+02 7.62464661e+02 7.42887139e-01]
[393.07901001 257.09640503 0.90597862]	[400.73806763 298.22293091 0.92966419]	[336.49798584 316.07199097 0.85605097]	[298.0569458 431.46426392 0.87891316]	[277.55279541 541.83349609 0.91284895]	[464.96420288 285.32861328 0.80186105]	[523.85601807 380.23394775 0.89213306]	[572.64550781 472.52120972 0.79713517]	[439.15414429 503.3494873 0.77185684]	[398.08584595 503.34594727 0.74345762]	[418.60299683 641.82922363 0.85371268]	[439.08996582 752.17352295 0.84521383]	[480.27923584 503.3487854 0.74072093]	[482.75671387 664.86334229 0.86442548]	[500.87683105 852.19464111 0.85334939]	[377.65783691 246.78761292 0.88532901]	[400.82180786 241.70103455 0.89134657]	[357.13986206 233.90266418 0.8291266 ]	[418.72973633 231.31575012 0.7329405 ]	[5.08476288e+02 8.93301697e+02 7.41744995e-01]	[5.23951111e+02 8.88136597e+02 7.28164375e-01]	[4.98189972e+02 8.62577148e+02 6.73889995e-01]	[4.23804626e+02 7.93298584e+02 7.48972833e-01]	[4.10991852e+02 7.88215332e+02 7.69013941e-01]	[4.44359131e+02 7.59914062e+02 7.39752173e-01]
[395.52075195 257.14907837 0.90492249]	[400.72369385 300.68466187 0.91341788]	[336.51013184 318.5475769 0.85885423]	[298.0826416 434.09838867 0.87645543]	[277.69036865 541.92144775 0.89637101]	[464.96331787 287.83154297 0.80387563]	[523.92663574 380.2628479 0.88679856]	[580.24725342 475.15817261 0.82919681]	[439.1607666 503.38183594 0.77292639]	[398.07427979 503.38720703 0.74358463]	[418.67489624 641.84887695 0.85854828]	[439.13018799 752.19940186 0.85375464]	[480.29226685 503.37405396 0.74581403]	[482.75689697 664.94226074 0.8720935 ]	[500.82821655 852.2545166 0.85776436]	[377.65408325 249.3170929 0.89342129]	[400.8321228 241.73272705 0.89016026]	[357.07821655 234.03887939 0.82460284]	[418.71151733 231.35047913 0.724666 ]	[5.05976135e+02 8.93343933e+02 7.47558773e-01]	[5.23912598e+02 8.88183960e+02 7.46783555e-01]	[4.98140594e+02 8.65134033e+02 6.80812716e-01]	[4.23802826e+02 7.93276123e+02 7.50128210e-01]	[4.11008972e+02 7.88205872e+02 7.69229054e-01]	[4.44388397e+02 7.62440979e+02 7.45653749e-01]
[393.07888794 257.17520142 0.89320552]	[400.72470093 300.74099731 0.90679651]	[336.51333618 318.59185791 0.86061484]	[298.18026733 431.51834106 0.85947388]	[280.17034912 541.85473633 0.88461244]	[467.41217041 290.35192871 0.80431908]	[523.94641113 380.1619873 0.89075816]	[580.35168457 472.54495239 0.83177108]	[439.17538452 503.34115601 0.77413994]	[398.10006714 503.3548584 0.74684548]	[418.75616455 639.26580811 0.85178709]	[439.13726807 752.18267822 0.8576923 ]	[480.28161621 503.33798218 0.74601042]	[482.7180481 664.95953369 0.87749535]	[500.80062866 852.26312256 0.85624444]	[377.62738037 249.33406067 0.89021617]	[400.8236084 244.20596313 0.89105064]	[357.04476929 234.07324219 0.83018643]	[418.71359253 231.40336609 0.73300523]	[5.05873627e+02 8.93334229e+02 7.41032362e-01]	[5.23846436e+02 8.88186279e+02 7.36575603e-01]	[4.98147919e+02 8.65132629e+02 6.67461038e-01]	[4.23860992e+02 7.93281982e+02 7.43571937e-01]	[4.13503418e+02 7.88217712e+02 7.71114290e-01]	[4.44371765e+02 7.62420593e+02 7.45930374e-01]
[395.50271606 259.57058716 0.88661659]	[400.76705933 303.20303345 0.89655012]	[336.56799316 318.63980103 0.86456227]	[298.19439697 434.09646606 0.86284363]	[285.23880005 541.7925415 0.84703386]	[467.45483398 290.4201355 0.80429089]	[524.01916504 380.18688965 0.88055873]	[582.81182861 472.51931763 0.84132183]	[439.21548462 503.37075806 0.77855337]	[398.1439209 503.38381958 0.75408453]	[418.80429077 631.6831665 0.85865408]	[439.15209961 752.18121338 0.85913306]	[480.30075073 503.36410522 0.74509907]	[482.71603394 664.95019531 0.87934107]	[500.79907227 852.28900146 0.85587978]	[377.61767578 249.37454224 0.88756526]	[400.8359375 244.23313904 0.88684016]	[357.02627563 236.45791626 0.8273083 ]	[418.71426392 231.44281006 0.71653324]	[5.05882690e+02 8.93324890e+02 7.35493004e-01]	[5.23836548e+02 8.88181458e+02 7.38018870e-01]	[4.98158783e+02 8.67591248e+02 6.71273828e-01]	[4.23849762e+02 7.93325134e+02 7.41373539e-01]	[4.13492798e+02 7.88239258e+02 7.64891505e-01]	[4.44378113e+02 7.59953247e+02 7.49916017e-01]
[395.5559082 259.57403564 0.89703202]	[400.79983521 303.19470215 0.89291942]	[336.6020813 318.61593628 0.86925983]	[298.20236206 436.55889893 0.87018502]	[287.79766846 541.90942383 0.84637398]	[467.4992981 290.45001221 0.80170107]	[524.02905273 380.165802 0.88320762]	[582.85400391 470.03536987 0.84571183]	[439.22286987 503.39529419 0.77484524]	[398.152771 503.40615845 0.75362706]	[421.17041016 631.69116211 0.85940945]	[439.17260742 752.17297363 0.86360377]	[480.30194092 503.38922119 0.74346578]	[482.71224976 664.92401123 0.87858951]	[5.00800262e+02 8.52291992e+02 8.51532280e-01]	[377.67044067 249.39982605 0.89000511]	[400.86453247 244.25366211 0.88314563]	[357.10522461 236.47453308 0.83062828]	[418.75021362 233.84710693 0.73251307]	[5.05908264e+02 8.93341736e+02 7.32255757e-01]	[5.23869385e+02 8.88189758e+02 7.36730218e-01]	[4.95695465e+02 8.67631348e+02 6.71777844e-01]	[4.23869476e+02 7.93292725e+02 7.39571571e-01]	[4.13518433e+02 7.88220825e+02 7.65963554e-01]	[4.44396698e+02 7.62418823e+02 7.51833618e-01]
[395.64816284 259.57815552 0.9085446 ]	[400.84786987 303.23883057 0.88189292]	[336.63928223 318.67700195 0.86763662]	[298.19625854 436.6008606 0.87894672]	[285.30130005 541.87054443 0.848418 ]	[470.04244995 290.44009399 0.799528 ]	[526.40216064 380.23065186 0.87906408]	[582.89416504 470.04058838 0.85086572]	[439.30865479 503.45330811 0.78052747]	[398.21139526 503.45504761 0.75438148]	[421.28137207 636.79626465 0.8458252 ]	[439.20635986 752.19171143 0.86450934]	[482.73568726 505.8805542 0.75013614]	[482.73348999 664.95922852 0.88243079]	[5.00817474e+02 8.52350525e+02 8.46372783e-01]	[377.74240112 251.82312012 0.89269853]	[403.30221558 244.22039795 0.86933303]	[357.16452026 236.49905396 0.85273701]	[421.13330078 233.83677673 0.72196561]	[5.05990662e+02 8.93377625e+02 7.19143271e-01]	[5.23918396e+02 8.88216309e+02 7.39581347e-01]	[4.95681915e+02 8.67710571e+02 6.83014393e-01]	[4.23831360e+02 7.93293823e+02 7.48588026e-01]	[4.13511658e+02 7.88207764e+02 7.63375640e-01]	[4.44446167e+02 7.62425476e+02 7.45687962e-01]
[398.08758545 259.5770874 0.9180795 ]	[403.24633789 303.21411133 0.87767929]	[336.67907715 318.65179443 0.86980855]	[298.22387695 434.072052 0.86205924]	[280.20999146 541.80987549 0.87254804]	[472.54528809 290.42156982 0.79825985]	[526.40856934 380.31878662 0.86573374]	[582.89318848 475.07910156 0.85537422]	[441.67398071 505.88723755 0.78189647]	[398.25054932 505.88000488 0.75347042]	[421.3934021 639.31658936 0.83549184]	[439.22122192 752.20550537 0.8644402 ]	[482.75161743 505.8805542 0.75328952]	[482.72689819 664.91973877 0.87940669]	[5.00832458e+02 8.52364746e+02 8.45957398e-01]	[380.15475464 251.82888794 0.89376992]	[403.36392212 244.22117615 0.85475075]	[359.56448364 236.50183105 0.86490858]	[421.16079712 231.42861938 0.74746263]	[5.08497467e+02 8.93362305e+02 7.24308431e-01]	[5.23955017e+02 8.88192017e+02 7.39949226e-01]	[4.95676575e+02 8.70133545e+02 7.01072872e-01]	[4.23811798e+02 7.93286194e+02 7.47898757e-01]	[4.13496124e+02 7.88189148e+02 7.52587974e-01]	[4.44448853e+02 7.62456482e+02 7.53544331e-01]
[398.16101074 257.18936157 0.92913729]	[403.31585693 300.76016235 0.8774389 ]	[339.0597229 318.60107422 0.86911476]	[298.22491455 431.54278564 0.85413736]	[280.10061646 541.91143799 0.89179754]	[475.07421875 290.40951538 0.79733682]	[524.03649902 382.77307129 0.86264729]	[582.86193848 475.12228394 0.85774285]	[441.73919678 503.44522095 0.79060566]	[400.64379883 503.43237305 0.75989091]	[423.86428833 636.74084473 0.81743717]	[439.22521973 752.17889404 0.86724514]	[482.81152344 503.43966675 0.75794178]	[482.7590332 664.93560791 0.87895375]	[5.00854797e+02 8.52357727e+02 8.48776996e-01]	[380.2578125 249.39198303 0.88228643]	[405.87322998 244.19708252 0.84111571]	[359.63378906 236.47195435 0.89467835]	[421.23651123 231.39859009 0.75427812]	[5.11016205e+02 8.93362488e+02 7.23990798e-01]	[5.26417725e+02 8.88193909e+02 7.33812451e-01]	[4.95687225e+02 8.70130920e+02 7.03359008e-01]	[4.23878387e+02 7.93271240e+02 7.50406742e-01]	[4.13538879e+02 7.88181824e+02 7.61926889e-01]	[4.44429688e+02 7.59952332e+02 7.55127847e-01]
[400.62023926 257.13214111 0.93601489]	[403.36630249 300.74255371 0.87124443]	[339.11535645 318.59140015 0.86232924]	[298.15618896 431.55151367 0.86312801]	[277.64578247 541.91271973 0.90484297]	[475.12063599 290.42233276 0.80101234]	[523.97064209 382.84591675 0.85988086]	[582.77618408 477.7298584 0.87995112]	[441.74453735 503.45285034 0.7912131 ]	[400.65133667 503.45336914 0.7616961 ]	[426.3687439 636.79266357 0.80772316]	[439.21661377 752.16351318 0.86576933]	[482.806427 503.4395752 0.75853848]	[482.78533936 664.96496582 0.87635779]	[5.00898987e+02 8.52389221e+02 8.35209191e-01]	[382.76782227 249.32098389 0.85664552]	[410.96755981 241.66705322 0.8406539 ]	[359.68328857 234.0488739 0.88773799]	[421.30340576 228.8724823 0.69746941]	[5.13638794e+02 8.93437317e+02 7.05102265e-01]	[5.29006592e+02 8.90640869e+02 7.18603730e-01]	[4.98136353e+02 8.70215088e+02 7.08244145e-01]	[4.23864716e+02 7.93291443e+02 7.54427135e-01]	[4.13510406e+02 7.88190918e+02 7.67103016e-01]	[4.44409851e+02 7.59927734e+02 7.56368518e-01]
[400.71664429 257.13058472 0.93247485]	[405.88690186 300.70629883 0.86594176]	[339.16467285 318.55401611 0.86012858]	[298.16949463 431.46429443 0.85319293]	[277.46716309 541.79376221 0.91383469]	[477.63916016 290.41491699 0.81098896]	[523.90716553 385.32528687 0.87474555]	[580.33319092 480.34158325 0.88793397]	[441.7449646 503.44567871 0.79181057]	[400.66125488 503.45663452 0.76364684]	[428.93515015 636.71722412 0.79234028]	[439.21795654 749.77166748 0.86125714]	[482.79507446 503.41870117 0.7620905 ]	[482.77890015 664.98626709 0.87432432]	[5.03233032e+02 8.52391907e+02 8.42326403e-01]	[382.8687439 246.83187866 0.84292728]	[413.57919312 241.66755676 0.85287124]	[359.83581543 234.01225281 0.85401356]	[421.41323853 228.86257935 0.69912362]	[5.13575134e+02 8.93319153e+02 7.22895861e-01]	[5.26517761e+02 8.88164124e+02 7.18293309e-01]	[4.98165894e+02 8.70212402e+02 7.24682510e-01]	[4.23829071e+02 7.93306030e+02 7.50286341e-01]	[4.13487091e+02 7.88187195e+02 7.59489834e-01]	[4.44408356e+02 7.59909363e+02 7.38258243e-01]
[400.85934448 257.10021973 0.92426771]	[408.41204834 300.71939087 0.85601467]	[339.25817871 318.5390625 0.84716266]	[298.12316895 426.44238281 0.87478876]	[274.90768433 541.77087402 0.89401835]	[477.69161987 292.88027954 0.82251084]	[523.88092041 387.88232422 0.86866462]	[580.25518799 482.81445312 0.8644622 ]	[441.76855469 505.91213989 0.78537142]	[400.69308472 505.89022827 0.7594139 ]	[431.50012207 639.31420898 0.80193937]	[439.21536255 749.76312256 0.86224747]	[482.8137207 505.90289307 0.75346369]	[482.77737427 665.00860596 0.87344408]	[5.03255341e+02 8.52390747e+02 8.42392683e-01]	[387.94284058 246.79269409 0.8299585 ]	[416.16955566 241.66664124 0.88096398]	[364.78088379 233.95330811 0.81060839]	[426.36828613 228.79312134 0.66113102]	[5.16127075e+02 8.93382751e+02 7.18876898e-01]	[5.29038330e+02 8.88221008e+02 7.12165356e-01]	[4.98168427e+02 8.70221558e+02 7.29164302e-01]	[4.23823334e+02 7.93319702e+02 7.46044338e-01]	[4.11018280e+02 7.88190552e+02 7.56482959e-01]	[4.44390411e+02 7.59896240e+02 7.43609011e-01]
[403.35714722 257.07931519 0.91046178]	[410.99642944 300.77676392 0.84516758]	[341.73254395 318.54162598 0.83753574]	[298.00921631 426.44104004 0.87751931]	[272.37478638 541.70343018 0.86299497]	[480.14758301 293.02331543 0.85706013]	[523.8237915 387.88287354 0.87591422]	[577.79614258 485.3994751 0.82750231]	[441.7928772 505.93667603 0.77740532]	[400.71728516 505.90786743 0.75195396]	[431.53121948 639.34844971 0.80578828]	[439.22583008 749.7565918 0.86092889]	[482.83740234 505.93139648 0.74599296]	[482.7819519 665.0480957 0.87411267]	[5.03255493e+02 8.52401001e+02 8.44891012e-01]	[392.98794556 246.75424194 0.83401334]	[418.63885498 241.6222229 0.90085942]	[364.87103271 233.9609375 0.8051669 ]	[428.95202637 228.79693604 0.65833652]	[5.13616821e+02 8.93423279e+02 7.21564651e-01]	[5.28987793e+02 8.90653137e+02 7.18417048e-01]	[4.98172974e+02 8.70207642e+02 7.22250462e-01]	[4.23811005e+02 7.93299011e+02 7.54127681e-01]	[4.11018127e+02 7.88176636e+02 7.60974646e-01]	[4.44412048e+02 7.59885986e+02 7.35037863e-01]
[408.38482666 257.099823 0.89121652]	[413.58383179 303.21759033 0.85061771]	[344.27261353 318.54125977 0.82424897]	[298.02703857 423.8420105 0.8973161 ]	[264.71179199 536.72875977 0.82864273]	[480.20950317 293.02728271 0.86726463]	[523.77374268 387.94619751 0.86826009]	[572.66967773 485.35336304 0.82047343]	[441.82504272 505.9586792 0.77155405]	[400.7494812 505.92831421 0.74845821]	[431.49545288 641.82495117 0.81151855]	[439.23043823 749.74090576 0.86226004]	[482.87023926 505.95074463 0.73943555]	[482.77536011 665.05548096 0.87327677]	[500.89489746 852.38275146 0.85327464]	[395.53146362 246.79881287 0.85602075]	[418.76919556 241.62573242 0.90859675]	[369.93325806 234.0309906 0.79022169]	[434.02740479 228.85594177 0.63201553]	[5.11021515e+02 8.93447510e+02 7.16873586e-01]	[5.26427307e+02 8.90661133e+02 7.30439842e-01]	[4.98174591e+02 8.70146118e+02 7.16609716e-01]	[4.23828613e+02 7.93265137e+02 7.60768831e-01]	[4.11025635e+02 7.88149780e+02 7.62163460e-01]	[4.44422028e+02 7.59872864e+02 7.30103552e-01]
[410.9593811 257.105896 0.88959014]	[416.07553101 303.24145508 0.86344463]	[346.83032227 318.53082275 0.81616139]	[295.6529541 423.7769165 0.90823454]	[259.60900879 536.67633057 0.84209388]	[480.2456665 295.42303467 0.87734222]	[521.38299561 390.48327637 0.86702675]	[570.04589844 485.49630737 0.81364077]	[441.83691406 505.96725464 0.76853567]	[400.76309204 505.92437744 0.7462278 ]	[431.50274658 641.84753418 0.81572998]	[439.23858643 749.71459961 0.86770594]	[482.88238525 505.97543335 0.73159099]	[482.7666626 667.45330811 0.87156177]	[500.8706665 852.35424805 0.86368954]	[395.63424683 246.81695557 0.87090522]	[421.18161011 241.65757751 0.90391439]	[372.52606201 234.03993225 0.80017704]	[436.58618164 231.3183136 0.66294479]	[5.08494476e+02 8.93439026e+02 7.33937383e-01]	[5.23946960e+02 8.90653503e+02 7.42136657e-01]	[4.98180298e+02 8.67682556e+02 7.07627773e-01]	[4.23849792e+02 7.93257202e+02 7.63851881e-01]	[4.13492523e+02 7.88136780e+02 7.65423179e-01]	[4.44427979e+02 7.57351746e+02 7.35698521e-01]
[413.50411987 257.11499023 0.89374465]	[418.56854248 303.21478271 0.88926071]	[349.41571045 316.14736938 0.81934935]	[295.63616943 421.33978271 0.9163354 ]	[257.04476929 534.13195801 0.85786998]	[480.33288574 295.4201355 0.87687582]	[521.35113525 392.98950195 0.86708462]	[567.52514648 490.50653076 0.81390345]	[441.84869385 505.98529053 0.76387656]	[400.76925659 505.94256592 0.74306715]	[434.0168457 641.82171631 0.81355292]	[439.23422241 749.67175293 0.87511116]	[482.89761353 508.45587158 0.72904336]	[482.71942139 665.05535889 0.8784976 ]	[500.85272217 852.35565186 0.8670311 ]	[398.07192993 246.80644226 0.87822568]	[421.27767944 241.69129944 0.89741743]	[375.06454468 234.00817871 0.8101126 ]	[439.08526611 231.394104 0.6538378 ]	[5.08465759e+02 8.95845825e+02 7.35216439e-01]	[5.23912292e+02 8.90697998e+02 7.47034192e-01]	[4.98173035e+02 8.67677612e+02 7.13750780e-01]	[4.23870300e+02 7.93211914e+02 7.75692940e-01]	[4.13513275e+02 7.88104858e+02 7.73423314e-01]	[4.44403870e+02 7.54830750e+02 7.47559249e-01]
[413.59118652 257.11801147 0.90423709]	[418.59741211 300.76651001 0.89746159]	[349.43478394 316.11022949 0.81937301]	[295.62457275 421.24530029 0.92671067]	[254.52026367 526.46954346 0.87470555]	[480.36828613 295.41003418 0.87075531]	[521.32696533 393.04559326 0.87232012]	[565.04205322 495.60839844 0.84247535]	[441.82998657 505.96200562 0.76672655]	[400.75418091 505.9239502 0.74460906]	[434.07128906 641.85327148 0.82376295]	[439.23339844 749.69903564 0.87362677]	[482.88500977 505.97106934 0.7325905 ]	[480.35739136 665.03564453 0.88231981]	[500.85943604 852.35809326 0.86323744]	[398.16571045 246.80715942 0.89022416]	[421.35003662 241.71643066 0.88806343]	[377.59423828 233.96772766 0.83035594]	[439.18444824 231.40022278 0.66525221]	[5.08511230e+02 8.95949463e+02 7.20121622e-01]	[5.23959412e+02 8.90773193e+02 7.42731333e-01]	[4.98190826e+02 8.67691528e+02 7.12104440e-01]	[4.23874939e+02 7.93222412e+02 7.74137616e-01]	[4.13521729e+02 7.88118896e+02 7.77470350e-01]	[4.44396545e+02 7.57317993e+02 7.42124915e-01]
[416.11520386 257.06802368 0.9347989 ]	[418.66540527 300.76248169 0.90695924]	[351.96722412 316.05490112 0.82401538]	[295.6211853 418.77752686 0.92494214]	[254.36860657 526.39825439 0.86574346]	[482.78036499 295.4552002 0.8784138 ]	[521.33398438 395.62979126 0.88421047]	[564.97436523 498.21514893 0.87965304]	[441.82913208 505.9564209 0.76647496]	[400.76519775 505.91897583 0.74451506]	[436.5447998 641.87402344 0.83277684]	[439.23379517 749.68585205 0.87388122]	[482.86514282 505.95806885 0.73517829]	[482.71063232 665.07244873 0.88051605]	[500.8565979 852.3538208 0.8639797]	[398.27960205 244.27307129 0.88688791]	[423.81768799 241.682724 0.87268454]	[377.67642212 233.90493774 0.87217855]	[441.66915894 233.83372498 0.67338717]	[5.05957031e+02 8.95902100e+02 7.40044475e-01]	[5.23886108e+02 8.90754150e+02 7.51301408e-01]	[4.98201874e+02 8.67672913e+02 7.11890876e-01]	[4.23886230e+02 7.93216248e+02 7.75152862e-01]	[4.13527893e+02 7.88106750e+02 7.76486695e-01]	[4.44384979e+02 7.57307739e+02 7.44548380e-01]
[418.56115723 257.03601074 0.94742948]	[418.70529175 300.75888062 0.90970194]	[351.99411011 316.02432251 0.82629776]	[295.58813477 418.66696167 0.91740382]	[249.37359619 526.4586792 0.84318006]	[482.84835815 295.48730469 0.88009453]	[521.32366943 395.64321899 0.88289857]	[564.83508301 498.22509766 0.8806566 ]	[441.83920288 505.90948486 0.76404124]	[400.77236938 505.8868103 0.74580491]	[436.56991577 641.87084961 0.83652544]	[439.23651123 749.68109131 0.8746379 ]	[482.88171387 505.89709473 0.7279402 ]	[482.72277832 665.07019043 0.87998092]	[500.85845947 852.34759521 0.86439377]	[400.68719482 244.23712158 0.88412917]	[426.34729004 241.63163757 0.85590833]	[377.73120117 233.92668152 0.87735379]	[441.74737549 233.88433838 0.62781894]	[5.05960205e+02 8.95911194e+02 7.39858270e-01]	[5.23891296e+02 8.90762390e+02 7.50733256e-01]	[4.98201202e+02 8.67666626e+02 7.09479570e-01]	[4.23892944e+02 7.93208313e+02 7.76491463e-01]	[4.13540588e+02 7.88103027e+02 7.76660383e-01]	[4.44378967e+02 7.54841309e+02 7.42204189e-01]
[418.61621094 257.0017395 0.95195806]	[418.72296143 300.71298218 0.91864341]	[352.01419067 315.96282959 0.82530624]	[295.63031006 416.15228271 0.90205145]	[246.79885864 523.86608887 0.85047752]	[482.86593628 295.4776001 0.88045263]	[521.32519531 395.62792969 0.88571018]	[562.44989014 498.26989746 0.88542795]	[441.8414917 505.90713501 0.76398546]	[400.77700806 503.45980835 0.74519467]	[436.54690552 641.8848877 0.83710349]	[439.22976685 749.69128418 0.8754276 ]	[482.87747192 505.90731812 0.72637922]	[482.72528076 665.03753662 0.88031709]	[500.85079956 852.34649658 0.86002386]	[400.77105713 244.20007324 0.87826097]	[426.43695068 239.18556213 0.84924746]	[380.13250732 233.94465637 0.88375741]	[441.78762817 233.91091919 0.61378115]	[5.11028595e+02 8.95961792e+02 7.11945057e-01]	[5.26409119e+02 8.90772217e+02 7.35605836e-01]	[4.98169067e+02 8.67687256e+02 7.01120138e-01]	[4.23884399e+02 7.93209412e+02 7.76257932e-01]	[4.13526276e+02 7.88105103e+02 7.75158405e-01]	[4.44375763e+02 7.57326355e+02 7.46008575e-01]
[418.70431519 257.01763916 0.95204329]	[418.73748779 300.66720581 0.92346746]	[352.01318359 315.93545532 0.82283294]	[295.60906982 416.07583618 0.89279217]	[246.74865723 521.3939209 0.85427427]	[482.90826416 295.42965698 0.87024045]	[521.33221436 395.60089111 0.88165998]	[562.40332031 498.20397949 0.87221074]	[441.82803345 505.88296509 0.76467967]	[400.76095581 503.44152832 0.74505031]	[436.55343628 641.86889648 0.83636069]	[439.24273682 749.68328857 0.87486404]	[482.87130737 503.4390564 0.72388554]	[482.72421265 665.00592041 0.8788082 ]	[500.84191895 852.34204102 0.86126459]	[400.84927368 244.19151306 0.87117529]	[431.50921631 239.16348267 0.85511589]	[380.18743896 233.95903015 0.87967473]	[441.85137939 233.89567566 0.56633461]	[5.05972656e+02 8.93411804e+02 7.19182611e-01]	[5.23901978e+02 8.90651733e+02 7.23573089e-01]	[4.98163361e+02 8.67678650e+02 6.98886871e-01]	[4.23907379e+02 7.93218201e+02 7.71453440e-01]	[4.13539154e+02 7.88116699e+02 7.75901556e-01]	[4.44401031e+02 7.57322083e+02 7.36256480e-01]
[418.78317261 256.98303223 0.9506129 ]	[418.77020264 300.63577271 0.9246611 ]	[354.47360229 313.50466919 0.81934518]	[295.59936523 413.57766724 0.88096631]	[244.26229858 521.27294922 0.8497895 ]	[482.9331665 295.42797852 0.86810505]	[521.34692383 395.59674072 0.87685704]	[562.38336182 498.16555786 0.86516201]	[441.83685303 503.45101929 0.76375538]	[400.76675415 503.43240356 0.74674946]	[436.54013062 641.84222412 0.82888287]	[439.24206543 749.70794678 0.86988348]	[482.88931274 503.43850708 0.72262639]	[482.70837402 664.89501953 0.87359256]	[500.85171509 852.33276367 0.85580152]	[403.34521484 241.71836853 0.85207421]	[434.02529907 239.15344238 0.85996544]	[380.28485107 233.88679504 0.87975192]	[441.86636353 231.43432617 0.58167464]	[5.11022369e+02 8.93414795e+02 7.15589643e-01]	[5.26426575e+02 8.90638184e+02 7.20260978e-01]	[4.98134705e+02 8.67706238e+02 6.97571933e-01]	[4.23872620e+02 7.93222046e+02 7.71947622e-01]	[4.13512848e+02 7.88119385e+02 7.70311475e-01]	[4.44411346e+02 7.57376160e+02 7.32234597e-01]
[421.18447876 256.94812012 0.95226699]	[418.77767944 298.20220947 0.93480974]	[354.50930786 313.41513062 0.81390369]	[295.61856079 410.94143677 0.87430418]	[244.2474823 518.79119873 0.84046775]	[482.90997314 292.92785645 0.85212672]	[521.3270874 395.546875 0.87063813]	[562.37609863 498.13531494 0.85982013]	[441.87466431 503.42324829 0.764952 ]	[400.8137207 503.41183472 0.74903178]	[436.55477905 639.36083984 0.82424772]	[439.2651062 749.69573975 0.87249446]	[482.91409302 503.41714478 0.72618294]	[482.73419189 662.41998291 0.86955309]	[5.00811676e+02 8.52307129e+02 8.51084113e-01]	[405.81796265 241.67079163 0.84896225]	[434.09133911 239.08627319 0.87745118]	[380.32208252 233.85513306 0.87173474]	[441.85006714 231.42008972 0.52699387]	[5.05930969e+02 8.93303223e+02 7.27473974e-01]	[5.23919006e+02 8.88171448e+02 7.22147584e-01]	[4.95686981e+02 8.67668762e+02 6.84821844e-01]	[4.23864777e+02 7.93232605e+02 7.67738223e-01]	[4.13511719e+02 7.88121277e+02 7.67468274e-01]	[4.46871948e+02 7.57358948e+02 7.28783250e-01]
[421.24707031 254.58612061 0.95012093]	[421.14883423 298.14419556 0.93463552]	[354.55123901 310.89053345 0.80746448]	[295.65371704 405.87405396 0.88909042]	[246.75550842 516.19439697 0.81739312]	[482.92791748 292.87319946 0.83913469]	[521.2802124 395.50598145 0.86084688]	[562.33282471 495.68164062 0.85223651]	[444.30004883 503.35165405 0.76307315]	[400.86141968 503.32495117 0.74898434]	[436.6578064 639.27935791 0.83038676]	[439.26821899 749.65838623 0.87840044]	[482.96697998 503.36328125 0.72432852]	[482.72528076 662.35662842 0.86418217]	[5.00769745e+02 8.52319092e+02 8.31886828e-01]	[405.87973022 239.19943237 0.85208279]	[436.59405518 236.65365601 0.90571624]	[382.75439453 231.43106079 0.85398781]	[441.88284302 231.36175537 0.46023181]	[5.05978577e+02 8.93214417e+02 6.65775299e-01]	[5.23861145e+02 8.85661682e+02 6.78672075e-01]	[4.93113068e+02 8.67697205e+02 6.42763138e-01]	[4.23886169e+02 7.90840759e+02 7.78573930e-01]	[4.13509766e+02 7.88094482e+02 7.67591953e-01]	[4.44425446e+02 7.54838928e+02 7.25538194e-01]
[421.26205444 254.55529785 0.95532137]	[421.19351196 298.01391602 0.93721592]	[356.9788208 305.83084106 0.80930728]	[297.99594116 403.37203979 0.89211714]	[244.2736969 516.14685059 0.81670994]	[482.96203613 287.79959106 0.82294655]	[521.21307373 392.9602356 0.8401736 ]	[562.25866699 498.21768188 0.86196733]	[444.31271362 503.31976318 0.76150304]	[403.28375244 503.3369751 0.74485481]	[439.09072876 634.20568848 0.84711617]	[439.26010132 749.65429688 0.88306326]	[482.95687866 503.29489136 0.72955739]	[482.72988892 659.85449219 0.85763431]	[5.00732697e+02 8.52280457e+02 8.33216250e-01]	[405.88449097 239.15293884 0.86491001]	[436.6390686 236.61018372 0.92175603]	[382.81747437 231.41244507 0.84088993]	[444.36593628 228.82070923 0.48043275]	[5.08511139e+02 8.90833069e+02 6.97675943e-01]	[5.23901001e+02 8.85591431e+02 7.03306735e-01]	[4.93060028e+02 8.67633301e+02 6.51133239e-01]	[4.26351715e+02 7.93234497e+02 7.72545516e-01]	[4.13530182e+02 7.88125549e+02 7.73491621e-01]	[4.44385193e+02 7.54813660e+02 7.43438780e-01]
[421.35671997 254.42285156 0.93865597]	[421.1925354 295.56085205 0.9346025 ]	[357.00698853 303.26177979 0.82033879]	[297.99301147 403.29403687 0.90267795]	[246.74697876 513.59912109 0.8116501 ]	[482.95767212 282.66949463 0.83595437]	[521.16314697 390.44021606 0.82693899]	[559.78979492 500.65881348 0.85310334]	[444.31491089 500.86010742 0.76676667]	[403.29959106 500.85250854 0.74685514]	[439.1625061 629.12512207 0.87225449]	[439.27111816 749.71185303 0.87314785]	[482.96963501 500.84945679 0.73249513]	[482.73120117 657.30914307 0.84547341]	[5.00677002e+02 8.49739990e+02 8.22592914e-01]	[410.94064331 236.62483215 0.87739009]	[439.1104126 236.49176025 0.94554567]	[382.86917114 226.26928711 0.81837934]	[4.44368713e+02 2.23676422e+02 3.43075514e-01]	[5.05939514e+02 8.90691345e+02 6.48114800e-01]	[5.23803650e+02 8.80523743e+02 6.66047871e-01]	[4.90490417e+02 8.62520935e+02 6.08090460e-01]	[4.23873840e+02 7.93273438e+02 7.57651985e-01]	[4.13508453e+02 7.88153870e+02 7.62277842e-01]	[4.44391449e+02 7.57365845e+02 7.25693166e-01]
[421.35671997 254.4226532 0.93896425]	[421.18722534 295.55831909 0.93425488]	[357.00445557 303.25820923 0.8203811 ]	[297.99084473 403.29318237 0.90282732]	[246.75854492 513.58929443 0.8112222 ]	[482.95361328 282.66760254 0.83639514]	[518.77789307 387.92858887 0.8237102 ]	[559.78533936 500.65106201 0.85043871]	[444.31710815 500.85702515 0.76613116]	[403.30331421 500.84887695 0.74582887]	[439.16079712 629.12335205 0.87238061]	[439.27359009 749.70855713 0.8731097 ]	[482.96902466 500.84713745 0.73282045]	[482.72918701 657.29833984 0.84552777]	[5.00676971e+02 8.49739075e+02 8.21759582e-01]	[410.94110107 236.62458801 0.87752336]	[439.11044312 236.49168396 0.94495636]	[382.86907959 226.27056885 0.81849879]	[4.44368225e+02 2.23677963e+02 3.40924382e-01]	[5.05937164e+02 8.90683289e+02 6.47298932e-01]	[5.23803223e+02 8.80515625e+02 6.66314602e-01]	[4.90489136e+02 8.62519043e+02 6.06277764e-01]	[4.23875092e+02 7.93254272e+02 7.58824050e-01]	[4.13509583e+02 7.88140503e+02 7.62125731e-01]	[4.44396576e+02 7.57362549e+02 7.26659358e-01]
[428.93157959 246.82699585 0.8493045 ]	[421.16720581 290.41601562 0.88853133]	[356.98184204 298.14981079 0.85059071]	[297.9956665 400.64398193 0.92923445]	[246.83255005 503.48043823 0.84401405]	[485.3536377 277.58242798 0.88043958]	[516.14489746 385.29632568 0.80156344]	[549.54577637 493.12973022 0.80558157]	[444.38067627 495.63531494 0.7265892 ]	[403.31652832 495.60482788 0.71018714]	[439.31570435 626.52728271 0.89994651]	[439.27642822 752.16906738 0.85456544]	[485.44549561 495.66400146 0.69292474]	[482.74633789 649.56488037 0.86713034]	[4.98246063e+02 8.44567444e+02 7.91326821e-01]	[416.14447021 233.94456482 0.92208618]	[441.72351074 233.83540344 0.94114333]	[390.42410278 218.60241699 0.81720418]	[4.52018646e+02 2.15994614e+02 2.00600237e-01]	[5.05885620e+02 8.83026855e+02 6.59366369e-01]	[5.21344788e+02 8.72883606e+02 7.21882403e-01]	[4.87990631e+02 8.52297485e+02 6.68005943e-01]	[4.26362122e+02 7.93228882e+02 7.47158706e-01]	[4.13572113e+02 7.88136230e+02 7.58981943e-01]	[4.44414276e+02 7.59923828e+02 7.13043749e-01]
[434.03198242 244.19937134 0.85046995]	[421.20309448 282.77590942 0.88126808]	[357.03378296 295.64706421 0.85101402]	[295.63458252 398.18054199 0.9089638 ]	[246.78573608 503.25 0.84890157]	[485.36132812 275.05715942 0.88117623]	[513.61279297 382.76202393 0.80703086]	[544.55645752 493.10058594 0.84062666]	[444.33334351 490.54168701 0.72949916]	[403.28918457 490.50601196 0.70947349]	[439.32388306 626.46429443 0.89341146]	[439.28930664 749.73199463 0.85818893]	[485.38397217 490.53509521 0.69423157]	[482.74932861 647.04223633 0.86801803]	[4.98180450e+02 8.42044861e+02 7.77224243e-01]	[418.61831665 233.86579895 0.92763996]	[441.82696533 231.32589722 0.91390705]	[393.03082275 216.0539856 0.84208959]	[4.57111603e+02 2.15890823e+02 2.42659330e-01]	[5.05918640e+02 8.83011475e+02 6.59690022e-01]	[5.21344360e+02 8.72861572e+02 7.32286990e-01]	[4.85468353e+02 8.52237671e+02 6.87385321e-01]	[4.28925964e+02 7.90831421e+02 7.49348819e-01]	[4.16077667e+02 7.88105774e+02 7.61008620e-01]	[4.44424561e+02 7.57363037e+02 7.10927367e-01]
[436.56835938 239.10020447 0.89259601]	[421.25549316 280.15597534 0.91093129]	[357.05392456 293.00268555 0.83644795]	[298.00149536 393.01022339 0.87030214]	[244.24241638 498.20635986 0.83449256]	[485.39123535 274.97024536 0.86845744]	[511.0881958 380.26126099 0.81942093]	[544.30267334 490.49420166 0.85005784]	[444.32751465 485.42102051 0.74053437]	[403.25939941 485.39730835 0.72987342]	[441.68362427 623.97991943 0.89030522]	[439.28317261 749.6685791 0.86805379]	[485.38519287 485.41311646 0.69715106]	[480.36459351 644.3928833 0.86812836]	[4.95701233e+02 8.34393311e+02 7.78114080e-01]	[418.71478271 228.8686676 0.89861548]	[444.29434204 226.2571106 0.88459849]	[395.58654785 215.92349243 0.86394733]	[4.59684357e+02 2.15907471e+02 2.86399961e-01]	[5.03429230e+02 8.75324341e+02 6.40942454e-01]	[5.21266113e+02 8.70281250e+02 6.90808773e-01]	[4.85431427e+02 8.49699951e+02 6.93754435e-01]	[4.28934479e+02 7.93260559e+02 7.38340855e-01]	[4.16071411e+02 7.88152344e+02 7.63089418e-01]	[4.44389526e+02 7.54817810e+02 7.22610652e-01]
[436.62255859 236.53599548 0.93253171]	[421.29104614 277.63156128 0.92550105]	[357.0647583 287.87420654 0.8112492 ]	[297.99905396 382.86700439 0.88386685]	[241.71099854 493.04754639 0.81255281]	[485.43109131 272.4085083 0.83138001]	[508.52346802 377.62872314 0.83206797]	[541.79992676 485.40325928 0.86988157]	[444.34674072 485.37039185 0.7383725 ]	[403.25460815 482.90179443 0.73160708]	[439.28762817 623.93713379 0.89074612]	[439.28884888 749.67285156 0.86664474]	[485.43240356 485.38781738 0.69047976]	[480.32168579 641.86212158 0.84881133]	[4.98113678e+02 8.34288330e+02 8.01017880e-01]	[421.14044189 223.66127014 0.88759041]	[444.39251709 221.14404297 0.87424797]	[398.06048584 213.33407593 0.86180407]	[4.59782227e+02 2.13530106e+02 2.59252191e-01]	[5.03361053e+02 8.70301086e+02 6.69663012e-01]	[5.21229370e+02 8.67617371e+02 6.79020345e-01]	[4.85465973e+02 8.49611816e+02 6.98881924e-01]	[4.26439941e+02 7.93275757e+02 7.33075202e-01]	[4.16050781e+02 7.88164551e+02 7.53564417e-01]	[4.44408325e+02 7.54825256e+02 7.19866693e-01]
[439.17300415 234.04806519 0.95390594]	[421.315979 277.4720459 0.92239273]	[357.12130737 282.77471924 0.82466704]	[295.60028076 380.28201294 0.90636331]	[241.66816711 485.40606689 0.83909523]	[485.46963501 267.27954102 0.81106526]	[508.44207764 375.01132202 0.81869709]	[541.72265625 482.89776611 0.88472158]	[441.88174438 482.84484863 0.76831073]	[400.82144165 482.79812622 0.75422877]	[439.22988892 623.81726074 0.88699287]	[439.28610229 749.60333252 0.87440282]	[482.93515015 482.86734009 0.72251314]	[480.33892822 636.72918701 0.83474278]	[4.95662994e+02 8.31776550e+02 8.01735282e-01]	[421.36642456 218.59004211 0.90097356]	[449.45349121 216.16397095 0.88095427]	[398.26104736 210.87315369 0.87940758]	[4.62213165e+02 2.10919739e+02 1.48489818e-01]	[5.03448608e+02 8.70240173e+02 6.87386036e-01]	[5.21273926e+02 8.65083984e+02 6.98508024e-01]	[4.85427856e+02 8.47094849e+02 6.66618049e-01]	[4.28966492e+02 7.93270386e+02 7.41550982e-01]	[4.16083710e+02 7.88154907e+02 7.61704326e-01]	[4.44404205e+02 7.52280640e+02 7.41392434e-01]
[439.22723389 233.89160156 0.94609493]	[421.32907104 274.91461182 0.90679002]	[357.17144775 277.65582275 0.85296875]	[295.59909058 377.7208252 0.90682912]	[239.10813904 480.27597046 0.8755275 ]	[485.46627808 262.18942261 0.82603312]	[505.98565674 372.46780396 0.80308568]	[541.69152832 482.83743286 0.88891912]	[441.87106323 480.32666016 0.76419145]	[400.81832886 480.3168335 0.74278855]	[439.14450073 623.8293457 0.87780404]	[439.25534058 747.17547607 0.87517023]	[482.92324829 480.3218689 0.72743255]	[480.28338623 629.12554932 0.84768182]	[4.95645538e+02 8.29200623e+02 7.95319319e-01]	[423.77313232 216.07225037 0.91926545]	[449.52844238 216.01327515 0.89833391]	[400.63796997 203.21870422 0.85936493]	[4.62286804e+02 2.08262115e+02 1.22774661e-01]	[5.03413116e+02 8.70123962e+02 7.11113751e-01]	[5.21263550e+02 8.60014343e+02 7.03702807e-01]	[4.85381897e+02 8.39450317e+02 6.35242105e-01]	[4.31518616e+02 7.93220093e+02 7.64723778e-01]	[4.16130646e+02 7.88108887e+02 7.77745485e-01]	[444.3637085 749.76776123 0.75599623]
[441.67950439 228.86053467 0.90818381]	[421.36199951 269.84677124 0.86258173]	[357.21456909 275.04980469 0.84614831]	[295.56350708 375.05477905 0.88056874]	[236.60507202 477.72558594 0.8657223 ]	[487.91906738 257.1920166 0.84734863]	[505.95281982 364.87548828 0.80115348]	[539.3079834 482.71887207 0.88909608]	[441.79107666 480.21011353 0.77280539]	[400.74346924 480.19180298 0.73949331]	[436.57406616 621.29199219 0.82775182]	[439.24694824 747.15631104 0.88092208]	[482.83584595 480.21786499 0.73458737]	[480.24227905 626.53485107 0.85641301]	[4.95667847e+02 8.24071228e+02 7.54351974e-01]	[423.88146973 213.47964478 0.91003156]	[454.60269165 213.43637085 0.89840198]	[400.65673828 198.05108643 0.89972967]	[0. 0. 0.]	[5.03391693e+02 8.67619751e+02 6.93643928e-01]	[5.21270447e+02 8.54925964e+02 7.07774162e-01]	[4.85408203e+02 8.31805115e+02 6.34376585e-01]	[4.28961945e+02 7.93221375e+02 7.57515669e-01]	[4.16065125e+02 7.88102783e+02 7.69760191e-01]	[444.39727783 749.76495361 0.75334132]
[441.74411011 221.16549683 0.89883995]	[423.77154541 262.2071228 0.86237866]	[357.2180481 272.47860718 0.83093989]	[295.55075073 364.86227417 0.86171687]	[236.60705566 467.4630127 0.84870565]	[488.01339722 257.05307007 0.85056621]	[505.91769409 362.30163574 0.82404476]	[539.27386475 480.31414795 0.87262893]	[441.65945435 477.64901733 0.76397252]	[398.26977539 477.62545776 0.72037077]	[431.52783203 618.73937988 0.80661291]	[439.22457886 747.13909912 0.8836447 ]	[482.74221802 477.63470459 0.72918636]	[480.19998169 626.49938965 0.85321087]	[4.93100525e+02 8.18951599e+02 7.41248965e-01]	[426.37271118 210.88343811 0.86766189]	[457.1078186 210.79927063 0.86994064]	[400.73986816 195.48193359 0.90863895]	[4.62417328e+02 1.95398834e+02 1.15584902e-01]	[5.03429962e+02 8.62499817e+02 6.99714601e-01]	[5.21313354e+02 8.52307434e+02 7.50387728e-01]	[4.82926605e+02 8.31680725e+02 6.83521748e-01]	[4.26386414e+02 7.93233032e+02 7.52199352e-01]	[4.13557190e+02 7.88122559e+02 7.64790297e-01]	[444.41137695 749.77026367 0.76695961]
[441.70748901 216.12419128 0.94836903]	[423.78781128 259.58056641 0.89532793]	[359.60803223 267.30395508 0.81140548]	[295.53359985 362.25570679 0.88701284]	[236.60452271 464.87008667 0.87003839]	[488.02059937 254.54220581 0.85088825]	[505.96514893 359.81079102 0.83838755]	[539.26568604 480.14044189 0.8621943 ]	[439.32287598 472.57339478 0.74621361]	[398.23321533 470.02835083 0.71067518]	[426.45291138 613.69995117 0.8018055 ]	[439.19317627 747.17547607 0.8777048 ]	[482.74810791 472.57879639 0.72094387]	[480.14364624 626.44976807 0.84823728]	[4.90580811e+02 8.11308289e+02 7.64154315e-01]	[426.41079712 205.72819519 0.8329134 ]	[457.07980347 205.70535278 0.8554253 ]	[400.84869385 192.88082886 0.87059307]	[4.62383118e+02 1.92944077e+02 2.12164164e-01]	[5.03426819e+02 8.57412659e+02 6.85907662e-01]	[5.21261841e+02 8.52174805e+02 7.31801331e-01]	[4.82874237e+02 8.26566345e+02 6.63600922e-01]	[4.23892242e+02 7.93231567e+02 7.51939893e-01]	[4.13514282e+02 7.88133850e+02 7.48443961e-01]	[444.37619019 752.24255371 0.75978637]
[441.74349976 215.96829224 0.96921623]	[421.40026855 257.11386108 0.907857 ]	[359.60797119 262.22436523 0.82306194]	[295.59542847 359.65710449 0.91255754]	[236.58496094 462.2789917 0.89097536]	[487.97836304 254.37791443 0.83585811]	[505.99118042 359.67041016 0.85165232]	[539.24291992 472.58670044 0.82477605]	[439.26409912 469.9666748 0.74282688]	[398.18017578 467.46981812 0.70980257]	[423.89660645 608.59197998 0.8366462 ]	[439.1730957 747.14770508 0.88925314]	[480.36154175 467.47970581 0.71638054]	[480.1232605 621.29510498 0.82342529]	[4.90574310e+02 8.08694153e+02 7.82995224e-01]	[426.44552612 200.59475708 0.84555179]	[457.12615967 200.57785034 0.88076353]	[400.83303833 190.35038757 0.85509658]	[4.62375488e+02 1.92762039e+02 1.90019444e-01]	[5.03307648e+02 8.52323303e+02 7.61053383e-01]	[5.18778503e+02 8.49589478e+02 7.47145474e-01]	[4.82857880e+02 8.16370911e+02 6.96010470e-01]	[4.23869873e+02 7.93217957e+02 7.64630318e-01]	[4.11021698e+02 7.88116150e+02 7.53862977e-01]	[444.35119629 752.23571777 0.77754807]
[441.73822021 213.49716187 0.96823573]	[423.79043579 254.55693054 0.90308559]	[359.58627319 257.15777588 0.85313481]	[295.60256958 357.16488647 0.90741265]	[236.57646179 462.19204712 0.89018106]	[488.02340698 249.3861084 0.80355966]	[505.93902588 357.12420654 0.86326909]	[539.26959229 467.49746704 0.82115895]	[439.18200684 462.33422852 0.76380569]	[398.11138916 462.33004761 0.7341696 ]	[423.82455444 606.0559082 0.85290468]	[439.11102295 747.16381836 0.87070179]	[480.29724121 462.31680298 0.74213618]	[477.67889404 611.10565186 0.80663455]	[4.93086578e+02 8.03490662e+02 7.47510314e-01]	[426.41055298 198.02107239 0.86962968]	[457.09817505 195.60342407 0.90580213]	[400.80441284 187.74351501 0.83899939]	[4.62344879e+02 1.90243256e+02 1.33399948e-01]	[5.00863159e+02 8.49738403e+02 7.61721492e-01]	[5.18764099e+02 8.42048584e+02 7.07911789e-01]	[4.82888184e+02 8.11167542e+02 6.73432708e-01]	[4.26383331e+02 7.90799500e+02 7.57627726e-01]	[4.13529846e+02 7.88100037e+02 7.52001882e-01]	[4.41885590e+02 7.54741638e+02 7.40000665e-01]
[441.67779541 210.92347717 0.93639362]	[421.38964844 251.96708679 0.88411248]	[357.17169189 254.59098816 0.84638494]	[295.58175659 357.03964233 0.90228105]	[236.65472412 459.77282715 0.88353068]	[488.00820923 244.20404053 0.80155063]	[505.91424561 354.60043335 0.85079324]	[539.24523926 462.35983276 0.86586171]	[439.17120361 462.28942871 0.76825774]	[398.10882568 462.31420898 0.7336508 ]	[421.33383179 606.07452393 0.85842067]	[439.10168457 749.59521484 0.86026114]	[480.28036499 462.27096558 0.74863225]	[477.69903564 606.0569458 0.8389473 ]	[4.93063416e+02 7.93347839e+02 7.65441239e-01]	[423.89910889 195.43806458 0.91076386]	[454.62005615 195.39370728 0.91315645]	[400.72286987 180.07296753 0.86996609]	[4.62372559e+02 1.80126282e+02 1.01644441e-01]	[5.00729858e+02 8.47096313e+02 7.53165603e-01]	[5.16203735e+02 8.36851501e+02 7.12526023e-01]	[4.82913788e+02 8.06126160e+02 6.92357361e-01]	[4.23841858e+02 7.93222778e+02 7.56925523e-01]	[4.11002106e+02 7.88158142e+02 7.40803957e-01]	[4.41891418e+02 7.57338989e+02 7.28317201e-01]
[439.30599976 205.7207489 0.88616872]	[421.33349609 246.78825378 0.86561388]	[357.12234497 254.37654114 0.83701605]	[295.63195801 354.52151489 0.88386613]	[239.18167114 459.67590332 0.85392475]	[485.48513794 239.10620117 0.84440064]	[505.92807007 351.92349243 0.81933987]	[541.69512939 459.83908081 0.8874622 ]	[439.16479492 459.67086792 0.76228964]	[398.09606934 459.73904419 0.73465997]	[421.19317627 603.47613525 0.87565362]	[439.0947876 749.59667969 0.86299127]	[480.27163696 457.20050049 0.73604208]	[480.14093018 605.9942627 0.84698331]	[4.93047363e+02 7.90713440e+02 7.78223038e-01]	[423.83596802 192.80183411 0.89659357]	[454.59115601 192.79266357 0.88137305]	[400.6461792 174.9440918 0.91336495]	[4.62410004e+02 1.75038727e+02 1.34449676e-01]	[5.00705048e+02 8.39427429e+02 7.38947868e-01]	[5.16206238e+02 8.31776001e+02 7.51881957e-01]	[4.82891937e+02 8.00948242e+02 6.88935518e-01]	[4.21366821e+02 7.93242126e+02 7.47936249e-01]	[4.10942841e+02 7.88160645e+02 7.24171162e-01]	[4.41908722e+02 7.57360901e+02 7.28547871e-01]
[439.20687866 198.07014465 0.92552686]	[421.32833862 239.20106506 0.89517593]	[357.10342407 249.34324646 0.81744075]	[298.06307983 351.92730713 0.86334115]	[246.7492981 457.14544678 0.82784545]	[487.92974854 236.55107117 0.86083776]	[505.93313599 344.31661987 0.8206833 ]	[541.72253418 459.61065674 0.87727559]	[439.19485474 457.09628296 0.75005823]	[398.12005615 457.15841675 0.72596097]	[421.19143677 603.30987549 0.86347991]	[436.69607544 749.61273193 0.84627408]	[480.30419922 454.58096313 0.72141421]	[480.17202759 605.90661621 0.85612488]	[495.6232605 790.69421387 0.7912783 ]	[421.34790039 187.82223511 0.88681078]	[449.48703003 187.7479248 0.84560657]	[398.27075195 172.4599762 0.90937614]	[4.62290649e+02 1.74864166e+02 2.17452556e-01]	[5.00751038e+02 8.34383972e+02 7.31963992e-01]	[5.18700989e+02 8.31670288e+02 7.37754643e-01]	[4.85380463e+02 8.03527710e+02 6.97227716e-01]	[4.23820709e+02 7.93261108e+02 7.38315821e-01]	[4.08457672e+02 7.88205505e+02 7.19465315e-01]	[4.41860657e+02 7.59868713e+02 7.20761895e-01]
[436.69284058 195.49937439 0.93161064]	[421.31390381 236.66116333 0.91781086]	[357.0579834 244.21351624 0.8127569 ]	[298.16351318 349.37255859 0.84402478]	[251.84970093 457.17703247 0.83809865]	[485.48583984 234.0405426 0.86518788]	[505.93386841 341.74960327 0.8435964 ]	[541.7956543 454.59503174 0.85616064]	[439.19335938 449.50405884 0.73658055]	[398.11920166 452.06787109 0.71193361]	[421.18786621 600.74682617 0.84681922]	[436.64022827 749.66674805 0.82659692]	[480.29241943 446.93475342 0.72439766]	[480.24816895 603.37451172 0.85460091]	[498.12808228 788.21228027 0.80214643]	[421.25796509 180.1169281 0.88401675]	[446.94821167 180.12406921 0.85060978]	[398.17105103 169.84741211 0.88533324]	[4.62242737e+02 1.72461487e+02 2.75007546e-01]	[5.00798187e+02 8.34274719e+02 7.18283832e-01]	[5.18712585e+02 8.29198486e+02 7.27704048e-01]	[4.85429047e+02 7.98410767e+02 6.61069989e-01]	[4.23861816e+02 7.93237549e+02 7.36674905e-01]	[4.10964447e+02 7.88206299e+02 7.20909476e-01]	[4.41819977e+02 7.62441345e+02 7.15743184e-01]
[436.55377197 193.03501892 0.91828221]	[421.25164795 236.52449036 0.92830563]	[357.03134155 241.63671875 0.82409453]	[300.62677002 346.89382935 0.83336008]	[254.53649902 454.60235596 0.85930467]	[485.35766602 233.86347961 0.86242878]	[505.86724854 336.55059814 0.86322975]	[541.83569336 444.32180786 0.87783635]	[439.22329712 446.91275024 0.74196625]	[398.17190552 449.49765015 0.71547449]	[418.79922485 595.74627686 0.8341884 ]	[436.66912842 749.67608643 0.83169585]	[480.29855347 444.33566284 0.73095959]	[480.28579712 600.84674072 0.86567742]	[498.20608521 785.56188965 0.80068916]	[418.79122925 177.56497192 0.90437329]	[441.92797852 177.52307129 0.90951395]	[398.04562378 167.26210022 0.85013008]	[4.57176697e+02 1.72297852e+02 2.14528173e-01]	[5.00843903e+02 8.31748657e+02 7.67316103e-01]	[5.21206909e+02 8.29062439e+02 7.43516386e-01]	[4.85447998e+02 7.93278564e+02 6.98151827e-01]	[4.23854889e+02 7.93224731e+02 7.41547823e-01]	[4.10962433e+02 7.88191895e+02 7.20300257e-01]	[4.41814331e+02 7.62505066e+02 7.37237811e-01]
[431.56268311 192.87028503 0.89466584]	[421.20648193 233.98178101 0.92795503]	[356.97232056 236.66445923 0.83495492]	[298.25701904 349.41900635 0.83793002]	[257.11871338 457.21759033 0.86785948]	[482.9387207 228.8041687 0.83258808]	[505.90420532 334.04956055 0.85129893]	[541.93255615 439.22338867 0.90314281]	[439.24575806 444.33816528 0.75338393]	[398.1769104 446.93392944 0.71669012]	[421.18313599 590.57171631 0.84778804]	[436.66690063 749.63677979 0.83415109]	[480.30725098 441.75201416 0.74048352]	[480.30838013 595.75445557 0.84712964]	[498.25952148 780.45782471 0.78907561]	[418.67001343 175.03187561 0.92733753]	[441.85351562 174.94847107 0.96186894]	[395.59759521 162.1756897 0.82383305]	[4.52020264e+02 1.62179016e+02 1.70565501e-01]	[5.03318573e+02 8.29074585e+02 7.26565003e-01]	[5.21306580e+02 8.18951416e+02 7.11653233e-01]	[4.87925873e+02 7.90736877e+02 7.12187827e-01]	[4.23888824e+02 7.93236267e+02 7.52031744e-01]	[4.10982391e+02 7.88207825e+02 7.25925088e-01]	[4.41782959e+02 7.62456177e+02 7.48778105e-01]
[431.56237793 192.86993408 0.89478761]	[421.20718384 233.9831543 0.92779875]	[356.97302246 236.66680908 0.83458823]	[300.62167358 349.39990234 0.83625746]	[257.11724854 457.2194519 0.86809325]	[482.93988037 228.80589294 0.83199358]	[505.90319824 334.04629517 0.85101128]	[541.93115234 439.22573853 0.90370739]	[439.24481201 444.34036255 0.75336778]	[398.17575073 446.93478394 0.71662861]	[421.18118286 590.56799316 0.84809929]	[436.66616821 749.64501953 0.83329386]	[480.30563354 441.75595093 0.74092573]	[480.30587769 595.74835205 0.84673458]	[498.26080322 780.45587158 0.78918755]	[418.66986084 175.03295898 0.92704946]	[441.85375977 174.94837952 0.96138674]	[395.59661865 162.17668152 0.82296133]	[4.5201651e+02 1.6216922e+02 1.7073302e-01]	[5.03320557e+02 8.29080139e+02 7.26794243e-01]	[5.21309326e+02 8.18957947e+02 7.10774183e-01]	[4.87927399e+02 7.90737732e+02 7.12132454e-01]	[4.23881897e+02 7.93238525e+02 7.49254644e-01]	[4.10975586e+02 7.88210327e+02 7.23239660e-01]	[4.41782074e+02 7.62475220e+02 7.50078559e-01]
[428.96713257 190.28752136 0.85920286]	[418.79299927 231.38626099 0.90585482]	[354.57366943 236.46406555 0.84841979]	[303.19561768 344.30166626 0.81928134]	[262.21514893 457.1505127 0.83688855]	[482.87649536 221.09744263 0.85333365]	[505.87417603 326.36016846 0.81975967]	[544.42681885 436.69525146 0.88027203]	[439.20223999 441.78259277 0.75688553]	[398.14447021 444.35830688 0.71821046]	[421.22363281 585.56512451 0.87169522]	[436.67150879 749.57287598 0.84292692]	[480.26806641 439.21298218 0.73171043]	[480.34680176 590.59863281 0.85299778]	[500.64376831 775.2668457 0.8119663 ]	[418.54122925 172.45372009 0.92632538]	[441.79193115 172.3888092 0.95360494]	[392.98764038 156.95909119 0.83060092]	[4.49497284e+02 1.54542419e+02 1.82501063e-01]	[5.03263458e+02 8.23986023e+02 7.19310343e-01]	[5.21235046e+02 8.13763916e+02 7.19581783e-01]	[4.90478180e+02 7.88178772e+02 7.14429617e-01]	[4.26399170e+02 7.90816711e+02 7.69989669e-01]	[4.13490417e+02 7.88164368e+02 7.39135861e-01]	[4.41752472e+02 7.59898743e+02 7.59236395e-01]
[426.38092041 185.19552612 0.84364074]	[418.75714111 226.30848694 0.88170838]	[354.54519653 233.96376038 0.84037423]	[303.27050781 341.79223633 0.82207793]	[269.88592529 454.65261841 0.82600594]	[482.80636597 218.53045654 0.88654405]	[505.90332031 321.20880127 0.83608258]	[546.91687012 431.55685425 0.83980942]	[439.2689209 439.2387085 0.76790988]	[398.19241333 441.79483032 0.73209566]	[421.2593689 585.50311279 0.87424958]	[436.69470215 749.56335449 0.85122001]	[480.33630371 436.63040161 0.73114866]	[480.31546021 587.99700928 0.86563307]	[498.25314331 770.26373291 0.82597673]	[416.05862427 172.29841614 0.90405071]	[441.6711731 169.85588074 0.93344146]	[387.88491821 154.47996521 0.81506675]	[4.49492737e+02 1.54446594e+02 1.91312566e-01]	[5.03283844e+02 8.18964600e+02 7.15343416e-01]	[5.21228577e+02 8.11255432e+02 7.38948166e-01]	[4.87930847e+02 7.85519958e+02 6.93592906e-01]	[4.23904236e+02 7.90823120e+02 7.88285613e-01]	[4.11004730e+02 7.88149597e+02 7.47740865e-01]	[441.80807495 759.87438965 0.76860279]
[421.32141113 177.48596191 0.92137873]	[418.68856812 218.58189392 0.91866457]	[352.02078247 231.33599854 0.80217791]	[305.84234619 341.69854736 0.82956904]	[277.48245239 452.08187866 0.86456954]	[482.73519897 213.46740723 0.8991766 ]	[505.94857788 318.53671265 0.86212844]	[549.54394531 421.30245972 0.84153086]	[441.690979 436.62817383 0.75588983]	[400.65875244 439.25592041 0.74148583]	[421.24487305 582.98907471 0.87304091]	[436.62927246 749.56256104 0.84039503]	[482.73764038 428.9675293 0.71719426]	[482.71838379 585.37084961 0.88656378]	[500.66467285 765.08685303 0.82075125]	[408.42816162 167.21946716 0.83567011]	[439.07772827 164.66560364 0.88198638]	[385.29330444 151.85643005 0.83011317]	[444.44006348 151.79769897 0.46931833]	[5.00817230e+02 8.11250244e+02 8.09948921e-01]	[5.18789001e+02 8.08530640e+02 7.63297141e-01]	[4.93051361e+02 7.72751160e+02 6.68923557e-01]	[4.26372528e+02 7.93216980e+02 7.73714364e-01]	[4.11007233e+02 7.88195007e+02 7.47201443e-01]	[441.71783447 757.39880371 0.77183908]
[421.28887939 175.02597046 0.94138962]	[418.64053345 216.09117126 0.92598414]	[351.97357178 226.31721497 0.78654653]	[310.87792969 339.18597412 0.8467415 ]	[277.71759033 454.60101318 0.85277402]	[480.33184814 213.31111145 0.87702882]	[505.9319458 315.9934082 0.85786343]	[549.51983643 418.69543457 0.85728443]	[441.70925903 431.5440979 0.73509592]	[400.66888428 439.1295166 0.72101933]	[421.27508545 582.86865234 0.86683911]	[436.60943604 747.17144775 0.82671064]	[482.76455688 423.8555603 0.71984208]	[482.71646118 582.77856445 0.87210965]	[500.71807861 762.43377686 0.79572928]	[405.91265869 162.1136322 0.8369081 ]	[439.07653809 159.58857727 0.89222324]	[382.78585815 149.32214355 0.83864462]	[4.44354065e+02 1.49339142e+02 3.56492132e-01]	[500.83114624 808.71160889 0.84522641]	[5.21215515e+02 8.03520813e+02 7.65886605e-01]	[4.93079468e+02 7.70219238e+02 6.93533778e-01]	[4.26373169e+02 7.90829346e+02 7.68286228e-01]	[4.10977539e+02 7.88177063e+02 7.49204099e-01]	[441.72702026 757.37719727 0.76554698]
[421.28939819 175.02496338 0.94129348]	[418.63842773 216.08476257 0.92611265]	[351.97097778 226.30763245 0.7863732 ]	[310.88644409 339.17504883 0.84769344]	[277.71920776 454.58959961 0.85106707]	[480.33355713 213.30839539 0.8761332 ]	[505.94033813 316.00924683 0.85885501]	[549.52392578 418.68988037 0.85645163]	[441.70748901 434.03503418 0.73592776]	[400.66818237 439.14047241 0.72380453]	[421.27294922 582.87200928 0.86824191]	[436.61172485 747.14190674 0.82832825]	[482.75823975 423.87036133 0.71875149]	[482.71102905 582.7824707 0.87301445]	[500.73562622 762.45025635 0.79828924]	[405.91278076 162.11096191 0.83693492]	[439.07720947 159.58604431 0.89276266]	[382.7890625 149.31915283 0.83911669]	[4.44356110e+02 1.49332703e+02 3.57004583e-01]	[500.84844971 808.74047852 0.84524953]	[5.21232971e+02 8.03542114e+02 7.63966024e-01]	[4.93091949e+02 7.70220581e+02 6.93215728e-01]	[4.26347137e+02 7.90814575e+02 7.75616050e-01]	[4.10961609e+02 7.88161987e+02 7.50559807e-01]	[441.73471069 757.32843018 0.76691055]
[421.24874878 174.93928528 0.95805466]	[418.57540894 215.98532104 0.92220539]	[349.41543579 226.28395081 0.78189027]	[313.42034912 339.05316162 0.87024379]	[280.21044922 449.51467896 0.82962745]	[480.27764893 208.2960968 0.85653144]	[505.88796997 313.47213745 0.84674853]	[549.56268311 418.59783936 0.84175313]	[441.69384766 428.97116089 0.72838986]	[400.65270996 436.62469482 0.70879257]	[421.32461548 582.77081299 0.85387707]	[436.60546875 747.16290283 0.82773799]	[482.76226807 421.3380127 0.72232628]	[482.72296143 580.32147217 0.86193681]	[500.83865356 757.38775635 0.81422251]	[405.89932251 159.61322021 0.84123391]	[436.63122559 157.10090637 0.88616562]	[382.71890259 149.23828125 0.8402167 ]	[4.41910400e+02 1.49252563e+02 3.43753934e-01]	[500.8302002 808.53887939 0.82109779]	[5.21261902e+02 7.98401367e+02 7.58080959e-01]	[4.98165314e+02 7.67688599e+02 7.20329940e-01]	[4.26404175e+02 7.90778381e+02 7.86427915e-01]	[4.11003143e+02 7.88142944e+02 7.64775217e-01]	[441.73538208 757.34014893 0.76262796]
[421.17504883 174.87425232 0.96295834]	[416.16543579 215.90840149 0.91795212]	[346.88858032 226.23406982 0.77952188]	[313.46972656 336.64831543 0.87190992]	[285.27972412 449.52581787 0.81119478]	[480.25888062 205.70150757 0.84824061]	[505.88015747 313.41088867 0.84464371]	[549.5947876 416.09552002 0.82954586]	[441.73291016 426.41537476 0.72734958]	[400.68630981 434.11462402 0.70535761]	[421.32766724 582.81066895 0.85710597]	[436.61740112 747.14331055 0.82818341]	[482.79144287 421.24551392 0.7198565 ]	[482.75793457 580.33935547 0.86584151]	[500.89389038 754.78302002 0.82450718]	[403.38650513 157.10348511 0.85798144]	[436.5763855 157.03796387 0.88845247]	[380.32589722 146.72038269 0.83175248]	[4.41868286e+02 1.49273209e+02 3.24890524e-01]	[500.77526855 806.0458374 0.81974316]	[5.21228577e+02 7.95818237e+02 7.64044881e-01]	[5.00705750e+02 7.67542236e+02 7.43785799e-01]	[4.26382050e+02 7.90794800e+02 7.86611438e-01]	[4.10994812e+02 7.88144897e+02 7.63586044e-01]	[441.75769043 757.32922363 0.76755714]
[418.77618408 174.85272217 0.9610883 ]	[416.01727295 213.55841064 0.89646274]	[346.82296753 223.74147034 0.77881533]	[313.45166016 336.6998291 0.86804831]	[292.92248535 457.08599854 0.85197294]	[480.14071655 203.17149353 0.83247977]	[503.44992065 310.88000488 0.8448289 ]	[549.58605957 411.01589966 0.80882591]	[441.76660156 426.39071655 0.72988856]	[400.67764282 434.10507202 0.70485079]	[421.27252197 580.36730957 0.84865445]	[436.58706665 749.59014893 0.81154019]	[482.87677002 421.20516968 0.71612889]	[482.78866577 577.79284668 0.85723889]	[503.40942383 749.66760254 0.85166645]	[403.30062866 157.0657196 0.87772566]	[434.07028198 157.00726318 0.87985969]	[380.20596313 146.70025635 0.83849669]	[4.41821136e+02 1.49255707e+02 2.75407135e-01]	[503.28820801 798.39904785 0.80224967]	[521.35089111 790.77355957 0.81192666]	[503.28848267 759.9519043 0.77880168]	[4.23858093e+02 7.93267273e+02 7.51065910e-01]	[4.08450439e+02 7.88205505e+02 7.39949524e-01]	[4.41740662e+02 7.59884094e+02 7.49728858e-01]
[418.74224854 174.84249878 0.96435088]	[413.54418945 213.53631592 0.88986892]	[344.30169678 226.24125671 0.78173351]	[313.50805664 336.66915894 0.87684745]	[292.94784546 457.12457275 0.85210782]	[477.72268677 200.64425659 0.83151162]	[503.44369507 310.95239258 0.85029924]	[549.55004883 410.99972534 0.81330025]	[441.77420044 426.39181519 0.72569036]	[400.6784668 434.10836792 0.70427209]	[421.32183838 580.33746338 0.84004521]	[434.12191772 749.56945801 0.79913837]	[482.88284302 421.21051025 0.71015877]	[482.82943726 575.23162842 0.83325422]	[505.88394165 749.74139404 0.82349962]	[403.25216675 157.08486938 0.87368065]	[431.54995728 156.99113464 0.87164479]	[380.16616821 146.71044922 0.83882344]	[4.41811249e+02 1.46776321e+02 2.49170482e-01]	[5.03321808e+02 7.95805054e+02 7.76368141e-01]	[5.21404175e+02 7.90699341e+02 7.89746642e-01]	[503.42852783 764.97515869 0.77400923]	[4.23869324e+02 7.95883118e+02 6.96034193e-01]	[4.08410156e+02 7.90696472e+02 7.10167825e-01]	[4.39301788e+02 7.57350891e+02 7.39549458e-01]
[418.65612793 174.84394836 0.95572263]	[413.49737549 213.53355408 0.88583577]	[344.265625 226.24118042 0.78391451]	[313.46798706 339.15213013 0.86008227]	[293.00061035 457.21682739 0.86614144]	[477.68838501 200.62397766 0.83111447]	[503.38421631 310.88919067 0.85960656]	[549.50457764 408.46289062 0.81077856]	[441.82385254 426.40774536 0.72163439]	[400.71966553 436.58242798 0.70491624]	[421.32235718 582.75640869 0.84546393]	[434.12619019 747.14221191 0.80697411]	[482.93511963 421.21932983 0.70703042]	[482.91659546 575.20263672 0.82461298]	[505.94671631 749.75524902 0.81870782]	[400.81158447 157.08097839 0.88394892]	[428.9888916 157.00027466 0.86350662]	[380.12738037 146.70756531 0.83424145]	[4.41806152e+02 1.49231262e+02 3.02618623e-01]	[5.03353699e+02 7.93304077e+02 7.87917018e-01]	[5.23849731e+02 7.90653137e+02 7.84503460e-01]	[503.42382812 764.99420166 0.78107232]	[4.23873047e+02 7.95825745e+02 7.11668730e-01]	[4.08426666e+02 7.90667236e+02 7.18241692e-01]	[4.39290894e+02 7.54830322e+02 7.46867478e-01]
[418.60568237 174.86175537 0.95266658]	[410.98532104 213.52815247 0.88339269]	[341.80895996 226.25941467 0.78965628]	[313.48739624 339.16867065 0.86384696]	[293.02380371 459.6446228 0.87667006]	[477.64263916 200.59051514 0.82614011]	[503.31921387 308.35211182 0.85895824]	[547.03692627 408.45996094 0.81605154]	[441.81890869 426.37164307 0.72425419]	[400.70016479 434.08383179 0.70397425]	[421.30419922 582.80926514 0.85184968]	[436.54244995 749.56732178 0.8122856 ]	[482.93518066 421.19714355 0.70410234]	[485.39117432 575.1895752 0.80854201]	[508.44207764 752.19818115 0.79188704]	[400.74386597 157.09004211 0.88779974]	[428.91360474 157.0032959 0.86321789]	[377.73129272 146.74110413 0.84588552]	[4.41740540e+02 1.49214355e+02 2.52178192e-01]	[5.05949005e+02 7.93295593e+02 7.68520832e-01]	[5.26481567e+02 7.90659119e+02 7.59423137e-01]	[503.40380859 767.50817871 0.76756954]	[4.26369598e+02 7.93326843e+02 7.33545065e-01]	[4.10949036e+02 7.90628113e+02 7.33929813e-01]	[4.39308746e+02 7.57342957e+02 7.40731180e-01]
[416.1399231 174.8999176 0.94636142]	[408.47354126 213.5320282 0.88183701]	[341.75973511 226.25517273 0.79663807]	[313.47164917 339.29367065 0.83841705]	[295.48797607 459.7946167 0.9108538 ]	[477.62011719 200.60519409 0.82135636]	[503.29141235 308.33233643 0.85513049]	[547.00964355 408.39044189 0.81882799]	[441.85491943 426.38046265 0.72239071]	[400.72692871 434.11453247 0.70472109]	[421.32052612 582.8180542 0.86319721]	[436.54202271 749.57501221 0.81510365]	[485.34719849 421.18530273 0.70267737]	[487.99041748 570.12670898 0.78667462]	[511.05612183 749.74414062 0.79627806]	[400.6317749 159.54966736 0.89036268]	[423.91317749 157.06156921 0.87263238]	[377.65505981 149.22335815 0.84043062]	[4.39283142e+02 1.49282242e+02 2.88076162e-01]	[5.08510101e+02 7.93366394e+02 7.75008738e-01]	[5.29024292e+02 7.90703430e+02 7.77700841e-01]	[5.05916565e+02 7.65053650e+02 7.54889548e-01]	[4.23880249e+02 7.93364380e+02 7.21171677e-01]	[4.08429230e+02 7.90638123e+02 7.21870363e-01]	[4.41687683e+02 7.57343933e+02 7.48884201e-01]
[416.02902222 174.88195801 0.92204911]	[408.44943237 213.52658081 0.88191462]	[341.7401123 226.29188538 0.79805303]	[313.54336548 341.74362183 0.84374642]	[295.52316284 459.73571777 0.90643752]	[477.59597778 198.14822388 0.82126266]	[503.26055908 305.84866333 0.84855086]	[547.00927734 405.9130249 0.81899738]	[444.30047607 426.40921021 0.71078718]	[400.83279419 436.59509277 0.70390284]	[421.32669067 582.86901855 0.86507523]	[436.53930664 749.59326172 0.82168609]	[485.42153931 421.21905518 0.69749576]	[493.06478882 570.12109375 0.77892005]	[516.13671875 749.69677734 0.81622851]	[398.21438599 157.09667969 0.88918227]	[423.78305054 157.03417969 0.89337689]	[377.59994507 146.75366211 0.83779252]	[4.39118622e+02 1.46745407e+02 3.02570909e-01]	[5.08525787e+02 7.93371887e+02 7.84747064e-01]	[5.29054932e+02 7.90706482e+02 7.75336981e-01]	[5.08492615e+02 7.62512390e+02 7.15548992e-01]	[4.23906830e+02 7.93309998e+02 7.39607871e-01]	[4.10950714e+02 7.90609070e+02 7.35812128e-01]	[439.3074646 757.35412598 0.76076782]
[413.59262085 174.87088013 0.91820264]	[408.41525269 213.50080872 0.88061225]	[341.71850586 226.29101562 0.79989517]	[315.92721558 341.71960449 0.85253668]	[295.60888672 459.75115967 0.912669 ]	[475.11242676 198.10028076 0.82385474]	[500.90713501 303.27816772 0.85959512]	[546.99462891 405.90600586 0.82014078]	[444.33825684 426.35961914 0.70966947]	[403.26696777 434.11486816 0.69481504]	[421.35992432 582.87524414 0.86645544]	[436.56658936 749.56970215 0.82139373]	[485.42602539 418.74108887 0.69753748]	[495.63891602 572.63745117 0.77504003]	[518.68756104 749.59991455 0.83057231]	[398.17996216 157.1036377 0.88633192]	[421.38235474 157.0070343 0.90735757]	[377.54150391 146.75296021 0.82801867]	[4.36668335e+02 1.46690048e+02 2.96669751e-01]	[5.13569458e+02 7.95862122e+02 7.51516819e-01]	[5.29040527e+02 7.90710449e+02 7.51541555e-01]	[5.16134949e+02 7.57334473e+02 6.31456852e-01]	[4.26376923e+02 7.93233704e+02 7.63406038e-01]	[4.11005981e+02 7.88200500e+02 7.51909733e-01]	[441.67959595 757.31054688 0.76009279]
[413.56506348 174.86283875 0.91548616]	[405.92401123 213.48912048 0.88205981]	[341.70666504 226.29963684 0.80070817]	[315.94387817 341.80392456 0.84591115]	[298.06481934 459.81918335 0.91972363]	[472.60317993 198.07589722 0.82088059]	[503.25762939 305.78460693 0.85805428]	[546.99163818 405.88934326 0.82204282]	[444.36761475 423.88241577 0.70481986]	[403.28274536 434.10174561 0.69166452]	[421.34951782 582.85693359 0.86827397]	[436.58001709 749.6171875 0.8251943 ]	[485.48303223 418.71963501 0.68669748]	[498.24884033 575.21679688 0.80728352]	[521.29290771 749.67077637 0.85049975]	[398.1574707 159.52088928 0.88552207]	[421.35171509 156.98529053 0.91741455]	[377.51327515 149.20344543 0.82121676]	[4.36594208e+02 1.46669357e+02 2.88055301e-01]	[5.18678589e+02 7.95835999e+02 7.18897700e-01]	[5.36664429e+02 7.90711853e+02 7.00317323e-01]	[5.21226013e+02 7.62493225e+02 6.32963538e-01]	[4.23897430e+02 7.93266418e+02 7.63400733e-01]	[4.10969940e+02 7.88214111e+02 7.49250054e-01]	[441.70376587 757.39050293 0.76402479]
[413.54611206 174.85940552 0.91259909]	[405.90530396 213.49888611 0.88349664]	[341.70098877 228.77801514 0.80234408]	[315.96826172 344.32128906 0.84272617]	[298.15460205 462.27877808 0.90522462]	[472.57321167 198.07414246 0.82014149]	[503.25570679 305.8006897 0.85286927]	[547.0045166 405.86181641 0.82109368]	[444.41873169 426.40975952 0.6958245 ]	[403.3366394 436.62493896 0.69206607]	[421.37289429 582.86535645 0.86732757]	[436.59466553 749.58148193 0.83002627]	[487.9666748 421.21270752 0.68284863]	[500.70559692 577.71258545 0.83336473]	[521.34649658 747.0980835 0.84910244]	[398.13113403 159.52053833 0.88497525]	[421.3303833 156.95849609 0.92813492]	[377.48464966 149.20637512 0.81644535]	[4.36567749e+02 1.44163345e+02 3.15479815e-01]	[5.21322388e+02 7.93335754e+02 7.51163781e-01]	[5.39288818e+02 7.88210327e+02 7.12877154e-01]	[5.21194824e+02 7.54790344e+02 6.41526759e-01]	[4.26405945e+02 7.93223572e+02 7.85181224e-01]	[4.11019043e+02 7.88200623e+02 7.67017484e-01]	[441.71786499 757.33325195 0.77043188]
[413.53915405 174.83972168 0.90948868]	[405.8939209 213.49835205 0.8841272 ]	[341.70571899 228.80126953 0.8039512 ]	[316.00592041 344.26052856 0.8576659 ]	[298.23171997 462.24578857 0.89116591]	[472.54348755 198.05726624 0.82038736]	[503.29348755 308.3331604 0.84616876]	[547.00421143 403.39080811 0.82515973]	[446.89562988 428.92453003 0.68894851]	[405.81420898 436.67077637 0.69039226]	[421.38012695 582.82287598 0.86354154]	[436.56933594 749.62115479 0.81958997]	[490.48287964 421.24832153 0.67990381]	[500.8041687 577.76538086 0.85453159]	[523.80096436 749.57733154 0.83189511]	[398.1234436 157.08906555 0.88783544]	[421.31619263 154.56182861 0.93733424]	[375.11087036 146.75837708 0.81798661]	[4.34061432e+02 1.41628708e+02 2.74085015e-01]	[5.23851318e+02 7.93343689e+02 7.48808742e-01]	[5.41869568e+02 7.88220764e+02 7.18982935e-01]	[5.21257324e+02 7.59899780e+02 7.00530827e-01]	[4.26411896e+02 7.93253662e+02 7.77599514e-01]	[4.11018127e+02 7.88228699e+02 7.58555889e-01]	[441.70800781 759.86706543 0.76608723]
[413.56674194 172.50967407 0.91189992]	[405.88079834 213.50546265 0.88584197]	[341.71392822 228.83499146 0.8024708 ]	[316.00643921 346.81771851 0.84949237]	[300.68273926 462.29876709 0.87518382]	[470.04534912 198.04824829 0.82018059]	[503.28143311 305.82479858 0.84891039]	[547.01031494 403.38098145 0.82730275]	[446.90988159 428.97167969 0.69014847]	[405.84411621 439.14599609 0.6950317 ]	[423.82241821 582.88494873 0.86556053]	[436.61813354 747.14050293 0.82902372]	[490.49606323 421.27990723 0.68187535]	[500.86019897 577.71563721 0.85812503]	[523.9019165 746.9909668 0.82715178]	[398.13647461 157.0914917 0.89036065]	[421.32766724 154.5350647 0.94137865]	[375.10864258 149.21321106 0.81949162]	[4.34068207e+02 1.41604370e+02 2.47886211e-01]	[5.26444641e+02 7.93255371e+02 7.27230132e-01]	[5.44400452e+02 7.88134644e+02 7.11341977e-01]	[521.26123047 752.2567749 0.75283498]	[4.28920746e+02 7.93246887e+02 7.77116835e-01]	[4.13532349e+02 7.88203979e+02 7.72432804e-01]	[441.72161865 754.80407715 0.7616542 ]
[413.60351562 172.49372864 0.91485059]	[405.91149902 213.50180054 0.88292634]	[341.73495483 228.809021 0.79740649]	[316.04708862 344.31680298 0.85441864]	[303.20550537 462.29400635 0.8665244 ]	[472.53085327 198.0499115 0.82069075]	[503.25991821 305.77731323 0.84519476]	[547.02960205 405.88076782 0.8203299 ]	[446.93817139 428.94012451 0.68748397]	[405.86160278 439.13449097 0.68974221]	[423.81515503 582.80566406 0.85531795]	[436.6824646 747.06512451 0.8477599 ]	[490.54135132 421.243927 0.6802938 ]	[500.89529419 575.17980957 0.84544486]	[523.96026611 744.51574707 0.8209126 ]	[398.16473389 157.07936096 0.89496863]	[421.3449707 154.51997375 0.93774056]	[375.12063599 146.7552948 0.82521272]	[4.34084167e+02 1.39102234e+02 2.52299726e-01]	[5.26483826e+02 7.93284729e+02 7.30052352e-01]	[5.44453064e+02 7.88158508e+02 7.15115190e-01]	[521.31921387 749.77044678 0.78499836]	[4.28973114e+02 7.93246216e+02 7.69315064e-01]	[4.13573395e+02 7.88187317e+02 7.68235028e-01]	[441.77166748 752.24865723 0.77781266]
[416.08163452 172.47389221 0.92651808]	[405.8927002 213.51205444 0.88521081]	[341.73257446 228.81762695 0.79721963]	[316.068573 344.34872437 0.85020787]	[305.77056885 462.20150757 0.85545564]	[472.52029419 198.05439758 0.81917799]	[503.25775146 303.28442383 0.84868652]	[547.03887939 408.38970947 0.81597137]	[446.96810913 428.93157959 0.68394661]	[405.89123535 439.13397217 0.68538308]	[423.83929443 582.77050781 0.84941262]	[439.07141113 747.06268311 0.85790706]	[493.05004883 421.24490356 0.68065828]	[503.23739624 577.74432373 0.85418057]	[526.43212891 744.54699707 0.80948615]	[398.23486328 157.06567383 0.90168589]	[421.3843689 154.51091003 0.93016452]	[377.50985718 146.75819397 0.83437741]	[4.34056946e+02 1.39057617e+02 2.02902436e-01]	[5.26466553e+02 7.93229614e+02 7.75784254e-01]	[5.44458984e+02 7.88127502e+02 7.41972208e-01]	[523.81976318 749.77270508 0.78858161]	[4.28968536e+02 7.93220825e+02 7.80125260e-01]	[4.13584015e+02 7.88168396e+02 7.78501153e-01]	[441.81832886 752.21228027 0.78540075]
[416.14016724 172.46722412 0.93276668]	[405.92590332 213.51324463 0.87925863]	[341.75741577 228.81326294 0.79485077]	[316.07247925 344.3197937 0.85309231]	[310.89346313 462.24499512 0.8571198 ]	[472.57052612 198.06387329 0.81918228]	[503.28787231 305.7651062 0.84746784]	[547.03173828 408.42633057 0.81554711]	[449.49249268 428.92443848 0.68124175]	[408.44107056 439.12887573 0.68280083]	[423.80783081 582.80059814 0.85336971]	[439.10623169 747.04516602 0.86686355]	[493.13272095 421.23919678 0.68515724]	[503.2593689 575.21685791 0.85220188]	[526.54296875 741.94647217 0.79103196]	[400.63555908 157.04962158 0.90318304]	[423.80981445 154.51019287 0.91725022]	[377.55117798 149.22422791 0.85046607]	[4.34102142e+02 1.39049042e+02 1.67578235e-01]	[5.28963257e+02 7.90675415e+02 7.76468277e-01]	[5.46920776e+02 7.85581848e+02 7.28781164e-01]	[523.92132568 749.63562012 0.80349565]	[4.28944061e+02 7.90838623e+02 7.84212828e-01]	[4.13579407e+02 7.88139343e+02 7.80893683e-01]	[441.85516357 752.17706299 0.79890668]
[418.61709595 172.45323181 0.94117546]	[408.39086914 213.4982605 0.87809587]	[341.79251099 228.77061462 0.79011661]	[316.07702637 344.2845459 0.85996819]	[310.91625977 462.20245361 0.85551393]	[472.5920105 198.06347656 0.81998527]	[503.29501343 305.80023193 0.85124433]	[547.03570557 410.99804688 0.81962717]	[452.01519775 428.96621704 0.67649329]	[410.9644165 439.16775513 0.68283343]	[423.81765747 582.81323242 0.85398328]	[439.09979248 747.03277588 0.86292797]	[495.6499939 421.26809692 0.68726569]	[503.28674316 575.23272705 0.85779929]	[529.05871582 744.51281738 0.7903983 ]	[400.74578857 157.02879333 0.90131891]	[426.3510437 154.49951172 0.8977645 ]	[377.62350464 149.20680237 0.86116874]	[4.36691162e+02 1.39061462e+02 1.27785861e-01]	[5.31593140e+02 7.90713196e+02 7.70965159e-01]	[5.47055481e+02 7.88007263e+02 7.25425482e-01]	[523.98706055 749.75378418 0.76336324]	[4.28958069e+02 7.90813477e+02 7.87304878e-01]	[4.13588074e+02 7.88118652e+02 7.81911314e-01]	[441.83813477 752.17401123 0.79912758]
[418.67538452 172.44361877 0.94574571]	[408.40151978 213.49986267 0.87905395]	[341.79458618 228.77282715 0.7907182 ]	[316.06652832 346.81906128 0.85061187]	[310.92401123 462.19641113 0.85614562]	[475.07791138 198.06196594 0.8227641 ]	[503.31277466 305.81918335 0.85378748]	[547.01873779 413.52389526 0.83104837]	[452.05755615 431.49880981 0.67325354]	[410.99621582 439.21166992 0.68524987]	[423.82254028 582.87963867 0.85787064]	[439.10598755 747.03112793 0.86802393]	[495.66519165 421.30535889 0.68531263]	[503.35003662 575.23486328 0.85141385]	[534.08782959 744.53955078 0.78708595]	[400.79678345 157.03036499 0.89558411]	[426.42175293 154.48922729 0.88955414]	[377.65634155 146.70120239 0.85580862]	[4.39145416e+02 1.39024078e+02 1.30459964e-01]	[5.36720520e+02 7.90738647e+02 7.67013967e-01]	[5.52062439e+02 7.88017090e+02 7.19766855e-01]	[526.41259766 752.20507812 0.75325906]	[4.28950500e+02 7.90818604e+02 7.90251493e-01]	[4.13583740e+02 7.88121826e+02 7.85915911e-01]	[441.84130859 752.17041016 0.81013888]
[418.71630859 172.4133606 0.94825768]	[410.94296265 213.48429871 0.87525821]	[344.26489258 226.28858948 0.78459102]	[316.07980347 344.29248047 0.85451174]	[310.90615845 459.80395508 0.85206747]	[475.13781738 198.06893921 0.82869297]	[503.31970215 305.84387207 0.854289 ]	[547.00421143 413.52761841 0.83397722]	[454.5710144 431.51196289 0.6704092 ]	[413.50521851 439.2164917 0.68120402]	[423.82684326 582.90686035 0.86152804]	[439.11633301 747.03564453 0.87090528]	[498.15289307 421.30657959 0.6870383 ]	[503.3963623 577.72814941 0.85246789]	[536.68011475 744.50561523 0.79714614]	[400.8427124 156.98748779 0.89675367]	[428.97335815 154.46151733 0.88765216]	[377.70645142 144.19880676 0.85644895]	[4.41694061e+02 1.39059052e+02 1.51991561e-01]	[5.39289246e+02 7.90740234e+02 7.77589440e-01]	[5.54677795e+02 7.88011230e+02 7.27058768e-01]	[5.26462830e+02 7.52190125e+02 7.43069410e-01]	[428.96484375 790.79602051 0.80017477]	[416.0295105 788.1003418 0.79223603]	[441.84951782 752.17871094 0.81858951]
[418.78027344 172.38652039 0.94889534]	[411.01947021 213.46229553 0.87638313]	[344.30709839 226.24536133 0.77923304]	[316.07275391 341.78009033 0.86320674]	[308.39633179 459.75939941 0.84520596]	[477.60321045 198.05335999 0.83383512]	[503.29684448 305.79937744 0.85677707]	[546.9576416 411.02984619 0.83082008]	[454.55355835 431.49365234 0.66415143]	[411.019104 439.18920898 0.67535436]	[423.82055664 582.83752441 0.85813719]	[439.11355591 747.05725098 0.87090313]	[498.16030884 421.28622437 0.6840831 ]	[503.39157104 575.20782471 0.83948272]	[536.72241211 741.92169189 0.78329337]	[403.27923584 156.97247314 0.88920796]	[431.51602173 154.43522644 0.89213544]	[380.07894897 144.17440796 0.85562629]	[4.41775696e+02 1.39078705e+02 1.51257455e-01]	[541.76904297 790.5958252 0.7994262 ]	[5.59716675e+02 7.83017578e+02 7.30008304e-01]	[526.43804932 749.70288086 0.75722212]	[428.97784424 790.82409668 0.79892212]	[416.03488159 788.12695312 0.79351318]	[441.85336304 752.21728516 0.80999839]
[418.77908325 172.38671875 0.94888306]	[411.01940918 213.45909119 0.87615228]	[344.30722046 226.24111938 0.77953047]	[316.07266235 341.77618408 0.86457539]	[308.39608765 459.75622559 0.84516239]	[477.60217285 198.05380249 0.832973 ]	[503.30020142 305.80825806 0.85645211]	[546.95880127 411.03076172 0.83069628]	[454.57266235 431.50698853 0.66629928]	[413.49594116 439.20483398 0.67682219]	[423.81921387 582.84277344 0.85847008]	[439.11346436 747.05584717 0.87113059]	[498.17266846 421.30255127 0.68645704]	[503.39169312 575.21325684 0.83923215]	[536.72375488 741.91882324 0.78327012]	[403.27960205 156.97155762 0.88892001]	[431.51339722 154.43537903 0.89187253]	[380.08108521 144.17045593 0.85683697]	[4.41771606e+02 1.39078506e+02 1.51808828e-01]	[541.77124023 790.59741211 0.79889929]	[5.59719360e+02 7.83017578e+02 7.29445338e-01]	[526.43902588 749.70159912 0.75760829]	[428.98556519 790.82061768 0.79911858]	[416.03955078 788.12554932 0.79435253]	[441.8515625 752.21520996 0.80989319]
[421.19137573 172.39356995 0.95684105]	[413.50418091 213.4364624 0.8776862 ]	[346.82867432 223.72009277 0.77865088]	[316.00631714 341.70806885 0.87773675]	[303.21768188 459.73828125 0.86344951]	[477.64193726 198.03163147 0.84454364]	[503.32315063 308.32043457 0.8493607 ]	[546.9362793 416.16790771 0.87534016]	[454.57440186 431.54547119 0.66701007]	[410.98498535 439.19833374 0.67319751]	[423.79644775 582.88336182 0.86667341]	[439.10317993 747.06878662 0.86925769]	[498.22775269 423.80075073 0.68949425]	[503.3918457 575.18322754 0.84321517]	[539.1685791 739.42419434 0.78561437]	[403.36044312 156.95353699 0.88495237]	[434.09191895 154.4480896 0.90764081]	[380.13565063 141.65611267 0.86629462]	[4.41837830e+02 1.44147095e+02 1.40057325e-01]	[541.81542969 790.59301758 0.79460692]	[5.59757935e+02 7.82974915e+02 7.31843650e-01]	[526.52197266 749.66363525 0.75689369]	[428.97723389 790.8380127 0.80142653]	[416.03289795 788.14575195 0.79991585]	[441.84143066 752.23632812 0.8092885 ]
[421.26382446 172.3949585 0.95478725]	[416.02554321 213.40852356 0.88534838]	[349.37997437 221.19436646 0.78054619]	[316.04315186 339.15545654 0.91351229]	[300.728302 459.65710449 0.86824232]	[477.7170105 198.05049133 0.85363269]	[503.38323975 308.40328979 0.84872103]	[546.91345215 418.57086182 0.8771686 ]	[454.55111694 431.50482178 0.66254383]	[410.96453857 439.15359497 0.66926819]	[423.82003784 582.87921143 0.86521065]	[439.09823608 747.06604004 0.86782467]	[498.21188354 423.79708862 0.68605679]	[503.37976074 575.22357178 0.84174103]	[539.19207764 741.92889404 0.7921688 ]	[405.85583496 156.95118713 0.87640834]	[436.58981323 154.43130493 0.9256407 ]	[380.22167969 141.6451416 0.86276215]	[4.41889496e+02 1.41632797e+02 1.55357748e-01]	[5.41793030e+02 7.88213745e+02 7.83872008e-01]	[5.59733154e+02 7.82965454e+02 7.18671739e-01]	[5.28990295e+02 7.49704224e+02 7.46963382e-01]	[429.00067139 793.22180176 0.79725665]	[416.04623413 788.15734863 0.80032992]	[441.8296814 752.23492432 0.80746812]
[421.26409912 172.39567566 0.95452499]	[416.02474976 213.41317749 0.88577044]	[349.37619019 221.20108032 0.77963585]	[316.04290771 339.15496826 0.91292554]	[300.72659302 459.65704346 0.86841965]	[477.72183228 198.05284119 0.85458112]	[503.38348389 308.38146973 0.84728289]	[544.54907227 418.56396484 0.87701464]	[454.56124878 431.50375366 0.66349018]	[410.98187256 439.1539917 0.66924429]	[423.82125854 582.88360596 0.86513627]	[439.08718872 747.06317139 0.86595225]	[498.21337891 423.7930603 0.68689346]	[503.38049316 575.22546387 0.84166455]	[539.18280029 741.92370605 0.79084843]	[405.85476685 156.95069885 0.87656438]	[436.5899353 154.43086243 0.92610931]	[380.22271729 141.64349365 0.86459428]	[4.41887451e+02 1.41630341e+02 1.55354887e-01]	[5.41792603e+02 7.88197266e+02 7.87008226e-01]	[5.59736755e+02 7.80476624e+02 7.19808936e-01]	[528.97302246 749.6887207 0.7502417 ]	[431.48306274 790.8381958 0.79711014]	[416.04202271 788.15655518 0.79729509]	[441.82055664 752.23321533 0.80838323]
[423.80801392 172.40969849 0.93600535]	[416.11837769 213.39054871 0.89557922]	[351.92089844 221.10568237 0.78959858]	[316.01751709 339.09707642 0.90434903]	[298.24182129 459.6685791 0.88765973]	[480.17529297 198.10820007 0.86025983]	[503.40457153 310.88049316 0.84390116]	[544.50982666 418.56069946 0.8784647 ]	[451.99539185 431.47930908 0.6648519 ]	[408.38232422 439.13424683 0.67836827]	[423.81567383 582.93389893 0.86534965]	[439.06698608 747.05419922 0.86215305]	[498.1557312 423.7833252 0.68470383]	[503.35543823 577.76739502 0.85342622]	[536.63818359 741.90734863 0.77176791]	[411.01754761 156.97595215 0.86394882]	[439.14141846 154.45042419 0.95583975]	[382.76470947 144.15884399 0.84602398]	[4.44319672e+02 1.41646912e+02 1.39124706e-01]	[5.39293152e+02 7.90610718e+02 7.66499877e-01]	[5.54707092e+02 7.83020386e+02 6.96145177e-01]	[526.41027832 749.69415283 0.763125 ]	[428.97625732 790.83892822 0.79354888]	[413.59521484 788.1529541 0.79297268]	[441.80563354 752.22290039 0.7942968 ]
[423.84634399 172.41639709 0.93077403]	[416.1472168 213.38713074 0.89764607]	[351.92068481 218.66853333 0.79099405]	[316.00564575 339.08639526 0.90332681]	[298.20602417 457.22293091 0.87958592]	[480.2253418 198.11753845 0.86267197]	[503.4437561 313.42788696 0.84597474]	[544.48791504 418.5703125 0.87872332]	[449.47128296 428.93475342 0.66851401]	[405.88021851 436.67324829 0.67912924]	[423.80996704 582.94451904 0.86595547]	[436.69320679 747.06958008 0.85515064]	[495.6552124 421.28427124 0.67630786]	[503.31414795 577.73175049 0.8598597 ]	[531.56060791 736.84405518 0.77341473]	[413.51205444 156.95881653 0.86962354]	[439.19863892 154.46115112 0.96017873]	[382.81088257 141.61940002 0.83959746]	[4.44350555e+02 1.41589355e+02 1.32951766e-01]	[5.34166870e+02 7.88163147e+02 7.83100724e-01]	[5.49558838e+02 7.82956604e+02 7.16789424e-01]	[523.98022461 749.55395508 0.79308176]	[4.28948853e+02 7.93231079e+02 7.89186776e-01]	[413.57095337 788.17669678 0.78921515]	[441.78347778 752.24102783 0.78906077]
[426.34738159 172.41697693 0.91382527]	[418.56268311 213.38206482 0.90496194]	[351.9588623 218.63630676 0.80048287]	[316.00637817 339.06054688 0.89980555]	[298.16403198 457.18127441 0.88058412]	[480.26934814 198.14472961 0.8637768 ]	[503.46697998 313.46936035 0.84485495]	[544.46386719 418.63409424 0.88402134]	[449.47753906 428.95773315 0.66767871]	[405.85772705 436.6809082 0.68104243]	[421.39700317 582.94024658 0.86801642]	[436.67504883 747.10125732 0.85315549]	[498.12893677 421.31826782 0.68155718]	[503.29379272 577.76690674 0.85967612]	[529.04980469 739.39874268 0.7780683 ]	[416.03265381 156.95838928 0.87532955]	[439.293396 154.4617157 0.96423787]	[385.30895996 141.63348389 0.82705688]	[4.44431427e+02 1.39062607e+02 1.42266721e-01]	[531.57592773 788.22601318 0.79372275]	[5.49496094e+02 7.85494507e+02 7.30957866e-01]	[523.97851562 749.60626221 0.799492 ]	[4.28929321e+02 7.93221924e+02 7.92964458e-01]	[413.55059814 788.17816162 0.79068279]	[441.79119873 752.284729 0.78076339]
[426.39523315 172.45193481 0.90876162]	[418.59451294 213.36807251 0.90795481]	[351.98092651 218.6268158 0.80512363]	[316.02035522 336.69119263 0.90184325]	[298.11755371 457.12988281 0.88378829]	[480.30209351 198.13468933 0.86806154]	[503.49578857 313.46179199 0.84403694]	[544.45184326 418.60180664 0.88461328]	[449.48141479 428.92504883 0.66880018]	[405.85662842 436.65454102 0.68187785]	[421.40307617 582.93829346 0.8695941 ]	[436.67391968 747.11608887 0.84948868]	[498.13442993 421.29086304 0.68021703]	[503.2795105 580.234375 0.86389357]	[528.97589111 736.82507324 0.78601575]	[416.07772827 156.98014832 0.88002557]	[441.66625977 154.49647522 0.96200198]	[385.33947754 141.59132385 0.82408154]	[4.44456604e+02 1.39041901e+02 1.30817190e-01]	[528.9798584 788.09210205 0.81867146]	[5.46929077e+02 7.80445923e+02 7.48467267e-01]	[523.96911621 747.12121582 0.80933917]	[4.26439728e+02 7.93228333e+02 7.86321282e-01]	[4.13524994e+02 7.88182312e+02 7.84772992e-01]	[441.8019104 754.74780273 0.77615356]
[426.39764404 172.45239258 0.90853292]	[418.60018921 213.37043762 0.90894246]	[351.98449707 218.62658691 0.8055526 ]	[316.02459717 336.68481445 0.90408742]	[298.11737061 457.12393188 0.88287205]	[480.31109619 198.13838196 0.86758488]	[503.49731445 313.45935059 0.84385514]	[544.44293213 418.59381104 0.88382417]	[449.48098755 428.92150879 0.6682021 ]	[405.85821533 436.65020752 0.68075722]	[421.39862061 582.92297363 0.87140179]	[436.67669678 747.10754395 0.8505618 ]	[498.13131714 421.29104614 0.67957735]	[503.2789917 580.22003174 0.86106753]	[528.97625732 736.81237793 0.78679889]	[416.07849121 156.98001099 0.88021582]	[441.66714478 154.49679565 0.9623403 ]	[385.34307861 141.59449768 0.82295161]	[4.46861847e+02 1.39026886e+02 1.32216200e-01]	[528.98474121 788.08752441 0.82019091]	[5.46930664e+02 7.80440918e+02 7.49869525e-01]	[523.9697876 747.11077881 0.80866039]	[4.28915344e+02 7.90843201e+02 7.88397849e-01]	[4.13533600e+02 7.88166321e+02 7.85596430e-01]	[441.80316162 752.30780029 0.77707034]
[426.43685913 172.47192383 0.90290296]	[418.62765503 213.37774658 0.91386294]	[352.02084351 218.62243652 0.80989623]	[316.04324341 336.65795898 0.9029547 ]	[298.09353638 457.0914917 0.87608969]	[480.32977295 198.15296936 0.86431009]	[505.88842773 313.49185181 0.84277797]	[544.4519043 418.62188721 0.88475066]	[449.50244141 428.94644165 0.66593677]	[405.87261963 436.65081787 0.67859334]	[423.7895813 582.9362793 0.86941624]	[436.68130493 747.11694336 0.85009623]	[498.1472168 421.32470703 0.68126625]	[503.2668457 577.77587891 0.85691094]	[526.49841309 736.80187988 0.7898345 ]	[416.10513306 156.99583435 0.88144249]	[441.69628906 154.50997925 0.96067774]	[385.36032104 141.59223938 0.82299674]	[4.46863190e+02 1.39000351e+02 1.27809048e-01]	[526.52642822 788.10644531 0.82198411]	[5.46921326e+02 7.80446228e+02 7.43389547e-01]	[523.88867188 747.10424805 0.79958701]	[4.26443359e+02 7.90844055e+02 7.90370882e-01]	[4.13531097e+02 7.88161499e+02 7.85473228e-01]	[441.80801392 754.75036621 0.77805811]
[428.91049194 172.49092102 0.89958721]	[418.65359497 213.37339783 0.91664523]	[354.45928955 218.62171936 0.81236041]	[316.05444336 336.64807129 0.90568721]	[298.07162476 457.11465454 0.87877887]	[480.35046387 198.14770508 0.86555481]	[505.89086914 313.4392395 0.83835578]	[544.47741699 418.66983032 0.88291723]	[449.47183228 428.93890381 0.66490185]	[405.84759521 436.64389038 0.6773172 ]	[423.77844238 582.93438721 0.87005943]	[436.68240356 747.10284424 0.85287482]	[498.1265564 421.31848145 0.67368752]	[503.24261475 577.76733398 0.85865545]	[526.45599365 736.83007812 0.79685491]	[416.13137817 157.02296448 0.87998778]	[441.71633911 154.53295898 0.95890707]	[385.39779663 141.64115906 0.81524616]	[4.46885223e+02 1.39003540e+02 1.32114440e-01]	[528.97290039 788.09875488 0.82741886]	[5.44534363e+02 7.80424133e+02 7.49540567e-01]	[523.86108398 747.13696289 0.81116891]	[426.44393921 790.83837891 0.79099858]	[4.13536285e+02 7.88153442e+02 7.83476472e-01]	[441.80020142 752.29614258 0.77830547]
[428.95373535 174.86303711 0.89963359]	[418.69070435 213.4183197 0.91939276]	[354.45065308 221.11286926 0.80208087]	[316.10910034 336.63168335 0.92121613]	[298.08636475 457.08544922 0.87172198]	[482.73654175 200.59375 0.8570922 ]	[505.94274902 313.43099976 0.82709646]	[546.91796875 418.71783447 0.87436748]	[454.54281616 431.52331543 0.66324693]	[408.45980835 439.12442017 0.67483264]	[423.80661011 582.97265625 0.86578935]	[436.67346191 747.0871582 0.85177457]	[498.23080444 423.86071777 0.68046945]	[503.2578125 580.35638428 0.88260126]	[526.41998291 736.8135376 0.80325699]	[418.54702759 157.05511475 0.87931454]	[441.74307251 154.59350586 0.94760764]	[390.41485596 144.18899536 0.80555665]	[4.46954590e+02 1.39067108e+02 1.29062086e-01]	[528.96929932 788.02062988 0.82812166]	[5.44536987e+02 7.77873047e+02 7.55730331e-01]	[523.82629395 747.10839844 0.80757004]	[4.28928589e+02 7.90843018e+02 7.86661029e-01]	[4.13539429e+02 7.88158264e+02 7.82092929e-01]	[441.78170776 752.26623535 0.77677035]
[428.99301147 174.87411499 0.89919966]	[418.71707153 213.41477966 0.92161691]	[354.46932983 221.12493896 0.80382901]	[316.13946533 336.62973022 0.92614752]	[298.12081909 457.1282959 0.87832034]	[482.75350952 200.58221436 0.86024368]	[505.95172119 310.96182251 0.82143581]	[546.97497559 418.75900269 0.87314534]	[454.55505371 434.03112793 0.67139149]	[408.47198486 439.13821411 0.68060309]	[423.8019104 582.98083496 0.86870849]	[436.67227173 747.08074951 0.85189652]	[498.21865845 426.37106323 0.68299192]	[500.90493774 580.32800293 0.88090873]	[526.42504883 736.80822754 0.80212039]	[418.58132935 157.07798767 0.8787362 ]	[441.76602173 156.95640564 0.94617206]	[390.4715271 144.19798279 0.80393857]	[4.46981049e+02 1.39035339e+02 1.31161019e-01]	[526.5413208 788.03326416 0.83252412]	[5.44536133e+02 7.77889832e+02 7.55436182e-01]	[523.84259033 747.10748291 0.80266327]	[4.28935699e+02 7.93225708e+02 7.84237981e-01]	[4.13536896e+02 7.88170715e+02 7.80348361e-01]	[441.77963257 752.25701904 0.77975255]
[431.53289795 174.8760376 0.90051037]	[418.7671814 213.3973999 0.92595297]	[354.53326416 218.67295837 0.8149665 ]	[316.16799927 336.66870117 0.92332554]	[298.14511108 457.146698 0.87783206]	[482.80200195 198.14727783 0.86469197]	[506.01538086 313.43710327 0.83570814]	[547.0333252 418.71826172 0.87526298]	[457.06622314 436.578125 0.6884135 ]	[410.9755249 439.21032715 0.68305874]	[423.82946777 585.37835693 0.86496854]	[439.05480957 747.0793457 0.85582769]	[500.67324829 428.95336914 0.69858211]	[503.25769043 582.77801514 0.89284378]	[526.49798584 741.90161133 0.79263318]	[418.65005493 157.08120728 0.88831466]	[441.81442261 156.95727539 0.94487762]	[392.97329712 146.68185425 0.80878788]	[4.52000641e+02 1.39099579e+02 1.13334373e-01]	[529.01086426 788.08709717 0.83045828]	[5.47002869e+02 7.80468872e+02 7.58156896e-01]	[523.86645508 749.6126709 0.80808395]	[4.26447388e+02 7.93239563e+02 7.80146003e-01]	[4.13544434e+02 7.88168518e+02 7.75483370e-01]	[441.79083252 752.265625 0.78647488]
[431.55853271 174.88801575 0.90080434]	[421.14962769 213.39788818 0.92490512]	[354.58776855 218.66096497 0.82132155]	[316.15673828 339.05218506 0.92037743]	[298.17745972 457.14764404 0.87291563]	[482.8369751 200.57566833 0.85925573]	[508.51580811 313.47750854 0.83014762]	[547.07196045 418.70294189 0.86729419]	[457.06719971 436.646698 0.69883478]	[410.98242188 439.26922607 0.68395191]	[423.83285522 585.38342285 0.8657003 ]	[439.06103516 747.06988525 0.85726118]	[500.66674805 431.51766968 0.70218235]	[503.30682373 582.8180542 0.89757323]	[526.52185059 739.40698242 0.79109633]	[418.66708374 157.08995056 0.88790488]	[441.83370972 156.98019409 0.94075769]	[393.06546021 146.73652649 0.80864507]	[4.52047943e+02 1.41622192e+02 1.28775105e-01]	[529.059021 788.03747559 0.83344531]	[5.47018738e+02 7.80421936e+02 7.64315486e-01]	[523.89782715 749.58795166 0.81268311]	[4.26450134e+02 7.93244202e+02 7.78286278e-01]	[4.13549805e+02 7.88167297e+02 7.75402129e-01]	[441.79302979 752.24700928 0.79298455]
[434.04797363 174.89276123 0.90037709]	[421.18029785 213.40150452 0.92659819]	[356.9770813 218.65130615 0.82548606]	[318.54898071 336.62002563 0.91871917]	[298.21377563 457.14004517 0.8643207 ]	[482.87826538 200.58952332 0.85223776]	[511.05419922 313.48565674 0.82349104]	[549.56085205 418.73239136 0.85583639]	[457.12512207 436.63821411 0.70682847]	[413.50720215 439.2741394 0.68585277]	[423.84747314 585.38726807 0.86335224]	[439.06542969 747.05187988 0.85887277]	[500.7086792 431.50195312 0.70409495]	[503.33502197 582.79840088 0.89457828]	[528.98944092 741.96270752 0.78709251]	[418.7227478 157.09356689 0.89420283]	[441.85876465 157.01504517 0.92840964]	[395.5765686 146.71012878 0.82288671]	[4.54548981e+02 1.44122986e+02 1.18926153e-01]	[529.05352783 788.13043213 0.84043705]	[5.47029907e+02 7.82986633e+02 7.69309521e-01]	[523.95550537 749.66003418 0.80056834]	[4.28918396e+02 7.93246704e+02 7.80878603e-01]	[4.13559052e+02 7.88169800e+02 7.81339347e-01]	[441.78887939 752.22808838 0.7953456 ]
[434.11080933 174.89620972 0.90395415]	[421.22686768 213.42193604 0.9280777 ]	[357.01870728 218.64804077 0.82971168]	[318.62826538 336.64123535 0.91330183]	[300.65136719 457.14666748 0.85815775]	[482.91992188 200.62660217 0.84287798]	[513.63464355 313.47000122 0.82153308]	[552.08270264 418.75231934 0.84697211]	[457.11550903 436.59921265 0.69670117]	[413.48947144 439.23641968 0.67792571]	[423.87319946 585.40338135 0.85661042]	[439.06866455 747.06573486 0.85775167]	[500.70889282 428.97445679 0.70302522]	[503.35614014 582.7880249 0.89491338]	[529.04022217 741.972229 0.78904819]	[418.76202393 159.51626587 0.89442945]	[441.89489746 157.02359009 0.92073089]	[395.58581543 144.21716309 0.83710688]	[4.54588440e+02 1.44130066e+02 1.23048291e-01]	[534.1383667 788.19146729 0.83313048]	[5.49554260e+02 7.83044678e+02 7.55686641e-01]	[523.96923828 749.70172119 0.80425346]	[4.26444702e+02 7.93240784e+02 7.87312031e-01]	[4.13550598e+02 7.88165955e+02 7.83849239e-01]	[441.79882812 752.25341797 0.79453307]
[436.59353638 174.89715576 0.91436529]	[421.28530884 213.44540405 0.92575175]	[357.06600952 218.63511658 0.83462226]	[318.67190552 336.64929199 0.90654159]	[300.72763062 457.08700562 0.84471571]	[485.36968994 200.6729126 0.82925308]	[516.12713623 313.49090576 0.82505095]	[554.65167236 418.72024536 0.84196329]	[457.14678955 436.61245728 0.70493442]	[413.56973267 439.2489624 0.68570912]	[423.87454224 585.41693115 0.85426432]	[439.07055664 747.06524658 0.85651338]	[500.72113037 431.47662354 0.70529956]	[503.37796021 582.77404785 0.89234054]	[531.53515625 744.43084717 0.78042573]	[421.14840698 157.08747864 0.90090877]	[444.34204102 157.03787231 0.90416956]	[398.01571655 144.21472168 0.84666932]	[4.57150146e+02 1.46679123e+02 1.24200985e-01]	[539.19165039 790.65386963 0.83176821]	[5.54656555e+02 7.85571167e+02 7.57214904e-01]	[523.96850586 749.76275635 0.79079634]	[4.26438416e+02 7.93216125e+02 7.91340470e-01]	[4.13547089e+02 7.88145081e+02 7.81817973e-01]	[441.80822754 752.25762939 0.79011434]
[436.66769409 174.87854004 0.92680788]	[421.32318115 213.47909546 0.92487514]	[357.09967041 218.67407227 0.82975608]	[318.67971802 339.13531494 0.89945972]	[303.25454712 457.134552 0.83954513]	[485.434021 203.15328979 0.82057536]	[518.63574219 313.49725342 0.83148915]	[557.20928955 418.73165894 0.84058225]	[457.20346069 436.60479736 0.70635146]	[416.04956055 439.23806763 0.68958503]	[423.89877319 585.39349365 0.85156417]	[439.07208252 747.05706787 0.85427994]	[500.75216675 431.46990967 0.70637858]	[503.41061401 582.77386475 0.88229251]	[531.55047607 744.4407959 0.77715313]	[421.2192688 157.0831604 0.90402728]	[444.42614746 157.02626038 0.89367425]	[398.05441284 146.69248962 0.8616851 ]	[4.59660004e+02 1.49212509e+02 1.24896824e-01]	[539.18841553 790.6708374 0.82295889]	[5.54665039e+02 7.85584778e+02 7.55314231e-01]	[523.96783447 752.17785645 0.78964323]	[428.92773438 790.83190918 0.79274082]	[4.13565430e+02 7.88136597e+02 7.84251034e-01]	[441.80368042 752.24615479 0.78534138]
[439.15802002 174.84416199 0.94416142]	[421.38076782 213.4881897 0.91739178]	[357.16931152 218.65545654 0.83305645]	[318.730896 339.09487915 0.89057958]	[308.37649536 457.10958862 0.82685924]	[487.94195557 203.1570282 0.80982953]	[518.74914551 313.54714966 0.85392302]	[559.72888184 421.17166138 0.85649705]	[459.60150146 436.59118652 0.71301532]	[416.08798218 439.2225647 0.69739103]	[423.87658691 585.36077881 0.85463166]	[439.06390381 747.07757568 0.85802794]	[500.78134155 428.96658325 0.71417159]	[503.41940308 582.75024414 0.87597829]	[531.56970215 744.49859619 0.78319877]	[421.34185791 157.04740906 0.89654207]	[449.453125 156.98085022 0.88236958]	[398.19812012 146.78338623 0.88138711]	[4.59847076e+02 1.49208771e+02 1.01221345e-01]	[539.21337891 790.69091797 0.82465923]	[5.54687805e+02 7.85606628e+02 7.59429336e-01]	[523.98144531 752.24078369 0.78434318]	[428.92050171 790.82269287 0.79862595]	[4.13555206e+02 7.88125549e+02 7.85731614e-01]	[441.79351807 752.27453613 0.7922461 ]
[439.2076416 172.49952698 0.9510926 ]	[423.81781006 213.51499939 0.91147637]	[359.5836792 221.10305786 0.8269912 ]	[321.14550781 339.1338501 0.86672992]	[310.96853638 457.21533203 0.85354143]	[490.57421875 203.16923523 0.79568613]	[521.16461182 315.93075562 0.86396813]	[559.79797363 418.7699585 0.87169337]	[459.6293335 436.61386108 0.7221396 ]	[416.13827515 439.2354126 0.70655453]	[423.89230347 582.99133301 0.85195345]	[439.06628418 747.10375977 0.85787791]	[500.79214478 431.47348022 0.71471608]	[503.44592285 580.35809326 0.8699317 ]	[531.56445312 744.5057373 0.78130221]	[423.78219604 157.04428101 0.88485068]	[449.47723389 156.98719788 0.87808597]	[400.62045288 149.23921204 0.88037986]	[4.59854218e+02 1.46752594e+02 1.07289538e-01]	[539.23059082 790.70922852 0.8187055 ]	[5.54690430e+02 7.88015686e+02 7.61364341e-01]	[523.96746826 752.24481201 0.77659369]	[428.91256714 790.83752441 0.79478478]	[4.13544159e+02 7.88141541e+02 7.87190676e-01]	[441.79727173 754.74450684 0.79343694]
[439.28442383 174.84118652 0.95601797]	[423.88092041 213.52015686 0.90205878]	[359.65698242 221.0977478 0.82384765]	[321.16714478 339.16772461 0.87105125]	[313.48364258 459.62200928 0.87077415]	[493.10888672 203.17118835 0.79868871]	[521.15777588 313.51150513 0.85456312]	[562.22003174 418.77462769 0.88215935]	[459.65640259 436.63497925 0.72930896]	[418.5519104 439.25039673 0.70779365]	[423.90802002 582.97723389 0.85116982]	[439.0710144 747.12658691 0.85656941]	[500.80984497 431.50161743 0.71515477]	[503.47763062 582.76586914 0.86962318]	[531.55523682 746.97711182 0.7806226 ]	[423.8366394 157.04460144 0.87999898]	[452.03555298 156.98892212 0.88239592]	[400.64440918 146.73652649 0.8776263 ]	[4.62214691e+02 1.46755020e+02 1.01962209e-01]	[539.29382324 790.76391602 0.81624949]	[5.57188721e+02 7.88053772e+02 7.65204251e-01]	[523.92474365 752.2925415 0.76555473]	[428.92480469 790.84246826 0.79443681]	[413.55752563 788.15026855 0.7910499 ]	[441.79977417 754.77655029 0.78663635]
[441.71994019 174.86499023 0.95792705]	[426.35073853 213.53591919 0.89346623]	[359.73498535 221.16127014 0.8150053 ]	[321.24221802 339.23486328 0.85589939]	[315.94290161 459.75820923 0.89758897]	[495.59780884 203.17166138 0.7996127 ]	[521.2130127 313.51501465 0.85550195]	[562.27038574 421.17706299 0.8924495 ]	[459.72000122 436.64727783 0.74178094]	[418.62289429 439.26480103 0.72179514]	[426.36306763 582.99188232 0.84800625]	[439.06628418 747.12304688 0.85556197]	[500.84405518 431.52487183 0.71722972]	[503.47766113 580.34002686 0.85968864]	[531.55633545 746.98138428 0.78440064]	[426.35076904 157.09086609 0.85270989]	[454.6043396 156.99249268 0.89569157]	[400.68890381 146.76289368 0.88268381]	[4.62257812e+02 1.46777985e+02 9.68715325e-02]	[539.26269531 790.76165771 0.8290872 ]	[5.54705505e+02 7.88049133e+02 7.72652805e-01]	[523.94085693 752.29425049 0.77057809]	[428.96337891 790.83184814 0.79932952]	[413.57803345 788.14660645 0.79479551]	[441.78881836 754.76745605 0.78739619]
[441.77102661 174.90148926 0.96486956]	[426.44735718 213.52076721 0.88196945]	[359.81341553 221.11628723 0.81123281]	[323.73519897 341.67111206 0.8280254 ]	[316.00521851 459.70523071 0.90702724]	[495.67611694 203.15437317 0.80648714]	[521.27020264 313.40670776 0.84490192]	[562.31182861 421.20162964 0.90114474]	[459.75286865 434.10806274 0.73315799]	[418.67175293 439.17364502 0.72123808]	[426.42385864 582.95977783 0.84340554]	[439.06173706 747.10900879 0.85592842]	[500.87176514 428.96484375 0.71204394]	[503.47845459 580.29595947 0.85687882]	[531.55706787 744.53179932 0.78268713]	[426.4324646 159.53829956 0.84114403]	[457.09887695 157.03742981 0.89757705]	[400.76055908 149.21961975 0.88301122]	[4.62290619e+02 1.46770355e+02 9.87835079e-02]	[539.20111084 790.7668457 0.81266862]	[5.54637634e+02 7.88060486e+02 7.63472736e-01]	[523.96893311 752.23956299 0.7701993 ]	[428.95474243 790.84265137 0.79487097]	[413.56918335 788.1517334 0.78959453]	[441.78250122 754.73925781 0.78802997]
[441.77166748 174.90113831 0.96514875]	[426.44473267 213.51972961 0.88276494]	[359.81286621 221.11393738 0.81089985]	[323.73208618 341.67056274 0.8283267 ]	[316.00469971 459.70285034 0.90661299]	[495.67001343 203.15158081 0.80649048]	[521.26727295 313.39944458 0.8444286 ]	[562.31030273 421.19393921 0.90136969]	[459.75976562 434.08981323 0.73349398]	[418.6786499 439.15917969 0.72089946]	[426.42407227 582.95526123 0.84331286]	[439.06567383 747.11199951 0.8572768 ]	[500.87518311 428.94372559 0.71179652]	[503.47814941 580.29321289 0.85691381]	[531.55456543 744.51879883 0.78166282]	[426.43286133 159.54023743 0.84115142]	[457.0982666 157.03701782 0.89714855]	[400.75857544 149.217453 0.88172889]	[4.62287842e+02 1.46769180e+02 9.91422758e-02]	[539.20684814 790.77294922 0.81353873]	[5.54644287e+02 7.88063477e+02 7.65200734e-01]	[523.96020508 752.2288208 0.77124059]	[428.9520874 790.84234619 0.79514068]	[413.5690918 788.15106201 0.78942621]	[441.78930664 754.74334717 0.78993171]
[441.9173584 174.91964722 0.94484234]	[434.11633301 213.52824402 0.8909179 ]	[367.33352661 221.17419434 0.78097057]	[333.91549683 339.24588013 0.83495373]	[318.56002808 459.71743774 0.92982394]	[500.65707397 203.1803894 0.8302989 ]	[521.42333984 315.93972778 0.8720963 ]	[562.37811279 421.19927979 0.90798217]	[462.19400024 436.57583618 0.74130821]	[418.76940918 439.16638184 0.72877669]	[431.46148682 585.36633301 0.83487374]	[439.07723999 747.12054443 0.85995293]	[503.32614136 431.49050903 0.70577496]	[505.93869019 580.35412598 0.84693491]	[529.0769043 744.49786377 0.79072487]	[431.54055786 159.54808044 0.84153521]	[459.66189575 157.06231689 0.91825205]	[403.34381104 146.77650452 0.84058625]	[4.62451141e+02 1.46713333e+02 1.88331202e-01]	[529.04748535 790.60644531 0.83752549]	[5.47034973e+02 7.85552002e+02 7.74305999e-01]	[523.99414062 749.76904297 0.78422302]	[428.9246521 790.83825684 0.79335672]	[4.13555603e+02 7.88135254e+02 7.83026457e-01]	[441.78918457 754.75524902 0.79079092]
[444.44329834 174.91101074 0.92086589]	[436.67407227 213.52064514 0.90892446]	[369.9347229 221.19210815 0.77887142]	[334.00418091 341.73233032 0.81995261]	[318.6574707 459.69467163 0.92291057]	[500.75326538 203.18122864 0.84143901]	[523.840271 315.94702148 0.87133765]	[564.81585693 421.31741333 0.89692461]	[462.25189209 434.08120728 0.73613364]	[421.17678833 439.12011719 0.71771836]	[431.50534058 582.98010254 0.83540738]	[439.08517456 747.11724854 0.8625043 ]	[503.37713623 428.9710083 0.69018769]	[505.93978882 582.75415039 0.84903497]	[529.04742432 746.98522949 0.79380053]	[436.56243896 159.5500946 0.85112977]	[459.80328369 157.02047729 0.93603611]	[405.82510376 146.78338623 0.8243866 ]	[4.64881744e+02 1.44146759e+02 1.60133243e-01]	[528.9730835 790.67614746 0.82816619]	[5.47005188e+02 7.88008423e+02 7.68841803e-01]	[523.98443604 752.21881104 0.78717518]	[4.28929626e+02 7.93226501e+02 7.91762590e-01]	[4.13563568e+02 7.88151855e+02 7.83914685e-01]	[441.796875 754.74829102 0.795389 ]
[449.43307495 174.90811157 0.90328836]	[439.19403076 213.52609253 0.92659873]	[372.5390625 221.1618042 0.79388803]	[336.55844116 339.15356445 0.89239466]	[318.7449646 459.71774292 0.90301794]	[500.85522461 205.70314026 0.84209502]	[523.94073486 315.98687744 0.86972797]	[564.91278076 421.36932373 0.89508629]	[462.32299805 436.58441162 0.73633516]	[421.22521973 439.16070557 0.72149658]	[434.05053711 582.98028564 0.83842796]	[439.09100342 747.11706543 0.86229014]	[503.46646118 431.52099609 0.68178523]	[505.98068237 582.80004883 0.84752345]	[529.03045654 746.98321533 0.79062945]	[436.67147827 159.53797913 0.86660892]	[462.2244873 157.01274109 0.94028729]	[405.91668701 146.70237732 0.80423641]	[4.67389801e+02 1.41634842e+02 1.28050432e-01]	[529.06707764 790.76831055 0.8161338 ]	[5.49559631e+02 7.88113831e+02 7.75720000e-01]	[523.92700195 752.26733398 0.78616804]	[4.28924957e+02 7.93217163e+02 7.86946893e-01]	[4.13563690e+02 7.88147766e+02 7.81532407e-01]	[441.80072021 754.7454834 0.78797436]
[452.04855347 174.92201233 0.89854395]	[439.31256104 213.51600647 0.92570436]	[375.04208374 221.14254761 0.80579072]	[336.61419678 339.19314575 0.89076316]	[321.19104004 459.71878052 0.89203823]	[503.32339478 205.76013184 0.83947033]	[526.42651367 315.99545288 0.85774606]	[565.01507568 423.83404541 0.86991054]	[462.34863281 436.59176636 0.73001903]	[421.23742676 439.16098022 0.71819931]	[434.08190918 585.37030029 0.84248966]	[439.08911133 747.1105957 0.86296523]	[505.87838745 431.53320312 0.67179579]	[505.99215698 582.890625 0.85178244]	[528.98101807 744.54821777 0.79155511]	[439.16934204 159.55789185 0.88536251]	[462.31768799 157.02978516 0.93385327]	[413.48452759 146.67454529 0.78751624]	[4.69956177e+02 1.39067139e+02 1.13373525e-01]	[531.56463623 790.78240967 0.80227089]	[5.49596802e+02 7.88116455e+02 7.68871963e-01]	[523.88146973 752.23596191 0.79256713]	[4.28957977e+02 7.93220398e+02 7.85564482e-01]	[4.13579620e+02 7.88158813e+02 7.82029510e-01]	[441.79382324 752.30639648 0.78525817]
[454.65374756 174.90470886 0.91043341]	[441.76037598 213.53923035 0.92926562]	[377.56201172 221.13606262 0.82460046]	[339.11630249 339.10775757 0.90434295]	[326.30209351 459.64718628 0.84492773]	[503.44400024 208.25189209 0.82937169]	[529.00811768 316.09249878 0.85212886]	[567.49780273 426.37493896 0.83049899]	[462.44335938 434.12011719 0.71659535]	[421.31741333 439.14373779 0.71369308]	[436.56378174 582.98443604 0.85158384]	[439.08990479 747.10949707 0.85867655]	[506.01403809 431.53417969 0.6594044 ]	[508.47735596 582.85638428 0.84161139]	[528.99981689 747.01263428 0.79460996]	[439.29257202 159.5506897 0.8942824 ]	[462.41064453 157.04830933 0.9131369 ]	[416.08303833 146.72290039 0.81894439]	[4.72597687e+02 1.39092331e+02 1.19305097e-01]	[531.56005859 790.77648926 0.80259144]	[5.49583435e+02 7.88109131e+02 7.71141768e-01]	[523.88659668 752.29272461 0.77776599]	[4.28978058e+02 7.93211365e+02 7.84175217e-01]	[4.13589844e+02 7.88153198e+02 7.81434894e-01]	[441.78985596 754.7399292 0.77721632]
[454.65344238 174.90446472 0.91045213]	[441.76159668 213.53877258 0.92909253]	[377.56079102 221.13470459 0.82426411]	[339.11740112 339.10827637 0.90411663]	[326.30462646 459.6555481 0.84588742]	[503.44577026 208.25215149 0.82880557]	[529.00402832 316.08197021 0.8511759 ]	[567.49188232 426.35375977 0.83282322]	[462.45245361 436.58795166 0.71758991]	[421.31933594 439.15509033 0.7148217 ]	[436.56317139 582.98596191 0.85174 ]	[439.09317017 747.11523438 0.85866094]	[508.44564819 431.54620361 0.65906811]	[508.47729492 582.85864258 0.84200948]	[529.00061035 747.01477051 0.79502738]	[439.29296875 159.54977417 0.8943916 ]	[462.41055298 157.04844666 0.91320705]	[416.0847168 146.72142029 0.81873804]	[4.72597168e+02 1.39093994e+02 1.19378738e-01]	[531.56707764 790.77648926 0.80106866]	[5.49587036e+02 7.88109497e+02 7.71379828e-01]	[523.88256836 752.29425049 0.77803433]	[4.28972260e+02 7.90834778e+02 7.84656048e-01]	[4.13582916e+02 7.88142517e+02 7.81177521e-01]	[441.79431152 754.75134277 0.77798963]
[457.20956421 174.86956787 0.93383133]	[441.87722778 215.90908813 0.91699785]	[377.67147827 221.12013245 0.82779908]	[339.18331909 339.21636963 0.88326776]	[333.93307495 459.68554688 0.86538506]	[506.01647949 208.32731628 0.81002176]	[534.16815186 318.58081055 0.8323577 ]	[567.59405518 426.45175171 0.80239511]	[464.84796143 436.60189819 0.7159735 ]	[421.32571411 439.16381836 0.71044993]	[436.65649414 582.90423584 0.87474167]	[439.09109497 747.12646484 0.849419 ]	[508.49798584 434.04174805 0.65552956]	[511.05432129 582.89282227 0.83690101]	[529.01849365 747.10614014 0.80540979]	[441.77340698 157.07745361 0.89954805]	[464.96548462 157.03155518 0.88681185]	[418.62719727 146.67481995 0.850173 ]	[4.80232910e+02 1.49299515e+02 1.55743539e-01]	[531.57720947 790.80487061 0.7955215 ]	[5.49593323e+02 7.88137939e+02 7.69436717e-01]	[523.91369629 754.83587646 0.77661699]	[4.28944489e+02 7.90836060e+02 7.88320065e-01]	[4.13570587e+02 7.88142395e+02 7.82012105e-01]	[441.80038452 754.78259277 0.77116436]
[459.7543335 174.84042358 0.9493565 ]	[444.42364502 215.91355896 0.89662498]	[380.20050049 221.09635925 0.82347035]	[341.76309204 339.07162476 0.86535853]	[334.04956055 459.71133423 0.87733001]	[513.62286377 208.33175659 0.79868764]	[539.2477417 318.54452515 0.86373425]	[570.08355713 428.95654297 0.79749805]	[464.95632935 436.58105469 0.70480043]	[423.83776855 439.14840698 0.70124364]	[439.09436035 582.8682251 0.87157679]	[439.08227539 747.07470703 0.84267163]	[511.03048706 431.54025269 0.65434432]	[513.5736084 582.91125488 0.83937812]	[529.05914307 749.55834961 0.80970997]	[444.30352783 157.04043579 0.88564968]	[472.54840088 156.97729492 0.88021374]	[418.79788208 144.19506836 0.85575128]	[4.82784546e+02 1.49265366e+02 1.44529104e-01]	[5.34109619e+02 7.93216431e+02 7.86929667e-01]	[5.52084473e+02 7.88178406e+02 7.77281880e-01]	[523.9309082 757.37878418 0.77138931]	[4.28929535e+02 7.90842346e+02 7.81627297e-01]	[4.13556152e+02 7.88140808e+02 7.76716888e-01]	[441.79400635 752.30023193 0.76672375]
[459.75357056 174.84091187 0.94943857]	[444.42495728 215.91452026 0.89645785]	[380.20089722 221.09625244 0.82325333]	[341.76080322 339.06784058 0.86614436]	[334.04934692 459.70526123 0.87687945]	[513.62506104 208.33451843 0.79897082]	[539.24841309 318.5447998 0.86393595]	[570.08374023 428.95870972 0.7970764 ]	[464.95526123 436.58435059 0.70535958]	[423.83773804 439.15026855 0.70161068]	[439.09472656 582.87023926 0.87202895]	[439.08288574 747.07220459 0.84302229]	[511.02819824 431.54370117 0.65462953]	[513.57189941 582.91125488 0.83938181]	[529.05072021 747.17272949 0.81019616]	[444.30224609 157.04075623 0.88583034]	[472.54837036 156.97831726 0.88015461]	[418.79663086 144.19374084 0.85569054]	[4.82786316e+02 1.49271729e+02 1.45950839e-01]	[5.34114746e+02 7.93210876e+02 7.89676070e-01]	[5.52089783e+02 7.88173340e+02 7.80714214e-01]	[523.92578125 757.36340332 0.7726382 ]	[4.28923645e+02 7.90838074e+02 7.83682406e-01]	[4.13554108e+02 7.88136047e+02 7.77129412e-01]	[441.79559326 752.29602051 0.76771581]
[464.96710205 172.47006226 0.91346627]	[459.63961792 213.51696777 0.91808856]	[392.97164917 216.14640808 0.8016848 ]	[357.04656982 339.04989624 0.88563484]	[339.25119019 457.12387085 0.8736583 ]	[521.3684082 210.78688049 0.85016936]	[541.95501709 318.61132812 0.90269458]	[580.22210693 431.48428345 0.80524826]	[475.087677 436.59121704 0.68345129]	[431.4956665 439.11828613 0.67384899]	[439.21386719 582.94714355 0.88406271]	[439.12689209 747.13665771 0.85095143]	[518.7477417 434.04098511 0.68058109]	[518.79638672 582.94140625 0.87546206]	[529.07250977 749.60870361 0.8108933 ]	[457.07901001 156.98405457 0.87050003]	[480.34075928 154.54418945 0.96438444]	[426.36776733 141.64736938 0.82062346]	[4.85470154e+02 1.41615204e+02 1.44402027e-01]	[5.34136047e+02 7.93233521e+02 7.83552706e-01]	[5.52119629e+02 7.88196045e+02 7.79296756e-01]	[523.92303467 759.90447998 0.76878178]	[428.96591187 790.80950928 0.79887164]	[416.02816772 788.1137085 0.79062629]	[441.82376099 754.78070068 0.76103657]
[472.51998901 172.48817444 0.89209038]	[459.82192993 213.49917603 0.92865646]	[395.53027344 216.07533264 0.83168817]	[357.15826416 336.64968872 0.91482353]	[341.74697876 454.64517212 0.83934337]	[523.89459229 210.89382935 0.86543262]	[544.42279053 318.71401978 0.87816513]	[580.36108398 436.59658813 0.85080296]	[475.16143799 434.06848145 0.68476981]	[434.05426025 436.62255859 0.67178941]	[439.23934937 582.93212891 0.89085692]	[439.11572266 747.12921143 0.84968299]	[518.78466797 431.50415039 0.68887192]	[521.17895508 582.91223145 0.87523568]	[529.06506348 749.59527588 0.8118214 ]	[459.6539917 157.0038147 0.89202946]	[482.81637573 154.55302429 0.96563178]	[431.54953003 141.65498352 0.79287559]	[4.88025940e+02 1.41629990e+02 1.37348101e-01]	[5.34129517e+02 7.93226196e+02 7.85112619e-01]	[5.52106995e+02 7.88191345e+02 7.80540943e-01]	[523.92193604 759.8760376 0.7672224 ]	[428.97943115 790.79846191 0.79855144]	[4.16024200e+02 7.88107239e+02 7.86631584e-01]	[441.81256104 754.77819824 0.76471883]
[472.52029419 172.487854 0.89192522]	[459.82055664 213.50161743 0.9285866 ]	[395.52612305 216.08061218 0.83029056]	[357.16131592 336.63946533 0.91514349]	[341.74380493 454.64111328 0.83960944]	[523.89532471 210.89373779 0.86485624]	[544.42553711 318.70474243 0.87878782]	[580.36218262 436.59606934 0.85025722]	[475.16125488 434.06695557 0.68488276]	[434.04992676 436.62435913 0.67196035]	[439.23999023 582.92419434 0.89009809]	[439.11856079 747.12756348 0.85111046]	[518.78857422 431.50146484 0.68921816]	[521.17950439 582.90783691 0.87504804]	[529.06262207 749.56970215 0.80974722]	[459.65414429 157.00401306 0.89217097]	[482.81710815 154.55314636 0.96504402]	[431.55078125 141.65406799 0.79228699]	[4.88027039e+02 1.41628403e+02 1.35166898e-01]	[5.34141846e+02 7.93219055e+02 7.87298679e-01]	[5.52114136e+02 7.88184326e+02 7.81355381e-01]	[523.91363525 757.37646484 0.76752096]	[428.9914856 790.7923584 0.80231643]	[416.03283691 788.10272217 0.78965425]	[441.81542969 754.77435303 0.76735097]
[477.64431763 172.43292236 0.91461432]	[462.3765564 215.95980835 0.92131084]	[398.08898926 216.11972046 0.84384286]	[359.75045776 336.5607605 0.88737702]	[354.44976807 454.58035278 0.82054776]	[529.05865479 213.47257996 0.84516031]	[549.55023193 323.7387085 0.81103563]	[582.89135742 436.66769409 0.8778609 ]	[477.71725464 431.51834106 0.6973418 ]	[436.62823486 434.10046387 0.68184 ]	[439.29711914 582.89215088 0.88907725]	[439.1164856 747.1081543 0.84752804]	[521.23504639 428.96841431 0.69665623]	[521.25909424 582.88226318 0.87861085]	[529.05725098 747.14208984 0.80678719]	[462.22033691 154.58758545 0.91254473]	[485.40286255 154.54637146 0.91431248]	[439.11471558 139.04573059 0.86668563]	[4.98163574e+02 1.44204529e+02 1.84620142e-01]	[5.34130615e+02 7.93209595e+02 7.89489865e-01]	[5.52110657e+02 7.88171143e+02 7.80707955e-01]	[523.9039917 754.84338379 0.77238882]	[428.99972534 790.80487061 0.79828417]	[416.03652954 788.11315918 0.78945822]	[441.81054688 754.75048828 0.76362079]
[480.1875 172.36341858 0.93364131]	[464.8482666 215.96047974 0.90227491]	[398.23977661 216.06297302 0.8605547 ]	[359.82702637 336.5670166 0.87189025]	[354.59628296 452.04647827 0.83252257]	[534.12689209 213.51925659 0.83965898]	[554.68591309 326.33370972 0.78813785]	[582.99633789 439.12545776 0.8878231 ]	[480.1567688 431.54949951 0.70276517]	[439.07669067 436.57785034 0.6811707 ]	[439.33218384 582.94384766 0.89303124]	[439.11950684 747.13549805 0.84235859]	[521.3059082 431.48458862 0.69741708]	[521.3024292 582.93884277 0.89341271]	[529.06140137 747.17150879 0.80819541]	[462.39553833 154.52662659 0.91916949]	[490.48458862 154.49377441 0.8976447 ]	[439.27520752 141.60087585 0.87156153]	[5.03246277e+02 1.46731003e+02 1.41462386e-01]	[5.34114685e+02 7.93214294e+02 7.88847446e-01]	[5.52099182e+02 7.88176819e+02 7.79887557e-01]	[523.91461182 757.33660889 0.77313 ]	[428.99624634 790.80511475 0.80339068]	[416.03634644 788.11804199 0.79309213]	[4.41813660e+02 7.54800293e+02 7.53789186e-01]
[480.32568359 172.35099792 0.9415834 ]	[467.45983887 215.98326111 0.88119817]	[400.74319458 216.08770752 0.85004431]	[364.80065918 336.57318115 0.84064531]	[357.05627441 449.44238281 0.85704911]	[539.22857666 215.89677429 0.85547215]	[559.76928711 331.39004517 0.81102371]	[585.41998291 439.24816895 0.88516617]	[480.29910278 431.49609375 0.71711463]	[439.2288208 434.05151367 0.69493318]	[441.6932373 582.81256104 0.88629186]	[439.12014771 747.14886475 0.84557045]	[521.4005127 428.95996094 0.69147146]	[521.35791016 582.87493896 0.89389384]	[529.04180908 747.1305542 0.8086884 ]	[464.88452148 154.5178833 0.8990854 ]	[495.58840942 154.46199036 0.89455485]	[441.68780518 139.01745605 0.88888049]	[5.03414459e+02 1.46767334e+02 1.34917185e-01]	[534.11437988 790.84515381 0.79155552]	[5.52100708e+02 7.88167542e+02 7.79773235e-01]	[523.89782715 754.8269043 0.78149807]	[429.00250244 790.79931641 0.80345023]	[416.04016113 788.11254883 0.79567707]	[4.41799225e+02 7.54805664e+02 7.52626598e-01]
[480.38015747 172.26496887 0.93133783]	[472.58563232 215.94787598 0.87454635]	[403.28207397 216.01106262 0.83022684]	[372.49194336 336.48706055 0.81148142]	[357.16946411 446.89752197 0.87591857]	[541.73327637 215.90898132 0.87638229]	[559.82843018 328.84185791 0.82396322]	[585.58410645 441.67276001 0.88763165]	[482.71374512 434.06396484 0.72798002]	[439.27484131 436.60559082 0.70881331]	[441.72958374 582.82562256 0.89059073]	[439.12591553 747.12463379 0.84862483]	[523.86151123 431.51672363 0.68580395]	[521.39300537 582.88323975 0.8994652 ]	[529.04193115 747.15209961 0.81116998]	[464.94433594 154.41157532 0.90306455]	[495.68640137 154.37550354 0.91231388]	[441.79495239 136.52539062 0.90094042]	[5.03447266e+02 1.46690674e+02 1.72787040e-01]	[534.12713623 790.84161377 0.79346371]	[5.52103210e+02 7.88165955e+02 7.80753136e-01]	[523.89672852 757.32415771 0.78636897]	[431.5012207 790.79351807 0.80460894]	[416.05453491 788.10925293 0.79719496]	[4.41790802e+02 7.54758911e+02 7.50540733e-01]
[482.7862854 169.74118042 0.91154742]	[477.64764404 215.94255066 0.8967123 ]	[405.88357544 216.00514221 0.81142539]	[377.49493408 336.53890991 0.85913157]	[359.66033936 446.90597534 0.87885493]	[541.86102295 215.90663147 0.88181084]	[562.32849121 328.84667969 0.84814453]	[588.06677246 439.23312378 0.86642325]	[482.80566406 431.54504395 0.7259475 ]	[441.67144775 434.10397339 0.70227945]	[441.74612427 582.77191162 0.88453174]	[439.12872314 747.1385498 0.84716904]	[523.97467041 431.49304199 0.6703974 ]	[523.77526855 582.96844482 0.90475255]	[529.04156494 747.12005615 0.8110826 ]	[467.45144653 151.89021301 0.89002013]	[498.22860718 151.89332581 0.92516994]	[441.86975098 134.03469849 0.9084841 ]	[5.03489807e+02 1.39059723e+02 2.79624313e-01]	[534.15319824 790.83618164 0.79826039]	[5.52123840e+02 7.88157532e+02 7.83235192e-01]	[523.87524414 754.82659912 0.79298496]	[431.49499512 790.78814697 0.80418456]	[416.05038452 788.10650635 0.79673111]	[4.41795349e+02 7.54792053e+02 7.45233297e-01]
[482.8604126 167.21035767 0.87891418]	[480.16723633 215.95237732 0.9194054 ]	[411.00082397 215.9836731 0.81650782]	[377.71011353 334.04006958 0.88503981]	[359.82489014 444.43505859 0.86165929]	[544.37176514 215.93086243 0.88480169]	[562.45556641 328.85543823 0.86351836]	[590.64996338 439.32116699 0.83658057]	[482.89559937 431.53234863 0.72242045]	[441.73928833 434.06735229 0.6987294 ]	[441.80441284 582.80328369 0.88691509]	[439.14208984 747.1350708 0.84938943]	[526.44586182 431.49005127 0.67553532]	[523.82495117 585.36932373 0.91183287]	[529.05334473 747.13909912 0.81160498]	[470.03799438 151.80410767 0.88083434]	[500.6418457 151.80761719 0.92080116]	[444.3223877 134.04960632 0.891752 ]	[5.05898285e+02 1.38993835e+02 3.35708469e-01]	[534.12963867 790.82495117 0.80406785]	[5.52109924e+02 7.88151062e+02 7.87547469e-01]	[523.88250732 757.30999756 0.79600197]	[431.53662109 790.78961182 0.80495644]	[416.07983398 788.1116333 0.79704189]	[4.41798462e+02 7.54803528e+02 7.40814984e-01]
[485.40145874 159.57501221 0.86135405]	[480.28756714 215.99775696 0.92958957]	[413.57952881 215.98262024 0.83529294]	[380.13879395 334.01931763 0.89062768]	[362.24984741 444.38031006 0.85725409]	[544.49633789 216.00897217 0.88250625]	[564.94537354 331.39312744 0.85422134]	[593.16589355 441.66967773 0.83493769]	[482.93389893 431.54592896 0.72158688]	[441.80889893 434.04675293 0.70352829]	[441.81988525 582.81976318 0.89458168]	[439.14526367 749.58398438 0.84739071]	[526.45501709 431.5385437 0.68585122]	[523.81951904 582.97558594 0.91239721]	[529.04650879 747.11798096 0.80788064]	[477.58755493 149.3110199 0.87552059]	[500.7515564 149.24139404 0.90347099]	[446.92019653 133.91429138 0.87491125]	[5.08528259e+02 1.36426666e+02 3.48030806e-01]	[534.15753174 790.80200195 0.79386312]	[5.52115601e+02 7.88127441e+02 7.79624939e-01]	[523.85211182 754.83795166 0.79248571]	[429.00354004 790.78649902 0.79453021]	[4.16031250e+02 7.88111694e+02 7.87410021e-01]	[4.41810181e+02 7.57384583e+02 7.50367343e-01]
[487.93579102 157.06758118 0.85546494]	[482.73498535 215.98522949 0.92874622]	[416.11074829 215.98434448 0.84877157]	[380.30648804 328.90942383 0.85153168]	[364.7739563 444.33520508 0.84368432]	[546.98571777 215.98394775 0.87265933]	[565.02490234 326.35549927 0.84019816]	[595.66638184 441.68005371 0.83186501]	[485.36135864 428.98388672 0.70972526]	[441.86291504 431.48706055 0.69361949]	[441.86877441 582.83178711 0.88623917]	[439.14990234 749.60601807 0.85241938]	[526.53399658 428.98171997 0.67043638]	[523.85223389 582.93499756 0.90933788]	[529.04473877 747.15856934 0.80718726]	[477.7024231 149.19256592 0.86961657]	[500.86047363 146.7485199 0.89952523]	[451.99694824 133.81166077 0.85680032]	[5.16162231e+02 1.33902603e+02 4.47629631e-01]	[5.36659973e+02 7.90813049e+02 7.86916792e-01]	[5.52139771e+02 7.88134888e+02 7.72935867e-01]	[523.82910156 757.37060547 0.79352397]	[4.28978363e+02 7.90824402e+02 7.83512414e-01]	[4.13574707e+02 7.88144653e+02 7.80578971e-01]	[4.41813477e+02 7.59904480e+02 7.45710552e-01]
[487.93359375 157.06619263 0.85581857]	[482.7338562 215.98648071 0.92860699]	[416.1086731 215.98428345 0.84839791]	[380.30761719 328.92123413 0.85071355]	[364.77310181 444.33401489 0.84382975]	[546.98419189 215.98680115 0.87262845]	[565.02667236 326.35861206 0.83949304]	[595.66918945 441.68237305 0.83172309]	[485.36401367 428.97702026 0.70910901]	[441.86404419 431.48248291 0.69299191]	[441.87036133 582.83331299 0.88663101]	[439.15081787 749.57440186 0.85415792]	[526.5380249 428.97085571 0.6690681 ]	[523.85437012 582.93444824 0.90953958]	[529.04290771 747.15734863 0.80785739]	[477.70254517 149.19036865 0.86948413]	[500.85775757 146.74882507 0.8996613 ]	[451.99676514 133.80935669 0.85666364]	[5.16166260e+02 1.33901764e+02 4.55911905e-01]	[5.36651855e+02 7.90811768e+02 7.87008762e-01]	[5.52136230e+02 7.88134338e+02 7.72576213e-01]	[523.83099365 757.36798096 0.79474485]	[4.28980286e+02 7.90820190e+02 7.85616100e-01]	[4.13576965e+02 7.88137756e+02 7.80820072e-01]	[4.41811096e+02 7.57383667e+02 7.42336631e-01]
[493.08633423 157.02975464 0.85284001]	[482.95935059 215.99964905 0.90838701]	[418.65032959 216.01963806 0.86544287]	[382.76242065 333.9276123 0.84456933]	[372.47454834 441.85296631 0.85702336]	[554.70379639 215.97831726 0.83962965]	[572.66711426 328.84552002 0.79217988]	[600.85723877 441.67077637 0.87778348]	[487.96444702 431.49932861 0.68730962]	[444.43951416 431.55267334 0.67471713]	[444.29992676 582.95666504 0.87454456]	[439.15933228 747.15148926 0.85348976]	[534.10821533 428.96697998 0.6565091 ]	[523.93682861 582.86810303 0.90037173]	[529.0713501 749.56121826 0.80717725]	[480.21292114 146.66358948 0.88406992]	[503.42932129 144.2091217 0.89081162]	[457.14654541 133.7895813 0.8872264 ]	[521.27185059 133.87084961 0.52445894]	[5.36662292e+02 7.90830322e+02 7.80455470e-01]	[5.54621155e+02 7.88166748e+02 7.74053156e-01]	[523.83325195 759.88336182 0.799725 ]	[4.28970306e+02 7.90820190e+02 7.87925482e-01]	[4.13567413e+02 7.88135132e+02 7.77625918e-01]	[4.41813812e+02 7.57348511e+02 7.31856167e-01]
[498.12600708 156.97091675 0.87494683]	[485.43453979 215.96211243 0.89286649]	[418.77935791 215.99052429 0.87554067]	[382.83569336 333.9559021 0.83539402]	[375.07977295 444.3243103 0.8747499 ]	[559.76983643 215.95237732 0.86004758]	[577.79846191 326.31884766 0.80144429]	[603.36419678 439.31646729 0.89554262]	[490.53787231 426.4090271 0.67705894]	[449.44815063 428.94223022 0.65982538]	[444.32876587 582.98419189 0.87545574]	[439.16818237 747.1350708 0.86013222]	[536.69171143 426.35369873 0.66563761]	[523.9463501 582.8762207 0.89693463]	[531.54711914 749.57745361 0.80699229]	[480.32565308 144.20179749 0.88240403]	[505.88644409 144.14610291 0.8737787 ]	[459.6784668 133.82398987 0.91462016]	[5.21380005e+02 1.33898926e+02 4.82789904e-01]	[5.36667847e+02 7.90839600e+02 7.82407701e-01]	[5.54637024e+02 7.88177795e+02 7.78666854e-01]	[523.8550415 759.89361572 0.80125642]	[428.95501709 790.81781006 0.79338735]	[4.13565918e+02 7.88121948e+02 7.78329611e-01]	[4.41814850e+02 7.57317383e+02 7.39075422e-01]
[498.22070312 154.55769348 0.9002285 ]	[487.93795776 215.95343018 0.8812061 ]	[421.20318604 215.98768616 0.87508762]	[385.39968872 334.00375366 0.81235319]	[375.12307739 444.31741333 0.87772435]	[562.22570801 215.94169617 0.87399471]	[580.33172607 323.79278564 0.82439721]	[603.47320557 441.71438599 0.90280759]	[493.0980835 428.9335022 0.67050493]	[452.006073 431.47888184 0.65415925]	[444.40463257 585.35339355 0.86130279]	[439.18423462 747.12194824 0.86458969]	[539.20733643 426.40280151 0.67019236]	[524.01928711 582.94439697 0.88777888]	[531.56530762 749.59936523 0.80978703]	[482.7543335 144.14904785 0.8812232 ]	[505.97225952 144.13230896 0.86277676]	[459.7612915 131.44132996 0.92363691]	[523.87481689 133.90129089 0.55218357]	[5.36669250e+02 7.90842407e+02 7.85387933e-01]	[5.54623901e+02 7.88183960e+02 7.80742526e-01]	[523.86529541 759.9152832 0.80460125]	[4.28961609e+02 7.90835876e+02 7.89905429e-01]	[4.13563110e+02 7.88137512e+02 7.77168155e-01]	[4.41826111e+02 7.54834229e+02 7.31817305e-01]
[500.66796875 154.52853394 0.91255498]	[490.5057373 215.94374084 0.87052947]	[421.3024292 216.01495361 0.85887021]	[390.48895264 331.48144531 0.79414892]	[377.54611206 441.90737915 0.89116019]	[562.26977539 215.90791321 0.8761161 ]	[582.77923584 323.8006897 0.84264785]	[605.87420654 441.7333374 0.89832062]	[495.63781738 426.42025757 0.67423362]	[454.53536987 428.94390869 0.65718091]	[446.94509888 582.94537354 0.84199613]	[439.20568848 747.08099365 0.86821347]	[539.28088379 426.40655518 0.6827895 ]	[526.41436768 582.93206787 0.88689458]	[531.57543945 749.57678223 0.81017143]	[482.86444092 144.1451416 0.87048286]	[508.47012329 141.65565491 0.84508502]	[459.84378052 131.43782043 0.94111073]	[523.92565918 133.87617493 0.5417791 ]	[5.36653259e+02 7.90838013e+02 7.86489367e-01]	[5.52150024e+02 7.88174500e+02 7.79955566e-01]	[523.87890625 759.89141846 0.80179298]	[4.28938141e+02 7.93223511e+02 7.83622026e-01]	[4.13549713e+02 7.88143616e+02 7.72420883e-01]	[4.41842041e+02 7.54788818e+02 7.28593349e-01]
[500.72531128 154.55491638 0.91942376]	[493.09777832 215.92906189 0.86695582]	[421.38470459 215.98968506 0.8455916 ]	[395.51974487 331.45935059 0.8090831 ]	[377.57369995 441.88912964 0.90164405]	[562.33172607 213.55055237 0.87494028]	[582.91400146 326.31341553 0.85378307]	[606.00952148 441.70617676 0.89487332]	[498.13461304 426.40155029 0.68503582]	[454.62832642 428.921875 0.66455001]	[449.49014282 582.98382568 0.83907568]	[439.20547485 747.08905029 0.866853 ]	[541.69470215 426.39904785 0.69118977]	[526.46472168 582.93261719 0.87634146]	[531.57904053 749.61804199 0.81190097]	[482.91842651 144.17790222 0.86293602]	[508.54360962 144.16166687 0.83645272]	[462.18331909 131.45046997 0.93599981]	[524.00878906 133.88273621 0.58448446]	[5.36642944e+02 7.93221375e+02 7.81314373e-01]	[5.52144958e+02 7.88194519e+02 7.79492676e-01]	[523.88800049 759.94140625 0.79844195]	[4.28940582e+02 7.93234497e+02 7.78248489e-01]	[4.13548035e+02 7.88152283e+02 7.68594503e-01]	[4.41839233e+02 7.54805298e+02 7.25800037e-01]
[500.78909302 156.9823761 0.92180848]	[498.12103271 215.93186951 0.88348305]	[423.87072754 215.98899841 0.83150023]	[398.03289795 331.39627075 0.83180737]	[377.62054443 441.88781738 0.90395552]	[562.42779541 215.89889526 0.87641692]	[585.37103271 326.37179565 0.8524999 ]	[608.53631592 441.75427246 0.87896639]	[498.25683594 428.9800415 0.69797552]	[457.1499939 431.49667358 0.67710018]	[452.00491333 582.95880127 0.84161043]	[439.20437622 747.07080078 0.86913574]	[541.80322266 428.97546387 0.70404363]	[529.00860596 582.93615723 0.86153817]	[531.59777832 749.62036133 0.81422049]	[482.97872925 144.20704651 0.85841608]	[511.08450317 144.19625854 0.83721614]	[462.2800293 133.84840393 0.93903291]	[526.40386963 133.89750671 0.60253423]	[5.36643921e+02 7.93216064e+02 7.82207131e-01]	[5.52123169e+02 7.88187744e+02 7.81663537e-01]	[523.9163208 759.91424561 0.79683739]	[4.29000214e+02 7.93262817e+02 7.72530735e-01]	[4.13593719e+02 7.88173523e+02 7.70911694e-01]	[4.41825043e+02 7.54766968e+02 7.37206697e-01]
[500.80691528 157.02288818 0.91768527]	[498.21157837 215.96247864 0.89725649]	[426.40390015 216.01950073 0.82353008]	[398.06546021 331.41583252 0.83999753]	[377.66125488 441.88766479 0.90868723]	[564.85205078 215.92385864 0.8794046 ]	[585.46832275 328.88058472 0.85359359]	[608.64337158 441.72583008 0.87025106]	[500.63070679 428.9392395 0.69819599]	[457.1578064 428.95501709 0.67392278]	[452.0663147 582.93878174 0.84137225]	[439.20956421 747.08050537 0.8680675 ]	[541.83721924 428.94229126 0.7057187 ]	[529.03253174 582.9644165 0.85590816]	[531.59185791 749.61315918 0.81235725]	[485.37011719 146.70863342 0.86078542]	[511.09310913 146.69406128 0.83767563]	[462.34255981 133.83023071 0.93550408]	[526.42791748 133.87303162 0.69308686]	[5.36660095e+02 7.93212158e+02 7.79816091e-01]	[5.52128357e+02 7.88185303e+02 7.81248689e-01]	[523.90124512 759.90618896 0.79285395]	[4.31475922e+02 7.93270508e+02 7.64759481e-01]	[4.16033356e+02 7.88180847e+02 7.66019583e-01]	[4.41821442e+02 7.54785217e+02 7.34164834e-01]
[500.8477478 157.04034424 0.91466635]	[500.64239502 215.96484375 0.90651208]	[428.94030762 216.02770996 0.81778038]	[398.13424683 331.40261841 0.84772038]	[377.69772339 441.90615845 0.90497094]	[564.93682861 215.927948 0.87835348]	[585.55541992 328.9175415 0.84470582]	[613.69226074 441.72793579 0.84939945]	[500.71115112 428.95675659 0.70684946]	[457.2197876 428.98184204 0.67391324]	[454.59744263 582.98590088 0.8476789 ]	[439.22174072 747.07733154 0.8669883 ]	[541.90039062 428.94476318 0.70524031]	[531.59350586 582.96356201 0.84479135]	[531.60925293 749.57537842 0.80769622]	[485.42047119 146.71282959 0.85177451]	[513.6418457 146.70930481 0.8437556 ]	[462.39297485 133.85348511 0.93159711]	[526.47155762 133.86178589 0.70544177]	[5.34178284e+02 7.90824158e+02 7.80243635e-01]	[5.52115906e+02 7.88169556e+02 7.78866649e-01]	[523.91204834 757.38446045 0.78825206]	[4.31485107e+02 7.93274841e+02 7.61696637e-01]	[4.16043304e+02 7.88182495e+02 7.68122613e-01]	[4.41827209e+02 7.54777649e+02 7.25861549e-01]
[500.87826538 157.06733704 0.90594006]	[500.70129395 215.95959473 0.91675305]	[431.51022339 215.99739075 0.82229376]	[398.19033813 328.89358521 0.85618687]	[377.7543335 441.8230896 0.91867012]	[564.9788208 215.93910217 0.87944168]	[587.97235107 326.37158203 0.82391346]	[613.72509766 441.79837036 0.84167498]	[500.72808838 428.96841431 0.7110675 ]	[457.19195557 428.98962402 0.67354488]	[454.60760498 582.98620605 0.84767497]	[439.2177124 747.13116455 0.86819804]	[541.95098877 428.96539307 0.70340145]	[534.12017822 582.93322754 0.84135503]	[531.61425781 749.60040283 0.81117749]	[485.47180176 146.77684021 0.84773517]	[516.13543701 146.75508118 0.84993446]	[462.44638062 133.88577271 0.91240305]	[526.49224854 133.86756897 0.70946753]	[5.36653137e+02 7.90842529e+02 7.78686523e-01]	[5.52123047e+02 7.88182922e+02 7.78288603e-01]	[523.9107666 759.88214111 0.79327357]	[4.31476685e+02 7.93283386e+02 7.62243032e-01]	[4.16037598e+02 7.88196350e+02 7.67799139e-01]	[4.41818604e+02 7.57313843e+02 7.26322472e-01]
[500.87869263 157.08137512 0.90526628]	[500.76361084 215.96585083 0.92327398]	[431.55548096 215.99299622 0.82335013]	[398.23202515 328.92559814 0.86527139]	[380.15914917 441.8371582 0.91538775]	[565.06213379 215.9524231 0.87102324]	[588.04705811 328.89093018 0.82306492]	[616.24163818 441.8354187 0.84002477]	[500.71618652 428.93984985 0.70733833]	[457.15887451 428.96578979 0.66986501]	[454.62704468 582.96716309 0.851547 ]	[439.21328735 747.15905762 0.86845315]	[544.28759766 428.95123291 0.70266032]	[534.12689209 582.98577881 0.84318972]	[531.61053467 749.60876465 0.81030387]	[485.48361206 149.22489929 0.85101259]	[516.1295166 149.1999054 0.85209751]	[464.84646606 133.91438293 0.89147174]	[526.519104 133.8717804 0.73458868]	[5.36665955e+02 7.93223694e+02 7.74732411e-01]	[5.52142334e+02 7.88200195e+02 7.74580598e-01]	[523.89196777 759.90789795 0.79266882]	[4.29002563e+02 7.93274841e+02 7.70253360e-01]	[4.16032349e+02 7.88193054e+02 7.73192644e-01]	[4.41817352e+02 7.57348633e+02 7.24687338e-01]
[500.89724731 159.56237793 0.89599591]	[500.79534912 215.96725464 0.92658365]	[434.04443359 215.98814392 0.82812792]	[398.25869751 331.41210938 0.86733043]	[380.18869019 441.86947632 0.90807223]	[567.4677124 215.94665527 0.86695594]	[588.11755371 328.89376831 0.80645007]	[616.24353027 441.82800293 0.84110004]	[500.73635864 428.96551514 0.70548475]	[457.15258789 431.48171997 0.6674298 ]	[454.61300659 582.96008301 0.85292244]	[439.21688843 747.15509033 0.86807442]	[544.31610107 428.96969604 0.69875878]	[534.16522217 582.95684814 0.84329611]	[531.6104126 749.61120605 0.81105983]	[487.91616821 149.28225708 0.85754341]	[516.16833496 149.25354004 0.86308318]	[464.88323975 133.94837952 0.87960893]	[528.96661377 133.89598083 0.74150974]	[5.36672058e+02 7.93222473e+02 7.77498841e-01]	[5.52147034e+02 7.88198792e+02 7.76109457e-01]	[523.8951416 759.90606689 0.79345697]	[4.31474335e+02 7.93280212e+02 7.66027987e-01]	[4.16032928e+02 7.88195190e+02 7.71011829e-01]	[4.41818634e+02 7.57343201e+02 7.22592473e-01]
[503.25747681 162.08656311 0.88704967]	[500.80905151 215.9725647 0.92889851]	[434.06848145 215.9881134 0.83181155]	[398.27206421 331.42346191 0.86872971]	[380.21081543 441.86749268 0.90454578]	[567.47839355 215.95535278 0.86708802]	[590.60644531 331.40802002 0.79854107]	[618.75012207 441.86166382 0.83890265]	[500.74246216 428.9460144 0.70595384]	[457.16110229 428.97259521 0.668091 ]	[454.59887695 582.96154785 0.85313189]	[439.21923828 747.16705322 0.86710608]	[544.31915283 428.9553833 0.69809902]	[534.11236572 582.97027588 0.84485412]	[531.6184082 749.60882568 0.81070203]	[487.93447876 149.35127258 0.868352 ]	[516.19036865 149.2835083 0.86890525]	[464.88452148 133.97212219 0.87626398]	[528.97930908 133.87617493 0.74107414]	[5.36671814e+02 7.93223694e+02 7.77790546e-01]	[5.54619934e+02 7.88205811e+02 7.76119947e-01]	[523.90264893 759.90142822 0.79275203]	[4.28967316e+02 7.93291565e+02 7.64874995e-01]	[4.13581909e+02 7.88196167e+02 7.68713176e-01]	[4.41824188e+02 7.57367859e+02 7.22191036e-01]
[503.27359009 162.16242981 0.88712895]	[500.83462524 215.97531128 0.93226385]	[434.08493042 215.97944641 0.83464575]	[398.27035522 331.3999939 0.86696649]	[380.20709229 441.86538696 0.90578657]	[567.49200439 215.96450806 0.86788124]	[593.10571289 331.41174316 0.7934621 ]	[618.78100586 441.86557007 0.84244424]	[500.74200439 428.97509766 0.70453119]	[457.14279175 431.48635864 0.66708905]	[454.59957886 582.95947266 0.85428262]	[439.22119141 747.1496582 0.86917418]	[544.32824707 428.98016357 0.69773656]	[534.09588623 582.98400879 0.84426808]	[531.61987305 749.61608887 0.809986 ]	[487.96362305 151.75978088 0.8766011 ]	[516.19848633 149.33683777 0.87555432]	[464.89627075 134.00045776 0.87642503]	[528.98321533 133.894104 0.73788661]	[5.36671875e+02 7.93225525e+02 7.78585911e-01]	[5.54628296e+02 7.88206909e+02 7.76921630e-01]	[523.90600586 759.91693115 0.7932657 ]	[4.28962891e+02 7.93293762e+02 7.62953103e-01]	[4.13572662e+02 7.88195251e+02 7.64942527e-01]	[4.41826935e+02 7.57342041e+02 7.20958352e-01]
[503.25906372 164.65548706 0.88586265]	[500.83306885 215.97419739 0.9337703 ]	[434.08999634 215.97619629 0.83737159]	[398.25552368 328.92498779 0.86414075]	[380.19726562 441.86541748 0.90559459]	[567.48931885 215.96405029 0.86741257]	[593.10998535 331.46466064 0.79950792]	[618.7980957 441.91329956 0.83823305]	[500.73745728 428.98629761 0.70554978]	[457.13870239 431.49841309 0.66985381]	[454.61590576 582.9541626 0.85384583]	[439.2121582 749.56097412 0.86822116]	[544.32574463 428.98568726 0.69911379]	[531.62371826 585.34246826 0.84362459]	[531.61376953 749.62255859 0.80848414]	[487.96374512 151.78016663 0.87750459]	[516.17608643 151.7334137 0.87585437]	[464.89944458 133.99636841 0.87744033]	[529.01660156 133.91226196 0.7626614 ]	[5.36679932e+02 7.93235474e+02 7.72958815e-01]	[5.54630920e+02 7.88213867e+02 7.73188472e-01]	[523.89587402 759.93530273 0.79361773]	[4.28960693e+02 7.93276062e+02 7.70750105e-01]	[4.13571594e+02 7.88188477e+02 7.69146562e-01]	[4.41818481e+02 7.57381165e+02 7.24945128e-01]
[503.27597046 164.68478394 0.88787502]	[500.83023071 215.97065735 0.93330938]	[434.09188843 215.97161865 0.83923459]	[398.26983643 326.36090088 0.86175036]	[380.13092041 441.74441528 0.92740953]	[567.49230957 215.95782471 0.86772543]	[590.64135742 331.43154907 0.79715925]	[618.79437256 441.90905762 0.83736485]	[500.73629761 431.48062134 0.70735598]	[457.15081787 431.5116272 0.67312694]	[454.62231445 582.94451904 0.85558873]	[439.21582031 747.15844727 0.87036276]	[544.3192749 431.48498535 0.7012077 ]	[531.60638428 585.34375 0.84520066]	[531.61279297 749.61480713 0.80850464]	[487.97473145 151.77546692 0.87713385]	[518.66168213 151.75337219 0.89100111]	[464.90335083 134.00852966 0.87704277]	[529.01422119 133.95924377 0.70252913]	[5.36676208e+02 7.93233154e+02 7.72697866e-01]	[5.54630371e+02 7.88211121e+02 7.70879507e-01]	[523.8961792 759.92376709 0.79349482]	[4.28962341e+02 7.93260681e+02 7.74421513e-01]	[4.13576447e+02 7.88177124e+02 7.71449327e-01]	[4.41824158e+02 7.57343140e+02 7.23448098e-01]
[503.27542114 164.72415161 0.89084667]	[500.82965088 215.95741272 0.93412733]	[434.09951782 215.95831299 0.83907425]	[398.22457886 326.36456299 0.86054963]	[380.09329224 441.71054077 0.92632127]	[567.47741699 215.94615173 0.87020439]	[590.62756348 331.42459106 0.79510331]	[618.79968262 441.88885498 0.84188926]	[500.728302 431.47961426 0.70659 ]	[457.15219116 431.512146 0.6745016 ]	[454.62359619 582.9387207 0.85602617]	[439.21255493 749.55957031 0.86819482]	[544.30578613 431.47821045 0.7010873 ]	[531.60107422 585.35467529 0.84347779]	[531.61468506 749.62200928 0.8084076 ]	[487.98803711 151.79521179 0.87777525]	[518.67797852 151.79771423 0.90305412]	[464.9145813 134.03009033 0.87113941]	[529.02874756 133.99842834 0.67694646]	[5.36667053e+02 7.93229858e+02 7.71262705e-01]	[5.54618958e+02 7.88209656e+02 7.69487739e-01]	[523.9029541 759.940979 0.79735708]	[4.28942810e+02 7.93275330e+02 7.72425056e-01]	[4.13563019e+02 7.88187561e+02 7.70059347e-01]	[4.41823151e+02 7.57374695e+02 7.20553577e-01]
[503.2593689 167.22990417 0.89736784]	[500.81225586 215.95269775 0.93202186]	[434.08892822 215.95599365 0.836842 ]	[398.17977905 326.37536621 0.85259974]	[377.72076416 441.76296997 0.92940605]	[567.46520996 215.93682861 0.87065059]	[590.63708496 331.4263916 0.79001909]	[618.78790283 441.88327026 0.84174567]	[500.7461853 428.98336792 0.70907778]	[457.18438721 431.50079346 0.67637008]	[454.62762451 582.97155762 0.85386992]	[439.21096802 749.5637207 0.86790973]	[544.31542969 428.97366333 0.70235652]	[531.59161377 585.36047363 0.84352875]	[531.60864258 749.62200928 0.80887789]	[487.98632812 151.82876587 0.88248003]	[518.6809082 151.85063171 0.90666771]	[464.93667603 134.04139709 0.86099577]	[529.03173828 134.04199219 0.64182025]	[5.36674744e+02 7.93222107e+02 7.72068918e-01]	[5.54627014e+02 7.88202454e+02 7.70127714e-01]	[523.89654541 759.94268799 0.79829735]	[4.28943939e+02 7.93274414e+02 7.72874773e-01]	[4.13561493e+02 7.88189453e+02 7.70498753e-01]	[4.41818237e+02 7.57382385e+02 7.20832229e-01]
[503.24081421 167.28486633 0.9050082 ]	[500.81030273 215.93847656 0.93195689]	[434.07943726 215.93544006 0.83449996]	[398.1578064 326.35861206 0.84826887]	[377.69012451 441.79217529 0.92408091]	[567.47064209 215.93652344 0.87032026]	[590.63409424 331.43566895 0.79431283]	[618.77331543 441.90512085 0.83774263]	[500.74282837 428.97558594 0.71015888]	[457.19647217 431.50042725 0.67636245]	[454.63647461 582.97198486 0.85562515]	[439.21255493 749.57977295 0.86538976]	[544.30462646 428.96707153 0.70219523]	[531.565979 585.36846924 0.844962 ]	[531.60650635 749.62158203 0.80913359]	[487.96084595 151.85229492 0.88537121]	[518.68231201 151.88829041 0.91216809]	[464.94509888 134.02319336 0.85430402]	[529.05371094 136.43156433 0.63481516]	[5.36660278e+02 7.93217468e+02 7.68510699e-01]	[5.52149048e+02 7.88191345e+02 7.68225908e-01]	[523.89678955 759.94134521 0.79317695]	[4.28942749e+02 7.93237183e+02 7.81859219e-01]	[4.13569458e+02 7.88169617e+02 7.77690291e-01]	[4.41827179e+02 7.59885193e+02 7.15445280e-01]
[500.89801025 169.73934937 0.90850878]	[500.78848267 215.94262695 0.93052649]	[434.04345703 215.93258667 0.82877308]	[398.11264038 326.29489136 0.84150726]	[377.6463623 441.76394653 0.92285156]	[567.47583008 215.94641113 0.86814117]	[590.62744141 331.40713501 0.78942865]	[618.73468018 441.89144897 0.83423448]	[500.69110107 428.98327637 0.7045877 ]	[457.14016724 431.49343872 0.67049736]	[454.64437866 582.9609375 0.86140269]	[439.21435547 749.56896973 0.86640626]	[541.93768311 431.47781372 0.70256627]	[531.56652832 585.37023926 0.84559488]	[531.61456299 749.61315918 0.80700552]	[487.91268921 151.87496948 0.88622826]	[518.67254639 151.89698792 0.90781081]	[464.91882324 133.9763031 0.8594979 ]	[531.53833008 134.02182007 0.65855676]	[5.36669067e+02 7.93208801e+02 7.66858697e-01]	[5.54627014e+02 7.88189453e+02 7.65402973e-01]	[523.90026855 759.93103027 0.78945845]	[4.28942780e+02 7.93242798e+02 7.78048098e-01]	[4.13573303e+02 7.88172607e+02 7.75854468e-01]	[4.41826111e+02 7.59871216e+02 7.16953218e-01]
[500.86825562 169.78208923 0.91918814]	[500.77416992 215.93795776 0.92864299]	[434.02728271 215.92796326 0.8263973 ]	[398.05636597 326.30502319 0.82954472]	[377.60263062 441.79171753 0.91705936]	[567.45629883 215.95646667 0.86796451]	[590.56408691 328.93515015 0.79485404]	[616.26293945 441.84884644 0.83910394]	[500.68582153 428.98382568 0.70300579]	[457.1463623 431.50219727 0.67029983]	[457.0625 582.97021484 0.86169291]	[439.21844482 749.5725708 0.86364257]	[541.93005371 431.47521973 0.70499384]	[531.565979 585.37310791 0.84660733]	[531.61022949 749.62579346 0.80833709]	[485.46505737 151.96325684 0.89610922]	[516.19708252 151.94293213 0.89550579]	[464.88479614 134.02038574 0.85062313]	[529.0625 134.04653931 0.6779021 ]	[5.36667725e+02 7.90841370e+02 7.66533971e-01]	[5.54633423e+02 7.88184692e+02 7.65571475e-01]	[523.89819336 759.94940186 0.79020494]	[4.28947510e+02 7.93226929e+02 7.79608607e-01]	[4.13576172e+02 7.88164551e+02 7.76193976e-01]	[4.41833313e+02 7.59887512e+02 7.17073441e-01]
[500.87051392 169.82975769 0.93112659]	[500.75436401 215.93334961 0.93145406]	[431.54016113 215.92045593 0.8232255 ]	[395.59512329 326.34408569 0.81426132]	[377.56936646 441.81729126 0.90774852]	[565.05737305 215.96713257 0.86816382]	[588.09545898 328.87481689 0.80419046]	[616.23724365 441.89654541 0.83223701]	[500.628479 428.92422485 0.6939339 ]	[457.10223389 428.96603394 0.66528124]	[457.06616211 582.96612549 0.86142302]	[439.20690918 747.16320801 0.86304671]	[541.87023926 428.92184448 0.70695353]	[529.06872559 585.38439941 0.84891766]	[531.60601807 749.63665771 0.81038308]	[485.46432495 154.37225342 0.90131617]	[516.15917969 151.97990417 0.89257789]	[464.86291504 136.44218445 0.85850585]	[528.98565674 134.04679871 0.68519372]	[5.36662170e+02 7.90841064e+02 7.67639339e-01]	[5.54631104e+02 7.88183960e+02 7.63886034e-01]	[523.90234375 762.41650391 0.78999466]	[4.28957062e+02 7.93229065e+02 7.81463921e-01]	[4.13581390e+02 7.88161987e+02 7.76435375e-01]	[4.41817535e+02 7.57379333e+02 7.17437625e-01]
[500.8260498 169.87635803 0.92614996]	[500.7210083 215.9150238 0.92678052]	[431.47750854 215.90362549 0.81464875]	[395.55029297 326.35702515 0.80518293]	[377.51565552 441.83416748 0.89939952]	[565.04919434 215.95162964 0.86977148]	[588.01123047 326.3104248 0.80828053]	[616.19842529 441.80047607 0.84227848]	[498.22155762 426.37692261 0.68853104]	[454.64929199 426.41009521 0.66090471]	[454.61346436 582.98883057 0.85364592]	[439.19995117 749.56182861 0.86336797]	[541.81390381 426.37582397 0.70227927]	[529.04064941 585.39080811 0.85407108]	[531.60614014 749.64141846 0.81178206]	[485.4017334 154.41409302 0.90580761]	[516.13848877 154.34260559 0.89015961]	[462.46151733 136.45472717 0.85162091]	[528.96502686 136.43731689 0.63571221]	[5.36676941e+02 7.93209167e+02 7.67485142e-01]	[5.54627502e+02 7.88188416e+02 7.65225053e-01]	[523.90136719 762.41876221 0.79128247]	[4.28950592e+02 7.93223694e+02 7.86811948e-01]	[4.13575165e+02 7.88159119e+02 7.79470801e-01]	[4.41808075e+02 7.59873474e+02 7.21272528e-01]
[500.74142456 169.85920715 0.91495419]	[500.67514038 215.92329407 0.92311138]	[428.93112183 215.93273926 0.81619322]	[393.06170654 326.35327148 0.79451793]	[375.08828735 441.78829956 0.89598918]	[565.0055542 215.942276 0.87245268]	[585.59228516 326.28793335 0.82102466]	[613.66760254 441.78109741 0.84496778]	[498.22525024 423.88272095 0.69008911]	[457.06918335 426.37258911 0.66320431]	[454.59863281 582.99645996 0.85145772]	[439.20056152 747.14654541 0.86576605]	[541.81158447 423.87530518 0.70057762]	[529.03546143 582.99536133 0.85611659]	[531.6071167 749.63696289 0.8103354 ]	[482.92434692 154.39910889 0.92237502]	[513.58892822 154.33691406 0.88579786]	[462.37088013 136.45541382 0.85440272]	[526.54852295 136.46180725 0.68912733]	[5.36671936e+02 7.93213196e+02 7.66188204e-01]	[5.54628784e+02 7.88192566e+02 7.64361620e-01]	[523.89849854 762.4175415 0.79224229]	[4.28946716e+02 7.93211914e+02 7.87793458e-01]	[4.13573761e+02 7.88145630e+02 7.78770268e-01]	[4.41810883e+02 7.57352112e+02 7.22092271e-01]
[500.72073364 169.87637329 0.91661417]	[498.27246094 215.90496826 0.91451585]	[426.42700195 215.92448425 0.81785917]	[393.0027771 323.82672119 0.78836101]	[372.55142212 441.75106812 0.87970936]	[564.93664551 215.92018127 0.87593096]	[585.53118896 326.33709717 0.83627868]	[611.12530518 441.76724243 0.85767961]	[498.20385742 426.42227173 0.68531126]	[457.06762695 428.92715454 0.65896183]	[454.54296875 585.37524414 0.84713417]	[439.19778442 747.16040039 0.86573684]	[541.78399658 426.41757202 0.69812435]	[528.97521973 585.37878418 0.86369944]	[531.60119629 749.63977051 0.81170744]	[482.90036011 154.43487549 0.92375761]	[511.06369019 154.35525513 0.8899793 ]	[462.33566284 136.50436401 0.842511 ]	[526.4979248 136.44953918 0.71652097]	[5.36656372e+02 7.90836975e+02 7.68245816e-01]	[5.52145264e+02 7.88175110e+02 7.65501022e-01]	[523.90606689 762.42230225 0.79480219]	[4.28930725e+02 7.93226501e+02 7.89183378e-01]	[4.13562042e+02 7.88156433e+02 7.80731380e-01]	[4.41810333e+02 7.57375793e+02 7.24510670e-01]
[500.64398193 172.25465393 0.90224445]	[498.16751099 215.9208374 0.90138233]	[423.88067627 215.96455383 0.82996029]	[390.44952393 323.82907104 0.78927863]	[369.98138428 441.68948364 0.86818206]	[564.86083984 215.90275574 0.87561876]	[585.47442627 326.30285645 0.8394441 ]	[608.63555908 441.78143311 0.86702269]	[498.16799927 426.41381836 0.68293536]	[454.61233521 428.93487549 0.65830064]	[452.08215332 585.36383057 0.84823787]	[439.18930054 747.12036133 0.86935115]	[541.76074219 426.39923096 0.69700509]	[526.4956665 585.35675049 0.87383205]	[531.60070801 749.64532471 0.81169963]	[482.81460571 154.42817688 0.9267714 ]	[511.00820923 154.38018799 0.88950503]	[462.27740479 136.52261353 0.83649057]	[526.51397705 136.45785522 0.70875525]	[5.36675903e+02 7.93211548e+02 7.68846571e-01]	[5.54624268e+02 7.88191406e+02 7.65734196e-01]	[523.91027832 762.43652344 0.79586875]	[428.96325684 790.84075928 0.79326409]	[4.13584656e+02 7.88141663e+02 7.82606959e-01]	[4.41798004e+02 7.54839783e+02 7.29663670e-01]
[498.20516968 172.27349854 0.89758122]	[498.11581421 215.89479065 0.89274269]	[423.80975342 215.94122314 0.8414669 ]	[385.30062866 328.89251709 0.80735302]	[367.38168335 441.76257324 0.86535132]	[562.45330811 213.53182983 0.87520981]	[585.41772461 326.28677368 0.85035241]	[608.57977295 441.79272461 0.87303621]	[498.12283325 426.40969849 0.67609227]	[454.57806396 428.92672729 0.65435678]	[452.03439331 585.34924316 0.84481972]	[439.18804932 747.10516357 0.870278 ]	[541.72070312 426.40707397 0.69284534]	[526.46588135 585.37731934 0.87489676]	[531.59448242 749.63153076 0.81172812]	[482.7572937 154.44845581 0.9224928 ]	[508.45492554 154.40898132 0.90119195]	[462.25088501 136.57188416 0.83441192]	[526.43890381 136.47964478 0.70156753]	[5.36654846e+02 7.90830322e+02 7.68085241e-01]	[5.52141174e+02 7.88170715e+02 7.66566098e-01]	[523.90484619 762.41784668 0.79829252]	[4.28972260e+02 7.93212769e+02 7.93011963e-01]	[4.13583679e+02 7.88142334e+02 7.83370554e-01]	[4.41802582e+02 7.54814270e+02 7.30974197e-01]
[498.12200928 172.30180359 0.89141679]	[495.62408447 215.89582825 0.88185853]	[421.37057495 215.92802429 0.8470037 ]	[385.29980469 328.84115601 0.80718517]	[364.79800415 441.73419189 0.87695718]	[562.39263916 213.52766418 0.87635481]	[585.33782959 323.75961304 0.85431588]	[606.11523438 441.82745361 0.88049811]	[495.63006592 426.4017334 0.66952318]	[452.01019287 428.91610718 0.65308195]	[449.51547241 585.35058594 0.84463954]	[439.17437744 747.1293335 0.86415333]	[539.30627441 426.39575195 0.68331569]	[526.43609619 585.37176514 0.87671089]	[531.59118652 749.64599609 0.81125546]	[480.34014893 154.46261597 0.92076504]	[505.95120239 154.43127441 0.91207904]	[462.19750977 136.5315094 0.84495658]	[523.98046875 136.49311829 0.68363702]	[5.36661926e+02 7.90827942e+02 7.66468763e-01]	[5.54621948e+02 7.88173950e+02 7.64973104e-01]	[523.90124512 762.44116211 0.80233413]	[428.96237183 793.21392822 0.79513949]	[4.13571106e+02 7.88145935e+02 7.85513043e-01]	[4.41796051e+02 7.57315430e+02 7.28852093e-01]
[495.64633179 172.30780029 0.88622761]	[493.08840942 215.90158081 0.87574005]	[421.296875 215.94160461 0.85871488]	[382.81619263 328.84152222 0.81921303]	[362.28683472 441.67401123 0.87866449]	[562.34332275 213.50665283 0.87620366]	[582.99926758 326.28961182 0.85495991]	[606.04571533 441.80502319 0.89245772]	[495.62008667 426.36346436 0.67228603]	[452.03982544 426.40759277 0.65675998]	[449.4800415 582.97033691 0.84740388]	[439.16372681 749.60845947 0.86364311]	[539.27337646 423.88299561 0.6828382 ]	[524.02288818 582.98358154 0.88669509]	[531.6104126 749.66247559 0.81047773]	[480.26626587 154.48060608 0.91243511]	[505.87768555 154.42112732 0.92403603]	[459.79821777 136.50326538 0.83045065]	[523.89434814 136.47045898 0.68876433]	[5.34171814e+02 7.93229248e+02 7.62223959e-01]	[5.52133972e+02 7.88203796e+02 7.63646722e-01]	[523.92132568 762.4699707 0.7996586 ]	[428.97473145 790.79351807 0.81185895]	[413.5793457 788.12200928 0.79567111]	[4.41794861e+02 7.59939636e+02 7.41265655e-01]
[495.64758301 172.30804443 0.88664687]	[493.08688354 215.89988708 0.87590086]	[421.29562378 215.93865967 0.85910398]	[382.81549072 328.84240723 0.81932515]	[362.28479004 441.67407227 0.87933117]	[562.33966064 213.50733948 0.8758775 ]	[582.99694824 326.2918396 0.85550249]	[606.04547119 441.80740356 0.89281803]	[495.61831665 426.36810303 0.67225963]	[452.03695679 426.4135437 0.65674639]	[449.48086548 582.97216797 0.84737051]	[439.16400146 749.60723877 0.86363864]	[539.27331543 423.88592529 0.68265057]	[524.02490234 582.98205566 0.88587689]	[531.60626221 749.65783691 0.81229579]	[480.2661438 154.48158264 0.91269964]	[505.8788147 154.42080688 0.92406744]	[459.7980957 136.50540161 0.83019561]	[523.88934326 136.46913147 0.68866348]	[5.34175659e+02 7.93229370e+02 7.65192032e-01]	[5.52133362e+02 7.88204712e+02 7.66945541e-01]	[523.9229126 762.45697021 0.79914105]	[428.97436523 790.79400635 0.81137639]	[413.57876587 788.12158203 0.79515982]	[4.41794952e+02 7.59937744e+02 7.40848064e-01]
[493.08453369 172.30102539 0.87877214]	[490.53170776 215.91181946 0.87674797]	[421.25469971 215.93644714 0.86978799]	[382.74084473 328.90481567 0.82904822]	[362.24130249 441.79202271 0.88411278]	[562.29772949 213.52746582 0.87309414]	[582.9654541 326.32351685 0.85614288]	[605.95996094 441.7749939 0.89890528]	[493.13223267 426.38867188 0.66805232]	[452.00421143 428.92276001 0.65372491]	[449.48892212 582.9395752 0.84841424]	[439.16870117 747.16784668 0.86703503]	[539.24468994 423.88552856 0.67684156]	[526.39422607 585.34649658 0.88699746]	[531.62133789 749.6630249 0.81131673]	[480.18856812 154.48886108 0.90748054]	[503.38879395 154.42451477 0.94572783]	[459.7427063 136.44844055 0.8246249 ]	[523.76245117 134.0539093 0.74308401]	[5.36645874e+02 7.93237366e+02 7.64530241e-01]	[5.52138123e+02 7.88203857e+02 7.66141891e-01]	[523.9352417 762.46099854 0.7971741 ]	[428.99676514 790.80761719 0.80529028]	[413.59475708 788.12109375 0.79257715]	[4.41792297e+02 7.57360413e+02 7.47733116e-01]
[490.50097656 172.33947754 0.88821626]	[487.98071289 215.88975525 0.88437843]	[421.17245483 215.93922424 0.87560803]	[380.32196045 328.92947388 0.84942657]	[359.83032227 441.82873535 0.883838 ]	[562.23419189 213.47314453 0.8703593 ]	[582.90441895 323.79144287 0.86351007]	[605.91027832 441.70913696 0.89734739]	[490.55532837 426.37182617 0.66982067]	[446.95214844 428.92950439 0.6590032 ]	[446.95715332 582.95892334 0.85073578]	[439.17086792 747.14910889 0.8680616 ]	[539.17388916 423.83789062 0.66973782]	[524.00756836 582.97869873 0.8921597 ]	[531.62188721 749.65612793 0.81003445]	[477.72695923 154.53927612 0.89171648]	[503.30337524 154.47315979 0.94484204]	[459.7194519 136.57229614 0.78026599]	[521.34570312 136.4800415 0.74872154]	[5.34177307e+02 7.93222412e+02 7.70237863e-01]	[5.52133972e+02 7.88197876e+02 7.71525502e-01]	[523.94805908 762.45166016 0.79685128]	[428.99182129 790.80212402 0.80588043]	[413.59179688 788.11193848 0.79025763]	[4.41800598e+02 7.57343384e+02 7.56208777e-01]
[485.47235107 172.37738037 0.90426528]	[485.40164185 215.89746094 0.90541172]	[418.66641235 215.95695496 0.87169236]	[380.27947998 328.87994385 0.8574754 ]	[359.75961304 441.87442017 0.88755137]	[559.72186279 213.48019409 0.85156912]	[582.73840332 321.24560547 0.84574997]	[603.47357178 439.31958008 0.89506841]	[487.97808838 426.3555603 0.67935008]	[444.42340088 426.39730835 0.66776341]	[446.87316895 585.33874512 0.85678685]	[439.15722656 747.1293335 0.8660171 ]	[534.15612793 423.82159424 0.66251135]	[523.94763184 582.98126221 0.9042542 ]	[531.61761475 749.64556885 0.80849993]	[477.61602783 156.95805359 0.86957198]	[500.83053589 154.51747131 0.94420105]	[459.59008789 139.10107422 0.77916723]	[518.77600098 136.53518677 0.74415416]	[5.34171692e+02 7.93226379e+02 7.68949687e-01]	[5.52138245e+02 7.88203857e+02 7.70488381e-01]	[523.94573975 762.43902588 0.79839718]	[431.47375488 790.80230713 0.80579102]	[416.02706909 788.11645508 0.79251015]	[4.41782806e+02 7.54840820e+02 7.53223658e-01]
[482.96575928 172.38726807 0.91307682]	[482.97039795 215.9037323 0.91619343]	[418.58505249 215.99635315 0.86352938]	[380.22286987 331.39501953 0.85463881]	[359.63751221 441.72970581 0.91573733]	[557.18518066 213.46069336 0.83941984]	[580.32373047 321.22943115 0.84079474]	[603.42205811 439.21234131 0.89441478]	[485.4831543 426.39355469 0.69497395]	[444.34020996 428.93847656 0.68611693]	[446.87188721 582.9798584 0.85658014]	[439.16311646 747.09643555 0.86985314]	[531.57733154 423.84896851 0.66373748]	[523.9163208 582.96594238 0.90878934]	[531.60693359 749.63427734 0.81053698]	[475.08016968 156.97169495 0.85735989]	[500.71438599 154.54330444 0.92835057]	[457.15161133 141.57073975 0.74923384]	[518.68450928 136.52362061 0.7551074 ]	[5.34169739e+02 7.93222961e+02 7.66761363e-01]	[5.52133301e+02 7.88198608e+02 7.69004643e-01]	[523.94311523 762.42181396 0.79579198]	[429.00430298 790.81115723 0.80128628]	[4.16030396e+02 7.88114380e+02 7.87271440e-01]	[441.78826904 754.78875732 0.76119632]
[482.84991455 172.40548706 0.93495739]	[482.89346313 213.55648804 0.93145877]	[416.13272095 215.98817444 0.85719496]	[380.08609009 331.42642212 0.86108381]	[359.57827759 441.77197266 0.91692263]	[552.08355713 213.45983887 0.842646 ]	[577.79663086 321.23706055 0.81975079]	[603.37506104 439.25119019 0.89458072]	[485.4359436 426.37869263 0.70124334]	[441.90100098 426.43325806 0.68639094]	[444.41238403 585.34033203 0.86511517]	[439.16827393 747.12713623 0.86949182]	[531.53167725 423.83691406 0.66487008]	[523.89532471 585.35345459 0.9092772 ]	[531.60333252 749.64312744 0.81216979]	[470.00247192 156.9919281 0.85127926]	[498.25363159 154.55645752 0.91582733]	[452.04910278 141.5894928 0.76851988]	[516.17608643 136.56016541 0.75248444]	[5.34167542e+02 7.93224365e+02 7.68988788e-01]	[5.52132141e+02 7.88199402e+02 7.71030664e-01]	[523.94396973 762.43261719 0.79700321]	[431.47756958 790.80682373 0.80168939]	[416.0380249 788.11517334 0.79090571]	[441.79458618 754.82824707 0.76152915]
[482.75119019 172.43208313 0.93887585]	[482.80807495 213.52714539 0.94173586]	[416.05325317 215.9593811 0.84849489]	[377.69863892 328.93051147 0.85551518]	[357.1668396 441.83010864 0.91056871]	[549.51116943 213.45710754 0.85368949]	[575.16357422 321.16802979 0.81063437]	[603.26757812 439.21258545 0.87813026]	[485.36804199 428.93408203 0.70945662]	[441.8454895 431.4815979 0.69403815]	[444.35244751 582.92492676 0.87467265]	[439.16986084 747.10583496 0.87280893]	[529.003479 426.40219116 0.66556352]	[523.87701416 582.93835449 0.91589141]	[531.59228516 749.61120605 0.8121295 ]	[467.42242432 157.00947571 0.85827279]	[498.15713501 154.5662384 0.89625931]	[446.91680908 141.58268738 0.78696543]	[508.55197144 139.03837585 0.7052961 ]	[5.36647583e+02 7.93224548e+02 7.69848645e-01]	[5.52142944e+02 7.88185791e+02 7.69589305e-01]	[523.93908691 759.91918945 0.79445052]	[431.48034668 790.79760742 0.8035813 ]	[416.04272461 788.10565186 0.78986871]	[441.79568481 754.78533936 0.76971895]
[480.27246094 172.43855286 0.9272036 ]	[480.31887817 213.52531433 0.94093001]	[413.51345825 215.98332214 0.82580614]	[377.58444214 331.41430664 0.83915424]	[357.1293335 444.30236816 0.88803315]	[544.53314209 213.40339661 0.86876106]	[575.15124512 321.290802 0.78911042]	[600.88415527 439.1864624 0.87070608]	[482.92834473 431.51348877 0.72958571]	[441.76516724 434.0809021 0.70742178]	[441.91220093 582.93469238 0.88931453]	[439.15719604 749.55419922 0.86379534]	[526.48724365 428.97680664 0.6869756 ]	[523.84094238 582.98980713 0.91666341]	[531.5894165 749.63983154 0.81776708]	[464.84991455 157.00436401 0.86872697]	[493.1156311 156.95161438 0.86699569]	[444.2930603 141.63729858 0.80192977]	[505.95248413 144.13323975 0.70977771]	[5.36650757e+02 7.93289612e+02 7.71167517e-01]	[5.54630127e+02 7.90611450e+02 7.68254399e-01]	[523.94372559 759.94958496 0.79287684]	[431.49899292 790.79516602 0.79193801]	[416.04440308 788.11981201 0.78924209]	[4.41784576e+02 7.57330627e+02 7.53532767e-01]
[480.16516113 172.44529724 0.93210274]	[480.12643433 213.52095032 0.92369115]	[405.91635132 216.01385498 0.81716216]	[375.08261108 328.90859985 0.81002998]	[357.05758667 444.30010986 0.8847785 ]	[544.3706665 213.3561554 0.86915529]	[570.04016113 318.74472046 0.82209563]	[600.79821777 439.17532349 0.86012745]	[482.82632446 428.94528198 0.72989553]	[439.3265686 431.52651978 0.69508672]	[441.89227295 582.91278076 0.89327395]	[439.15969849 749.55407715 0.86444992]	[524.00378418 426.38919067 0.68723041]	[523.83026123 585.35058594 0.91478086]	[531.57647705 749.64886475 0.81713569]	[462.36218262 157.003479 0.88820046]	[490.50292969 156.96754456 0.86729938]	[441.76794434 141.62121582 0.81316048]	[505.88442993 144.20539856 0.65711337]	[5.36645020e+02 7.93277527e+02 7.69784629e-01]	[5.54624634e+02 7.90605225e+02 7.66072929e-01]	[523.93426514 762.4307251 0.79729515]	[4.31501587e+02 7.90826355e+02 7.86736667e-01]	[416.04537964 788.14520264 0.79135668]	[4.41784973e+02 7.57323181e+02 7.54951954e-01]
[475.12451172 172.46362305 0.90388304]	[475.12268066 213.50520325 0.88871729]	[403.27090454 216.03065491 0.83871317]	[369.97497559 331.46575928 0.7903111 ]	[356.99783325 444.35430908 0.86765027]	[541.82696533 210.91044617 0.86119437]	[565.06109619 318.6701355 0.86967731]	[598.25250244 439.10058594 0.83696896]	[482.73321533 426.42880249 0.72960198]	[439.26559448 431.49285889 0.6961413 ]	[441.80535889 582.92407227 0.89829499]	[439.14935303 747.1295166 0.86547023]	[523.91149902 426.3531189 0.69733268]	[523.77398682 582.87121582 0.91125667]	[531.57507324 749.63311768 0.81565017]	[459.78085327 157.01452637 0.89029515]	[482.97366333 156.98796082 0.90303224]	[439.32458496 141.58540344 0.80085522]	[503.32733154 144.13020325 0.67192572]	[5.34177673e+02 7.93279541e+02 7.67693698e-01]	[5.54621643e+02 7.90610535e+02 7.63887405e-01]	[523.92828369 759.94940186 0.78976125]	[431.49362183 790.78961182 0.79414105]	[416.04827881 788.10772705 0.78971624]	[441.78341675 754.78051758 0.76516879]
[470.0319519 172.48460388 0.88944376]	[469.96090698 213.51431274 0.87969404]	[400.69625854 216.06581116 0.86515939]	[364.77838135 333.98623657 0.82304686]	[354.52789307 444.39004517 0.85377038]	[541.71063232 210.87928772 0.84300154]	[564.91638184 318.63082886 0.89276129]	[595.67895508 436.63757324 0.81634271]	[480.34561157 428.96273804 0.72705889]	[439.22131348 431.54776001 0.6932804 ]	[441.72198486 582.91339111 0.89379859]	[439.13174438 747.08703613 0.86207092]	[523.83666992 426.4163208 0.69791013]	[521.38543701 582.83410645 0.9057821 ]	[531.5894165 749.64404297 0.81432861]	[459.64935303 157.04176331 0.87712938]	[482.81567383 156.98571777 0.92778081]	[439.21258545 141.62882996 0.82498395]	[500.73556519 141.56880188 0.66228992]	[5.34146606e+02 7.93280579e+02 7.62261033e-01]	[5.52140564e+02 7.90609558e+02 7.59847939e-01]	[523.9475708 762.42211914 0.78457713]	[4.31492462e+02 7.90779663e+02 7.90292323e-01]	[4.16042297e+02 7.88090942e+02 7.80907631e-01]	[441.77609253 752.28302002 0.76940203]
[467.39486694 172.48413086 0.90144944]	[464.85263062 213.51669312 0.9064337 ]	[398.11004639 216.10435486 0.8619442 ]	[362.2281189 334.0057373 0.84753251]	[351.93457031 444.35693359 0.82888305]	[536.74835205 210.87400818 0.81776839]	[562.40124512 316.15167236 0.89914042]	[590.62030029 436.57247925 0.81795496]	[480.17929077 426.41079712 0.71509784]	[436.69586182 431.47506714 0.67380744]	[441.67773438 582.98236084 0.89157808]	[439.12506104 747.07830811 0.85936868]	[521.35131836 426.35983276 0.70628512]	[521.33093262 582.88568115 0.90173638]	[531.59484863 749.64971924 0.81297821]	[457.08963013 157.08044434 0.84975171]	[480.31704712 156.96109009 0.94229001]	[436.61904907 144.19761658 0.77033824]	[498.13088989 139.08956909 0.68075436]	[5.34138916e+02 7.93274292e+02 7.63049066e-01]	[5.52129822e+02 7.90604126e+02 7.61393249e-01]	[523.96325684 762.41577148 0.77529269]	[4.31498840e+02 7.90772156e+02 7.90069044e-01]	[4.16047058e+02 7.88081177e+02 7.79202819e-01]	[441.77194214 752.27423096 0.76427937]
[467.39428711 172.48391724 0.90156513]	[464.85565186 213.51522827 0.90578377]	[398.11099243 216.10462952 0.86200488]	[362.22750854 334.00622559 0.84707505]	[351.94488525 444.35061646 0.83009684]	[536.7489624 210.87130737 0.81715971]	[562.4052124 316.16394043 0.89923418]	[590.62023926 436.57833862 0.81835121]	[480.18301392 426.39797974 0.71557504]	[439.07385254 428.98294067 0.67378503]	[441.6786499 582.98181152 0.89088756]	[439.1255188 747.08410645 0.85934281]	[521.3493042 426.35159302 0.70461452]	[521.33032227 582.87811279 0.90089238]	[531.59094238 749.63336182 0.81272537]	[457.08959961 157.0816803 0.84949398]	[480.31591797 156.96231079 0.94183779]	[436.62426758 144.20085144 0.77008849]	[498.13238525 139.09379578 0.67967021]	[5.36644104e+02 7.93280457e+02 7.65346646e-01]	[5.54629211e+02 7.90602356e+02 7.63842881e-01]	[523.95727539 759.93115234 0.77829725]	[431.49942017 790.76623535 0.79202652]	[4.16048340e+02 7.88078979e+02 7.80705452e-01]	[441.77615356 752.28167725 0.76378125]
[459.8135376 172.50572205 0.93333113]	[462.20269775 213.54437256 0.94119132]	[393.04486084 216.14659119 0.82037842]	[359.65496826 333.97970581 0.87411571]	[341.69799805 444.4354248 0.84199518]	[524.00408936 210.92303467 0.85014737]	[559.68695068 318.55560303 0.85588253]	[585.5871582 436.61306763 0.87647623]	[472.60488892 428.95080566 0.66663629]	[431.52072144 434.03811646 0.65392077]	[439.22253418 582.84417725 0.89984131]	[439.10223389 747.07525635 0.86053181]	[518.66461182 426.37866211 0.6660946 ]	[521.20983887 582.9251709 0.88889432]	[531.58435059 749.640625 0.81134605]	[444.3835144 157.10948181 0.8488943 ]	[475.11557007 157.02761841 0.86949611]	[423.80865479 144.21101379 0.79159737]	[485.4708252 144.16215515 0.69594866]	[5.36654785e+02 7.93280212e+02 7.58594930e-01]	[5.54627502e+02 7.90598206e+02 7.57208109e-01]	[523.96636963 759.91992188 0.76380026]	[431.47717285 790.77044678 0.79501635]	[4.16041412e+02 7.88077087e+02 7.77756095e-01]	[441.75933838 752.24853516 0.78081751]
[459.60321045 174.84455872 0.92383987]	[459.62069702 213.53594971 0.92678046]	[387.86172485 218.54917908 0.80809265]	[357.1321106 336.51068115 0.88679326]	[339.2286377 449.49057007 0.85213506]	[523.7722168 210.84516907 0.85332292]	[552.12072754 316.13967896 0.85072613]	[585.37164307 431.48458862 0.85023701]	[469.95254517 428.95669556 0.67875075]	[426.44046021 434.05966187 0.66705018]	[439.13549805 582.80786133 0.88122445]	[439.07861328 747.10784912 0.8530547 ]	[513.6237793 426.36026001 0.66356683]	[518.76940918 582.91949463 0.87406147]	[531.57958984 749.63031006 0.81215674]	[441.80175781 157.10079956 0.87398654]	[467.47116089 157.05653381 0.85991204]	[421.28179932 146.72966003 0.80388325]	[482.98342896 146.73284912 0.71634829]	[5.36687073e+02 7.93272217e+02 7.61936426e-01]	[5.54635864e+02 7.88224976e+02 7.61308372e-01]	[523.96264648 759.90637207 0.76345873]	[428.96560669 790.78204346 0.79433435]	[4.13581848e+02 7.88090820e+02 7.74913311e-01]	[441.75689697 754.74395752 0.78015679]
[454.60876465 174.87432861 0.90294027]	[452.03536987 215.89021301 0.88202715]	[380.32250977 218.62297058 0.83474642]	[356.96932983 336.50241089 0.85203731]	[339.07620239 446.94180298 0.86984819]	[521.2232666 210.78674316 0.83911854]	[546.94903564 316.11044312 0.87026823]	[582.89941406 426.43453979 0.85210162]	[467.39193726 434.05474854 0.69622707]	[423.87734985 436.64419556 0.69422501]	[439.08538818 582.8081665 0.87563372]	[439.07702637 747.12750244 0.85621423]	[511.05526733 428.97988892 0.66204911]	[518.69775391 582.95648193 0.86607718]	[529.07275391 747.12609863 0.80904514]	[439.24557495 159.56718445 0.87352598]	[462.40737915 157.06872559 0.90199685]	[418.7711792 146.67947388 0.80968249]	[480.3644104 144.13200378 0.67906398]	[5.36681152e+02 7.93254150e+02 7.73437977e-01]	[5.54624146e+02 7.88198547e+02 7.65955627e-01]	[523.92022705 754.8034668 0.77411157]	[428.99252319 790.7701416 0.79526967]	[4.16028625e+02 7.88080566e+02 7.73631930e-01]	[441.74655151 754.76361084 0.78230304]
[446.97354126 174.8755188 0.89468807]	[444.42379761 215.92179871 0.90174705]	[377.72360229 218.66523743 0.84424251]	[346.88082886 336.59762573 0.82455713]	[336.53051758 449.48178101 0.86054999]	[518.6817627 208.35417175 0.80689979]	[544.38537598 316.12078857 0.88825107]	[582.73291016 428.99291992 0.8270275 ]	[464.8555603 431.51882935 0.71110272]	[421.38305664 436.597229 0.69669193]	[436.65316772 582.7958374 0.8665356 ]	[439.08081055 747.11590576 0.85682732]	[506.01412964 426.4276123 0.6724965 ]	[518.67108154 582.90600586 0.87064648]	[529.06488037 747.03411865 0.80416656]	[436.65457153 159.56689453 0.85577947]	[462.20199585 157.04716492 0.92774135]	[418.56365967 146.7361908 0.78593278]	[477.6809082 144.15870667 0.66029555]	[5.31588867e+02 7.90845215e+02 7.87509322e-01]	[5.49572327e+02 7.88165222e+02 7.67833650e-01]	[523.95013428 752.27398682 0.77572793]	[4.28996124e+02 7.90767517e+02 7.86461473e-01]	[4.16025116e+02 7.88078979e+02 7.65799224e-01]	[441.75054932 754.74102783 0.78409207]
[444.34634399 174.88677979 0.91819602]	[441.89852905 215.91236877 0.92356503]	[377.57522583 218.64897156 0.84232867]	[341.74032593 336.5581665 0.85575813]	[334.0557251 451.99523926 0.83210242]	[511.06896973 210.83242798 0.80397928]	[541.9151001 316.07839966 0.89945769]	[580.24053955 428.92453003 0.81893015]	[462.38339233 434.07122803 0.72627425]	[421.25439453 436.68685913 0.71427226]	[436.57763672 582.83459473 0.8611573 ]	[439.07525635 747.09381104 0.8613413 ]	[505.92672729 428.97930908 0.67936301]	[511.09301758 582.87432861 0.84754813]	[529.01989746 744.45269775 0.7964685 ]	[434.03268433 159.58610535 0.83717954]	[459.69595337 157.07145691 0.9180451 ]	[416.01977539 149.22151184 0.76571643]	[475.10089111 144.16717529 0.69891751]	[529.06500244 790.67614746 0.81808048]	[5.49493835e+02 7.88016052e+02 7.63530552e-01]	[523.95574951 749.70269775 0.79773682]	[4.28983032e+02 7.90768799e+02 7.89539158e-01]	[4.13593109e+02 7.88072449e+02 7.67868102e-01]	[441.74993896 752.27191162 0.79903072]
[441.84945679 174.87745667 0.94018149]	[441.78424072 215.90760803 0.93702346]	[375.08377075 221.11235046 0.82214546]	[339.25747681 336.60266113 0.87392646]	[331.41329956 449.51977539 0.81131083]	[505.993927 208.35533142 0.81498301]	[541.72265625 316.00204468 0.86871254]	[575.19036865 423.91827393 0.80384064]	[462.31503296 434.07785034 0.73286015]	[421.20483398 436.68212891 0.71401811]	[434.1144104 582.91326904 0.84969443]	[439.07904053 747.0848999 0.86509669]	[503.48059082 428.98156738 0.68531954]	[508.54089355 582.97894287 0.85498643]	[526.51489258 739.36376953 0.80345225]	[428.97543335 159.59591675 0.82944626]	[457.20330811 157.03872681 0.90188998]	[408.42422485 149.2565155 0.78265357]	[467.48208618 144.14901733 0.6592136 ]	[528.9744873 788.19952393 0.84356666]	[5.46958557e+02 7.83036926e+02 7.69014716e-01]	[523.92565918 747.15515137 0.8144359 ]	[4.28967621e+02 7.90774414e+02 7.88873494e-01]	[4.13590149e+02 7.88079224e+02 7.68697679e-01]	[441.75552368 752.25396729 0.80680859]
[439.32235718 174.87945557 0.94248539]	[441.68380737 213.54756165 0.94175661]	[374.97561646 218.6730957 0.80911732]	[339.12744141 336.53115845 0.89988786]	[321.29553223 446.97155762 0.82506841]	[503.46224976 208.31976318 0.82960254]	[539.23309326 315.95483398 0.84825957]	[572.5916748 423.83584595 0.80966657]	[462.21908569 428.92544556 0.7273562 ]	[418.77600098 434.06500244 0.69821239]	[434.0241394 582.91784668 0.84191823]	[439.07440186 747.07049561 0.86554408]	[503.37503052 423.81600952 0.69904554]	[505.95074463 582.92303467 0.87637603]	[526.45373535 736.86309814 0.80818003]	[423.86846924 159.59628296 0.84766299]	[454.5975647 157.05969238 0.87114727]	[403.35009766 149.22795105 0.78470945]	[464.88619995 146.72108459 0.72460955]	[526.53643799 788.13903809 0.82905662]	[5.46936584e+02 7.82948364e+02 7.49406934e-01]	[523.83319092 747.15002441 0.81294638]	[4.28952667e+02 7.90776794e+02 7.89908826e-01]	[4.13578308e+02 7.88075928e+02 7.64462352e-01]	[441.75036621 752.23150635 0.8044135 ]
[439.23388672 174.88581848 0.94763637]	[439.2741394 213.55104065 0.94146663]	[372.45736694 221.10493469 0.79719937]	[336.67199707 336.52383423 0.90368843]	[321.14910889 451.99765015 0.84494346]	[503.39474487 208.30392456 0.83730316]	[534.17687988 316.01580811 0.83651823]	[567.59735107 423.87908936 0.82091659]	[462.20257568 428.92712402 0.73101145]	[418.78421021 434.09259033 0.70626372]	[434.03344727 582.88287354 0.84528595]	[439.10458374 747.07409668 0.87261629]	[503.32290649 423.79666138 0.71452624]	[503.44094849 582.81317139 0.88836932]	[523.99694824 736.78430176 0.8140353 ]	[421.39810181 159.63381958 0.85662645]	[452.01281738 157.06939697 0.85918933]	[400.82958984 149.33624268 0.80607414]	[464.84210205 146.69096375 0.74079669]	[526.4597168 788.17230225 0.82740605]	[5.44511414e+02 7.82964722e+02 7.44379342e-01]	[521.35180664 747.07928467 0.77280974]	[4.28970520e+02 7.90809143e+02 7.86221385e-01]	[4.16030304e+02 7.88102356e+02 7.72608638e-01]	[441.77349854 752.22546387 0.80865824]
[439.2328186 174.88542175 0.94737637]	[439.27459717 213.54597473 0.9416213 ]	[372.45913696 221.0993042 0.79794633]	[336.66571045 336.52227783 0.9038825 ]	[321.14804077 452.01751709 0.84778398]	[503.39306641 208.29618835 0.83734745]	[534.16998291 315.99884033 0.83513427]	[570.01116943 423.87646484 0.82064337]	[462.20370483 428.92797852 0.73077559]	[418.78564453 434.09344482 0.70576644]	[434.0512085 582.89025879 0.84601176]	[439.10601807 747.07330322 0.87152648]	[503.32479858 423.79718018 0.71415162]	[503.44952393 582.84375 0.88845563]	[523.98400879 734.27600098 0.82097983]	[421.39486694 159.63110352 0.85791039]	[452.01306152 157.06703186 0.85946661]	[400.82077026 149.31864929 0.80539936]	[464.83953857 146.68583679 0.7378847 ]	[526.46673584 788.14440918 0.82588744]	[5.44501831e+02 7.80471375e+02 7.42878914e-01]	[521.34484863 747.0291748 0.76522541]	[4.28984894e+02 7.90818726e+02 7.83930421e-01]	[4.16035858e+02 7.88113037e+02 7.76309907e-01]	[441.77005005 752.22033691 0.80751967]
[436.61859131 174.9178772 0.93077195]	[436.58465576 213.52809143 0.9097147 ]	[364.77258301 221.126297 0.79912531]	[334.01348877 336.64230347 0.84810126]	[316.06427002 449.45169067 0.87538916]	[500.78634644 205.74859619 0.84214997]	[528.98144531 315.97006226 0.84532744]	[564.90460205 423.81933594 0.89393866]	[459.77224731 431.49606323 0.72638339]	[418.71774292 436.63745117 0.71300459]	[431.46835327 582.9510498 0.8328774 ]	[439.08206177 747.09783936 0.85419583]	[500.85913086 423.86807251 0.7226398 ]	[503.27624512 582.7958374 0.90874612]	[523.76257324 744.56097412 0.82518297]	[418.80352783 162.09965515 0.87647456]	[444.33477783 159.52928162 0.88957518]	[400.62390137 149.3316803 0.82508719]	[462.22817993 149.20561218 0.70973253]	[5.23918823e+02 7.90704834e+02 7.56344497e-01]	[5.41920410e+02 7.85558472e+02 7.05436528e-01]	[5.18784912e+02 7.52211365e+02 6.99858785e-01]	[4.26417877e+02 7.93231506e+02 7.77734816e-01]	[4.13535522e+02 7.88158936e+02 7.64013767e-01]	[441.79382324 752.29412842 0.79851514]
[436.57110596 174.90106201 0.92205459]	[434.0100708 213.54034424 0.8886553 ]	[362.21884155 221.15559387 0.81408709]	[331.41897583 336.55633545 0.81106591]	[315.94244385 452.00616455 0.8496964 ]	[500.69360352 205.70141602 0.83034462]	[526.41217041 313.52099609 0.85361326]	[562.45581055 423.77728271 0.89145958]	[459.69891357 434.03656006 0.7197448 ]	[418.65594482 439.1390686 0.71463418]	[428.97113037 582.90319824 0.83528066]	[439.08276367 747.06054688 0.85882258]	[500.7795105 426.36325073 0.72254646]	[503.24243164 580.36425781 0.8850168 ]	[521.30474854 744.51306152 0.82213533]	[418.75332642 159.62327576 0.87721646]	[441.91326904 157.07858276 0.90365261]	[398.25057983 149.24449158 0.82685339]	[459.79586792 146.69029236 0.65148902]	[521.33032227 790.68267822 0.79283375]	[5.39288513e+02 7.85528931e+02 7.12789595e-01]	[5.16208496e+02 7.52170593e+02 6.55535817e-01]	[4.26367462e+02 7.90840881e+02 7.76045561e-01]	[4.11029358e+02 7.88132080e+02 7.53542900e-01]	[441.79083252 752.26013184 0.80389512]
[436.57171631 174.90054321 0.92224306]	[431.55990601 213.53735352 0.88859153]	[362.21640015 221.15280151 0.81433529]	[331.41958618 336.55541992 0.81242597]	[315.94448853 451.99035645 0.84969282]	[500.69177246 205.70265198 0.82989514]	[526.41217041 313.51785278 0.8523407 ]	[562.45581055 423.77886963 0.89066875]	[459.70056152 434.04382324 0.72035897]	[418.65423584 439.14556885 0.71479774]	[428.97225952 582.89703369 0.83513379]	[439.08343506 747.05194092 0.85981405]	[500.78186035 426.37051392 0.7220704 ]	[503.24435425 580.36694336 0.8849591 ]	[521.30834961 744.53125 0.82290894]	[418.75473022 159.62301636 0.87718552]	[441.91372681 157.07815552 0.9032464 ]	[398.25067139 149.24473572 0.82634866]	[459.79364014 146.69113159 0.65043277]	[521.33111572 790.69268799 0.79696882]	[5.39288452e+02 7.85539917e+02 7.15434551e-01]	[5.16214172e+02 7.52191101e+02 6.56258225e-01]	[4.26361450e+02 7.93216431e+02 7.74377465e-01]	[4.13488037e+02 7.88133728e+02 7.51573682e-01]	[441.78659058 752.24353027 0.80762613]
[431.4864502 174.91087341 0.89417219]	[426.44573975 213.51460266 0.88727158]	[359.70004272 221.11566162 0.83383948]	[323.74819946 336.55441284 0.83941507]	[310.96511841 449.51641846 0.82400584]	[498.23242188 203.18057251 0.8174606 ]	[523.85040283 316.00527954 0.87776399]	[562.28179932 423.83148193 0.86430895]	[459.62911987 434.08874512 0.72056252]	[418.58938599 439.20294189 0.72437823]	[426.34326172 582.94360352 0.84268117]	[439.06015015 747.04888916 0.85096097]	[500.71972656 426.39590454 0.72256547]	[500.78115845 582.79614258 0.89913297]	[516.1918335 749.59417725 0.82616878]	[418.57778931 159.57623291 0.8624956 ]	[441.7930603 157.05976868 0.92443526]	[398.13021851 146.72317505 0.79331255]	[459.63934326 144.1934967 0.6302706 ]	[508.50906372 793.27496338 0.81351 ]	[5.28974304e+02 7.90617981e+02 7.89247870e-01]	[5.08541534e+02 7.54828552e+02 6.90434158e-01]	[4.26375336e+02 7.90777100e+02 7.89027333e-01]	[4.13504578e+02 7.88073975e+02 7.50338733e-01]	[441.77462769 752.25628662 0.7923733 ]
[428.98959351 174.87245178 0.89586216]	[426.38891602 213.51045227 0.89355063]	[359.64080811 221.09687805 0.8366251 ]	[321.27148438 336.46740723 0.83626038]	[308.32492065 446.94900513 0.81670117]	[498.19775391 203.18856812 0.81229657]	[523.79473877 316.00201416 0.88816541]	[562.21606445 423.88110352 0.85013127]	[457.20788574 431.49591064 0.69880635]	[418.54318237 439.12158203 0.7053194 ]	[426.34655762 582.90374756 0.84202802]	[439.06152344 747.05163574 0.85462016]	[500.66259766 423.82418823 0.7172401 ]	[500.67340088 580.28656006 0.86658537]	[513.63427734 752.18682861 0.80363256]	[418.55105591 159.55056763 0.86304039]	[441.73806763 157.01246643 0.93572336]	[398.05758667 146.76335144 0.80435878]	[457.16479492 144.13850403 0.58524799]	[5.08535645e+02 7.93357178e+02 7.78919637e-01]	[5.29028137e+02 7.90694946e+02 7.78856337e-01]	[5.05988953e+02 7.65026489e+02 7.42004752e-01]	[423.89465332 790.78564453 0.79165483]	[4.11007080e+02 7.88079346e+02 7.45926142e-01]	[441.80224609 752.27862549 0.79417723]
[428.99917603 174.86967468 0.8935138 ]	[426.34286499 213.50057983 0.897012 ]	[359.6088562 218.67393494 0.83959126]	[321.184021 336.50784302 0.85651124]	[303.25323486 446.91104126 0.82495415]	[498.15429688 203.19544983 0.80420721]	[521.39910889 315.9928894 0.8894729 ]	[559.79541016 423.85888672 0.8476966 ]	[457.16726685 428.96081543 0.69476771]	[416.10070801 436.67218018 0.69601959]	[423.90484619 582.85437012 0.84162533]	[439.08480835 747.02929688 0.85945779]	[500.65621948 421.32510376 0.71529573]	[498.17074585 580.24664307 0.82729888]	[508.54653931 749.77111816 0.80299318]	[418.55047607 159.55819702 0.8608039 ]	[441.74450684 156.99864197 0.93568391]	[398.0319519 146.74751282 0.79076147]	[457.14422607 141.61691284 0.53319538]	[505.88406372 793.324646 0.82125342]	[524.00231934 790.68518066 0.79339671]	[5.05927979e+02 7.64980835e+02 7.49516547e-01]	[426.36569214 790.76043701 0.79246557]	[4.13504913e+02 7.88058044e+02 7.48177469e-01]	[441.81402588 752.23022461 0.80729324]
[428.90887451 174.87113953 0.89476365]	[423.91412354 213.51469421 0.89944059]	[357.21994019 221.10722351 0.83910292]	[321.20046997 333.92767334 0.83227617]	[300.71868896 444.42022705 0.84242111]	[498.14248657 203.20970154 0.80234838]	[521.35150146 315.92678833 0.87506831]	[559.71899414 423.88687134 0.82824588]	[457.15100098 431.4937439 0.69352198]	[416.08132935 439.12182617 0.69681829]	[423.90942383 582.91918945 0.83887511]	[439.09423828 747.02441406 0.85561717]	[500.64910889 423.83242798 0.71309096]	[493.12698364 575.20758057 0.78191358]	[505.9420166 752.28149414 0.8097744 ]	[416.12109375 159.55978394 0.85357523]	[441.68682861 156.99794006 0.93792331]	[398.01135254 146.73126221 0.78198135]	[457.12963867 141.57337952 0.588184 ]	[503.40774536 795.77990723 0.81359297]	[523.88067627 790.72253418 0.82136172]	[503.38067627 767.49542236 0.77154112]	[426.38983154 790.71209717 0.79598951]	[4.13515198e+02 7.88014282e+02 7.43971527e-01]	[441.83950806 752.23138428 0.80660141]
[426.44973755 174.85192871 0.8949247 ]	[423.87896729 213.51411438 0.90325904]	[357.19644165 218.64782715 0.84659553]	[321.18154907 331.49606323 0.83524185]	[300.68344116 444.39285278 0.84659195]	[495.66912842 205.71620178 0.79534042]	[521.309021 316.00283813 0.88406897]	[557.21026611 423.90457153 0.8116526 ]	[454.62878418 426.38766479 0.68220264]	[413.53274536 436.58621216 0.6764257 ]	[423.85043335 582.91729736 0.84492385]	[439.06546021 747.05169678 0.84398168]	[498.23422241 421.24371338 0.7106114 ]	[490.50958252 567.57141113 0.7894063 ]	[503.39651489 752.27526855 0.8334803 ]	[416.10147095 159.54573059 0.85293549]	[441.67150879 156.96038818 0.94219786]	[395.60586548 146.70037842 0.77170908]	[457.1494751 139.04647827 0.62406462]	[503.39978027 800.90777588 0.82059032]	[523.80706787 790.81219482 0.83514136]	[500.83547974 765.08526611 0.77746302]	[426.3807373 790.71221924 0.79743832]	[4.13504456e+02 7.88019287e+02 7.51896322e-01]	[441.8140564 752.26263428 0.79112345]
[426.4336853 174.8405304 0.89757347]	[423.87155151 213.49264526 0.90219051]	[357.20001221 218.61065674 0.85055453]	[321.16342163 331.42214966 0.82955301]	[300.66317749 444.35803223 0.85377836]	[495.65481567 205.71237183 0.79642767]	[521.26464844 315.94696045 0.870924 ]	[554.65875244 423.90692139 0.79597485]	[454.55114746 423.88772583 0.68365872]	[411.00762939 434.09234619 0.67220789]	[423.85061646 582.88049316 0.84275496]	[439.07757568 746.99658203 0.85825855]	[498.17044067 421.19622803 0.69983065]	[487.98080444 570.02301025 0.79154176]	[503.2923584 754.78118896 0.83397084]	[416.08718872 159.53646851 0.85282278]	[439.32260132 154.58976746 0.94290507]	[395.55993652 144.21607971 0.77138042]	[457.11804199 139.01057434 0.63580012]	[500.85153198 800.96240234 0.82317179]	[521.28399658 793.23687744 0.80897874]	[500.75296021 767.5269165 0.77405024]	[426.42181396 790.74078369 0.80410802]	[4.13552673e+02 7.88048462e+02 7.61022925e-01]	[441.8069458 752.20257568 0.80231255]
[426.43383789 174.83984375 0.89732546]	[423.86975098 213.49012756 0.90237617]	[357.19949341 218.61102295 0.85033298]	[321.16592407 331.41824341 0.82920313]	[300.65515137 444.33969116 0.85487217]	[495.64544678 205.70903015 0.79605246]	[521.26837158 315.96142578 0.87420571]	[554.6607666 423.90750122 0.79591668]	[454.55380249 423.88275146 0.68494123]	[411.00686646 434.08587646 0.67213541]	[423.83731079 582.87695312 0.84421879]	[439.08297729 747.01489258 0.85743505]	[498.17617798 421.1942749 0.70133609]	[487.98162842 570.02258301 0.79131758]	[503.29495239 754.78210449 0.83392203]	[416.0864563 159.53607178 0.85237199]	[439.32177734 154.58860779 0.94412345]	[395.5592041 146.67524719 0.77608353]	[457.1131897 139.00616455 0.63434362]	[500.85858154 800.96746826 0.82471216]	[521.29168701 793.23632812 0.8105734 ]	[500.75598145 767.52838135 0.77493179]	[426.41744995 790.76251221 0.80444688]	[4.13538086e+02 7.88072021e+02 7.63000131e-01]	[441.81793213 752.23443604 0.79790032]
[426.42886353 172.51138306 0.89921802]	[423.8394165 213.48506165 0.9050467 ]	[357.17944336 218.59854126 0.85182184]	[318.77459717 331.43777466 0.83683598]	[300.64102173 444.36993408 0.85538238]	[493.13238525 205.74299622 0.79344749]	[521.2456665 316.00717163 0.87971032]	[552.13433838 426.35949707 0.78742254]	[452.03067017 426.3817749 0.68044382]	[410.93615723 436.58734131 0.67454487]	[423.82330322 582.87615967 0.84131157]	[439.07373047 747.02624512 0.85421491]	[495.69717407 421.24197388 0.69793057]	[485.418396 575.18127441 0.80203366]	[500.87835693 757.30957031 0.8162204 ]	[416.07574463 159.54931641 0.85137814]	[439.30856323 154.58566284 0.94562155]	[395.52435303 146.68057251 0.76279533]	[457.09545898 136.5789032 0.63110602]	[5.00854523e+02 7.98402649e+02 7.95789003e-01]	[5.21289734e+02 7.90783020e+02 7.79003859e-01]	[4.98258484e+02 7.67648193e+02 7.34441161e-01]	[428.92175293 790.75830078 0.80028218]	[4.13562164e+02 7.88076477e+02 7.67327547e-01]	[441.78652954 752.26776123 0.77630842]
[426.40612793 172.50520325 0.90127122]	[423.81314087 213.53887939 0.90904319]	[357.15234375 218.6144104 0.85339272]	[318.77236938 331.44711304 0.84504783]	[298.22720337 444.39129639 0.8607505 ]	[493.08999634 208.33325195 0.79863161]	[521.15533447 315.99432373 0.86230737]	[552.05383301 428.96084595 0.7860294 ]	[449.43554688 426.41165161 0.68874574]	[405.91247559 434.09851074 0.68329483]	[423.77590942 582.81140137 0.8525821 ]	[439.08676147 746.98638916 0.85093725]	[493.08987427 421.30038452 0.68571246]	[482.83450317 575.13928223 0.83344257]	[498.16641235 759.90332031 0.77759832]	[416.06240845 159.54104614 0.85251778]	[439.29104614 154.58848572 0.94688129]	[395.49179077 146.68669128 0.76289773]	[457.09320068 139.03822327 0.65445775]	[5.00746735e+02 8.00987976e+02 7.67154336e-01]	[5.16199646e+02 7.93241821e+02 7.53232360e-01]	[4.85400391e+02 7.70247131e+02 7.67493844e-01]	[431.48587036 790.71789551 0.8173421 ]	[4.16063202e+02 7.88077271e+02 7.61129141e-01]	[441.79214478 752.26831055 0.76870996]
[426.37945557 174.8429718 0.90353405]	[423.79580688 215.92025757 0.9141528 ]	[357.12243652 218.6519165 0.84858894]	[318.75326538 331.46710205 0.85527539]	[298.19354248 444.35876465 0.86877096]	[493.08868408 210.82058716 0.80596209]	[518.76092529 316.06735229 0.86742842]	[549.52722168 428.99240112 0.79383719]	[446.93029785 428.92816162 0.69414198]	[405.83984375 436.58056641 0.68997228]	[423.84283447 582.94750977 0.85513401]	[439.12768555 747.10876465 0.85328543]	[490.55740356 421.33666992 0.68196595]	[482.80181885 577.71789551 0.84571671]	[493.07287598 759.91967773 0.77302456]	[416.05078125 159.55453491 0.85099179]	[439.26916504 156.96914673 0.94453609]	[395.51062012 146.70870972 0.76776093]	[454.64672852 139.10780334 0.65480375]	[4.98163971e+02 8.00912842e+02 7.46098816e-01]	[5.13633850e+02 7.93249207e+02 7.42210388e-01]	[482.85568237 770.26324463 0.82775545]	[431.50579834 790.7277832 0.82366633]	[4.16084167e+02 7.88091003e+02 7.82947540e-01]	[4.41796021e+02 7.57364563e+02 7.46301472e-01]
[426.34405518 174.85881042 0.90566868]	[423.80926514 215.95834351 0.91839933]	[357.13189697 221.10496521 0.8414855 ]	[318.72592163 331.47143555 0.85701692]	[298.17056274 444.37921143 0.86903918]	[493.10812378 210.85017395 0.81096911]	[518.74871826 316.11608887 0.87165666]	[549.50756836 431.52532959 0.80122447]	[446.93917847 428.95666504 0.69675678]	[405.87460327 436.6083374 0.69544518]	[423.79327393 582.88690186 0.85949564]	[439.14859009 747.0513916 0.84543526]	[490.54162598 423.79425049 0.68345487]	[482.76312256 577.73126221 0.84275138]	[488.02709961 757.35125732 0.77825677]	[416.03363037 159.56394958 0.84742004]	[439.24969482 157.00291443 0.94228387]	[395.55947876 146.72546387 0.78050756]	[457.10906982 141.63200378 0.71279377]	[4.93092621e+02 7.95888489e+02 7.48980105e-01]	[5.11025970e+02 7.90816650e+02 7.54188061e-01]	[482.82595825 770.13232422 0.83211881]	[428.99468994 790.69671631 0.82167512]	[4.16070404e+02 7.88035522e+02 7.79349208e-01]	[4.41852081e+02 7.54818420e+02 7.41398394e-01]
[423.92233276 174.87033081 0.90728664]	[423.80123901 215.99188232 0.9193539 ]	[357.14590454 221.16532898 0.83543992]	[318.64944458 334.02056885 0.87916672]	[298.06677246 444.38980103 0.86723757]	[493.07495117 210.88505554 0.81458491]	[518.7086792 318.52713013 0.86674583]	[547.04840088 436.56387329 0.82728016]	[446.87469482 431.55493164 0.70067769]	[405.84088135 439.1131897 0.70101094]	[423.80245972 582.95080566 0.85706246]	[439.15628052 747.03338623 0.86160994]	[487.98873901 426.38464355 0.67754745]	[480.36682129 577.78424072 0.84146774]	[485.43655396 757.30493164 0.80215746]	[416.04769897 159.57176208 0.85041475]	[439.25836182 157.02252197 0.94016993]	[395.63339233 146.77613831 0.78479332]	[457.1081543 144.2146759 0.71797216]	[4.87934326e+02 7.95839355e+02 7.40073979e-01]	[5.05974274e+02 7.90764465e+02 7.55484879e-01]	[480.34265137 770.11047363 0.80681151]	[428.99807739 790.68933105 0.82116437]	[4.16064484e+02 7.88021179e+02 7.85467207e-01]	[4.41846283e+02 7.54771057e+02 7.49744773e-01]
[426.37371826 174.90872192 0.90842867]	[423.78268433 216.0403595 0.9189117 ]	[357.14044189 221.19145203 0.83129925]	[318.60452271 336.4576416 0.89093316]	[295.63354492 444.34399414 0.87479371]	[493.05514526 213.34883118 0.82690573]	[518.6786499 318.64483643 0.86330605]	[547.00244141 436.56964111 0.83704883]	[444.4223938 431.53512573 0.70369565]	[403.35324097 436.67077637 0.70478159]	[421.39065552 582.91333008 0.86290187]	[439.17248535 747.06097412 0.87259328]	[487.96881104 426.35879517 0.67793769]	[480.328125 575.16870117 0.8389765 ]	[482.89172363 759.9498291 0.82309598]	[416.07635498 159.61758423 0.85219687]	[439.31124878 157.07333374 0.92995369]	[395.64068604 149.28471375 0.79270142]	[457.14312744 146.77928162 0.73368031]	[4.85447784e+02 7.98423584e+02 7.82874405e-01]	[505.93252563 790.78820801 0.79437113]	[480.17572021 770.19958496 0.80425411]	[431.4798584 790.67321777 0.82974094]	[416.09689331 788.00592041 0.79999971]	[4.41851898e+02 7.54791504e+02 7.45082617e-01]
[426.35488892 174.96838379 0.90291816]	[423.78912354 216.04562378 0.91747791]	[357.14782715 221.17401123 0.83316028]	[318.57940674 336.4934082 0.90362513]	[295.51040649 444.38504028 0.86618102]	[493.05337524 213.37278748 0.83177084]	[518.67510986 321.23480225 0.83115774]	[546.93603516 439.07662964 0.86185223]	[444.38537598 434.06918335 0.71412164]	[403.30993652 439.13433838 0.7164368 ]	[421.36709595 582.8527832 0.86526608]	[439.17700195 747.02258301 0.86997986]	[487.93457031 428.91577148 0.67884833]	[480.31594849 577.69995117 0.84749132]	[482.78674316 765.02575684 0.84725296]	[416.06384277 162.12240601 0.84548229]	[439.30044556 159.56311035 0.91889459]	[398.02972412 149.28141785 0.76600027]	[457.1862793 149.21981812 0.78010631]	[4.85462372e+02 8.00956787e+02 7.69614339e-01]	[505.93106079 790.81719971 0.79639643]	[4.77617767e+02 7.72733154e+02 7.63794422e-01]	[431.51177979 790.65008545 0.83817989]	[416.13873291 787.99597168 0.79985064]	[4.41842010e+02 7.54744385e+02 7.37765193e-01]
[426.39807129 175.03607178 0.89097428]	[423.7913208 216.0660553 0.91339242]	[357.16479492 221.18869019 0.83002621]	[318.57244873 334.02661133 0.89401186]	[295.4541626 444.37713623 0.8631022 ]	[493.04632568 213.4112854 0.83658755]	[516.19262695 321.26370239 0.8090986 ]	[544.49609375 439.11959839 0.87413794]	[444.34228516 434.0730896 0.71494883]	[403.28808594 439.14407349 0.71500027]	[423.77194214 585.37176514 0.86367017]	[439.15405273 747.05078125 0.85739791]	[485.43405151 428.91842651 0.68499994]	[480.19677734 580.2487793 0.83859599]	[482.71313477 767.48736572 0.83565795]	[416.09262085 164.66145325 0.846856 ]	[441.66741943 162.0919342 0.9093852 ]	[398.05178833 151.76025391 0.74121165]	[459.59225464 149.32077026 0.76610118]	[4.85441467e+02 8.00937927e+02 7.38781154e-01]	[5.03465546e+02 7.90774292e+02 7.80784130e-01]	[4.75123962e+02 7.72798279e+02 7.21859992e-01]	[434.03259277 790.62261963 0.83027887]	[418.57675171 785.60546875 0.78623688]	[4.41799561e+02 7.54779541e+02 7.18530118e-01]
[428.9425354 175.06462097 0.87988609]	[423.78500366 216.11885071 0.90771496]	[357.16162109 223.69720459 0.82437128]	[318.55752563 333.96768188 0.88552153]	[292.9855957 444.37442017 0.84628767]	[490.57455444 213.48153687 0.84297383]	[516.13165283 321.25704956 0.8072139 ]	[544.37750244 439.15563965 0.87629342]	[444.30252075 434.05755615 0.71634358]	[400.8638916 439.12237549 0.71702594]	[421.37399292 585.38330078 0.86353588]	[439.15557861 746.99157715 0.86459625]	[485.40759277 426.40884399 0.68640953]	[477.7421875 582.81134033 0.84778696]	[480.32647705 767.58465576 0.83807588]	[416.15829468 164.73197937 0.85878325]	[441.72183228 162.13693237 0.9061662 ]	[398.08901978 151.81495667 0.76845908]	[459.6439209 149.32580566 0.74649179]	[4.82867554e+02 8.00989624e+02 7.26903796e-01]	[5.03355927e+02 7.90809692e+02 7.75436163e-01]	[4.75105804e+02 7.75343872e+02 6.91717446e-01]	[431.5553894 790.59558105 0.8115896 ]	[4.18579102e+02 7.85564575e+02 7.69888520e-01]	[4.41792572e+02 7.52269470e+02 7.22302496e-01]
[428.95996094 175.08854675 0.87221181]	[423.79705811 216.11824036 0.9065429 ]	[357.16778564 223.69059753 0.82476413]	[318.51226807 333.962677 0.88143861]	[290.43386841 444.36785889 0.83930767]	[493.05990601 213.47140503 0.84177542]	[513.65625 323.72885132 0.79671413]	[544.33648682 439.18252563 0.87818503]	[441.84213257 434.08395386 0.72316754]	[400.7532959 439.15927124 0.72430754]	[421.33096313 585.50036621 0.85934836]	[439.16134644 746.99505615 0.85974264]	[482.96154785 428.91348267 0.68541807]	[475.17501831 582.80682373 0.83087099]	[480.25274658 767.52813721 0.83160043]	[416.16812134 167.21176147 0.86234546]	[441.73873901 162.17102051 0.90310395]	[398.09320068 151.81816101 0.77577317]	[459.66845703 149.3351593 0.77389604]	[4.82793823e+02 8.00907471e+02 7.37903953e-01]	[503.26348877 790.76098633 0.81208658]	[4.72589111e+02 7.72811279e+02 6.96967840e-01]	[431.52282715 788.23736572 0.81387073]	[4.16163513e+02 7.85520508e+02 7.68536448e-01]	[4.41805939e+02 7.52267029e+02 7.21989691e-01]
[428.9677124 177.49739075 0.86495745]	[423.76916504 218.54396057 0.89922708]	[357.13342285 223.70619202 0.82282263]	[316.08828735 331.47039795 0.85946667]	[282.69937134 441.90325928 0.85436445]	[493.0562439 215.93069458 0.8454867 ]	[511.09695435 323.77111816 0.79628801]	[541.90356445 439.27319336 0.89098275]	[441.75119019 436.61593628 0.73850733]	[400.66696167 439.22518921 0.72944343]	[421.32925415 590.54486084 0.82809865]	[439.11636353 747.04754639 0.86395991]	[482.87106323 428.97518921 0.69779098]	[472.57214355 582.87597656 0.81356949]	[480.20373535 767.5501709 0.82565552]	[418.54302979 167.28517151 0.86997747]	[441.75601196 164.70153809 0.90045285]	[398.07015991 151.90226746 0.78869104]	[459.6786499 151.7820282 0.7397809]	[4.82852142e+02 8.00995728e+02 7.40020812e-01]	[503.28787231 790.79064941 0.79536062]	[4.72521088e+02 7.75270996e+02 6.92533612e-01]	[431.48251343 790.60717773 0.82395357]	[416.12719727 785.58172607 0.78785443]	[4.41771851e+02 7.54756042e+02 7.12588370e-01]
[428.91790771 177.54734802 0.86193627]	[421.38430786 218.59362793 0.89742607]	[357.12405396 223.73651123 0.82036155]	[316.05026245 331.462677 0.85623741]	[280.16171265 441.87728882 0.87285346]	[490.53607178 215.99653625 0.84403038]	[511.06396484 326.29675293 0.78918791]	[541.85876465 439.19519043 0.88921285]	[441.7052002 436.61373901 0.73010612]	[400.64492798 439.21850586 0.72045112]	[421.21954346 588.04107666 0.8509571 ]	[439.05264282 747.07385254 0.84648889]	[482.79718018 431.48568726 0.69908446]	[472.60281372 585.38708496 0.81021124]	[480.19921875 767.64654541 0.82393873]	[416.13687134 169.73965454 0.87028068]	[441.73028564 164.73617554 0.90166831]	[398.02606201 151.91419983 0.75617874]	[459.68835449 151.7870636 0.75617564]	[4.82895966e+02 8.03535339e+02 7.22988486e-01]	[5.03312317e+02 7.90822266e+02 7.85744667e-01]	[4.72530151e+02 7.77882629e+02 6.91315055e-01]	[428.92047119 790.67138672 0.82147568]	[4.16049377e+02 7.88020386e+02 7.83707619e-01]	[4.41717316e+02 7.54809814e+02 7.01067090e-01]
[428.91772461 177.54838562 0.86184615]	[421.38201904 218.59638977 0.8976047 ]	[357.12390137 223.7358551 0.82047409]	[316.05072021 331.46047974 0.85630572]	[280.16168213 441.88067627 0.87299174]	[490.53302002 216.00241089 0.84478682]	[511.06286621 326.29064941 0.7888279 ]	[541.85931396 439.18099976 0.8867678 ]	[441.70715332 436.60147095 0.72934985]	[400.64938354 439.20916748 0.72009087]	[421.22271729 588.04284668 0.85081404]	[439.05361938 747.08032227 0.84667611]	[482.79589844 431.47116089 0.69791389]	[472.60079956 585.39068604 0.80993575]	[480.1991272 767.64898682 0.82460266]	[416.13729858 169.74026489 0.87021959]	[441.72949219 164.73776245 0.90155804]	[398.02471924 151.91752625 0.75679666]	[459.68707275 151.78848267 0.75462449]	[4.82889038e+02 8.03527161e+02 7.27053404e-01]	[5.03309753e+02 7.90819092e+02 7.89145172e-01]	[4.72533569e+02 7.77885254e+02 6.90834999e-01]	[428.92581177 790.66894531 0.82040995]	[4.16056000e+02 7.88020081e+02 7.83723652e-01]	[4.41718140e+02 7.54817322e+02 7.00726449e-01]
[428.91714478 180.05218506 0.84900182]	[421.37625122 221.11473083 0.87964582]	[357.10769653 226.26498413 0.81949651]	[316.01296997 333.98080444 0.85973054]	[277.71032715 441.80603027 0.88525373]	[490.54571533 216.11738586 0.83259803]	[511.01605225 326.35403442 0.78790116]	[541.89666748 439.27008057 0.89970708]	[441.68563843 439.14016724 0.74485004]	[400.64620972 441.70223999 0.7305693 ]	[421.20028687 588.06854248 0.84742123]	[439.05307007 747.03942871 0.8517831 ]	[482.74649048 434.08312988 0.7147463 ]	[472.55715942 585.49353027 0.79472232]	[480.20996094 767.68200684 0.82696533]	[416.1222229 169.8309021 0.87998813]	[441.71994019 167.25932312 0.90983474]	[395.59179688 151.91833496 0.74890268]	[459.65872192 151.79644775 0.7285772 ]	[4.82765137e+02 8.05994629e+02 7.13327587e-01]	[5.00884705e+02 7.93311951e+02 7.56672978e-01]	[4.72591125e+02 7.80401428e+02 6.73504651e-01]	[426.44320679 790.67767334 0.81086242]	[4.16027618e+02 7.88016785e+02 7.69925058e-01]	[4.41727509e+02 7.54774292e+02 7.07160473e-01]
[428.9078064 180.10032654 0.84737229]	[421.33731079 221.17240906 0.87917113]	[357.05661011 228.82971191 0.82270896]	[315.93884277 336.49819946 0.85940498]	[277.66937256 444.30020142 0.8792609 ]	[488.02203369 216.13183594 0.83397025]	[511.03799438 328.91854858 0.7849654 ]	[541.90716553 441.67739868 0.90120405]	[439.28317261 439.1355896 0.74648613]	[398.253479 441.70910645 0.72860008]	[421.16348267 588.10791016 0.8426435 ]	[439.06033325 747.05377197 0.85467541]	[480.32229614 434.04721069 0.71264386]	[470.03369141 585.51971436 0.78885704]	[480.21795654 770.09710693 0.82739419]	[416.12918091 172.23901367 0.88986176]	[441.68826294 169.72390747 0.9162972 ]	[395.56503296 154.42285156 0.76729 ]	[459.59692383 151.8613739 0.67307007]	[4.82762634e+02 8.06041565e+02 7.25711226e-01]	[5.00874084e+02 7.93335083e+02 7.57239640e-01]	[4.72594574e+02 7.80441833e+02 6.76091909e-01]	[426.40878296 790.6942749 0.80794007]	[4.16032501e+02 7.88019958e+02 7.71843314e-01]	[4.41754272e+02 7.54767151e+02 7.04110444e-01]
[423.87341309 182.62599182 0.85247266]	[421.30059814 223.7089386 0.8766731 ]	[357.01208496 231.39382935 0.83715326]	[315.94244385 336.48922729 0.85745561]	[277.66714478 444.32650757 0.86887324]	[487.95507812 216.14163208 0.8405211 ]	[511.03933716 328.9012146 0.78271967]	[541.91564941 439.27844238 0.89683568]	[439.2689209 439.19790649 0.7477352 ]	[398.21221924 441.75250244 0.72672796]	[418.76553345 588.07904053 0.854527 ]	[439.06884766 747.04943848 0.85499924]	[480.31890869 436.59921265 0.71655095]	[467.47781372 585.512146 0.79822117]	[480.17391968 770.12872314 0.82316887]	[416.02102661 172.30223083 0.88386804]	[439.19598389 169.80201721 0.91658688]	[395.50024414 154.44317627 0.75407457]	[457.09127808 151.86091614 0.70715761]	[4.80298279e+02 8.08518127e+02 7.07574368e-01]	[5.00856628e+02 7.95849426e+02 7.33444512e-01]	[4.72540955e+02 7.82970581e+02 6.68777347e-01]	[426.40100098 790.71850586 0.8075251 ]	[4.16030518e+02 7.88043518e+02 7.70746827e-01]	[4.41751160e+02 7.54770752e+02 6.93670511e-01]
[421.31103516 182.66671753 0.87663108]	[421.25735474 226.2257843 0.88233835]	[356.99526978 231.42977905 0.83965367]	[315.93634033 336.56851196 0.86555487]	[277.64178467 444.37463379 0.86803454]	[485.45547485 218.54269409 0.84782887]	[511.06936646 328.92999268 0.78868747]	[544.29846191 439.30847168 0.89880288]	[439.26556396 439.22833252 0.74851739]	[398.21386719 441.78543091 0.72827744]	[418.74121094 588.07458496 0.85426128]	[436.69927979 747.06292725 0.85184342]	[480.31265259 436.63650513 0.71890181]	[467.47131348 585.51824951 0.79935664]	[480.12365723 770.07446289 0.81453973]	[410.95996094 172.30780029 0.86694074]	[436.68270874 169.85177612 0.90373242]	[390.51580811 154.51557922 0.7640363 ]	[454.5819397 151.92315674 0.76276398]	[4.80308441e+02 8.06094543e+02 6.94144070e-01]	[5.00849609e+02 7.95810974e+02 7.27562249e-01]	[4.70011444e+02 7.80410522e+02 6.64212108e-01]	[426.3598938 790.73309326 0.79947132]	[4.13563263e+02 7.88058838e+02 7.65438795e-01]	[4.41717804e+02 7.54791992e+02 6.94878817e-01]
[421.1875 185.17999268 0.88808298]	[421.22515869 223.73880005 0.88793314]	[354.58850098 231.43667603 0.83545786]	[313.52377319 336.65591431 0.87108469]	[277.6512146 444.37121582 0.86994088]	[485.42623901 216.1522522 0.85304642]	[511.03433228 328.88058472 0.78851992]	[544.3303833 439.10943604 0.88231498]	[439.2623291 439.17147827 0.74755764]	[398.21871948 441.73083496 0.72958022]	[418.73416138 588.09143066 0.85155058]	[439.06338501 747.08288574 0.85511237]	[480.28921509 436.5758667 0.71156204]	[467.40710449 585.43841553 0.80878687]	[480.12640381 770.08874512 0.81543815]	[405.88424683 172.30178833 0.86981428]	[436.550354 169.87413025 0.88742924]	[387.88702393 154.51609802 0.76911664]	[449.50616455 151.93930054 0.76041949]	[4.80247467e+02 8.06076416e+02 6.97874486e-01]	[5.00781464e+02 7.95816345e+02 7.26030111e-01]	[4.72531128e+02 7.80441345e+02 6.63743913e-01]	[423.88845825 790.77130127 0.79911494]	[4.13553253e+02 7.88085449e+02 7.64744580e-01]	[4.41733765e+02 7.54825562e+02 6.89602435e-01]
[421.18051147 182.67979431 0.88829279]	[421.17147827 223.75190735 0.8912496 ]	[354.53079224 233.85554504 0.83280206]	[313.55053711 336.65689087 0.87380016]	[277.67880249 444.44073486 0.85609692]	[485.36175537 216.13368225 0.86457479]	[511.07592773 328.91021729 0.78972769]	[544.43969727 439.13204956 0.88620073]	[439.25323486 439.14379883 0.74789381]	[398.20071411 441.71578979 0.73137921]	[418.67358398 588.10748291 0.84040445]	[439.05847168 747.11083984 0.85628891]	[480.29266357 434.06280518 0.71170849]	[464.95700073 585.39648438 0.81580043]	[480.12481689 770.10632324 0.81642377]	[405.87969971 172.31098938 0.87106115]	[434.08343506 169.84432983 0.87422317]	[385.34539795 154.56990051 0.80911702]	[446.90966797 151.93075562 0.74952662]	[4.80245239e+02 8.06076355e+02 6.95893228e-01]	[5.00772461e+02 7.95800049e+02 7.28796840e-01]	[4.72555206e+02 7.80480896e+02 6.72333300e-01]	[423.88684082 790.76983643 0.79749447]	[4.13540588e+02 7.88085327e+02 7.61322141e-01]	[4.41726166e+02 7.57323547e+02 6.88780189e-01]
[418.69613647 182.68344116 0.88351709]	[418.79022217 223.72518921 0.89522326]	[354.45889282 233.89419556 0.82607758]	[313.53356934 339.10327148 0.86127049]	[280.13812256 446.9173584 0.84418601]	[482.93084717 216.1007843 0.87974524]	[511.05682373 328.8822937 0.78808594]	[544.51586914 439.10684204 0.87928557]	[439.24346924 436.68319702 0.74108535]	[398.20013428 439.28710938 0.73104519]	[418.64334106 588.11242676 0.83772236]	[436.69775391 749.56420898 0.8457076 ]	[480.27542114 431.53692627 0.7022599 ]	[467.4312439 585.40081787 0.81168377]	[480.13497925 767.66845703 0.81625032]	[403.24871826 172.29455566 0.88923329]	[428.9675293 169.85183716 0.87294942]	[382.79275513 154.51480103 0.79588169]	[444.43847656 151.92272949 0.79242957]	[4.80241211e+02 8.05997009e+02 7.06069946e-01]	[5.00775391e+02 7.93296143e+02 7.40790606e-01]	[4.72590240e+02 7.80410583e+02 6.70900345e-01]	[4.23865051e+02 7.90809998e+02 7.78745413e-01]	[4.13503601e+02 7.88120300e+02 7.53418565e-01]	[4.41717285e+02 7.59912476e+02 6.86574340e-01]
[418.60162354 182.67086792 0.87249726]	[418.75021362 223.66615295 0.90065366]	[351.96865845 233.89689636 0.82012451]	[315.94403076 339.15524292 0.86100042]	[280.25198364 449.50497437 0.82134408]	[482.88360596 216.06352234 0.88467044]	[511.05020142 326.30963135 0.78349745]	[546.94549561 436.57666016 0.84642231]	[439.2366333 436.65707397 0.74022186]	[398.20330811 439.27182007 0.73010111]	[418.6725769 588.06207275 0.84362662]	[436.6862793 749.55560303 0.84507143]	[480.25418091 431.51019287 0.7046566 ]	[467.44564819 585.38476562 0.80731422]	[480.13861084 767.61419678 0.81506419]	[400.72784424 172.3109436 0.91148961]	[426.40542603 169.80697632 0.87765086]	[380.27053833 154.52862549 0.76118815]	[444.40179443 151.86741638 0.78264177]	[4.80220398e+02 8.03564026e+02 7.09600151e-01]	[5.00733490e+02 7.93305847e+02 7.42228210e-01]	[4.75132782e+02 7.75359436e+02 6.62999153e-01]	[4.23876801e+02 7.90830566e+02 7.77472377e-01]	[4.13496796e+02 7.88148865e+02 7.60855675e-01]	[4.41707275e+02 7.59886169e+02 6.87430441e-01]
[418.59262085 182.65782166 0.8724696 ]	[418.70516968 221.19084167 0.9012844 ]	[351.94076538 233.88420105 0.81467146]	[316.00271606 339.15158081 0.88637573]	[285.32498169 452.05599976 0.81275475]	[482.81237793 216.03222656 0.89081782]	[511.06591797 323.76025391 0.78667802]	[547.01934814 434.08712769 0.82863986]	[439.21063232 436.6751709 0.74267215]	[398.17538452 439.28738403 0.73160172]	[418.64880371 588.02966309 0.84537882]	[436.67077637 749.57177734 0.84661639]	[480.23901367 431.5368042 0.70664078]	[467.44161987 585.39526367 0.80793983]	[480.14303589 767.64300537 0.81748617]	[400.69015503 172.31483459 0.91426039]	[426.36044312 169.77958679 0.87502927]	[380.18426514 154.48330688 0.81479251]	[444.29284668 151.82369995 0.77252877]	[4.80220306e+02 8.06035889e+02 7.20768571e-01]	[5.00749237e+02 7.93345886e+02 7.48098254e-01]	[4.75129913e+02 7.77837646e+02 6.66073024e-01]	[4.23894653e+02 7.93214294e+02 7.75469959e-01]	[4.13507843e+02 7.88183105e+02 7.68401146e-01]	[4.41684448e+02 7.59895935e+02 6.83892012e-01]
[416.07006836 180.15203857 0.85576653]	[418.55923462 223.68034363 0.87865263]	[346.85934448 233.97532654 0.81426364]	[316.03140259 341.74758911 0.87521988]	[290.45706177 457.11218262 0.83621258]	[480.3302002 215.95561218 0.88993829]	[511.08944702 321.27661133 0.79230076]	[549.55615234 431.5229187 0.80143493]	[439.19818115 436.58926392 0.72354805]	[398.16265869 439.24334717 0.72479129]	[418.66833496 588.02093506 0.84715426]	[436.665802 749.60211182 0.84599823]	[480.22488403 428.93600464 0.69915706]	[467.49499512 585.45690918 0.79758114]	[480.16662598 767.70556641 0.82681108]	[398.19271851 172.28990173 0.92026103]	[421.41101074 167.30459595 0.8938148 ]	[377.71224976 154.46157837 0.80367875]	[441.74563599 151.79023743 0.79849249]	[4.80204407e+02 8.06069641e+02 7.06182420e-01]	[5.00731659e+02 7.95814270e+02 7.30798364e-01]	[4.75155670e+02 7.77902466e+02 6.72194719e-01]	[4.23904327e+02 7.93219604e+02 7.71699846e-01]	[4.13508392e+02 7.88189392e+02 7.65475512e-01]	[4.41686371e+02 7.59950928e+02 6.85045362e-01]
[413.59716797 182.63241577 0.84503317]	[416.14154053 223.75198364 0.86100656]	[346.82910156 234.03079224 0.81855822]	[316.04882812 344.31872559 0.86161417]	[293.01315308 457.22116089 0.86344296]	[480.24328613 215.96260071 0.89210504]	[511.10595703 321.26876831 0.79701996]	[552.11108398 428.99121094 0.79298973]	[439.20547485 436.61752319 0.73024046]	[398.1633606 439.25698853 0.72422922]	[418.66271973 588.07696533 0.84145325]	[436.6317749 749.56390381 0.83377731]	[480.23803711 428.97244263 0.6992749 ]	[469.95672607 585.42681885 0.8020671 ]	[480.17105103 770.12188721 0.82955343]	[398.1534729 172.31004333 0.92376089]	[421.34109497 169.73457336 0.90595573]	[377.63522339 154.46133423 0.82540679]	[439.29244995 151.80606079 0.80427492]	[4.80250031e+02 8.06082397e+02 6.91242993e-01]	[5.00776581e+02 7.95804138e+02 7.30748177e-01]	[4.75098358e+02 7.80434021e+02 6.69675827e-01]	[4.26370514e+02 7.90831970e+02 7.80630410e-01]	[4.13507172e+02 7.88171021e+02 7.62462020e-01]	[4.39327728e+02 7.59893738e+02 6.78892016e-01]
[413.56216431 182.66862488 0.84069651]	[416.08694458 226.23962402 0.85105854]	[344.31671143 236.43325806 0.82097185]	[316.05932617 346.89901733 0.85871243]	[295.48458862 459.69232178 0.89227188]	[480.20159912 215.94654846 0.8906306 ]	[513.57006836 321.24041748 0.80425668]	[552.11859131 428.91915894 0.79173863]	[439.20513916 436.63171387 0.73022181]	[398.14413452 439.26712036 0.71861953]	[418.63220215 588.07067871 0.83984911]	[436.60006714 749.56140137 0.82136887]	[480.25680542 428.98278809 0.7012915 ]	[467.50219727 585.46777344 0.8009575 ]	[480.18005371 770.15869141 0.83425802]	[398.13354492 172.34117126 0.92621267]	[421.31188965 169.75987244 0.91650689]	[377.67578125 156.95933533 0.79344368]	[439.24954224 151.85057068 0.77184546]	[4.82754913e+02 8.06072205e+02 7.04382360e-01]	[5.00863251e+02 7.93352173e+02 7.52533317e-01]	[4.72562256e+02 7.82978333e+02 6.86653554e-01]	[426.39285278 790.80505371 0.79378098]	[4.13511322e+02 7.88161560e+02 7.62288928e-01]	[4.39292175e+02 7.59884583e+02 6.73048556e-01]
[413.56188965 182.66667175 0.84071738]	[416.08139038 226.24536133 0.85005087]	[344.31799316 236.43478394 0.8205198 ]	[316.05209351 349.39468384 0.85867232]	[295.48010254 459.69198608 0.89218032]	[480.19235229 215.95233154 0.89004815]	[513.5758667 321.25799561 0.80061054]	[552.12371826 426.44769287 0.79130834]	[439.20166016 436.64813232 0.733105 ]	[398.14089966 439.27893066 0.7195493 ]	[418.62634277 588.07495117 0.83957756]	[436.5954895 749.56256104 0.82279235]	[480.2550354 431.48434448 0.70321208]	[467.50036621 585.46783447 0.8003971 ]	[480.17895508 770.15356445 0.83298331]	[398.13360596 172.34013367 0.92613399]	[421.31069946 169.75923157 0.91651124]	[377.67608643 156.96272278 0.79321873]	[439.24926758 151.8538208 0.76995736]	[4.80346954e+02 8.06095398e+02 7.05513120e-01]	[5.00854736e+02 7.95793518e+02 7.51910865e-01]	[4.72562897e+02 7.82966003e+02 6.85126603e-01]	[426.38851929 790.80895996 0.79479498]	[4.13502319e+02 7.88162964e+02 7.62531817e-01]	[4.39292328e+02 7.59881592e+02 6.74253702e-01]
[410.95510864 185.2538147 0.83724391]	[416.03277588 228.79353333 0.84506458]	[344.27011108 236.50170898 0.83197677]	[316.11077881 346.85601807 0.86636132]	[295.58648682 459.78314209 0.90967023]	[480.16400146 215.99458313 0.88635629]	[511.09680176 321.25259399 0.80088156]	[552.1048584 426.41732788 0.79518336]	[439.21627808 439.13162231 0.74550211]	[398.1449585 441.7286377 0.72583592]	[418.61242676 588.08850098 0.83254421]	[436.61099243 749.5927124 0.82211012]	[480.28240967 434.04208374 0.71315521]	[467.48937988 585.50872803 0.79689872]	[480.16503906 770.13574219 0.82674897]	[398.03363037 172.40284729 0.92544895]	[421.21707153 169.83300781 0.93808877]	[377.54751587 157.02287292 0.72855914]	[439.17996216 151.92068481 0.736377 ]	[4.80318542e+02 8.06092957e+02 7.17949927e-01]	[5.00834351e+02 7.95827576e+02 7.47618496e-01]	[4.72523376e+02 7.82982849e+02 6.69104993e-01]	[4.26379150e+02 7.90809753e+02 7.80092895e-01]	[4.13510590e+02 7.88167114e+02 7.60050416e-01]	[4.39285217e+02 7.59937988e+02 6.68362141e-01]
[405.84646606 187.83319092 0.85737926]	[413.58050537 231.30343628 0.85437375]	[341.77319336 236.61074829 0.83770001]	[316.15820312 346.86816406 0.86750442]	[298.06256104 462.22555542 0.91671687]	[480.15209961 216.01625061 0.8822552 ]	[511.05499268 323.73028564 0.7965256 ]	[552.1427002 431.48178101 0.79389441]	[439.17779541 439.19268799 0.73941183]	[398.11074829 441.7895813 0.71150595]	[418.62954712 590.57366943 0.83317548]	[436.56704712 749.67810059 0.81579411]	[480.25201416 434.10665894 0.70843434]	[467.4463501 588.01391602 0.78452641]	[480.18481445 770.23138428 0.82272047]	[395.54992676 172.50361633 0.91540712]	[418.75604248 172.32649231 0.95215237]	[377.49581909 159.57751465 0.71630073]	[439.1199646 151.97119141 0.81783903]	[4.80331512e+02 8.08611755e+02 7.29590118e-01]	[5.00834381e+02 7.98414795e+02 7.38128901e-01]	[4.72568329e+02 7.85509399e+02 6.83924913e-01]	[4.23823486e+02 7.93225769e+02 7.80777693e-01]	[4.08466644e+02 7.88197815e+02 7.49686241e-01]	[4.39275208e+02 7.64973145e+02 6.97366357e-01]
[403.30184937 190.3565979 0.89308101]	[413.5552063 231.42808533 0.87184548]	[341.77380371 239.09599304 0.82475132]	[316.1612854 351.98382568 0.87373585]	[298.20391846 462.43243408 0.88167691]	[480.13113403 216.08493042 0.87039649]	[511.03356934 323.79571533 0.78803086]	[554.63824463 431.50372314 0.79579306]	[439.19241333 439.22805786 0.74638492]	[398.12771606 441.83206177 0.7154116 ]	[418.63668823 590.60540771 0.8308807 ]	[436.55563354 749.66577148 0.81324172]	[480.26782227 436.60610962 0.71864504]	[467.43930054 588.03271484 0.78714341]	[480.20809937 770.25964355 0.82576597]	[393.02578735 174.94474792 0.89731598]	[418.65789795 172.43060303 0.94843203]	[375.10064697 162.15284729 0.70441997]	[436.68093872 154.38783264 0.79895365]	[4.82777710e+02 8.08734009e+02 7.44368792e-01]	[5.00818115e+02 8.03507080e+02 7.39080131e-01]	[4.75075104e+02 7.85517151e+02 6.99086547e-01]	[4.23789307e+02 7.93232971e+02 7.82829523e-01]	[4.08435089e+02 7.88200012e+02 7.56351233e-01]	[4.39292572e+02 7.62515320e+02 6.98330879e-01]
[400.84552002 192.860672 0.92964619]	[411.02975464 233.89306641 0.87595838]	[341.73013306 241.64537048 0.81716025]	[316.16366577 357.02828979 0.91588116]	[298.21600342 464.94656372 0.86061996]	[477.72073364 218.53718567 0.85438782]	[511.03036499 326.31072998 0.78342783]	[554.68389893 434.12243652 0.81056243]	[439.21450806 441.75827026 0.75712037]	[398.14163208 444.38690186 0.71311337]	[418.64181519 593.13208008 0.83787602]	[436.56460571 749.58935547 0.81451166]	[480.2956543 439.15621948 0.73353851]	[467.46047974 590.57043457 0.78089952]	[480.22262573 770.28729248 0.82587206]	[390.47525024 175.10467529 0.87053698]	[418.56625366 174.91069031 0.94022149]	[375.04779053 164.71405029 0.68978608]	[436.56576538 154.52120972 0.77471703]	[4.82784760e+02 8.08741211e+02 7.53530025e-01]	[5.00795227e+02 8.03542969e+02 7.69267321e-01]	[4.75109192e+02 7.85528748e+02 7.09981978e-01]	[4.23792572e+02 7.93240784e+02 7.69050598e-01]	[4.08420410e+02 7.88191345e+02 7.47451901e-01]	[4.39324829e+02 7.59954529e+02 6.96759105e-01]
[400.82891846 192.93544006 0.93966794]	[410.97781372 233.97796631 0.88923514]	[341.69165039 244.2039032 0.81375098]	[316.16381836 357.1763916 0.92602885]	[298.21734619 470.03189087 0.84877944]	[477.71368408 218.61090088 0.84702837]	[511.0246582 328.90261841 0.78921133]	[557.20605469 436.67605591 0.83116162]	[439.23599243 441.83743286 0.74900109]	[398.16143799 446.89611816 0.70749527]	[418.66067505 593.19342041 0.83392006]	[436.60223389 749.65484619 0.82937765]	[480.3196106 439.253479 0.73313081]	[467.43692017 590.6461792 0.7764976 ]	[480.2210083 772.72924805 0.8238076 ]	[390.43548584 177.56585693 0.85673559]	[416.15124512 175.00665283 0.93160772]	[375.00100708 167.27233887 0.69012308]	[434.09310913 156.98945618 0.7878564 ]	[4.82779358e+02 8.11216003e+02 7.54587233e-01]	[500.79891968 806.09307861 0.80693823]	[4.75117340e+02 7.85561890e+02 7.06181943e-01]	[4.23843048e+02 7.93299988e+02 7.69125879e-01]	[4.10942719e+02 7.88230530e+02 7.55624771e-01]	[4.41676910e+02 7.62473022e+02 7.08029866e-01]
[400.82974243 192.93572998 0.93952614]	[410.97076416 233.97535706 0.88817436]	[341.69482422 244.19570923 0.81366307]	[316.16885376 357.16543579 0.92627186]	[298.2177124 470.00823975 0.84971869]	[477.70748901 218.61016846 0.84640896]	[511.03439331 328.88986206 0.78695446]	[557.2020874 436.66897583 0.82971138]	[439.23626709 441.82849121 0.7491529 ]	[398.16259766 446.88613892 0.70756632]	[418.66226196 593.18713379 0.83347034]	[436.59979248 749.63500977 0.82815152]	[480.31982422 439.24447632 0.73273194]	[467.43890381 593.11444092 0.77638394]	[480.22525024 772.71557617 0.82403982]	[390.43649292 177.56715393 0.85667241]	[416.15185547 175.00770569 0.93072212]	[374.99798584 167.2723999 0.69092453]	[434.09695435 156.98786926 0.78790861]	[4.82779785e+02 8.11179688e+02 7.58598745e-01]	[5.00802948e+02 8.06061157e+02 8.02390039e-01]	[4.75117004e+02 7.85553650e+02 7.05794811e-01]	[4.23875580e+02 7.93260681e+02 7.77631283e-01]	[4.10974121e+02 7.88215332e+02 7.63911605e-01]	[4.41676300e+02 7.62440430e+02 7.00247467e-01]
[400.85476685 193.02896118 0.93255842]	[410.95413208 236.43763733 0.89271295]	[339.28063965 249.35630798 0.81719756]	[316.18322754 359.63842773 0.91740358]	[298.24478149 475.13162231 0.84834456]	[477.70452881 221.16297913 0.82538372]	[511.05404663 331.48757935 0.79603237]	[557.25323486 439.12283325 0.84657925]	[439.22451782 444.30334473 0.74396539]	[398.15563965 446.92062378 0.70456773]	[418.66534424 595.68487549 0.83378148]	[436.58108521 749.63543701 0.82831693]	[480.30526733 441.71383667 0.73153907]	[467.42492676 595.73339844 0.78064257]	[480.20391846 772.78607178 0.81313664]	[390.4460144 180.08825684 0.84069461]	[418.54330444 177.47558594 0.9154011 ]	[372.46362305 169.78623962 0.70740402]	[434.04214478 159.56697083 0.75409991]	[4.82807495e+02 8.11340454e+02 7.78292358e-01]	[500.79641724 808.61212158 0.83040011]	[4.72583038e+02 7.88033630e+02 7.53487349e-01]	[4.23816467e+02 7.93253723e+02 7.76483059e-01]	[4.10942169e+02 7.88201843e+02 7.47700572e-01]	[4.39325439e+02 7.62463867e+02 6.94834709e-01]
[400.72271729 198.10987854 0.90660048]	[408.45928955 239.15080261 0.85454214]	[339.27853394 254.5765686 0.85323036]	[316.13388062 364.85067749 0.87113798]	[298.16485596 482.72644043 0.89870018]	[477.64572144 231.43875122 0.83745992]	[516.14239502 339.06271362 0.84916264]	[559.76416016 441.82244873 0.87929738]	[439.18429565 452.00338745 0.72596037]	[398.13140869 454.6232605 0.70451909]	[418.73922729 603.36505127 0.89256895]	[436.61901855 752.20281982 0.82190222]	[480.26022339 446.89590454 0.70852965]	[467.49624634 605.90844727 0.80260849]	[480.24084473 785.49053955 0.78880203]	[385.34375 190.3558197 0.85762399]	[416.0557251 185.24787903 0.86631513]	[367.35073853 174.99723816 0.67507857]	[428.92355347 169.78561401 0.77708048]	[4.82786469e+02 8.21501892e+02 7.65667975e-01]	[500.86074829 811.33428955 0.8136816 ]	[4.72564636e+02 7.90722290e+02 6.79314256e-01]	[4.21357727e+02 7.95794189e+02 7.39532292e-01]	[4.08456146e+02 7.90623108e+02 7.34887302e-01]	[4.41732117e+02 7.65045044e+02 7.06740022e-01]
[400.66622925 203.17150879 0.8817153 ]	[408.45913696 246.79745483 0.8314079 ]	[339.28497314 257.13040161 0.85568738]	[316.15194702 372.50698853 0.87194854]	[298.1494751 482.84448242 0.89322358]	[477.65411377 234.010849 0.86579669]	[516.20196533 339.22290039 0.84562802]	[559.81787109 444.43710327 0.84241951]	[439.15753174 457.12759399 0.73461747]	[398.09701538 459.671875 0.71593964]	[421.14074707 606.06091309 0.86706275]	[436.64395142 749.76672363 0.83565253]	[480.25045776 452.06835938 0.70584726]	[467.42477417 608.62854004 0.78283286]	[480.26644897 785.58331299 0.7913034 ]	[385.30786133 192.84565735 0.87687814]	[413.53738403 190.27984619 0.86577982]	[367.41378784 177.56558228 0.70726895]	[426.42614746 172.27865601 0.79583192]	[4.80326996e+02 8.26619019e+02 7.77899563e-01]	[5.00796570e+02 8.16411804e+02 7.81220913e-01]	[4.75131348e+02 7.90793335e+02 6.65546775e-01]	[4.21360321e+02 7.95818726e+02 7.40325034e-01]	[4.10944977e+02 7.90634277e+02 7.41646051e-01]	[4.41771606e+02 7.64964172e+02 7.11798310e-01]
[400.68850708 210.81028748 0.92134196]	[410.99014282 251.9120636 0.85477805]	[341.73397827 259.71255493 0.82372314]	[316.15756226 377.50189209 0.89709473]	[298.02120972 485.36956787 0.88475496]	[477.66574097 236.50836182 0.87416428]	[518.64715576 341.71005249 0.83373767]	[562.21166992 449.44351196 0.82614267]	[439.18685913 459.67218018 0.75573826]	[398.11169434 459.77288818 0.7322439 ]	[421.20196533 608.49731445 0.8527962 ]	[436.66314697 749.76599121 0.83670008]	[480.27209473 457.13308716 0.71825206]	[467.47433472 613.69030762 0.76825345]	[480.30984497 790.72497559 0.80563235]	[385.38537598 195.41256714 0.89151365]	[416.01730347 192.89625549 0.90742666]	[369.94418335 180.12493896 0.69002867]	[431.47006226 172.45205688 0.78272736]	[4.82882782e+02 8.31701111e+02 7.97492385e-01]	[5.03260315e+02 8.26577759e+02 7.93497264e-01]	[4.75154266e+02 8.00947021e+02 6.29585683e-01]	[4.21303162e+02 7.95797302e+02 7.36723185e-01]	[4.08440887e+02 7.90604675e+02 7.30504990e-01]	[4.41813263e+02 7.64954346e+02 7.18511581e-01]
[400.68753052 210.80944824 0.92121488]	[410.99386597 251.91387939 0.85557604]	[341.73977661 259.71069336 0.82360309]	[316.15478516 377.50817871 0.89813972]	[298.02124023 485.37408447 0.88469869]	[477.65979004 236.51057434 0.87367094]	[518.65106201 341.7086792 0.83480561]	[562.21142578 449.44265747 0.8261711 ]	[439.17654419 459.6569519 0.75233698]	[398.10229492 459.75802612 0.73068416]	[421.20181274 606.0916748 0.85587084]	[436.66381836 752.16650391 0.83727622]	[480.26141357 457.11529541 0.71514368]	[467.49362183 613.64428711 0.76701546]	[480.29946899 790.74438477 0.80258769]	[385.38571167 195.41252136 0.89151967]	[413.60202026 192.896698 0.90768927]	[369.94851685 180.12986755 0.68843907]	[431.47006226 172.45550537 0.78274566]	[4.82875732e+02 8.31725891e+02 7.92764664e-01]	[5.00890808e+02 8.26601013e+02 7.92212367e-01]	[4.75132538e+02 8.00970398e+02 6.29175782e-01]	[4.21316528e+02 7.95820312e+02 7.34126925e-01]	[4.08441956e+02 7.90620300e+02 7.31919944e-01]	[4.41813385e+02 7.64972473e+02 7.23366737e-01]
[400.78738403 213.5393219 0.93837678]	[411.025177 254.57673645 0.89756119]	[341.76968384 269.83291626 0.80668819]	[316.09875488 380.18148804 0.9084509 ]	[295.40100098 487.99359131 0.84179968]	[477.7338562 239.17338562 0.84142071]	[516.20983887 346.8991394 0.79512733]	[562.23974609 457.10296631 0.84458029]	[439.17254639 462.34057617 0.75829136]	[398.10220337 464.86880493 0.7192778 ]	[421.38830566 613.7142334 0.81844521]	[439.0760498 752.20068359 0.84851652]	[480.26138306 462.23730469 0.73276222]	[469.95248413 623.82574463 0.80663997]	[4.80300171e+02 7.93311768e+02 7.65713751e-01]	[387.89480591 200.61048889 0.83947951]	[416.10186768 195.6264801 0.90718031]	[369.97976685 190.4017334 0.69275582]	[431.51269531 177.62654114 0.74462724]	[4.82825653e+02 8.34408386e+02 7.65611947e-01]	[5.00770813e+02 8.31640198e+02 7.82611907e-01]	[4.75106781e+02 8.06028931e+02 6.02181733e-01]	[4.21311127e+02 7.95793762e+02 7.16838896e-01]	[4.10957123e+02 7.90587646e+02 7.24505603e-01]	[4.41845490e+02 7.65012634e+02 7.34202027e-01]
[400.787323 213.53851318 0.93830824]	[411.02487183 254.57713318 0.89722008]	[341.76882935 269.83505249 0.80672616]	[316.09695435 380.18496704 0.90862685]	[295.40078735 488.00354004 0.84071374]	[477.73098755 239.17347717 0.83978343]	[516.22369385 346.88574219 0.79576129]	[562.24176025 457.09463501 0.84352416]	[439.16342163 462.34338379 0.75734657]	[398.09606934 464.87243652 0.7188397 ]	[421.39086914 613.71826172 0.81793368]	[439.07650757 752.19470215 0.84805435]	[480.25213623 462.23876953 0.73264891]	[469.95449829 623.83361816 0.80754745]	[4.80303131e+02 7.95825745e+02 7.62324572e-01]	[387.89447021 200.60986328 0.83927697]	[416.10134888 195.62559509 0.90703273]	[369.98284912 192.78245544 0.69232994]	[431.51177979 177.62516785 0.74450469]	[4.82829620e+02 8.36841492e+02 7.64106989e-01]	[5.00768616e+02 8.31661133e+02 7.85691500e-01]	[4.75102539e+02 8.06098694e+02 6.03943169e-01]	[4.21324127e+02 7.95802612e+02 7.18038738e-01]	[4.10969513e+02 7.90598999e+02 7.25668550e-01]	[4.41845032e+02 7.64996338e+02 7.34607160e-01]
[400.78170776 216.00357056 0.92760301]	[413.55938721 257.02539062 0.90679091]	[344.26834106 272.40921021 0.80942547]	[316.06680298 380.18423462 0.90158904]	[292.92861938 490.52578735 0.82227296]	[480.12698364 244.21295166 0.82319993]	[518.69464111 354.47619629 0.82102722]	[562.24273682 459.69458008 0.87881678]	[439.15240479 464.90792847 0.73995394]	[398.08288574 467.43884277 0.70703304]	[421.40127563 616.25250244 0.82020164]	[439.10098267 749.77056885 0.85482317]	[480.23468018 462.37289429 0.72470742]	[469.9871521 626.51300049 0.79592502]	[4.80311371e+02 8.06113647e+02 7.64679730e-01]	[387.92404175 205.69580078 0.82402974]	[416.09060669 200.60939026 0.87602448]	[372.478302 192.87831116 0.63813061]	[431.51104736 185.26014709 0.76550186]	[4.82774292e+02 8.44532410e+02 7.68821657e-01]	[5.00770844e+02 8.34334839e+02 7.75082469e-01]	[4.77652222e+02 8.13775269e+02 5.82495928e-01]	[4.21348083e+02 7.93375793e+02 7.29275823e-01]	[4.10995544e+02 7.90598511e+02 7.30287254e-01]	[4.41883728e+02 7.62449646e+02 7.26818264e-01]
[400.80050659 216.12091064 0.91648692]	[413.57571411 257.15600586 0.897614 ]	[344.30426025 274.93164062 0.8175208 ]	[315.95855713 380.28057861 0.87853122]	[287.86016846 493.09915161 0.81115842]	[480.13616943 249.33517456 0.82658482]	[518.68493652 357.05285645 0.85327822]	[562.24267578 462.25357056 0.89484507]	[439.14627075 467.46780396 0.72795182]	[398.06713867 469.99880981 0.70104951]	[421.38604736 621.28936768 0.83436608]	[439.12664795 752.1864624 0.85499895]	[480.24560547 467.41485596 0.7128526 ]	[467.48416138 626.63317871 0.79766262]	[4.80298553e+02 8.08699524e+02 7.46305943e-01]	[390.43014526 208.26742554 0.82544255]	[416.15402222 203.19856262 0.87981009]	[374.9934082 192.98542786 0.60544372]	[434.05151367 190.31474304 0.78705633]	[4.80333954e+02 8.49657288e+02 7.70828843e-01]	[5.00714661e+02 8.44533325e+02 7.19725251e-01]	[4.77655975e+02 8.18932251e+02 5.31485558e-01]	[4.21299225e+02 7.95832397e+02 7.29341388e-01]	[4.10978394e+02 7.90624756e+02 7.28163362e-01]	[4.44301331e+02 7.62498840e+02 7.34099030e-01]
[400.83499146 218.6547699 0.8896485 ]	[413.59896851 259.70071411 0.86517072]	[344.33432007 275.1171875 0.82904518]	[313.50201416 382.82397461 0.84692574]	[282.75143433 495.618927 0.82010424]	[480.13317871 251.92565918 0.84489101]	[518.75653076 359.62930298 0.87723887]	[562.24261475 464.91790771 0.8598246 ]	[439.1534729 472.53872681 0.72545427]	[398.06427002 472.59558105 0.69689405]	[421.36654663 623.83563232 0.84221989]	[439.13302612 752.1776123 0.85390151]	[480.26269531 470.01168823 0.71064514]	[467.45614624 629.06396484 0.79205328]	[4.80291199e+02 8.11153320e+02 7.51476586e-01]	[387.95141602 210.89730835 0.84759808]	[418.55322266 205.78605652 0.88589126]	[372.55523682 198.05291748 0.57174206]	[436.56820679 190.39573669 0.78989828]	[4.80209961e+02 8.52202942e+02 7.76247501e-01]	[4.98248993e+02 8.47186035e+02 7.23996758e-01]	[4.77682831e+02 8.18929199e+02 5.53230762e-01]	[4.21360413e+02 7.93372742e+02 7.46594310e-01]	[4.13523468e+02 7.90602295e+02 7.52738893e-01]	[4.44307312e+02 7.62478455e+02 7.24106252e-01]
[400.83734131 223.67630005 0.8646394 ]	[416.02349854 264.73220825 0.84866697]	[344.32473755 277.5802002 0.83104515]	[313.40237427 382.79122925 0.83998871]	[277.68554688 498.14071655 0.8468067 ]	[480.14678955 254.41609192 0.86746228]	[518.74871826 359.68798828 0.8759554 ]	[562.20892334 467.48110962 0.8271085 ]	[439.11447144 472.59213257 0.7142446 ]	[398.02651978 475.13052368 0.69111151]	[421.34674072 626.5166626 0.84695721]	[439.1187439 752.27813721 0.83760756]	[480.23861694 472.53125 0.70053416]	[467.48779297 636.75720215 0.76190758]	[4.80304108e+02 8.11310364e+02 7.58396089e-01]	[390.44250488 213.37539673 0.87243235]	[416.1758728 210.79811096 0.89517641]	[375.02035522 200.58786011 0.60247791]	[436.55044556 192.87321472 0.79143924]	[4.77734467e+02 8.52241821e+02 7.70837605e-01]	[4.98148956e+02 8.49633545e+02 7.31030405e-01]	[4.80129028e+02 8.24064636e+02 5.79170048e-01]	[4.21254272e+02 7.93327637e+02 7.53864288e-01]	[4.10999817e+02 7.88227417e+02 7.48059571e-01]	[4.44317841e+02 7.65052612e+02 7.45691299e-01]
[400.8369751 223.67689514 0.86465198]	[416.02755737 264.73431396 0.84952235]	[344.32608032 277.57928467 0.83099639]	[313.402771 382.79025269 0.84002864]	[277.68902588 498.13156128 0.84443772]	[480.14959717 254.41983032 0.86859041]	[518.74884033 359.68899536 0.87578034]	[562.2086792 467.48434448 0.82666695]	[439.11605835 472.59457397 0.71459436]	[398.02798462 475.13183594 0.69158328]	[421.3458252 626.51763916 0.84710711]	[439.12020874 752.27148438 0.83951181]	[480.24035645 472.53347778 0.70096964]	[467.48739624 636.76165771 0.76227725]	[4.80307068e+02 8.11319275e+02 7.56592453e-01]	[390.44296265 213.3757019 0.87257838]	[416.17520142 210.79823303 0.89516848]	[375.02005005 200.58659363 0.60272425]	[436.55126953 192.87176514 0.7930032 ]	[4.77715149e+02 8.52242065e+02 7.64622748e-01]	[4.95684174e+02 8.49641602e+02 7.28324294e-01]	[4.80138336e+02 8.24071228e+02 5.77354729e-01]	[4.21271545e+02 7.93328003e+02 7.57024288e-01]	[4.11014648e+02 7.88228455e+02 7.51257300e-01]	[4.44318665e+02 7.65040344e+02 7.45152116e-01]
[400.86349487 226.31637573 0.86505115]	[416.09619141 267.35720825 0.86222267]	[346.81341553 277.64389038 0.82363063]	[310.89785767 385.31326294 0.81588101]	[277.52154541 495.64385986 0.8575564 ]	[480.18734741 254.56761169 0.88657367]	[518.7600708 362.19586182 0.85932618]	[559.79992676 469.95965576 0.82500356]	[439.15582275 477.64279175 0.74644768]	[398.03765869 477.6807251 0.71747291]	[421.30807495 626.62664795 0.85448229]	[439.09896851 752.21380615 0.84050578]	[480.29241943 475.15002441 0.71963888]	[467.49105835 639.3137207 0.77281022]	[4.80323273e+02 8.13832642e+02 7.38443971e-01]	[390.496521 213.48822021 0.89124119]	[418.58273315 213.29901123 0.91375661]	[375.07449341 200.6441803 0.60028309]	[436.62445068 192.9831543 0.82570851]	[4.77735229e+02 8.54813110e+02 7.24315763e-01]	[4.98169800e+02 8.52196106e+02 7.08880603e-01]	[4.80177399e+02 8.26607727e+02 5.67077518e-01]	[4.21290375e+02 7.93345581e+02 7.62898684e-01]	[4.11012970e+02 7.90593262e+02 7.47638881e-01]	[4.41905579e+02 7.64986694e+02 7.36525178e-01]
[400.87924194 231.33288574 0.88804585]	[416.13372803 272.38772583 0.89056456]	[346.81051636 280.11846924 0.81220955]	[308.37295532 385.40084839 0.80947351]	[275.00839233 493.12905884 0.84672183]	[480.19815063 257.04470825 0.88978559]	[518.72143555 362.25793457 0.84240508]	[559.79425049 472.53500366 0.81851995]	[439.2109375 480.2197876 0.77716941]	[398.0854187 480.24313354 0.73574221]	[421.2507019 626.59472656 0.86796385]	[439.0921936 752.1907959 0.84021342]	[480.32653809 480.18435669 0.74120009]	[469.97543335 641.79492188 0.79199892]	[4.80308624e+02 8.24052612e+02 7.45502591e-01]	[392.97463989 215.9261322 0.89744151]	[418.60775757 213.43348694 0.93374097]	[375.0880127 203.16853333 0.64538062]	[436.67324829 193.0324707 0.82781023]	[4.80194458e+02 8.57413269e+02 7.18265831e-01]	[4.98224457e+02 8.52337158e+02 7.15529799e-01]	[4.80178894e+02 8.31721436e+02 5.81136823e-01]	[4.21352844e+02 7.93357483e+02 7.54027128e-01]	[4.13495178e+02 7.90612183e+02 7.51947403e-01]	[4.41897064e+02 7.62519836e+02 7.22968042e-01]
[403.36889648 234.05662537 0.90841436]	[416.15127563 275.07461548 0.92940766]	[346.82608032 287.88839722 0.79089034]	[300.78427124 393.00704956 0.81258297]	[267.29586792 500.82421875 0.85419399]	[480.29315186 259.71237183 0.85804045]	[521.16369629 372.48864746 0.82436991]	[559.80615234 480.13504028 0.86105657]	[439.14978027 482.90036011 0.76347458]	[398.04101562 485.35928345 0.71807408]	[421.22961426 629.03186035 0.87406939]	[439.09710693 752.21417236 0.83932799]	[480.27502441 482.84741211 0.73584896]	[472.51473999 644.45489502 0.82629073]	[4.82796112e+02 8.34302185e+02 7.88440168e-01]	[393.05908203 221.13148499 0.84951037]	[418.64578247 216.13336182 0.9404912 ]	[375.11102295 210.89138794 0.68037152]	[436.62719727 198.12876892 0.79052019]	[4.85392731e+02 8.70231567e+02 7.33362675e-01]	[5.03328979e+02 8.65135132e+02 7.26901352e-01]	[4.80276917e+02 8.47170959e+02 6.60774171e-01]	[4.23875122e+02 7.95815613e+02 7.24524379e-01]	[4.13522003e+02 7.90660583e+02 7.40594029e-01]	[4.41877228e+02 7.62507629e+02 7.16568232e-01]
[403.36474609 236.45915222 0.90911478]	[418.56304932 277.47369385 0.93876487]	[346.88241577 290.40560913 0.79140931]	[300.71795654 395.53994751 0.84109902]	[264.70935059 500.87045288 0.85930353]	[480.32962036 262.23049927 0.84723443]	[521.16577148 374.98419189 0.83258528]	[559.80657959 480.18096924 0.86766672]	[439.17346191 485.42367554 0.75969142]	[398.02859497 485.43127441 0.7128768 ]	[421.22271729 629.13421631 0.86649346]	[439.09994507 752.22650146 0.83988595]	[480.30545044 485.39938354 0.73389602]	[472.51461792 646.9440918 0.82535255]	[4.82769897e+02 8.34358276e+02 7.93539464e-01]	[393.07278442 221.2066803 0.84401381]	[418.64849854 218.60519409 0.92518944]	[375.10964966 213.34103394 0.66561949]	[436.61694336 203.20454407 0.79496008]	[4.85347809e+02 8.70284302e+02 7.54694819e-01]	[5.03268341e+02 8.67628662e+02 7.49338508e-01]	[4.80259613e+02 8.49607117e+02 6.82551563e-01]	[4.23859985e+02 7.95839050e+02 7.16219842e-01]	[4.13507294e+02 7.90681274e+02 7.32978761e-01]	[4.41880402e+02 7.64978577e+02 7.30455041e-01]
[405.81796265 236.54676819 0.89565855]	[418.56900024 277.58233643 0.93844283]	[349.37380981 292.94592285 0.80022281]	[300.72390747 395.56958008 0.84065294]	[259.71356201 500.84082031 0.87417728]	[480.35897827 264.7975769 0.83661652]	[521.2097168 375.08029175 0.85790724]	[559.84350586 480.20291138 0.87595057]	[439.171875 487.93887329 0.75489223]	[398.03448486 487.93612671 0.70900333]	[421.22006226 631.60058594 0.86311364]	[439.12582397 752.20336914 0.85249823]	[480.31777954 487.9246521 0.72985125]	[472.52667236 647.07159424 0.81813407]	[4.82743317e+02 8.34373779e+02 7.79727340e-01]	[395.52337646 226.24203491 0.84545535]	[418.6756897 221.12368774 0.91065711]	[377.52514648 213.41777039 0.62315339]	[436.62576294 208.25961304 0.78897923]	[4.82919220e+02 8.72723572e+02 7.64433801e-01]	[5.00861603e+02 8.70106689e+02 7.63214946e-01]	[4.80238770e+02 8.49638794e+02 6.64308906e-01]	[4.23858917e+02 7.95814270e+02 7.29596019e-01]	[4.13529633e+02 7.90658386e+02 7.40740597e-01]	[4.41902344e+02 7.62508240e+02 7.25332201e-01]
[405.90127563 236.63156128 0.87163395]	[418.55502319 277.68707275 0.92453432]	[349.42373657 295.4548645 0.81544787]	[300.64227295 398.07196045 0.87520409]	[259.61508179 500.88284302 0.88573354]	[480.31793213 267.3508606 0.83814311]	[521.246521 377.51647949 0.87191236]	[562.23474121 480.28393555 0.88664752]	[439.12539673 487.99987793 0.7351315 ]	[395.63464355 487.98632812 0.69806892]	[421.21255493 634.18023682 0.85145015]	[439.12368774 752.16485596 0.85570568]	[480.26428223 487.99441528 0.71670628]	[470.00537109 647.11132812 0.81359875]	[4.82731750e+02 8.36891785e+02 7.80610919e-01]	[395.57617188 228.83836365 0.85932779]	[418.73498535 223.68023682 0.90450776]	[377.52633667 213.5506897 0.67380571]	[439.06237793 210.80888367 0.81968111]	[4.82905548e+02 8.72702637e+02 7.58079052e-01]	[5.00825409e+02 8.70112366e+02 7.48311818e-01]	[4.80190033e+02 8.49721191e+02 6.65528178e-01]	[4.23839691e+02 7.95823669e+02 7.19492555e-01]	[4.13501251e+02 7.90660767e+02 7.30036914e-01]	[4.41894531e+02 7.62442749e+02 7.16260910e-01]
[405.89987183 236.6318512 0.87170762]	[418.55282593 277.69433594 0.92365181]	[349.42041016 295.4588623 0.81567645]	[300.63909912 398.08377075 0.87741637]	[259.61557007 500.88278198 0.88551092]	[480.3215332 267.36148071 0.83868539]	[521.25189209 377.49728394 0.86945093]	[562.23809814 480.29391479 0.88642871]	[439.12963867 488.01046753 0.73580199]	[395.64038086 487.99676514 0.69874847]	[421.21777344 634.19232178 0.85011321]	[439.12319946 752.171875 0.85406119]	[480.26889038 490.4831543 0.71583486]	[470.00448608 647.12261963 0.81180209]	[4.82734009e+02 8.36888733e+02 7.78389871e-01]	[395.57519531 228.83938599 0.85929519]	[418.73419189 223.68070984 0.90431446]	[377.52593994 215.89961243 0.6730271 ]	[439.06417847 210.81141663 0.82028973]	[4.82911102e+02 8.72708862e+02 7.53487289e-01]	[5.00834229e+02 8.70119019e+02 7.46084750e-01]	[4.80197083e+02 8.49715698e+02 6.65031195e-01]	[4.23853943e+02 7.95803406e+02 7.25111485e-01]	[4.13516724e+02 7.90650635e+02 7.34289527e-01]	[4.41897217e+02 7.62456604e+02 7.15194285e-01]
[405.88345337 239.07281494 0.86180162]	[418.54541016 280.20123291 0.90313047]	[349.38778687 295.5925293 0.81970876]	[298.21179199 398.16775513 0.89316195]	[257.15270996 503.32421875 0.89602053]	[480.3132019 272.40686035 0.85486627]	[521.28741455 377.54000854 0.87951088]	[562.25354004 480.2857666 0.89084297]	[439.16494751 490.54727173 0.73972338]	[398.04855347 490.51699829 0.69889623]	[421.20632935 631.64624023 0.86070406]	[439.1348877 752.1729126 0.85700393]	[480.28955078 490.55722046 0.71643883]	[469.99499512 652.1673584 0.79362506]	[4.82707123e+02 8.41973999e+02 7.76753426e-01]	[395.57904053 231.34274292 0.87204754]	[418.72479248 226.23622131 0.8993479 ]	[377.54315186 215.98872375 0.67593783]	[439.07733154 210.86875916 0.83059245]	[4.82848267e+02 8.72762451e+02 7.78129101e-01]	[5.00787140e+02 8.70171875e+02 7.74623871e-01]	[4.80144958e+02 8.52186279e+02 6.62923217e-01]	[4.23853516e+02 7.95848877e+02 7.07246006e-01]	[4.13516266e+02 7.90676331e+02 7.20689774e-01]	[4.41891296e+02 7.62451904e+02 7.18474627e-01]
[408.38796997 239.19462585 0.83795768]	[418.5607605 282.70803833 0.89493203]	[349.37963867 298.01791382 0.82505524]	[298.18588257 398.18981934 0.90265548]	[257.11178589 503.34658813 0.89725894]	[480.31689453 272.49053955 0.86769462]	[521.31518555 377.59246826 0.88616294]	[562.27471924 480.36529541 0.89916313]	[439.16928101 493.06716919 0.73375714]	[398.0682373 490.55056763 0.69608176]	[421.24081421 634.24926758 0.84578085]	[439.14450073 752.21795654 0.85583073]	[480.28771973 493.07727051 0.71312457]	[470.03457642 657.25177002 0.78044581]	[4.80375519e+02 8.47103699e+02 7.96902657e-01]	[395.59387207 233.83137512 0.88731974]	[418.74703979 228.78561401 0.90368086]	[377.5322876 218.52838135 0.66940856]	[439.0887146 210.88587952 0.82999671]	[4.82931244e+02 8.75312988e+02 7.46186614e-01]	[5.00830444e+02 8.70321777e+02 7.82773852e-01]	[4.77711700e+02 8.52387268e+02 6.52870834e-01]	[4.23821594e+02 7.95869629e+02 6.99086964e-01]	[4.11012421e+02 7.90687439e+02 7.15173364e-01]	[4.41891174e+02 7.62502808e+02 7.26932704e-01]
[405.9006958 244.18449402 0.83629537]	[418.59423828 285.23626709 0.88901073]	[349.41748047 298.05172729 0.82709658]	[298.14102173 398.25045776 0.91520017]	[257.08947754 503.40002441 0.89477539]	[480.32699585 274.94677734 0.87705356]	[521.35119629 377.67028809 0.90172678]	[562.35510254 482.73977661 0.9058134 ]	[439.18313599 495.63626099 0.7437706 ]	[398.06948853 493.12258911 0.70126861]	[421.2371521 634.22509766 0.84919918]	[439.14224243 752.24066162 0.85319698]	[480.30963135 495.65908813 0.72140187]	[470.01803589 657.29650879 0.7832914 ]	[4.82724365e+02 8.49700684e+02 8.11969995e-01]	[395.57272339 233.91577148 0.90314829]	[418.75320435 231.30207825 0.9128108 ]	[377.5267334 218.62944031 0.6518271 ]	[439.10525513 213.34922791 0.84183717]	[4.85386780e+02 8.75380066e+02 7.26643324e-01]	[5.00865753e+02 8.72740723e+02 7.77911544e-01]	[4.77731750e+02 8.57468018e+02 6.29230857e-01]	[4.23817230e+02 7.95891968e+02 6.96599483e-01]	[4.11015656e+02 7.90704529e+02 7.13642478e-01]	[4.41894073e+02 7.64975952e+02 7.30126798e-01]
[405.88314819 246.78346252 0.83879679]	[418.6242981 287.80133057 0.89078486]	[349.42056274 298.11569214 0.82913911]	[298.11264038 400.671875 0.92084879]	[257.05578613 503.40802002 0.8908565 ]	[480.36810303 275.02481079 0.88319886]	[521.35247803 377.6585083 0.906587 ]	[562.37768555 482.76416016 0.90412116]	[439.20132446 498.14633179 0.75074947]	[398.09246826 495.64498901 0.7057023 ]	[421.29055786 636.76098633 0.84856391]	[439.14382935 752.21459961 0.85970283]	[480.32302856 498.17111206 0.72397262]	[470.04898071 662.34136963 0.80505121]	[4.82729187e+02 8.49694580e+02 8.05473387e-01]	[395.56893921 234.01669312 0.91843611]	[418.75396729 231.41130066 0.92383456]	[377.53076172 221.17605591 0.63450003]	[439.13101196 213.41217041 0.84952748]	[4.85389099e+02 8.77885803e+02 7.03237832e-01]	[5.03265533e+02 8.72799194e+02 7.62324989e-01]	[4.77734283e+02 8.57437927e+02 6.27029896e-01]	[4.23804413e+02 7.95874878e+02 7.04130769e-01]	[4.10989716e+02 7.90691528e+02 7.15253651e-01]	[4.41885315e+02 7.62509277e+02 7.45882630e-01]
[405.88742065 249.36637878 0.84835434]	[418.64840698 287.8600769 0.89609671]	[351.93817139 298.1579895 0.82854921]	[298.10733032 400.70578003 0.92423666]	[257.03591919 503.44924927 0.88663125]	[482.72772217 275.03924561 0.8879056 ]	[521.37554932 380.09320068 0.91014743]	[562.41552734 482.76901245 0.89894128]	[439.21505737 498.19015503 0.75405312]	[398.09353638 495.68774414 0.70490861]	[421.33612061 636.77301025 0.84679067]	[439.15762329 752.23278809 0.86070716]	[480.33740234 498.21987915 0.7247386 ]	[472.51672363 662.35314941 0.80238688]	[4.82736206e+02 8.52206787e+02 8.20847750e-01]	[395.56820679 236.41955566 0.91704351]	[418.76489258 233.86930847 0.94529152]	[377.55667114 223.72761536 0.65492231]	[439.14215088 213.44387817 0.85283536]	[4.85394714e+02 8.85567078e+02 7.00812221e-01]	[5.03292786e+02 8.75381470e+02 7.47030616e-01]	[4.80164062e+02 8.62506042e+02 6.44653857e-01]	[4.21351257e+02 7.95836243e+02 7.08745301e-01]	[4.10975464e+02 7.90666260e+02 7.07053840e-01]	[4.41895447e+02 7.64994690e+02 7.49727726e-01]
[408.42269897 251.87623596 0.84649736]	[418.68676758 290.40075684 0.9047448 ]	[352.00274658 298.20001221 0.83044541]	[298.12414551 400.71411133 0.92400366]	[257.04995728 503.48687744 0.8809219 ]	[482.78015137 277.48266602 0.89179236]	[521.40026855 380.17285156 0.91207647]	[562.40722656 482.87585449 0.89701372]	[439.24591064 500.72033691 0.77517438]	[398.13745117 498.25402832 0.72289336]	[423.79672241 639.30249023 0.83437771]	[439.14608765 752.25213623 0.85709286]	[480.35125732 500.75036621 0.73581874]	[472.54837036 664.9498291 0.81369019]	[4.82753021e+02 8.49799011e+02 8.25747252e-01]	[395.6159668 236.51304626 0.91331309]	[418.80447388 233.93743896 0.94868159]	[377.6137085 226.31666565 0.70048487]	[439.16937256 213.4654541 0.84947324]	[4.82852356e+02 8.88123718e+02 7.31843233e-01]	[5.00855774e+02 8.77933167e+02 7.41747260e-01]	[4.80245087e+02 8.57440735e+02 6.62683189e-01]	[4.23841858e+02 7.95829407e+02 7.10980594e-01]	[4.11025421e+02 7.90671814e+02 7.11746633e-01]	[4.41866364e+02 7.64991211e+02 7.59957731e-01]
[408.47268677 254.36251831 0.86216319]	[418.71063232 292.95892334 0.93142408]	[354.44268799 300.67520142 0.82436979]	[298.18255615 400.82830811 0.90252399]	[257.07730103 505.96325684 0.87186056]	[482.83233643 277.62127686 0.89387017]	[523.8013916 382.86148071 0.88168854]	[562.41589355 487.97177124 0.8623901 ]	[439.25216675 500.71401978 0.78475964]	[398.15087891 498.24172974 0.73185325]	[423.86483765 639.34362793 0.82839084]	[439.1618042 752.21618652 0.85504317]	[480.35400391 500.75769043 0.74214041]	[475.07522583 664.94342041 0.81490135]	[4.82729858e+02 8.52296082e+02 8.23350251e-01]	[398.02383423 236.65264893 0.90179038]	[421.14709473 234.05509949 0.94604242]	[377.64096069 228.83137512 0.72032547]	[439.21673584 213.49053955 0.88849127]	[4.82898163e+02 8.90692688e+02 7.50044346e-01]	[5.03302612e+02 8.83028870e+02 7.62027323e-01]	[4.80187073e+02 8.65074341e+02 6.56947017e-01]	[4.23881317e+02 7.93352356e+02 7.40163267e-01]	[4.13559509e+02 7.90619263e+02 7.39241481e-01]	[4.41891571e+02 7.62503662e+02 7.39218175e-01]
[410.99530029 254.38006592 0.86406386]	[418.72930908 293.00418091 0.9371742 ]	[354.47036743 300.69052124 0.82710952]	[298.22671509 400.8581543 0.87756383]	[257.13851929 506.01745605 0.85649365]	[482.8588562 277.66766357 0.88752598]	[523.80767822 385.39102173 0.87127596]	[562.40148926 493.09725952 0.84953338]	[439.23736572 500.7489624 0.78437424]	[398.13110352 500.71691895 0.73329538]	[423.88522339 641.81872559 0.83110785]	[439.16134644 752.25006104 0.85168147]	[480.34518433 500.77142334 0.73836362]	[475.06323242 664.98138428 0.8234024 ]	[4.82712982e+02 8.52269897e+02 8.27121973e-01]	[398.05841064 236.65756226 0.90479881]	[421.19546509 234.05763245 0.94843352]	[377.69259644 231.31359863 0.73366147]	[439.24551392 213.51231384 0.86611021]	[4.82877960e+02 8.90752747e+02 7.55611658e-01]	[5.03266510e+02 8.83090149e+02 7.53699481e-01]	[4.80200928e+02 8.62550781e+02 6.67036533e-01]	[4.23797089e+02 7.93375732e+02 7.38550365e-01]	[4.13499695e+02 7.90615479e+02 7.26444900e-01]	[4.41886963e+02 7.65003113e+02 7.42193878e-01]
[413.49917603 254.40951538 0.86810166]	[418.74847412 295.40237427 0.94166338]	[354.48880005 300.74008179 0.82445222]	[298.22897339 403.33770752 0.86242056]	[257.16464233 508.48690796 0.8497352 ]	[482.86810303 277.69891357 0.88330668]	[523.78845215 387.90805054 0.86450684]	[562.35418701 493.0880127 0.84351766]	[439.27099609 500.82440186 0.79493201]	[398.15820312 500.78775024 0.74782187]	[423.89910889 641.85546875 0.83162427]	[439.16464233 752.2376709 0.8524518 ]	[482.72491455 503.27844238 0.73985207]	[475.12405396 665.07049561 0.81957549]	[4.82716980e+02 8.52303040e+02 8.27626407e-01]	[398.09814453 236.68725586 0.90026069]	[421.23208618 236.41853333 0.94846421]	[377.71389771 228.81468201 0.73795617]	[439.27783203 213.54716492 0.87362045]	[4.82837250e+02 8.90802063e+02 7.47459412e-01]	[5.00806854e+02 8.85624878e+02 7.45442688e-01]	[4.80204437e+02 8.65060730e+02 6.76164329e-01]	[4.23827911e+02 7.93337891e+02 7.46324003e-01]	[4.13516541e+02 7.90591980e+02 7.34639585e-01]	[4.41892853e+02 7.64980530e+02 7.35836267e-01]
[413.55081177 254.4347229 0.88474691]	[418.76309204 295.43002319 0.94756186]	[354.51370239 300.775177 0.82189012]	[300.65493774 403.30303955 0.85594505]	[259.64276123 506.00241089 0.84637749]	[482.87359619 277.71289062 0.88225746]	[523.77862549 387.91830444 0.86216408]	[562.33874512 495.63446045 0.84638232]	[439.27432251 500.8352356 0.79507697]	[398.16329956 500.80471802 0.74956816]	[423.89337158 641.88879395 0.83461165]	[439.17132568 752.20635986 0.85841507]	[482.72653198 503.27639771 0.73941636]	[475.12869263 665.07385254 0.81989652]	[4.80382996e+02 8.52360718e+02 8.24599385e-01]	[398.15393066 239.05641174 0.90797049]	[421.27767944 236.48060608 0.95348752]	[380.08554077 228.78392029 0.74599564]	[439.29736328 216.00482178 0.86683071]	[4.82853729e+02 8.93240845e+02 7.54539073e-01]	[5.00816040e+02 8.88129272e+02 7.63772249e-01]	[4.80172424e+02 8.67600769e+02 6.86973810e-01]	[4.23801880e+02 7.93351746e+02 7.46476829e-01]	[4.11019226e+02 7.88231018e+02 7.30956197e-01]	[4.41896942e+02 7.62502625e+02 7.35020518e-01]
[413.58917236 254.44918823 0.89156353]	[418.79040527 295.42449951 0.94669092]	[354.5324707 300.76394653 0.82643288]	[300.75784302 403.32000732 0.83413386]	[262.16217041 511.04074097 0.82175738]	[482.91702271 277.70950317 0.87909979]	[523.75891113 387.93133545 0.85790932]	[562.31842041 495.65402222 0.84891355]	[439.2824707 503.30267334 0.78990507]	[398.16253662 500.86602783 0.74867547]	[423.89468384 641.89782715 0.83704591]	[439.1529541 752.21032715 0.85478276]	[482.73672485 503.34082031 0.73960745]	[475.13088989 667.45471191 0.82082993]	[4.80381348e+02 8.52375793e+02 8.20660770e-01]	[398.19049072 239.07460022 0.90860868]	[421.30633545 236.50419617 0.95332646]	[380.12832642 228.80070496 0.74998063]	[441.66229248 216.05918884 0.86146808]	[4.82853943e+02 8.93284180e+02 7.63176143e-01]	[5.00805969e+02 8.88194275e+02 7.73502231e-01]	[4.80172363e+02 8.67619019e+02 6.84870780e-01]	[4.23849518e+02 7.93325439e+02 7.54265964e-01]	[4.13519043e+02 7.88224548e+02 7.37702966e-01]	[4.41871765e+02 7.62506836e+02 7.41097093e-01]
[413.59735107 254.46589661 0.89560485]	[421.13946533 295.42938232 0.94534528]	[354.56054688 300.75466919 0.83009845]	[303.20999146 403.28393555 0.8339718 ]	[264.75201416 513.58856201 0.81351405]	[482.9526062 277.71517944 0.8735798 ]	[521.42047119 387.89266968 0.85958892]	[562.30670166 498.14239502 0.85518181]	[439.28973389 500.86853027 0.7902292 ]	[398.1907959 500.83016968 0.74980831]	[426.34854126 641.88214111 0.83357048]	[439.1567688 752.19219971 0.85956073]	[482.72879028 503.30252075 0.74011767]	[475.08535767 667.4543457 0.82006466]	[4.80365540e+02 8.52357605e+02 8.24194312e-01]	[398.19726562 239.0655365 0.913185 ]	[421.33236694 236.52426147 0.95334542]	[380.14059448 228.79441833 0.74744594]	[441.73330688 216.09877014 0.87177694]	[4.82747284e+02 8.93289551e+02 7.78652668e-01]	[5.00732758e+02 8.88215393e+02 7.74369478e-01]	[4.80191681e+02 8.67578308e+02 6.91027224e-01]	[4.23847321e+02 7.93332581e+02 7.46300578e-01]	[4.13528107e+02 7.88228271e+02 7.30734825e-01]	[4.41851837e+02 7.62472168e+02 7.34197915e-01]
[413.59490967 254.46592712 0.8954156 ]	[421.14202881 295.42977905 0.94517303]	[354.55932617 300.7588501 0.82960159]	[303.20968628 403.28201294 0.8342008 ]	[264.75469971 513.58673096 0.81315488]	[482.95855713 277.712677 0.87273562]	[521.41900635 387.89398193 0.85917962]	[562.30090332 498.13482666 0.85263544]	[439.29190063 500.86193848 0.79149604]	[398.19512939 500.82226562 0.74994284]	[426.34524536 641.90179443 0.836115 ]	[439.16082764 752.18005371 0.86199898]	[482.73086548 503.29812622 0.74107057]	[475.08792114 667.47296143 0.82054734]	[4.80364929e+02 8.52351624e+02 8.23592782e-01]	[398.19647217 239.0657196 0.91269791]	[421.33032227 236.52600098 0.95306784]	[380.14242554 228.79954529 0.74565035]	[441.73654175 216.109375 0.86972183]	[4.82747284e+02 8.93271973e+02 7.81062186e-01]	[5.00733887e+02 8.88196167e+02 7.75167823e-01]	[4.80194672e+02 8.65134705e+02 6.88445449e-01]	[4.23846924e+02 7.93324951e+02 7.45064020e-01]	[4.13532288e+02 7.88223633e+02 7.30244517e-01]	[4.41851807e+02 7.62446411e+02 7.30635881e-01]
[416.04486084 254.46829224 0.89812994]	[421.16693115 295.40985107 0.94125235]	[354.56881714 300.71606445 0.83494842]	[303.2298584 403.30908203 0.82679278]	[267.3414917 513.62841797 0.81601822]	[485.36895752 277.71450806 0.86571229]	[521.41986084 387.88345337 0.85804194]	[562.30725098 498.21255493 0.86847645]	[439.31863403 500.86843872 0.78878343]	[398.21856689 500.82147217 0.75007004]	[426.3692627 641.92181396 0.83792269]	[439.16320801 752.19921875 0.86217976]	[482.75640869 503.30236816 0.74153787]	[475.10028076 667.44830322 0.82247764]	[4.80374115e+02 8.52335815e+02 8.25133085e-01]	[398.23425293 239.07719421 0.91138536]	[421.36935425 236.54426575 0.94229549]	[380.16949463 228.81559753 0.75092542]	[441.80667114 216.12501526 0.86909968]	[4.80342651e+02 8.93275146e+02 7.79074371e-01]	[5.00715759e+02 8.88199463e+02 7.68062353e-01]	[4.80213898e+02 8.65111328e+02 6.88446045e-01]	[4.23822479e+02 7.93317322e+02 7.51924872e-01]	[4.13518768e+02 7.88215332e+02 7.30031848e-01]	[4.41852020e+02 7.62469910e+02 7.36251116e-01]
[416.0697937 254.48591614 0.90606898]	[421.18612671 295.40963745 0.93974781]	[354.57476807 300.699646 0.83748353]	[303.27127075 403.29592896 0.82949597]	[269.8550415 513.59844971 0.8172704 ]	[485.3918457 280.09564209 0.85808873]	[523.75372314 387.89318848 0.85718614]	[562.30279541 498.18280029 0.85984141]	[439.32855225 500.87045288 0.78948724]	[398.22393799 500.82675171 0.75257802]	[426.39892578 641.93688965 0.83798808]	[439.15301514 752.20721436 0.85770565]	[482.76928711 503.29949951 0.74417925]	[475.12179565 667.51782227 0.82052708]	[4.82710052e+02 8.52387573e+02 8.22721958e-01]	[398.26690674 239.08296204 0.91016978]	[423.77224731 236.57597351 0.93147326]	[380.2170105 228.84170532 0.74451768]	[441.84658813 218.57847595 0.84152251]	[4.82800140e+02 8.93264832e+02 7.72842944e-01]	[5.00776611e+02 8.88189087e+02 7.82453299e-01]	[4.80212128e+02 8.67628418e+02 7.00696707e-01]	[4.23844238e+02 7.93317139e+02 7.47880638e-01]	[4.13538025e+02 7.88220032e+02 7.32050359e-01]	[4.41857544e+02 7.62469727e+02 7.44050980e-01]
[416.0954895 254.49597168 0.91138887]	[421.2008667 295.42425537 0.93951583]	[354.58761597 300.70874023 0.83807141]	[303.30038452 403.3409729 0.8208071 ]	[269.90368652 516.11791992 0.82373738]	[485.40414429 280.11520386 0.85362846]	[523.76617432 387.87246704 0.86227912]	[562.30651855 498.22836304 0.86466444]	[439.31692505 503.28723145 0.79128891]	[398.22827148 500.84463501 0.7543124 ]	[426.37921143 641.9206543 0.83617115]	[439.15982056 752.23413086 0.85508382]	[482.74160767 503.31118774 0.74451101]	[475.14553833 667.52301025 0.8240912 ]	[4.82728699e+02 8.52392029e+02 8.29955995e-01]	[400.64279175 239.10739136 0.90925586]	[423.79556274 236.59284973 0.92420721]	[380.24530029 231.31135559 0.74520105]	[441.86444092 218.61349487 0.83811957]	[4.82842651e+02 8.93234131e+02 7.85231709e-01]	[5.00821167e+02 8.88148621e+02 7.85263598e-01]	[4.80220398e+02 8.67654114e+02 7.19283223e-01]	[4.23816956e+02 7.93317139e+02 7.44868100e-01]	[4.13510681e+02 7.88218201e+02 7.28519797e-01]	[4.41867950e+02 7.62504456e+02 7.46286035e-01]
[416.16641235 254.4960022 0.91723168]	[421.21112061 295.43447876 0.94036782]	[354.59466553 300.73175049 0.8364501 ]	[305.80844116 403.32824707 0.82477236]	[272.39367676 513.58416748 0.82432359]	[485.44110107 280.12158203 0.84795749]	[523.77398682 387.86682129 0.86644411]	[562.32519531 500.68511963 0.87458146]	[441.66491699 503.29333496 0.79049504]	[398.24389648 500.84353638 0.75404721]	[426.36532593 641.9161377 0.83998895]	[439.15582275 752.24328613 0.85457587]	[482.76528931 503.3190918 0.7434302 ]	[475.15008545 667.50524902 0.8251794 ]	[4.82723877e+02 8.54795166e+02 8.28605294e-01]	[400.70965576 239.12373352 0.90884691]	[423.88482666 236.58483887 0.91436523]	[380.27545166 231.34492493 0.76586962]	[441.92330933 218.54296875 0.83475995]	[4.82841797e+02 8.93273499e+02 7.83223271e-01]	[5.00815277e+02 8.88181580e+02 7.85820603e-01]	[4.80218964e+02 8.67662231e+02 7.15908289e-01]	[4.23822418e+02 7.93289490e+02 7.53765583e-01]	[4.13521881e+02 7.88203613e+02 7.33431578e-01]	[4.41868927e+02 7.62518188e+02 7.50376225e-01]
[416.17214966 254.50102234 0.91579902]	[421.23809814 295.44467163 0.93877584]	[356.97943115 300.72280884 0.83825147]	[308.36700439 403.31100464 0.82572585]	[272.40289307 511.0302124 0.82168281]	[487.91467285 280.14764404 0.83709455]	[523.82098389 390.44271851 0.85391724]	[562.32952881 500.70523071 0.87993944]	[441.66085815 503.29351807 0.78770393]	[398.2355957 500.84100342 0.75258636]	[426.34967041 641.9128418 0.842031 ]	[439.13989258 752.22467041 0.85624164]	[482.76776123 503.32174683 0.74321663]	[475.15151978 667.52575684 0.82465911]	[4.82729950e+02 8.54791382e+02 8.32225680e-01]	[400.70831299 239.1197052 0.90878671]	[423.90740967 236.57633972 0.91028398]	[380.27993774 231.33773804 0.75674695]	[444.35070801 216.09034729 0.84564441]	[4.82809631e+02 8.93275085e+02 7.90292084e-01]	[5.00790375e+02 8.88196289e+02 7.89399326e-01]	[4.80240540e+02 8.67654419e+02 7.24746943e-01]	[4.23831116e+02 7.93287964e+02 7.49805093e-01]	[4.13512024e+02 7.88200562e+02 7.29837775e-01]	[4.41850220e+02 7.62496521e+02 7.53343582e-01]
[418.58459473 254.52310181 0.92508984]	[421.25390625 295.41677856 0.93147528]	[356.99685669 300.70349121 0.84392762]	[310.8840332 403.28497314 0.8318817 ]	[274.87097168 508.46713257 0.84319454]	[487.93469238 280.10852051 0.84112638]	[523.784729 387.9069519 0.86356151]	[562.30859375 498.25878906 0.86781853]	[441.67330933 500.8460083 0.78847533]	[398.2515564 500.77554321 0.74799502]	[423.90194702 639.35083008 0.82688683]	[439.14498901 752.24523926 0.85639518]	[482.78396606 503.28775024 0.74032021]	[475.15646362 665.06311035 0.8271296 ]	[4.82759064e+02 8.54792603e+02 8.29026699e-01]	[400.75137329 239.14759827 0.90221614]	[426.37994385 236.60057068 0.89806896]	[380.30606079 231.31103516 0.75257885]	[444.38131714 216.08508301 0.84188879]	[4.82810883e+02 8.90821716e+02 7.85709143e-01]	[5.00799622e+02 8.88118469e+02 7.89225936e-01]	[4.80288727e+02 8.67661316e+02 7.30990887e-01]	[4.23800537e+02 7.93298767e+02 7.48559535e-01]	[4.13500244e+02 7.88210571e+02 7.27937937e-01]	[4.41847260e+02 7.64968445e+02 7.58965135e-01]
[418.58868408 254.51901245 0.92719585]	[421.27001953 293.01055908 0.92383981]	[357.02697754 298.24871826 0.85218745]	[310.9105835 400.85986328 0.84011859]	[274.91729736 505.99923706 0.86014432]	[487.9390564 277.71569824 0.8439433 ]	[523.78674316 385.39660645 0.86575973]	[562.32019043 498.23666382 0.86752313]	[439.32080078 500.81417847 0.78657037]	[398.23294067 500.75750732 0.74477351]	[423.89785767 639.31396484 0.82722759]	[439.15447998 752.23565674 0.86355811]	[482.75985718 500.85009766 0.74017042]	[475.13763428 664.97186279 0.82134652]	[4.82767242e+02 8.52219666e+02 8.29123378e-01]	[400.74795532 239.14912415 0.90592903]	[426.37109375 236.58796692 0.90318036]	[380.31845093 231.30859375 0.74877203]	[444.36264038 216.04907227 0.85774708]	[4.82856079e+02 8.90778320e+02 7.55965710e-01]	[5.00840912e+02 8.85602539e+02 7.50383973e-01]	[4.80262360e+02 8.62508545e+02 6.88032508e-01]	[4.21345612e+02 7.93306824e+02 7.40284264e-01]	[4.11000763e+02 7.88204163e+02 7.19890475e-01]	[4.41848907e+02 7.64974243e+02 7.64074922e-01]
[418.57073975 254.49127197 0.91991746]	[421.28955078 292.98452759 0.91802704]	[357.04043579 298.23098755 0.85377979]	[310.9163208 400.76208496 0.85888028]	[274.953125 505.92752075 0.87186754]	[487.99746704 277.68914795 0.84211516]	[523.76464844 385.36709595 0.86131829]	[562.32214355 498.15533447 0.85636157]	[439.30828857 500.80761719 0.78506923]	[398.21673584 500.73684692 0.73772073]	[423.89147949 639.32714844 0.83266097]	[439.15594482 752.22357178 0.86454004]	[482.73373413 500.85507202 0.74233818]	[475.09100342 665.0411377 0.8168996 ]	[4.82749664e+02 8.49781982e+02 8.38368535e-01]	[400.71954346 239.09394836 0.91579634]	[426.36398315 236.53211975 0.90720052]	[380.28625488 228.84870911 0.7390027 ]	[444.39074707 215.99812317 0.84966397]	[4.82798828e+02 8.90656067e+02 7.49085784e-01]	[5.00811066e+02 8.80529907e+02 7.37457633e-01]	[4.80297302e+02 8.57411072e+02 6.95826828e-01]	[4.21319885e+02 7.93297424e+02 7.41228044e-01]	[4.10973816e+02 7.88191650e+02 7.17459381e-01]	[4.41853638e+02 7.64964783e+02 7.55004108e-01]
[418.57125854 254.49113464 0.91987801]	[421.28982544 292.984375 0.91802043]	[357.04144287 298.22897339 0.85412163]	[310.91818237 400.76104736 0.85936493]	[274.95407104 505.92669678 0.8742615 ]	[487.99435425 277.69171143 0.84169781]	[523.77880859 385.37890625 0.86190081]	[562.32788086 498.17202759 0.86126232]	[439.30947876 500.81387329 0.78437531]	[398.21566772 500.74343872 0.73794085]	[423.88537598 639.33746338 0.83409703]	[439.1550293 752.20336914 0.86537236]	[482.73721313 500.86303711 0.74161392]	[475.0925293 665.0581665 0.81616271]	[4.82757355e+02 8.49769165e+02 8.40220213e-01]	[400.72125244 239.0954895 0.91529381]	[426.3664856 236.53398132 0.90648371]	[380.28338623 228.84509277 0.73975313]	[444.39526367 215.99150085 0.84907061]	[4.82793915e+02 8.90646851e+02 7.47881293e-01]	[5.00810547e+02 8.80523499e+02 7.35531986e-01]	[4.80309845e+02 8.57380066e+02 6.98951662e-01]	[4.21328888e+02 7.93281433e+02 7.41246164e-01]	[4.10982452e+02 7.88178650e+02 7.15776086e-01]	[4.41850769e+02 7.62502014e+02 7.53832519e-01]
[418.58590698 254.38844299 0.9174999 ]	[421.25192261 292.87213135 0.90123445]	[357.01272583 298.17547607 0.85357058]	[310.90640259 400.68408203 0.85842466]	[275.01376343 505.8706665 0.87926251]	[487.91769409 277.58325195 0.8611663 ]	[521.40350342 382.81106567 0.88129121]	[562.30236816 498.1534729 0.85422397]	[439.28692627 500.70349121 0.7793597 ]	[398.19107056 498.2043457 0.72838843]	[423.88699341 639.29840088 0.83020091]	[439.14941406 752.17626953 0.8725301 ]	[480.36886597 500.75805664 0.74418169]	[475.07901001 664.93206787 0.8129279 ]	[4.82782867e+02 8.49746399e+02 8.34059119e-01]	[400.73846436 236.66082764 0.92703414]	[426.36129761 236.45159912 0.91092271]	[380.31341553 228.82489014 0.75133431]	[444.35821533 215.93119812 0.8417744 ]	[4.82783997e+02 8.90637817e+02 7.67557144e-01]	[5.00833282e+02 8.80525696e+02 7.52835333e-01]	[4.80348267e+02 8.54928406e+02 6.91638827e-01]	[4.23803925e+02 7.93289612e+02 7.40443170e-01]	[4.11027374e+02 7.88190674e+02 7.20747709e-01]	[441.83401489 762.45935059 0.76249033]
[418.63137817 251.96583557 0.91530931]	[421.2383728 287.85360718 0.89043629]	[357.01541138 298.11791992 0.85787511]	[310.91769409 398.18771362 0.86338764]	[275.02456665 503.38336182 0.89953607]	[485.46902466 275.09899902 0.86760825]	[521.34881592 380.31011963 0.89188486]	[562.26751709 495.6333313 0.83643675]	[439.28979492 498.20199585 0.76567221]	[398.18664551 495.67379761 0.71374822]	[423.87219238 639.26544189 0.82813466]	[439.1569519 752.16595459 0.87359363]	[482.71209717 498.23718262 0.73568547]	[472.56582642 662.4119873 0.80461752]	[4.82764557e+02 8.49663879e+02 8.22496414e-01]	[400.75765991 236.59536743 0.93184215]	[426.42773438 234.01295471 0.90098369]	[380.31951904 226.29699707 0.74044693]	[444.42269897 213.37757874 0.81868494]	[4.82786041e+02 8.88127563e+02 7.53318250e-01]	[5.00809692e+02 8.77927185e+02 7.51507521e-01]	[4.80317047e+02 8.54830017e+02 6.88179970e-01]	[4.23793671e+02 7.93293823e+02 7.40880370e-01]	[4.11027771e+02 7.88192993e+02 7.18716145e-01]	[4.41837677e+02 7.62463013e+02 7.48228073e-01]
[418.74343872 244.25587463 0.88404405]	[421.28302002 280.14035034 0.9193216 ]	[357.09570312 295.51275635 0.85867065]	[310.9256897 392.96875 0.81250411]	[274.99865723 500.75775146 0.89411247]	[485.45544434 272.43014526 0.832192 ]	[521.16271973 377.64544678 0.87397861]	[557.18884277 487.94396973 0.7940585 ]	[441.66854858 493.0715332 0.74617511]	[398.2348938 490.50735474 0.70586395]	[426.45162964 631.67791748 0.82013136]	[439.16519165 749.77966309 0.8694824 ]	[482.75820923 493.10623169 0.70836419]	[470.05203247 654.73175049 0.78645277]	[4.80383057e+02 8.41994202e+02 7.78316975e-01]	[400.86639404 233.92584229 0.90010822]	[428.98614502 231.31385803 0.86476147]	[382.82699585 218.62850952 0.66105676]	[446.8760376 210.82695007 0.77881008]	[4.82854614e+02 8.77924255e+02 6.96472585e-01]	[5.00782593e+02 8.72790222e+02 7.25798488e-01]	[4.80198730e+02 8.49763306e+02 6.69711173e-01]	[4.23804108e+02 7.90858582e+02 7.49613464e-01]	[4.13514130e+02 7.88128296e+02 7.30949879e-01]	[4.41858032e+02 7.62494873e+02 7.49919057e-01]
[418.74432373 244.25697327 0.88390279]	[421.28427124 280.14401245 0.91887492]	[357.09542847 295.51626587 0.85886383]	[310.92434692 392.9732666 0.81270945]	[275.00735474 500.76391602 0.89493954]	[485.45983887 272.43493652 0.83228481]	[521.16674805 377.64886475 0.8751483 ]	[557.19146729 487.96533203 0.79278445]	[441.67327881 493.07983398 0.74707317]	[398.23782349 490.51193237 0.70644122]	[426.44857788 631.68078613 0.8200016 ]	[439.16317749 752.16680908 0.86514306]	[482.76394653 493.11743164 0.70913714]	[472.51574707 654.72546387 0.78668058]	[4.80382874e+02 8.41990417e+02 7.75964618e-01]	[400.86627197 233.92707825 0.90043461]	[428.98794556 231.31402588 0.86452758]	[382.82043457 218.62698364 0.6693213 ]	[446.87310791 210.82600403 0.77904004]	[4.82877380e+02 8.77947205e+02 6.94765031e-01]	[5.00793518e+02 8.72799377e+02 7.26655126e-01]	[4.80191650e+02 8.49758057e+02 6.65426254e-01]	[4.23814117e+02 7.90839417e+02 7.54348636e-01]	[4.13516632e+02 7.88113403e+02 7.33939886e-01]	[4.41860931e+02 7.62504822e+02 7.48924553e-01]
[421.15750122 241.63261414 0.89720905]	[421.35586548 277.57476807 0.93666977]	[357.15332031 290.43649292 0.84101057]	[313.3944397 385.30883789 0.81991094]	[274.99517822 495.65826416 0.86275828]	[487.94311523 267.30657959 0.80625546]	[518.79541016 377.53530884 0.85005474]	[554.63146973 485.40222168 0.79122537]	[441.69195557 485.4256897 0.75824577]	[398.23834229 485.3807373 0.72675914]	[428.96566772 629.16271973 0.82215202]	[439.16827393 749.72680664 0.87523168]	[482.80368042 485.41094971 0.71416825]	[475.0725708 652.11761475 0.79261017]	[4.80372864e+02 8.34294678e+02 8.14870179e-01]	[403.33877563 231.44909668 0.8684805 ]	[434.03265381 228.79612732 0.85847259]	[385.35214233 216.07507324 0.66596788]	[446.92840576 210.82521057 0.79301083]	[4.82767120e+02 8.72910034e+02 7.36144304e-01]	[5.00727905e+02 8.70268860e+02 7.28793681e-01]	[4.80233917e+02 8.47072144e+02 6.86853826e-01]	[4.23881714e+02 7.90851685e+02 7.51815557e-01]	[4.13580597e+02 7.88121948e+02 7.38343954e-01]	[4.41840179e+02 7.59924194e+02 7.42709041e-01]
[421.21881104 236.66395569 0.91975909]	[421.35696411 275.09689331 0.93121427]	[357.14135742 285.31369019 0.82840943]	[310.93453979 382.74780273 0.83861947]	[274.95040894 487.98687744 0.85227937]	[487.99414062 262.16885376 0.81311268]	[518.73150635 372.50979614 0.80979234]	[549.57098389 482.86431885 0.82268238]	[441.69985962 485.36257935 0.76195365]	[398.22427368 482.90679932 0.73369789]	[428.90405273 629.07281494 0.82475489]	[439.16772461 749.77764893 0.85673159]	[482.82562256 482.91152954 0.71745515]	[475.13064575 647.15771484 0.80930519]	[4.82710876e+02 8.34322632e+02 8.02504361e-01]	[405.88565063 228.79483032 0.82670099]	[436.59545898 226.21815491 0.87501639]	[390.49526978 213.44247437 0.6652199 ]	[451.99304199 210.79278564 0.77190447]	[4.82800781e+02 8.72705811e+02 7.42322326e-01]	[5.00759613e+02 8.67710571e+02 7.28736877e-01]	[4.80211670e+02 8.47125122e+02 6.74378753e-01]	[4.23897766e+02 7.90790039e+02 7.68202245e-01]	[4.16052734e+02 7.88099182e+02 7.54999518e-01]	[4.41883026e+02 7.62441467e+02 7.34974146e-01]
[421.36462402 236.48660278 0.92982233]	[421.35476685 274.99612427 0.92600882]	[357.14373779 282.75994873 0.83825141]	[305.84411621 380.24490356 0.84578735]	[274.95870972 482.91784668 0.88799381]	[488.00881958 259.59649658 0.82915038]	[518.69848633 367.40686035 0.80127913]	[546.97601318 480.27392578 0.86299574]	[441.70413208 482.90438843 0.7583372 ]	[398.21792603 482.8611145 0.7286523 ]	[428.93902588 626.48162842 0.83987439]	[439.15386963 749.7755127 0.86241895]	[482.83639526 482.89794922 0.71153629]	[475.1428833 647.08123779 0.8178255 ]	[4.82714813e+02 8.31805847e+02 8.02831173e-01]	[410.95205688 223.65884399 0.83061695]	[439.07659912 218.62535095 0.910703 ]	[393.04666138 210.91838074 0.69906497]	[454.6031189 203.19236755 0.72795594]	[4.82802246e+02 8.70145935e+02 6.88250422e-01]	[5.00745361e+02 8.65066040e+02 6.74237609e-01]	[4.80194458e+02 8.44551575e+02 6.49891615e-01]	[4.26390930e+02 7.90761963e+02 7.84926653e-01]	[4.16085236e+02 7.88084045e+02 7.76413381e-01]	[4.41873962e+02 7.62436829e+02 7.48393893e-01]
[421.36001587 236.48635864 0.93074793]	[421.35366821 274.99679565 0.92640078]	[357.14221191 282.76159668 0.83748919]	[308.31991577 380.21520996 0.84820861]	[274.96072388 482.91308594 0.8885358 ]	[488.00402832 259.59674072 0.82962513]	[518.69927979 367.40621948 0.8012116 ]	[546.97485352 480.26724243 0.8632673 ]	[441.70181274 482.90353394 0.75840652]	[398.21405029 482.86090088 0.72855282]	[428.94042969 626.4753418 0.84050536]	[439.15359497 749.77685547 0.86274683]	[482.83453369 482.89703369 0.71161664]	[475.15188599 647.07568359 0.81978011]	[4.82716309e+02 8.31801147e+02 8.02209198e-01]	[410.9513855 221.21330261 0.83078355]	[439.07513428 218.62968445 0.90944052]	[393.04806519 210.91389465 0.69764602]	[454.60723877 203.20465088 0.72964877]	[4.82804565e+02 8.70139648e+02 6.89089775e-01]	[5.00745087e+02 8.65059204e+02 6.74092650e-01]	[4.80197235e+02 8.44546936e+02 6.49302065e-01]	[4.26385956e+02 7.90764709e+02 7.84221768e-01]	[4.16080444e+02 7.88083252e+02 7.76050448e-01]	[4.41872925e+02 7.62438599e+02 7.48210430e-01]
[428.91052246 228.8407135 0.84924513]	[423.78295898 259.71844482 0.87252253]	[357.21511841 275.02172852 0.85456324]	[305.81356812 364.82223511 0.80598593]	[272.34951782 470.04544067 0.812644 ]	[490.55432129 254.37728882 0.81989735]	[518.67816162 359.65725708 0.85514551]	[544.54962158 475.17306519 0.84633321]	[439.31652832 477.62591553 0.73807329]	[398.21578979 475.12051392 0.70339656]	[426.41467285 621.32409668 0.82397723]	[439.09960938 749.75793457 0.86811143]	[482.74093628 477.64199829 0.70014721]	[472.56295776 639.2744751 0.78077257]	[4.80336823e+02 8.26598511e+02 7.83670366e-01]	[416.08023071 213.53260803 0.90968966]	[441.69393921 213.31137085 0.94666857]	[398.06259155 198.11994934 0.68177235]	[459.76599121 192.92997742 0.84047961]	[4.82753906e+02 8.59952881e+02 7.14569211e-01]	[5.00708893e+02 8.52374817e+02 7.24075317e-01]	[4.80160522e+02 8.31819092e+02 6.36465311e-01]	[426.41479492 790.76538086 0.79343289]	[4.16101532e+02 7.88092957e+02 7.86207080e-01]	[4.41821716e+02 7.59903564e+02 7.55459130e-01]
[431.53652954 221.19515991 0.83997595]	[423.82653809 257.12985229 0.90391022]	[359.61288452 269.90606689 0.82771641]	[305.79379272 362.20306396 0.82851195]	[269.89831543 464.96099854 0.82487458]	[493.06890869 249.35186768 0.79771775]	[518.71820068 357.16534424 0.86232501]	[546.925354 472.55148315 0.82657403]	[441.67120361 475.14242554 0.73494422]	[398.23202515 475.09521484 0.69690442]	[423.87387085 621.33734131 0.83022463]	[439.08850098 749.73895264 0.86142725]	[482.77716064 475.15930176 0.7009815 ]	[472.58688354 636.75946045 0.77791482]	[4.80377319e+02 8.16344299e+02 7.62147427e-01]	[418.59661865 213.33209229 0.90898359]	[441.79370117 210.77787781 0.91058201]	[398.17623901 195.460495 0.77717513]	[459.77255249 192.86387634 0.80791414]	[4.80273834e+02 8.52291138e+02 7.23422110e-01]	[4.98157806e+02 8.49721069e+02 7.13456869e-01]	[4.80212738e+02 8.29078613e+02 6.36391282e-01]	[426.3855896 790.70928955 0.80954862]	[416.09381104 788.05224609 0.79215199]	[4.41865692e+02 7.59902283e+02 7.44062722e-01]
[434.03341675 218.61434937 0.86114526]	[423.86080933 257.00305176 0.90960479]	[359.64559937 264.78924561 0.81943709]	[303.23382568 359.76150513 0.84880078]	[269.87368774 462.3807373 0.84605598]	[495.58670044 244.24407959 0.79726112]	[518.67614746 357.04434204 0.8328563 ]	[544.54437256 467.49099731 0.83006024]	[441.69210815 472.52139282 0.72300225]	[398.24111938 469.96383667 0.69026577]	[423.84637451 618.84338379 0.83087903]	[439.08200073 749.66259766 0.87106264]	[482.80871582 472.56793213 0.68472946]	[472.53689575 626.61199951 0.80672574]	[4.80376068e+02 8.16373108e+02 7.77636230e-01]	[418.63214111 210.81698608 0.89016372]	[441.84750366 205.76869202 0.89571297]	[398.23147583 192.9853363 0.78150588]	[459.79711914 192.82461548 0.76393378]	[4.80351837e+02 8.52317017e+02 7.15507150e-01]	[4.98244629e+02 8.49706299e+02 7.24666893e-01]	[4.80231079e+02 8.29086914e+02 6.58934951e-01]	[426.42175293 790.72033691 0.80816245]	[416.09402466 788.05401611 0.7933594 ]	[4.41860565e+02 7.54842224e+02 7.40942955e-01]
[431.55895996 216.08035278 0.88825697]	[423.85467529 254.56452942 0.9069109 ]	[359.62197876 262.18389893 0.83060098]	[303.2149353 357.21939087 0.86019486]	[267.35012817 462.20135498 0.84784275]	[495.60638428 241.65185547 0.81117332]	[518.63647461 354.49966431 0.79592186]	[544.52362061 464.90942383 0.84980398]	[441.67965698 464.8899231 0.74055487]	[398.20333862 462.40045166 0.71433961]	[423.7989502 611.15435791 0.82482535]	[439.09552002 749.64239502 0.87513882]	[482.81695557 464.90167236 0.69897258]	[470.0111084 623.9598999 0.83172047]	[4.82721008e+02 8.11322876e+02 7.78262973e-01]	[418.6289978 205.7093811 0.86399174]	[441.85699463 203.15126038 0.8984803 ]	[398.25411987 190.37843323 0.77557826]	[459.8487854 190.27070618 0.73761439]	[4.82821869e+02 8.49803528e+02 7.22364545e-01]	[5.00739075e+02 8.47147522e+02 7.14431405e-01]	[4.80190155e+02 8.26538147e+02 6.36074066e-01]	[423.90753174 790.75634766 0.80195999]	[4.16048462e+02 7.88068420e+02 7.81502366e-01]	[4.41871216e+02 7.54843628e+02 7.44456828e-01]
[434.09011841 215.92214966 0.90910476]	[423.84896851 254.40698242 0.89429176]	[359.61639404 259.59524536 0.84888428]	[303.22216797 357.00665283 0.84781587]	[267.31347656 459.60598755 0.83588797]	[495.59786987 239.06896973 0.82761383]	[518.68457031 349.418396 0.78782678]	[544.50958252 464.83511353 0.8625012 ]	[439.32012939 464.84698486 0.73739642]	[398.19424438 462.38613892 0.70824748]	[423.78237915 611.10235596 0.8217206 ]	[439.09780884 749.5847168 0.87092334]	[482.78283691 462.37866211 0.70094323]	[470.01950073 623.91088867 0.82037902]	[4.80382782e+02 8.06129700e+02 7.90365815e-01]	[418.69515991 200.61967468 0.87704337]	[441.89028931 198.09239197 0.90787941]	[398.23947144 187.81889343 0.79716629]	[462.19488525 185.18731689 0.62318009]	[4.80304596e+02 8.47157532e+02 7.24122524e-01]	[4.98236267e+02 8.39468018e+02 6.87443197e-01]	[4.80215912e+02 8.11296814e+02 6.33032858e-01]	[4.23891296e+02 7.90740662e+02 7.87052929e-01]	[4.13583008e+02 7.88050842e+02 7.65661120e-01]	[4.41875671e+02 7.54766846e+02 7.29805708e-01]
[434.11776733 213.4059906 0.89922196]	[423.87481689 249.36528015 0.85302699]	[359.66326904 256.95999146 0.8563785 ]	[303.24536133 351.93035889 0.80207753]	[267.31115723 454.60617065 0.81520313]	[495.62051392 236.54260254 0.84632128]	[518.6685791 346.86077881 0.79078299]	[544.43518066 462.23751831 0.88928068]	[439.30908203 462.27804565 0.7490381 ]	[398.21377563 462.26507568 0.72055292]	[423.81365967 606.07611084 0.83873826]	[439.07949829 749.74139404 0.84932983]	[482.75296021 462.25744629 0.71142751]	[470.00344849 618.82653809 0.79630738]	[4.80378082e+02 8.00974426e+02 7.81127572e-01]	[418.71096802 195.61495972 0.90364671]	[441.89865112 195.46795654 0.94136763]	[398.24737549 180.11705017 0.79727966]	[462.21478271 175.0418396 0.6977343 ]	[4.80332062e+02 8.39426514e+02 7.26837397e-01]	[4.98253418e+02 8.31823547e+02 7.38087833e-01]	[4.80155243e+02 8.08634583e+02 6.47650957e-01]	[4.26416504e+02 7.90785645e+02 7.68910170e-01]	[4.16063507e+02 7.88112793e+02 7.75393248e-01]	[4.41855835e+02 7.59923889e+02 7.04825163e-01]
[439.06848145 208.33204651 0.88092983]	[426.33978271 244.18980408 0.83442718]	[359.67697144 254.52502441 0.84807527]	[305.83074951 344.2739563 0.80290252]	[267.35360718 452.05422974 0.80805707]	[495.62576294 233.99874878 0.84335017]	[518.6675415 344.29907227 0.80405432]	[544.39862061 459.69802856 0.88079214]	[439.29431152 459.68667603 0.75047809]	[398.15792847 459.68109131 0.71359265]	[423.84011841 605.97113037 0.84339225]	[439.1105957 749.7286377 0.85812712]	[482.77761841 459.68792725 0.71448123]	[470.03085327 618.74194336 0.78343678]	[482.73361206 790.77160645 0.80261976]	[418.78717041 195.36965942 0.92487007]	[444.40139771 192.83581543 0.90494239]	[398.27081299 177.48445129 0.83567017]	[462.26721191 172.47782898 0.51917934]	[4.82853912e+02 8.36893005e+02 7.41321802e-01]	[5.00791809e+02 8.31709534e+02 7.44780660e-01]	[4.80190857e+02 7.98432007e+02 6.34573877e-01]	[4.26408905e+02 7.90813904e+02 7.85754740e-01]	[416.06448364 788.11688232 0.79007769]	[4.41896545e+02 7.59940247e+02 7.08299398e-01]
[439.09243774 203.1472168 0.87092608]	[426.34921265 239.05728149 0.87323022]	[359.68722534 251.91877747 0.82798755]	[308.32763672 341.6880188 0.82473058]	[269.90386963 446.88870239 0.821343 ]	[495.66815186 231.45121765 0.8281486 ]	[516.22601318 339.23397827 0.82922757]	[544.36151123 459.60861206 0.86556685]	[439.29769897 454.63439941 0.72312653]	[398.18618774 454.60693359 0.68655127]	[423.7911377 603.33123779 0.83988249]	[439.08786011 749.74273682 0.84589463]	[482.7572937 457.10366821 0.69593596]	[470.03930664 608.63580322 0.78815287]	[480.37579346 790.73669434 0.80757302]	[421.15982056 192.83900452 0.9076699 ]	[444.40704346 190.27546692 0.88038492]	[400.65325928 175.01249695 0.84500819]	[462.3104248 172.33728027 0.67122948]	[4.82817383e+02 8.34296875e+02 7.34276593e-01]	[5.00741333e+02 8.29215210e+02 7.40561128e-01]	[4.77736084e+02 7.98408936e+02 6.51885748e-01]	[4.26415802e+02 7.90799561e+02 7.71918714e-01]	[4.16063141e+02 7.88114746e+02 7.75700986e-01]	[4.41848419e+02 7.62462158e+02 7.03525305e-01]
[439.09335327 203.14624023 0.87121129]	[426.35125732 239.05636597 0.87335026]	[359.68939209 251.91685486 0.82794625]	[308.32156372 341.69415283 0.82298172]	[269.90139771 446.87265015 0.82277948]	[495.6697998 231.44979858 0.8286916 ]	[516.22296143 339.22967529 0.83025771]	[544.35565186 457.21676636 0.86438376]	[439.30438232 457.1031189 0.72495484]	[398.19100952 454.6293335 0.68914628]	[423.78579712 603.32592773 0.83931398]	[439.08688354 749.74255371 0.84619403]	[482.76040649 457.1151123 0.69740027]	[470.03921509 608.63342285 0.78877437]	[480.37243652 790.70452881 0.81185019]	[421.15887451 192.83958435 0.90790534]	[444.40750122 190.27450562 0.88045466]	[400.65112305 175.01216125 0.84735537]	[462.30847168 172.33656311 0.67067671]	[4.82819977e+02 8.34273560e+02 7.34845340e-01]	[5.00739410e+02 8.29196899e+02 7.39410996e-01]	[4.77729980e+02 7.98372559e+02 6.55082762e-01]	[4.26419250e+02 7.90797668e+02 7.70697951e-01]	[4.16062378e+02 7.88113647e+02 7.73813784e-01]	[4.41841003e+02 7.62465759e+02 6.99257791e-01]
[436.66741943 198.04258728 0.89955527]	[426.39038086 236.53903198 0.89166522]	[359.72842407 244.27230835 0.80943429]	[305.79031372 339.22335815 0.84397954]	[272.46234131 444.32540894 0.85516644]	[495.70217896 228.80163574 0.80285531]	[518.65197754 339.13015747 0.84763801]	[544.3034668 457.18173218 0.87264395]	[441.67480469 454.59957886 0.73148394]	[398.2406311 454.60418701 0.70172065]	[421.35131836 603.30834961 0.83585656]	[439.08215332 749.66772461 0.85560632]	[482.77688599 454.57669067 0.69598353]	[469.97531128 606.0770874 0.81056309]	[4.80290741e+02 7.85600952e+02 7.77554750e-01]	[418.80355835 187.8026123 0.87718236]	[444.41290283 185.22755432 0.87213999]	[400.67193604 172.4438324 0.83492494]	[462.3692627 172.32963562 0.72128594]	[4.80227631e+02 8.29200806e+02 7.08480239e-01]	[4.98224701e+02 8.26532227e+02 6.92974329e-01]	[4.77652863e+02 7.90799622e+02 6.36886716e-01]	[426.45578003 790.76568604 0.81240898]	[416.10113525 788.09753418 0.80342448]	[4.41795593e+02 7.59909729e+02 6.85075343e-01]
[439.12030029 195.53948975 0.93427122]	[426.37390137 236.42333984 0.89147192]	[359.71331787 241.67446899 0.81715298]	[305.78491211 339.05914307 0.85617578]	[274.89028931 441.73675537 0.8861981 ]	[498.16989136 221.198349 0.81609905]	[518.68060303 336.62060547 0.84694487]	[541.92132568 452.06863403 0.84109968]	[441.75726318 452.04797363 0.72984111]	[400.62393188 452.02114868 0.69661248]	[421.35171509 603.31970215 0.82842982]	[436.68865967 749.62078857 0.85361594]	[482.8899231 452.04559326 0.69052595]	[467.47210693 605.93225098 0.82372618]	[4.80202271e+02 7.83031616e+02 7.81309128e-01]	[421.23672485 185.17984009 0.87000853]	[446.94775391 180.14445496 0.85771239]	[400.68896484 169.8769989 0.81035495]	[462.453125 169.7386322 0.67852092]	[4.80313995e+02 8.29131775e+02 7.59501696e-01]	[4.98269592e+02 8.21468384e+02 7.10861325e-01]	[4.72562347e+02 7.90675415e+02 6.62222922e-01]	[426.44500732 790.73760986 0.81031287]	[416.06991577 788.07287598 0.79100156]	[4.41731995e+02 7.59875183e+02 6.96506143e-01]
[439.13656616 195.36593628 0.94562149]	[426.37182617 233.93928528 0.88533211]	[359.71212769 236.67481995 0.8380444 ]	[305.8142395 336.55236816 0.84989989]	[274.95297241 439.16427612 0.90045768]	[498.14889526 218.63412476 0.83165258]	[518.69476318 336.4831543 0.82984352]	[541.92547607 446.93811035 0.85070699]	[441.77624512 449.45535278 0.72763729]	[400.64916992 449.44573975 0.69657701]	[421.35342407 603.35211182 0.83333147]	[436.621521 747.16497803 0.83051443]	[482.89398193 446.94223022 0.68813622]	[467.45339966 603.48980713 0.8291297 ]	[480.16867065 777.86590576 0.78825474]	[421.30853271 177.61132812 0.88022077]	[449.46630859 177.52648926 0.86722618]	[400.72088623 164.70082092 0.80198151]	[464.86624146 162.14024353 0.55686253]	[4.80182617e+02 8.23991150e+02 7.22334683e-01]	[4.98181793e+02 8.13802795e+02 7.38219023e-01]	[4.72595062e+02 7.88150513e+02 6.96400344e-01]	[428.93875122 790.71643066 0.82740873]	[416.06439209 788.07629395 0.80526853]	[4.39320129e+02 7.57352295e+02 6.57640100e-01]
[439.2355957 190.33680725 0.92352462]	[426.38012695 223.71917725 0.82726574]	[359.72521973 233.96781921 0.83995032]	[310.92062378 328.86773682 0.80370355]	[277.54916382 436.65896606 0.88588136]	[495.68322754 215.92759705 0.8525002 ]	[518.63549805 326.35992432 0.78930289]	[541.90625 441.79638672 0.88892555]	[441.7456665 441.84939575 0.74302036]	[398.26470947 444.30813599 0.71208727]	[421.28793335 593.15496826 0.80974281]	[436.68780518 747.09796143 0.85788769]	[482.88409424 441.7840271 0.71303314]	[470.02185059 600.85809326 0.79875022]	[477.68527222 775.26971436 0.78371948]	[421.37789917 174.92404175 0.91492003]	[449.51370239 172.43544006 0.89387524]	[400.74429321 156.97177124 0.85470641]	[464.84140015 154.43667603 0.48695144]	[4.75090363e+02 8.13810974e+02 7.42491305e-01]	[4.93068604e+02 8.11220825e+02 7.60618091e-01]	[4.69993622e+02 7.88074341e+02 7.16529310e-01]	[426.40594482 790.73077393 0.84364808]	[416.0715332 788.06079102 0.80681729]	[4.41674408e+02 7.54821777e+02 6.71576738e-01]
[439.29522705 182.69790649 0.88312119]	[426.41827393 218.62541199 0.85113424]	[359.76013184 231.43913269 0.82378638]	[313.50662231 323.75457764 0.83644813]	[277.64627075 436.61407471 0.86764979]	[495.67428589 213.45167542 0.85187995]	[516.17510986 323.72674561 0.79262459]	[541.89196777 439.22570801 0.88532263]	[441.75918579 441.75378418 0.74917829]	[400.65756226 441.8210144 0.72508413]	[421.32818604 590.5524292 0.80850559]	[439.07266235 747.05657959 0.86724555]	[482.84570312 439.26538086 0.72569239]	[469.97906494 600.79937744 0.78350657]	[4.75167603e+02 7.75297241e+02 7.48432934e-01]	[423.793396 172.32228088 0.88958323]	[452.04241943 169.81399536 0.87152576]	[400.75793457 154.51957703 0.88574415]	[4.64842010e+02 1.51962418e+02 4.48650628e-01]	[4.69982635e+02 8.11203491e+02 7.29581952e-01]	[4.87982086e+02 8.08760437e+02 7.33092844e-01]	[4.67396149e+02 7.88107727e+02 6.81224227e-01]	[426.44091797 790.72705078 0.84948558]	[416.09802246 788.02893066 0.79636228]	[4.41729309e+02 7.52297546e+02 6.90733790e-01]
[439.29296875 182.69604492 0.88324755]	[426.41482544 218.62820435 0.85046941]	[359.75793457 231.44551086 0.82424575]	[313.4994812 323.75518799 0.83467859]	[277.64071655 436.6305542 0.87013459]	[495.66986084 213.45101929 0.85224533]	[516.15808105 321.28823853 0.79200894]	[541.90155029 439.26989746 0.88269216]	[441.76074219 441.76144409 0.74925309]	[400.6574707 441.82980347 0.72512072]	[421.3258667 590.59942627 0.80635256]	[439.06671143 747.06768799 0.86585569]	[482.85110474 439.26882935 0.7259863 ]	[469.96975708 600.80212402 0.78478491]	[4.75157318e+02 7.75308655e+02 7.46970117e-01]	[423.79290771 172.32028198 0.88879424]	[452.03637695 169.8122406 0.87141156]	[400.76312256 154.52348328 0.88521314]	[4.64835785e+02 1.51962311e+02 4.49834287e-01]	[4.67478394e+02 8.11189270e+02 7.28176415e-01]	[4.87957031e+02 8.11115051e+02 7.31093645e-01]	[4.67390350e+02 7.88114990e+02 6.79307461e-01]	[426.44415283 790.73742676 0.85170311]	[416.09536743 788.04168701 0.79954362]	[4.41723846e+02 7.52304749e+02 6.91158891e-01]
[439.28341675 177.54748535 0.92250055]	[426.43963623 216.06367493 0.88265848]	[359.79165649 226.22113037 0.79990608]	[315.96325684 321.24627686 0.85611188]	[282.70291138 434.07952881 0.82702035]	[495.69104004 210.88711548 0.82699096]	[516.21136475 321.16687012 0.81960756]	[541.90820312 439.18908691 0.88890046]	[441.74972534 439.22601318 0.75023699]	[400.66290283 441.7243042 0.72709334]	[421.33428955 587.97918701 0.81843537]	[436.67483521 747.07684326 0.8601352 ]	[482.82754517 439.1418457 0.72144175]	[464.96697998 588.05419922 0.79825276]	[4.67503662e+02 7.72780579e+02 7.65055358e-01]	[423.78482056 167.30476379 0.8638078 ]	[452.04455566 164.73504639 0.85408771]	[400.79251099 151.9347229 0.85912657]	[464.83996582 151.84312439 0.60604435]	[4.64891541e+02 8.08759338e+02 7.59539008e-01]	[4.85368408e+02 8.08620789e+02 7.63492703e-01]	[4.62332855e+02 7.88018982e+02 7.45944619e-01]	[423.9069519 790.77880859 0.83984494]	[4.13553253e+02 7.88055664e+02 7.74934411e-01]	[4.39330994e+02 7.54782043e+02 6.98480606e-01]
[439.30801392 175.06317139 0.94311869]	[428.90570068 216.00773621 0.88529778]	[359.80996704 221.20147705 0.7993784 ]	[316.02252197 321.20275879 0.86858666]	[290.35028076 434.05795288 0.81442058]	[498.14025879 208.35714722 0.81432521]	[516.19696045 321.16824341 0.81433725]	[541.83734131 439.08380127 0.87865525]	[441.77587891 436.65588379 0.74368346]	[400.69851685 439.18991089 0.72487891]	[421.29110718 582.97808838 0.83752251]	[436.64862061 747.07147217 0.85567689]	[482.85693359 436.56893921 0.70730913]	[464.89596558 585.48223877 0.83260018]	[467.39111328 770.12457275 0.80638826]	[423.87884521 164.70469666 0.84030402]	[454.56808472 162.17672729 0.85862368]	[400.86907959 151.81941223 0.83570355]	[464.91638184 151.75784302 0.64751416]	[4.62246429e+02 8.08698242e+02 7.82702148e-01]	[4.80338684e+02 8.08528870e+02 7.60863543e-01]	[4.62342865e+02 7.80419434e+02 7.49720812e-01]	[423.80950928 790.75775146 0.8523261 ]	[4.11027008e+02 7.88027710e+02 7.73912072e-01]	[4.39311249e+02 7.54839233e+02 6.92170560e-01]
[439.30123901 175.03129578 0.94753522]	[426.43103027 215.96386719 0.88910323]	[359.77319336 221.14718628 0.81391299]	[316.01705933 321.20993042 0.86966008]	[292.9090271 436.56451416 0.83224058]	[498.17880249 205.79460144 0.81126183]	[516.20025635 318.75888062 0.81517315]	[541.7925415 439.12249756 0.87698793]	[441.76699829 436.63616943 0.75412518]	[400.6824646 439.19998169 0.73768181]	[421.24932861 585.47772217 0.83256721]	[436.62484741 747.02667236 0.84799856]	[482.86520386 434.05685425 0.71168202]	[464.85186768 585.45428467 0.84299332]	[464.93746948 767.57543945 0.81908876]	[423.86138916 162.18066406 0.84219384]	[454.58221436 162.13032532 0.85938513]	[400.88381958 149.29420471 0.81587887]	[464.94903564 149.27734375 0.66472763]	[4.62286957e+02 8.08599670e+02 7.90379286e-01]	[4.82767761e+02 8.06011475e+02 7.67008543e-01]	[462.31594849 772.83618164 0.77473354]	[423.85671997 790.71862793 0.8623727 ]	[4.13513306e+02 7.88018677e+02 7.73798108e-01]	[4.39282227e+02 7.54763000e+02 6.91464782e-01]
[439.31103516 174.95307922 0.95513481]	[426.45080566 215.90342712 0.88380015]	[359.8001709 218.63877869 0.81845063]	[316.05023193 321.22799683 0.86726767]	[293.00567627 434.09036255 0.83637899]	[498.16439819 205.73635864 0.80815274]	[516.15753174 318.74365234 0.80747956]	[541.80621338 439.08233643 0.87231594]	[441.78265381 434.10583496 0.74136263]	[400.71405029 439.13809204 0.72237247]	[421.23892212 585.50878906 0.81822681]	[436.55764771 747.07598877 0.83738428]	[482.87219238 431.48059082 0.70091599]	[464.83911133 585.42559814 0.85071224]	[464.90710449 767.51898193 0.82401675]	[423.86138916 159.61262512 0.84617615]	[454.62954712 159.55947876 0.8695696 ]	[403.25976562 149.22399902 0.80367917]	[464.92434692 149.25654602 0.57302046]	[4.62254944e+02 8.06117126e+02 8.05718660e-01]	[4.80338654e+02 8.03464050e+02 7.56454766e-01]	[462.31039429 772.75933838 0.78603303]	[423.86239624 790.68377686 0.86212492]	[4.13491394e+02 7.85604065e+02 7.60418832e-01]	[4.39234772e+02 7.54827515e+02 6.81770921e-01]
[439.30184937 174.93862915 0.95577431]	[426.42300415 213.53862 0.88474739]	[359.75967407 218.56393433 0.83293641]	[316.1083374 321.21185303 0.87987626]	[295.43588257 434.11444092 0.85308427]	[498.12854004 205.71395874 0.80206341]	[516.14941406 318.75839233 0.81833953]	[541.81750488 439.12963867 0.87984723]	[441.78372192 434.05184937 0.73239821]	[400.70413208 436.66876221 0.71465892]	[421.26065063 585.49713135 0.82262933]	[436.57928467 747.02832031 0.8414036 ]	[482.88845825 428.91320801 0.698762 ]	[462.43823242 585.3572998 0.86293626]	[464.91381836 765.02258301 0.81945205]	[423.84469604 159.58123779 0.85240412]	[454.61807251 159.53570557 0.8707301 ]	[400.84625244 146.74278259 0.82443112]	[464.92294312 149.21386719 0.5581935 ]	[4.62256866e+02 8.06048401e+02 7.91284561e-01]	[4.80337585e+02 7.98428223e+02 7.47302532e-01]	[462.32437134 770.31640625 0.7974571 ]	[423.85568237 790.69067383 0.86715114]	[4.11017792e+02 7.85594116e+02 7.58775771e-01]	[4.39260376e+02 7.54742737e+02 6.88226104e-01]
[439.27526855 174.89234924 0.96090567]	[426.41305542 213.5141449 0.88568485]	[359.73275757 218.56388855 0.83540297]	[316.16970825 321.18328857 0.88850272]	[298.00109863 436.60241699 0.88208139]	[498.14212036 203.18478394 0.80952477]	[513.61151123 318.57125854 0.83550924]	[541.77416992 436.68338013 0.86167663]	[441.79006958 431.50628662 0.72868109]	[400.7144165 436.58633423 0.70712733]	[421.26550293 585.48358154 0.82540047]	[436.56991577 746.97296143 0.83188891]	[482.88909912 426.38110352 0.70396036]	[462.4130249 582.98272705 0.87120378]	[464.90429688 764.97247314 0.81340361]	[423.82357788 159.56016541 0.85800493]	[454.57080078 157.09162903 0.86663783]	[400.79748535 146.733078 0.8196888 ]	[464.86367798 149.21839905 0.523444 ]	[4.62280121e+02 8.06048462e+02 7.68950343e-01]	[4.82772919e+02 7.98432800e+02 7.36098647e-01]	[462.29898071 770.27801514 0.81554949]	[423.82781982 790.69512939 0.87051803]	[4.10976685e+02 7.85602417e+02 7.58647263e-01]	[4.39254272e+02 7.52239868e+02 6.89340711e-01]
[439.27313232 174.89219666 0.96064538]	[426.41207886 213.51066589 0.88599092]	[359.73178101 218.56158447 0.83552867]	[316.16912842 321.18164062 0.88945764]	[297.99945068 436.59759521 0.88036126]	[498.13995361 203.17678833 0.80966961]	[513.61834717 318.58584595 0.83553499]	[541.77545166 436.68786621 0.86128938]	[441.79098511 431.49832153 0.72831732]	[400.71664429 436.5798645 0.70643055]	[421.27120972 585.46112061 0.82620782]	[436.57928467 746.98608398 0.83232641]	[482.89013672 426.37078857 0.70464963]	[462.4230957 582.97418213 0.8700434 ]	[464.90594482 764.98760986 0.81413472]	[423.82073975 159.5584259 0.85884815]	[454.568573 157.0909729 0.86651063]	[400.79748535 146.73031616 0.82020122]	[464.86273193 149.22624207 0.52596498]	[4.62266876e+02 8.06035095e+02 7.67045975e-01]	[4.82763245e+02 7.98423706e+02 7.36790836e-01]	[462.300354 770.28771973 0.81012434]	[423.83547974 790.69354248 0.86881632]	[4.10994415e+02 7.85602356e+02 7.58505166e-01]	[4.39264648e+02 7.52264587e+02 6.84458733e-01]
[439.21942139 174.84637451 0.95738012]	[426.39257812 213.5067749 0.88852966]	[359.71014404 218.58612061 0.83585984]	[318.56622314 321.21603394 0.88273305]	[298.13180542 439.07980347 0.88732755]	[498.14331055 203.14363098 0.81008142]	[513.6083374 318.52896118 0.84074652]	[541.72265625 436.61984253 0.85014611]	[441.82037354 428.98544312 0.72793466]	[400.74945068 434.11898804 0.70721716]	[421.27630615 585.39447021 0.82170689]	[436.57400513 746.99603271 0.83033687]	[482.91360474 423.86001587 0.70875543]	[462.42715454 582.89031982 0.85739291]	[464.93417358 765.07080078 0.80947918]	[423.7749939 157.09246826 0.86631507]	[452.05541992 157.04188538 0.86476898]	[400.76248169 146.70779419 0.81926668]	[4.62448303e+02 1.49211502e+02 4.34587151e-01]	[4.62272522e+02 8.06099854e+02 7.52192259e-01]	[4.82788788e+02 8.00962952e+02 7.25595593e-01]	[462.2940979 772.73577881 0.78329206]	[423.7796936 790.68707275 0.87270671]	[4.10948364e+02 7.85574341e+02 7.64963031e-01]	[4.39256927e+02 7.52287964e+02 6.87691927e-01]
[439.17837524 172.51434326 0.95088923]	[426.37799072 213.51127625 0.88972473]	[359.6736145 218.59761047 0.83686513]	[318.65313721 321.26690674 0.87023675]	[298.17504883 439.11001587 0.88352835]	[498.14831543 200.68861389 0.80984586]	[513.59753418 318.55740356 0.83506376]	[541.74487305 436.57315063 0.84774709]	[441.83343506 431.49127197 0.73000884]	[400.75622559 436.6105957 0.71596664]	[421.29177856 582.98272705 0.82664061]	[436.55255127 746.95562744 0.82590926]	[482.93878174 423.8651123 0.70886815]	[462.44384766 582.82104492 0.85404527]	[464.94628906 765.01983643 0.80565357]	[421.35958862 157.07234192 0.87466663]	[452.012146 157.01802063 0.86376715]	[400.73300171 146.69566345 0.8197642 ]	[4.64843475e+02 1.46706787e+02 4.55932915e-01]	[4.62238312e+02 8.06000427e+02 7.57053018e-01]	[4.82745728e+02 7.98413086e+02 7.39929140e-01]	[462.31381226 770.29730225 0.7862919 ]	[423.77651978 790.63861084 0.86732638]	[4.10944061e+02 7.85537170e+02 7.52170563e-01]	[4.39230469e+02 7.52227722e+02 6.96914375e-01]
[439.10806274 172.51173401 0.94472414]	[426.34506226 213.51513672 0.89256191]	[359.63024902 218.59733582 0.83775026]	[318.65106201 326.3137207 0.85332453]	[298.24264526 439.16278076 0.88699079]	[495.67526245 203.16888428 0.80235475]	[513.57092285 318.56140137 0.82637995]	[541.75061035 434.08023071 0.83979344]	[441.85687256 428.98117065 0.72506994]	[400.76953125 436.57928467 0.70893908]	[421.30117798 582.89807129 0.83057046]	[436.59088135 746.97595215 0.82898051]	[485.34545898 423.85250854 0.70310336]	[464.86755371 582.77081299 0.84531188]	[469.97351074 762.45666504 0.77741921]	[421.29980469 157.06600952 0.87848735]	[449.44287109 157.01843262 0.86245203]	[400.70495605 146.7527771 0.82990789]	[4.62414307e+02 1.49247482e+02 4.32835013e-01]	[4.64882782e+02 8.03482544e+02 7.42730737e-01]	[4.82940308e+02 7.95862976e+02 7.33076692e-01]	[4.62399078e+02 7.70208801e+02 7.62799859e-01]	[423.80529785 790.60266113 0.85607851]	[4.11001373e+02 7.85499451e+02 7.48216569e-01]	[4.39281647e+02 7.52244263e+02 6.91064656e-01]
[436.61834717 174.84547424 0.93395376]	[423.83889771 213.48361206 0.90476573]	[357.19268799 218.58309937 0.84668487]	[318.71395874 326.35116577 0.84977573]	[300.70846558 439.18276978 0.87826836]	[493.09768677 200.68328857 0.80328089]	[511.06109619 316.16705322 0.82516056]	[541.84674072 434.04116821 0.83871782]	[441.87258911 428.93066406 0.71849114]	[400.78405762 434.08111572 0.69821149]	[421.36026001 582.83459473 0.81458056]	[436.69290161 747.01470947 0.84758222]	[485.34387207 423.79492188 0.70488751]	[467.48370361 580.28442383 0.80985641]	[475.1322937 759.92932129 0.77054822]	[421.17770386 157.10350037 0.88434279]	[444.37756348 157.04319763 0.88167614]	[400.62625122 146.76321411 0.83613122]	[462.26425171 146.74353027 0.49665117]	[4.64932709e+02 8.03459290e+02 7.17896581e-01]	[4.82943207e+02 7.95863159e+02 7.22963989e-01]	[4.67433411e+02 7.70148682e+02 7.01698780e-01]	[423.88824463 790.69537354 0.85742116]	[4.13519318e+02 7.88016541e+02 7.77582765e-01]	[4.41720581e+02 7.52312805e+02 7.00501561e-01]
[434.11233521 174.86608887 0.91580737]	[423.80041504 213.46073914 0.9062264 ]	[357.16421509 218.57528687 0.84980136]	[318.70953369 328.88168335 0.85081089]	[300.7383728 439.212677 0.87626672]	[493.03857422 200.65415955 0.8040641 ]	[511.04309082 316.13632202 0.8293249 ]	[541.84667969 428.91967773 0.83511549]	[441.89019775 428.91619873 0.71748835]	[400.80273438 434.0843811 0.69841093]	[421.35293579 582.8739624 0.82436574]	[436.67211914 747.02593994 0.84571958]	[485.35293579 421.33706665 0.705944 ]	[469.9543457 582.75408936 0.81147075]	[477.63711548 757.34307861 0.77817333]	[418.73672485 159.52522278 0.8820253 ]	[444.29455566 157.05197144 0.89186817]	[398.22216797 146.74082947 0.83820659]	[459.85235596 146.75041199 0.51864302]	[4.72538544e+02 8.00972473e+02 6.89799964e-01]	[4.87953949e+02 7.93344727e+02 7.17048645e-01]	[4.67454346e+02 7.70107422e+02 7.06770837e-01]	[423.89312744 790.67364502 0.84376746]	[4.13492920e+02 7.88009338e+02 7.72473335e-01]	[4.41715729e+02 7.54774841e+02 6.93522573e-01]
[434.08117676 174.85992432 0.91240889]	[423.76834106 213.45021057 0.90788782]	[357.14685059 218.56756592 0.85296983]	[318.70303345 331.40106201 0.85331166]	[303.23773193 439.24459839 0.86685038]	[490.51638794 200.67549133 0.8037523 ]	[511.04367065 316.11434937 0.82917982]	[541.8963623 423.86019897 0.86440891]	[441.8951416 428.93533325 0.71709818]	[400.78808594 434.0994873 0.69868731]	[421.30422974 582.87896729 0.84245956]	[439.06069946 747.04046631 0.84883904]	[485.37329102 423.7996521 0.70187765]	[470.04794312 580.35357666 0.80535281]	[480.12435913 762.47106934 0.7962693 ]	[418.71191406 157.10920715 0.88416702]	[441.89627075 157.04069519 0.90251309]	[398.20870972 146.75382996 0.83692551]	[459.77200317 146.69546509 0.50345933]	[4.77692810e+02 8.03545410e+02 6.98878884e-01]	[4.93127106e+02 7.95842346e+02 7.07883358e-01]	[4.67485168e+02 7.70256592e+02 7.02938020e-01]	[426.43051147 790.69512939 0.8210994 ]	[4.13552277e+02 7.88044312e+02 7.76939273e-01]	[4.41751099e+02 7.54759583e+02 7.00174987e-01]
[434.0776062 174.85974121 0.91313624]	[421.38851929 213.4458313 0.91124582]	[357.14596558 218.56988525 0.85456079]	[318.70568848 331.42721558 0.85564208]	[303.26251221 439.27166748 0.8634001 ]	[488.01644897 200.6796875 0.80443841]	[511.01763916 316.00888062 0.82801777]	[541.91564941 421.35736084 0.87449479]	[441.89556885 428.9274292 0.71612674]	[400.78894043 434.08425903 0.69613045]	[421.28985596 582.78314209 0.83982062]	[439.07714844 746.99768066 0.85373694]	[485.36547852 423.79077148 0.70239753]	[472.58383179 580.32531738 0.80467916]	[480.22180176 765.01733398 0.80928385]	[418.69967651 159.53955078 0.88203251]	[441.87246704 157.03718567 0.90876317]	[398.16213989 149.20355225 0.83455956]	[4.59693970e+02 1.44167572e+02 4.33374673e-01]	[4.80231232e+02 8.06003845e+02 7.41559207e-01]	[4.98185547e+02 7.95834961e+02 7.37116098e-01]	[4.72545197e+02 7.72738586e+02 6.81869447e-01]	[428.9680481 790.70117188 0.81973195]	[4.16031555e+02 7.88047729e+02 7.85438359e-01]	[4.41763062e+02 7.52242615e+02 7.07141459e-01]
[434.02612305 174.85958862 0.90489513]	[421.3737793 213.44218445 0.91277021]	[357.13980103 218.57862854 0.85365099]	[318.70532227 328.91394043 0.85338914]	[303.27728271 439.27859497 0.86100346]	[487.98733521 200.67298889 0.80619133]	[511.05557251 316.01330566 0.82706654]	[544.30755615 421.36557007 0.87732297]	[441.92428589 428.91983032 0.71297425]	[400.8187561 434.08145142 0.69496602]	[421.30368042 580.3637085 0.83682442]	[439.07952881 747.08953857 0.84673977]	[485.3977356 421.33786011 0.70066011]	[475.14349365 580.30505371 0.81904012]	[480.34942627 765.01068115 0.81584579]	[418.66516113 159.53625488 0.87978053]	[441.83374023 157.04882812 0.91344488]	[398.11553955 146.7237854 0.8298502 ]	[4.59650146e+02 1.44164032e+02 4.41205680e-01]	[4.82765045e+02 8.03502563e+02 7.54573703e-01]	[5.00733063e+02 7.95786560e+02 7.65184224e-01]	[4.75109131e+02 7.72767517e+02 7.11476982e-01]	[431.50665283 790.68707275 0.8150565 ]	[416.07763672 788.0657959 0.79812217]	[4.41770447e+02 7.57311340e+02 6.94833457e-01]
[431.56033325 174.85466003 0.90333718]	[421.35446167 213.41835022 0.91426158]	[357.10742188 218.58580017 0.84974706]	[318.70062256 328.88195801 0.85572904]	[303.23348999 439.26937866 0.86610293]	[487.9447937 200.61624146 0.81425637]	[511.03158569 315.93914795 0.81873477]	[544.33099365 421.23193359 0.89519745]	[444.31738281 428.92547607 0.71315384]	[400.83459473 434.1055603 0.69458336]	[421.30947876 580.32019043 0.83617693]	[439.06652832 747.12884521 0.8498807 ]	[485.43237305 421.32989502 0.69723666]	[480.18795776 577.77020264 0.83233035]	[482.76635742 759.87927246 0.82181066]	[418.6449585 159.53759766 0.87917817]	[441.81182861 157.03096008 0.9205032 ]	[398.06686401 146.70497131 0.82507539]	[4.57199005e+02 1.44134796e+02 4.26258564e-01]	[4.80225861e+02 7.98380554e+02 7.62915850e-01]	[5.00672089e+02 7.93248352e+02 7.72210836e-01]	[4.77682831e+02 7.70168823e+02 7.63474166e-01]	[431.52105713 790.70812988 0.81385398]	[416.08251953 788.09246826 0.80291891]	[4.41767273e+02 7.57401001e+02 7.06604540e-01]
[431.55123901 174.85870361 0.90351701]	[421.35614014 213.41430664 0.913284 ]	[357.10870361 218.57931519 0.85073346]	[318.70080566 328.88076782 0.8561151 ]	[303.23773193 439.28903198 0.86612558]	[487.9498291 200.61317444 0.81422687]	[511.02148438 313.52105713 0.81182367]	[544.33197021 421.23446655 0.89469689]	[444.32037354 426.43023682 0.71198297]	[400.8314209 434.09118652 0.69346577]	[421.3147583 580.34100342 0.83742976]	[439.06939697 747.11608887 0.85119945]	[485.43884277 421.31277466 0.69686168]	[480.18252563 577.77838135 0.83177555]	[482.76803589 759.87213135 0.82233101]	[418.63977051 159.53866577 0.87810361]	[441.81362915 157.03875732 0.91884673]	[398.06607056 146.70217896 0.82444787]	[4.57207855e+02 1.44153702e+02 4.26753312e-01]	[4.80234039e+02 7.98368347e+02 7.63703704e-01]	[5.00676727e+02 7.93235535e+02 7.73706555e-01]	[4.77684021e+02 7.70163391e+02 7.67039359e-01]	[431.51016235 790.69342041 0.81383502]	[416.07653809 788.07788086 0.79915696]	[4.41774841e+02 7.57387695e+02 7.10221827e-01]
[431.55184937 174.86003113 0.90449643]	[421.32254028 213.3943634 0.91752386]	[357.07687378 218.5696106 0.84822291]	[318.67208862 328.84606934 0.85312235]	[303.20678711 439.30105591 0.87243617]	[485.4609375 200.60083008 0.82243299]	[508.54446411 315.95315552 0.8179087 ]	[544.39575195 421.2244873 0.89678603]	[444.36233521 428.91873169 0.71075463]	[403.27368164 436.57141113 0.69331324]	[421.35806274 580.29504395 0.83098376]	[439.07208252 747.10375977 0.8528235 ]	[485.45968628 421.32574463 0.69497901]	[480.25009155 577.7286377 0.83552063]	[482.90203857 754.81829834 0.80995691]	[418.63424683 159.55166626 0.8781969 ]	[441.80203247 157.03050232 0.92259771]	[398.03640747 146.70373535 0.81511706]	[4.57140717e+02 1.44140701e+02 3.94889355e-01]	[4.80336456e+02 7.98417786e+02 7.50072539e-01]	[5.00808624e+02 7.93248474e+02 7.55939782e-01]	[480.22302246 770.11126709 0.77198792]	[431.5010376 790.70916748 0.82458925]	[416.05737305 788.08074951 0.80937976]	[4.41799286e+02 7.57354187e+02 7.32029736e-01]
[431.55004883 174.8671875 0.90523487]	[421.27484131 213.3500061 0.91722882]	[357.04415894 218.54934692 0.84375256]	[318.60845947 328.88821411 0.8553704 ]	[300.72732544 439.31854248 0.87559605]	[485.38586426 198.12121582 0.8390311 ]	[508.48873901 313.4989624 0.80953389]	[544.40863037 421.21511841 0.89496541]	[444.37316895 426.38174438 0.71609902]	[403.2774353 434.08200073 0.69663519]	[421.3782959 577.77160645 0.82440078]	[436.68029785 747.00805664 0.84575421]	[485.47802734 421.26037598 0.69821614]	[480.31167603 577.76556396 0.84611452]	[487.93200684 752.25891113 0.80280781]	[418.62649536 159.57516479 0.8783586 ]	[441.79550171 157.02909851 0.92397767]	[398.0177002 146.74545288 0.80011964]	[4.57096405e+02 1.44143890e+02 3.81987691e-01]	[482.82492065 795.85235596 0.80115527]	[503.36703491 790.78808594 0.79276878]	[482.84594727 767.61688232 0.77752066]	[431.51455688 790.67736816 0.82133573]	[416.03570557 788.05114746 0.79016101]	[441.77920532 754.77197266 0.75807369]
[431.54870605 174.86677551 0.9050343 ]	[421.27832031 213.35513306 0.91731071]	[357.04528809 218.55070496 0.84410524]	[318.60687256 328.89251709 0.85577762]	[300.72637939 441.67364502 0.87564439]	[485.39260864 198.12928772 0.83693129]	[508.49407959 313.50726318 0.8117342 ]	[544.40960693 421.21551514 0.89574182]	[444.37335205 426.38452148 0.71601874]	[403.27679443 434.08355713 0.69728279]	[421.37649536 577.7668457 0.8241744 ]	[436.68490601 747.01525879 0.84649813]	[485.47998047 421.26266479 0.69723994]	[480.31359863 577.7767334 0.8469851 ]	[485.5010376 752.29779053 0.79815847]	[418.62750244 159.57432556 0.8784492 ]	[441.79525757 157.03024292 0.92382592]	[398.02307129 146.74534607 0.80106592]	[4.57094788e+02 1.44145081e+02 3.81728351e-01]	[482.83016968 795.85296631 0.80087501]	[503.36190796 790.79174805 0.79314131]	[482.83117676 767.65344238 0.78561366]	[431.48602295 790.67797852 0.82054353]	[413.58709717 788.04858398 0.78906024]	[441.7855835 754.78356934 0.76021516]
[429.00021362 174.93060303 0.90208012]	[421.2288208 213.34590149 0.9192552 ]	[356.9989624 218.59777832 0.83572906]	[316.18566895 326.34994507 0.85535681]	[300.6267395 439.3085022 0.88857776]	[482.959198 198.0929718 0.8486501]	[508.4463501 313.42791748 0.80276656]	[544.42822266 421.17605591 0.8940444 ]	[444.43533325 426.40151978 0.70584226]	[403.35519409 434.11468506 0.69193935]	[421.40313721 580.25042725 0.82145607]	[436.69262695 744.5604248 0.85151756]	[487.97399902 421.25167847 0.68720478]	[480.34725952 580.22155762 0.84933567]	[498.18762207 754.7756958 0.80228186]	[418.56008911 159.62539673 0.86157113]	[441.77346802 157.08700562 0.91661477]	[398.00778198 146.76507568 0.7835111 ]	[4.57089478e+02 1.44211136e+02 3.89575213e-01]	[4.93095551e+02 7.93318665e+02 7.61812210e-01]	[5.08518463e+02 7.90705322e+02 7.72757769e-01]	[4.90534515e+02 7.67667908e+02 7.40682364e-01]	[431.53707886 790.72363281 0.81788427]	[4.16074341e+02 7.88078491e+02 7.73266435e-01]	[441.76037598 752.21612549 0.78380728]
[431.46447754 174.95123291 0.89815474]	[421.19967651 213.33795166 0.91845262]	[356.99816895 218.61062622 0.83553892]	[316.1227417 326.31329346 0.85609043]	[298.20257568 441.66970825 0.90121925]	[482.91589355 198.0619812 0.85854113]	[505.95404053 308.38674927 0.79555136]	[544.40545654 418.73059082 0.88617259]	[444.42782593 426.40155029 0.70747811]	[403.36328125 434.1187439 0.69245332]	[421.38339233 577.76824951 0.82066059]	[436.69589233 744.5213623 0.85274553]	[487.94052124 421.25015259 0.68974805]	[482.75518799 580.26239014 0.85836506]	[500.69064331 752.29437256 0.81491292]	[418.55661011 162.11351013 0.8585223 ]	[441.78149414 157.09765625 0.91164172]	[395.56350708 146.74993896 0.77812988]	[4.54616241e+02 1.44186264e+02 3.28007460e-01]	[4.98176636e+02 7.93278076e+02 7.19103158e-01]	[5.13577759e+02 7.90663513e+02 7.20711172e-01]	[4.95675049e+02 7.67581787e+02 6.95979834e-01]	[4.31513855e+02 7.90815857e+02 7.86064684e-01]	[4.16060883e+02 7.88137451e+02 7.60229170e-01]	[441.76287842 749.7565918 0.79661542]
[truncated: 299 more rows]
