# Supplementary material for: Evaluation of functional tests performance using a camera-based and machine learning approach
Source: PLoS One. 2023 Nov 3;18(11):e0288279. doi: 10.1371/journal.pone.0288279 (PMC10624324; doi:10.1371/journal.pone.0288279)
Supplement: S1 Data — This dataset includes all the extracted keypoints of movements and the associated features and statistics, which were used for the analyses presented in the main manuscript. (ZIP) [file pone.0288279.s001.zip › PLOS_data_28032023/Readme.txt]

Jindrich Adolf, Jan17, 2023
Data availability
-------------------------

We include all data necessary to replicate our evaluation processes and calculations.


1) Original data is stored in the folder "original_movement_data"
This file shows an illustration of loading data. The data is in a standardized format
with a matrix of three dimensions. data_matrix = (t,k,p) extracted from the camera with a resolution of 1280x1024
Where
t = timeline ( 30 frames per second)
k = keypoint index
p = (x[pixels],y[pixels],confidence[0-1])

Confidence shows the probability of detection on a scale of 0 to 1.
You can read them using the file "example.py"

2) All time series of exported data in CSV format are for each proband stored in a folder "selected_parameters_time_series"

3) All extracted features for machine learning algorithms in CSV format are stored in the folder "extracted_features"
