# Supplementary material for: Evaluation of functional tests performance using a camera-based and machine learning approach
Source: PLoS One. 2023 Nov 3;18(11):e0288279. doi: 10.1371/journal.pone.0288279 (PMC10624324; doi:10.1371/journal.pone.0288279)
Supplement: S1 Data — This dataset includes all the extracted keypoints of movements and the associated features and statistics, which were used for the analyses presented in the main manuscript. (ZIP) [file pone.0288279.s001.zip › PLOS_data_28032023/selected_parameters_time_series/000010_PNJN_P_vybrane_body_vse.csv]

	hips	bothShoulders	spine	NeckRShoulderRElbow	NeckLShoulderLElbow	MidHipRHipRKnee	MidHipLHipLKnee	RHipRKneeRAnkle	LHipLKneeLAnkle	NoseNeckMidHip	Neck_MidHip	RWrist_MidHip	RWrist_LWrist	MidHipL_SmallToe	MidHipL_RSmallToe
0	89.99	87.65	-0.79	98.22	258.21	92.63	270.02	180.37	181.82	182.62	1.002	0.438	0.869	1.846	1.861
1	89.99	87.65	-0.78	98.22	258.22	92.63	270.02	180.37	181.82	182.62	1.002	0.438	0.869	1.846	1.861
2	89.99	87.65	-0.79	98.22	258.22	93.45	270.02	178.58	181.84	182.64	1.002	0.438	0.869	1.846	1.861
3	89.99	87.65	-0.78	98.21	258.21	93.45	270.01	178.55	181.84	182.63	1.002	0.438	0.869	1.846	1.861
4	89.99	86.52	-0.79	95.79	258.19	92.62	270.02	180.38	181.81	182.67	1.002	0.438	0.869	1.846	1.861
5	89.98	87.64	-0.79	98.21	258.2	92.62	270.02	180.38	181.81	182.67	1.002	0.438	0.869	1.846	1.861
6	90.0	87.64	-0.78	98.22	258.2	92.64	270.01	180.3	181.8	182.69	1.002	0.438	0.869	1.846	1.861
7	89.99	87.65	-0.78	98.22	258.19	92.64	270.01	180.29	181.8	182.78	1.002	0.438	0.869	1.846	1.861
8	89.99	87.65	-0.77	98.22	258.18	92.63	270.0	180.3	181.81	182.77	1.002	0.45	0.881	1.846	1.859
9	90.0	87.66	-0.78	96.09	260.42	92.65	270.01	180.29	181.81	184.5	1.0	0.443	0.878	1.866	1.881
10	89.99	87.64	-0.78	96.08	260.41	92.63	270.0	180.3	181.81	184.51	1.0	0.455	0.891	1.866	1.878
11	90.0	87.65	-0.78	96.08	260.4	92.64	270.01	180.3	181.8	184.52	1.0	0.455	0.891	1.866	1.878
12	89.99	87.65	-0.06	98.12	258.25	93.49	270.0	178.5	181.8	182.15	1.002	0.45	0.869	1.859	1.859
13	90.0	87.66	-0.78	95.88	260.41	93.48	270.01	178.49	181.79	182.8	1.0	0.443	0.878	1.868	1.878
14	89.99	87.66	-0.79	95.87	260.42	92.64	270.0	179.33	181.79	182.8	1.0	0.442	0.878	1.868	1.878
15	89.99	87.66	-0.79	95.86	260.43	92.63	270.0	179.33	181.79	184.61	1.0	0.442	0.878	1.868	1.878
16	89.99	87.65	-0.79	95.84	260.45	92.65	269.98	179.3	181.77	184.61	1.0	0.442	0.878	1.881	1.876
17	89.99	87.64	-0.79	95.84	260.44	93.49	270.01	177.52	181.78	184.64	1.0	0.442	0.878	1.88	1.875
18	89.99	86.58	-0.79	93.59	260.42	93.46	270.01	177.56	181.78	184.64	1.0	0.442	0.878	1.88	1.878
19	89.99	87.68	-0.78	95.99	260.43	93.46	270.01	177.56	181.77	186.45	1.0	0.442	0.878	1.868	1.878
20	89.99	86.58	-0.78	93.58	260.44	92.62	269.99	178.42	181.78	186.27	0.997	0.433	0.864	1.838	1.836
21	89.99	86.57	-0.78	93.58	260.44	92.59	269.14	178.42	182.64	186.27	0.998	0.445	0.877	1.838	1.836
22	89.97	86.51	-1.48	93.57	259.22	92.6	269.11	178.41	182.67	186.97	1.001	0.426	0.856	1.809	1.802
23	88.33	86.51	-1.47	93.37	259.22	92.56	265.82	178.46	182.68	186.98	1.001	0.426	0.856	1.797	1.802
24	89.97	86.51	-1.45	95.71	256.98	92.62	269.11	178.4	182.66	187.13	0.998	0.42	0.843	1.781	1.774
25	88.37	86.51	-1.47	95.71	256.96	92.59	265.9	178.43	182.65	188.95	1.0	0.429	0.856	1.821	1.814
26	89.99	86.51	-1.46	95.72	256.96	92.61	269.15	178.43	182.62	188.95	1.0	0.429	0.856	1.821	1.814
27	89.99	86.52	-1.47	95.72	256.97	92.6	269.15	178.43	182.61	188.97	1.0	0.429	0.868	1.821	1.814
28	89.98	86.49	-1.47	95.69	256.93	92.65	269.15	178.38	182.6	188.99	1.0	0.429	0.868	1.809	1.814
29	89.97	86.56	-2.21	94.64	258.15	91.75	269.98	179.28	180.96	191.55	1.001	0.416	0.868	1.824	1.812
30	89.99	86.57	-1.53	94.48	258.02	90.91	269.09	180.1	181.81	190.92	1.0	0.428	0.869	1.824	1.812
31	89.99	86.64	-3.03	94.44	258.03	90.01	267.37	180.93	183.52	192.43	0.999	0.423	0.891	1.849	1.838
32	89.99	87.75	-3.04	95.78	258.02	90.0	266.47	180.91	184.41	192.47	0.998	0.435	0.904	1.849	1.836
33	88.34	87.8	-2.98	95.76	259.66	87.39	267.3	179.21	182.72	192.36	1.001	0.428	0.907	1.82	1.815
34	89.99	87.86	-2.27	94.92	264.44	89.99	267.37	180.01	182.66	189.62	0.998	0.433	0.917	1.839	1.833
35	89.99	87.86	-2.27	94.93	264.44	89.99	267.38	180.0	182.66	189.61	0.998	0.433	0.917	1.839	1.835
36	89.97	88.92	-1.52	97.21	264.46	90.0	267.35	180.0	181.8	187.04	0.998	0.433	0.904	1.839	1.835
37	89.97	88.9	-0.04	97.05	261.84	90.01	268.25	179.99	179.99	182.04	1.0	0.455	0.904	1.881	1.865
38	89.97	88.86	-0.0	96.85	260.5	89.98	268.28	180.01	179.06	182.08	1.002	0.438	0.869	1.865	1.844
39	89.96	89.99	0.01	99.26	259.3	89.18	269.15	180.8	177.3	183.83	1.002	0.438	0.869	1.864	1.844
40	89.97	88.86	0.72	97.91	260.51	89.17	270.0	180.8	175.58	183.22	1.002	0.45	0.869	1.865	1.844
41	89.95	88.83	0.04	96.81	259.49	89.19	270.0	180.78	175.58	189.36	1.002	0.441	0.87	1.867	1.841
42	89.95	88.83	0.04	96.78	259.46	89.17	269.17	179.87	176.39	191.16	1.002	0.45	0.882	1.868	1.841
43	89.96	89.95	0.04	95.31	259.51	89.15	269.14	179.88	176.37	191.17	1.002	0.438	0.87	1.871	1.838
44	89.98	89.98	0.75	93.32	263.96	87.46	268.21	181.53	177.27	186.65	0.997	0.433	0.878	1.851	1.813
45	88.38	89.98	0.77	93.32	263.96	90.63	268.24	181.58	177.24	186.63	1.0	0.442	0.892	1.893	1.855
46	89.98	89.98	0.77	93.32	263.96	87.5	268.23	181.5	177.24	186.64	1.0	0.442	0.892	1.893	1.856
47	89.95	89.99	0.77	95.88	264.17	85.83	267.39	183.19	178.09	184.75	1.0	0.456	0.918	1.9	1.866
48	88.28	89.98	0.73	99.18	260.56	85.64	269.01	182.46	179.1	183.16	1.0	0.444	0.909	1.843	1.803
49	88.23	89.98	0.76	100.44	259.27	89.14	263.92	181.35	180.71	185.05	1.002	0.442	0.87	1.891	1.841
50	88.22	88.85	0.79	98.18	259.02	90.04	264.74	179.38	179.04	188.37	1.0	0.459	0.892	1.911	1.861
51	88.25	89.96	0.8	97.02	261.5	89.84	264.77	178.52	178.97	190.07	1.0	0.471	0.893	1.911	1.861
52	88.25	89.98	0.82	94.62	262.68	90.89	265.6	176.7	177.24	190.08	1.0	0.459	0.893	1.914	1.859
53	89.94	89.98	1.55	93.34	262.73	87.42	265.61	176.81	176.31	187.93	1.0	0.485	0.92	1.915	1.86
54	89.92	89.97	2.29	94.6	266.57	87.49	266.51	175.74	173.71	185.36	1.001	0.511	0.933	1.914	1.859
55	88.28	89.99	3.07	97.03	263.98	89.79	267.38	176.78	171.82	182.61	1.001	0.511	0.947	1.918	1.858
56	88.33	90.0	3.81	97.09	264.11	88.82	268.27	177.44	170.02	180.06	1.002	0.523	0.959	1.918	1.858
57	85.0	89.99	2.26	100.45	260.56	92.26	269.78	176.3	171.71	181.62	1.001	0.48	0.935	1.86	1.795
58	86.66	89.99	1.5	99.28	260.48	87.47	268.87	177.65	171.35	182.38	1.0	0.457	0.936	1.869	1.793
59	88.33	89.98	1.51	99.27	260.46	86.55	265.65	178.35	171.84	182.51	0.998	0.464	0.945	1.9	1.825
60	86.63	89.98	0.78	100.46	259.22	86.59	267.97	178.53	173.48	185.09	0.998	0.447	0.922	1.832	1.752
61	86.62	89.99	0.8	100.47	259.23	89.49	265.63	179.14	173.22	186.96	1.0	0.455	0.936	1.872	1.792
62	84.89	88.88	1.49	98.23	258.99	89.27	268.26	179.61	174.93	186.17	0.998	0.472	0.957	1.875	1.811
63	86.56	88.89	0.8	98.22	258.98	86.33	268.08	179.5	174.74	188.65	0.998	0.462	0.958	1.878	1.81
64	86.55	89.99	0.8	97.08	261.45	86.42	268.87	179.27	173.94	190.43	0.998	0.462	0.945	1.837	1.81
65	86.55	89.99	0.81	97.09	261.46	87.15	268.9	177.65	172.67	190.44	0.998	0.472	0.957	1.77	1.81
66	86.56	89.98	0.81	100.41	259.22	86.42	268.88	179.24	172.46	192.55	1.0	0.468	0.935	1.722	1.791
67	86.54	89.99	1.51	99.2	259.21	86.53	268.89	179.0	172.01	190.16	1.0	0.48	0.948	1.668	1.792
68	86.53	90.0	1.51	99.2	259.21	86.55	268.9	179.0	171.11	190.15	1.0	0.48	0.948	1.668	1.791
69	86.42	89.98	1.52	97.94	259.2	87.35	268.3	177.32	172.5	190.13	1.0	0.483	0.936	1.639	1.779
70	84.85	89.98	1.53	96.66	258.0	89.38	268.3	178.47	170.93	190.11	1.0	0.495	0.949	1.61	1.779
71	84.83	88.93	2.27	95.49	261.42	88.58	268.23	180.2	169.16	187.23	0.999	0.513	0.972	1.522	1.797
72	84.85	88.92	2.26	95.48	261.45	85.35	270.76	180.22	167.73	188.92	1.001	0.506	0.963	1.432	1.766
73	84.81	88.88	2.99	95.51	260.22	88.47	267.29	180.36	166.06	186.42	1.002	0.518	0.975	1.357	1.766
74	84.85	88.89	3.01	95.52	260.19	85.22	270.73	180.47	162.85	186.13	1.002	0.518	0.976	1.307	1.766
75	84.84	87.82	3.8	95.52	262.48	88.45	266.52	181.44	162.64	183.6	1.0	0.526	0.988	1.257	1.797
76	86.5	87.77	3.81	95.52	261.41	85.34	266.38	180.48	168.83	183.6	1.0	0.526	1.001	1.227	1.797
77	86.49	87.76	4.55	95.53	260.96	85.33	266.38	180.48	166.97	181.11	1.001	0.526	1.001	1.177	1.797
78	84.8	86.65	4.5	97.69	261.57	88.57	265.57	180.36	178.67	181.33	0.998	0.518	0.999	1.085	1.77
79	83.15	86.64	4.5	95.56	262.49	88.62	268.15	180.21	182.4	182.85	0.998	0.516	1.011	1.668	1.757
80	83.13	86.64	4.44	95.56	262.47	88.48	268.19	180.23	180.44	182.91	1.001	0.509	1.0	1.664	1.726
81	83.09	86.63	4.38	97.72	260.12	88.62	268.24	180.12	332.2	183.45	0.998	0.502	0.987	3.582	1.7
82	83.28	86.7	4.38	97.73	261.16	88.74	269.65	179.86	330.64	181.66	0.998	0.502	0.986	3.583	1.7
83	83.11	86.71	3.73	95.57	263.64	89.92	270.49	179.04	329.92	183.72	1.0	0.51	1.013	3.637	1.726
84	83.11	87.77	3.68	97.65	259.19	90.04	270.43	178.76	329.89	184.22	1.002	0.504	0.991	3.601	1.709
85	83.11	87.8	3.67	97.64	259.17	89.95	270.47	179.02	329.85	184.23	1.002	0.504	0.99	3.6	1.709
86	84.61	87.84	2.99	97.55	260.39	90.06	267.35	178.91	329.97	186.45	0.999	0.511	1.0	3.627	1.739
87	83.14	87.84	2.98	97.54	260.4	89.0	270.9	179.42	329.87	186.46	0.999	0.511	1.0	3.627	1.739
88	82.97	87.86	2.97	97.54	260.35	89.94	270.9	179.13	334.52	186.76	0.999	0.511	0.999	0.838	1.739
89	84.64	87.83	2.25	97.55	260.44	90.04	267.47	178.88	332.56	189.31	0.999	0.511	0.999	0.849	1.739
90	84.65	87.84	2.25	97.54	260.43	89.92	267.48	179.16	327.65	187.58	0.998	0.511	1.0	3.627	1.739
91	84.67	87.85	2.21	97.52	260.41	86.24	270.94	179.66	331.64	187.63	1.001	0.492	0.978	3.6	1.709
92	84.68	89.97	2.2	95.39	257.93	89.65	267.35	179.53	336.95	187.65	1.001	0.504	0.99	3.601	1.721
93	84.67	89.99	1.48	96.65	257.92	86.23	270.77	179.5	335.42	190.17	0.999	0.495	0.974	3.557	1.671
94	84.67	89.97	1.48	96.67	259.16	86.11	270.79	179.78	332.74	190.16	0.999	0.495	0.961	3.557	1.683
95	84.82	89.98	1.49	96.68	259.17	88.19	267.35	180.88	327.75	190.15	1.001	0.504	0.988	3.6	1.721
96	84.68	88.92	1.48	96.7	261.59	89.65	267.33	179.53	321.38	190.16	1.001	0.504	0.988	3.601	1.721
97	84.82	90.0	1.47	96.69	259.15	88.3	267.34	180.66	317.05	190.17	1.001	0.504	0.977	3.6	1.721
98	86.5	90.0	1.47	97.95	259.13	85.3	267.33	180.28	315.12	190.18	1.001	0.492	0.976	3.6	1.721
99	86.5	89.99	1.46	97.95	259.13	85.3	267.31	180.27	314.65	190.2	1.001	0.504	0.988	3.6	1.721
100	84.83	89.98	1.46	97.03	261.3	88.41	267.38	180.39	314.5	189.84	0.999	0.509	0.998	0.849	1.738
101	86.4	88.91	0.77	97.14	257.7	86.18	267.3	179.58	314.57	192.21	1.001	0.502	0.988	0.829	1.708
102	86.41	89.98	0.77	99.43	257.95	86.16	267.29	179.59	314.57	192.21	1.001	0.502	0.987	0.829	1.708
103	86.45	89.97	0.76	100.72	257.94	86.0	267.26	179.72	312.46	192.21	0.998	0.494	0.973	0.817	1.659
104	88.2	88.9	0.75	100.75	255.49	81.69	267.28	181.49	331.35	190.52	1.001	0.488	0.963	3.541	1.642
105	88.2	89.99	0.74	101.03	257.72	84.3	263.79	183.03	304.43	190.17	0.999	0.493	0.972	0.836	1.658
106	88.23	89.98	0.73	101.06	257.99	85.0	263.82	181.48	310.79	188.76	0.999	0.493	0.972	0.847	1.658
107	88.24	89.99	0.73	100.85	258.02	80.9	266.38	183.14	303.63	189.01	1.001	0.476	0.951	0.84	1.618
108	88.27	90.0	0.71	100.6	258.27	80.21	266.35	183.75	289.77	187.38	1.001	0.488	0.963	0.891	1.629
109	88.27	89.98	0.71	100.78	259.22	84.11	262.87	182.06	270.87	187.38	0.999	0.495	0.974	0.946	1.645
110	88.27	89.96	0.7	100.28	259.43	81.05	266.17	181.84	284.24	185.65	1.001	0.491	0.964	0.943	1.617
111	88.27	88.88	0.7	98.79	259.44	84.12	262.71	181.95	270.28	185.63	0.999	0.498	0.974	1.001	1.633
112	88.28	88.82	0.69	101.17	257.24	80.88	266.04	181.98	263.16	185.68	0.998	0.498	0.974	1.016	1.62
113	88.26	87.67	0.02	96.84	259.17	82.4	262.54	185.9	256.86	185.9	1.0	0.507	1.013	1.073	1.686
114	88.25	87.73	0.02	99.42	256.82	78.95	265.81	185.86	236.22	185.7	0.998	0.497	0.998	1.083	1.635
115	88.23	89.96	0.03	102.04	259.19	77.71	265.7	188.13	232.34	185.69	1.001	0.491	0.988	1.084	1.593
116	88.25	88.9	0.02	101.51	257.11	76.55	265.52	190.35	229.68	184.14	0.998	0.487	0.974	1.068	1.557
117	88.27	89.93	0.01	102.39	259.67	75.41	265.62	192.5	236.24	184.32	0.998	0.489	0.974	1.059	1.544
118	88.29	88.83	0.68	102.14	257.53	77.64	262.33	194.44	226.39	183.79	1.001	0.51	0.988	1.107	1.567
119	88.31	87.68	0.68	100.14	257.26	74.17	266.95	194.67	224.48	183.52	1.0	0.518	0.987	1.107	1.541
120	89.97	87.67	-0.0	100.4	257.02	74.08	263.55	194.77	231.33	184.01	1.0	0.521	1.013	1.146	1.58
121	89.98	88.83	-0.01	101.09	259.18	74.28	262.62	194.49	229.21	182.06	0.998	0.525	1.023	1.145	1.583
122	89.99	88.86	-0.7	104.58	257.26	74.56	264.36	194.21	226.47	184.61	1.0	0.52	1.001	1.204	1.554
123	90.0	88.81	-0.72	101.86	259.86	74.31	262.52	194.39	240.14	184.93	1.0	0.532	1.026	1.129	1.541
124	89.99	88.81	-0.73	105.65	258.91	74.11	263.37	194.62	239.35	185.05	1.002	0.527	1.004	3.83	1.513
125	89.99	86.59	-0.74	104.28	256.45	70.67	266.85	194.66	242.24	185.07	1.002	0.541	1.016	3.84	1.5
126	89.98	86.55	-0.75	104.59	256.19	74.68	263.44	192.94	244.11	184.92	1.0	0.549	1.026	3.88	1.515
127	89.97	85.45	-0.75	100.2	258.39	74.94	263.53	192.57	245.88	184.76	1.002	0.558	1.042	1.164	1.526
128	89.99	86.56	-0.76	102.71	258.45	74.96	263.52	192.56	247.86	184.75	0.999	0.566	1.053	1.175	1.542
129	90.0	87.67	-0.06	105.57	257.05	74.05	263.63	194.62	248.9	182.19	1.002	0.575	1.07	4.057	1.566
130	89.99	88.82	-0.04	105.71	259.39	74.69	263.65	192.78	250.69	182.24	1.002	0.573	1.07	4.068	1.552
131	89.99	88.84	-0.06	108.29	257.31	70.61	267.03	193.67	246.85	182.32	0.999	0.563	1.053	1.149	1.515
132	88.3	88.84	-0.76	109.01	257.54	71.97	263.38	189.68	245.22	183.11	1.002	0.533	1.017	1.126	1.485
133	88.22	88.86	-0.79	105.07	259.86	76.13	258.05	187.7	247.03	183.04	1.0	0.541	1.041	1.138	1.5
134	88.27	89.92	-0.77	107.12	260.06	73.1	261.46	186.16	245.91	185.26	1.002	0.547	1.055	1.114	1.471
135	88.27	88.85	-0.78	107.11	257.74	73.12	261.44	186.15	246.02	187.51	1.002	0.55	1.069	1.104	1.471
136	86.68	88.86	-1.51	104.99	260.04	72.1	258.01	187.15	243.9	188.04	1.0	0.531	1.068	1.102	1.499
137	88.32	88.86	-1.51	103.65	258.71	72.13	261.39	187.12	244.99	190.18	1.0	0.547	1.08	1.104	1.499
138	86.6	88.84	-0.8	103.53	258.66	73.07	256.9	185.0	243.08	189.61	0.999	0.547	1.093	1.104	1.486
139	88.31	87.82	-1.52	102.52	256.25	71.85	260.35	186.17	242.73	192.39	1.002	0.525	1.082	1.086	1.457
140	88.33	87.82	-0.77	102.26	256.44	73.84	260.39	183.06	238.19	193.67	1.002	0.538	1.082	1.099	1.458
141	88.34	87.85	-0.76	101.19	256.37	74.14	260.52	182.73	234.2	194.11	0.999	0.538	1.094	1.126	1.486
142	88.35	88.89	-0.01	102.26	255.44	74.18	260.5	182.48	225.08	191.28	0.999	0.539	1.095	1.13	1.486
143	88.34	88.89	-0.01	102.26	255.44	74.17	260.5	182.49	221.77	191.28	0.999	0.539	1.095	1.13	1.487
144	89.97	87.86	0.01	100.04	255.12	77.22	259.76	182.85	225.87	190.88	0.999	0.539	1.108	1.15	1.486
145	89.98	88.91	0.78	98.92	255.27	74.2	262.98	182.64	217.05	188.05	0.999	0.539	1.123	1.171	1.486
146	89.97	89.99	2.38	101.08	251.17	77.72	257.53	182.61	209.33	184.18	1.0	0.561	1.21	1.263	1.568
147	89.95	89.96	3.11	99.97	248.52	77.77	256.26	182.6	208.99	181.4	0.997	0.552	1.205	1.256	1.544
148	89.95	89.98	3.16	100.14	247.54	78.69	256.22	180.83	203.27	181.07	1.0	0.557	1.224	1.299	1.582
149	89.93	89.96	3.16	100.11	247.57	78.72	255.56	181.0	194.57	182.74	1.0	0.552	1.238	1.317	1.596
150	88.26	87.74	3.9	102.74	250.7	78.96	259.47	181.81	190.62	182.2	0.998	0.54	1.207	1.308	1.585
151	88.19	89.97	3.85	100.1	248.49	80.06	259.53	180.8	190.78	182.51	1.001	0.539	1.194	1.307	1.582
152	88.25	88.93	3.81	99.71	245.86	83.32	256.26	181.17	197.25	183.0	0.999	0.53	1.176	1.299	1.57
153	88.28	88.92	3.85	102.23	249.12	79.28	260.12	181.75	196.61	182.68	1.001	0.554	1.207	1.345	1.621
154	89.91	89.94	3.9	100.18	248.74	79.48	257.56	181.74	202.4	182.42	0.999	0.557	1.217	1.355	1.652
155	88.27	88.89	3.91	100.6	251.31	80.1	263.32	181.31	193.15	180.18	0.999	0.553	1.206	1.351	1.653
156	88.26	88.9	3.9	100.6	253.64	83.44	259.86	181.33	196.53	180.07	0.999	0.55	1.205	1.329	1.653
157	88.27	87.77	3.85	102.85	254.53	82.52	260.02	183.4	196.82	180.34	1.002	0.557	1.205	1.311	1.662
158	88.23	89.96	3.75	101.34	253.51	79.35	263.82	183.25	195.75	180.63	1.002	0.54	1.174	1.258	1.607
159	88.26	89.98	3.75	101.36	253.46	82.78	260.6	183.2	196.61	180.76	1.002	0.54	1.161	1.254	1.62
160	86.54	89.96	3.76	100.22	252.76	83.0	264.91	183.06	192.29	180.74	1.002	0.553	1.159	1.251	1.634
161	86.56	89.96	3.04	100.46	254.06	83.87	265.04	181.3	191.94	183.25	1.001	0.552	1.147	1.28	1.647
162	88.25	89.94	3.78	100.69	253.74	83.82	261.7	181.11	198.29	181.88	1.0	0.567	1.145	1.29	1.677
163	89.94	88.9	3.76	104.27	253.78	80.84	261.85	180.83	198.78	181.94	0.999	0.565	1.145	1.286	1.691
164	89.91	88.87	3.03	101.89	257.83	81.06	262.03	180.63	205.26	184.73	0.999	0.568	1.159	1.286	1.704
165	88.23	88.89	2.96	103.76	255.99	84.87	262.86	180.61	203.63	185.39	0.999	0.554	1.118	1.251	1.674
166	88.21	89.98	2.92	101.38	255.64	81.68	266.17	180.45	206.92	183.52	1.002	0.546	1.106	1.193	1.657
167	88.29	89.97	2.94	101.37	255.33	85.3	263.63	179.89	209.53	183.46	1.002	0.546	1.105	1.193	1.67
168	86.58	88.94	2.96	103.9	255.36	85.27	267.72	180.25	203.08	182.98	1.001	0.532	1.092	1.19	1.683
169	88.26	89.93	2.97	101.89	255.38	85.12	264.37	180.65	207.49	182.73	1.002	0.532	1.092	1.185	1.695
170	86.59	89.94	3.65	101.89	255.03	84.66	267.01	181.2	216.04	182.08	0.998	0.539	1.086	1.152	1.675
171	86.55	89.93	3.69	101.88	255.04	84.84	267.14	181.06	219.94	181.86	1.0	0.547	1.103	1.142	1.713
172	84.99	88.9	3.75	102.15	257.42	88.25	267.95	180.78	224.16	181.81	0.998	0.541	1.113	1.121	1.744
173	86.54	88.91	3.72	102.12	257.4	82.73	271.16	179.65	247.07	181.86	1.0	0.534	1.103	1.055	1.713
174	86.55	88.92	3.0	102.11	258.61	86.16	266.96	179.55	259.03	184.34	1.0	0.535	1.103	1.014	1.713
175	84.85	88.95	2.96	103.05	256.58	86.29	271.11	179.33	251.98	184.62	1.001	0.529	1.103	1.015	1.696
176	83.14	89.99	2.96	99.29	255.35	89.44	271.62	179.33	246.41	186.18	0.999	0.548	1.114	1.077	1.739
177	84.8	89.99	2.96	99.3	255.36	89.42	268.14	179.47	246.54	186.18	0.999	0.548	1.115	1.077	1.739
178	84.96	89.97	2.25	99.44	256.49	88.46	268.76	181.33	250.82	186.93	0.999	0.548	1.115	1.013	1.739
179	84.83	89.96	2.25	100.7	255.27	89.68	268.77	180.47	255.03	186.91	0.999	0.536	1.103	1.001	1.739
180	84.99	88.87	2.26	98.39	255.27	86.93	272.92	178.79	244.67	186.81	0.999	0.548	1.102	1.043	1.728
181	84.96	89.98	2.27	100.72	254.98	90.29	269.68	178.4	244.81	186.78	0.999	0.548	1.103	1.045	1.74
182	85.11	88.86	2.27	99.55	254.97	89.76	270.46	179.5	227.52	185.24	0.999	0.548	1.115	1.114	1.74
183	84.97	89.99	2.94	101.76	255.34	87.37	273.91	178.84	218.71	182.73	1.002	0.555	1.103	1.194	1.724
184	85.24	89.97	3.59	101.8	255.27	87.22	274.44	178.5	195.86	178.45	1.0	0.557	1.087	1.294	1.675
185	83.54	88.87	3.68	99.58	254.06	91.12	274.78	177.55	183.99	180.06	0.998	0.564	1.086	1.396	1.705
186	83.55	88.86	3.68	99.58	254.05	91.1	274.78	177.56	184.0	180.06	0.998	0.564	1.086	1.396	1.705
187	86.62	88.85	3.73	98.38	252.84	89.05	271.53	177.0	180.14	178.25	1.0	0.574	1.114	1.5	1.744
188	86.66	89.97	4.43	100.56	253.2	89.79	271.5	176.46	174.51	177.59	1.001	0.588	1.114	1.579	1.757
189	86.56	87.72	4.42	96.83	254.29	89.82	269.06	177.49	174.09	177.63	1.001	0.586	1.101	1.713	1.759
190	86.54	87.73	4.36	99.28	250.66	89.8	268.15	177.47	175.09	177.7	0.998	0.551	1.059	1.704	1.72
191	86.44	87.72	4.36	99.28	250.66	90.83	268.15	176.63	175.09	177.7	0.998	0.551	1.059	1.704	1.72
192	86.57	87.81	1.54	100.99	255.6	90.08	267.01	178.25	177.32	186.3	0.998	0.536	1.049	1.807	1.759
193	86.57	87.81	1.54	100.99	255.6	90.09	267.01	178.25	177.32	186.3	0.998	0.536	1.049	1.807	1.759
194	86.57	87.74	1.49	100.7	255.47	89.01	267.19	180.21	177.7	188.16	0.998	0.537	1.037	1.816	1.76
195	88.23	86.59	1.49	98.07	255.61	88.99	262.97	180.29	179.42	184.45	1.001	0.545	1.053	1.853	1.8
196	88.39	87.66	0.79	99.26	256.88	88.09	265.46	183.12	177.48	183.13	1.0	0.547	1.04	1.865	1.802
197	89.95	87.66	1.5	96.89	259.14	85.78	265.58	182.28	178.12	180.6	0.998	0.553	1.05	1.893	1.822
198	89.99	87.83	1.53	98.45	258.18	86.67	266.4	182.28	178.13	184.12	0.998	0.54	1.011	1.886	1.826
199	88.35	87.81	0.74	100.93	258.06	88.3	263.12	180.62	179.02	188.72	1.003	0.542	1.002	1.892	1.839
200	88.28	87.74	0.72	97.49	258.82	85.87	264.53	179.83	182.63	190.15	1.0	0.53	0.987	1.835	1.787
201	89.97	87.67	0.01	98.28	256.91	89.09	263.72	180.85	185.35	187.51	0.998	0.511	0.998	1.804	1.762
202	89.97	87.67	0.01	98.28	256.67	89.08	263.72	180.85	185.34	187.51	0.998	0.511	0.998	1.804	1.762
203	89.99	87.72	-0.69	99.41	258.29	89.94	264.64	180.03	184.43	186.39	0.998	0.446	0.946	1.804	1.762
204	89.98	88.88	-0.01	98.36	260.49	90.87	264.76	179.11	185.16	185.62	1.001	0.465	0.948	1.825	1.794
205	89.99	87.85	-0.74	94.92	260.42	90.92	266.53	179.08	183.44	189.89	0.998	0.457	0.933	1.782	1.756
206	88.42	87.82	-0.76	92.49	258.91	88.67	268.19	178.26	181.76	191.67	0.998	0.468	0.933	1.78	1.759
207	88.33	87.78	-0.75	92.48	258.83	89.37	268.09	178.3	181.83	191.72	0.998	0.443	0.907	1.777	1.762
208	88.37	86.63	-0.72	93.44	256.68	92.72	265.71	178.25	180.97	193.33	0.998	0.418	0.869	1.774	1.764
209	88.33	87.67	-0.72	94.51	257.95	88.55	268.99	181.0	180.97	193.31	0.998	0.418	0.881	1.774	1.764
210	89.99	87.71	-0.03	94.73	259.18	91.82	269.05	182.03	180.97	191.0	1.001	0.424	0.873	1.741	1.737
211	88.26	87.68	-0.04	95.81	258.95	90.85	264.81	183.92	182.7	191.0	1.001	0.426	0.895	1.811	1.807
212	88.23	87.68	-0.03	98.07	256.78	91.72	265.63	183.06	180.92	191.32	0.998	0.42	0.894	1.781	1.78
213	88.27	87.7	-0.02	96.97	258.02	88.5	269.08	182.92	181.86	191.26	1.0	0.426	0.898	1.749	1.752
214	88.27	87.69	-0.03	96.78	258.04	87.63	269.08	184.7	181.86	189.5	1.0	0.426	0.898	1.749	1.752
215	89.96	87.69	-0.03	96.78	258.04	91.8	269.09	182.9	181.86	189.5	1.001	0.426	0.898	1.751	1.752
216	88.29	87.68	-0.03	96.76	258.24	87.64	269.09	184.78	181.89	189.51	0.998	0.418	0.884	1.713	1.714
217	88.29	86.58	-0.03	94.37	258.25	87.67	269.09	184.66	181.88	189.5	0.998	0.418	0.884	1.713	1.714
218	88.29	86.58	-0.03	94.38	258.25	88.57	269.07	182.95	181.89	187.7	1.001	0.413	0.876	1.684	1.685
219	88.27	86.57	-0.04	94.55	258.24	88.51	269.08	182.98	181.87	189.51	0.998	0.418	0.884	1.713	1.714
220	88.27	86.57	-0.03	94.37	258.25	88.52	269.07	182.91	181.84	187.7	0.998	0.418	0.884	1.713	1.714
221	88.28	86.59	-0.04	94.58	258.25	91.8	265.6	182.92	181.83	189.5	1.001	0.426	0.885	1.751	1.752
222	88.29	86.6	-0.71	94.58	258.25	88.29	269.9	183.05	180.09	190.15	1.001	0.415	0.886	1.754	1.75
223	88.27	87.66	-0.73	98.14	256.94	91.74	265.66	183.07	180.9	191.92	1.0	0.441	0.908	1.824	1.82
224	89.99	87.66	-0.06	97.82	257.05	91.75	269.07	182.19	180.91	191.33	0.998	0.432	0.882	1.782	1.78
225	89.98	86.61	-1.42	93.42	256.94	90.86	269.07	182.13	180.88	194.36	1.001	0.414	0.873	1.759	1.744
226	88.39	86.65	-0.76	93.39	256.96	90.86	264.99	181.09	181.72	192.05	0.998	0.457	0.92	1.789	1.774
227	89.99	86.73	-1.52	92.3	257.01	90.0	267.43	180.95	182.5	191.03	1.0	0.454	0.934	1.835	1.821
228	88.4	87.81	-0.74	96.85	259.5	90.86	270.39	179.18	181.8	188.3	1.001	0.438	0.922	1.765	1.748
229	89.97	87.82	-0.74	96.85	259.5	90.86	267.31	179.18	181.79	188.3	1.001	0.438	0.922	1.767	1.748
230	88.35	87.77	-0.02	96.75	259.51	89.97	268.75	180.05	183.6	183.97	0.998	0.432	0.92	1.801	1.776
231	90.0	87.71	-0.01	96.98	258.26	89.08	263.58	180.88	185.48	183.95	1.001	0.426	0.923	1.771	1.744
232	89.97	87.68	-0.0	98.06	257.03	89.09	265.41	180.89	181.86	185.78	1.001	0.427	0.923	1.776	1.73
233	89.99	86.53	0.0	94.49	256.88	89.03	267.23	180.01	177.36	191.16	1.001	0.439	0.898	1.777	1.741
234	89.99	86.53	0.0	94.49	256.88	89.03	267.23	180.01	177.36	191.16	1.001	0.439	0.898	1.777	1.742
235	88.42	86.6	-0.71	93.4	255.4	83.36	267.18	182.55	177.25	191.92	1.001	0.464	0.924	1.78	1.738
236	90.0	87.84	0.74	93.52	260.27	85.66	267.25	183.32	176.42	184.84	1.001	0.477	0.96	1.842	1.781
237	84.84	87.71	0.07	98.23	256.68	91.75	267.09	183.18	178.91	185.53	1.001	0.44	0.937	1.801	1.717
238	84.86	86.55	0.75	94.57	256.62	88.13	270.76	182.17	177.98	184.93	1.001	0.478	0.975	1.798	1.718
239	86.55	86.59	0.76	94.51	256.89	89.13	267.1	180.42	177.84	186.87	0.998	0.497	0.997	1.816	1.746
240	88.23	87.78	0.79	96.9	255.38	89.18	263.8	180.32	177.45	188.63	1.0	0.519	1.013	1.856	1.786
241	88.21	87.78	0.79	95.68	255.38	89.11	263.81	180.48	177.47	188.62	1.0	0.519	1.013	1.856	1.787
242	88.24	87.8	2.27	99.36	256.75	89.05	263.91	179.23	176.3	185.3	0.998	0.539	1.024	1.875	1.819
243	86.56	88.87	3.01	99.63	259.16	89.94	267.33	177.34	176.08	182.69	1.001	0.543	1.0	1.843	1.788
244	86.58	88.87	3.74	98.26	259.16	89.74	268.97	177.78	173.01	180.13	1.002	0.545	1.0	1.781	1.786
245	86.64	88.87	3.71	98.38	257.91	89.76	269.72	176.65	170.73	180.11	1.0	0.534	0.985	1.705	1.745
246	85.01	88.84	4.47	99.43	258.17	92.99	270.59	176.66	169.86	177.59	0.998	0.567	1.021	1.693	1.775
247	85.14	88.85	4.46	99.44	259.15	91.84	270.59	177.22	171.69	177.62	0.998	0.593	1.047	1.639	1.775
248	83.56	88.85	3.71	98.36	257.93	90.94	274.72	178.28	169.21	180.14	1.0	0.574	1.037	1.582	1.744
249	85.11	89.96	2.97	100.79	257.91	90.14	271.5	178.78	166.74	180.88	0.999	0.573	1.049	1.483	1.742
250	85.25	88.87	2.24	100.81	255.65	89.39	271.37	179.38	166.43	183.4	0.999	0.561	1.049	1.438	1.741
251	85.12	88.87	1.52	98.66	257.89	86.51	274.41	179.22	163.46	183.95	0.999	0.559	1.05	1.369	1.727
252	84.84	88.87	1.52	98.67	257.64	91.69	271.6	176.63	168.32	183.95	0.999	0.56	1.05	1.34	1.727
253	84.84	88.86	1.5	99.89	258.87	87.33	276.12	177.49	162.24	183.98	0.998	0.559	1.051	1.275	1.728
254	84.86	88.84	1.5	99.88	258.85	87.32	276.09	177.51	162.32	183.98	0.998	0.559	1.051	1.275	1.727
255	84.87	88.84	0.78	99.91	259.09	87.41	276.57	177.9	156.95	184.69	0.998	0.559	1.063	1.23	1.727
256	84.98	88.84	0.77	100.88	259.1	86.32	275.68	179.11	159.15	184.68	0.998	0.572	1.076	1.145	1.739
257	84.83	88.84	0.76	102.42	259.12	86.43	276.09	178.85	145.9	182.95	0.998	0.584	1.089	1.091	1.739
258	84.82	88.81	0.06	103.66	259.08	86.71	275.74	178.75	157.66	183.62	0.998	0.598	1.114	1.038	1.739
259	84.68	88.8	0.72	103.6	259.07	89.91	270.11	178.99	247.05	181.27	0.998	0.609	1.115	0.967	1.738
260	84.67	87.65	0.73	102.14	259.06	90.03	270.1	178.86	327.85	181.24	0.998	0.609	1.115	3.637	1.726
261	83.16	88.78	0.73	105.98	259.09	88.72	272.62	179.92	328.52	181.2	0.998	0.61	1.115	3.637	1.726
262	84.81	87.71	0.73	104.92	255.44	88.83	268.29	179.66	329.33	182.93	0.998	0.609	1.115	3.637	1.726
263	84.82	87.7	0.73	104.92	255.43	88.82	268.27	179.53	329.34	182.93	0.998	0.622	1.126	3.637	1.726
264	84.82	87.7	0.74	106.03	255.41	86.5	271.66	177.87	329.24	182.94	0.998	0.61	1.114	3.636	1.727
265	84.82	86.58	0.75	103.44	256.63	86.5	271.65	177.86	332.95	182.92	0.998	0.61	1.114	0.849	1.726
266	84.79	88.82	0.75	104.93	259.08	86.4	271.63	177.97	333.0	184.68	1.001	0.603	1.103	0.818	1.696
267	84.79	88.82	0.76	104.93	259.08	89.64	268.2	177.97	332.97	184.67	0.998	0.61	1.114	0.838	1.726
268	84.8	88.82	0.75	104.93	259.08	86.4	271.63	177.97	333.03	184.68	1.001	0.603	1.103	0.818	1.696
269	84.84	88.83	0.76	104.57	259.09	89.57	267.34	177.82	332.74	186.47	1.001	0.604	1.103	0.818	1.696
270	83.16	88.83	0.76	104.57	259.08	89.59	270.87	177.82	332.7	186.46	1.001	0.603	1.103	0.818	1.696
271	86.51	88.87	1.44	103.71	259.11	85.2	267.33	180.46	330.4	184.15	1.001	0.603	1.103	0.829	1.708
272	86.52	89.96	1.45	105.81	259.11	85.16	267.39	180.5	326.46	187.65	1.001	0.604	1.103	3.61	1.696
273	88.23	90.0	1.44	106.18	257.67	85.34	264.8	179.7	311.58	187.7	0.999	0.594	1.087	0.84	1.646
274	89.91	89.99	1.43	105.84	257.93	82.1	264.7	179.74	305.18	187.73	1.002	0.588	1.076	0.839	1.617
275	89.93	89.98	1.42	105.87	257.96	81.81	264.72	180.3	301.65	187.73	1.001	0.588	1.076	0.836	1.629
276	88.29	89.98	1.4	104.71	258.2	81.96	268.07	179.88	300.25	187.74	0.999	0.579	1.061	0.82	1.594
277	88.3	89.99	1.4	105.59	258.2	84.97	263.67	180.18	271.69	188.04	1.001	0.587	1.076	0.92	1.629
278	88.31	90.0	1.4	105.57	257.95	81.79	267.88	180.19	259.7	187.77	1.001	0.587	1.076	0.937	1.617
279	88.31	90.0	1.39	106.35	258.72	81.76	267.88	180.22	252.53	188.35	1.001	0.576	1.064	0.987	1.617
280	88.26	90.0	0.75	106.35	258.48	84.99	264.52	180.07	245.43	191.17	0.999	0.594	1.098	1.01	1.632
281	88.26	90.0	0.75	106.35	258.48	84.99	264.51	180.07	245.71	191.17	0.999	0.594	1.098	1.01	1.632
282	88.27	88.91	0.74	103.93	258.7	80.05	267.95	183.9	239.86	191.23	0.999	0.583	1.075	1.015	1.608
283	86.55	88.86	0.76	104.19	258.19	85.33	264.38	185.96	230.82	190.82	1.001	0.592	1.103	1.042	1.631
284	86.56	88.85	0.76	104.55	257.88	83.27	264.36	190.1	223.7	190.38	0.998	0.61	1.114	1.093	1.635
285	88.29	89.99	1.41	106.73	257.92	78.56	264.14	192.53	221.13	188.01	0.998	0.581	1.074	1.066	1.557
286	88.28	89.98	0.74	106.37	258.47	79.66	263.45	190.6	225.14	187.13	1.001	0.579	1.09	1.109	1.58
287	89.94	88.89	0.07	103.96	258.71	77.63	263.52	188.01	225.24	189.94	1.001	0.579	1.091	1.107	1.567
288	89.95	88.83	0.06	104.95	258.7	78.52	263.6	185.95	231.39	190.33	1.001	0.58	1.09	1.122	1.554
289	89.95	87.71	0.06	104.16	256.83	79.61	263.66	183.6	228.12	189.64	1.0	0.599	1.118	1.161	1.593
290	89.97	88.83	0.74	104.43	259.1	78.53	262.7	184.65	229.12	186.91	0.997	0.616	1.129	1.175	1.597
291	88.24	89.96	0.74	107.03	259.14	78.09	266.04	186.21	229.19	188.4	1.0	0.595	1.105	1.139	1.555
292	88.22	89.99	0.73	105.24	259.63	78.26	266.07	185.83	229.02	189.0	0.998	0.573	1.062	1.121	1.518
293	88.24	89.98	0.73	104.89	259.88	76.92	265.93	188.45	226.29	189.3	0.998	0.55	1.024	1.108	1.505
294	88.24	89.98	0.73	104.89	259.88	76.92	265.93	188.45	226.29	189.3	0.998	0.55	1.024	1.108	1.506
295	89.99	88.87	0.73	102.38	259.85	75.45	262.36	191.14	226.21	189.41	1.0	0.55	1.014	1.125	1.528
296	89.98	88.86	0.73	104.5	257.72	75.15	263.34	191.44	225.37	190.16	1.002	0.544	1.002	1.101	1.499
297	89.97	86.57	0.78	95.54	259.12	74.73	263.67	192.83	227.77	188.7	1.002	0.55	1.002	1.173	1.566
298	88.3	88.82	0.77	98.3	259.18	71.38	264.42	192.84	223.33	188.42	1.002	0.552	1.001	1.174	1.553
299	88.27	89.92	0.77	100.94	260.64	75.37	261.04	191.03	223.46	188.97	1.002	0.559	1.001	1.186	1.552
300	89.96	88.87	0.74	100.74	258.57	75.14	263.52	190.09	231.06	189.65	0.999	0.537	0.96	1.152	1.515
301	89.97	89.94	0.77	98.62	260.89	76.38	263.54	188.73	224.54	189.68	1.002	0.55	0.974	1.184	1.539
302	90.0	88.9	0.76	98.42	257.59	76.43	263.59	187.52	224.37	190.1	1.001	0.542	0.961	1.187	1.539
303	90.0	88.87	0.76	97.41	260.09	76.23	263.58	187.72	227.6	192.1	1.002	0.525	0.961	1.174	1.526
304	90.0	88.91	0.76	96.37	260.1	75.2	263.58	189.95	227.63	190.12	1.002	0.525	0.961	1.184	1.525
305	89.99	89.94	0.76	98.57	260.08	74.93	263.48	190.22	227.67	192.09	0.999	0.499	0.945	1.152	1.487
306	89.99	88.87	0.74	98.39	257.88	73.93	263.44	192.41	227.61	192.1	0.999	0.499	0.945	1.152	1.487
307	89.99	88.87	0.74	98.4	257.88	73.92	263.44	192.41	227.61	192.11	0.999	0.499	0.945	1.152	1.487
308	89.98	88.87	0.02	96.33	260.04	73.93	263.43	192.39	224.37	190.52	1.002	0.495	0.961	1.173	1.511
309	89.98	88.83	0.74	97.38	260.01	74.89	264.34	191.39	226.71	191.72	1.002	0.524	1.002	1.166	1.511
310	89.99	88.84	0.74	99.74	257.88	75.17	265.3	191.08	223.43	190.21	0.999	0.525	1.012	1.157	1.487
311	89.99	88.86	0.74	97.45	260.05	74.48	264.48	192.94	230.41	190.19	1.002	0.538	1.029	1.18	1.525
312	89.97	88.81	0.02	98.56	260.05	74.41	265.36	193.02	234.42	192.36	1.002	0.55	1.043	1.162	1.525
313	89.98	89.91	0.03	100.93	260.26	74.42	265.38	193.08	231.67	190.33	1.001	0.547	1.057	1.174	1.538
314	89.99	88.87	0.02	101.94	257.69	74.73	264.55	192.75	239.2	188.03	1.001	0.563	1.069	1.162	1.552
315	90.0	88.84	0.02	100.59	259.63	75.7	264.55	190.62	242.4	187.52	1.002	0.556	1.069	1.171	1.566
316	89.99	86.63	0.02	98.0	258.46	75.98	264.63	190.31	245.46	185.63	1.002	0.549	1.07	4.057	1.566
317	89.98	86.6	0.02	97.72	258.41	77.18	264.68	187.93	242.25	185.84	0.999	0.553	1.066	3.982	1.555
318	89.99	88.83	0.01	99.97	261.02	77.13	264.49	188.0	240.04	184.06	1.0	0.537	1.039	3.88	1.515
319	89.98	88.86	0.01	103.05	257.98	76.23	264.41	190.18	242.54	184.03	1.002	0.532	1.017	3.83	1.513
320	89.97	88.9	0.01	104.53	257.8	77.36	264.52	187.96	244.23	183.9	0.999	0.534	1.04	3.848	1.555
321	89.99	88.86	0.01	103.03	259.64	77.33	264.52	188.1	245.8	183.66	1.002	0.541	1.056	3.898	1.592
322	88.29	87.71	0.0	99.55	259.41	77.36	268.0	188.14	241.73	183.8	1.002	0.555	1.069	3.887	1.606
323	89.95	87.7	0.01	100.36	259.66	78.36	264.64	186.17	243.51	183.87	1.0	0.547	1.053	1.145	1.594
324	89.95	87.71	0.01	100.36	259.66	78.36	264.64	186.18	241.67	183.87	1.001	0.547	1.053	1.146	1.594
325	89.98	88.81	0.03	102.3	259.88	78.71	264.54	185.59	241.72	184.0	1.001	0.532	1.039	1.106	1.554
326	89.97	88.87	0.04	103.49	259.88	79.31	264.52	184.15	241.74	183.82	0.998	0.522	1.024	1.1	1.532
327	88.25	89.96	0.05	105.19	258.2	83.77	263.46	182.05	239.77	183.68	0.998	0.52	1.023	3.647	1.556
328	88.28	88.9	0.07	103.11	257.95	80.28	267.54	182.4	238.9	183.55	0.999	0.52	1.024	3.647	1.557
329	88.23	87.78	0.07	101.85	255.45	80.64	266.72	181.97	241.27	183.69	0.998	0.52	1.023	3.637	1.57
330	86.56	86.61	0.07	99.39	255.38	84.22	267.01	181.98	238.21	185.54	0.998	0.525	1.037	3.699	1.648
331	88.25	86.6	0.75	99.39	255.36	84.02	263.68	181.97	236.32	184.86	0.998	0.535	1.037	3.707	1.649
332	86.57	88.81	0.74	102.59	258.46	84.04	267.12	181.8	233.9	183.17	0.998	0.534	1.024	3.615	1.608
333	88.28	89.96	0.74	103.41	258.49	81.04	267.18	181.55	237.26	183.42	1.001	0.528	1.014	1.092	1.605
334	88.27	88.88	0.73	104.5	256.03	84.13	263.79	181.77	238.5	183.3	1.001	0.516	1.002	1.116	1.616
335	89.92	89.99	0.76	105.2	257.94	82.03	264.64	180.72	234.78	183.02	1.001	0.514	1.002	1.129	1.629
336	89.9	89.97	0.75	105.52	257.91	82.1	264.59	180.63	235.83	183.02	1.001	0.514	1.002	3.551	1.629
337	88.24	88.88	0.75	102.18	257.66	81.87	267.79	181.14	237.04	182.95	1.002	0.514	1.002	1.104	1.629
338	88.26	88.88	0.75	102.19	257.66	81.74	267.79	181.38	236.83	182.95	1.002	0.514	1.002	1.104	1.63
339	88.24	88.83	0.74	104.21	255.46	86.13	264.52	179.12	236.01	183.06	1.001	0.515	1.002	1.092	1.642
340	88.25	87.72	0.75	100.83	255.44	82.63	267.82	179.65	239.47	183.06	1.001	0.514	1.002	1.067	1.642
341	88.24	87.71	0.74	100.83	255.44	82.74	268.69	179.41	237.16	183.06	1.001	0.514	1.002	1.068	1.642
342	86.58	87.72	0.75	100.83	255.44	86.26	268.77	179.16	235.97	183.06	0.998	0.52	1.012	1.066	1.671
343	86.57	87.77	0.76	100.83	256.76	86.16	268.81	179.42	241.77	183.06	0.998	0.52	1.012	1.065	1.671
344	86.63	87.72	1.43	100.7	256.76	86.04	269.74	179.41	232.94	180.62	0.999	0.532	1.012	1.116	1.671
345	84.85	88.8	1.44	100.69	259.1	86.98	273.07	178.82	225.95	180.61	0.999	0.532	1.012	1.147	1.672
346	85.0	88.8	0.79	99.58	259.11	90.61	270.56	178.3	216.29	182.98	1.001	0.541	1.027	1.207	1.709
347	86.62	88.8	1.48	99.6	259.1	87.03	270.72	178.25	205.06	182.27	1.001	0.553	1.027	1.298	1.71
348	85.13	87.68	1.48	97.41	259.1	90.26	270.61	177.93	202.68	180.49	1.002	0.553	1.026	1.333	1.698
349	85.24	87.68	1.47	99.56	256.86	87.08	274.2	178.07	193.12	180.53	0.999	0.533	1.011	1.383	1.671
350	86.81	87.73	2.19	99.3	256.96	86.87	271.32	178.22	183.77	179.81	1.001	0.554	1.026	1.468	1.71
351	86.8	87.68	2.9	100.59	255.69	87.73	271.36	177.39	181.8	179.13	1.002	0.566	1.026	1.54	1.711
352	86.79	86.54	2.9	96.86	255.67	87.75	271.33	177.5	177.79	179.13	1.002	0.566	1.038	1.567	1.723
353	86.76	86.6	2.96	97.05	255.63	88.72	271.49	176.48	173.35	179.03	0.999	0.574	1.037	1.673	1.756
354	86.74	86.62	3.63	97.08	254.09	89.69	271.48	175.26	172.59	178.35	0.998	0.576	1.021	1.687	1.718
355	88.32	86.67	2.93	97.25	255.36	89.87	266.34	176.31	172.21	180.9	1.002	0.579	1.026	1.737	1.727
356	88.31	86.68	2.93	97.26	255.37	90.69	266.35	174.57	172.2	180.9	1.002	0.579	1.026	1.736	1.727
357	88.32	86.68	1.48	98.67	255.31	87.36	267.13	175.8	176.41	186.07	0.998	0.572	1.024	1.807	1.76
358	88.25	86.67	0.78	99.86	255.32	91.67	263.66	175.01	177.41	188.56	0.998	0.547	1.023	1.807	1.746
359	89.95	86.57	1.43	100.66	256.85	87.38	263.5	176.66	177.75	184.27	1.001	0.54	1.001	1.785	1.717
360	89.95	86.5	0.75	99.45	255.35	87.32	262.79	176.9	179.51	183.05	0.998	0.536	1.024	1.816	1.747
361	88.27	86.54	0.06	97.06	256.65	86.48	266.28	179.63	178.79	183.66	1.0	0.544	1.04	1.86	1.788
362	88.26	86.54	0.06	97.06	256.64	86.49	266.28	179.64	178.79	183.67	1.0	0.544	1.04	1.86	1.788
363	90.0	86.66	0.01	97.25	258.31	85.77	265.46	182.24	178.06	183.83	1.0	0.558	1.039	1.853	1.803
364	88.41	87.78	-0.01	100.94	258.29	86.49	263.12	182.49	178.14	189.41	1.002	0.58	1.042	1.887	1.849
365	88.32	86.57	-0.01	100.69	256.95	85.05	266.29	180.68	178.98	187.63	1.0	0.532	0.974	1.842	1.81
366	89.94	86.53	-0.01	98.04	258.25	89.9	264.63	179.07	182.54	183.88	1.0	0.533	0.974	1.851	1.8
367	89.97	86.6	-0.03	97.09	258.26	89.12	263.85	180.79	185.11	183.82	0.997	0.54	0.985	1.879	1.834
368	89.96	86.61	-0.03	97.09	258.06	89.11	263.85	180.79	185.12	183.82	1.002	0.543	1.002	1.889	1.843
369	88.27	87.8	-2.25	97.71	264.46	86.67	263.96	180.02	185.9	189.59	1.001	0.478	0.961	1.832	1.804
370	88.33	86.7	-2.22	98.56	262.07	88.46	266.47	178.27	183.42	193.42	0.998	0.471	0.933	1.798	1.781
371	89.99	86.56	-1.48	95.67	257.95	91.78	268.25	179.18	181.67	192.61	1.0	0.493	0.947	1.832	1.814
372	88.3	86.52	-0.79	96.73	258.04	92.62	264.83	179.22	181.7	188.38	1.003	0.515	0.962	1.871	1.858
373	88.28	86.52	-0.79	95.6	258.05	92.53	265.81	180.27	180.89	184.7	1.003	0.49	0.949	1.871	1.871
374	89.94	86.56	-0.77	95.73	258.04	91.73	269.01	182.04	180.93	184.63	1.0	0.452	0.908	1.827	1.832
375	88.26	86.5	-0.77	95.56	258.27	91.72	265.79	182.89	181.83	182.89	1.0	0.44	0.908	1.826	1.832
376	86.6	85.55	-0.79	93.37	260.96	87.61	264.81	184.68	183.67	184.72	1.0	0.452	0.934	1.824	1.835
377	88.24	85.64	-1.52	93.59	261.01	90.81	263.99	184.78	185.47	187.24	1.001	0.44	0.935	1.824	1.823
378	88.22	85.64	-2.25	94.76	262.32	90.82	264.02	185.54	185.43	189.85	1.001	0.442	0.935	1.824	1.823
379	88.24	85.63	-3.67	95.0	262.22	87.37	267.41	185.66	186.43	194.87	1.0	0.433	0.933	1.784	1.783
380	88.23	85.63	-3.68	95.0	260.9	87.38	267.42	185.55	186.48	194.91	1.0	0.433	0.933	1.784	1.783
381	86.65	85.54	-3.0	94.77	259.58	87.56	264.11	185.67	187.5	192.57	0.999	0.443	0.933	1.781	1.786
382	86.64	85.54	-3.64	94.97	259.49	87.57	264.1	185.64	187.62	194.96	0.998	0.435	0.919	1.742	1.747
383	86.66	85.54	-3.69	94.97	259.49	87.59	264.11	185.55	187.49	195.0	1.0	0.443	0.933	1.781	1.785
384	88.29	85.54	-3.69	94.97	259.52	90.86	264.12	185.65	187.52	196.66	1.0	0.443	0.933	1.781	1.785
385	86.58	85.63	-2.99	93.8	259.59	87.61	263.88	185.55	186.45	194.24	0.999	0.443	0.933	1.781	1.786
386	86.46	85.71	-2.92	93.84	262.31	83.93	267.41	185.67	185.48	192.36	1.002	0.426	0.924	1.754	1.752
387	86.56	85.64	-2.17	94.77	262.31	86.7	264.7	186.5	183.69	189.78	0.999	0.418	0.898	1.715	1.714
388	86.55	85.64	-1.45	95.54	259.07	87.37	265.72	184.74	181.84	185.56	0.999	0.419	0.91	1.73	1.724
389	88.23	85.49	-1.48	93.39	259.59	91.69	266.55	182.98	180.09	187.2	0.999	0.431	0.92	1.786	1.78
390	86.57	85.48	-0.78	95.53	256.1	88.46	265.49	182.06	180.91	186.72	1.0	0.451	0.911	1.769	1.762
391	88.47	86.51	-1.56	95.57	258.25	89.12	266.0	184.6	180.05	189.19	0.998	0.485	0.97	1.867	1.846
392	88.49	86.58	-2.95	95.73	258.25	89.16	271.13	182.76	181.72	194.16	0.999	0.446	0.933	1.801	1.769
393	88.39	86.56	-2.9	95.7	256.97	90.02	269.49	180.93	182.68	194.14	0.999	0.431	0.91	1.732	1.699
394	89.96	87.74	-2.99	96.15	260.47	89.98	265.48	180.03	182.8	192.16	1.002	0.452	0.96	1.831	1.791
395	89.97	87.73	-1.5	96.02	263.11	89.93	263.71	180.07	184.53	187.03	1.001	0.44	0.948	1.838	1.789
396	90.0	87.7	-1.47	96.05	261.71	89.09	264.48	180.87	183.62	185.23	1.001	0.438	0.96	1.841	1.787
397	90.0	87.66	-1.47	96.02	259.18	88.22	265.47	181.71	179.94	186.91	1.001	0.476	0.999	1.842	1.785
398	88.44	86.55	-1.47	94.79	256.7	83.43	268.04	182.47	174.74	190.55	0.998	0.469	0.959	1.793	1.743
399	88.43	87.67	-2.19	96.0	260.34	85.6	271.02	183.38	173.72	193.05	1.002	0.451	0.937	1.782	1.71
400	89.98	87.67	-2.19	96.0	260.34	85.6	268.06	183.38	173.75	193.04	1.002	0.451	0.937	1.781	1.71
401	86.53	87.75	-0.03	96.04	261.78	88.04	267.19	183.3	177.95	183.74	1.001	0.45	0.949	1.789	1.706
402	84.85	87.66	-0.02	95.9	260.38	91.42	266.52	182.19	178.45	182.0	1.001	0.476	0.987	1.848	1.774
403	84.86	87.66	-0.0	95.9	258.91	89.26	270.42	180.28	176.53	181.99	1.0	0.505	1.025	1.852	1.773
404	84.84	86.55	0.01	94.8	256.65	93.47	267.12	178.47	176.13	185.47	1.0	0.517	1.025	1.848	1.773
405	84.69	87.68	0.72	94.79	259.08	90.9	269.83	176.72	177.95	186.64	0.998	0.519	0.998	1.807	1.746
406	86.52	87.69	0.72	98.73	257.87	89.8	267.14	177.65	176.27	188.38	0.998	0.532	0.997	1.795	1.746
407	84.84	88.88	0.76	101.23	260.22	90.84	271.07	175.77	174.28	188.31	1.001	0.514	0.975	1.756	1.716
408	84.98	88.87	1.49	99.93	259.19	92.12	266.99	177.52	174.91	184.03	0.998	0.545	1.024	1.738	1.743
409	85.09	88.83	2.18	99.84	259.15	87.93	270.25	178.19	175.07	181.6	1.002	0.564	1.039	1.684	1.713
410	83.7	88.85	2.21	99.83	258.92	90.16	270.82	178.91	173.67	181.49	0.999	0.56	1.037	1.701	1.73
411	85.32	88.86	1.48	99.83	259.14	86.38	271.37	179.51	173.79	182.25	1.001	0.553	1.039	1.671	1.699
412	83.68	88.83	2.17	101.96	255.72	89.45	272.65	179.35	173.12	179.91	1.001	0.553	1.052	1.623	1.711
413	85.22	88.87	2.13	100.8	255.7	86.23	273.49	179.44	171.57	181.71	1.002	0.539	1.015	1.5	1.645
414	83.52	88.84	1.46	100.79	254.39	89.64	272.66	179.47	173.46	182.39	0.999	0.544	1.037	1.511	1.673
415	83.34	88.85	1.49	100.78	255.62	90.91	273.51	178.8	171.6	182.38	1.001	0.553	1.052	1.482	1.71
416	83.33	88.86	1.5	98.65	257.87	90.91	273.58	178.78	179.12	182.26	0.999	0.559	1.063	1.465	1.727
417	83.33	88.86	1.51	98.67	257.86	90.93	274.48	178.62	178.1	183.98	0.999	0.559	1.063	1.433	1.727
418	85.08	88.86	1.49	98.67	257.87	86.45	274.47	179.45	178.13	184.01	1.001	0.553	1.053	1.406	1.697
419	83.36	88.86	1.49	99.9	257.87	90.87	274.5	178.73	179.48	184.0	1.001	0.565	1.065	1.354	1.698
420	84.98	88.87	1.48	99.92	257.9	89.63	272.52	179.55	180.87	184.01	1.001	0.565	1.065	1.323	1.698
421	84.96	89.96	0.76	102.36	257.88	89.54	272.53	178.84	188.43	184.69	1.001	0.553	1.065	1.205	1.697
422	84.96	89.96	0.75	102.1	257.89	86.28	276.62	178.91	187.71	182.95	0.999	0.544	1.05	1.155	1.66
423	85.0	89.96	0.74	103.33	257.89	89.32	272.43	179.17	199.55	182.96	0.999	0.556	1.062	1.078	1.66
424	85.0	89.96	0.74	103.33	257.89	89.33	272.44	179.17	199.52	182.96	0.999	0.556	1.062	1.079	1.671
425	86.49	88.85	0.07	100.89	258.86	85.5	269.63	181.09	224.1	183.61	0.999	0.544	1.05	1.014	1.659
426	84.79	88.86	0.73	100.82	259.11	85.53	272.03	181.05	234.04	181.27	0.999	0.544	1.05	0.974	1.659
427	84.79	88.85	0.72	100.82	259.11	85.49	271.14	181.09	286.93	183.01	0.999	0.544	1.05	0.888	1.659
428	84.65	88.84	0.71	102.03	259.1	86.33	270.84	179.31	301.67	183.02	0.999	0.544	1.05	0.843	1.659
429	84.67	88.83	0.71	104.25	256.93	86.33	270.82	179.16	301.81	183.14	1.001	0.551	1.051	0.793	1.643
430	84.67	88.83	0.73	102.01	259.09	86.45	270.92	179.01	309.06	183.02	0.999	0.556	1.061	3.567	1.671
431	84.66	88.82	0.73	102.0	259.1	86.45	270.84	179.03	302.73	183.03	0.999	0.556	1.061	3.567	1.671
432	84.65	88.85	0.73	102.13	259.1	86.45	270.74	178.9	302.96	184.79	0.999	0.556	1.061	0.8	1.659
433	84.65	88.84	0.72	104.26	256.94	86.35	270.81	179.15	310.68	184.99	1.001	0.551	1.051	0.797	1.643
434	84.66	88.85	0.74	102.12	259.1	89.75	267.41	179.16	305.87	186.57	1.001	0.565	1.077	0.824	1.696
435	84.65	88.82	0.73	102.11	257.89	86.34	270.74	179.17	300.84	186.58	0.999	0.556	1.061	0.796	1.659
436	84.66	88.83	0.74	102.11	257.9	89.73	267.31	179.18	301.8	186.59	1.001	0.565	1.077	0.82	1.696
437	84.65	88.84	0.74	103.32	257.9	86.33	270.73	179.18	300.82	188.33	0.999	0.556	1.061	0.788	1.671
438	84.79	88.84	0.75	103.31	257.9	85.31	270.74	180.15	301.73	188.35	0.999	0.557	1.061	0.8	1.671
439	86.49	88.83	0.74	103.31	257.89	85.39	267.28	179.92	303.89	190.07	0.999	0.569	1.062	0.8	1.67
440	86.55	88.88	0.73	105.86	255.45	85.08	267.05	180.34	297.8	190.08	1.001	0.575	1.075	0.818	1.642
441	88.22	88.91	0.74	104.98	257.66	84.06	263.8	182.37	296.92	189.77	0.999	0.581	1.075	0.846	1.658
442	88.25	89.99	0.73	107.47	257.94	84.16	263.73	181.98	294.99	189.8	1.002	0.576	1.076	0.828	1.629
443	88.23	90.0	0.72	107.11	258.2	84.74	263.73	180.76	293.85	190.13	1.001	0.575	1.064	0.86	1.629
444	88.25	90.0	0.72	106.73	258.2	80.98	266.98	182.11	280.2	189.84	1.001	0.575	1.076	0.909	1.617
445	88.25	88.89	0.06	103.93	258.44	84.32	263.68	182.02	276.4	190.79	0.999	0.57	1.087	0.93	1.632
446	88.26	87.71	0.72	103.83	256.12	84.01	263.62	182.18	276.32	190.93	0.999	0.582	1.087	0.969	1.62
447	86.56	87.73	0.05	101.29	257.84	83.89	266.67	182.39	271.79	190.86	1.001	0.591	1.116	0.976	1.605
448	88.27	88.91	0.06	103.85	257.86	79.51	265.61	184.21	272.42	190.82	0.999	0.582	1.099	0.952	1.557
449	88.3	89.99	0.06	106.75	258.14	79.48	265.67	184.13	272.36	191.12	1.0	0.564	1.076	0.945	1.529
450	88.34	88.87	0.06	103.88	258.42	78.52	266.7	186.02	267.13	191.12	0.998	0.57	1.087	0.995	1.531
451	89.97	86.55	0.03	101.32	255.83	77.98	262.79	187.45	272.3	191.6	0.998	0.586	1.114	1.032	1.57
452	89.97	87.65	0.03	101.92	257.81	77.78	262.7	187.66	264.1	190.85	0.997	0.603	1.143	1.058	1.597
453	89.97	87.65	0.03	101.92	257.81	77.77	262.69	187.58	264.1	190.85	0.997	0.603	1.143	1.059	1.597
454	88.25	88.84	0.03	104.59	257.84	76.67	266.05	189.82	263.16	190.85	1.0	0.596	1.119	1.035	1.555
455	88.19	89.96	0.03	106.4	258.41	75.35	265.81	192.31	254.59	191.15	1.0	0.567	1.078	0.998	1.491
456	88.23	87.71	-0.01	103.42	257.64	74.11	266.28	194.73	252.6	190.48	1.002	0.577	1.095	3.84	1.5
457	88.24	86.52	-0.01	101.1	257.38	74.09	266.99	194.74	247.92	190.13	1.0	0.571	1.093	3.89	1.502
458	89.93	85.38	-0.02	99.09	257.17	74.09	264.52	194.73	243.79	185.98	0.999	0.59	1.121	3.993	1.541
459	88.27	87.67	-0.02	104.38	257.0	77.2	264.63	194.93	244.76	183.96	1.002	0.6	1.139	4.057	1.566
460	88.27	88.81	-0.03	104.49	259.61	77.23	264.61	194.85	246.7	183.95	0.999	0.596	1.138	4.101	1.583
461	89.99	87.73	-0.04	105.63	257.52	73.81	265.49	194.89	246.78	184.06	1.002	0.573	1.112	4.068	1.553
462	89.99	88.81	-0.05	107.45	257.75	74.74	267.25	192.77	244.93	184.19	1.002	0.573	1.1	4.068	1.552
463	89.99	88.8	-0.06	104.14	259.83	72.29	270.64	190.66	242.6	184.32	1.002	0.572	1.1	4.078	1.539
464	89.98	87.72	-0.07	104.88	257.74	76.61	268.03	188.37	239.09	184.37	1.001	0.575	1.112	4.078	1.539
465	89.95	88.79	-0.8	105.62	257.74	76.59	267.14	188.35	246.25	185.23	1.001	0.563	1.112	4.07	1.538
466	88.25	87.68	-0.81	103.4	257.47	73.21	267.16	188.13	249.08	185.09	0.999	0.563	1.11	4.114	1.555
467	88.22	87.66	-0.82	103.08	257.67	75.65	262.84	189.26	256.53	185.12	0.999	0.563	1.11	4.114	1.555
468	88.22	87.67	-0.82	103.08	257.67	75.65	262.84	189.26	252.69	185.12	0.999	0.563	1.11	4.115	1.555
469	86.5	86.52	-0.81	103.03	255.45	72.2	263.63	189.31	240.96	185.26	1.001	0.553	1.099	4.081	1.525
470	88.19	86.53	-0.8	103.03	255.46	70.93	267.11	191.74	244.44	185.24	0.999	0.544	1.081	4.027	1.487
471	86.47	86.53	-0.8	103.01	255.46	70.92	263.61	191.76	244.67	185.22	0.999	0.541	1.082	4.027	1.487
472	86.46	86.53	-0.79	103.0	255.46	71.9	264.52	189.56	243.88	185.19	0.999	0.544	1.081	4.028	1.487
473	88.18	86.54	-0.8	103.01	255.46	76.34	263.66	187.35	246.37	185.04	1.001	0.556	1.098	4.081	1.525
474	88.18	86.53	-0.8	103.0	255.45	76.34	263.66	187.34	248.07	185.04	1.001	0.556	1.098	4.081	1.525
475	88.26	88.81	-0.79	104.46	257.69	73.47	264.54	186.85	270.58	187.09	1.001	0.55	1.1	0.999	1.539
476	88.24	88.84	-0.79	102.42	259.54	76.61	261.14	187.2	260.45	186.7	1.0	0.555	1.123	4.104	1.568
477	88.31	89.91	-0.75	105.15	259.29	73.51	264.47	186.96	253.71	188.29	1.002	0.55	1.111	4.059	1.552
478	89.94	87.7	-0.02	102.9	255.37	77.8	265.44	186.05	247.84	189.39	1.001	0.562	1.125	4.056	1.566
479	89.97	86.53	-0.73	100.29	255.56	77.83	265.3	186.04	244.18	190.13	0.999	0.538	1.108	3.984	1.542
480	88.28	86.53	-0.02	100.29	255.55	74.65	264.42	185.84	246.46	189.42	0.999	0.55	1.108	3.992	1.542
481	89.99	88.83	0.01	101.14	257.47	77.86	265.29	186.13	243.29	190.38	1.0	0.537	1.092	1.082	1.516
482	89.99	88.83	0.01	104.43	254.99	78.82	265.36	184.22	244.87	190.02	0.999	0.534	1.092	3.859	1.541
483	89.98	88.87	0.01	101.9	257.79	78.09	268.07	185.21	229.26	190.86	1.0	0.548	1.108	1.163	1.622
484	90.0	86.61	0.02	99.32	255.26	79.98	266.35	182.54	239.94	191.17	1.002	0.543	1.097	1.125	1.619
485	89.97	88.85	0.71	101.15	258.37	80.19	266.4	182.22	240.71	189.43	1.0	0.531	1.065	1.056	1.554
486	89.99	88.88	0.71	100.95	258.11	80.16	266.3	182.26	235.6	189.03	1.001	0.528	1.065	1.093	1.567
487	89.99	89.98	0.73	102.81	257.86	80.19	265.25	182.37	238.9	188.43	0.999	0.507	1.037	1.04	1.544
488	88.25	89.96	0.72	105.45	257.84	83.79	264.32	182.2	239.43	188.45	1.001	0.515	1.04	1.068	1.592
489	88.28	88.89	0.75	100.97	257.55	84.0	265.29	182.04	240.49	188.15	1.001	0.542	1.079	1.122	1.659
490	88.22	87.78	0.74	100.62	255.39	80.75	267.19	182.11	240.24	188.72	0.998	0.535	1.063	1.118	1.647
491	88.24	88.82	0.72	102.58	258.36	80.86	267.15	181.84	240.28	189.05	1.001	0.53	1.052	1.107	1.632
492	88.29	89.94	0.74	103.67	258.65	84.27	264.6	181.94	239.41	187.14	0.999	0.521	1.036	1.103	1.632
493	89.95	88.88	1.39	104.83	256.04	80.75	264.59	182.3	242.3	186.23	1.001	0.526	1.026	1.091	1.617
494	88.31	89.96	1.42	104.3	257.9	84.67	264.52	180.78	238.7	185.95	0.999	0.531	1.024	1.102	1.645
495	89.92	89.98	1.42	105.53	257.89	81.09	264.45	181.87	239.74	185.93	1.001	0.526	1.014	1.079	1.629
496	89.91	89.97	1.42	105.85	257.88	80.97	263.4	182.0	239.34	185.89	1.001	0.525	1.014	1.079	1.629
497	88.27	89.97	1.43	106.19	257.6	82.41	266.86	179.84	240.0	184.12	1.002	0.526	1.014	1.067	1.63
498	88.3	88.88	0.77	103.77	257.59	82.77	267.47	179.06	235.98	186.26	1.002	0.526	1.014	1.067	1.63
499	88.29	87.78	0.77	102.19	255.4	82.99	267.61	178.68	233.99	186.46	1.001	0.526	1.014	1.104	1.63
500	88.26	87.73	0.79	103.27	255.39	82.81	267.77	179.29	234.03	184.65	0.998	0.532	1.036	1.115	1.659
501	88.28	88.81	0.77	103.29	257.84	86.23	265.23	178.84	231.65	184.66	1.001	0.526	1.026	1.104	1.63
502	88.28	88.8	0.76	103.3	257.85	86.26	265.32	179.73	233.1	182.94	1.002	0.526	1.026	1.116	1.63
503	88.28	88.78	1.41	103.16	257.86	85.97	264.54	179.03	236.36	182.29	1.002	0.538	1.026	1.115	1.631
504	88.27	88.82	1.43	101.96	259.08	86.1	265.55	179.72	234.07	182.29	0.999	0.532	1.024	1.153	1.659
505	88.26	88.82	1.42	100.76	259.09	86.0	264.72	180.11	234.56	180.54	0.999	0.532	1.025	1.172	1.671
506	86.68	88.81	0.76	101.09	259.08	85.9	268.86	180.35	224.58	182.88	0.999	0.532	1.025	1.189	1.671
507	88.31	88.81	0.75	101.1	257.88	83.76	270.32	177.96	209.49	182.89	1.001	0.526	1.026	1.228	1.631
508	88.31	88.81	0.75	101.1	257.87	83.76	270.32	177.95	209.48	182.89	1.001	0.526	1.026	1.228	1.631
509	88.34	88.79	1.44	99.88	257.84	86.95	266.46	177.78	208.58	180.49	0.999	0.544	1.036	1.272	1.66
510	88.43	88.82	1.44	99.85	257.81	87.06	268.27	177.46	204.03	180.49	0.999	0.532	1.024	1.304	1.66
511	88.29	87.71	2.93	99.51	254.38	86.5	271.5	175.34	183.61	179.07	1.002	0.579	1.051	1.45	1.713
512	88.31	87.78	2.96	99.56	254.19	86.44	271.45	175.68	180.35	179.04	0.999	0.574	1.05	1.563	1.744
513	89.94	87.72	2.96	100.75	252.83	87.31	268.18	174.9	173.81	180.85	0.999	0.586	1.062	1.591	1.745
514	88.27	87.8	2.94	100.86	255.43	88.22	268.99	174.0	179.57	182.69	0.999	0.599	1.075	1.672	1.746
515	88.26	86.72	1.48	98.67	255.38	91.46	263.69	174.18	177.31	186.03	0.998	0.585	1.076	1.717	1.746
516	86.58	86.58	0.77	100.91	255.27	91.67	267.01	175.07	176.96	184.91	0.998	0.573	1.076	1.77	1.746
517	86.56	86.56	0.76	101.87	256.83	91.69	267.02	174.98	176.22	181.2	0.998	0.56	1.075	1.816	1.746
518	86.62	86.51	0.74	101.88	255.62	90.63	266.96	176.93	175.68	181.17	1.001	0.541	1.039	1.793	1.717
519	88.25	87.65	0.73	103.13	256.95	87.31	266.92	177.81	175.15	179.45	1.001	0.541	1.04	1.805	1.718
520	88.33	86.57	0.72	98.3	258.18	86.51	266.88	179.48	175.49	181.2	1.001	0.541	1.039	1.802	1.719
521	88.42	87.74	0.75	100.74	257.04	86.56	269.3	180.47	172.92	181.23	0.998	0.56	1.05	1.832	1.751
522	89.98	87.8	-0.73	98.98	259.15	86.51	265.36	181.43	175.65	187.96	1.001	0.57	1.066	1.856	1.779
523	88.41	86.62	-0.03	100.92	256.88	84.3	264.26	180.8	179.34	187.59	0.998	0.569	1.024	1.748	1.702
524	89.99	87.68	-0.02	103.23	258.24	89.95	263.73	179.11	181.77	181.97	1.0	0.556	1.066	1.861	1.814
525	89.98	87.68	-0.02	102.03	258.24	86.71	267.16	179.11	181.78	181.97	0.997	0.547	1.05	1.821	1.762
526	90.0	86.64	-0.75	96.41	261.73	89.95	264.56	179.98	180.89	182.74	1.001	0.543	1.054	1.837	1.801
527	89.99	87.82	-2.24	98.95	260.4	86.74	268.56	179.99	180.83	189.53	1.001	0.543	1.065	1.833	1.804
528	88.42	85.57	-2.92	101.18	254.51	87.57	267.17	179.12	179.15	190.5	1.002	0.516	1.026	1.771	1.748
529	89.99	85.4	-2.24	99.65	256.63	91.75	268.17	178.27	178.21	185.85	1.001	0.504	1.039	1.823	1.811
530	88.37	86.49	-0.81	95.79	259.14	93.45	265.77	177.53	176.51	180.98	0.998	0.524	1.063	1.848	1.848
531	89.97	85.45	-0.79	94.59	258.25	92.6	269.04	180.27	178.17	182.72	1.0	0.518	1.039	1.826	1.832
532	88.29	86.54	-1.52	94.82	260.4	92.54	264.91	181.29	179.06	183.4	0.998	0.498	1.036	1.845	1.851
533	88.31	86.67	-1.5	97.1	258.34	88.49	267.36	182.99	180.77	185.23	0.998	0.445	0.959	1.783	1.795
534	88.32	86.68	-2.25	97.15	257.01	88.29	267.38	183.9	181.71	186.01	1.001	0.442	0.974	1.823	1.835
535	89.98	86.74	-3.71	97.43	256.89	88.28	270.51	184.04	182.56	187.38	1.002	0.441	0.986	1.823	1.823
536	88.38	86.73	-3.73	97.21	256.88	87.68	266.66	185.63	184.35	185.53	1.002	0.441	0.973	1.82	1.826
537	89.98	85.66	-3.78	94.07	256.42	90.88	268.25	185.66	182.73	185.59	1.0	0.433	0.97	1.839	1.842
538	89.99	85.65	-3.74	94.07	256.67	87.65	271.16	185.67	182.74	185.54	0.997	0.424	0.956	1.798	1.813
539	90.0	85.59	-3.06	95.04	256.7	91.76	268.33	184.84	183.56	184.93	0.999	0.419	0.944	1.836	1.857
540	89.98	86.68	-2.25	96.16	256.74	91.87	269.17	184.86	182.73	185.92	0.999	0.392	0.894	1.762	1.776
541	89.98	87.74	-1.49	95.95	259.13	92.79	269.98	183.9	180.97	185.24	1.001	0.387	0.86	1.729	1.752
542	88.42	86.68	-2.15	96.08	256.7	92.77	266.05	183.91	182.72	189.4	1.002	0.388	0.86	1.729	1.749
543	88.44	86.69	-1.41	96.09	256.74	93.76	266.93	182.93	181.9	190.42	0.999	0.393	0.847	1.688	1.714
544	88.38	87.79	-1.4	98.36	256.78	94.68	266.91	182.01	181.95	190.42	0.999	0.394	0.835	1.688	1.717
545	88.35	87.78	-0.74	97.04	258.12	91.46	269.1	182.0	182.8	188.09	1.001	0.389	0.826	1.66	1.689
546	88.39	87.78	-0.74	97.04	258.12	94.68	266.9	182.0	181.97	188.11	0.999	0.394	0.834	1.688	1.717
547	88.4	87.78	-0.73	98.28	258.11	91.46	269.97	182.0	181.93	188.31	1.001	0.389	0.826	1.66	1.689
548	89.98	87.8	-0.74	98.3	258.13	93.84	269.96	182.86	181.94	184.62	1.001	0.389	0.826	1.66	1.689
549	89.98	87.8	-0.73	97.07	256.84	94.79	269.12	181.91	182.79	182.72	1.001	0.389	0.827	1.66	1.689
550	89.97	87.8	-0.74	97.07	256.84	94.79	269.13	181.91	182.81	182.73	1.001	0.389	0.827	1.66	1.689
551	89.98	87.8	-0.73	98.31	256.83	93.86	269.96	182.85	181.92	180.83	1.001	0.389	0.827	1.66	1.689
552	89.98	87.78	-0.75	98.53	256.8	92.89	269.98	183.82	181.91	180.76	1.001	0.4	0.839	1.66	1.689
553	89.96	87.79	-2.2	99.81	256.8	91.89	269.12	184.57	182.7	180.36	1.001	0.412	0.898	1.731	1.749
554	88.45	87.83	-2.19	98.63	256.8	88.73	269.94	184.72	180.99	180.32	1.001	0.414	0.898	1.731	1.749
555	88.41	88.89	-2.25	98.48	260.42	91.77	266.17	184.86	181.81	178.6	1.001	0.439	0.934	1.804	1.816
556	88.43	88.89	-2.89	99.7	259.2	87.74	269.04	185.54	180.93	179.2	1.002	0.413	0.911	1.737	1.743
557	88.39	88.89	-1.47	99.59	260.49	88.55	269.06	183.86	179.96	175.92	1.001	0.413	0.911	1.737	1.755
558	89.99	88.9	-0.73	98.31	261.82	91.81	268.25	183.84	179.82	173.48	0.998	0.418	0.92	1.77	1.77
559	89.99	87.76	-0.74	96.14	260.52	90.92	268.25	184.71	178.98	178.87	1.0	0.439	0.947	1.81	1.822
560	89.99	87.75	-0.77	98.26	258.32	90.91	269.94	183.83	175.56	180.72	1.002	0.438	0.95	1.867	1.873
561	90.0	86.54	-0.77	93.6	259.15	92.66	269.06	178.31	176.38	182.93	0.998	0.443	0.93	1.848	1.848
562	89.98	86.68	-1.48	93.61	255.65	91.8	268.19	179.15	176.46	184.04	1.0	0.441	0.921	1.835	1.812
563	89.98	86.68	-1.49	93.61	255.66	90.93	268.2	180.01	176.38	184.04	1.0	0.454	0.934	1.836	1.824
564	89.99	87.76	-0.02	95.79	259.17	90.86	266.27	179.15	177.55	180.07	1.0	0.439	0.934	1.842	1.819
565	89.97	88.81	0.71	98.13	259.22	90.01	264.61	180.01	179.99	179.37	0.997	0.448	0.945	1.878	1.848
566	89.98	88.83	0.74	98.12	259.2	89.97	263.76	180.0	180.82	179.28	1.002	0.448	0.95	1.891	1.856
567	89.97	88.81	0.76	96.98	258.94	89.17	264.62	180.81	179.07	179.26	1.003	0.451	0.901	1.891	1.856
568	89.98	87.67	0.76	95.73	258.96	89.09	268.1	179.92	174.32	179.16	1.002	0.464	0.899	1.894	1.841
569	89.99	89.99	0.76	97.19	265.0	88.26	268.15	180.73	175.18	179.25	1.0	0.498	0.938	1.914	1.859
