# Supplementary material for: Evaluation of functional tests performance using a camera-based and machine learning approach
Source: PLoS One. 2023 Nov 3;18(11):e0288279. doi: 10.1371/journal.pone.0288279 (PMC10624324; doi:10.1371/journal.pone.0288279)
Supplement: S1 Data — This dataset includes all the extracted keypoints of movements and the associated features and statistics, which were used for the analyses presented in the main manuscript. (ZIP) [file pone.0288279.s001.zip › PLOS_data_28032023/selected_parameters_time_series/000010_SDT_P_vybrane_body_vse.csv]

	hips	bothShoulders	spine	NeckRShoulderRElbow	NeckLShoulderLElbow	MidHipRHipRKnee	MidHipLHipLKnee	RHipRKneeRAnkle	LHipLKneeLAnkle	NoseNeckMidHip	Neck_MidHip	RWrist_MidHip	RWrist_LWrist	MidHipL_SmallToe	MidHipL_RSmallToe
0	88.21	89.99	-2.34	101.23	261.48	86.36	270.85	178.92	179.13	180.49	1.002	0.442	0.906	1.784	1.761
1	88.2	89.99	-2.37	101.24	261.48	89.94	267.47	177.88	179.13	180.53	1.0	0.449	0.916	1.817	1.793
2	88.22	89.98	-2.37	99.93	262.77	89.95	267.48	178.9	179.13	180.56	0.999	0.436	0.889	1.817	1.793
3	88.21	89.99	-2.35	99.94	261.41	89.95	267.44	177.85	179.15	182.37	0.999	0.434	0.875	1.817	1.793
4	88.21	89.97	-1.57	99.9	261.17	85.7	270.83	179.77	179.14	185.21	1.001	0.414	0.838	1.782	1.762
5	88.21	89.96	-1.57	99.91	261.36	85.67	270.85	179.84	179.12	187.0	1.001	0.412	0.824	1.782	1.762
6	89.95	88.8	-1.57	99.88	258.81	89.05	270.84	179.85	179.13	187.05	1.001	0.399	0.81	1.782	1.762
7	89.96	88.78	-1.6	97.62	261.17	89.08	270.83	179.81	179.13	186.97	1.0	0.389	0.805	1.801	1.781
8	89.92	88.78	-2.35	97.61	261.18	89.04	270.82	180.86	179.12	189.4	1.0	0.376	0.805	1.803	1.779
9	89.96	88.79	-1.6	97.6	262.55	90.88	270.85	178.02	179.12	188.94	0.999	0.389	0.805	1.801	1.781
10	89.95	88.79	-1.61	97.6	262.55	90.88	270.84	178.02	179.11	188.73	0.999	0.389	0.805	1.801	1.781
11	88.19	88.76	-1.61	98.8	262.54	89.95	267.27	177.89	179.09	188.97	1.0	0.389	0.805	1.801	1.781
12	89.94	88.76	-1.61	98.82	262.53	89.95	270.85	178.93	179.1	188.98	0.999	0.389	0.806	1.801	1.781
13	88.17	88.76	-2.34	98.93	262.54	85.63	270.83	180.9	179.1	191.44	1.003	0.385	0.81	1.768	1.749
14	88.18	88.75	-2.34	98.93	262.54	85.63	270.84	180.89	179.12	191.73	1.002	0.385	0.81	1.768	1.749
15	88.19	88.74	-2.35	98.91	262.54	85.63	270.87	180.9	179.1	191.74	1.002	0.385	0.811	1.768	1.749
16	88.21	88.74	-2.38	98.91	261.4	89.04	267.28	180.9	179.1	192.07	1.0	0.39	0.833	1.801	1.781
17	89.95	88.73	-2.37	98.91	261.19	89.02	270.86	180.91	179.12	192.38	1.0	0.39	0.833	1.801	1.781
18	88.19	88.74	-2.34	98.91	261.2	85.63	270.88	180.92	179.11	192.33	1.002	0.384	0.837	1.768	1.749
19	89.93	88.74	-2.35	98.91	262.69	88.99	270.87	180.91	179.11	190.21	0.997	0.382	0.833	1.759	1.739
20	88.21	88.74	-2.36	98.92	261.21	85.63	270.89	180.9	179.1	189.92	0.997	0.383	0.833	1.759	1.739
21	88.2	88.74	-2.35	98.92	261.2	85.64	270.9	180.89	179.09	189.71	0.997	0.383	0.833	1.759	1.739
22	88.21	88.74	-2.35	98.92	261.21	86.56	270.9	178.94	179.09	189.7	1.003	0.385	0.838	1.768	1.749
23	89.95	88.74	-2.34	98.92	261.21	89.94	270.88	178.93	179.12	189.7	0.997	0.383	0.833	1.759	1.739
24	88.27	88.73	-2.34	98.9	261.19	85.65	270.92	180.9	180.05	189.71	1.003	0.385	0.838	1.768	1.749
25	88.28	88.73	-2.34	98.9	261.19	85.68	270.93	179.82	180.04	189.71	1.003	0.385	0.838	1.768	1.749
26	89.96	88.73	-2.33	98.9	261.18	89.94	271.79	179.96	178.23	189.71	0.997	0.383	0.833	1.759	1.739
27	89.96	88.73	-2.33	98.9	261.18	90.87	271.79	176.96	178.23	189.71	0.997	0.383	0.833	1.759	1.739
28	88.22	88.74	-2.33	98.91	261.2	86.37	271.8	178.93	178.23	189.93	0.997	0.383	0.833	1.759	1.739
29	89.97	88.74	-2.36	98.91	261.2	88.99	271.77	180.96	178.26	189.97	1.0	0.39	0.847	1.801	1.781
30	89.96	88.75	-2.36	98.91	261.21	89.96	271.76	178.95	178.26	189.97	1.0	0.39	0.847	1.801	1.781
31	89.97	88.71	-2.33	98.91	260.03	89.97	270.9	178.94	179.11	189.92	0.998	0.383	0.833	1.759	1.739
32	88.16	88.7	-1.6	98.81	261.32	89.96	267.27	178.94	179.11	189.39	1.0	0.391	0.833	1.801	1.781
33	88.21	88.7	-1.61	98.82	261.32	89.03	267.26	179.9	179.12	189.14	1.0	0.391	0.833	1.801	1.781
34	88.21	88.71	-1.6	98.83	261.33	89.0	267.25	179.95	179.12	189.14	1.0	0.391	0.819	1.801	1.781
35	88.21	88.7	-1.6	98.83	261.32	89.02	267.28	179.94	179.1	189.14	1.0	0.391	0.82	1.801	1.781
36	88.22	88.71	-1.6	100.12	261.14	88.99	267.28	179.99	179.11	189.13	1.0	0.391	0.82	1.801	1.781
37	89.96	88.74	-1.58	101.18	258.77	89.0	270.86	179.99	179.14	189.31	1.002	0.4	0.824	1.782	1.762
38	89.97	88.75	-1.57	101.18	258.77	89.01	270.85	179.97	179.14	189.29	1.002	0.4	0.825	1.782	1.762
39	88.23	88.75	-0.81	101.19	258.87	89.01	267.28	179.99	179.12	186.64	1.001	0.4	0.825	1.782	1.762
40	89.98	88.75	-0.8	101.18	258.87	89.01	270.86	179.99	179.13	186.64	1.001	0.399	0.824	1.782	1.762
41	89.98	88.75	-1.54	101.17	258.86	89.97	270.86	178.02	179.13	187.37	1.002	0.386	0.824	1.784	1.76
42	88.27	88.74	-1.54	101.17	258.86	89.03	267.47	178.95	179.13	187.37	1.002	0.386	0.824	1.784	1.76
43	88.26	88.71	-1.57	98.8	259.78	89.01	267.46	178.94	179.12	187.21	1.0	0.403	0.846	1.803	1.779
44	88.26	88.76	-1.56	97.57	261.12	89.0	267.45	178.95	179.12	187.2	1.0	0.403	0.846	1.803	1.779
45	88.26	88.73	-1.56	97.57	259.78	89.05	267.45	178.82	179.12	187.2	1.0	0.403	0.846	1.803	1.779
46	89.95	88.73	-0.79	99.82	257.52	89.01	270.83	178.9	179.13	184.72	1.001	0.399	0.837	1.784	1.76
47	89.96	88.73	-0.81	98.79	259.79	88.97	270.84	178.98	179.13	184.61	0.999	0.417	0.86	1.803	1.779
48	89.96	88.73	-0.8	101.17	257.5	88.99	269.97	178.92	180.0	184.58	1.001	0.412	0.851	1.784	1.76
49	89.96	88.73	-0.8	101.17	257.51	89.0	269.98	178.91	180.0	184.58	1.001	0.413	0.851	1.784	1.76
50	89.97	88.76	-0.8	101.17	257.51	89.01	269.99	178.94	179.98	184.55	1.001	0.426	0.864	1.784	1.76
51	89.98	88.76	-1.52	101.18	257.78	89.07	269.99	177.75	179.98	185.26	1.001	0.426	0.865	1.787	1.759
52	89.97	88.76	-1.52	101.17	259.06	89.05	269.98	177.79	179.97	185.27	1.001	0.427	0.865	1.787	1.759
53	89.98	88.79	-0.77	101.19	259.17	89.06	269.99	177.79	179.98	182.74	1.001	0.426	0.865	1.787	1.759
54	89.98	88.76	-0.77	101.19	257.78	89.05	269.99	177.79	179.97	182.73	1.001	0.426	0.864	1.786	1.758
55	89.99	88.81	-0.75	101.23	257.79	89.07	270.01	177.74	179.97	182.7	1.001	0.426	0.864	1.786	1.758
56	89.97	89.95	-0.01	101.28	260.28	89.08	270.04	176.78	179.95	181.94	1.001	0.439	0.877	1.787	1.759
57	88.21	89.93	-0.02	101.26	261.52	89.08	273.61	176.8	179.05	181.96	1.001	0.439	0.864	1.787	1.759
58	89.96	89.94	-0.02	101.26	261.52	89.06	270.04	176.89	179.04	181.96	1.001	0.439	0.864	1.787	1.759
59	89.92	88.8	-0.02	101.25	257.87	88.26	270.05	178.59	179.04	180.22	1.001	0.426	0.864	1.789	1.757
60	88.21	88.8	-0.02	102.83	259.0	91.63	270.05	178.61	179.04	182.07	1.001	0.426	0.865	1.789	1.757
61	88.12	88.81	-0.75	101.2	261.93	92.67	269.06	176.69	179.0	186.56	0.999	0.419	0.851	1.738	1.714
62	88.16	88.81	-0.75	101.2	261.93	91.6	269.07	177.48	179.0	186.57	0.999	0.419	0.851	1.737	1.714
63	89.95	88.79	-0.77	97.72	264.15	88.08	267.06	177.7	181.01	188.53	1.0	0.406	0.839	1.727	1.699
64	89.99	88.76	-1.51	97.47	262.71	86.1	267.02	179.64	180.08	189.26	1.003	0.389	0.829	1.714	1.678
65	89.99	89.91	-0.77	101.18	261.33	84.36	267.1	182.36	178.91	184.83	0.999	0.382	0.825	1.752	1.708
66	88.23	89.93	-0.01	99.63	260.07	86.78	268.08	182.49	176.89	182.1	0.999	0.409	0.84	1.739	1.707
67	88.23	89.94	-0.01	100.89	260.07	82.24	270.58	184.5	177.83	180.19	0.999	0.41	0.843	1.673	1.636
68	88.22	88.85	0.03	98.52	259.82	82.37	271.49	184.37	175.93	182.06	1.002	0.429	0.857	1.699	1.661
69	88.21	88.84	0.74	98.71	259.84	86.67	268.01	181.5	175.67	181.45	1.0	0.436	0.853	1.729	1.692
70	86.52	89.97	0.74	101.22	261.23	85.53	270.55	182.53	177.69	181.45	1.002	0.442	0.857	1.711	1.662
71	86.44	88.79	0.05	101.19	258.67	85.69	269.58	182.52	178.72	184.13	1.002	0.431	0.859	1.718	1.66
72	86.43	87.62	0.05	98.69	260.03	85.58	269.52	182.73	179.03	186.19	1.002	0.442	0.87	1.71	1.648
73	86.44	88.78	0.78	97.39	262.44	85.55	269.49	182.73	179.27	187.28	0.999	0.447	0.879	1.76	1.665
74	86.44	88.78	0.78	97.4	262.45	85.56	269.48	182.73	179.27	187.28	0.999	0.447	0.879	1.76	1.665
75	88.21	88.76	1.51	98.55	262.49	85.33	265.98	182.87	178.33	184.46	0.999	0.46	0.892	1.798	1.652
76	88.17	88.77	1.57	98.82	261.26	85.51	265.92	182.98	177.81	184.17	1.002	0.481	0.933	1.86	1.678
77	89.93	89.97	2.34	101.19	260.08	81.12	265.92	183.72	176.01	183.26	1.002	0.495	0.947	1.844	1.666
78	89.9	90.0	2.37	99.93	259.84	81.15	264.95	183.77	175.38	181.3	1.0	0.502	0.972	1.882	1.683
79	88.11	89.97	1.58	100.99	258.71	80.24	267.59	184.58	175.6	182.18	1.001	0.498	0.975	1.858	1.65
80	89.94	89.96	2.31	102.28	258.66	81.23	264.01	183.46	175.44	179.83	1.002	0.5	0.976	1.844	1.638
81	90.0	90.0	1.64	100.06	259.75	80.11	263.9	185.39	175.52	182.17	0.998	0.518	1.041	1.942	1.671
82	87.99	89.98	1.63	102.66	256.06	79.57	266.81	186.1	177.42	182.16	1.001	0.511	1.03	1.904	1.625
83	89.97	89.96	2.39	102.71	256.01	78.75	262.91	187.87	177.36	179.64	1.002	0.526	1.044	1.916	1.611
84	89.95	89.99	2.37	102.7	254.68	78.73	262.92	186.7	178.22	179.89	1.002	0.531	1.045	1.899	1.596
85	89.94	89.96	1.6	103.69	255.02	78.74	262.93	186.64	178.93	182.83	1.001	0.545	1.072	1.899	1.582
86	88.18	88.83	1.66	103.01	258.29	77.47	266.54	187.86	179.04	182.21	0.997	0.593	1.144	1.957	1.629
87	88.18	88.83	1.66	103.01	258.29	77.46	266.54	187.87	179.03	182.21	0.997	0.593	1.144	1.957	1.629
88	88.18	88.83	1.66	103.01	258.29	77.47	266.54	189.0	179.03	182.21	0.997	0.593	1.144	1.957	1.629
89	88.11	88.89	1.64	105.24	254.98	77.05	266.72	189.48	179.54	182.39	1.0	0.601	1.146	1.93	1.583
90	88.12	90.0	1.62	102.78	254.92	73.03	262.83	189.74	179.08	182.57	0.998	0.604	1.14	1.938	1.529
91	89.95	89.99	0.83	104.41	255.36	73.74	262.69	193.81	179.37	185.52	1.0	0.606	1.16	1.957	1.525
92	88.23	88.82	0.85	102.52	254.68	69.29	262.73	194.89	180.02	184.88	1.002	0.646	1.229	2.028	1.583
93	86.34	88.85	0.07	105.4	252.68	68.6	260.23	195.15	178.09	186.49	0.999	0.638	1.209	2.02	1.523
94	86.33	88.8	0.07	107.96	254.5	69.28	260.33	192.08	178.76	188.92	0.999	0.659	1.224	2.03	1.508
95	88.16	88.77	0.87	107.25	256.81	73.5	260.4	191.42	178.86	185.57	1.002	0.682	1.26	2.048	1.505
96	88.13	88.77	0.92	108.99	256.16	74.3	260.48	189.38	178.84	188.88	0.998	0.749	1.346	2.148	1.569
97	88.22	88.81	0.92	107.5	254.91	74.41	261.38	187.71	178.01	191.51	0.998	0.761	1.365	2.125	1.539
98	89.92	88.8	0.95	107.53	255.18	76.55	264.85	183.11	177.81	194.51	0.998	0.761	1.365	2.124	1.537
99	89.91	88.8	0.95	107.52	255.18	76.84	264.84	182.58	177.82	194.51	0.998	0.761	1.365	2.124	1.537
100	88.14	88.73	0.95	110.86	251.52	76.86	260.28	183.81	179.8	194.55	0.997	0.768	1.364	2.124	1.523
101	88.2	86.24	1.84	108.09	248.02	78.11	262.42	181.34	176.88	191.7	1.001	0.796	1.388	2.164	1.551
102	89.9	84.88	1.91	105.65	245.75	78.13	265.83	181.25	176.71	191.11	0.997	0.806	1.405	2.192	1.555
103	88.15	86.05	2.01	106.48	245.91	78.14	261.48	180.98	179.47	191.03	0.997	0.833	1.451	2.28	1.605
104	88.06	88.61	4.02	107.7	246.2	77.52	261.24	182.32	178.57	189.55	0.999	0.856	1.485	2.37	1.677
105	88.04	88.63	5.98	106.98	245.05	77.24	261.34	185.09	179.3	185.84	1.001	0.83	1.451	2.353	1.661
106	87.95	88.66	6.04	109.05	241.52	77.22	261.35	184.97	179.28	185.76	1.0	0.828	1.45	2.353	1.661
107	87.94	88.68	8.09	104.13	242.82	75.96	261.03	187.43	179.41	183.68	1.002	0.862	1.522	2.365	1.684
108	87.95	89.92	8.13	106.57	242.83	78.88	262.23	183.27	178.48	183.64	1.001	0.87	1.574	2.398	1.701
109	85.98	88.69	9.11	104.85	239.5	78.59	258.51	183.55	178.56	180.5	1.003	0.863	1.574	2.412	1.684
110	85.98	88.69	9.12	104.85	239.5	78.59	258.51	183.54	178.56	180.5	1.003	0.863	1.574	2.411	1.684
111	85.85	87.44	10.12	100.39	238.25	77.81	261.79	178.33	179.62	184.57	0.999	0.858	1.634	2.392	1.657
112	85.85	87.44	10.12	100.39	238.24	76.35	261.85	181.29	179.5	184.57	0.999	0.858	1.634	2.392	1.657
113	85.84	88.69	11.3	96.89	240.53	76.63	261.56	181.26	180.31	184.96	1.0	0.892	1.693	2.422	1.681
114	87.87	88.73	11.32	96.68	239.6	81.62	261.54	178.87	180.48	186.29	0.999	0.862	1.677	2.435	1.681
115	89.93	89.98	11.35	98.06	238.04	81.63	266.84	180.2	179.47	188.5	0.999	0.816	1.644	2.436	1.681
116	89.96	90.0	12.33	96.75	238.31	81.82	266.95	180.23	180.15	188.52	1.003	0.792	1.646	2.435	1.683
117	87.99	89.99	12.3	96.66	236.68	80.26	263.04	183.04	179.21	188.57	1.003	0.792	1.68	2.434	1.682
118	88.01	88.67	11.33	95.33	236.59	79.7	263.05	184.67	178.53	190.82	1.0	0.791	1.682	2.438	1.682
119	89.97	89.96	11.11	99.7	236.74	83.03	262.19	183.96	180.17	188.07	1.003	0.771	1.658	2.405	1.659
120	89.98	89.97	10.91	101.05	237.41	77.36	266.09	188.74	180.24	186.08	0.999	0.756	1.625	2.341	1.627
121	88.01	88.74	8.96	101.36	240.9	76.07	269.41	188.82	180.07	189.42	1.0	0.76	1.634	2.34	1.638
122	89.91	89.92	8.94	102.77	237.83	77.68	265.14	187.35	180.31	187.33	1.0	0.767	1.634	2.322	1.654
123	87.97	89.96	7.98	105.32	237.5	81.76	265.12	188.19	180.35	188.25	0.998	0.814	1.67	2.313	1.673
124	89.98	86.15	5.83	109.93	245.3	76.43	264.0	189.93	179.65	189.88	1.001	0.796	1.642	2.264	1.643
125	89.99	86.15	5.83	109.92	245.3	76.4	263.97	189.94	179.66	189.88	1.001	0.796	1.642	2.26	1.643
126	89.97	88.74	5.61	106.75	244.75	76.71	263.99	190.84	179.74	190.08	1.001	0.771	1.574	2.196	1.608
127	87.93	88.78	4.72	106.8	246.94	80.61	263.98	190.86	179.06	192.87	1.001	0.76	1.572	2.2	1.624
128	88.02	87.58	3.75	108.6	247.7	80.51	263.91	189.82	179.01	191.29	0.999	0.759	1.57	2.193	1.704
129	88.02	89.97	3.6	106.69	246.97	80.77	262.96	189.56	180.67	192.02	1.0	0.726	1.505	2.125	1.667
130	89.96	89.95	3.55	106.21	247.67	77.8	262.79	187.64	179.61	189.53	0.997	0.701	1.445	2.057	1.636
131	87.99	88.8	2.69	106.54	250.12	81.99	263.69	187.82	178.84	191.24	1.0	0.679	1.37	1.997	1.647
132	87.91	89.99	2.65	104.44	248.25	82.71	262.87	187.17	179.93	190.35	1.0	0.682	1.354	2.041	1.708
133	88.01	89.99	2.64	104.79	248.28	81.57	262.97	188.03	179.81	185.26	1.0	0.674	1.337	2.07	1.738
134	88.02	88.85	3.25	102.82	247.63	80.02	267.73	184.73	178.59	183.43	0.998	0.623	1.226	1.894	1.614
135	85.93	89.99	3.34	102.8	251.04	84.23	267.72	183.69	179.17	183.04	0.998	0.627	1.246	1.939	1.718
136	85.79	89.99	3.34	102.8	251.04	84.22	267.02	184.68	180.15	183.04	0.998	0.627	1.246	1.939	1.719
137	88.01	89.99	4.28	103.41	250.73	84.26	264.94	183.28	177.78	179.68	1.0	0.645	1.253	2.017	1.814
138	87.94	89.99	4.04	104.03	251.97	84.42	263.96	183.12	178.06	180.53	1.0	0.593	1.155	1.905	1.728
139	83.99	89.99	4.05	104.03	251.99	89.53	269.04	182.24	176.82	180.5	1.0	0.577	1.126	1.932	1.756
140	83.87	89.99	3.32	102.43	254.02	90.19	268.96	182.7	177.02	182.57	1.002	0.57	1.102	1.962	1.829
141	84.16	88.83	3.2	104.37	249.3	90.12	269.68	182.7	175.85	183.35	1.0	0.546	1.055	1.876	1.764
142	84.36	88.79	3.9	103.99	249.69	89.61	270.66	182.68	174.75	180.6	0.998	0.548	1.038	1.82	1.736
143	86.19	89.94	3.91	104.33	251.99	85.83	269.71	182.98	175.65	180.47	0.999	0.546	1.037	1.808	1.737
144	86.18	89.94	3.9	104.33	250.77	85.84	269.73	182.99	175.65	180.47	0.999	0.534	1.025	1.808	1.737
145	86.3	89.96	3.88	104.03	250.73	86.0	270.47	182.74	174.06	180.43	1.001	0.528	1.027	1.805	1.719
146	86.31	89.97	4.59	105.65	250.74	85.77	270.69	182.8	173.91	179.44	1.002	0.553	1.04	1.789	1.719
147	86.31	90.0	4.59	105.66	251.98	85.9	270.7	183.53	173.78	179.28	1.003	0.553	1.053	1.788	1.72
148	86.32	89.99	4.57	105.65	251.99	86.02	270.66	183.24	174.57	179.33	0.997	0.55	1.061	1.764	1.711
149	86.45	89.99	3.86	104.4	250.8	86.01	271.44	183.22	173.46	181.82	1.002	0.553	1.067	1.773	1.719
150	86.46	90.0	3.84	105.75	252.04	86.14	270.49	182.98	175.44	181.81	1.002	0.541	1.068	1.785	1.719
151	88.17	88.83	3.05	104.77	252.02	82.57	270.47	183.09	176.18	182.73	0.999	0.533	1.051	1.732	1.68
152	88.17	88.86	2.31	104.85	252.91	82.59	270.48	183.07	176.31	185.83	0.998	0.533	1.051	1.732	1.679
153	88.18	88.81	1.54	105.64	254.57	82.69	269.47	182.88	178.29	189.76	0.998	0.533	1.05	1.744	1.679
154	88.12	89.99	1.5	108.33	255.91	83.53	268.73	182.12	180.37	192.36	0.998	0.545	1.063	1.742	1.68
155	86.51	89.98	0.81	107.02	255.65	86.95	268.57	182.03	182.04	193.08	1.0	0.553	1.079	1.781	1.72
156	88.21	89.97	0.81	106.08	255.67	83.65	268.49	181.99	182.22	189.02	1.0	0.541	1.067	1.781	1.72
157	88.21	89.94	0.79	104.37	257.23	83.67	267.55	181.98	184.03	184.29	1.0	0.541	1.067	1.769	1.72
158	88.23	89.94	0.07	104.32	257.21	83.67	267.52	180.9	184.04	185.11	1.0	0.541	1.066	1.781	1.72
159	89.95	89.94	0.77	103.04	257.19	84.41	264.01	180.24	184.14	181.98	1.0	0.553	1.066	1.766	1.721
160	89.97	89.93	0.75	104.3	257.21	84.49	264.94	180.06	183.19	181.96	1.0	0.54	1.053	1.766	1.721
161	89.98	89.95	0.02	104.37	256.26	84.51	264.92	180.05	183.24	185.14	0.999	0.514	1.027	1.766	1.721
162	89.97	89.95	0.01	104.03	256.24	85.31	264.11	179.35	184.91	185.5	0.999	0.487	0.999	1.775	1.722
163	89.99	89.94	-0.01	106.97	254.98	86.23	265.15	178.33	183.84	188.16	0.999	0.5	0.999	1.76	1.723
164	88.16	89.93	-0.79	107.85	256.26	90.84	266.15	178.37	182.86	194.1	1.0	0.5	0.986	1.756	1.725
165	88.22	89.91	-0.76	105.6	257.54	88.1	271.5	176.54	180.92	194.13	1.002	0.508	0.976	1.735	1.696
166	88.24	89.91	-0.75	104.27	257.61	91.57	268.18	177.56	180.83	197.19	1.0	0.526	0.986	1.763	1.728
167	88.26	89.92	-0.76	102.92	257.65	92.62	269.1	176.77	178.94	194.07	1.002	0.522	0.989	1.792	1.769
168	88.28	89.91	-0.05	102.89	258.86	89.03	272.45	176.76	178.98	190.88	0.999	0.526	0.973	1.749	1.73
169	88.3	89.9	-0.05	102.57	258.87	88.98	272.42	176.87	178.08	190.9	0.999	0.525	0.985	1.761	1.73
170	89.99	89.9	-0.05	102.58	258.88	88.99	269.03	176.86	178.05	190.45	1.002	0.521	0.988	1.802	1.771
171	90.0	89.9	-0.06	102.87	258.88	88.98	268.99	176.93	176.35	192.34	1.002	0.521	0.975	1.801	1.771
172	89.99	89.89	-0.78	102.54	258.91	88.99	268.04	177.07	177.37	193.03	1.002	0.508	0.975	1.814	1.771
173	89.97	88.78	-0.78	98.82	260.13	88.11	268.05	177.82	176.4	195.25	1.002	0.508	0.974	1.827	1.769
174	89.97	88.76	-1.5	100.3	258.89	88.1	267.96	177.84	176.55	195.42	0.999	0.486	0.958	1.787	1.728
175	89.99	88.72	-1.54	101.53	260.24	86.22	267.04	179.67	179.18	195.48	1.0	0.485	0.958	1.801	1.726
176	90.0	88.73	-2.28	104.22	259.05	82.66	269.4	179.63	180.91	196.18	1.0	0.472	0.958	1.793	1.725
177	89.99	88.74	-2.3	105.54	260.44	85.11	265.15	179.91	182.92	193.6	1.0	0.459	0.958	1.785	1.724
178	89.97	88.73	-1.54	105.57	259.09	85.31	265.2	179.56	183.81	190.67	1.0	0.459	0.932	1.759	1.724
179	89.96	88.71	-0.77	105.55	257.74	85.31	264.24	179.46	184.77	187.45	1.002	0.455	0.909	1.728	1.693
180	89.96	88.7	-0.77	105.56	257.74	85.31	264.14	179.45	184.88	187.44	1.002	0.455	0.909	1.728	1.692
181	88.2	89.9	-0.77	105.23	261.5	85.22	268.88	179.56	182.86	187.17	1.002	0.455	0.882	1.728	1.691
182	89.98	89.91	-0.03	105.23	261.52	85.29	266.22	179.45	181.76	184.26	0.999	0.459	0.879	1.745	1.722
183	90.0	89.91	-0.76	105.22	260.25	85.2	268.01	180.65	179.0	186.61	0.999	0.447	0.878	1.748	1.708
184	88.22	89.91	-0.75	105.21	260.24	81.7	267.05	180.34	180.91	184.69	1.002	0.442	0.869	1.717	1.69
185	89.97	88.74	-0.03	105.19	257.75	85.28	267.04	180.41	180.84	183.97	1.002	0.454	0.869	1.714	1.691
186	89.98	88.74	-0.74	105.17	257.71	85.2	265.18	180.48	184.74	184.68	0.999	0.435	0.856	1.678	1.651
187	89.99	88.73	-0.03	102.79	259.96	85.23	265.12	180.47	184.84	185.52	1.003	0.454	0.882	1.702	1.678
188	89.97	88.72	-0.75	101.51	258.67	85.23	265.05	180.56	184.97	184.56	0.998	0.439	0.891	1.695	1.668
189	89.99	88.71	-0.74	103.88	256.39	85.22	265.11	180.55	184.91	184.65	0.999	0.435	0.894	1.678	1.651
190	89.99	88.71	-0.74	103.85	256.37	85.22	265.09	180.56	184.92	184.51	1.0	0.435	0.895	1.678	1.651
191	89.99	88.73	-0.74	103.83	257.77	85.19	265.08	180.5	184.93	184.52	0.999	0.435	0.907	1.678	1.651
192	88.19	88.73	-0.03	102.52	257.76	85.22	261.31	180.48	184.98	183.8	1.0	0.434	0.908	1.675	1.652
193	89.98	88.71	-0.02	102.52	256.35	85.23	265.09	180.47	184.87	183.78	1.0	0.435	0.908	1.676	1.652
194	88.19	88.72	-0.01	102.53	256.35	86.14	261.54	179.45	184.93	183.78	1.0	0.435	0.908	1.676	1.652
195	89.98	88.72	-0.0	102.53	255.05	86.16	265.02	179.44	184.89	183.88	1.0	0.435	0.908	1.676	1.652
196	89.99	88.72	-0.01	102.53	255.04	85.28	266.07	180.44	183.85	183.89	1.0	0.422	0.908	1.676	1.652
197	89.98	88.74	-0.0	102.53	255.04	85.36	266.12	180.37	182.87	183.87	1.002	0.428	0.922	1.715	1.691
198	89.99	89.91	0.01	102.55	259.09	86.26	267.08	179.45	182.86	185.69	1.002	0.428	0.909	1.712	1.692
199	89.98	89.92	-0.0	101.22	258.86	86.27	266.17	179.45	183.78	185.92	1.002	0.428	0.908	1.712	1.692
200	88.28	89.9	0.01	101.19	257.53	87.16	270.33	178.47	182.84	185.94	1.002	0.415	0.895	1.712	1.692
201	89.99	88.74	-0.0	101.16	254.97	87.17	267.1	178.46	182.85	186.16	1.002	0.414	0.895	1.712	1.692
202	90.0	88.73	-0.0	101.13	253.86	88.08	267.1	177.63	182.84	188.4	1.002	0.414	0.882	1.709	1.694
203	90.0	88.74	0.0	99.82	253.57	87.22	267.11	178.5	182.83	188.42	0.999	0.419	0.891	1.74	1.725
204	90.0	88.74	-0.74	99.83	253.57	87.14	267.09	177.53	182.86	189.18	1.002	0.388	0.868	1.712	1.692
205	89.99	88.77	-0.0	99.81	254.99	87.19	267.16	177.47	182.79	188.42	0.999	0.407	0.878	1.74	1.725
206	89.99	88.77	-0.0	99.84	254.99	87.2	268.07	178.45	181.91	188.72	1.002	0.389	0.856	1.709	1.694
207	89.99	88.78	-0.01	101.17	255.0	87.21	267.13	178.45	182.84	188.74	1.002	0.401	0.868	1.709	1.694
208	89.99	88.79	-0.01	102.9	254.98	88.02	267.09	176.63	182.85	188.74	1.0	0.382	0.843	1.67	1.655
209	89.99	88.79	-0.01	105.28	254.66	87.16	267.11	178.49	182.86	189.06	0.999	0.384	0.843	1.67	1.655
210	90.0	88.76	-0.01	106.55	251.88	86.28	267.09	179.43	182.86	189.07	1.002	0.389	0.869	1.709	1.694
211	89.99	88.78	0.75	103.99	251.97	87.17	266.27	178.56	183.68	186.16	0.999	0.405	0.891	1.74	1.725
212	89.99	88.79	0.76	103.94	253.31	86.24	267.16	178.35	182.8	186.15	1.002	0.402	0.882	1.709	1.694
213	88.28	88.78	0.77	102.59	253.28	82.89	267.13	178.35	182.81	186.14	1.002	0.415	0.896	1.709	1.694
214	89.99	89.94	0.76	101.25	257.27	85.32	267.03	179.45	181.95	186.04	0.999	0.446	0.946	1.743	1.723
215	89.99	89.95	0.03	103.88	257.27	85.39	267.0	179.29	182.0	186.52	0.999	0.446	0.959	1.745	1.722
216	89.97	89.95	0.76	102.61	255.99	84.45	266.19	180.26	182.79	183.77	0.999	0.459	0.972	1.746	1.722
217	89.97	89.96	0.04	102.6	255.96	84.3	266.23	180.55	182.69	186.48	0.999	0.446	0.96	1.749	1.721
218	89.97	89.97	0.75	102.62	257.22	84.29	266.18	180.56	181.79	183.8	0.999	0.446	0.96	1.749	1.721
219	89.97	89.95	0.75	101.38	257.24	84.37	267.11	180.39	179.73	185.87	0.999	0.46	0.973	1.749	1.72
220	89.97	89.96	0.03	102.91	257.24	83.59	267.21	181.09	178.5	186.84	0.999	0.447	0.972	1.751	1.719
221	90.0	89.97	0.04	102.61	257.26	83.55	269.02	181.09	174.89	186.8	0.999	0.449	0.961	1.752	1.719
222	89.99	89.97	0.04	102.61	257.25	83.55	269.02	181.09	174.89	186.8	0.999	0.449	0.961	1.752	1.72
223	88.25	88.85	0.75	102.56	254.82	86.86	269.99	182.35	173.12	188.34	0.999	0.475	0.96	1.752	1.72
224	88.24	88.86	0.04	99.12	258.54	82.61	272.52	183.19	173.98	190.82	0.999	0.475	0.947	1.743	1.706
225	88.23	88.83	0.04	99.12	257.28	85.93	269.09	183.32	173.88	192.84	1.0	0.488	0.96	1.743	1.706
226	88.22	88.82	0.04	99.12	257.28	85.93	269.09	183.32	173.88	192.84	1.0	0.488	0.96	1.743	1.706
227	89.95	88.82	0.04	99.12	257.28	82.6	269.09	183.2	173.88	192.84	1.0	0.488	0.96	1.743	1.706
228	88.19	88.82	0.05	99.11	257.28	85.94	269.08	182.31	174.12	192.81	1.0	0.487	0.959	1.758	1.706
229	84.71	88.77	0.75	98.96	255.95	85.87	275.96	183.48	174.23	190.11	1.002	0.496	0.951	1.728	1.675
230	86.31	88.71	0.8	101.21	253.13	89.94	268.16	183.2	175.11	190.33	1.001	0.525	1.001	1.803	1.747
231	86.42	88.71	1.54	101.21	251.78	85.28	271.53	183.0	174.48	187.51	0.999	0.516	0.986	1.766	1.706
232	84.51	88.72	1.53	101.25	253.12	89.75	271.56	182.44	174.45	187.49	1.002	0.521	0.988	1.751	1.674
233	84.69	88.73	1.53	100.29	255.84	88.25	271.56	183.46	174.46	187.16	0.997	0.518	0.983	1.771	1.652
234	86.45	88.74	2.23	103.96	252.19	84.77	271.52	183.56	174.66	184.36	1.0	0.513	0.974	1.783	1.623
235	86.51	88.72	2.24	105.33	251.71	84.57	271.45	183.71	174.56	184.35	1.0	0.526	0.986	1.778	1.61
236	88.24	88.71	2.3	106.9	251.73	84.53	267.99	183.72	174.91	183.77	1.0	0.54	1.013	1.822	1.652
237	89.93	88.77	2.32	103.28	253.34	81.44	266.08	183.26	176.61	181.67	1.002	0.562	1.056	1.851	1.664
238	88.24	89.99	1.6	107.02	253.35	83.89	266.12	184.35	176.52	182.36	1.0	0.57	1.082	1.914	1.681
239	88.21	88.78	1.56	106.64	251.02	84.01	266.15	184.05	176.62	182.88	1.002	0.577	1.084	1.893	1.649
240	89.98	88.74	2.26	107.03	250.96	80.04	266.07	184.38	176.3	182.4	1.002	0.588	1.082	1.825	1.568
241	89.98	88.75	0.78	104.33	253.27	80.04	264.96	185.33	178.56	185.53	1.002	0.588	1.095	1.812	1.541
242	89.95	88.73	1.55	104.15	253.31	79.85	264.92	185.53	178.59	182.45	1.002	0.604	1.112	1.848	1.568
243	89.94	88.83	1.58	104.72	252.94	78.91	264.87	187.45	177.85	182.24	0.999	0.611	1.124	1.868	1.572
244	88.1	89.97	0.81	106.65	253.65	78.9	261.31	186.27	177.92	183.42	0.999	0.61	1.138	1.914	1.571
245	89.93	89.92	1.56	107.89	253.64	79.59	265.14	184.35	177.59	182.91	1.002	0.617	1.127	1.899	1.527
246	86.08	89.96	1.52	107.96	253.67	74.75	260.91	186.57	178.05	182.95	0.999	0.609	1.108	1.857	1.477
247	86.1	88.77	1.55	104.31	254.02	74.34	260.88	186.96	178.02	182.62	1.002	0.619	1.126	1.86	1.473
248	87.93	88.78	1.57	104.71	253.68	78.56	260.9	185.24	178.8	182.44	0.999	0.625	1.138	1.864	1.476
249	87.94	89.96	0.79	108.39	253.65	73.66	263.88	187.51	179.67	183.53	0.998	0.624	1.152	1.871	1.459
250	87.98	88.75	-0.02	105.62	253.26	76.08	261.24	188.92	177.9	186.58	1.001	0.622	1.171	1.946	1.482
251	87.98	88.74	-0.79	110.47	251.61	72.26	264.73	188.91	178.83	189.74	0.998	0.625	1.166	1.924	1.445
252	86.34	89.97	-1.59	110.16	255.02	70.3	261.42	191.07	178.77	188.23	0.998	0.646	1.198	1.981	1.483
253	86.24	87.47	-1.68	105.37	252.81	70.01	260.42	190.19	181.41	189.7	1.0	0.692	1.269	2.087	1.538
254	86.19	88.72	-0.85	108.17	254.02	69.95	261.29	189.93	181.32	185.18	1.0	0.692	1.27	2.069	1.523
255	84.38	88.78	-0.85	107.05	253.61	69.98	257.74	189.74	181.19	187.59	1.003	0.722	1.309	2.109	1.55
256	82.49	88.7	-0.04	107.23	251.54	65.93	258.55	191.29	179.47	184.68	1.0	0.719	1.302	2.041	1.493
257	82.48	87.51	-0.04	106.8	249.97	66.62	259.53	189.36	177.67	184.69	1.003	0.711	1.287	2.003	1.461
258	86.17	88.71	-0.03	106.82	252.61	69.73	262.23	189.93	179.51	184.73	0.997	0.711	1.277	1.977	1.438
259	86.18	87.47	-0.02	107.12	248.76	66.14	266.83	189.76	178.55	184.7	1.002	0.703	1.283	1.989	1.432
260	86.11	86.21	-0.01	105.79	245.56	70.38	264.23	188.95	176.66	184.52	0.999	0.699	1.299	2.026	1.449
261	87.98	86.33	0.01	102.24	248.0	70.08	267.81	189.33	176.66	184.51	1.001	0.682	1.292	2.048	1.46
262	87.99	88.71	0.03	105.05	250.3	68.88	267.84	191.8	176.54	186.53	0.999	0.675	1.322	2.083	1.491
263	87.93	88.77	0.89	107.0	247.61	73.59	264.03	191.06	176.65	186.15	0.998	0.679	1.324	2.095	1.492
264	87.94	88.77	1.73	104.24	249.87	73.59	263.11	190.97	178.37	182.96	1.002	0.691	1.363	2.148	1.518
265	88.02	89.92	1.74	106.63	250.26	73.58	264.28	191.01	177.6	183.17	1.002	0.695	1.363	2.166	1.518
266	88.07	88.81	1.73	105.35	248.1	69.85	266.0	190.99	181.18	183.14	0.998	0.686	1.322	2.128	1.476
267	88.02	88.83	1.78	103.09	250.72	74.92	262.56	189.74	181.09	182.92	0.999	0.721	1.347	2.231	1.522
268	89.92	89.94	1.76	105.37	251.12	73.64	266.06	190.91	181.23	183.13	1.001	0.708	1.33	2.194	1.488
269	89.9	88.8	1.76	105.35	248.92	74.86	265.29	188.37	182.74	183.11	1.001	0.708	1.315	2.193	1.488
270	87.96	88.78	0.94	103.11	251.49	74.48	261.59	188.89	182.0	185.85	0.998	0.722	1.315	2.235	1.506
271	88.01	88.75	1.77	105.66	249.25	73.53	261.54	190.86	182.1	182.95	0.999	0.721	1.315	2.235	1.506
272	88.0	88.74	1.77	105.31	249.24	73.54	261.54	190.84	182.09	182.94	0.998	0.721	1.315	2.231	1.506
273	88.01	87.61	1.77	102.66	249.24	73.56	261.55	190.82	182.05	182.94	0.998	0.721	1.314	2.231	1.506
274	88.02	88.74	1.78	105.28	249.24	73.56	261.55	190.83	182.05	182.93	0.998	0.721	1.314	2.231	1.506
275	89.9	88.76	1.77	102.66	251.5	73.65	264.31	190.71	182.97	182.92	0.998	0.721	1.314	2.236	1.521
276	88.02	89.91	1.78	105.26	251.52	75.61	261.63	188.64	182.09	183.11	0.998	0.712	1.299	2.254	1.536
277	89.88	89.93	1.77	105.27	251.45	76.45	264.9	186.74	182.26	183.15	1.001	0.688	1.269	2.192	1.504
278	87.98	88.82	1.75	105.3	248.91	71.51	264.86	188.94	181.43	182.79	0.998	0.667	1.246	2.113	1.477
279	87.96	87.58	2.6	102.86	249.23	75.64	260.98	187.81	179.66	181.77	1.0	0.682	1.245	2.076	1.509
280	87.93	87.6	1.71	102.97	249.98	76.25	261.17	188.54	179.77	182.98	1.003	0.664	1.23	2.081	1.534
281	87.99	88.83	2.64	103.05	252.7	77.04	260.96	187.88	178.11	182.05	0.998	0.698	1.26	2.142	1.62
282	89.97	88.77	1.74	102.61	252.69	77.06	263.84	185.75	179.94	182.43	0.999	0.664	1.231	2.076	1.615
283	88.04	88.76	2.51	102.96	253.45	82.41	263.76	184.32	179.4	181.97	1.001	0.659	1.194	2.017	1.599
284	88.0	88.83	2.51	101.81	253.99	82.7	263.9	185.34	178.86	181.95	1.001	0.659	1.194	2.02	1.629
285	89.98	89.96	2.54	104.07	253.68	78.51	263.89	185.69	178.17	179.63	0.998	0.663	1.207	2.034	1.693
286	89.92	88.8	1.66	103.11	255.57	79.8	263.89	185.64	178.04	182.63	1.001	0.634	1.16	1.949	1.64
287	87.95	88.82	2.45	101.91	254.61	80.65	267.87	183.89	178.89	182.02	0.999	0.633	1.141	1.935	1.628
288	86.08	89.96	1.7	104.09	254.98	87.31	263.88	185.28	178.33	182.26	0.998	0.637	1.173	2.018	1.732
289	89.9	88.77	1.64	105.75	254.21	79.98	263.83	183.94	178.34	182.75	0.998	0.621	1.14	1.931	1.712
290	89.92	89.93	2.41	105.69	254.97	80.03	264.82	183.87	176.33	182.17	1.001	0.622	1.127	1.923	1.709
291	88.04	89.97	3.18	105.75	254.69	81.13	268.71	183.74	176.35	179.07	1.002	0.634	1.127	1.91	1.725
292	88.05	89.97	3.18	105.75	254.69	81.13	268.71	183.75	176.35	179.07	1.002	0.634	1.127	1.91	1.724
293	88.04	89.97	3.18	105.75	254.69	81.14	268.72	183.74	176.35	179.07	1.002	0.634	1.127	1.91	1.725
294	86.22	88.77	3.23	103.39	255.02	84.99	268.67	184.5	175.34	178.89	1.0	0.642	1.139	1.966	1.771
295	88.12	88.76	2.4	107.06	255.42	85.13	266.1	184.44	173.05	182.05	0.999	0.614	1.095	1.93	1.751
296	86.34	88.73	2.37	107.05	254.13	85.02	269.5	184.58	173.26	182.07	1.002	0.607	1.084	1.897	1.719
297	86.32	89.94	3.88	106.09	255.92	85.71	270.7	182.78	171.64	180.72	0.999	0.627	1.077	1.823	1.738
298	88.16	88.8	3.9	107.42	253.67	85.8	268.03	182.61	170.51	180.7	0.998	0.627	1.077	1.835	1.751
299	88.15	88.75	3.14	108.72	250.97	86.07	267.09	182.09	172.53	183.68	0.998	0.614	1.064	1.807	1.75
300	88.16	89.92	3.12	108.79	254.93	86.08	267.08	182.06	174.22	183.71	0.998	0.601	1.051	1.807	1.75
301	86.43	89.92	2.34	108.35	254.96	86.02	270.5	181.26	175.2	186.33	1.0	0.581	1.026	1.772	1.706
302	86.46	89.93	1.57	110.02	256.21	85.98	271.45	181.25	174.25	189.15	1.0	0.567	1.013	1.771	1.706
303	88.1	89.93	1.55	110.02	254.98	83.42	271.48	180.28	175.08	187.2	1.002	0.549	0.989	1.727	1.674
304	88.12	88.75	1.51	107.29	256.25	83.39	271.75	180.27	174.93	188.87	0.997	0.558	0.984	1.712	1.666
305	86.48	88.77	1.53	106.82	257.53	86.83	272.48	180.36	173.97	186.9	1.0	0.554	0.987	1.749	1.706
306	88.21	89.94	0.82	107.02	257.59	83.53	272.47	180.24	175.08	189.52	1.0	0.554	0.987	1.762	1.706
307	88.21	88.8	0.81	103.49	257.59	83.53	272.5	180.23	175.07	185.51	1.0	0.554	0.999	1.762	1.706
308	88.23	88.79	0.79	104.64	258.8	83.63	272.47	180.1	175.2	183.5	1.0	0.554	0.999	1.765	1.706
309	88.21	89.93	0.07	106.04	258.81	83.67	272.5	180.1	175.19	186.15	0.999	0.554	0.999	1.765	1.706
310	88.23	89.94	0.06	104.34	258.57	87.06	268.12	180.08	177.09	184.33	1.002	0.55	1.016	1.806	1.76
311	88.26	89.94	0.04	103.04	257.33	83.63	269.6	181.0	180.84	184.36	0.999	0.541	1.013	1.765	1.719
312	89.97	89.94	0.75	104.68	258.59	84.47	264.4	179.12	184.53	183.68	0.999	0.553	1.039	1.762	1.707
313	89.99	89.94	0.74	104.69	258.88	84.56	264.39	179.03	184.54	181.62	1.002	0.549	1.056	1.803	1.748
314	89.99	89.93	0.02	104.34	258.87	84.56	265.19	179.01	183.74	184.35	1.002	0.549	1.056	1.803	1.748
315	89.99	89.92	-0.0	106.04	258.88	85.35	265.17	179.26	183.77	184.46	1.001	0.535	1.042	1.8	1.749
316	90.0	88.74	-0.75	106.96	254.95	86.27	266.03	178.35	182.97	187.33	1.002	0.508	1.015	1.8	1.749
317	89.99	88.76	-0.02	107.02	256.39	82.89	268.89	178.35	184.62	186.66	0.999	0.5	0.986	1.756	1.71
318	89.99	88.76	-0.78	108.24	257.68	87.15	266.11	177.59	183.82	191.61	0.999	0.5	0.973	1.753	1.712
319	89.99	88.78	-1.52	105.68	259.02	87.23	267.12	178.56	182.82	194.37	1.002	0.508	0.988	1.795	1.753
320	89.99	88.78	-0.79	105.57	260.54	87.21	267.13	177.57	181.87	193.67	1.002	0.521	0.987	1.792	1.754
321	89.99	88.8	-0.04	104.23	262.0	88.18	268.1	176.53	181.85	190.96	1.001	0.534	0.974	1.789	1.756
322	88.24	88.79	-0.77	102.61	261.92	88.19	264.51	176.49	181.86	193.61	1.002	0.521	0.961	1.789	1.756
323	88.21	88.79	-0.79	102.56	260.58	88.16	264.46	176.5	181.89	193.18	1.002	0.521	0.96	1.789	1.756
324	88.2	88.81	-0.8	101.3	261.96	88.11	264.41	176.55	181.94	193.18	1.002	0.521	0.947	1.789	1.756
325	88.2	88.8	-0.79	101.56	261.96	84.73	268.02	176.57	181.92	191.27	0.999	0.512	0.931	1.748	1.715
326	89.94	88.81	-0.8	101.3	261.95	88.12	268.1	176.55	182.82	191.25	1.002	0.521	0.959	1.789	1.755
327	89.95	88.81	-0.78	101.57	260.57	88.98	268.96	175.69	180.99	191.23	1.002	0.521	0.959	1.789	1.755
328	89.95	88.81	-0.78	101.57	260.53	88.98	268.97	175.7	180.99	191.21	1.002	0.521	0.96	1.789	1.755
329	89.96	88.82	-0.77	101.57	259.16	89.01	268.98	175.69	180.98	191.18	1.001	0.521	0.973	1.79	1.755
330	89.98	88.82	-0.77	101.3	259.16	89.04	269.0	175.58	180.96	191.19	1.001	0.521	0.973	1.79	1.755
331	89.99	88.82	-0.76	101.3	259.16	89.02	269.01	175.69	180.96	191.22	1.001	0.521	0.973	1.789	1.755
332	90.0	89.91	-0.76	101.29	261.57	88.18	269.03	176.56	180.95	193.14	1.001	0.521	0.973	1.79	1.755
333	89.99	89.92	-0.76	101.29	261.61	88.16	269.01	176.55	180.95	192.71	1.001	0.521	0.96	1.79	1.755
334	89.99	89.91	-0.76	101.29	261.61	88.2	269.02	176.42	180.94	192.71	1.001	0.521	0.96	1.79	1.755
335	89.99	89.92	-0.04	102.55	262.94	88.15	268.12	176.55	181.8	190.22	1.001	0.521	0.96	1.79	1.755
336	89.99	89.92	-0.78	102.56	263.0	88.16	267.19	176.53	182.69	192.79	1.001	0.508	0.96	1.792	1.755
337	88.22	88.77	-1.55	102.58	259.12	84.43	268.91	180.35	183.67	189.44	0.999	0.459	0.932	1.759	1.709
338	88.28	88.74	-0.79	102.86	257.74	87.75	265.39	179.37	183.55	186.84	1.002	0.454	0.933	1.803	1.761
339	89.96	89.91	-0.03	102.56	259.99	84.55	267.16	179.21	178.89	184.01	1.002	0.466	0.933	1.803	1.762
340	88.28	88.8	-0.73	101.22	256.46	86.98	269.06	181.14	175.07	184.73	1.002	0.454	0.919	1.806	1.761
341	88.25	89.92	0.0	101.24	260.19	83.6	272.51	181.17	174.91	183.98	0.999	0.446	0.892	1.765	1.72
342	88.22	88.81	0.01	101.52	257.75	83.61	273.44	181.19	173.16	183.97	0.999	0.447	0.892	1.765	1.72
343	88.22	88.78	0.02	101.26	256.38	83.58	273.44	181.13	173.03	185.82	0.999	0.46	0.892	1.765	1.72
344	86.49	88.78	0.73	102.49	256.47	85.9	272.79	182.15	172.99	185.22	0.999	0.474	0.906	1.766	1.72
345	86.47	88.8	0.03	101.24	257.76	86.09	272.57	182.05	173.35	187.8	0.999	0.487	0.932	1.785	1.719
346	88.22	88.81	0.04	101.26	259.11	82.76	272.55	182.02	173.32	189.65	0.999	0.516	0.959	1.782	1.719
347	88.17	88.79	0.04	99.07	260.0	82.66	272.59	182.15	173.48	189.68	0.999	0.528	0.972	1.798	1.707
348	86.45	88.78	0.76	98.72	261.31	85.99	272.59	182.35	173.22	189.02	0.999	0.529	0.972	1.811	1.707
349	86.41	88.73	0.74	102.49	257.42	86.0	272.64	182.29	173.35	189.36	1.002	0.523	0.962	1.831	1.675
350	86.44	87.55	0.73	100.22	257.33	85.71	272.56	182.63	173.98	191.65	1.0	0.525	0.96	1.79	1.624
351	88.11	86.33	0.73	101.47	254.92	82.28	271.8	182.66	174.81	191.68	0.999	0.526	0.961	1.826	1.611
352	88.1	86.33	0.01	97.69	256.2	82.11	270.72	182.81	176.62	191.22	0.999	0.527	0.986	1.887	1.639
353	88.2	87.56	0.01	101.65	257.57	81.27	271.62	182.39	174.77	191.21	0.999	0.527	0.987	1.887	1.627
354	88.17	88.71	0.75	102.97	258.58	84.67	267.22	183.23	176.48	188.69	1.002	0.55	1.016	1.927	1.639
355	89.98	87.5	0.74	103.86	256.11	81.21	266.16	183.04	177.6	189.74	1.002	0.535	0.99	1.856	1.557
356	89.98	87.46	0.78	102.8	257.55	80.84	266.93	183.25	178.56	188.39	0.999	0.569	1.041	1.912	1.573
357	89.98	88.69	0.78	105.52	257.55	80.84	267.9	182.13	177.59	188.4	0.999	0.569	1.041	1.912	1.573
358	89.99	88.71	0.8	104.34	257.79	80.65	267.0	183.31	177.73	186.82	1.002	0.564	1.044	1.907	1.528
359	88.04	87.53	0.78	105.17	256.87	79.29	262.02	185.75	178.6	189.63	0.999	0.583	1.053	1.863	1.477
360	88.07	86.25	0.8	102.67	256.38	78.81	263.22	186.13	177.63	188.62	0.999	0.611	1.096	1.9	1.488
361	87.96	88.74	0.01	105.58	258.88	74.73	265.76	186.43	177.92	189.16	0.999	0.597	1.097	1.928	1.461
362	88.03	88.75	0.79	105.56	259.11	77.25	261.96	187.69	179.62	187.08	1.001	0.624	1.127	1.976	1.484
363	87.97	88.72	-0.79	105.24	260.78	73.43	264.86	187.69	180.58	191.3	1.001	0.614	1.127	1.966	1.469
364	86.19	87.38	-0.83	105.02	255.58	71.06	260.39	190.2	181.24	189.0	0.998	0.607	1.127	1.988	1.47
365	86.15	86.18	-0.85	103.26	256.46	70.72	261.22	190.32	181.42	188.49	0.997	0.622	1.163	2.041	1.497
366	84.31	88.72	-0.83	107.86	256.98	70.38	258.55	190.64	180.35	188.69	1.003	0.628	1.168	2.045	1.477
367	84.19	88.67	-0.8	109.14	255.93	66.81	263.21	191.36	179.47	189.3	1.003	0.622	1.148	1.972	1.406
368	86.09	87.45	-0.82	106.32	256.06	71.05	265.2	190.63	175.87	189.64	1.0	0.634	1.161	2.018	1.422
369	87.94	84.98	0.01	102.12	252.97	72.52	269.74	187.62	174.93	186.24	1.002	0.645	1.183	2.053	1.432
370	87.97	87.41	0.01	102.45	258.03	75.2	266.2	187.51	175.03	185.83	0.999	0.675	1.233	2.151	1.491
371	87.89	88.73	0.88	104.29	258.3	73.24	269.75	186.69	174.87	186.95	0.999	0.69	1.234	2.134	1.477
372	85.97	88.69	0.89	107.82	256.24	73.22	265.94	185.31	175.63	187.84	0.998	0.69	1.234	2.148	1.477
373	85.85	88.63	0.89	105.46	256.43	76.65	262.02	185.81	174.82	187.87	1.003	0.706	1.256	2.184	1.503
374	85.86	88.63	0.89	105.46	257.57	76.03	261.99	186.69	174.81	188.21	1.002	0.71	1.255	2.187	1.503
375	85.9	87.43	0.89	105.46	254.97	74.81	261.13	189.24	176.47	188.21	1.002	0.71	1.257	2.172	1.503
376	87.83	87.43	0.89	105.47	254.97	74.79	264.07	189.28	178.26	188.2	1.002	0.724	1.27	2.175	1.503
377	86.1	87.43	0.02	105.48	256.13	70.43	264.32	189.88	178.29	189.05	1.001	0.71	1.27	2.182	1.503
378	87.9	88.61	0.02	106.66	258.5	75.49	264.39	188.64	178.26	189.04	0.999	0.753	1.302	2.221	1.537
379	87.92	88.6	0.03	106.68	258.5	75.21	264.36	189.1	178.34	189.01	0.998	0.765	1.318	2.221	1.537
380	87.9	88.63	0.02	109.48	257.39	75.24	264.3	189.03	178.44	186.93	1.0	0.752	1.304	2.194	1.519
381	85.99	87.52	0.03	105.55	257.43	72.6	264.29	186.28	178.44	186.86	1.001	0.752	1.287	2.201	1.519
382	87.9	87.52	0.03	105.55	257.44	72.61	267.0	187.62	180.15	186.86	1.0	0.752	1.287	2.201	1.519
383	85.94	86.23	0.88	103.34	256.77	72.83	262.88	186.55	179.52	185.26	1.001	0.733	1.258	2.115	1.535
384	85.77	84.96	0.88	102.88	254.27	74.02	260.9	185.14	183.16	185.24	0.998	0.705	1.22	2.066	1.509
385	83.69	86.25	0.87	105.5	254.73	74.69	256.91	184.43	182.27	185.99	1.002	0.686	1.188	2.076	1.535
386	87.89	88.68	1.74	109.57	256.26	75.39	264.9	184.52	180.4	185.13	0.999	0.705	1.218	2.109	1.586
387	89.88	87.45	1.75	106.55	256.08	78.18	263.79	186.71	180.77	184.57	0.999	0.702	1.219	2.094	1.602
388	87.89	86.02	0.02	102.4	259.09	74.8	263.75	185.08	180.79	187.86	0.998	0.702	1.216	2.084	1.618
389	87.9	86.19	-0.01	106.79	254.6	78.64	259.61	184.04	179.96	188.79	1.002	0.66	1.153	2.017	1.582
390	87.98	87.52	-0.82	106.92	258.59	78.85	260.77	183.71	178.39	191.65	1.003	0.653	1.169	2.017	1.596
391	89.97	87.44	-1.7	106.13	261.69	78.23	264.75	184.6	178.31	191.15	0.998	0.687	1.21	2.087	1.677
392	89.98	87.44	-1.63	110.84	254.83	79.34	263.88	183.88	178.74	188.25	1.0	0.636	1.131	1.889	1.595
393	89.98	87.58	-2.37	108.71	256.8	78.96	263.57	184.61	178.92	186.27	1.001	0.636	1.145	1.902	1.61
394	88.05	85.25	-1.67	104.54	257.86	83.05	264.75	184.2	178.05	183.65	1.001	0.682	1.192	1.993	1.698
395	88.04	85.26	-1.67	104.54	257.87	79.55	268.77	184.01	177.97	183.65	1.001	0.682	1.192	1.993	1.698
396	88.08	83.95	-2.42	107.45	252.12	79.78	268.59	183.91	177.81	184.62	1.001	0.65	1.159	1.955	1.679
397	89.95	86.37	-2.39	111.0	254.76	79.96	264.87	183.62	176.95	182.51	0.998	0.666	1.168	1.871	1.665
398	89.96	87.52	-1.64	109.79	259.0	81.07	265.82	181.51	175.93	181.68	1.002	0.705	1.204	1.898	1.708
399	88.15	86.3	-1.62	110.41	256.48	84.49	265.83	181.61	175.93	181.61	1.001	0.719	1.217	1.908	1.737
400	88.15	86.3	-1.63	110.4	256.48	84.49	265.83	181.61	175.93	181.62	1.001	0.719	1.217	1.908	1.737
401	88.15	86.3	-1.63	110.41	256.48	84.49	265.83	181.62	175.93	181.62	1.001	0.719	1.217	1.912	1.737
402	89.99	83.97	-1.62	106.96	253.9	82.23	265.79	181.44	176.07	181.59	1.001	0.732	1.229	1.925	1.751
403	89.96	84.03	-1.58	106.97	255.42	82.27	266.88	181.42	174.76	181.55	0.999	0.722	1.224	1.854	1.723
404	88.21	86.45	-0.78	111.05	255.55	86.0	268.02	180.27	173.96	180.7	1.001	0.686	1.171	1.831	1.746
405	88.22	87.53	-0.76	112.15	257.79	82.72	271.48	180.02	173.77	180.73	1.002	0.674	1.171	1.811	1.746
406	89.92	88.68	-0.05	112.72	258.54	83.56	267.18	180.04	175.91	180.03	1.002	0.673	1.156	1.803	1.746
407	88.22	88.7	-0.04	114.99	256.38	83.6	271.49	179.9	174.87	180.03	0.999	0.662	1.151	1.759	1.706
408	88.21	88.7	-0.04	114.98	256.38	83.61	271.5	179.89	174.86	180.04	0.999	0.662	1.151	1.759	1.719
409	88.23	88.73	-0.05	113.78	256.41	83.6	271.48	179.89	174.89	177.92	0.999	0.662	1.163	1.759	1.706
410	89.94	88.74	-0.76	114.38	256.3	83.6	268.0	179.77	175.23	180.76	0.999	0.649	1.15	1.768	1.706
411	88.23	88.74	-0.77	113.8	257.68	83.62	270.52	179.76	177.86	180.77	0.999	0.649	1.162	1.768	1.706
412	89.96	88.73	-1.5	114.36	256.05	84.47	267.09	179.03	178.07	181.51	1.0	0.649	1.174	1.769	1.72
413	89.99	88.71	-1.54	112.99	257.63	84.45	265.99	179.99	180.22	183.94	1.0	0.662	1.174	1.765	1.708
414	89.99	88.69	-2.3	113.03	256.21	84.46	265.98	179.97	181.16	184.94	1.0	0.649	1.162	1.766	1.707
415	89.97	88.71	-2.3	114.34	256.3	85.32	264.99	180.13	183.01	184.99	0.997	0.652	1.144	1.722	1.669
416	89.99	88.79	-0.79	113.19	256.41	88.14	268.01	176.26	180.98	183.53	0.999	0.648	1.122	1.766	1.712
417	90.0	89.92	-0.78	112.01	257.59	88.16	268.09	176.26	180.9	183.43	0.999	0.635	1.109	1.764	1.714
418	89.98	89.92	-0.8	112.0	258.81	88.22	269.01	176.22	180.02	180.9	1.002	0.645	1.139	1.792	1.755
419	89.99	89.91	-0.8	112.68	257.58	89.04	268.18	175.62	181.75	180.95	1.002	0.632	1.14	1.792	1.755
420	89.97	89.91	-0.79	111.5	257.56	89.07	269.06	175.5	180.9	183.48	1.002	0.644	1.166	1.79	1.769
421	89.97	89.92	-0.79	111.49	257.57	89.02	269.07	174.89	180.91	183.46	1.002	0.644	1.153	1.79	1.757
422	89.97	89.94	-0.79	110.72	257.59	88.15	269.07	176.72	180.91	183.36	1.002	0.631	1.153	1.79	1.757
423	89.97	89.95	-0.79	108.82	258.84	88.18	269.08	177.6	179.96	183.4	1.002	0.631	1.166	1.79	1.757
424	89.97	89.96	-0.8	107.47	258.85	89.05	269.07	175.73	179.97	183.48	1.002	0.617	1.152	1.789	1.769
425	89.96	89.96	-1.52	106.16	258.89	89.05	269.09	175.75	179.95	186.42	1.002	0.591	1.125	1.789	1.757
426	89.96	89.97	-0.8	106.14	258.91	89.06	269.09	175.75	179.95	185.69	1.002	0.589	1.112	1.787	1.771
427	89.96	89.98	-0.07	105.76	258.93	89.05	269.09	175.86	179.98	182.65	1.002	0.576	1.098	1.787	1.771
428	88.25	89.97	-0.06	106.09	258.94	89.02	272.64	175.95	179.95	182.48	1.001	0.576	1.07	1.788	1.771
429	89.96	89.97	-0.04	104.45	258.95	89.06	269.09	176.88	179.97	182.43	1.001	0.576	1.043	1.787	1.771
430	89.94	89.96	-0.02	104.43	258.94	89.07	270.0	176.09	180.0	182.35	1.002	0.563	1.017	1.788	1.771
431	89.92	89.97	-0.0	104.78	258.7	89.99	270.03	174.07	180.0	182.29	1.002	0.563	1.016	1.787	1.759
432	89.96	89.97	-0.0	104.4	258.7	89.96	269.11	174.16	180.87	182.18	1.002	0.563	1.002	1.787	1.771
433	88.25	89.97	0.72	104.37	258.71	89.95	272.65	174.17	180.86	179.35	1.002	0.562	1.002	1.788	1.771
434	89.98	89.97	0.72	104.37	258.71	89.95	269.09	174.17	180.87	179.34	1.002	0.562	1.002	1.787	1.771
435	89.99	89.96	0.71	104.35	258.72	89.94	269.07	174.17	180.87	179.38	1.002	0.562	1.001	1.788	1.771
436	89.98	89.96	-0.0	104.31	259.0	89.94	269.09	174.26	180.86	182.09	1.001	0.562	0.988	1.801	1.771
437	88.26	89.97	-0.0	103.02	259.0	93.3	269.1	174.26	180.84	182.04	0.999	0.555	0.985	1.833	1.791
438	89.99	89.97	-0.01	102.71	259.02	89.05	269.1	176.08	180.85	180.03	0.999	0.555	0.985	1.833	1.791
439	88.28	89.97	-0.01	102.72	260.28	92.39	269.98	176.12	180.01	180.04	0.999	0.556	0.985	1.833	1.791
440	89.97	89.97	-0.02	102.68	260.28	89.04	269.98	175.93	180.0	180.02	1.001	0.548	0.987	1.8	1.759
441	89.96	89.97	-0.02	102.66	260.28	89.05	269.99	175.92	180.0	180.01	1.001	0.535	0.974	1.788	1.759
442	89.95	89.97	-0.02	102.66	260.27	89.07	269.98	175.91	180.01	179.99	1.002	0.535	0.974	1.787	1.758
443	89.96	89.98	-0.01	102.65	260.26	89.09	269.99	175.87	180.0	179.97	1.002	0.535	0.974	1.787	1.758
444	89.96	89.96	-0.0	102.62	258.99	89.07	270.0	175.79	179.99	179.95	1.002	0.522	0.961	1.787	1.758
445	89.96	89.96	-0.72	102.6	258.96	89.04	269.12	175.2	180.86	180.65	1.002	0.509	0.96	1.79	1.757
446	88.28	89.95	-0.02	102.57	258.71	89.03	272.49	176.11	180.84	178.18	1.001	0.508	0.96	1.79	1.757
447	88.26	89.95	-0.01	102.57	258.95	89.04	272.49	176.11	180.86	178.17	1.001	0.508	0.96	1.79	1.757
448	89.96	89.94	-0.02	101.3	259.97	89.06	269.13	175.79	180.87	178.16	1.002	0.508	0.96	1.79	1.769
449	89.96	89.97	-0.01	101.27	258.72	89.02	269.1	175.91	180.88	178.1	1.002	0.495	0.934	1.79	1.769
