# Supplementary material for: Evaluation of functional tests performance using a camera-based and machine learning approach
Source: PLoS One. 2023 Nov 3;18(11):e0288279. doi: 10.1371/journal.pone.0288279 (PMC10624324; doi:10.1371/journal.pone.0288279)
Supplement: S1 Data — This dataset includes all the extracted keypoints of movements and the associated features and statistics, which were used for the analyses presented in the main manuscript. (ZIP) [file pone.0288279.s001.zip › PLOS_data_28032023/selected_parameters_time_series/000011_PNJN_P_vybrane_body_vse.csv]

	hips	bothShoulders	spine	NeckRShoulderRElbow	NeckLShoulderLElbow	MidHipRHipRKnee	MidHipLHipLKnee	RHipRKneeRAnkle	LHipLKneeLAnkle	NoseNeckMidHip	Neck_MidHip	RWrist_MidHip	RWrist_LWrist	MidHipL_SmallToe	MidHipL_RSmallToe
0	88.3	88.88	-1.95	99.09	260.4	90.3	267.27	183.19	181.61	180.22	1.002	0.419	0.805	1.614	1.63
1	88.3	88.88	-1.95	99.09	260.4	91.1	267.27	181.51	181.62	180.23	1.002	0.419	0.805	1.614	1.63
2	88.29	88.89	-1.95	99.09	260.4	90.34	267.26	183.04	181.62	180.23	1.002	0.419	0.805	1.614	1.63
3	88.29	88.89	-1.95	99.08	260.18	90.34	267.25	183.04	181.62	180.23	1.002	0.419	0.805	1.614	1.63
4	88.28	88.88	-2.59	99.08	260.4	90.87	267.26	181.52	181.62	180.86	1.002	0.408	0.805	1.616	1.627
5	88.28	88.88	-2.59	99.09	260.4	90.87	267.25	181.52	181.63	180.86	1.002	0.408	0.805	1.616	1.627
6	88.28	88.88	-2.59	99.09	260.4	90.88	267.26	181.51	181.62	180.85	1.002	0.408	0.805	1.616	1.627
7	88.28	88.88	-2.59	99.1	260.39	90.87	267.26	181.52	181.63	180.81	1.002	0.408	0.805	1.616	1.627
8	88.29	88.88	-2.59	99.11	260.18	90.88	267.26	181.51	181.63	180.8	1.002	0.408	0.805	1.616	1.627
9	88.3	88.88	-1.95	100.38	260.17	91.1	267.26	181.5	181.62	180.16	1.002	0.419	0.805	1.611	1.63
10	89.94	88.88	-1.93	102.19	258.1	94.35	267.26	181.43	181.62	180.09	0.999	0.414	0.794	1.59	1.608
11	89.93	88.88	-1.93	102.2	258.1	94.35	267.25	181.43	181.62	180.1	0.999	0.414	0.794	1.592	1.605
12	88.28	88.88	-1.95	100.41	260.17	91.1	267.24	181.48	181.63	180.18	1.002	0.419	0.805	1.611	1.63
13	88.28	88.88	-1.95	100.41	260.17	91.16	267.24	181.34	181.63	180.13	1.002	0.419	0.805	1.611	1.63
14	89.93	88.87	-1.94	100.4	260.17	94.42	267.25	181.27	181.62	180.14	1.002	0.42	0.805	1.611	1.63
15	88.29	88.87	-1.94	100.4	260.17	91.1	267.25	181.48	181.62	180.08	1.002	0.42	0.805	1.611	1.627
16	89.93	88.9	-1.94	99.19	260.18	94.36	267.26	181.42	181.62	180.14	1.002	0.42	0.805	1.611	1.63
17	89.93	88.9	-1.94	99.18	260.19	94.35	267.26	181.42	181.62	180.12	1.002	0.419	0.805	1.611	1.63
18	89.93	88.91	-1.34	99.12	260.41	94.34	267.26	181.43	181.61	178.14	1.002	0.418	0.805	1.611	1.63
19	89.93	88.92	-1.34	99.12	260.41	94.35	267.26	181.42	181.61	178.14	1.002	0.418	0.805	1.611	1.627
20	88.26	88.92	-1.32	100.88	258.18	91.06	267.23	181.5	181.61	178.06	0.998	0.414	0.794	1.59	1.606
21	88.27	88.92	-1.31	100.87	258.4	91.07	267.24	181.49	181.61	177.95	0.999	0.414	0.794	1.59	1.608
22	88.26	88.92	-1.31	100.88	258.18	91.07	267.23	181.49	181.61	177.93	0.998	0.414	0.794	1.59	1.608
23	88.27	88.93	-1.32	100.88	258.4	91.07	267.24	181.49	181.62	177.92	0.999	0.413	0.805	1.59	1.608
24	89.92	88.93	-1.32	100.89	258.39	94.33	267.25	181.42	181.62	178.02	0.999	0.414	0.805	1.59	1.605
25	89.92	88.92	-1.31	100.91	258.39	94.34	267.25	181.41	181.62	178.02	0.999	0.414	0.805	1.59	1.608
26	89.91	88.92	-1.31	100.92	258.39	94.32	267.25	181.42	181.61	178.03	0.999	0.414	0.805	1.59	1.605
27	89.92	88.93	-1.31	100.92	258.18	94.33	267.26	181.42	181.61	178.04	0.999	0.412	0.794	1.59	1.605
28	88.28	88.93	-1.94	100.92	258.19	94.31	264.05	181.42	181.66	178.67	0.999	0.401	0.795	1.592	1.605
29	89.92	88.93	-1.94	100.92	258.4	94.33	267.25	181.41	181.62	178.67	0.999	0.4	0.795	1.592	1.603
30	89.91	88.93	-1.31	100.94	258.4	94.34	267.24	181.4	181.62	178.05	0.999	0.411	0.795	1.59	1.608
31	89.92	88.94	-1.31	100.96	258.4	95.19	267.25	180.55	181.63	178.04	0.999	0.412	0.794	1.592	1.608
32	89.93	88.94	-1.31	100.97	258.4	94.35	267.26	181.41	181.62	178.05	0.999	0.412	0.795	1.589	1.608
33	89.93	88.94	-1.31	100.96	258.4	94.36	267.26	181.4	181.62	178.05	0.999	0.412	0.795	1.589	1.608
34	89.93	88.94	-1.94	100.96	258.4	94.35	267.26	181.41	181.63	178.68	0.999	0.401	0.794	1.592	1.605
35	89.93	88.93	-1.31	100.96	258.4	94.35	267.25	181.41	181.63	178.06	0.999	0.412	0.794	1.59	1.608
36	89.92	88.93	-1.94	100.94	258.4	94.33	267.25	181.42	181.62	178.67	0.999	0.401	0.794	1.592	1.605
37	89.92	88.93	-1.31	100.94	258.4	94.34	267.25	181.41	181.62	178.05	0.999	0.412	0.794	1.59	1.608
38	89.92	88.94	-1.31	100.94	258.19	94.34	267.25	181.42	181.62	177.96	0.999	0.412	0.794	1.59	1.608
39	89.93	88.93	-1.94	100.94	258.19	94.33	267.27	181.42	181.61	178.6	0.999	0.401	0.794	1.592	1.605
40	88.32	88.92	-1.94	100.92	258.18	90.27	267.25	182.19	181.61	178.6	0.999	0.401	0.794	1.592	1.605
41	88.32	88.93	-1.94	100.9	258.19	90.23	267.24	182.33	181.62	178.6	0.999	0.401	0.794	1.592	1.605
42	88.32	88.96	-1.93	99.66	258.19	90.23	267.24	182.33	181.63	180.12	0.999	0.401	0.794	1.592	1.603
43	88.33	88.95	-1.93	100.9	258.39	90.29	267.24	182.19	181.62	180.1	0.999	0.401	0.794	1.592	1.605
44	89.93	88.95	-1.93	100.91	258.23	93.48	266.4	182.26	182.47	178.48	0.999	0.39	0.795	1.595	1.6
45	89.95	88.95	-1.3	100.91	256.99	92.67	266.4	182.98	182.46	176.18	0.999	0.389	0.795	1.594	1.6
46	89.93	88.96	-1.28	100.9	257.03	92.69	265.52	181.99	183.32	176.08	0.999	0.39	0.805	1.597	1.598
47	89.97	88.96	-1.27	100.65	258.35	93.51	264.68	180.34	184.19	176.06	0.999	0.379	0.805	1.599	1.595
48	89.97	88.97	-0.64	99.44	258.21	94.36	263.88	178.54	184.98	175.63	0.999	0.378	0.795	1.6	1.595
49	88.27	89.0	-0.65	100.92	259.57	90.25	264.66	179.38	183.22	178.87	0.998	0.379	0.795	1.6	1.595
50	88.27	88.97	-0.64	100.93	258.15	91.67	264.66	175.88	183.19	178.98	0.999	0.378	0.795	1.602	1.593
51	88.24	88.93	-0.06	99.61	256.62	90.99	265.51	176.7	180.37	178.4	0.998	0.411	0.807	1.603	1.592
52	88.38	88.99	-1.25	98.08	256.54	90.24	266.3	176.59	178.64	181.13	1.001	0.407	0.811	1.586	1.563
53	88.41	89.99	-0.64	100.74	257.65	92.57	264.24	177.42	175.8	177.3	0.999	0.409	0.819	1.614	1.585
54	89.99	89.99	0.01	100.74	258.87	90.91	266.44	179.99	175.7	176.62	0.999	0.411	0.829	1.617	1.583
55	89.97	89.98	0.02	99.55	256.37	90.92	264.66	179.08	177.51	178.24	1.001	0.386	0.811	1.598	1.554
56	89.97	88.98	-0.02	101.77	257.63	90.06	263.03	179.94	179.1	178.36	0.998	0.398	0.83	1.627	1.577
57	89.98	89.99	-0.0	99.48	258.69	90.01	262.97	179.91	179.11	179.97	0.999	0.442	0.853	1.627	1.579
58	89.96	89.99	0.01	99.25	258.64	89.92	262.12	179.04	179.95	179.93	0.999	0.443	0.83	1.633	1.576
59	88.45	89.96	0.62	99.37	257.4	85.23	262.7	180.72	178.63	177.7	1.001	0.43	0.812	1.612	1.55
60	89.98	89.96	2.54	100.57	258.64	89.11	262.75	177.97	178.59	174.11	0.998	0.44	0.808	1.605	1.543
61	88.47	89.93	1.93	99.4	257.39	88.25	265.01	178.77	179.31	176.38	1.002	0.43	0.822	1.616	1.547
62	89.93	89.94	1.27	100.83	257.37	88.28	259.49	177.78	181.85	177.1	0.999	0.422	0.83	1.652	1.569
63	89.95	89.95	0.65	98.28	257.37	88.27	257.78	176.89	182.81	179.28	0.999	0.444	0.841	1.656	1.567
64	89.94	89.96	0.66	98.17	258.69	89.11	257.76	175.13	181.92	177.73	0.999	0.445	0.83	1.66	1.566
65	89.93	89.93	0.7	99.57	257.13	89.12	257.78	175.14	181.89	179.21	0.999	0.456	0.831	1.659	1.566
66	88.26	89.94	1.31	99.37	258.41	88.31	262.2	175.93	180.54	177.02	0.999	0.467	0.841	1.66	1.566
67	89.9	89.92	2.61	100.81	257.1	88.3	259.51	175.95	178.89	172.43	1.0	0.457	0.841	1.659	1.565
68	88.22	89.93	3.24	100.83	258.38	87.48	263.96	176.78	176.0	173.41	1.001	0.466	0.842	1.664	1.565
69	88.23	89.91	3.87	100.84	257.1	88.29	264.79	175.08	174.28	174.44	1.001	0.467	0.842	1.659	1.565
70	86.58	87.94	3.88	103.12	258.02	91.46	265.39	175.09	173.88	176.03	1.001	0.478	0.853	1.635	1.565
71	86.55	88.91	4.48	100.88	259.18	91.47	266.17	175.1	172.27	173.92	0.998	0.499	0.871	1.613	1.558
72	88.24	88.91	3.88	101.88	255.75	90.62	263.36	175.96	171.67	176.07	1.002	0.513	0.887	1.602	1.563
73	88.25	88.92	3.89	101.76	254.41	90.6	264.2	175.95	171.94	176.09	1.002	0.512	0.887	1.567	1.563
74	86.51	87.92	3.27	100.39	256.8	90.82	268.55	175.97	171.28	176.72	1.001	0.502	0.886	1.537	1.562
75	85.0	87.96	2.64	100.29	258.08	88.86	270.93	177.61	171.18	178.86	1.0	0.5	0.898	1.494	1.561
76	86.63	88.89	2.59	98.26	256.81	87.99	265.68	178.45	175.69	177.43	1.0	0.49	0.898	1.451	1.56
77	86.55	88.9	2.58	96.99	256.82	87.97	265.74	178.44	176.52	177.48	1.0	0.49	0.898	1.368	1.56
78	86.55	88.9	2.58	98.27	256.82	87.97	265.73	178.44	176.54	177.48	1.0	0.49	0.898	1.368	1.56
79	86.56	88.9	1.97	98.28	256.82	88.16	266.45	178.34	177.27	178.11	1.0	0.479	0.897	1.332	1.559
80	86.45	88.9	1.97	98.27	258.12	88.17	266.68	178.47	176.62	178.1	1.0	0.479	0.897	1.249	1.559
81	86.55	88.91	1.97	98.26	258.12	88.18	267.42	178.47	175.7	178.11	1.0	0.479	0.897	1.249	1.559
82	86.45	87.94	2.59	100.05	257.83	87.13	266.84	179.44	191.44	177.47	1.0	0.478	0.887	1.023	1.559
83	86.56	87.99	2.6	100.03	258.12	87.13	267.57	179.43	191.0	177.45	1.0	0.477	0.887	0.956	1.559
84	88.17	87.97	1.98	100.04	258.18	87.3	263.15	179.45	192.22	179.53	1.0	0.466	0.886	0.931	1.558
85	88.23	87.97	1.98	100.05	258.19	86.26	263.12	180.28	192.95	179.59	1.0	0.466	0.877	0.866	1.558
86	88.22	87.96	1.97	100.06	259.48	86.27	263.11	180.25	217.89	181.13	1.0	0.465	0.876	0.84	1.558
87	88.18	87.96	1.96	101.36	259.4	83.06	266.0	180.16	330.54	179.65	1.002	0.452	0.858	3.133	1.533
88	88.17	87.96	1.95	101.15	259.42	83.85	266.13	178.59	330.53	179.68	1.002	0.451	0.846	3.133	1.533
89	88.16	87.96	1.96	101.15	259.43	83.88	266.82	178.58	329.77	181.2	1.002	0.452	0.846	3.133	1.533
90	86.46	86.99	1.97	101.15	261.73	87.2	266.82	178.55	329.77	181.11	0.998	0.45	0.843	3.119	1.526
91	86.45	86.93	1.97	101.15	260.67	87.2	266.8	178.67	329.78	181.12	0.998	0.449	0.844	3.119	1.526
92	86.46	87.89	1.97	99.17	260.65	87.21	266.66	178.66	329.81	181.12	0.998	0.449	0.833	3.119	1.526
93	86.47	86.92	2.59	101.24	260.51	87.2	266.66	178.65	329.81	179.01	0.998	0.449	0.844	3.119	1.526
94	86.47	86.92	2.6	101.25	260.48	87.21	266.66	178.65	329.81	180.46	0.998	0.45	0.843	3.119	1.526
95	88.17	86.91	2.61	101.26	260.5	83.89	266.68	178.56	329.79	180.37	0.998	0.45	0.843	3.119	1.526
96	88.16	86.91	2.61	101.25	261.73	83.89	266.81	178.56	329.77	180.37	0.998	0.449	0.844	3.119	1.526
97	88.16	86.9	2.62	101.27	261.74	83.89	266.82	178.56	329.77	180.46	0.998	0.449	0.844	3.119	1.527
98	88.16	86.9	3.24	102.53	261.6	83.88	266.81	178.58	329.77	178.34	0.999	0.449	0.844	3.119	1.527
99	88.16	86.95	3.24	101.28	261.61	83.88	266.83	178.58	329.75	178.34	0.999	0.449	0.844	3.119	1.527
100	88.17	86.95	3.24	101.28	261.32	83.87	266.83	178.58	316.04	178.33	0.999	0.449	0.833	3.119	1.527
101	88.17	86.94	3.24	101.09	261.31	83.88	266.73	178.67	321.94	179.78	0.999	0.449	0.833	3.119	1.527
102	88.17	86.94	3.24	101.08	261.31	83.87	266.69	178.55	329.08	179.79	0.999	0.449	0.833	3.119	1.527
103	88.15	86.95	3.24	101.08	261.59	83.88	266.72	178.68	325.46	179.87	0.999	0.449	0.822	3.119	1.527
104	86.45	86.93	3.24	101.09	261.32	87.19	266.85	178.62	331.8	179.89	0.999	0.449	0.822	3.119	1.527
105	86.45	86.94	3.24	101.08	261.6	87.3	267.76	178.4	330.81	179.9	0.999	0.449	0.822	3.119	1.526
106	86.49	86.94	3.22	101.09	261.6	87.24	267.75	178.41	330.91	180.02	0.999	0.448	0.823	3.119	1.526
107	86.48	87.89	3.19	100.9	259.39	87.27	267.86	178.25	333.27	180.07	1.001	0.445	0.816	3.1	1.502
108	88.25	86.95	3.24	100.94	260.28	86.23	264.43	179.18	329.84	181.68	1.001	0.454	0.833	0.733	1.546
109	89.94	86.93	3.21	102.88	259.34	83.1	265.38	178.9	339.8	181.89	0.999	0.459	0.834	0.724	1.515
110	88.26	85.85	3.09	106.46	258.39	83.71	268.69	177.16	314.2	182.02	1.001	0.446	0.809	3.059	1.437
111	88.27	83.82	2.53	108.74	260.51	83.9	268.76	176.82	323.16	184.11	1.001	0.456	0.825	0.717	1.469
112	88.29	83.8	3.15	106.88	262.51	82.85	268.64	178.82	309.49	181.69	1.001	0.456	0.835	0.693	1.447
113	88.29	83.8	3.15	106.88	262.51	82.85	268.64	178.67	307.62	181.69	1.001	0.456	0.835	0.693	1.447
114	89.97	84.85	2.57	102.49	264.03	82.84	265.05	178.7	303.24	182.24	1.001	0.465	0.855	0.698	1.478
115	89.96	87.86	2.55	101.87	257.22	82.82	265.15	178.59	304.34	184.27	0.998	0.459	0.844	0.689	1.437
116	89.99	83.81	2.49	109.41	257.24	79.17	267.8	178.96	306.54	182.73	0.998	0.45	0.824	0.676	1.373
117	89.99	84.87	1.89	103.25	262.96	77.93	267.58	181.35	303.9	184.63	1.0	0.456	0.825	0.669	1.369
118	89.98	83.93	1.96	101.26	267.54	81.17	264.21	181.4	295.64	184.19	1.002	0.472	0.856	0.734	1.429
119	89.99	84.88	1.33	101.0	265.92	81.17	264.29	181.4	302.31	186.47	1.001	0.472	0.856	0.731	1.429
120	90.0	85.88	1.33	99.01	265.81	81.16	264.19	181.29	299.18	186.71	1.002	0.472	0.854	0.725	1.418
121	89.98	86.93	1.3	100.77	260.98	80.98	265.02	181.47	303.37	186.96	0.999	0.465	0.844	0.719	1.399
122	89.97	87.92	1.3	100.59	258.57	80.99	265.09	181.46	309.59	185.4	0.999	0.465	0.844	0.719	1.398
123	89.97	87.92	1.29	100.57	258.58	81.13	265.06	181.32	308.65	185.6	0.999	0.454	0.833	0.719	1.398
124	89.97	86.96	1.29	100.55	260.96	81.13	265.09	181.33	309.38	185.6	1.0	0.454	0.844	0.709	1.398
125	89.97	85.96	1.3	99.69	262.18	81.89	264.99	180.56	304.17	185.39	0.999	0.454	0.844	0.698	1.399
126	89.99	85.88	1.3	97.94	264.32	81.15	265.03	182.32	306.72	183.65	1.0	0.454	0.843	3.292	1.398
127	89.99	85.88	1.3	97.94	264.61	81.15	265.03	182.2	306.73	183.64	1.0	0.454	0.843	3.292	1.398
128	89.95	84.93	1.3	98.73	264.68	81.12	265.09	182.3	312.72	183.48	0.999	0.454	0.855	3.283	1.399
129	88.25	84.83	0.71	100.05	265.89	78.01	266.08	182.0	309.44	183.98	0.999	0.454	0.853	0.712	1.411
130	88.3	87.91	1.91	100.14	256.11	79.32	265.19	179.88	307.93	179.8	1.0	0.455	0.835	0.683	1.413
131	89.99	88.92	1.33	97.63	258.14	82.45	265.12	180.14	301.56	180.41	1.0	0.454	0.842	0.697	1.455
132	89.98	87.96	1.32	100.92	257.25	82.21	264.99	180.5	304.04	178.73	1.002	0.451	0.835	0.685	1.443
133	88.26	85.92	1.32	100.08	262.28	79.06	264.01	180.22	301.43	178.72	1.001	0.451	0.834	0.681	1.454
134	89.98	84.9	1.3	101.99	263.17	82.7	264.05	179.91	308.05	178.69	1.0	0.447	0.812	0.681	1.446
135	88.22	85.92	1.9	105.06	258.42	86.21	263.34	180.17	313.05	176.42	1.0	0.445	0.823	3.117	1.479
136	86.48	87.96	1.29	100.59	258.43	86.23	266.73	180.16	309.01	178.67	0.998	0.441	0.814	0.692	1.46
137	88.18	88.91	1.31	99.04	258.13	82.85	267.58	180.36	308.75	178.64	1.0	0.446	0.825	3.109	1.49
138	86.47	88.92	1.32	101.17	256.13	86.17	267.57	180.47	307.62	178.63	1.0	0.445	0.827	3.101	1.502
139	88.24	87.96	1.33	101.38	258.22	82.99	268.37	180.38	306.54	178.62	1.002	0.451	0.837	3.133	1.533
140	88.23	87.92	1.95	99.62	260.63	83.03	269.55	180.33	310.69	177.99	0.998	0.461	0.833	3.126	1.527
141	86.47	86.95	1.96	102.58	261.99	87.28	269.56	179.47	307.76	177.97	1.002	0.474	0.846	3.131	1.545
142	86.46	86.95	2.57	102.65	262.12	87.32	268.62	179.45	306.67	175.83	0.998	0.472	0.842	3.118	1.538
143	88.1	86.96	2.57	102.89	262.11	84.02	267.92	179.37	309.56	174.36	0.998	0.472	0.842	3.117	1.538
144	86.41	86.95	1.98	102.6	262.02	87.45	268.74	179.36	313.55	176.43	1.0	0.477	0.854	3.15	1.57
145	86.41	86.94	1.97	102.62	262.31	87.44	267.83	179.35	305.67	176.43	0.999	0.477	0.854	3.15	1.57
146	88.13	86.94	1.99	101.6	262.05	87.47	264.27	179.34	304.02	176.41	1.0	0.477	0.854	0.677	1.569
147	86.42	86.93	1.98	101.4	262.07	87.46	267.8	179.23	298.26	176.41	1.0	0.477	0.854	0.69	1.57
148	86.44	86.95	1.98	101.39	262.04	87.4	267.8	179.39	296.93	176.41	1.0	0.467	0.842	0.752	1.57
149	86.44	86.96	1.98	101.37	262.31	87.4	267.7	179.3	289.23	176.4	1.0	0.467	0.853	0.752	1.57
150	86.42	86.95	1.95	101.36	262.05	83.99	271.07	179.48	282.73	176.42	1.002	0.464	0.847	0.757	1.545
151	84.5	86.94	1.98	101.32	262.19	88.27	271.69	178.52	269.06	177.86	0.999	0.477	0.866	0.842	1.57
152	82.69	86.88	2.02	101.34	262.21	93.05	271.49	177.59	248.92	176.37	1.001	0.483	0.889	0.959	1.603
153	84.46	86.86	2.64	100.04	260.97	90.3	272.21	176.83	227.35	175.74	1.0	0.488	0.887	1.008	1.571
154	84.64	86.86	3.28	100.04	260.97	90.06	272.19	176.83	214.07	175.1	1.0	0.5	0.888	1.079	1.572
155	84.64	86.87	3.9	100.08	262.01	90.93	273.21	175.84	205.2	174.48	1.001	0.5	0.878	1.144	1.573
156	86.5	86.86	4.5	98.8	259.44	88.39	272.66	174.96	196.95	173.86	1.0	0.505	0.878	1.201	1.542
157	84.81	85.8	5.14	100.18	261.87	91.6	272.2	175.05	192.0	171.76	0.998	0.52	0.887	1.303	1.568
158	84.67	85.8	4.6	100.35	261.79	95.2	267.01	175.96	185.23	173.73	1.0	0.526	0.898	1.374	1.6
159	84.66	86.77	4.56	101.53	257.71	91.81	269.41	175.97	186.26	172.26	1.002	0.523	0.899	1.439	1.576
160	84.69	86.78	4.55	101.66	259.18	91.78	269.46	176.08	178.37	172.26	1.002	0.5	0.877	1.469	1.576
161	86.4	86.8	4.55	101.72	258.79	90.96	265.02	177.8	179.77	169.18	0.998	0.498	0.873	1.523	1.569
162	86.41	86.86	4.54	102.96	261.25	91.79	264.98	176.89	176.34	169.09	0.998	0.487	0.862	1.556	1.57
163	86.4	87.88	4.54	101.73	258.09	90.95	262.54	178.61	179.74	167.61	1.002	0.488	0.867	1.608	1.577
164	86.44	86.89	3.28	102.84	261.68	90.92	260.67	177.82	182.41	170.41	1.001	0.478	0.877	1.623	1.577
165	84.72	87.89	2.65	100.86	261.61	90.91	265.05	179.61	178.44	174.18	0.998	0.482	0.896	1.68	1.593
166	86.55	87.93	1.99	100.87	261.85	90.08	261.24	181.45	178.55	174.95	1.002	0.485	0.911	1.698	1.6
167	86.73	88.94	2.63	99.59	258.12	89.91	263.57	182.39	175.18	175.77	0.998	0.494	0.906	1.687	1.595
168	86.54	88.92	3.88	101.76	254.76	92.47	263.98	179.87	175.39	172.95	1.001	0.522	0.909	1.66	1.586
169	86.54	88.9	3.96	100.94	257.69	92.55	263.38	180.75	177.56	171.36	1.001	0.534	0.919	1.705	1.635
170	88.19	88.97	3.32	100.9	259.2	93.52	258.13	179.97	181.23	170.49	1.001	0.511	0.907	1.719	1.635
171	88.25	89.93	1.3	102.17	257.13	94.35	258.09	179.12	182.94	177.08	1.002	0.485	0.91	1.685	1.613
172	89.98	89.93	1.31	102.24	256.03	90.93	258.91	179.11	182.13	175.54	1.002	0.484	0.91	1.681	1.615
173	89.99	89.93	1.31	102.24	256.03	90.93	258.91	179.11	182.13	175.53	1.002	0.484	0.91	1.681	1.615
174	89.99	89.93	1.94	100.93	257.4	92.64	261.25	177.42	179.95	171.59	1.0	0.5	0.908	1.64	1.587
175	89.99	89.92	1.92	101.86	257.41	93.49	262.89	176.58	178.18	171.64	0.999	0.489	0.886	1.634	1.592
176	89.98	88.99	0.63	103.9	258.7	94.4	262.02	176.55	180.21	176.13	0.999	0.466	0.864	1.633	1.592
177	89.99	89.96	-0.0	100.84	258.72	94.38	262.99	177.53	179.15	176.8	0.998	0.456	0.886	1.633	1.595
178	88.28	88.96	-0.0	103.09	256.06	93.45	259.58	180.32	179.13	176.65	1.001	0.46	0.91	1.662	1.628
179	90.0	88.99	0.02	102.83	257.36	92.73	264.64	181.96	177.53	173.28	1.001	0.429	0.857	1.598	1.573
180	89.98	89.98	0.62	100.58	258.68	92.7	267.24	182.9	174.92	170.91	1.001	0.417	0.834	1.592	1.578
181	89.99	89.02	-0.62	102.6	257.71	93.61	267.29	182.12	175.91	177.11	1.001	0.418	0.824	1.592	1.581
182	89.94	90.0	-0.02	100.74	258.66	94.38	268.12	182.21	174.97	176.53	0.998	0.431	0.83	1.611	1.611
183	88.26	90.0	-0.01	99.44	258.93	93.59	265.6	179.8	181.27	176.54	0.998	0.432	0.853	1.605	1.617
184	88.34	89.99	-0.02	99.55	258.96	92.88	265.61	181.55	182.26	174.87	0.998	0.398	0.83	1.605	1.617
185	89.97	90.0	-0.62	100.74	258.95	96.99	265.57	180.69	182.39	173.71	0.999	0.387	0.829	1.605	1.617
186	89.97	89.99	-0.62	100.74	258.95	96.99	265.57	180.69	182.39	173.72	0.999	0.387	0.829	1.605	1.617
187	89.97	89.99	-0.0	99.55	258.95	97.05	266.48	180.65	182.42	173.06	0.999	0.398	0.819	1.6	1.623
188	89.97	89.02	-1.27	100.75	256.76	97.84	268.19	179.74	180.75	176.09	0.999	0.399	0.818	1.6	1.623
189	88.4	89.03	-0.65	100.74	258.01	95.67	268.15	178.89	180.78	177.17	1.001	0.42	0.821	1.57	1.605
190	88.39	88.99	-1.29	98.91	258.67	96.33	268.99	178.19	179.94	178.02	0.999	0.413	0.818	1.584	1.619
191	88.38	88.96	-1.3	97.7	258.66	98.72	265.79	179.86	179.95	179.57	1.002	0.428	0.829	1.613	1.655
192	88.28	88.94	-1.31	97.8	259.9	96.18	268.94	179.17	179.93	179.56	1.001	0.429	0.839	1.614	1.656
193	88.26	88.91	-1.32	99.59	257.9	99.35	265.74	179.17	179.92	178.0	1.001	0.428	0.84	1.622	1.666
194	86.74	88.85	-1.93	102.17	259.53	96.12	266.74	179.18	179.09	178.56	0.999	0.424	0.84	1.59	1.634
195	88.3	88.83	-1.97	100.17	261.48	99.45	266.75	179.03	179.11	178.66	1.002	0.431	0.852	1.611	1.655
196	86.83	88.85	-1.98	100.16	262.84	96.28	266.75	178.2	179.09	175.49	1.002	0.431	0.853	1.611	1.655
197	86.75	88.85	-1.36	98.91	262.86	96.33	266.57	179.02	179.09	174.85	1.002	0.442	0.853	1.609	1.659
198	88.27	87.86	-2.0	101.34	262.37	99.46	265.77	178.92	179.92	173.93	1.002	0.442	0.853	1.611	1.655
199	88.26	87.86	-2.0	101.34	262.37	99.46	265.76	178.92	179.92	173.93	1.002	0.442	0.853	1.611	1.655
200	86.65	87.84	-2.0	101.35	262.39	96.13	265.72	179.06	179.95	173.91	1.002	0.444	0.853	1.611	1.656
201	86.54	87.87	-1.38	101.37	263.86	96.94	265.51	178.25	179.95	171.76	1.001	0.455	0.854	1.609	1.659
202	86.54	87.85	-1.99	101.45	263.81	96.92	265.5	178.27	179.96	173.84	1.001	0.455	0.854	1.609	1.659
203	86.55	87.85	-1.99	101.48	263.8	97.08	265.53	178.12	179.93	173.59	1.002	0.456	0.854	1.609	1.659
204	86.54	87.85	-1.98	101.48	263.71	96.94	265.51	178.38	179.95	173.57	1.002	0.456	0.842	1.609	1.659
205	86.54	87.85	-1.99	101.47	263.71	97.08	265.51	177.98	179.95	172.05	1.001	0.456	0.842	1.609	1.659
206	88.22	87.86	-1.98	101.77	263.71	96.93	268.91	178.4	180.83	172.03	1.001	0.456	0.842	1.609	1.659
207	86.51	87.86	-2.0	101.77	263.71	97.48	265.72	177.48	180.82	172.05	0.999	0.458	0.849	1.635	1.685
208	88.22	87.87	-1.97	100.2	263.72	96.92	268.92	178.41	180.83	172.03	1.001	0.455	0.841	1.609	1.659
209	86.61	87.87	-1.99	100.2	263.72	96.09	265.72	179.96	180.83	172.06	0.999	0.457	0.85	1.635	1.685
210	86.61	87.88	-2.0	100.21	263.72	95.94	265.7	180.24	180.84	173.59	0.999	0.447	0.85	1.635	1.685
211	86.59	87.87	-1.38	101.4	262.41	96.05	265.7	179.84	180.82	171.48	0.999	0.447	0.85	1.635	1.685
212	84.97	87.87	-1.38	101.39	262.41	92.68	265.7	179.97	180.82	171.48	0.999	0.447	0.85	1.635	1.685
213	86.6	87.88	-1.38	101.4	262.4	96.06	265.7	179.82	180.83	171.51	0.999	0.447	0.849	1.634	1.685
214	86.6	87.88	-1.38	101.4	262.27	96.86	265.7	178.16	180.82	173.07	0.999	0.447	0.849	1.634	1.685
215	86.73	87.85	-1.37	101.39	260.82	96.41	266.53	178.82	179.11	173.09	1.001	0.444	0.842	1.609	1.659
216	86.64	88.85	-1.98	100.23	261.68	96.23	265.71	178.8	179.95	175.28	1.002	0.442	0.863	1.611	1.656
217	86.74	88.85	-1.98	100.31	261.47	96.26	265.71	178.2	179.96	176.92	1.002	0.442	0.852	1.611	1.655
218	88.29	88.86	-1.98	102.24	258.2	99.53	265.9	177.81	179.95	176.85	0.999	0.427	0.841	1.592	1.63
219	88.34	88.85	-2.61	104.79	258.08	97.74	265.03	179.71	180.81	179.13	1.0	0.414	0.841	1.594	1.626
220	88.29	88.93	-3.29	100.46	258.86	97.03	262.3	180.44	183.35	179.92	0.999	0.394	0.849	1.614	1.634
221	88.25	88.94	-3.23	101.01	255.6	96.92	262.28	180.63	182.49	178.12	1.0	0.404	0.853	1.602	1.617
222	88.32	88.94	-1.93	102.19	256.96	93.75	265.48	179.77	182.45	175.08	1.001	0.433	0.878	1.578	1.592
223	88.31	88.97	-1.29	101.01	257.05	93.75	266.32	179.74	180.66	174.37	1.001	0.444	0.878	1.578	1.592
224	88.31	88.97	-1.29	101.01	257.05	93.75	266.31	179.74	180.66	174.37	1.001	0.444	0.878	1.577	1.592
225	86.68	88.97	-1.28	100.26	258.82	92.88	263.94	180.59	177.87	174.55	1.0	0.448	0.896	1.594	1.603
226	88.27	88.93	-0.68	102.28	256.96	92.2	268.06	181.4	175.04	177.21	1.001	0.446	0.878	1.58	1.589
227	88.3	88.93	-0.68	103.58	256.9	92.16	268.02	180.45	175.13	177.35	1.001	0.445	0.867	1.586	1.586
228	88.41	88.93	-1.92	102.32	256.48	91.32	268.06	180.37	174.29	180.15	1.001	0.424	0.844	1.592	1.581
229	89.94	88.96	-2.57	102.27	256.57	94.32	266.39	179.46	175.84	180.73	1.0	0.414	0.841	1.623	1.6
230	88.37	88.98	-1.31	102.24	256.71	94.31	261.43	178.55	177.64	174.69	0.999	0.424	0.862	1.626	1.597
231	88.33	89.92	-0.67	100.99	257.56	94.27	260.45	176.68	177.67	177.36	1.001	0.453	0.897	1.666	1.625
232	88.31	89.92	-0.06	102.28	258.87	94.21	259.37	175.79	178.48	176.87	1.001	0.463	0.874	1.666	1.627
233	88.37	89.96	-1.26	101.08	258.64	93.41	259.63	176.55	178.58	179.54	0.999	0.437	0.84	1.64	1.59
234	88.5	89.96	-0.64	101.06	258.58	87.84	261.95	179.15	179.28	175.78	0.999	0.426	0.84	1.648	1.585
235	88.4	89.97	0.01	101.03	257.33	90.83	256.36	179.14	181.8	173.5	1.001	0.441	0.874	1.685	1.614
236	88.23	88.95	-0.01	99.87	258.6	87.3	258.02	179.19	181.55	176.79	0.999	0.456	0.894	1.715	1.636
237	88.23	88.95	-0.01	99.87	258.6	87.3	258.03	179.18	181.55	176.79	0.999	0.455	0.894	1.715	1.636
238	88.23	88.95	-0.01	99.87	258.6	87.31	258.03	179.18	181.55	176.79	0.999	0.455	0.894	1.715	1.636
239	89.97	88.97	-0.02	98.79	258.63	89.98	258.79	179.94	179.9	176.91	0.999	0.456	0.871	1.723	1.634
240	88.33	89.97	-0.0	101.03	258.63	89.12	254.41	179.85	181.66	178.31	0.999	0.467	0.859	1.719	1.636
241	89.98	89.03	2.6	100.79	255.51	88.32	260.42	178.77	175.56	170.91	1.002	0.474	0.863	1.716	1.617
242	88.36	88.97	1.29	100.77	255.4	88.38	262.77	177.79	175.45	175.49	1.001	0.474	0.886	1.729	1.613
243	89.95	89.99	0.66	101.07	258.66	89.12	256.31	175.09	179.67	177.76	0.999	0.48	0.882	1.748	1.624
244	88.24	90.0	0.67	102.36	258.41	88.4	260.74	175.94	177.88	179.22	1.001	0.496	0.883	1.779	1.658
245	88.23	90.0	0.7	101.1	258.4	89.19	260.36	174.29	178.02	177.76	0.999	0.491	0.871	1.738	1.623
246	86.56	89.03	1.97	100.85	255.1	91.58	260.58	175.12	176.94	174.84	1.001	0.52	0.898	1.722	1.609
247	88.26	89.99	3.21	102.06	258.63	88.31	261.16	175.12	176.28	171.89	1.0	0.526	0.897	1.689	1.576
248	85.15	89.03	3.29	103.13	257.35	92.79	262.88	176.8	174.64	173.45	1.0	0.535	0.917	1.738	1.633
249	88.31	89.02	2.63	100.03	256.99	85.79	263.44	177.65	174.71	175.77	0.998	0.52	0.905	1.683	1.588
250	86.74	88.98	2.56	103.3	254.12	87.89	263.16	178.46	174.81	174.35	1.0	0.504	0.897	1.647	1.573
251	86.82	88.98	2.56	103.3	254.12	87.89	263.72	178.56	174.31	174.34	1.0	0.504	0.897	1.647	1.573
252	84.85	89.97	0.67	103.34	257.59	88.34	264.78	177.55	176.63	177.76	1.001	0.487	0.909	1.65	1.603
253	84.85	88.97	0.67	103.35	256.67	88.34	264.82	177.54	178.49	177.78	1.001	0.487	0.909	1.635	1.602
254	86.58	88.97	0.66	103.69	255.29	87.19	262.04	178.44	179.15	179.25	0.999	0.482	0.886	1.584	1.57
255	86.49	89.0	0.06	103.37	256.38	87.35	264.86	178.3	172.78	179.86	0.999	0.482	0.874	1.488	1.569
256	88.21	89.0	0.65	101.46	257.07	87.32	262.23	178.3	172.51	177.84	1.002	0.488	0.875	1.478	1.59
257	86.47	89.99	0.66	102.37	258.38	87.35	265.85	178.16	175.47	177.84	1.001	0.488	0.874	1.412	1.59
258	86.48	89.98	0.65	102.37	258.36	87.33	266.63	178.16	174.63	177.86	1.001	0.488	0.864	1.382	1.59
259	86.45	90.0	0.67	102.38	258.39	87.45	266.82	178.09	175.45	179.25	0.999	0.491	0.871	1.337	1.616
260	86.43	90.0	0.67	102.35	257.1	87.57	266.94	178.13	176.17	179.24	1.001	0.496	0.883	1.318	1.65
261	86.54	90.0	0.67	102.35	257.39	86.6	267.83	178.89	175.64	179.23	1.001	0.496	0.883	3.24	1.65
262	88.18	89.99	0.05	102.33	257.38	86.79	264.39	178.88	175.84	179.84	1.001	0.485	0.883	1.161	1.65
263	88.18	89.99	0.06	101.07	257.37	83.34	267.9	178.88	177.45	179.83	0.999	0.48	0.871	1.085	1.616
264	88.17	89.99	0.06	101.07	257.37	86.79	264.44	178.88	177.46	179.83	1.001	0.485	0.883	1.111	1.65
265	86.43	89.99	0.69	102.33	258.62	86.81	268.94	178.89	170.62	177.77	1.001	0.485	0.883	1.031	1.65
266	88.18	89.99	0.67	102.34	258.64	83.35	269.74	178.88	165.45	177.78	0.999	0.48	0.871	0.947	1.616
267	86.45	89.98	0.68	102.34	258.62	87.48	268.76	177.28	184.62	177.76	0.999	0.48	0.871	0.903	1.616
268	86.5	89.02	0.68	100.19	258.68	87.34	266.87	177.39	197.89	177.73	1.001	0.477	0.863	0.834	1.59
269	86.48	89.05	0.69	99.04	258.68	86.55	266.01	179.09	175.05	177.7	1.001	0.488	0.874	3.178	1.59
270	88.19	89.05	1.32	98.99	258.66	87.36	263.27	177.38	329.84	175.61	1.002	0.489	0.874	3.178	1.59
271	86.46	89.99	1.32	100.83	257.66	86.58	266.91	179.1	337.59	175.5	0.999	0.493	0.863	3.135	1.569
272	86.42	89.99	1.97	100.83	257.65	86.73	266.95	179.0	325.68	173.32	1.002	0.509	0.886	3.169	1.601
273	86.42	90.0	1.98	100.83	257.66	86.72	267.85	179.01	324.45	173.28	1.002	0.508	0.887	0.737	1.601
274	88.15	89.99	2.64	100.84	257.66	86.71	263.4	179.01	318.47	171.25	1.002	0.51	0.887	0.727	1.601
275	86.43	90.0	2.65	102.02	258.87	86.71	266.96	179.01	321.66	171.23	1.002	0.52	0.898	0.727	1.601
276	86.42	90.0	2.65	102.02	258.87	86.71	266.96	179.01	321.66	171.23	1.002	0.52	0.898	0.727	1.601
277	86.42	90.0	2.65	102.02	258.87	86.71	266.96	179.01	321.68	171.23	1.002	0.52	0.898	0.737	1.601
278	84.69	89.99	3.32	102.03	258.85	90.15	267.97	179.04	320.65	169.09	1.0	0.524	0.906	0.744	1.627
279	86.39	88.99	3.35	100.85	260.77	86.86	268.01	178.8	328.7	170.48	1.0	0.524	0.906	3.189	1.627
280	84.69	89.96	3.35	100.85	258.66	90.16	268.91	178.89	323.99	170.49	1.0	0.524	0.906	0.754	1.627
281	86.4	88.99	3.35	100.85	260.78	86.86	268.0	178.8	316.72	170.51	1.0	0.524	0.906	0.75	1.627
282	86.39	88.99	3.35	100.85	260.78	86.87	267.99	178.79	320.63	170.51	1.0	0.524	0.906	0.755	1.627
283	84.66	88.98	3.36	100.86	260.78	86.88	271.5	178.78	320.47	171.96	1.0	0.524	0.906	0.754	1.628
284	86.38	88.97	3.36	100.86	260.78	86.88	267.11	178.79	321.55	171.97	1.0	0.524	0.906	0.755	1.627
285	84.68	88.95	3.32	100.88	259.6	86.74	270.53	178.88	317.62	172.02	0.998	0.508	0.883	0.734	1.594
286	84.64	88.96	3.98	100.88	260.72	86.89	270.63	178.79	317.49	169.9	1.001	0.512	0.895	0.761	1.627
287	84.65	88.01	3.35	103.09	260.78	86.88	270.63	178.93	313.27	172.0	1.0	0.512	0.895	0.761	1.627
288	84.67	88.0	3.35	103.09	260.78	90.17	267.0	179.0	289.71	172.02	1.0	0.512	0.895	0.778	1.627
289	84.66	88.0	3.31	103.1	259.55	86.72	270.45	178.99	280.98	172.08	0.998	0.506	0.883	0.781	1.594
290	84.67	88.01	3.3	103.1	259.56	86.72	270.45	178.99	281.34	172.08	0.998	0.505	0.883	0.783	1.594
291	84.67	88.01	3.29	103.09	259.55	86.73	270.43	178.98	284.8	172.08	0.998	0.505	0.883	0.782	1.594
292	86.43	88.96	3.24	102.1	259.49	83.21	270.16	179.05	276.86	172.13	1.001	0.502	0.886	0.764	1.558
293	88.14	88.96	3.24	102.12	259.49	83.24	266.64	178.99	272.96	170.5	1.001	0.501	0.887	0.777	1.558
294	88.17	89.94	3.23	101.85	257.38	83.92	266.61	177.35	272.74	170.35	1.0	0.511	0.898	0.818	1.558
295	88.16	88.98	2.58	103.75	257.41	84.83	266.45	175.35	272.78	172.24	1.002	0.507	0.891	0.808	1.532
296	86.46	89.92	2.57	101.34	257.42	88.25	267.44	174.97	276.16	172.26	0.998	0.505	0.888	0.796	1.515
297	86.42	88.95	2.52	103.06	257.72	88.26	267.29	174.81	271.93	172.28	0.998	0.495	0.868	0.766	1.46
298	86.42	87.94	2.55	103.62	259.38	87.25	267.3	176.98	251.47	172.44	1.001	0.502	0.878	0.806	1.468
299	86.42	87.94	1.98	102.05	261.79	87.38	269.63	176.52	245.39	174.88	1.002	0.53	0.91	0.857	1.51
300	88.17	89.0	1.97	102.09	259.36	83.84	270.58	176.6	240.26	173.49	1.002	0.53	0.91	0.847	1.498
301	89.95	89.96	1.31	101.83	257.44	82.81	267.01	177.73	231.05	176.93	1.001	0.529	0.912	0.869	1.509
302	89.98	89.01	1.29	103.62	257.71	82.89	267.97	177.31	227.1	175.3	0.999	0.522	0.899	0.858	1.478
303	89.99	89.97	1.29	101.32	258.95	83.61	268.93	176.78	223.03	175.31	0.999	0.522	0.898	0.869	1.466
304	88.32	89.99	1.28	101.06	258.97	82.69	272.41	177.87	225.88	175.3	1.001	0.518	0.889	0.838	1.442
305	89.98	89.98	1.28	101.06	259.24	82.71	268.92	177.64	229.76	175.25	1.002	0.517	0.889	0.838	1.432
306	89.96	89.99	1.26	99.18	261.49	82.57	268.94	177.83	240.22	175.39	1.002	0.507	0.878	0.826	1.431
307	89.98	89.01	1.25	101.5	261.55	83.35	268.93	176.03	246.75	175.41	1.002	0.507	0.878	0.825	1.43
308	89.98	90.0	0.64	101.74	259.04	83.27	267.99	175.88	256.48	177.7	1.001	0.519	0.889	0.814	1.397
309	89.99	89.98	0.65	102.01	258.73	84.19	268.02	173.93	259.6	177.66	0.999	0.512	0.886	0.819	1.409
310	89.99	90.0	1.27	102.05	258.73	83.14	267.98	176.0	252.18	175.53	0.999	0.523	0.898	0.819	1.398
311	89.99	89.99	1.27	102.05	258.71	83.13	267.95	175.99	253.45	175.51	1.0	0.523	0.898	0.818	1.398
312	90.0	90.0	1.27	102.04	258.72	82.29	267.95	177.73	255.91	175.42	1.0	0.523	0.898	0.809	1.398
313	89.99	90.0	1.27	102.05	258.72	81.39	267.98	179.68	260.56	175.51	1.0	0.523	0.898	0.809	1.398
314	89.99	89.98	0.65	102.0	258.98	81.39	268.04	179.83	267.33	177.64	0.999	0.524	0.897	0.798	1.409
315	88.27	90.0	0.65	101.75	259.05	82.3	271.44	178.94	267.83	177.64	1.001	0.52	0.889	0.77	1.397
316	88.25	89.0	1.25	101.52	261.55	82.19	271.48	179.22	271.9	175.33	1.002	0.509	0.87	0.742	1.367
317	88.25	89.0	1.25	101.52	261.56	82.19	271.48	179.23	271.96	175.34	1.002	0.509	0.87	0.742	1.367
318	88.25	89.0	1.25	101.52	261.56	82.19	271.48	179.23	271.91	175.34	1.002	0.509	0.87	0.742	1.367
319	88.27	89.02	1.25	101.27	261.48	81.42	271.54	180.0	295.11	173.77	0.998	0.507	0.866	0.729	1.372
320	89.97	90.0	1.26	101.27	258.95	81.63	267.08	179.64	295.5	175.29	1.0	0.512	0.878	0.741	1.412
321	88.33	90.0	1.27	102.07	258.69	81.91	270.41	179.54	295.72	173.76	1.002	0.507	0.88	0.719	1.453
322	89.92	89.99	1.28	102.31	258.68	82.9	267.08	178.59	299.51	175.57	1.0	0.514	0.886	0.697	1.477
323	88.29	89.99	1.25	101.77	258.95	82.17	270.49	179.11	303.31	175.53	1.001	0.509	0.878	0.695	1.465
324	88.2	89.01	1.26	103.42	259.23	86.49	266.19	178.46	307.4	173.77	1.0	0.501	0.867	0.704	1.478
325	86.57	90.0	1.26	101.27	258.95	85.49	270.59	179.27	297.48	175.29	1.0	0.501	0.867	0.71	1.49
326	88.25	89.98	1.24	101.5	258.92	85.61	266.13	179.33	302.34	175.24	1.0	0.501	0.867	0.728	1.49
327	88.25	89.96	1.25	102.02	258.64	85.35	266.1	179.99	292.57	175.35	1.002	0.496	0.868	0.744	1.521
328	88.22	89.04	1.26	102.05	256.71	86.44	267.06	179.05	291.45	173.76	1.002	0.497	0.868	0.74	1.543
329	88.23	89.99	1.25	102.05	258.66	83.17	270.43	178.92	291.57	174.04	1.002	0.498	0.867	0.727	1.532
330	88.23	89.98	0.65	102.3	258.66	86.46	267.06	179.15	297.36	176.22	1.0	0.491	0.864	0.734	1.557
331	88.22	89.98	0.66	101.1	258.69	86.37	267.05	179.48	293.17	176.23	1.0	0.504	0.874	0.733	1.557
332	88.22	89.97	0.65	101.1	258.68	86.36	267.06	179.49	295.81	176.3	1.0	0.493	0.863	0.733	1.557
333	89.92	89.98	0.65	101.1	258.7	83.07	267.13	179.27	292.57	176.23	1.0	0.493	0.863	0.736	1.557
334	89.92	89.96	0.65	101.08	258.69	83.07	268.06	179.26	292.95	176.24	1.0	0.493	0.863	0.747	1.557
335	89.93	89.96	0.64	101.08	258.7	83.06	268.04	179.26	281.0	176.24	0.999	0.483	0.852	0.744	1.557
336	89.94	89.96	0.63	101.07	258.7	83.06	268.97	179.26	285.26	176.25	0.999	0.47	0.841	0.733	1.557
337	89.96	88.99	0.62	100.21	258.71	83.04	268.97	179.38	284.43	176.18	0.999	0.47	0.84	0.732	1.557
338	89.96	88.99	0.61	100.19	258.7	82.23	268.97	180.17	284.31	176.26	0.999	0.472	0.84	0.728	1.557
339	89.97	89.95	0.61	102.26	258.7	83.03	268.97	178.49	287.52	176.26	0.999	0.461	0.829	3.144	1.557
340	89.96	88.98	0.01	100.16	258.71	83.03	268.97	178.49	277.73	176.87	0.999	0.45	0.829	0.737	1.557
341	89.96	88.96	0.01	100.14	258.71	83.03	268.98	178.51	270.95	176.87	0.999	0.449	0.829	0.766	1.568
342	88.31	88.97	0.0	100.15	258.7	83.12	272.21	178.28	270.94	176.87	0.999	0.448	0.829	0.778	1.568
343	88.3	88.97	0.6	100.15	258.7	83.13	272.39	178.28	267.13	176.26	0.999	0.46	0.829	0.809	1.568
344	88.29	88.96	0.61	100.15	258.69	85.53	268.07	179.97	266.23	176.26	1.001	0.463	0.84	0.843	1.601
345	88.28	88.97	0.61	100.15	258.68	86.33	269.01	178.31	254.69	176.16	1.001	0.463	0.841	0.856	1.601
346	88.27	88.97	0.62	98.94	258.69	86.37	268.06	178.09	224.4	176.16	1.001	0.464	0.841	0.915	1.6
347	88.25	88.97	0.0	99.0	258.68	83.28	270.52	178.01	225.08	178.23	1.001	0.463	0.841	0.954	1.601
348	86.49	89.94	0.01	101.02	258.68	87.31	269.56	177.53	201.16	178.23	1.001	0.463	0.841	0.995	1.601
349	86.44	89.94	0.01	101.01	258.67	87.57	269.68	177.19	195.0	178.22	0.999	0.467	0.859	1.078	1.627
350	86.43	89.95	0.01	101.02	258.65	87.59	269.75	177.16	172.63	178.23	0.999	0.466	0.859	1.121	1.616
351	86.47	89.95	0.02	102.28	258.66	88.28	266.82	176.24	180.1	178.29	1.001	0.465	0.852	1.189	1.59
352	86.47	88.97	0.02	100.2	258.66	87.46	265.91	177.07	173.11	178.3	1.001	0.464	0.852	1.25	1.59
353	86.47	88.98	0.03	100.19	259.93	87.47	265.91	177.08	170.73	176.87	1.001	0.464	0.863	1.314	1.59
354	86.45	88.98	0.03	98.94	259.96	87.5	266.03	177.24	164.81	176.87	0.999	0.467	0.87	1.377	1.616
355	86.45	88.98	0.02	98.91	259.96	87.59	265.23	177.18	166.48	176.87	1.001	0.473	0.894	1.5	1.65
356	86.55	88.98	0.64	97.64	258.67	86.61	266.08	178.86	164.44	176.24	1.001	0.473	0.906	1.537	1.651
357	88.2	88.98	0.04	98.93	259.97	84.05	263.91	178.27	166.03	176.8	1.001	0.466	0.897	1.549	1.591
358	88.2	88.99	0.04	98.89	259.99	84.12	262.05	178.11	170.43	176.79	1.001	0.465	0.897	1.595	1.59
359	88.24	88.98	0.65	100.76	256.66	87.38	256.78	178.26	174.19	174.57	1.001	0.475	0.908	1.662	1.602
360	86.52	88.96	0.65	100.76	256.7	87.54	260.01	178.15	171.8	173.04	0.998	0.478	0.916	1.703	1.628
361	85.0	88.96	1.94	100.77	254.1	89.05	264.8	176.51	170.75	169.0	1.001	0.486	0.898	1.688	1.605
362	88.29	88.97	2.02	100.76	255.39	89.24	257.35	177.21	174.26	170.06	1.001	0.507	0.93	1.764	1.665
363	86.67	88.99	2.0	100.77	255.4	89.18	260.61	177.26	174.26	170.08	0.999	0.501	0.917	1.729	1.631
364	86.64	89.02	2.01	100.81	255.16	90.04	259.55	176.47	177.0	170.3	0.999	0.502	0.917	1.756	1.633
365	86.57	89.01	1.34	100.82	256.37	91.84	259.26	174.96	178.48	173.82	0.998	0.49	0.894	1.762	1.634
366	88.25	88.96	0.04	100.22	258.61	89.23	259.49	174.16	179.05	176.84	1.001	0.473	0.93	1.802	1.657
367	88.24	88.94	0.01	101.4	258.62	92.64	256.57	175.05	177.65	176.84	1.0	0.494	0.963	1.862	1.721
368	89.99	89.95	-0.0	102.31	258.59	88.38	256.18	176.8	178.84	173.65	0.999	0.478	0.917	1.758	1.626
369	90.0	89.98	0.01	102.33	257.34	88.37	258.62	177.79	175.81	172.14	1.001	0.483	0.93	1.788	1.661
370	89.97	89.96	-0.02	102.35	257.37	88.3	257.81	179.76	178.11	175.22	0.999	0.489	0.906	1.744	1.632
371	89.97	89.95	-0.66	103.6	258.67	89.17	257.12	179.85	180.36	178.96	0.998	0.467	0.894	1.74	1.634
372	89.99	89.94	-0.65	103.63	260.21	93.45	253.77	179.94	181.43	177.41	0.999	0.466	0.917	1.731	1.636
373	89.96	89.97	-0.64	100.83	258.9	90.82	257.78	179.15	180.66	174.17	1.001	0.463	0.909	1.705	1.612
374	88.32	89.97	-0.64	100.83	258.89	90.83	254.41	179.15	180.84	174.17	1.001	0.462	0.909	1.704	1.612
375	89.95	89.98	-1.92	101.11	258.91	90.85	260.36	180.02	178.82	178.54	0.999	0.434	0.863	1.663	1.583
376	89.92	88.98	-1.28	102.31	256.58	92.54	261.18	178.36	177.05	179.51	0.999	0.446	0.863	1.652	1.59
377	88.26	89.0	-0.67	98.78	258.65	90.94	262.08	178.63	178.16	175.79	0.999	0.464	0.917	1.692	1.643
378	89.94	89.01	-1.93	100.82	256.72	94.36	264.64	179.32	175.55	176.97	0.999	0.421	0.863	1.64	1.597
379	89.97	88.99	-1.31	100.19	258.62	93.54	264.59	182.09	178.36	179.6	0.999	0.423	0.841	1.619	1.595
380	88.45	88.95	-1.31	98.85	258.62	94.31	260.68	182.29	180.34	179.6	1.002	0.438	0.886	1.648	1.63
381	88.33	88.98	-0.68	98.79	258.69	96.01	260.6	180.7	180.99	177.48	1.001	0.449	0.897	1.642	1.636
382	89.92	89.0	-0.67	98.75	258.62	96.93	264.61	179.72	180.27	175.76	1.001	0.438	0.887	1.639	1.639
383	89.95	89.0	-0.68	101.96	256.81	97.8	265.51	178.88	179.43	174.03	0.999	0.4	0.84	1.611	1.62
384	88.38	89.01	-1.97	98.98	257.35	97.81	263.38	179.81	178.51	178.64	1.002	0.406	0.852	1.629	1.645
385	88.44	88.99	-1.95	100.17	258.61	94.84	267.27	179.7	177.66	180.22	1.0	0.413	0.852	1.594	1.616
386	88.37	88.96	-1.31	98.88	258.59	99.5	264.93	178.06	176.87	179.59	1.002	0.439	0.886	1.621	1.655
387	88.27	88.94	-0.68	98.98	258.58	100.16	265.76	178.27	175.96	179.0	0.999	0.443	0.906	1.647	1.685
388	86.58	88.96	-0.68	98.78	258.88	96.97	265.58	179.16	175.97	178.98	1.001	0.45	0.897	1.616	1.663
389	88.26	88.97	-0.68	99.0	257.31	96.17	269.8	180.88	174.21	177.4	1.001	0.44	0.897	1.616	1.663
390	88.25	88.96	-1.28	99.96	257.33	99.5	266.67	181.68	174.19	179.53	1.001	0.44	0.897	1.616	1.663
391	88.26	89.94	-0.67	101.01	258.89	99.53	266.49	181.67	174.2	177.29	1.001	0.451	0.897	1.613	1.666
392	88.26	88.98	-0.68	98.77	258.62	98.69	265.67	183.6	175.93	174.04	1.001	0.451	0.897	1.613	1.666
393	88.27	89.0	-1.32	99.08	258.66	98.71	265.68	183.4	175.93	176.38	1.001	0.451	0.897	1.613	1.666
394	88.25	88.96	-1.33	100.22	258.64	95.35	269.04	183.55	175.93	174.86	1.001	0.451	0.897	1.614	1.666
395	88.25	88.95	-1.34	100.21	258.63	98.67	265.65	183.43	176.87	174.67	1.001	0.451	0.897	1.614	1.666
396	88.23	88.96	-1.35	100.24	258.89	95.33	269.02	183.56	176.86	174.68	1.001	0.451	0.897	1.614	1.666
397	88.23	88.94	-1.99	100.3	258.9	95.33	269.02	183.56	176.86	175.37	1.002	0.452	0.897	1.614	1.666
398	86.58	88.93	-1.99	100.29	258.88	95.33	265.64	183.55	176.87	175.37	1.002	0.452	0.897	1.613	1.666
399	86.58	88.92	-2.0	100.28	258.89	95.31	265.63	183.57	176.88	175.35	1.002	0.452	0.886	1.614	1.666
400	88.22	88.9	-2.63	100.35	258.88	95.31	269.01	183.76	176.87	177.58	1.002	0.452	0.886	1.614	1.667
401	88.22	87.94	-2.64	100.34	256.69	95.33	269.83	183.56	175.13	177.59	1.002	0.463	0.897	1.614	1.667
402	88.21	88.89	-2.02	100.26	260.36	98.64	266.42	183.44	175.15	175.35	0.999	0.466	0.905	1.639	1.692
403	86.57	88.89	-2.0	100.27	260.39	95.32	266.43	183.74	175.15	175.33	1.002	0.465	0.897	1.614	1.667
404	88.2	88.89	-2.0	100.27	260.4	96.12	269.8	182.05	175.14	175.31	1.002	0.465	0.886	1.614	1.667
405	86.58	88.89	-2.0	100.28	261.68	96.25	266.44	181.75	175.13	175.31	1.002	0.465	0.886	1.614	1.667
406	88.2	88.88	-2.61	100.28	261.69	95.91	269.8	182.04	175.14	175.93	1.002	0.454	0.886	1.616	1.663
407	86.53	88.89	-1.99	100.22	263.0	95.74	266.61	182.17	175.13	173.71	0.999	0.457	0.895	1.642	1.689
408	86.53	88.89	-1.98	100.21	262.99	95.75	266.59	181.98	175.14	173.68	0.999	0.457	0.895	1.642	1.689
409	86.54	88.92	-1.35	98.99	263.01	95.75	266.58	182.17	175.08	173.03	0.999	0.457	0.895	1.642	1.689
410	86.5	88.89	-1.36	100.24	261.53	96.37	266.55	180.59	175.07	173.06	1.001	0.463	0.907	1.676	1.723
411	86.54	88.91	-1.34	100.25	262.88	96.76	265.57	179.5	175.89	174.6	0.999	0.467	0.905	1.642	1.689
412	86.56	87.91	-0.73	101.43	261.08	96.78	265.57	179.48	175.98	172.46	0.999	0.467	0.894	1.642	1.689
413	88.22	87.92	-0.71	101.53	262.21	96.98	268.96	179.31	175.91	174.09	1.001	0.466	0.886	1.616	1.663
414	88.22	88.85	-1.32	102.79	261.29	100.98	265.74	177.57	176.08	178.01	0.999	0.457	0.871	1.644	1.685
415	88.28	88.88	-0.71	101.61	259.93	97.8	268.93	176.66	176.01	177.43	1.001	0.454	0.864	1.619	1.659
416	88.35	88.88	-1.97	101.67	260.11	99.49	265.08	178.14	176.79	178.71	1.002	0.432	0.852	1.624	1.652
417	88.37	88.92	-2.62	101.41	258.87	97.81	263.15	179.82	179.58	180.9	0.998	0.427	0.859	1.619	1.641
418	88.32	88.95	-2.6	100.47	258.89	94.62	266.27	179.94	178.74	179.34	1.0	0.427	0.853	1.597	1.613
419	88.34	88.96	-2.6	98.91	258.87	96.96	262.42	180.63	179.49	177.73	0.998	0.441	0.893	1.628	1.632
420	88.34	88.97	-1.31	99.04	258.61	96.96	261.4	179.78	180.3	174.76	1.002	0.452	0.898	1.635	1.639
421	88.34	88.96	-1.31	99.04	258.6	96.96	261.4	179.76	180.31	174.77	1.002	0.452	0.898	1.635	1.639
422	88.27	88.96	-1.27	98.98	258.63	93.44	263.72	179.98	182.09	174.93	0.999	0.448	0.896	1.609	1.603
423	86.7	88.94	-0.7	100.26	261.33	92.68	261.3	180.89	180.35	177.45	1.001	0.464	0.908	1.642	1.636
424	88.44	88.94	-1.94	100.49	258.6	90.5	264.56	182.16	178.45	180.23	1.0	0.438	0.852	1.619	1.595
425	88.45	89.0	-1.93	101.07	256.62	93.43	262.48	181.37	175.64	180.16	0.999	0.446	0.863	1.63	1.602
426	88.3	88.95	-0.68	102.21	256.79	90.21	262.95	180.41	177.19	172.69	0.998	0.457	0.886	1.637	1.6
427	88.29	89.0	-0.67	101.02	256.83	90.23	262.89	179.42	175.59	174.37	0.998	0.459	0.896	1.641	1.595
428	88.3	88.95	-0.67	102.28	258.1	94.27	258.57	176.7	176.86	177.51	1.001	0.463	0.908	1.677	1.627
429	88.3	89.92	-0.65	102.33	258.64	90.2	261.99	177.5	176.61	179.0	0.999	0.461	0.863	1.652	1.593
430	88.38	89.96	-0.64	102.32	258.66	90.19	261.89	177.48	176.18	177.5	0.999	0.459	0.852	1.656	1.59
431	89.96	89.97	0.65	102.3	258.65	91.71	261.23	179.15	176.84	173.08	1.001	0.487	0.897	1.693	1.62
432	89.97	89.99	0.03	101.08	258.65	90.06	259.46	180.82	177.58	175.19	1.001	0.475	0.908	1.705	1.614
433	89.99	89.96	0.0	101.05	258.65	90.83	257.02	179.13	180.0	178.36	1.001	0.475	0.897	1.705	1.611
434	88.31	89.95	0.01	103.68	258.65	86.57	257.2	179.93	179.64	178.37	1.001	0.477	0.874	1.709	1.61
435	89.97	89.98	0.62	102.34	258.67	89.95	257.17	179.02	178.77	177.72	1.001	0.486	0.874	1.71	1.61
436	89.99	89.99	1.93	102.34	258.66	89.09	257.62	178.96	178.54	173.27	1.0	0.504	0.886	1.681	1.575
437	89.99	89.97	1.94	101.12	258.66	89.07	258.51	177.04	176.57	173.33	0.999	0.503	0.896	1.689	1.572
438	89.96	90.0	0.65	101.1	258.66	88.34	256.85	176.84	176.75	177.79	1.001	0.476	0.909	1.736	1.6
439	89.95	89.99	0.66	102.4	258.67	89.16	256.04	175.08	178.19	177.78	1.001	0.476	0.909	1.74	1.598
440	88.2	89.98	0.69	102.4	258.43	89.18	259.71	175.06	177.79	177.75	1.001	0.487	0.898	1.74	1.599
441	86.58	89.01	1.36	101.13	259.44	92.61	259.52	174.16	178.86	175.56	0.999	0.513	0.906	1.762	1.623
442	84.72	88.98	3.33	104.38	258.66	96.08	259.18	174.28	179.21	170.37	1.0	0.535	0.929	1.748	1.635
443	86.55	88.98	3.9	103.16	257.41	91.58	259.52	175.12	179.09	171.34	0.998	0.539	0.917	1.7	1.602
444	85.0	89.97	3.96	102.12	256.01	94.02	259.79	175.95	179.12	172.92	1.001	0.547	0.94	1.722	1.634
445	83.36	88.95	3.96	105.74	257.35	94.03	265.65	175.95	176.92	174.42	1.001	0.547	0.93	1.682	1.634
446	85.1	88.95	3.29	105.63	257.42	88.9	265.54	177.55	176.13	176.59	0.998	0.541	0.928	1.615	1.599
447	84.93	88.92	3.3	103.77	259.46	89.1	266.46	177.56	174.05	175.19	1.001	0.536	0.941	1.626	1.62
448	84.94	88.92	2.66	103.75	259.47	88.24	266.3	178.41	174.17	175.86	1.0	0.547	0.953	1.593	1.619
449	83.12	88.9	2.05	103.73	259.28	91.87	265.64	178.43	174.66	177.88	1.002	0.566	0.989	1.569	1.652
450	81.7	87.91	2.71	102.5	261.56	93.89	266.66	179.24	176.23	175.85	1.0	0.571	0.999	1.571	1.679
451	83.3	87.9	2.7	102.5	261.28	90.65	266.54	179.23	177.85	175.86	1.002	0.578	1.001	1.475	1.652
452	83.3	87.89	2.71	102.49	261.6	90.67	268.34	179.11	173.71	177.3	1.002	0.578	1.001	1.447	1.652
453	84.79	87.9	2.04	102.23	261.59	87.6	269.11	179.12	173.9	179.41	0.999	0.559	0.976	1.366	1.617
454	84.8	87.89	2.03	102.49	261.6	87.58	270.93	179.11	173.11	179.45	0.999	0.558	0.987	1.318	1.617
455	86.43	88.88	2.01	102.48	259.22	87.43	266.84	179.32	173.33	181.02	1.002	0.543	0.967	1.205	1.591
456	84.7	87.96	2.02	103.2	259.23	87.45	270.43	179.32	183.91	181.02	1.002	0.543	0.956	1.171	1.591
457	86.39	87.93	2.66	103.24	258.25	87.58	267.96	179.23	185.49	178.95	1.0	0.535	0.953	1.113	1.617
458	86.38	87.92	2.66	103.22	258.27	87.59	267.88	179.21	193.34	180.42	1.0	0.535	0.953	1.076	1.617
459	84.64	87.92	2.66	102.96	258.27	88.37	272.35	177.56	208.94	180.43	1.0	0.523	0.931	1.002	1.617
460	84.64	87.92	2.65	102.96	258.27	88.39	272.35	177.56	213.23	180.44	1.0	0.511	0.919	0.981	1.617
461	84.68	87.92	2.62	102.95	258.26	88.24	271.27	177.66	234.73	180.48	1.002	0.507	0.91	0.912	1.592
462	84.55	87.96	2.62	102.95	259.43	87.42	269.96	179.31	285.12	180.48	1.002	0.497	0.899	0.866	1.591
463	86.32	88.9	2.61	100.9	259.43	87.42	267.07	179.32	293.05	180.49	1.002	0.497	0.899	0.815	1.591
464	88.1	87.96	2.62	102.94	259.44	88.22	263.44	177.65	288.63	180.47	0.998	0.495	0.883	0.773	1.584
465	88.1	88.9	2.62	100.89	259.45	88.23	263.45	177.63	291.77	178.97	0.998	0.495	0.894	0.704	1.584
466	86.32	88.9	1.99	100.89	259.53	88.25	267.29	177.63	335.48	181.05	1.002	0.497	0.887	0.705	1.591
467	86.31	88.9	1.99	100.89	259.53	88.25	267.29	177.64	331.42	181.04	1.002	0.497	0.898	3.193	1.591
468	86.32	88.9	1.99	100.89	259.53	88.25	267.29	177.63	328.68	181.05	1.002	0.497	0.887	3.193	1.591
469	88.15	88.91	1.36	99.67	259.53	83.2	266.95	180.12	335.72	181.68	0.999	0.481	0.875	3.152	1.558
470	88.16	88.92	1.35	99.66	259.52	83.19	266.83	180.24	329.0	180.2	0.999	0.481	0.875	3.152	1.558
471	86.44	88.9	1.35	100.91	259.52	87.42	267.88	178.57	332.01	180.13	1.001	0.486	0.887	0.722	1.591
472	86.43	88.9	1.35	100.91	259.52	87.42	267.9	178.57	327.94	178.7	1.001	0.485	0.888	0.722	1.591
473	88.16	88.91	1.34	100.9	259.5	83.2	267.79	180.21	328.06	178.7	0.999	0.479	0.887	0.702	1.558
474	88.16	88.92	1.33	100.89	259.48	83.99	268.69	178.57	335.63	178.7	0.999	0.479	0.886	0.702	1.558
475	88.17	88.92	1.33	100.9	259.5	83.97	268.71	178.45	335.61	178.7	0.999	0.479	0.886	0.702	1.558
476	88.18	88.92	1.32	100.9	259.49	83.95	268.63	178.58	328.23	178.71	0.999	0.479	0.886	0.702	1.558
477	88.18	87.96	1.32	102.94	259.49	87.35	265.21	178.33	331.23	178.7	1.0	0.469	0.876	0.702	1.557
478	88.19	87.96	1.32	102.95	259.49	87.34	265.2	178.32	323.73	178.71	0.999	0.469	0.865	0.702	1.557
479	88.21	88.91	1.3	102.7	257.47	83.93	269.55	178.16	318.85	178.73	1.002	0.464	0.868	0.696	1.533
480	88.24	88.9	1.3	102.69	257.46	83.9	269.61	178.15	315.04	178.74	1.001	0.474	0.879	0.717	1.533
481	89.97	88.9	1.31	100.45	259.45	83.98	267.14	177.91	309.75	178.73	1.0	0.467	0.877	0.744	1.547
482	88.24	87.91	1.3	102.85	257.44	84.0	270.55	177.74	301.93	180.4	1.001	0.463	0.87	0.737	1.522
483	88.21	85.94	1.29	104.95	258.52	83.82	269.67	178.1	300.23	180.35	1.001	0.463	0.868	0.729	1.511
484	86.47	84.93	1.29	105.15	261.06	87.13	269.74	177.95	302.13	178.76	1.002	0.464	0.857	0.708	1.488
485	89.97	85.88	1.3	102.7	263.19	83.83	266.14	177.62	300.54	180.26	1.001	0.485	0.886	0.725	1.51
486	89.98	87.95	0.69	102.63	258.57	82.79	266.05	179.62	296.64	182.46	0.999	0.478	0.875	0.709	1.468
487	89.99	88.92	1.3	100.22	258.13	82.62	267.05	179.82	292.92	180.44	0.999	0.477	0.887	0.719	1.457
488	90.0	87.89	0.69	103.83	256.15	82.59	267.1	179.83	291.32	181.02	1.001	0.463	0.858	0.736	1.443
489	88.26	84.88	0.69	106.19	261.36	79.12	266.14	180.03	300.34	180.97	0.999	0.477	0.874	0.74	1.444
490	88.23	85.9	0.7	102.66	264.99	78.96	268.08	180.02	293.56	180.89	0.998	0.488	0.883	0.756	1.466
491	88.24	85.94	0.68	102.66	264.69	78.71	269.01	180.3	289.33	180.91	1.001	0.474	0.864	0.759	1.429
492	88.21	87.95	0.69	100.64	262.14	77.79	268.99	182.19	271.15	180.92	0.999	0.477	0.872	0.785	1.442
493	88.24	88.95	0.68	100.4	259.75	78.6	269.01	180.43	265.36	180.97	1.001	0.473	0.854	0.789	1.418
494	88.26	88.98	0.67	102.11	257.41	82.02	266.54	180.29	276.12	181.03	1.001	0.472	0.855	0.739	1.418
495	88.24	88.99	0.66	101.91	257.39	78.62	269.94	180.27	288.65	181.1	0.998	0.466	0.843	0.726	1.388
496	88.23	88.98	0.67	101.35	259.64	78.61	269.95	180.44	306.74	181.05	1.001	0.472	0.853	0.739	1.406
497	88.22	88.99	0.66	100.18	258.37	77.69	269.95	182.32	314.83	181.04	1.001	0.472	0.853	0.739	1.407
498	88.23	88.97	0.66	102.19	256.4	77.66	269.96	182.38	311.89	181.05	0.998	0.466	0.843	0.708	1.387
499	86.52	88.99	0.67	101.12	257.7	77.78	266.59	182.08	311.86	180.99	1.001	0.472	0.853	0.724	1.417
500	88.21	88.96	0.67	100.63	259.78	77.67	269.94	182.2	318.34	179.43	1.001	0.474	0.852	0.718	1.417
501	88.19	87.95	0.67	102.68	260.15	81.27	266.45	182.03	321.36	179.4	0.999	0.478	0.859	0.735	1.453
502	88.24	87.91	0.65	102.52	260.46	78.98	269.93	179.88	325.06	179.41	0.998	0.477	0.859	0.756	1.466
503	88.31	87.94	0.64	102.29	260.65	78.2	269.93	181.15	327.11	179.36	1.001	0.472	0.852	0.75	1.464
504	89.95	88.99	0.64	103.38	259.23	82.31	269.89	180.27	328.51	179.34	0.998	0.477	0.841	0.719	1.456
505	89.95	90.0	0.64	101.81	258.71	81.18	269.87	181.73	326.29	179.33	1.001	0.484	0.863	0.729	1.487
506	88.31	89.98	0.64	102.11	260.26	81.34	266.5	181.58	326.25	177.74	1.001	0.485	0.852	0.718	1.498
507	88.31	89.98	0.64	102.11	260.26	81.34	265.57	181.58	327.4	177.74	1.001	0.485	0.852	0.718	1.498
508	88.31	89.99	0.63	102.11	260.25	78.13	268.96	181.58	327.38	177.75	0.999	0.48	0.841	0.709	1.467
509	89.98	89.03	0.65	102.37	262.23	83.14	269.01	178.89	330.09	177.78	1.001	0.487	0.852	0.718	1.498
510	89.97	89.99	0.03	100.82	258.99	82.51	268.06	179.62	323.95	178.38	1.001	0.476	0.852	0.733	1.521
511	88.3	90.0	0.04	102.07	260.23	86.2	268.03	179.51	313.61	178.18	0.999	0.502	0.875	0.758	1.546
512	89.96	90.0	0.05	102.37	258.69	82.96	268.98	179.39	315.86	178.2	0.999	0.504	0.874	0.717	1.546
513	89.97	90.0	0.04	102.38	258.94	82.93	268.97	180.33	312.72	178.18	0.999	0.504	0.874	0.707	1.557
514	88.26	89.99	0.05	102.38	258.7	82.94	271.48	180.32	316.98	178.21	0.999	0.495	0.863	0.707	1.558
515	88.27	89.99	0.04	102.38	258.69	86.34	268.05	180.3	317.23	178.27	1.001	0.511	0.886	0.727	1.59
516	88.26	90.0	0.05	102.37	258.7	86.48	268.06	180.02	335.49	178.25	1.002	0.511	0.886	0.737	1.59
517	88.26	90.0	0.06	102.65	258.71	83.1	271.46	180.0	335.53	178.29	0.999	0.495	0.864	0.717	1.558
518	88.2	90.0	0.65	102.65	258.71	83.91	271.72	179.19	343.29	177.69	0.999	0.505	0.863	0.703	1.559
519	89.96	90.0	0.66	102.39	258.46	83.99	268.09	179.23	337.87	177.69	1.002	0.488	0.852	0.722	1.591
520	88.21	89.99	0.66	102.39	258.47	87.3	268.08	179.32	332.87	177.68	1.002	0.488	0.852	0.722	1.591
521	88.2	89.99	0.65	102.38	258.48	83.91	271.7	179.33	320.85	177.69	0.999	0.483	0.841	0.703	1.558
522	88.18	89.99	0.66	102.39	258.47	87.32	268.11	179.35	313.95	177.67	1.002	0.488	0.852	0.722	1.59
523	88.16	90.0	0.65	102.38	259.78	84.0	271.82	179.26	304.81	177.69	1.001	0.488	0.852	3.185	1.591
524	89.94	89.99	0.65	102.38	259.77	83.97	269.05	179.28	296.3	176.27	1.002	0.477	0.852	3.185	1.591
525	88.23	89.01	0.64	105.53	260.04	83.95	272.5	179.31	289.52	176.21	0.999	0.471	0.841	0.742	1.58
526	88.22	89.0	0.65	104.28	258.77	84.05	270.64	179.34	276.78	176.12	1.001	0.474	0.852	0.798	1.602
527	88.24	89.02	0.65	102.98	260.06	86.59	265.18	180.12	270.54	176.1	1.001	0.474	0.852	0.854	1.602
528	88.23	89.01	0.06	102.9	260.05	83.18	268.62	180.21	251.6	176.63	0.999	0.469	0.852	0.879	1.569
529	86.48	89.01	0.06	104.24	258.72	86.66	267.82	180.19	244.73	176.63	1.001	0.476	0.875	0.961	1.602
530	88.15	89.0	0.65	102.05	257.85	87.48	263.29	179.28	243.07	174.6	1.001	0.485	0.897	1.036	1.602
531	88.2	90.0	0.66	100.8	260.26	87.51	263.19	179.25	223.77	172.85	1.001	0.485	0.908	1.079	1.602
532	88.26	89.99	2.57	100.81	258.9	88.97	265.08	177.31	200.78	169.54	1.0	0.504	0.896	1.158	1.572
533	88.25	90.0	2.57	100.82	258.9	88.91	265.08	177.48	200.78	169.54	1.0	0.504	0.897	1.158	1.572
534	88.24	89.97	3.17	100.81	257.6	86.64	267.51	176.45	193.51	167.18	0.998	0.51	0.885	1.216	1.541
535	86.57	90.0	2.62	100.83	257.62	90.9	264.68	175.74	190.3	167.7	1.0	0.515	0.897	1.303	1.573
536	88.25	89.99	3.25	100.82	258.87	88.34	265.39	174.89	186.52	167.05	1.0	0.526	0.897	1.358	1.574
537	86.48	90.0	3.86	100.85	257.66	92.57	264.85	174.09	179.68	166.68	1.001	0.537	0.908	1.405	1.575
538	88.18	89.99	3.23	102.05	258.89	89.19	263.91	174.09	179.02	167.11	1.0	0.537	0.908	1.491	1.575
539	88.19	89.0	1.98	102.06	255.09	91.84	255.91	175.87	183.49	171.5	1.001	0.533	0.92	1.565	1.608
540	86.53	88.99	1.33	100.28	258.62	91.69	259.78	175.97	182.41	173.88	1.001	0.554	0.941	1.671	1.658
541	86.46	88.93	0.69	103.01	258.64	92.66	259.53	174.97	178.47	174.54	1.001	0.543	0.942	1.701	1.658
542	88.25	88.94	0.06	106.13	257.95	91.88	255.62	176.78	179.9	173.18	0.998	0.514	0.94	1.698	1.636
543	88.35	88.93	1.35	104.58	258.08	91.66	256.01	178.75	178.21	168.92	0.999	0.514	0.929	1.741	1.639
544	89.97	88.96	2.64	102.33	258.1	91.48	253.3	180.64	177.65	167.67	0.999	0.547	0.929	1.738	1.644
545	88.28	88.93	0.65	101.78	258.6	90.04	259.43	179.05	178.85	174.56	1.001	0.544	0.921	1.697	1.608
546	88.28	88.93	0.65	101.78	258.6	93.28	256.02	179.05	178.85	174.55	0.999	0.548	0.929	1.723	1.634
547	89.97	88.9	0.02	104.2	259.96	90.09	256.77	179.94	178.1	175.06	0.999	0.538	0.94	1.723	1.634
548	89.98	88.92	0.02	105.44	259.97	90.88	256.82	179.15	178.68	170.34	1.001	0.5	0.932	1.696	1.61
549	89.99	89.94	0.03	103.64	258.64	90.93	259.36	180.0	176.16	171.6	1.001	0.5	0.921	1.684	1.614
550	89.97	89.93	0.0	103.93	260.11	93.44	260.99	177.5	175.17	176.55	0.999	0.528	0.909	1.639	1.59
551	88.26	89.91	-0.63	107.47	260.15	95.02	255.11	175.95	179.81	178.81	1.001	0.532	0.932	1.667	1.625
552	88.25	89.92	-0.63	107.47	260.15	95.02	255.11	175.95	179.81	178.81	1.001	0.532	0.932	1.667	1.625
553	89.97	89.94	-0.63	104.98	260.22	94.29	257.66	178.61	182.37	173.75	0.999	0.482	0.908	1.63	1.595
554	89.97	88.99	-1.29	102.39	256.73	93.43	259.53	181.39	181.48	176.14	0.999	0.492	0.908	1.623	1.6
555	88.25	88.92	-0.67	106.15	259.39	95.99	258.69	180.69	180.76	178.88	1.001	0.475	0.897	1.638	1.647
556	89.93	88.99	-0.65	102.32	256.71	97.83	267.24	179.85	175.55	175.55	0.999	0.482	0.896	1.592	1.627
557	88.33	88.95	-0.66	101.76	258.9	98.54	264.86	180.79	174.87	178.94	0.999	0.468	0.871	1.63	1.681
558	86.57	88.93	-0.67	100.39	260.17	95.14	263.84	182.77	176.69	178.94	0.999	0.468	0.905	1.627	1.689
559	86.57	88.93	-0.67	100.39	260.17	95.14	263.84	182.77	176.68	178.94	0.999	0.468	0.906	1.627	1.689
560	88.23	88.93	-0.66	99.03	258.6	95.29	265.51	183.6	181.33	178.91	1.001	0.464	0.908	1.599	1.666
561	88.27	88.96	-0.65	102.24	257.07	94.45	266.36	186.14	181.51	175.44	0.998	0.458	0.886	1.575	1.648
562	88.39	88.96	-1.3	99.27	258.85	98.68	265.13	185.16	180.74	177.97	1.002	0.451	0.875	1.591	1.678
563	88.33	88.96	-0.65	100.47	258.86	100.36	265.79	183.5	179.9	178.83	1.001	0.452	0.863	1.586	1.686
564	88.31	88.88	-0.66	101.65	258.82	98.14	269.76	182.53	179.09	178.9	1.001	0.454	0.875	1.584	1.69
565	86.66	88.89	-0.67	100.33	258.84	98.02	266.61	183.28	179.04	177.23	1.001	0.452	0.908	1.584	1.69
566	86.66	88.9	-0.67	100.33	258.84	98.02	266.61	183.28	179.05	177.22	1.001	0.452	0.908	1.584	1.69
567	86.54	87.83	-0.65	100.08	256.88	99.42	266.66	181.45	179.93	175.47	1.001	0.44	0.897	1.582	1.695
568	86.53	88.85	-0.66	101.18	256.86	99.42	266.64	181.44	179.93	173.78	1.001	0.441	0.897	1.581	1.694
569	86.53	87.86	-0.67	98.83	258.45	99.43	266.63	181.42	179.94	172.14	1.001	0.429	0.886	1.582	1.695
