# Supplementary material for: Evaluation of functional tests performance using a camera-based and machine learning approach
Source: PLoS One. 2023 Nov 3;18(11):e0288279. doi: 10.1371/journal.pone.0288279 (PMC10624324; doi:10.1371/journal.pone.0288279)
Supplement: S1 Data — This dataset includes all the extracted keypoints of movements and the associated features and statistics, which were used for the analyses presented in the main manuscript. (ZIP) [file pone.0288279.s001.zip › PLOS_data_28032023/selected_parameters_time_series/000011_SDT_P_vybrane_body_vse.csv]

	hips	bothShoulders	spine	NeckRShoulderRElbow	NeckLShoulderLElbow	MidHipRHipRKnee	MidHipLHipLKnee	RHipRKneeRAnkle	LHipLKneeLAnkle	NoseNeckMidHip	Neck_MidHip	RWrist_MidHip	RWrist_LWrist	MidHipL_SmallToe	MidHipL_RSmallToe
0	88.06	87.66	-0.69	100.51	257.34	89.94	268.97	179.98	178.08	178.44	1.002	0.46	0.787	1.554	1.55
1	88.06	87.66	-0.69	100.51	257.33	89.94	268.98	179.99	178.08	178.44	1.002	0.46	0.787	1.554	1.55
2	88.03	87.66	-0.7	100.49	257.32	86.25	272.78	180.02	178.14	178.53	1.002	0.449	0.776	1.554	1.55
3	88.02	86.51	-0.71	99.19	254.83	89.89	268.86	180.02	178.14	178.58	1.0	0.451	0.807	1.569	1.576
4	86.13	86.49	-0.71	99.18	254.51	86.22	268.88	180.05	178.19	178.61	1.0	0.451	0.83	1.567	1.576
5	88.16	86.49	-0.06	99.18	254.76	86.46	273.73	180.02	178.27	178.02	0.999	0.451	0.819	1.566	1.578
6	88.14	85.41	-0.7	96.72	254.74	89.89	270.27	180.02	178.26	178.66	1.002	0.432	0.83	1.602	1.611
7	88.15	86.48	-0.7	99.18	254.72	89.9	271.2	180.01	176.32	178.66	1.002	0.42	0.818	1.613	1.611
8	88.16	86.47	-0.71	99.17	254.71	89.9	271.19	180.02	176.32	178.67	1.002	0.42	0.818	1.613	1.611
9	88.08	86.48	-0.71	99.16	254.73	89.88	270.05	180.02	177.23	178.67	1.002	0.42	0.819	1.613	1.622
10	88.08	86.48	-0.72	99.16	254.72	89.89	270.05	180.02	177.22	178.66	1.002	0.432	0.831	1.613	1.622
11	88.09	86.49	-0.7	99.18	254.46	86.23	273.74	180.01	177.2	178.65	0.999	0.44	0.831	1.579	1.588
12	89.93	86.47	-0.7	100.45	254.41	89.92	273.76	179.99	177.19	178.67	1.0	0.451	0.842	1.579	1.576
13	88.11	85.44	-0.69	99.23	252.24	89.93	270.17	179.98	177.14	178.67	1.0	0.451	0.842	1.579	1.576
14	88.04	85.44	-0.69	99.22	251.95	86.27	272.85	179.99	178.07	180.56	1.002	0.449	0.835	1.553	1.55
15	88.12	85.37	-0.69	99.24	250.61	85.6	273.83	180.88	176.15	180.56	1.002	0.449	0.824	1.553	1.55
16	88.02	85.36	-1.36	100.58	252.02	88.98	268.93	180.87	177.13	181.24	1.0	0.44	0.831	1.58	1.574
17	87.95	86.47	-2.03	100.58	254.59	88.95	267.94	180.9	178.11	181.93	1.0	0.439	0.83	1.582	1.572
18	85.86	86.54	-2.02	99.35	256.04	85.04	266.72	180.88	179.05	181.91	0.998	0.435	0.796	1.548	1.539
19	87.95	86.54	-2.7	99.34	256.08	88.94	266.97	179.95	179.07	182.6	1.001	0.43	0.795	1.584	1.57
20	87.96	85.48	-2.71	98.37	257.39	88.08	266.98	181.79	179.06	182.61	1.001	0.428	0.783	1.584	1.571
21	85.97	86.53	-2.71	100.69	258.92	84.16	266.96	181.76	179.07	182.61	1.001	0.428	0.783	1.584	1.571
22	87.88	85.43	-2.04	99.36	256.52	88.99	266.66	180.89	179.07	181.95	1.0	0.442	0.783	1.582	1.572
23	85.84	85.39	-2.05	98.19	258.96	85.05	266.65	180.88	179.07	181.95	1.0	0.44	0.783	1.571	1.572
24	85.82	85.37	-2.04	98.18	258.93	85.05	266.62	180.88	179.08	181.92	1.0	0.442	0.783	1.582	1.572
25	87.93	85.45	-1.38	98.18	259.15	89.01	266.61	180.86	180.05	179.43	1.0	0.453	0.783	1.58	1.574
26	85.99	85.45	-1.36	98.18	256.21	85.33	266.66	180.87	180.06	179.38	0.998	0.449	0.772	1.547	1.55
27	88.03	85.45	-1.36	96.88	256.17	85.36	271.81	180.88	179.11	179.38	0.998	0.449	0.784	1.547	1.552
28	87.95	85.46	-0.72	96.87	254.78	89.86	267.6	180.03	179.1	178.74	1.0	0.464	0.795	1.579	1.585
29	87.97	85.39	-0.72	97.98	254.76	89.89	267.61	179.1	179.12	178.65	1.0	0.464	0.819	1.579	1.585
30	85.82	85.4	-1.39	98.0	254.76	85.92	266.62	179.11	180.07	179.32	1.0	0.442	0.82	1.581	1.584
31	88.09	85.42	-0.72	97.99	254.49	89.88	269.11	179.06	179.15	178.67	1.002	0.456	0.843	1.613	1.62
32	88.16	85.41	-0.71	96.74	254.47	86.21	273.69	179.05	178.28	178.65	1.002	0.456	0.855	1.613	1.623
33	88.15	85.41	-0.72	96.74	254.75	86.2	274.58	179.07	176.42	178.67	1.002	0.456	0.855	1.613	1.622
34	88.16	85.42	-0.07	96.73	254.72	89.91	270.02	179.05	178.26	178.08	0.999	0.47	0.863	1.639	1.652
35	88.16	86.48	-0.73	99.17	253.35	89.91	271.11	179.02	176.42	178.73	0.999	0.447	0.852	1.629	1.65
36	88.16	86.48	-0.73	99.16	253.35	89.92	271.11	179.03	176.43	178.72	0.999	0.447	0.863	1.641	1.65
37	88.08	86.47	-0.73	99.15	253.33	89.92	269.96	179.01	177.32	178.72	0.999	0.447	0.864	1.641	1.65
38	88.08	86.47	-0.72	99.16	254.68	86.22	273.64	179.02	177.3	178.65	1.002	0.456	0.867	1.613	1.622
39	86.12	85.46	-0.73	97.06	254.4	86.19	268.9	179.05	178.1	178.73	1.002	0.458	0.856	1.59	1.609
40	88.02	85.46	-0.73	97.06	254.4	89.87	268.89	179.05	178.11	178.73	1.002	0.458	0.856	1.59	1.609
41	88.07	85.44	-0.72	99.23	252.23	88.97	268.91	179.91	178.1	178.69	1.0	0.451	0.843	1.567	1.587
42	88.07	85.43	-1.35	99.19	252.24	85.32	272.82	179.9	178.09	179.27	1.002	0.438	0.835	1.554	1.558
43	88.07	85.45	-1.35	99.24	252.25	85.33	272.81	179.89	178.07	179.25	1.002	0.449	0.846	1.543	1.559
44	88.04	85.36	-1.36	100.61	250.62	85.34	272.74	179.91	177.2	181.21	1.002	0.449	0.835	1.554	1.559
45	88.04	85.46	-2.04	98.63	254.62	84.45	271.78	180.79	178.15	181.88	1.0	0.442	0.831	1.57	1.57
46	88.06	85.54	-2.09	98.65	256.23	87.1	267.0	181.79	179.09	180.03	1.001	0.43	0.796	1.572	1.568
47	88.06	85.53	-2.09	98.65	256.23	87.1	267.0	181.78	179.1	180.04	1.001	0.43	0.796	1.561	1.568
48	89.95	85.56	-2.73	100.04	259.24	87.18	270.85	181.7	179.13	180.69	1.001	0.43	0.795	1.563	1.567
49	89.95	85.56	-2.07	100.04	259.24	87.18	270.85	181.7	179.13	180.03	1.0	0.441	0.795	1.561	1.569
50	88.13	86.76	-1.37	100.74	261.05	85.31	266.29	183.57	180.04	174.79	1.0	0.417	0.784	1.576	1.577
51	88.2	86.71	-0.7	100.65	259.59	84.41	266.33	184.48	180.01	172.01	1.0	0.416	0.783	1.576	1.577
52	89.98	87.71	-0.66	99.37	258.72	84.45	270.0	183.42	179.98	174.08	1.0	0.416	0.783	1.59	1.576
53	89.98	87.71	-0.66	99.37	258.72	84.45	270.0	183.42	179.98	174.08	1.0	0.416	0.783	1.59	1.576
54	89.98	87.7	-0.66	99.36	258.72	84.45	270.0	183.42	179.98	174.07	1.0	0.416	0.783	1.59	1.576
55	88.2	86.61	-0.02	99.33	254.88	81.09	269.14	183.25	180.82	175.47	0.999	0.416	0.783	1.59	1.576
56	89.99	87.7	-0.02	99.29	258.44	81.94	273.66	181.48	179.01	177.72	0.999	0.418	0.784	1.567	1.565
57	89.99	86.6	-0.03	97.07	256.75	86.31	269.96	178.42	178.99	177.75	0.999	0.472	0.863	1.63	1.613
58	89.99	86.61	-0.01	98.38	256.47	87.27	269.09	176.19	179.86	177.82	0.999	0.474	0.863	1.607	1.59
59	88.23	87.74	0.01	100.72	254.95	88.15	272.7	174.13	179.86	177.83	1.001	0.483	0.866	1.589	1.563
60	89.97	87.81	-0.01	98.37	257.54	87.38	269.98	174.71	177.93	177.93	1.002	0.479	0.876	1.644	1.611
61	88.08	88.92	-0.7	100.57	258.96	91.0	269.03	174.9	177.88	178.54	0.999	0.47	0.885	1.675	1.637
62	87.98	88.93	-0.01	100.58	259.03	91.01	268.13	174.89	178.83	175.87	0.999	0.471	0.885	1.661	1.637
63	87.94	88.94	-0.01	100.8	260.75	90.5	267.14	175.74	179.84	175.75	1.001	0.464	0.898	1.703	1.672
64	87.96	89.96	0.73	101.84	262.24	91.22	267.09	174.09	179.95	172.98	0.999	0.459	0.885	1.668	1.635
65	87.96	89.95	0.72	103.17	262.24	91.22	267.08	174.09	179.96	172.98	0.999	0.459	0.885	1.668	1.635
66	87.96	89.95	0.73	101.84	260.79	91.22	267.08	174.09	179.96	172.98	0.999	0.459	0.885	1.668	1.635
67	86.1	88.92	0.72	99.46	262.43	90.09	271.09	174.98	179.97	175.01	0.999	0.458	0.873	1.68	1.635
68	85.93	89.94	1.43	101.54	262.4	91.24	271.13	174.29	180.01	172.29	0.999	0.47	0.872	1.693	1.636
69	86.24	88.92	0.73	101.82	260.61	89.23	270.8	175.47	180.26	175.03	1.001	0.454	0.851	1.694	1.607
70	86.11	88.91	0.71	102.85	260.58	89.26	270.2	175.25	181.1	174.87	1.001	0.466	0.864	1.755	1.607
71	86.25	88.89	0.72	100.76	261.34	89.19	271.79	175.32	178.35	175.03	1.002	0.478	0.876	1.756	1.595
72	88.15	89.93	0.71	102.87	262.72	84.74	271.85	175.91	178.31	177.03	0.999	0.496	0.888	1.778	1.559
73	89.92	88.95	0.71	101.31	260.61	84.78	268.29	175.62	178.28	174.71	0.999	0.507	0.9	1.802	1.559
74	89.94	88.9	0.04	99.27	261.13	84.73	266.51	175.44	180.07	175.53	1.0	0.495	0.912	1.805	1.557
75	89.96	89.9	0.67	101.26	261.31	80.34	270.13	176.56	180.21	172.61	1.002	0.49	0.892	1.774	1.531
76	89.98	88.89	-0.64	99.21	261.4	83.74	267.21	176.01	178.72	176.39	1.0	0.474	0.892	1.785	1.473
77	89.99	86.79	-0.65	96.77	259.13	82.79	266.42	176.71	181.01	176.58	1.0	0.476	0.892	1.783	1.449
78	89.99	86.8	-0.65	96.77	259.12	82.78	266.42	176.71	181.01	176.58	0.999	0.476	0.892	1.783	1.45
79	88.28	87.91	-0.66	99.22	257.85	82.78	269.88	176.74	180.96	176.74	1.002	0.483	0.917	1.807	1.459
80	89.99	89.93	-0.68	101.31	261.36	79.4	270.76	177.86	179.36	176.77	1.002	0.48	0.916	1.814	1.457
81	88.23	88.92	-0.66	100.17	259.97	79.07	267.28	177.87	179.47	176.58	1.0	0.484	0.915	1.814	1.412
82	89.99	87.92	-0.66	100.43	257.83	82.21	266.52	177.98	180.91	176.44	1.0	0.476	0.905	1.78	1.345
83	89.98	87.87	-1.34	100.43	257.99	82.28	267.35	177.44	180.21	177.27	0.998	0.48	0.914	1.83	1.345
84	89.95	88.94	-2.06	100.62	258.68	82.6	269.07	175.95	177.73	178.29	0.998	0.477	0.925	1.885	1.365
85	89.95	89.96	-2.1	102.67	258.62	82.61	268.27	175.22	180.04	180.16	0.998	0.488	0.936	1.929	1.354
86	86.44	89.95	-2.68	102.71	258.61	76.26	268.14	174.62	180.17	180.79	0.999	0.482	0.905	1.796	1.224
87	88.17	88.93	-2.0	102.94	258.75	83.45	269.91	167.54	180.85	182.02	1.001	0.511	0.918	1.77	1.21
88	82.74	89.97	-2.0	106.62	259.95	80.46	262.14	162.26	182.66	182.01	0.999	0.504	0.917	1.711	1.159
89	88.21	89.97	-1.32	106.62	258.93	84.46	270.73	162.77	181.88	181.31	1.001	0.513	0.909	1.672	1.115
90	88.15	89.97	-0.7	105.52	258.21	88.8	265.67	161.13	185.57	178.66	1.001	0.509	0.899	1.659	1.105
91	88.21	89.97	-0.7	105.85	259.42	87.85	266.47	162.81	183.6	178.67	1.001	0.509	0.899	1.658	1.105
92	84.84	87.87	-0.7	101.29	258.95	84.65	262.98	162.74	183.69	180.67	1.001	0.532	0.942	1.671	1.109
93	86.44	88.97	-0.68	106.22	255.41	84.51	266.46	162.5	184.7	180.66	0.998	0.525	0.952	1.626	1.07
94	88.26	90.0	-0.66	105.04	256.32	87.94	267.57	161.52	183.93	178.83	0.998	0.515	0.964	1.614	1.059
95	88.25	89.98	-0.05	106.21	256.36	87.97	267.41	161.47	183.95	178.18	0.999	0.524	0.964	1.601	1.05
96	88.27	89.96	-0.05	106.19	256.34	88.94	268.31	156.28	182.16	176.1	1.001	0.507	0.955	1.576	1.029
97	88.22	89.0	-0.04	103.07	255.81	86.51	271.73	155.26	182.01	175.92	0.998	0.49	0.931	1.544	1.004
98	88.2	89.95	-0.65	103.34	257.84	86.53	271.72	155.16	182.04	178.5	1.001	0.496	0.944	1.565	1.018
99	88.18	88.99	-0.66	101.84	255.98	89.88	269.26	155.15	180.11	178.55	1.001	0.495	0.954	1.564	1.018
100	88.2	89.0	-1.29	101.56	256.97	89.91	269.3	153.7	180.09	181.22	1.001	0.485	0.933	1.564	1.018
101	88.22	88.99	-1.3	102.08	256.96	86.56	272.64	156.43	180.18	181.24	1.001	0.486	0.933	1.566	1.018
102	88.27	89.0	-1.32	100.12	259.07	88.99	269.24	156.12	180.16	181.28	0.999	0.49	0.941	1.591	1.038
103	88.25	88.99	-1.31	102.12	257.25	88.95	269.21	156.18	180.2	181.28	1.001	0.487	0.933	1.577	1.029
104	88.25	88.99	-1.31	102.12	257.25	88.95	269.21	156.19	180.19	181.28	1.001	0.487	0.933	1.577	1.029
105	88.25	88.99	-1.31	102.12	257.25	88.95	269.21	156.19	180.19	181.28	1.001	0.487	0.933	1.577	1.029
106	86.55	89.96	-0.7	102.39	257.6	85.69	268.26	157.54	182.1	180.72	0.998	0.502	0.952	1.603	1.063
107	86.58	89.01	-0.71	100.39	257.6	85.68	268.24	157.59	182.17	180.74	0.999	0.515	0.952	1.603	1.05
108	86.42	87.95	-1.36	102.81	256.77	85.42	267.28	159.85	183.13	183.13	1.001	0.534	0.977	1.66	1.108
109	88.21	86.85	-1.38	100.98	256.93	87.89	267.29	164.96	183.02	183.21	0.998	0.552	0.976	1.712	1.154
110	86.53	87.87	-0.72	105.67	258.29	84.65	267.29	165.67	182.77	180.73	0.998	0.551	0.941	1.684	1.129
111	84.96	86.74	-1.4	105.1	259.42	84.59	265.02	167.18	180.77	181.45	1.0	0.563	0.967	1.819	1.24
112	86.71	83.49	-2.02	105.97	252.93	81.88	268.41	172.2	178.25	181.99	1.001	0.549	0.955	1.803	1.233
113	83.1	86.64	-3.34	108.64	256.93	74.79	267.44	172.42	177.49	183.31	1.001	0.54	0.955	1.829	1.254
114	86.51	86.57	-4.19	106.66	259.18	79.85	265.66	175.04	179.28	182.48	1.0	0.547	1.0	1.893	1.342
115	88.24	83.26	-4.21	101.95	257.03	82.05	265.59	177.43	177.5	182.39	1.0	0.582	1.025	1.689	1.366
116	86.52	83.25	-4.8	106.44	252.76	78.83	265.69	177.65	177.62	183.03	0.999	0.577	1.01	1.881	1.37
117	86.53	83.25	-4.8	106.44	252.76	78.84	265.69	177.64	177.62	183.02	0.999	0.577	1.01	1.881	1.37
118	84.68	84.37	-4.74	109.18	253.62	75.49	265.44	177.7	177.69	182.93	1.001	0.588	0.979	1.804	1.369
119	88.21	84.38	-4.91	105.46	259.74	83.3	265.58	174.87	177.59	183.09	0.998	0.6	1.001	1.852	1.464
120	88.19	82.36	-4.9	101.84	262.5	79.91	268.94	175.37	177.49	182.99	0.998	0.614	1.014	1.841	1.477
121	88.23	82.35	-4.14	104.74	256.72	83.11	265.56	176.03	178.45	180.47	1.002	0.611	0.987	1.771	1.461
122	88.2	82.49	-4.13	108.04	255.8	78.99	268.97	178.0	179.2	180.58	1.002	0.608	0.986	1.794	1.485
123	88.23	82.51	-4.16	109.83	255.88	79.24	269.0	177.84	179.17	182.23	0.999	0.611	0.994	1.775	1.523
124	88.28	82.64	-3.53	102.77	264.0	82.9	272.38	178.08	177.45	179.9	1.001	0.623	1.011	1.779	1.57
125	89.97	83.62	-2.85	102.42	266.11	82.94	269.95	178.23	174.78	177.5	0.998	0.637	1.042	1.749	1.598
126	89.96	82.65	-2.13	100.65	262.79	83.05	269.95	177.93	175.7	174.79	1.002	0.629	1.024	1.77	1.618
127	88.21	83.5	-1.44	100.76	263.41	86.53	269.07	177.92	176.51	172.59	0.999	0.632	1.044	1.787	1.646
128	88.21	83.5	-1.44	100.76	263.41	86.52	269.97	177.93	174.77	172.59	0.999	0.633	1.044	1.787	1.646
129	86.48	83.52	-0.72	104.64	259.44	86.56	273.46	177.9	174.65	169.57	0.999	0.617	1.017	1.732	1.607
130	86.47	82.52	-0.72	102.1	259.43	86.56	273.46	177.9	174.65	169.58	0.999	0.617	1.017	1.732	1.607
131	88.18	82.55	-0.72	102.1	259.44	86.71	270.03	178.83	174.47	171.6	1.002	0.626	1.03	1.745	1.642
132	88.2	83.47	-0.68	105.26	255.44	83.13	273.48	179.08	174.17	171.32	0.999	0.591	0.967	1.623	1.569
133	88.24	83.49	-0.67	105.23	255.27	86.31	270.0	179.31	174.18	173.1	1.0	0.579	0.965	1.611	1.568
134	88.21	83.5	-0.66	103.55	255.27	83.71	273.41	178.47	174.17	173.34	1.002	0.576	0.956	1.585	1.531
135	89.97	84.54	-0.66	102.25	257.23	83.73	269.96	178.61	174.11	174.94	1.0	0.554	0.941	1.611	1.557
136	89.99	84.67	-0.03	99.65	257.55	83.73	269.95	178.61	176.08	174.59	1.0	0.538	0.916	1.592	1.569
137	89.99	84.67	-0.68	100.59	255.36	87.04	266.32	178.73	178.04	176.88	1.002	0.522	0.908	1.575	1.554
138	89.99	85.62	-0.68	101.76	257.54	84.52	269.97	178.0	177.99	176.79	1.002	0.522	0.908	1.575	1.543
139	90.0	85.71	-1.34	101.85	259.0	84.53	269.96	177.97	178.01	179.35	1.002	0.511	0.908	1.564	1.543
140	89.99	84.68	-1.36	99.75	258.85	85.39	269.93	177.09	178.02	179.43	1.0	0.515	0.928	1.581	1.558
141	88.03	84.69	-1.41	99.91	257.15	85.4	265.05	177.01	179.87	179.5	1.002	0.52	0.942	1.613	1.593
142	88.04	85.61	-2.08	102.26	256.87	85.42	265.05	177.01	179.9	182.02	0.998	0.516	0.936	1.616	1.585
143	88.04	85.62	-2.08	102.25	256.88	85.43	265.06	177.01	179.9	182.01	0.998	0.516	0.936	1.616	1.585
144	88.02	85.6	-2.06	103.48	257.04	86.22	266.2	176.18	179.04	180.18	1.0	0.513	0.927	1.579	1.559
145	88.03	85.53	-2.09	102.68	257.46	86.23	265.97	176.18	179.02	182.04	0.998	0.519	0.924	1.591	1.574
146	89.93	85.51	-1.39	101.39	257.45	88.02	268.96	174.4	180.93	179.57	1.0	0.515	0.915	1.563	1.549
147	89.94	85.43	-1.35	101.35	254.32	88.04	268.97	173.43	180.92	181.28	1.0	0.48	0.868	1.572	1.55
148	89.94	85.43	-1.35	101.34	254.31	88.05	268.97	173.43	180.92	181.28	1.0	0.48	0.868	1.572	1.55
149	88.01	85.33	-0.69	101.12	254.58	88.05	265.77	174.42	178.99	180.6	1.0	0.491	0.868	1.57	1.551
150	88.07	85.4	-0.69	98.41	254.71	88.05	267.03	174.4	178.01	180.59	1.0	0.48	0.856	1.57	1.551
151	88.02	84.34	-0.69	97.02	252.32	87.99	266.92	174.76	178.02	178.77	1.002	0.484	0.868	1.606	1.584
152	88.01	84.35	-0.69	97.02	252.33	87.08	266.92	176.64	178.01	178.76	1.002	0.486	0.868	1.606	1.584
153	88.02	84.24	-0.71	98.15	252.33	87.07	265.98	176.66	179.97	178.76	1.002	0.484	0.867	1.607	1.584
154	88.01	85.32	-0.71	98.15	254.73	87.06	265.99	176.67	179.96	178.76	1.002	0.484	0.867	1.606	1.584
155	88.03	85.33	-0.7	98.16	254.73	83.43	269.91	176.68	179.97	178.74	0.999	0.479	0.855	1.572	1.55
156	88.03	85.33	-0.7	98.17	254.74	83.43	269.9	176.68	179.96	178.74	1.0	0.479	0.855	1.572	1.55
157	88.02	85.33	-0.7	98.16	254.74	83.48	269.9	176.5	179.95	178.74	0.999	0.482	0.855	1.572	1.55
158	88.03	85.34	-0.71	98.17	254.75	87.09	266.92	176.66	178.01	178.76	1.002	0.486	0.868	1.606	1.584
159	87.97	85.33	-0.71	98.17	254.74	87.1	265.69	176.65	178.95	178.76	1.002	0.486	0.868	1.607	1.584
160	89.93	84.35	-1.36	98.36	252.33	87.98	269.89	174.65	178.95	179.38	1.0	0.471	0.856	1.574	1.549
161	88.01	85.33	-1.35	99.76	254.57	87.16	265.73	175.33	177.95	179.38	1.0	0.468	0.856	1.574	1.549
162	88.01	84.35	-1.38	97.87	254.34	87.16	265.73	175.31	177.95	181.2	1.002	0.477	0.868	1.596	1.571
163	87.93	84.37	-1.41	98.98	256.01	87.12	264.8	175.33	178.84	179.5	1.002	0.474	0.868	1.596	1.569
164	87.94	84.45	-2.08	99.21	257.5	88.01	266.0	173.46	177.97	180.17	0.998	0.461	0.852	1.593	1.561
165	88.0	85.61	-2.08	100.44	259.08	87.11	265.99	174.33	177.99	180.17	0.998	0.461	0.84	1.593	1.561
166	87.93	85.62	-2.07	100.47	260.75	87.14	264.82	174.15	178.86	180.17	0.998	0.472	0.839	1.591	1.561
167	88.02	85.64	-2.08	100.42	259.2	86.24	265.11	175.04	178.89	180.12	0.998	0.47	0.84	1.593	1.56
168	88.02	85.63	-2.08	100.4	259.2	86.24	265.1	175.05	178.9	180.12	0.998	0.47	0.84	1.593	1.56
169	89.95	86.74	-1.4	99.07	263.05	86.25	268.97	175.05	178.95	177.59	1.002	0.487	0.856	1.601	1.579
170	89.97	85.73	-1.38	98.9	261.02	85.44	269.0	175.7	179.92	175.72	1.002	0.487	0.867	1.603	1.579
171	88.13	86.74	-0.7	97.3	261.48	80.95	269.03	176.68	180.91	175.0	0.999	0.501	0.888	1.617	1.607
172	88.09	86.74	-0.69	99.4	259.43	85.51	265.36	175.83	180.9	174.97	0.999	0.497	0.888	1.628	1.618
173	89.98	85.71	-0.66	97.05	259.42	85.45	269.05	175.88	180.9	174.95	1.002	0.494	0.868	1.613	1.591
174	89.99	85.64	-0.03	96.9	257.91	84.7	269.95	177.46	179.07	174.36	0.999	0.497	0.876	1.64	1.618
175	89.99	85.65	-0.03	98.15	257.91	83.74	269.96	178.39	180.02	174.36	1.002	0.494	0.879	1.613	1.591
176	89.97	85.64	-0.02	98.14	257.88	83.73	269.95	178.39	180.01	174.37	1.002	0.494	0.879	1.613	1.592
177	89.98	85.64	-0.01	98.12	257.88	83.76	269.95	178.38	180.01	176.09	1.002	0.494	0.879	1.625	1.592
178	88.21	85.65	-0.01	98.12	257.88	83.76	266.33	178.37	179.97	176.23	1.002	0.494	0.879	1.625	1.592
179	88.21	85.56	-0.66	98.11	256.23	80.09	269.98	178.38	179.98	176.88	1.0	0.478	0.867	1.592	1.557
180	89.99	85.57	-0.66	98.11	256.22	83.73	270.0	178.25	179.93	178.71	1.0	0.478	0.856	1.593	1.557
181	89.98	85.57	-0.66	98.39	256.22	83.7	270.91	178.42	178.16	178.71	1.0	0.478	0.856	1.602	1.557
182	89.99	85.57	-0.66	98.39	256.22	83.7	270.01	178.41	179.91	178.71	1.0	0.477	0.856	1.602	1.557
183	90.0	85.58	-0.66	98.1	256.23	83.72	270.93	178.41	178.17	178.71	1.0	0.478	0.856	1.602	1.557
184	89.99	85.56	-0.67	95.93	259.97	82.99	270.01	178.97	179.92	178.72	1.002	0.484	0.869	1.685	1.579
185	88.29	85.63	-0.03	96.78	257.83	79.58	270.02	179.13	179.93	176.31	0.999	0.491	0.868	1.662	1.557
186	89.99	86.7	-0.03	97.06	260.1	82.88	270.0	179.21	179.95	176.33	1.002	0.496	0.88	1.698	1.579
187	89.99	86.7	-0.03	97.07	260.1	82.88	270.0	179.21	179.95	176.33	1.002	0.496	0.88	1.698	1.579
188	89.98	86.75	-0.69	97.3	260.27	82.99	269.98	178.78	179.1	178.81	1.0	0.501	0.889	1.726	1.594
189	89.99	87.81	-0.68	99.44	260.48	82.88	270.01	177.99	179.08	178.79	1.002	0.496	0.881	1.745	1.566
190	89.98	88.88	-0.69	102.86	260.64	83.69	269.98	175.93	179.12	177.03	1.002	0.508	0.894	1.759	1.543
191	88.27	88.86	-0.69	100.49	262.53	80.37	269.99	175.59	178.25	177.12	1.002	0.508	0.905	1.748	1.532
192	90.0	87.81	-0.69	100.44	260.55	83.81	269.13	175.18	179.1	176.97	1.0	0.501	0.892	1.711	1.498
193	88.18	87.81	-0.69	100.42	262.0	80.23	269.04	175.25	179.17	177.0	0.998	0.495	0.88	1.664	1.453
194	89.94	84.69	-0.72	98.24	257.9	83.48	268.99	176.54	179.2	175.06	1.002	0.51	0.896	1.672	1.448
195	88.17	84.68	-1.41	96.21	259.96	83.44	265.59	176.59	179.17	174.15	1.0	0.514	0.928	1.778	1.507
196	88.23	87.81	-1.43	99.24	264.1	82.71	265.6	176.88	179.16	174.36	0.998	0.531	0.939	1.796	1.51
197	88.17	87.88	-1.41	102.17	262.09	80.12	269.02	175.87	179.14	176.01	1.002	0.546	0.943	1.76	1.457
198	88.2	87.85	-2.09	102.17	262.06	82.56	265.57	176.8	179.17	174.98	1.0	0.536	0.952	1.79	1.47
199	88.12	86.78	-2.07	102.24	261.27	79.73	268.96	175.67	179.27	176.69	0.998	0.545	0.918	1.676	1.369
200	88.2	83.73	-3.37	100.06	256.94	78.79	268.98	176.67	179.2	177.73	0.999	0.545	0.932	1.678	1.357
201	89.89	84.71	-3.5	96.72	262.05	81.15	268.97	178.73	179.17	178.18	1.001	0.578	0.98	1.766	1.396
202	89.89	84.71	-2.82	96.43	262.12	81.15	268.97	178.74	179.17	175.8	1.001	0.578	0.98	1.766	1.396
203	88.18	86.76	-2.78	102.22	262.14	81.26	265.55	177.88	179.17	175.73	0.999	0.582	0.976	1.752	1.352
204	86.43	87.81	-2.79	103.99	263.42	78.13	265.28	177.15	180.04	177.44	1.001	0.59	0.967	1.711	1.316
205	86.42	83.68	-4.13	100.91	257.4	77.85	265.37	176.67	179.96	182.23	0.998	0.596	0.975	1.712	1.262
206	86.36	83.59	-4.17	99.08	258.32	78.61	265.41	175.42	180.78	182.25	1.0	0.603	1.0	1.761	1.281
207	84.67	85.6	-4.18	104.4	259.15	78.43	263.76	175.15	178.36	182.3	1.0	0.608	1.002	1.759	1.244
208	82.91	86.77	-4.09	108.48	256.89	75.23	263.73	173.53	178.36	182.22	1.0	0.596	0.99	1.694	1.192
209	82.87	86.77	-4.1	107.57	255.73	76.03	263.76	170.33	179.13	180.58	1.0	0.597	1.013	1.703	1.193
210	82.89	86.68	-4.65	107.13	255.56	75.03	263.02	173.15	180.75	182.8	0.999	0.586	1.021	1.715	1.163
211	84.63	86.65	-3.96	107.11	255.37	75.9	267.32	172.51	179.08	182.07	1.0	0.581	1.011	1.7	1.131
212	84.59	86.71	-3.33	107.08	255.53	76.81	268.17	171.05	178.25	181.43	1.0	0.591	1.022	1.708	1.132
213	84.67	86.7	-2.65	107.05	255.76	77.89	269.13	169.52	178.07	180.74	1.001	0.587	1.002	1.679	1.112
214	84.68	86.66	-2.68	106.08	257.53	78.0	269.08	168.86	178.13	179.18	0.999	0.59	1.022	1.718	1.122
215	86.5	86.69	-2.63	108.7	255.46	81.48	271.09	170.36	176.34	180.76	0.999	0.599	1.033	1.715	1.124
216	86.41	87.77	-1.98	107.13	256.75	82.45	270.05	169.99	177.88	180.1	0.999	0.599	1.056	1.794	1.138
217	86.5	87.79	-1.34	107.13	256.75	82.69	270.9	169.92	176.99	179.46	0.999	0.586	1.045	1.796	1.14
218	86.39	88.84	-1.32	109.59	255.17	83.43	270.89	168.44	177.02	179.39	1.0	0.56	1.024	1.78	1.127
219	84.69	88.87	-1.32	109.59	255.24	80.08	270.02	168.41	178.61	179.48	1.0	0.56	1.024	1.781	1.117
220	86.49	88.89	-1.31	109.61	253.94	83.38	271.0	168.94	177.87	179.53	1.001	0.56	1.024	1.778	1.117
221	84.83	88.9	-1.32	109.61	253.93	83.38	267.84	168.9	177.89	179.56	0.999	0.565	1.034	1.804	1.138
222	84.82	89.89	-1.31	109.64	255.89	80.95	270.97	165.85	177.93	181.23	1.001	0.573	1.036	1.7	1.116
223	84.81	88.9	-1.33	109.66	253.93	84.28	267.88	165.78	177.84	181.25	0.999	0.611	1.08	1.716	1.138
224	84.6	88.87	-1.33	110.82	253.87	80.86	269.92	166.91	178.75	181.24	0.998	0.624	1.091	1.714	1.138
225	86.24	88.86	-1.94	110.85	255.19	80.51	272.46	166.41	179.66	181.83	1.001	0.62	1.093	1.678	1.126
226	84.62	87.85	-2.03	108.34	256.35	79.87	269.06	165.95	178.17	180.29	0.999	0.628	1.103	1.705	1.147
227	84.8	88.86	-2.69	110.94	256.3	78.18	268.24	169.17	179.0	180.98	0.999	0.628	1.081	1.707	1.157
228	82.9	88.87	-3.98	111.42	258.6	73.44	267.3	170.12	179.12	182.26	1.001	0.631	1.081	1.709	1.144
229	79.79	88.88	-4.03	113.27	258.35	70.09	263.87	169.11	179.09	182.31	0.998	0.662	1.114	1.716	1.166
230	82.84	88.9	-4.72	115.81	257.61	75.75	263.76	170.94	178.27	182.92	1.001	0.667	1.129	1.719	1.192
231	81.17	88.88	-4.78	116.45	257.63	75.8	260.37	171.41	178.97	184.6	0.998	0.682	1.138	1.746	1.215
232	84.61	88.85	-4.21	117.57	259.29	79.25	264.71	171.33	177.31	182.37	0.999	0.689	1.131	1.785	1.245
233	84.67	87.83	-4.91	115.01	263.45	78.49	263.95	172.19	178.15	183.05	0.998	0.684	1.093	1.804	1.268
234	86.37	87.86	-4.92	114.45	264.81	78.45	268.2	171.75	176.49	183.03	0.998	0.684	1.081	1.816	1.267
235	84.69	86.78	-4.99	112.48	264.76	78.4	265.79	172.22	174.7	183.09	1.001	0.692	1.084	1.818	1.297
236	86.35	85.74	-4.25	108.55	266.23	78.38	269.11	172.25	174.69	180.67	1.002	0.675	1.061	1.788	1.274
237	84.45	83.71	-4.21	107.49	262.02	74.91	268.06	173.46	175.56	180.5	1.0	0.67	1.036	1.751	1.268
238	82.66	83.8	-3.49	110.8	259.47	74.88	265.39	174.18	173.62	177.81	1.001	0.674	1.04	1.71	1.28
239	84.52	86.79	-2.16	112.38	264.44	79.39	265.36	172.37	173.63	173.08	1.0	0.687	1.065	1.766	1.347
240	86.47	87.81	-1.45	113.46	266.47	79.48	268.29	174.31	175.56	170.67	0.999	0.688	1.067	1.767	1.372
241	86.45	84.72	-1.43	104.22	265.02	80.43	267.42	172.34	177.3	172.3	1.0	0.704	1.092	1.742	1.385
242	84.71	84.65	-0.74	107.9	259.34	79.62	264.05	174.61	177.21	171.37	1.0	0.687	1.064	1.701	1.377
243	86.43	87.8	-0.72	111.8	260.54	83.04	263.94	175.55	177.23	175.21	1.002	0.693	1.092	1.74	1.443
244	89.92	88.87	-0.71	111.86	261.15	83.03	269.9	176.09	178.21	177.11	0.999	0.698	1.124	1.732	1.482
245	89.92	88.87	-0.71	111.87	261.15	83.03	269.9	176.09	178.21	177.11	0.999	0.698	1.124	1.732	1.482
246	89.94	87.77	-0.02	111.63	257.19	82.17	269.89	178.47	178.21	176.32	1.001	0.691	1.148	1.703	1.469
247	88.26	90.0	0.02	109.41	260.41	82.29	266.52	178.4	177.32	178.08	1.002	0.689	1.172	1.689	1.493
248	89.98	88.93	1.35	110.41	256.78	82.54	269.98	178.4	177.16	176.82	1.0	0.676	1.156	1.642	1.509
249	88.26	88.92	1.4	107.16	258.56	86.07	270.0	179.36	174.67	176.83	1.0	0.681	1.172	1.708	1.569
250	88.23	86.86	1.42	106.41	260.9	86.1	269.09	179.54	175.59	176.77	1.0	0.679	1.173	1.727	1.581
251	89.9	85.78	1.42	106.78	263.52	82.87	268.1	179.44	177.51	178.47	1.002	0.661	1.161	1.701	1.555
252	88.16	85.77	2.09	106.93	263.51	86.31	266.21	179.45	181.21	176.08	0.998	0.646	1.144	1.655	1.559
253	86.37	85.76	1.44	109.5	261.29	87.37	268.71	178.6	182.99	178.5	1.0	0.618	1.109	1.614	1.545
254	86.28	84.69	2.07	113.0	261.52	88.19	268.06	177.77	184.67	177.89	0.998	0.61	1.071	1.58	1.524
255	86.24	85.72	2.04	112.56	259.35	88.32	268.08	177.66	184.63	177.95	1.0	0.605	1.061	1.566	1.51
256	88.05	85.71	2.06	112.57	259.35	87.59	264.41	179.32	184.68	177.93	0.998	0.609	1.071	1.605	1.535
257	86.21	85.63	2.06	114.13	259.35	87.59	267.31	179.32	186.36	177.93	0.998	0.609	1.071	1.605	1.535
258	86.25	86.7	2.69	110.42	259.36	88.36	268.95	177.47	183.76	177.31	1.001	0.605	1.038	1.577	1.51
259	86.11	86.72	2.06	111.75	260.66	89.46	268.12	176.68	185.54	177.94	1.001	0.606	1.038	1.576	1.499
260	86.04	86.68	2.08	111.11	262.85	89.53	269.13	176.81	183.66	177.91	1.0	0.619	1.061	1.614	1.557
261	86.1	86.64	3.38	112.43	262.86	90.1	269.42	175.75	184.55	176.61	0.999	0.633	1.035	1.575	1.515
262	88.04	87.75	2.76	111.1	261.84	89.14	266.28	177.85	182.78	177.21	0.999	0.622	1.023	1.559	1.526
263	85.97	88.83	2.77	109.76	261.86	90.4	270.3	176.91	182.7	177.19	1.001	0.629	1.036	1.592	1.559
264	87.94	88.84	3.43	108.48	261.87	91.01	266.35	174.99	183.71	176.52	1.002	0.642	1.035	1.584	1.56
265	85.95	88.88	3.42	107.15	263.37	90.12	270.61	177.08	183.68	174.84	1.001	0.642	1.024	1.586	1.56
266	86.08	88.92	3.42	105.79	264.69	90.12	271.23	177.09	181.81	174.83	1.002	0.631	1.012	1.588	1.56
267	85.96	88.93	4.02	106.62	262.69	90.91	271.5	176.42	181.83	174.16	1.0	0.633	0.998	1.566	1.54
268	85.96	88.93	3.43	105.69	266.09	90.96	271.5	176.25	181.86	174.74	1.002	0.642	1.012	1.589	1.561
269	86.12	88.94	3.4	106.55	262.75	90.04	272.14	178.2	180.89	174.72	0.999	0.633	0.997	1.578	1.54
270	88.02	89.99	3.39	104.07	262.74	90.03	268.13	178.22	180.98	174.74	0.999	0.622	0.986	1.564	1.54
271	86.11	89.99	3.39	104.06	262.72	90.05	271.24	178.23	183.73	174.75	0.999	0.621	0.997	1.564	1.54
272	86.1	90.0	3.39	104.04	264.11	90.06	271.24	178.22	183.73	174.81	0.999	0.61	0.986	1.564	1.54
273	88.03	89.98	3.39	104.04	262.73	90.04	267.24	178.21	182.81	174.81	0.999	0.61	0.986	1.564	1.54
274	88.04	89.97	3.4	104.04	262.73	89.97	267.25	178.36	182.79	174.82	0.999	0.61	0.986	1.564	1.54
275	88.09	89.97	3.4	104.04	262.72	89.99	268.19	178.33	181.86	174.75	0.999	0.61	0.986	1.575	1.54
276	88.03	88.93	3.44	104.36	264.74	90.88	268.15	176.42	180.96	174.78	1.002	0.618	1.0	1.587	1.562
277	86.12	88.93	3.4	106.51	262.73	90.88	272.12	176.43	180.93	174.76	0.999	0.609	0.986	1.565	1.54
278	86.13	88.93	3.43	104.35	264.72	90.9	272.1	176.39	180.94	174.77	1.002	0.618	1.0	1.587	1.562
279	85.98	88.89	3.41	104.37	263.34	91.22	271.21	176.21	181.8	174.84	1.001	0.619	1.012	1.59	1.56
280	88.01	89.97	2.72	104.41	261.07	90.13	266.35	175.85	182.71	175.51	1.001	0.618	1.023	1.606	1.559
281	87.97	88.89	2.07	106.14	263.15	90.38	266.25	175.81	181.8	176.18	0.998	0.612	1.034	1.624	1.573
282	88.04	89.99	2.08	103.93	262.91	90.16	267.19	174.56	180.78	177.88	1.0	0.621	1.048	1.633	1.596
283	89.95	88.89	0.71	104.85	259.07	85.65	267.2	175.37	179.67	179.25	0.999	0.609	1.048	1.633	1.594
284	88.05	90.0	0.72	106.6	261.28	89.57	267.24	175.2	180.66	179.25	1.002	0.616	1.063	1.656	1.617
285	88.03	90.0	0.73	106.62	261.53	89.63	268.15	175.12	178.81	179.23	1.001	0.617	1.039	1.655	1.618
286	87.98	88.87	0.75	107.91	259.01	89.77	268.21	175.06	178.87	179.23	0.999	0.622	1.049	1.695	1.659
287	87.94	88.87	1.42	110.12	256.86	90.51	268.18	174.29	178.85	178.59	1.001	0.629	1.027	1.665	1.631
288	87.99	88.86	0.76	108.48	259.0	89.67	268.21	175.14	178.9	179.25	0.999	0.635	1.049	1.683	1.647
289	88.11	89.95	0.74	110.62	259.25	88.35	268.19	176.09	178.99	179.26	1.001	0.631	1.027	1.667	1.618
290	89.91	88.9	0.74	110.16	257.08	83.98	268.24	176.64	177.92	179.26	0.999	0.623	1.013	1.655	1.582
291	88.12	89.98	0.72	110.21	259.52	83.91	270.79	176.77	179.7	177.64	0.999	0.624	1.024	1.657	1.558
292	88.17	89.99	0.72	109.78	259.78	86.46	268.3	177.39	177.83	179.24	0.999	0.634	1.037	1.681	1.569
293	86.43	89.95	0.72	109.74	259.79	86.41	271.75	177.48	177.92	179.25	0.999	0.645	1.049	1.679	1.557
294	84.69	88.88	0.7	110.86	257.46	86.23	275.2	177.86	178.03	179.29	0.999	0.643	1.036	1.617	1.497
295	84.67	88.88	0.7	107.59	259.55	87.08	276.09	175.47	176.27	179.24	1.002	0.664	1.063	1.639	1.506
296	84.68	87.76	0.71	107.95	256.81	90.58	272.65	175.13	176.4	179.26	1.001	0.691	1.101	1.679	1.555
297	88.2	88.89	0.72	108.03	259.0	86.97	270.03	175.18	174.68	179.28	1.001	0.694	1.101	1.691	1.53
298	88.16	89.98	0.71	110.17	259.51	87.04	269.12	174.56	175.43	179.3	1.002	0.692	1.101	1.704	1.506
299	88.17	89.98	0.71	110.17	259.25	87.04	269.13	174.56	175.43	179.29	1.002	0.692	1.101	1.704	1.518
300	89.94	89.99	0.71	109.74	259.54	83.71	269.14	174.24	176.22	179.29	1.002	0.702	1.113	1.716	1.505
301	89.99	88.94	0.05	107.25	259.56	82.18	269.0	175.75	176.38	179.97	0.998	0.662	1.057	1.584	1.358
302	88.24	89.97	0.01	107.4	261.2	82.12	265.49	176.03	177.44	181.7	0.999	0.699	1.125	1.75	1.457
303	88.15	88.91	0.0	110.75	261.1	78.64	267.97	175.87	177.43	181.72	1.001	0.694	1.127	1.733	1.418
304	89.91	89.94	-0.01	111.1	258.21	80.78	268.92	178.42	176.39	181.74	0.999	0.695	1.134	1.708	1.384
305	88.18	89.97	-0.02	111.04	258.2	79.99	265.35	179.75	177.38	181.77	1.002	0.704	1.151	1.731	1.391
306	86.34	88.92	-0.69	111.47	260.92	76.31	265.43	179.52	177.47	182.45	0.999	0.684	1.135	1.71	1.347
307	86.35	89.98	-0.04	109.31	260.5	77.26	265.23	176.7	178.32	180.15	0.999	0.682	1.097	1.656	1.28
308	86.32	89.96	-0.05	110.36	260.06	77.44	264.38	176.18	179.92	180.16	1.002	0.707	1.139	1.742	1.329
309	88.07	88.94	-0.05	109.98	257.91	78.03	267.96	174.49	179.99	180.17	0.999	0.699	1.123	1.706	1.286
310	88.05	89.97	-0.04	111.15	258.45	81.57	265.21	173.47	178.33	180.17	0.999	0.697	1.123	1.706	1.285
311	84.5	90.0	-0.04	111.1	258.42	78.18	261.52	173.77	179.2	180.15	1.0	0.697	1.112	1.718	1.275
312	82.89	89.96	-0.02	111.79	258.48	74.5	262.82	173.57	178.28	180.15	0.999	0.683	1.086	1.687	1.22
313	84.63	88.84	-0.02	115.02	258.54	74.14	266.33	173.92	178.29	180.15	1.002	0.677	1.086	1.671	1.185
314	84.68	88.87	-0.02	112.71	260.66	77.43	262.99	174.04	178.28	180.17	1.0	0.681	1.096	1.687	1.184
315	84.67	90.0	-0.02	109.92	260.66	76.39	262.97	176.2	178.31	180.21	1.002	0.678	1.1	1.711	1.201
316	84.67	88.88	-0.65	109.96	259.51	72.97	265.47	176.32	179.98	182.52	0.999	0.67	1.084	1.676	1.173
317	84.67	88.89	-0.02	107.6	261.64	76.36	262.09	176.39	179.98	180.2	0.999	0.682	1.122	1.728	1.213
318	84.69	89.99	-0.65	110.48	261.75	72.99	265.5	176.4	179.98	182.46	1.002	0.677	1.111	1.711	1.189
319	84.65	90.0	-0.66	110.46	261.98	73.16	266.35	176.15	178.28	182.47	0.999	0.682	1.134	1.74	1.213
320	82.94	90.0	-0.02	110.9	260.31	73.36	262.91	175.89	178.27	180.21	1.001	0.691	1.164	1.765	1.242
321	84.63	89.99	-0.02	110.39	259.35	74.36	266.31	173.41	177.36	181.92	0.999	0.682	1.159	1.74	1.225
322	84.7	88.88	-0.04	111.53	259.32	78.24	262.89	174.5	178.24	181.93	0.999	0.697	1.188	1.795	1.292
323	86.45	89.93	-0.04	111.08	257.17	82.62	262.98	170.5	178.24	181.91	0.999	0.709	1.2	1.795	1.305
324	88.06	89.97	-0.04	111.06	257.43	82.48	265.26	171.04	179.11	181.95	1.001	0.704	1.189	1.767	1.292
325	86.33	90.0	-0.04	111.06	258.4	79.09	265.25	172.94	178.21	181.91	1.001	0.705	1.189	1.731	1.304
326	86.44	89.98	-0.03	111.09	258.39	77.96	266.31	174.48	177.27	181.87	0.999	0.686	1.161	1.694	1.274
327	88.14	88.94	-0.03	109.94	258.16	77.76	269.73	175.4	177.23	181.89	1.001	0.695	1.165	1.721	1.305
328	84.71	88.9	-0.02	111.22	260.45	77.99	262.95	175.43	176.53	181.84	0.998	0.699	1.163	1.737	1.356
329	86.46	89.97	-0.02	109.78	258.52	78.33	265.46	175.23	178.2	181.88	0.999	0.683	1.111	1.682	1.348
330	88.2	89.98	0.01	109.79	258.44	81.77	265.55	175.55	176.4	181.79	1.002	0.693	1.127	1.725	1.392
331	88.25	89.96	0.04	109.42	256.81	81.81	265.54	175.83	177.41	181.72	1.002	0.693	1.126	1.698	1.416
332	88.23	88.86	0.03	107.85	261.11	78.65	268.95	175.57	176.44	181.73	1.001	0.693	1.126	1.665	1.429
333	89.99	89.95	0.05	109.75	258.48	82.14	269.01	175.77	175.57	183.52	0.999	0.656	1.072	1.623	1.388
334	88.25	88.9	0.7	108.5	259.23	78.71	268.96	176.54	176.45	181.11	1.002	0.664	1.099	1.66	1.433
335	89.99	89.93	0.73	107.22	256.1	82.96	268.99	176.22	175.67	181.07	0.999	0.672	1.11	1.677	1.47
336	89.99	88.88	0.72	108.01	259.75	82.95	268.97	176.49	175.7	181.1	0.999	0.672	1.11	1.667	1.471
337	89.97	86.74	0.72	108.04	264.79	82.32	269.0	177.15	175.68	181.11	0.999	0.658	1.11	1.664	1.507
338	89.96	88.87	1.35	108.49	260.56	83.22	269.0	176.48	175.56	180.47	1.0	0.643	1.084	1.609	1.472
339	88.25	88.87	1.38	108.48	258.91	82.56	272.46	178.22	176.36	180.43	1.002	0.638	1.101	1.632	1.518
340	89.94	88.88	1.39	110.53	256.46	82.67	269.03	178.33	176.46	180.4	0.999	0.632	1.098	1.645	1.568
341	88.18	88.87	1.4	108.9	258.27	86.08	268.12	178.34	178.25	178.69	1.002	0.642	1.102	1.657	1.604
342	89.9	88.86	0.74	108.53	258.46	82.62	270.01	178.8	175.45	181.01	0.999	0.623	1.074	1.619	1.57
343	86.47	87.79	0.75	108.97	262.14	85.92	273.46	179.05	175.3	180.97	1.002	0.632	1.089	1.654	1.605
344	88.18	87.75	0.75	109.85	262.5	82.66	273.46	178.92	175.2	180.95	0.999	0.623	1.061	1.619	1.582
345	86.42	88.86	0.74	109.82	260.24	85.98	273.5	179.2	175.12	179.28	0.999	0.634	1.073	1.62	1.594
346	86.41	89.98	0.74	107.22	260.25	86.0	273.51	179.18	175.11	179.28	0.999	0.635	1.061	1.597	1.594
347	86.42	89.99	0.73	108.46	261.53	85.98	273.51	179.18	174.16	179.24	0.999	0.647	1.061	1.611	1.593
348	86.44	90.0	0.72	108.0	261.78	85.96	272.58	179.17	175.96	179.2	1.002	0.643	1.051	1.56	1.567
349	86.3	88.89	0.71	107.98	259.3	86.11	271.94	179.09	176.76	179.17	0.999	0.647	1.049	1.585	1.606
350	86.33	87.77	0.7	106.52	259.3	86.07	271.88	178.95	176.8	177.6	1.002	0.654	1.051	1.558	1.578
351	86.33	87.77	0.7	106.53	259.3	86.08	271.92	178.95	176.67	177.58	1.002	0.655	1.051	1.546	1.579
352	86.3	87.76	0.71	106.53	259.29	86.12	271.94	179.1	176.75	177.57	1.0	0.659	1.061	1.572	1.606
353	88.14	87.75	0.69	108.71	257.09	86.06	268.18	179.91	176.73	177.53	1.0	0.645	1.036	1.526	1.556
354	88.14	87.74	0.69	108.71	257.1	82.62	271.83	180.05	176.84	177.51	0.999	0.645	1.025	1.529	1.545
355	86.36	87.73	0.7	108.69	257.08	85.94	270.94	180.17	178.64	177.44	0.999	0.645	1.024	1.543	1.556
356	86.37	87.73	0.71	108.69	257.08	85.94	270.94	180.17	177.68	177.43	0.999	0.634	1.013	1.534	1.556
357	86.47	87.76	0.71	108.7	257.1	85.95	271.6	180.15	177.8	177.42	1.0	0.634	1.024	1.548	1.557
358	88.19	88.84	0.72	109.14	259.3	82.63	271.6	180.04	177.8	177.48	1.002	0.643	1.038	1.571	1.579
359	88.19	88.83	0.73	107.93	259.29	86.11	268.13	180.02	177.86	177.47	0.999	0.634	1.036	1.612	1.617
360	86.45	88.84	0.72	107.91	259.3	86.1	271.66	180.03	177.8	177.5	0.999	0.623	1.024	1.612	1.607
361	88.22	88.86	0.72	107.92	259.32	82.74	271.61	179.78	177.8	177.5	1.002	0.619	1.014	1.585	1.579
362	88.21	88.86	0.72	107.91	259.33	82.75	271.61	179.78	177.81	177.5	1.002	0.607	1.003	1.585	1.579
363	88.16	88.86	0.72	107.91	259.33	83.61	271.61	178.92	177.74	177.49	1.002	0.605	1.002	1.585	1.579
364	88.16	88.86	0.72	107.89	259.32	83.61	271.6	178.91	177.75	177.49	1.002	0.605	1.002	1.571	1.578
365	88.2	88.86	0.71	107.86	259.32	82.76	272.5	179.76	175.88	177.5	1.002	0.605	1.002	1.57	1.579
366	88.18	88.86	0.71	107.85	259.32	86.19	268.17	179.76	176.73	177.49	0.999	0.597	0.999	1.595	1.617
367	89.96	88.86	0.71	107.83	259.32	82.73	268.13	179.77	176.77	177.5	1.002	0.593	0.978	1.568	1.59
368	88.18	88.85	0.7	107.81	259.32	86.05	268.14	179.88	176.77	177.51	1.002	0.592	0.978	1.568	1.59
369	88.17	88.88	0.71	106.62	259.3	82.62	271.84	180.0	176.74	177.51	1.002	0.592	0.977	1.568	1.579
370	88.16	88.88	0.71	105.35	259.3	82.63	271.85	179.98	176.74	177.51	1.002	0.59	0.977	1.568	1.578
371	88.16	88.87	0.71	105.33	259.3	82.62	271.85	179.99	176.74	177.54	1.002	0.59	0.976	1.568	1.578
372	88.15	87.79	0.7	105.31	256.84	83.47	271.85	178.19	176.75	179.17	1.002	0.579	0.953	1.568	1.578
373	88.17	88.87	0.71	104.89	259.34	83.56	271.88	178.08	176.71	179.18	0.999	0.583	0.962	1.595	1.606
374	88.16	87.79	0.72	102.76	260.47	83.56	271.89	178.09	176.8	179.18	1.001	0.591	0.976	1.618	1.629
375	88.15	87.79	0.72	102.73	260.46	83.57	271.9	178.11	176.72	179.18	1.001	0.579	0.963	1.618	1.629
376	88.15	87.79	0.72	101.06	260.47	86.93	268.19	178.21	176.74	179.17	1.001	0.554	0.938	1.618	1.63
377	88.14	88.88	0.72	99.75	261.53	86.94	268.2	178.21	176.75	179.18	1.002	0.542	0.926	1.63	1.63
378	88.14	88.88	0.72	99.73	261.53	86.95	268.19	178.21	176.83	179.18	1.002	0.529	0.914	1.63	1.63
379	88.15	88.88	0.72	101.83	259.34	83.59	271.9	178.1	176.79	179.2	0.999	0.522	0.9	1.607	1.606
380	88.16	89.97	0.72	100.77	261.54	83.58	271.9	178.09	176.78	179.2	1.001	0.517	0.901	1.63	1.63
381	88.16	89.99	0.72	99.4	261.56	86.93	268.2	178.21	176.73	179.22	1.002	0.517	0.901	1.63	1.63
382	88.16	90.0	0.71	98.06	261.58	86.93	268.2	178.21	176.81	179.23	1.002	0.515	0.901	1.633	1.63
383	88.15	90.0	0.71	98.04	261.57	86.09	268.21	180.0	176.73	179.25	1.002	0.505	0.889	1.633	1.629
384	88.16	89.99	0.72	97.97	261.58	82.63	271.92	180.12	176.69	179.25	1.001	0.503	0.889	1.633	1.629
385	88.16	88.89	0.71	100.18	261.83	86.1	268.21	180.0	176.72	179.28	0.999	0.496	0.876	1.609	1.605
386	88.22	88.88	0.71	100.44	261.83	82.74	272.55	179.88	175.93	179.29	0.999	0.497	0.876	1.607	1.606
387	88.15	89.98	0.71	98.25	261.58	83.6	272.54	179.05	175.95	179.28	1.001	0.503	0.9	1.63	1.629
388	88.16	89.98	0.7	100.46	259.39	87.29	269.04	179.06	175.96	177.48	1.001	0.503	0.9	1.642	1.642
389	88.16	89.99	0.06	99.31	261.67	87.32	269.05	179.04	175.96	179.88	0.999	0.508	0.909	1.67	1.658
390	89.95	90.0	0.06	99.31	261.67	83.64	268.16	179.16	177.81	179.89	0.999	0.496	0.897	1.671	1.659
391	89.98	89.99	0.73	99.32	261.65	83.72	268.14	178.93	177.8	179.22	0.999	0.508	0.898	1.666	1.66
392	90.0	89.99	0.73	99.31	261.57	83.69	268.14	179.08	177.79	179.23	1.001	0.514	0.911	1.706	1.697
393	88.2	89.98	0.71	99.29	261.56	83.6	271.83	179.19	177.8	179.23	0.999	0.508	0.897	1.668	1.66
394	89.99	89.98	0.71	99.29	261.56	83.69	267.21	178.97	179.72	179.24	0.999	0.508	0.897	1.668	1.66
395	88.1	89.98	0.7	101.77	259.35	84.52	270.91	178.19	179.73	179.24	0.999	0.497	0.876	1.616	1.608
396	88.11	89.98	0.71	101.76	259.36	88.13	267.22	178.4	179.74	177.53	1.001	0.491	0.877	1.652	1.643
397	89.96	89.98	0.71	100.21	259.34	85.42	266.31	177.41	181.63	177.51	1.001	0.491	0.876	1.652	1.643
398	88.06	89.98	1.4	98.26	261.54	89.04	267.2	177.48	179.75	176.87	0.999	0.495	0.885	1.666	1.66
399	89.97	89.97	1.38	99.5	262.89	85.34	266.25	177.47	181.69	176.88	1.002	0.48	0.864	1.637	1.632
400	89.95	88.88	0.72	99.04	260.79	86.3	266.25	176.55	181.72	179.19	0.999	0.473	0.851	1.625	1.608
401	89.96	88.89	0.71	99.06	262.23	86.35	266.23	176.37	181.72	177.47	0.999	0.473	0.851	1.623	1.608
402	87.91	89.97	1.4	101.79	262.31	91.21	266.29	175.47	181.66	176.78	1.002	0.478	0.851	1.656	1.645
403	87.91	89.97	1.41	101.79	262.31	91.21	266.29	175.47	181.67	176.78	1.001	0.478	0.851	1.657	1.645
404	89.95	89.97	0.7	101.78	262.33	87.26	265.38	175.48	183.55	175.69	0.999	0.449	0.827	1.623	1.608
405	87.93	89.96	0.7	100.45	263.79	91.09	265.3	175.7	183.64	175.62	0.999	0.461	0.827	1.621	1.609
406	89.97	88.9	0.01	99.7	263.66	87.21	266.19	175.51	181.79	176.44	0.999	0.451	0.815	1.609	1.597
407	87.89	88.92	0.01	99.39	265.27	88.15	270.22	174.61	181.71	176.43	0.999	0.451	0.827	1.607	1.597
408	87.9	88.92	-0.01	99.2	265.29	92.04	266.22	174.77	181.79	178.19	1.001	0.467	0.839	1.64	1.634
409	87.9	88.9	-0.01	99.37	265.3	92.06	265.39	174.76	183.58	176.54	1.001	0.467	0.851	1.64	1.634
410	88.02	88.88	-0.01	99.43	263.84	91.73	266.21	174.76	182.77	178.25	0.999	0.474	0.839	1.614	1.599
411	87.95	87.81	-0.67	97.11	265.24	92.9	266.21	173.71	182.76	180.62	0.999	0.474	0.85	1.614	1.599
412	89.99	87.78	-0.01	94.58	265.2	88.14	267.11	175.54	181.87	178.32	0.999	0.474	0.851	1.612	1.6
413	89.98	87.78	-0.0	94.58	265.19	88.15	267.12	175.53	181.87	178.31	0.999	0.474	0.851	1.612	1.6
414	90.0	87.78	0.0	94.56	263.73	88.14	268.05	175.53	180.93	178.31	0.999	0.474	0.851	1.612	1.6
415	88.1	87.74	-0.0	95.82	263.72	91.78	268.11	175.68	180.88	178.29	1.002	0.48	0.863	1.648	1.636
416	89.99	86.59	-0.65	95.63	259.91	88.09	269.02	175.67	179.97	178.88	1.002	0.47	0.854	1.597	1.584
417	89.99	86.52	-0.01	96.76	258.44	88.09	269.02	175.67	179.98	178.24	1.002	0.481	0.854	1.595	1.585
418	90.0	86.53	-0.01	96.76	258.44	84.65	273.0	175.64	179.95	178.24	1.001	0.481	0.854	1.609	1.586
419	90.0	86.6	-0.01	96.78	258.48	88.1	269.99	175.64	179.05	178.24	0.999	0.473	0.851	1.636	1.614
