# Supplementary material for: Evaluation of functional tests performance using a camera-based and machine learning approach
Source: PLoS One. 2023 Nov 3;18(11):e0288279. doi: 10.1371/journal.pone.0288279 (PMC10624324; doi:10.1371/journal.pone.0288279)
Supplement: S1 Data — This dataset includes all the extracted keypoints of movements and the associated features and statistics, which were used for the analyses presented in the main manuscript. (ZIP) [file pone.0288279.s001.zip › PLOS_data_28032023/selected_parameters_time_series/000012_PNJN_P_vybrane_body_vse.csv]

	hips	bothShoulders	spine	NeckRShoulderRElbow	NeckLShoulderLElbow	MidHipRHipRKnee	MidHipLHipLKnee	RHipRKneeRAnkle	LHipLKneeLAnkle	NoseNeckMidHip	Neck_MidHip	RWrist_MidHip	RWrist_LWrist	MidHipL_SmallToe	MidHipL_RSmallToe
0	88.2	89.99	-0.02	96.24	262.21	87.57	270.96	184.96	182.05	180.01	0.998	0.412	0.817	1.818	1.826
1	88.2	89.99	-0.02	96.24	262.21	87.57	270.96	184.96	182.05	180.01	0.998	0.412	0.817	1.818	1.826
2	88.19	89.99	-0.02	96.25	262.21	87.57	270.96	184.98	182.05	180.02	0.998	0.412	0.817	1.818	1.824
3	88.2	89.99	-0.03	96.25	262.22	87.56	270.95	184.98	182.05	180.02	0.998	0.424	0.829	1.818	1.824
4	86.47	89.98	-0.03	97.44	262.04	87.48	274.4	185.06	181.1	180.03	0.998	0.424	0.829	1.818	1.826
5	86.48	89.99	-0.03	96.27	260.83	87.47	274.39	185.05	181.1	180.03	0.998	0.424	0.829	1.818	1.826
6	88.21	89.98	-0.02	96.26	260.83	84.12	274.38	184.97	181.11	180.03	0.998	0.424	0.829	1.819	1.826
7	86.48	89.98	-0.03	96.26	260.83	87.46	274.38	185.07	181.11	180.03	0.998	0.424	0.829	1.819	1.825
8	88.21	89.98	-0.02	96.27	261.01	87.47	270.95	185.07	181.09	180.02	0.998	0.412	0.817	1.818	1.824
9	88.21	89.98	-0.02	97.44	260.81	84.03	274.37	185.08	182.03	180.02	1.001	0.405	0.81	1.788	1.795
10	88.21	89.98	-0.01	97.43	260.79	87.47	270.95	185.07	181.08	180.01	0.998	0.412	0.818	1.818	1.826
11	88.21	89.98	-0.01	97.44	260.8	84.04	274.4	185.07	182.03	180.0	1.001	0.405	0.809	1.788	1.795
12	88.21	89.97	-0.01	97.44	260.8	84.03	274.4	185.06	182.02	179.98	1.0	0.405	0.809	1.788	1.795
13	88.21	89.96	-0.0	97.45	260.6	87.48	270.96	185.07	182.01	179.97	0.998	0.412	0.817	1.818	1.826
14	88.21	89.96	0.01	97.47	260.81	87.48	270.96	185.07	182.02	179.97	0.998	0.415	0.819	1.82	1.826
15	86.48	89.96	0.0	97.47	260.82	87.49	274.41	185.07	182.04	179.97	0.998	0.415	0.819	1.82	1.826
16	86.46	89.95	-0.0	97.49	260.82	87.58	274.42	184.97	182.04	179.96	0.998	0.414	0.818	1.82	1.826
17	88.21	88.86	0.01	97.49	263.18	84.12	274.39	184.97	182.02	179.94	1.001	0.407	0.81	1.789	1.795
18	88.21	88.84	0.02	97.51	263.2	87.51	270.97	185.02	182.04	179.93	0.998	0.412	0.817	1.82	1.826
19	86.46	88.84	0.02	97.5	263.21	87.61	274.42	184.89	182.07	179.93	0.998	0.412	0.817	1.82	1.826
20	88.22	88.83	0.02	97.51	263.22	87.59	270.96	184.89	182.05	179.93	0.998	0.4	0.805	1.82	1.826
21	88.2	88.83	0.01	97.68	263.22	84.24	274.42	184.8	182.07	179.93	0.998	0.4	0.805	1.82	1.826
22	88.2	88.84	0.01	97.51	263.22	84.24	274.42	184.8	182.13	179.95	0.998	0.4	0.805	1.82	1.826
23	88.19	88.84	0.01	99.67	261.05	84.25	274.43	184.81	182.05	179.95	1.0	0.396	0.797	1.814	1.808
24	88.14	88.83	0.01	98.48	260.84	85.02	274.43	184.04	182.06	179.95	1.0	0.396	0.797	1.802	1.808
25	88.14	88.83	0.01	96.3	262.08	84.93	274.43	184.18	182.04	179.94	0.998	0.403	0.806	1.82	1.825
26	88.11	88.83	0.01	95.1	261.83	84.96	274.43	184.18	181.14	179.96	0.998	0.387	0.793	1.82	1.826
27	86.34	88.85	0.69	98.62	260.64	88.41	274.63	184.19	181.19	177.53	1.003	0.404	0.809	1.84	1.849
28	88.16	88.84	0.01	98.87	260.85	88.39	270.93	184.18	181.17	179.98	1.002	0.389	0.796	1.841	1.849
29	88.23	88.83	-0.0	97.31	260.87	88.29	271.72	184.27	180.33	180.01	1.002	0.389	0.808	1.853	1.849
30	89.99	88.86	-0.01	96.19	262.11	84.95	271.71	184.13	180.32	180.04	0.997	0.387	0.804	1.831	1.84
31	89.99	88.86	0.01	96.27	262.28	81.28	275.14	184.97	180.34	180.03	1.002	0.389	0.821	1.853	1.85
32	89.99	88.86	-0.01	96.27	262.44	81.51	275.13	184.07	180.37	180.05	1.002	0.388	0.821	1.853	1.85
33	89.99	88.87	-0.02	96.19	261.29	80.71	275.14	185.79	180.37	180.06	1.0	0.368	0.796	1.813	1.809
34	88.25	88.87	-0.01	96.17	261.29	84.11	275.14	185.87	180.39	180.06	1.0	0.371	0.809	1.812	1.809
35	89.97	88.9	-0.01	94.0	264.47	84.92	271.71	185.1	180.39	180.07	0.998	0.374	0.817	1.83	1.827
36	89.97	88.88	-0.01	93.97	263.53	84.83	271.72	185.18	180.35	180.07	1.001	0.368	0.809	1.8	1.796
37	89.97	88.88	-0.0	93.96	264.5	84.03	271.73	185.99	180.34	180.05	1.001	0.37	0.81	1.798	1.796
38	88.23	88.87	-0.01	93.98	264.35	84.03	275.16	185.98	180.37	180.07	1.001	0.368	0.796	1.8	1.797
39	88.24	88.87	-0.01	94.0	264.36	84.04	275.15	185.97	180.38	180.07	1.001	0.368	0.784	1.8	1.797
40	88.24	88.87	-0.01	94.01	264.36	84.04	275.15	185.97	180.37	180.08	1.001	0.368	0.772	1.8	1.797
41	89.96	88.86	-0.01	93.99	264.17	84.12	271.73	185.89	180.33	181.9	0.998	0.387	0.792	1.831	1.827
42	88.14	88.84	-0.01	93.9	263.2	84.14	274.64	185.9	181.12	181.96	0.998	0.387	0.792	1.831	1.827
43	88.12	88.84	-0.0	93.81	263.01	84.06	274.66	185.99	181.11	182.04	0.998	0.399	0.793	1.831	1.827
44	86.38	88.83	-0.0	93.89	263.04	87.4	274.63	186.06	181.14	182.14	0.998	0.411	0.805	1.819	1.827
45	88.16	88.83	-0.69	93.9	263.05	84.03	274.42	185.97	182.05	182.98	0.998	0.4	0.805	1.82	1.826
46	88.17	88.83	-0.69	93.92	263.27	84.81	274.42	184.31	181.12	185.12	0.998	0.4	0.805	1.822	1.826
47	88.21	88.85	-0.01	93.96	264.34	83.98	274.42	185.13	182.04	182.37	0.998	0.4	0.805	1.822	1.826
48	88.22	88.83	-0.01	93.89	263.23	83.97	274.41	185.13	181.1	182.38	0.998	0.412	0.817	1.822	1.826
49	88.2	88.83	-0.0	93.89	263.18	84.07	274.42	185.04	181.11	182.37	1.0	0.421	0.829	1.863	1.867
50	88.2	88.83	0.01	95.0	263.39	84.09	274.42	185.0	181.1	182.34	1.0	0.422	0.83	1.863	1.867
51	88.17	88.82	0.01	94.99	263.37	84.11	274.43	185.01	181.12	182.3	1.0	0.434	0.842	1.863	1.855
52	88.17	88.81	0.02	96.18	263.19	84.19	274.41	184.93	181.13	182.25	1.003	0.444	0.856	1.906	1.909
53	86.33	88.8	0.73	98.57	259.84	87.68	273.87	184.91	181.84	179.44	1.002	0.448	0.856	1.919	1.922
54	88.11	88.8	0.03	99.56	259.84	84.29	273.63	184.83	181.84	182.32	1.002	0.436	0.857	1.921	1.921
55	86.43	88.79	0.04	100.89	260.82	86.91	273.63	185.68	181.83	182.09	1.002	0.448	0.87	1.921	1.921
56	86.41	88.78	0.04	101.09	262.09	86.92	274.4	185.69	180.18	182.05	1.002	0.445	0.87	1.933	1.921
57	84.67	88.81	0.76	99.88	261.06	90.3	274.38	185.77	180.21	181.27	1.002	0.46	0.883	1.921	1.921
58	84.64	88.85	1.47	99.79	263.54	91.02	274.42	184.2	180.19	178.6	1.0	0.462	0.87	1.878	1.878
59	84.52	88.85	2.16	98.42	264.94	87.53	277.49	184.14	180.96	177.88	1.001	0.472	0.874	1.806	1.806
60	84.71	88.87	2.22	97.22	263.59	90.96	273.56	183.15	180.06	177.78	0.998	0.487	0.906	1.836	1.836
61	86.31	88.87	2.93	95.02	265.62	87.52	272.97	183.24	181.83	177.07	0.999	0.5	0.908	1.823	1.822
62	86.18	88.89	2.23	93.79	265.75	87.75	272.13	183.15	182.69	177.76	0.999	0.488	0.908	1.815	1.821
63	84.34	88.87	2.24	95.02	264.21	90.56	271.36	184.0	183.5	177.74	1.001	0.495	0.934	1.858	1.859
64	84.34	88.87	2.24	95.02	264.39	90.55	271.36	183.99	183.49	177.74	1.001	0.495	0.934	1.858	1.859
65	84.5	88.86	1.49	96.39	263.25	88.45	270.55	185.62	184.36	178.49	1.001	0.48	0.921	1.85	1.847
66	84.32	88.87	0.77	98.66	263.21	88.89	269.77	185.6	186.16	179.2	1.0	0.47	0.895	1.839	1.846
67	86.45	89.98	0.71	98.9	260.86	84.8	270.12	183.72	187.03	177.55	1.001	0.44	0.86	1.706	1.774
68	86.39	89.99	0.7	100.05	262.21	84.77	271.15	183.69	185.03	177.57	1.001	0.453	0.86	1.688	1.774
69	88.12	90.0	0.69	100.05	262.23	81.5	271.18	183.49	186.66	177.58	1.001	0.453	0.86	1.623	1.773
70	88.16	89.99	-0.0	100.03	262.53	81.54	270.98	182.49	186.83	178.27	1.0	0.44	0.848	1.586	1.773
71	86.45	89.98	-0.01	100.02	261.4	84.8	271.83	182.63	185.06	179.99	1.0	0.44	0.848	1.547	1.76
72	88.16	89.96	-0.01	100.01	261.41	81.39	271.8	182.74	185.59	179.99	0.998	0.432	0.835	1.461	1.722
73	86.49	89.95	-0.01	100.0	261.41	84.78	271.83	182.61	185.98	179.99	0.998	0.433	0.834	1.448	1.721
74	86.49	89.95	-0.01	100.01	261.41	84.78	271.85	182.61	186.14	179.99	0.998	0.433	0.834	1.448	1.721
75	88.14	88.86	-0.01	97.82	262.56	82.35	272.68	180.73	186.07	179.98	1.0	0.439	0.847	1.404	1.747
76	88.17	89.95	-0.01	100.2	262.55	84.76	269.28	182.78	187.73	179.97	1.0	0.441	0.834	1.377	1.759
77	88.15	88.83	-0.01	97.96	262.4	84.77	269.24	182.87	187.77	179.98	0.998	0.445	0.842	1.378	1.777
78	88.16	87.68	-0.02	97.7	259.96	81.36	272.64	182.91	189.15	180.0	1.0	0.441	0.833	1.336	1.747
79	86.37	87.65	-0.01	95.35	262.07	84.5	272.04	183.23	193.76	179.98	1.0	0.452	0.855	1.34	1.792
80	86.46	88.8	-0.71	95.56	264.51	84.67	272.64	182.16	188.65	180.7	1.003	0.449	0.868	1.321	1.819
81	88.14	88.84	-0.01	97.78	262.07	84.79	268.43	182.05	190.01	180.07	0.997	0.449	0.864	1.303	1.809
82	84.69	89.98	0.01	96.98	263.12	84.21	276.07	183.31	185.22	180.07	1.0	0.44	0.855	1.267	1.765
83	84.68	89.99	0.01	99.25	260.68	83.74	274.49	183.98	197.49	180.08	0.998	0.433	0.842	1.226	1.726
84	84.68	89.97	0.03	99.08	260.87	86.26	271.1	185.73	193.81	180.06	1.001	0.429	0.834	1.203	1.696
85	84.5	88.82	0.72	99.14	263.23	87.23	271.33	184.71	188.93	181.1	0.998	0.449	0.843	1.212	1.714
86	84.51	88.83	0.72	99.14	263.23	87.22	271.33	184.71	188.92	181.1	0.998	0.449	0.843	1.212	1.714
87	88.14	88.81	0.04	98.59	263.6	79.41	270.06	185.63	190.4	183.6	0.998	0.439	0.847	1.128	1.634
88	88.15	88.82	0.05	100.92	261.43	84.51	266.56	183.07	176.31	183.71	0.998	0.439	0.847	1.107	1.633
89	88.2	88.82	0.05	98.71	263.78	82.56	266.61	185.82	167.38	183.71	1.001	0.449	0.86	1.127	1.657
90	88.21	88.79	0.05	98.72	263.65	78.48	270.83	187.47	149.18	183.83	1.001	0.446	0.86	1.091	1.645
91	88.16	86.48	0.73	101.37	265.98	80.15	271.04	184.77	149.2	183.19	0.998	0.462	0.868	1.087	1.662
92	88.14	86.45	0.05	101.36	266.07	80.17	270.01	184.64	157.0	183.89	0.998	0.438	0.856	1.082	1.649
93	88.19	86.48	0.04	101.52	265.89	80.03	269.99	183.73	164.83	183.75	0.998	0.435	0.855	1.066	1.636
94	86.45	87.63	0.04	99.26	265.66	83.34	270.01	183.9	157.25	183.63	1.0	0.442	0.868	1.082	1.661
95	86.44	88.82	0.04	99.02	263.32	82.46	269.11	185.79	166.31	181.85	1.0	0.442	0.856	1.082	1.661
96	86.44	88.84	0.03	101.42	260.69	79.0	272.55	185.81	166.23	181.85	1.002	0.435	0.847	1.071	1.631
97	86.39	88.85	0.03	101.22	260.67	82.32	270.03	186.0	162.07	181.9	1.002	0.437	0.847	1.083	1.631
98	86.41	88.85	0.02	99.04	264.12	81.4	269.07	187.92	176.53	181.81	1.001	0.442	0.855	1.077	1.648
99	86.4	88.84	0.01	99.06	265.47	81.38	269.17	187.94	177.41	181.81	1.001	0.442	0.855	1.573	1.648
100	86.4	88.86	0.01	99.24	265.45	81.4	269.94	187.93	177.52	181.74	1.001	0.442	0.855	1.087	1.647
101	86.42	89.98	0.01	96.85	264.16	81.36	269.14	187.95	191.57	180.09	1.001	0.442	0.855	1.099	1.647
102	86.42	89.98	0.01	96.85	264.16	81.36	269.14	187.95	196.76	180.09	1.001	0.442	0.855	1.099	1.647
103	86.42	89.98	0.01	96.85	264.16	81.37	269.13	187.94	191.63	180.09	1.001	0.442	0.855	1.087	1.659
104	86.42	89.98	0.01	99.24	263.26	81.35	268.31	188.02	209.24	180.08	0.998	0.435	0.842	1.094	1.635
105	86.42	89.98	0.0	99.23	263.28	81.35	268.39	187.95	209.38	180.07	0.998	0.435	0.842	1.095	1.623
106	86.42	88.85	0.01	99.03	265.49	82.25	268.28	186.05	235.14	180.04	1.001	0.441	0.855	1.129	1.66
107	84.68	88.82	0.01	99.08	265.5	85.51	267.47	186.22	240.13	181.7	1.001	0.441	0.855	1.117	1.66
108	84.69	88.8	0.01	98.91	265.64	82.09	271.06	186.19	252.9	181.77	0.998	0.433	0.842	1.086	1.622
109	84.69	89.89	0.01	98.77	263.43	82.05	270.25	186.11	262.78	181.82	1.001	0.43	0.834	1.074	1.593
110	86.42	88.82	0.01	101.11	263.43	82.95	266.72	184.16	256.17	181.81	1.0	0.433	0.834	1.074	1.593
111	86.45	88.82	0.02	98.91	265.74	82.02	266.58	185.98	236.35	181.76	1.001	0.433	0.835	1.077	1.58
112	88.18	89.91	0.02	97.55	263.71	79.71	266.52	183.69	231.99	183.54	0.998	0.424	0.822	1.049	1.545
113	88.17	88.82	0.69	99.73	263.72	80.78	267.33	181.41	215.21	181.18	0.998	0.426	0.823	1.07	1.545
114	88.17	88.82	0.7	97.55	265.84	80.94	267.33	181.07	210.55	181.21	1.001	0.433	0.835	1.093	1.567
115	88.2	88.82	0.71	97.54	265.85	84.17	263.85	181.2	210.65	182.99	1.001	0.433	0.835	1.093	1.567
116	88.2	88.81	0.71	97.54	267.19	84.15	263.83	181.25	210.66	183.13	1.001	0.433	0.835	1.096	1.567
117	88.18	88.78	0.71	99.76	263.81	79.9	267.36	183.37	210.43	184.96	0.998	0.426	0.822	1.089	1.544
118	88.18	88.78	0.71	99.76	263.81	79.9	267.36	183.38	210.42	184.96	0.998	0.426	0.822	1.092	1.544
119	86.47	88.77	0.71	99.76	263.7	83.11	268.32	183.68	213.85	184.81	1.0	0.435	0.835	1.114	1.58
120	86.46	88.76	0.71	97.6	266.97	82.95	268.33	183.98	214.08	184.85	1.001	0.433	0.835	1.099	1.58
121	84.69	87.66	0.71	99.94	265.72	83.89	271.07	182.17	219.4	184.84	1.0	0.433	0.834	1.096	1.593
122	86.4	88.75	0.72	97.73	265.58	84.08	269.23	182.0	208.47	186.61	0.998	0.434	0.83	1.131	1.622
123	86.43	87.62	0.74	100.06	265.81	84.22	269.27	182.11	218.24	186.6	1.0	0.444	0.842	1.162	1.673
124	86.45	86.43	0.74	97.86	270.55	84.33	268.51	181.98	241.31	186.6	0.998	0.448	0.851	1.187	1.704
125	86.49	85.28	0.73	102.43	269.72	84.31	268.52	182.08	248.25	185.18	0.998	0.437	0.83	1.185	1.662
126	88.16	86.56	0.73	100.86	267.36	80.98	269.17	182.06	219.81	185.13	0.998	0.426	0.81	1.171	1.621
127	86.43	88.78	0.74	99.64	264.95	84.38	270.99	182.17	203.15	186.73	1.0	0.435	0.823	1.254	1.67
128	84.66	88.75	1.48	96.42	265.57	88.58	271.11	180.78	203.31	184.1	1.001	0.446	0.843	1.337	1.74
129	84.64	87.64	1.48	98.68	265.58	84.73	274.61	181.93	195.5	185.81	0.998	0.422	0.818	1.345	1.713
130	82.94	87.56	1.52	96.6	266.91	88.08	274.56	182.11	192.52	185.55	1.001	0.429	0.842	1.43	1.753
131	86.43	84.14	2.29	97.66	271.73	85.11	270.37	181.47	195.61	183.2	0.998	0.436	0.851	1.497	1.797
132	86.42	84.14	2.29	97.66	271.73	85.11	270.33	181.47	195.05	183.2	0.998	0.436	0.851	1.497	1.797
133	86.42	84.24	3.01	99.5	266.0	84.69	270.4	182.22	190.39	182.76	0.999	0.428	0.832	1.497	1.778
134	86.37	85.34	3.73	99.69	263.06	84.74	271.16	182.2	186.44	180.02	1.0	0.431	0.833	1.509	1.79
135	84.46	86.44	3.7	97.31	260.6	85.81	275.45	181.38	183.66	180.06	1.002	0.424	0.825	1.494	1.772
136	86.36	86.36	4.37	98.73	259.37	85.57	272.78	181.4	182.9	179.31	0.999	0.43	0.832	1.471	1.764
137	86.36	87.49	4.38	96.3	259.12	84.73	273.6	183.16	180.16	179.34	0.999	0.428	0.831	1.447	1.764
138	84.62	86.38	4.36	96.38	260.36	84.73	277.05	183.09	180.25	179.27	0.999	0.426	0.832	1.397	1.764
139	82.87	87.51	3.68	96.17	257.98	84.89	280.52	182.87	182.68	181.84	1.002	0.43	0.836	1.389	1.785
140	81.17	87.52	3.72	96.26	257.96	89.06	280.52	181.42	183.93	181.78	1.0	0.437	0.844	1.34	1.816
141	80.94	87.52	3.79	97.72	260.39	92.49	276.67	181.6	185.0	181.69	0.999	0.451	0.865	1.269	1.89
142	82.69	87.53	3.79	97.73	261.66	89.1	276.67	181.62	186.97	181.68	0.999	0.451	0.865	1.163	1.89
143	82.69	87.54	3.08	98.76	262.96	89.76	276.32	181.28	324.2	182.38	0.999	0.439	0.852	1.064	1.889
144	80.93	87.55	3.08	98.75	262.97	93.22	276.33	181.44	342.44	182.38	0.999	0.44	0.852	0.996	1.889
145	80.93	87.55	3.08	98.75	262.97	93.22	276.32	181.44	341.02	182.38	0.999	0.44	0.852	0.996	1.889
146	80.92	87.6	3.04	97.55	262.99	92.24	276.34	183.27	331.49	182.4	1.002	0.432	0.843	3.604	1.857
147	81.15	87.61	2.99	97.56	264.27	87.54	279.74	183.89	331.49	182.44	0.999	0.437	0.842	3.559	1.816
148	81.13	87.61	3.7	97.52	264.17	87.68	279.77	183.79	334.18	179.98	1.0	0.44	0.843	3.559	1.816
149	81.12	87.63	3.7	97.51	264.16	86.73	279.75	185.74	335.88	179.98	1.0	0.45	0.855	3.559	1.816
150	81.15	87.63	3.65	97.39	264.34	86.47	279.76	185.9	334.44	180.03	1.002	0.445	0.836	3.533	1.785
151	82.87	88.72	3.65	97.38	260.76	83.21	279.71	185.76	337.07	180.04	1.002	0.458	0.848	3.533	1.785
152	82.92	88.76	3.65	96.09	260.76	87.4	276.27	183.84	332.85	180.02	1.002	0.458	0.848	3.534	1.785
153	82.89	88.77	3.66	96.08	260.75	84.02	279.67	183.94	337.15	180.0	1.002	0.47	0.86	3.533	1.785
154	82.88	88.78	3.65	96.08	260.73	84.03	279.66	184.01	337.13	179.99	1.002	0.47	0.86	3.533	1.785
155	82.88	88.78	3.71	96.07	260.73	87.46	276.28	183.93	335.82	179.93	1.0	0.475	0.869	3.559	1.816
156	82.89	88.77	3.67	96.07	260.73	84.04	279.66	183.9	339.7	179.95	1.002	0.468	0.86	0.917	1.785
157	82.88	88.77	3.66	96.0	260.72	84.87	279.66	182.18	345.45	179.95	1.002	0.468	0.86	0.918	1.785
158	82.88	87.68	3.66	96.0	263.12	84.06	279.66	183.88	345.45	179.94	1.002	0.468	0.86	0.918	1.785
159	82.86	88.77	3.71	96.0	260.72	88.33	275.53	182.17	346.45	179.89	1.0	0.475	0.869	0.939	1.816
160	82.86	87.67	3.7	96.08	263.13	88.32	275.52	182.17	346.54	179.92	1.0	0.475	0.881	0.939	1.816
161	81.16	87.67	3.7	96.09	262.92	88.34	278.93	182.05	350.29	179.92	1.0	0.475	0.881	0.951	1.816
162	82.86	87.67	3.71	96.08	263.11	88.33	275.52	182.14	349.16	179.93	1.0	0.463	0.869	0.951	1.817
163	82.86	87.67	3.71	96.08	263.11	88.33	275.52	182.03	349.15	179.93	1.0	0.462	0.869	0.951	1.817
164	82.88	88.77	3.7	96.08	260.71	88.32	275.53	182.02	349.11	179.94	1.0	0.462	0.869	0.963	1.817
165	82.84	88.78	3.7	96.07	260.72	88.36	276.33	182.01	325.49	180.03	1.0	0.453	0.857	3.559	1.816
166	81.16	88.81	3.7	96.05	262.01	88.37	279.71	182.09	271.82	178.25	1.0	0.452	0.856	1.033	1.817
167	81.17	88.8	3.71	96.06	262.03	89.18	279.68	180.27	181.17	178.21	0.999	0.441	0.844	1.057	1.817
168	81.19	88.81	3.7	96.07	262.18	89.16	279.65	180.28	181.26	178.21	0.999	0.44	0.843	1.088	1.817
169	82.87	88.82	3.03	95.98	262.18	88.54	276.25	181.87	181.29	180.68	1.001	0.45	0.856	1.148	1.858
170	82.88	88.82	3.03	95.97	262.19	88.53	275.48	181.85	187.91	180.67	1.001	0.45	0.856	1.148	1.857
171	82.86	88.82	3.04	95.98	262.16	88.57	276.22	181.95	181.16	178.86	1.001	0.45	0.857	1.156	1.858
172	81.19	88.82	3.82	96.06	261.95	91.96	276.2	181.96	185.64	176.26	0.999	0.459	0.866	1.222	1.89
173	82.88	88.81	3.82	96.07	260.9	91.95	272.82	182.05	185.68	176.25	0.999	0.459	0.866	1.274	1.89
174	82.87	88.81	3.78	96.07	260.69	89.36	276.26	180.29	184.96	176.29	1.002	0.451	0.87	1.303	1.858
175	80.92	88.8	4.47	96.07	260.66	92.6	276.76	182.14	184.69	175.58	0.998	0.46	0.866	1.363	1.849
176	82.67	87.7	4.48	96.09	261.74	89.35	276.74	180.96	183.05	175.57	0.998	0.457	0.866	1.548	1.849
177	82.87	87.7	4.5	96.16	261.49	89.38	277.07	180.92	181.73	177.35	0.998	0.457	0.866	1.615	1.848
178	82.87	87.7	4.51	96.14	261.72	89.36	277.07	180.97	180.14	177.35	0.998	0.445	0.854	1.666	1.848
179	82.87	87.69	4.52	96.24	261.72	88.55	277.09	182.71	180.06	177.34	0.998	0.448	0.855	1.756	1.848
180	81.15	87.69	4.51	96.14	260.48	91.82	277.09	183.11	179.03	177.37	0.998	0.448	0.867	1.82	1.849
181	81.14	87.68	3.73	96.09	260.34	89.24	280.52	181.32	178.03	180.01	1.0	0.441	0.858	1.815	1.83
182	82.84	87.66	3.05	97.24	261.6	88.58	276.34	182.89	177.82	180.73	1.001	0.447	0.87	1.869	1.871
183	80.87	87.6	2.29	98.45	260.45	89.79	279.78	182.13	177.84	183.33	0.998	0.441	0.858	1.841	1.83
184	80.87	87.6	2.32	98.45	260.45	93.4	276.38	182.12	176.9	183.3	1.001	0.451	0.871	1.882	1.871
185	80.89	87.6	2.29	98.66	261.72	88.61	280.35	183.91	176.91	183.37	1.0	0.451	0.871	1.893	1.872
186	80.9	87.61	2.26	99.79	261.61	91.93	276.8	183.92	176.91	181.59	1.001	0.454	0.872	1.893	1.872
187	80.91	87.58	1.52	99.72	261.72	89.35	280.38	182.19	176.98	184.08	0.998	0.446	0.872	1.852	1.831
188	82.67	87.59	1.52	98.6	261.64	88.54	276.76	183.98	177.89	182.14	1.0	0.449	0.883	1.893	1.872
189	82.67	88.72	1.5	97.26	259.15	89.82	277.06	183.2	179.08	180.41	1.0	0.437	0.871	1.906	1.873
190	82.68	88.72	1.59	93.88	260.47	93.45	274.42	184.06	178.3	180.22	1.0	0.453	0.892	1.967	1.936
191	82.7	87.62	1.55	94.92	261.61	90.66	276.24	182.27	181.74	180.27	0.997	0.433	0.867	1.911	1.893
192	84.06	88.74	2.28	92.65	261.64	91.28	273.08	183.96	181.76	179.51	0.998	0.445	0.866	1.921	1.893
193	82.45	88.75	2.96	91.49	262.99	89.67	276.73	185.97	181.8	177.17	1.001	0.437	0.845	1.887	1.862
194	84.27	88.75	2.99	92.6	263.07	87.0	276.71	185.01	182.72	178.81	1.001	0.45	0.857	1.887	1.863
195	84.27	88.76	2.99	92.59	263.07	86.99	276.71	185.01	182.72	178.81	1.001	0.45	0.857	1.887	1.863
196	84.48	88.8	3.7	92.63	263.02	86.75	277.5	184.99	181.89	178.13	1.002	0.45	0.844	1.883	1.864
197	84.47	88.8	2.99	92.63	263.02	87.07	277.07	184.86	181.89	178.84	1.002	0.438	0.844	1.885	1.863
198	84.52	88.81	2.98	93.84	264.41	91.38	274.42	184.17	181.07	180.56	1.002	0.45	0.844	1.885	1.864
199	84.51	88.8	0.78	96.33	265.64	91.3	274.46	184.3	181.07	186.3	1.0	0.438	0.845	1.885	1.864
200	84.62	88.82	0.73	97.66	265.59	86.8	278.72	185.87	180.28	186.36	1.0	0.434	0.843	1.883	1.866
201	84.64	88.82	0.74	97.66	264.34	90.2	275.28	185.9	180.27	184.65	0.998	0.438	0.851	1.916	1.898
202	84.65	88.85	0.04	97.65	265.53	90.19	275.29	185.9	180.27	185.25	0.998	0.438	0.85	1.916	1.898
203	84.63	88.82	0.03	98.64	264.29	90.2	275.29	185.9	181.19	185.22	0.998	0.423	0.838	1.916	1.898
204	82.93	88.82	0.03	98.82	264.44	90.2	278.68	185.9	180.31	183.52	0.998	0.423	0.838	1.916	1.898
205	84.65	88.83	0.03	98.82	264.44	86.86	278.68	185.8	181.22	183.52	0.997	0.423	0.838	1.903	1.898
206	84.65	88.83	0.03	98.81	264.61	90.18	275.28	185.91	181.2	183.52	0.998	0.423	0.838	1.903	1.898
207	84.68	88.83	0.03	98.82	264.45	86.81	278.66	185.82	181.21	183.51	0.997	0.435	0.85	1.916	1.898
208	84.68	88.85	0.03	98.81	264.59	86.81	278.67	185.81	181.26	183.51	0.997	0.435	0.85	1.903	1.898
209	86.39	88.86	0.02	101.02	262.41	86.82	275.27	185.83	181.24	183.61	0.999	0.431	0.842	1.884	1.879
210	86.39	88.86	0.02	101.02	262.41	86.82	275.27	185.83	181.24	183.61	0.999	0.431	0.842	1.884	1.878
211	84.66	88.86	0.03	101.02	262.26	86.83	278.67	185.84	181.19	183.61	0.999	0.431	0.842	1.896	1.879
212	84.64	88.86	0.02	101.0	263.33	90.19	276.07	185.94	179.46	183.62	0.999	0.431	0.843	1.896	1.879
213	84.66	88.87	0.71	100.8	263.58	90.05	276.11	186.02	179.4	182.98	1.002	0.442	0.847	1.864	1.847
214	84.51	88.88	0.71	100.77	264.71	90.06	276.37	186.0	178.43	184.74	1.002	0.451	0.847	1.852	1.847
215	84.52	88.91	0.01	97.59	268.22	87.73	280.29	184.25	176.75	185.3	1.0	0.444	0.856	1.873	1.865
216	84.35	88.91	0.74	98.31	264.71	87.74	279.92	184.24	177.55	184.71	1.002	0.449	0.859	1.866	1.846
217	84.33	89.99	0.75	96.21	263.56	86.93	278.32	185.07	180.11	184.69	1.002	0.435	0.847	1.867	1.844
218	84.33	89.99	0.75	96.21	263.56	86.93	278.32	185.04	180.11	184.69	1.002	0.435	0.847	1.868	1.844
219	84.31	89.99	0.76	93.87	263.33	86.21	277.54	184.78	179.96	181.1	1.002	0.437	0.834	1.859	1.842
220	84.31	89.98	0.73	94.07	260.6	86.2	277.49	183.9	179.05	181.04	0.998	0.422	0.817	1.852	1.832
221	84.52	89.97	0.73	95.32	260.8	90.55	273.59	181.23	179.05	179.33	0.998	0.422	0.829	1.866	1.831
222	84.52	89.98	0.73	95.26	260.78	90.12	273.05	180.29	178.88	179.35	0.998	0.422	0.817	1.866	1.831
223	84.52	89.98	0.72	95.26	260.78	86.68	276.69	180.29	178.91	179.35	1.0	0.416	0.809	1.835	1.8
224	84.5	89.97	0.71	95.05	261.0	86.67	276.69	180.4	177.93	179.36	1.0	0.427	0.821	1.822	1.8
225	84.49	89.96	0.06	97.46	260.8	86.89	276.27	180.41	177.87	181.71	1.0	0.414	0.821	1.804	1.799
226	84.5	89.97	0.06	98.64	260.79	86.87	276.26	180.32	179.76	181.71	1.0	0.415	0.821	1.796	1.798
227	86.4	89.95	0.74	98.89	260.8	85.76	272.78	181.05	180.8	179.36	1.0	0.415	0.822	1.718	1.786
228	86.39	89.95	0.74	98.9	259.61	85.87	272.78	180.84	180.8	179.36	1.0	0.415	0.822	1.718	1.786
229	86.41	89.95	0.75	98.71	260.77	85.74	272.76	180.96	181.98	179.36	1.001	0.427	0.834	1.638	1.786
230	86.4	89.96	0.75	98.92	260.77	86.65	272.73	179.04	182.29	179.37	0.998	0.433	0.843	1.588	1.816
231	84.67	88.87	0.75	101.48	260.59	89.98	272.76	179.42	183.18	181.1	1.0	0.441	0.856	1.472	1.858
232	84.67	88.86	0.75	101.46	260.81	85.73	276.17	181.36	184.26	181.12	1.0	0.441	0.856	1.367	1.858
233	84.67	88.86	0.76	101.46	261.86	89.86	272.7	180.04	170.83	182.86	1.002	0.454	0.87	1.322	1.9
234	84.66	88.85	0.77	101.45	261.86	89.98	271.91	179.81	170.2	182.86	1.002	0.454	0.87	1.28	1.901
235	84.5	88.85	0.75	101.43	261.87	85.83	275.82	181.27	152.13	182.88	1.0	0.444	0.857	1.159	1.859
236	84.66	88.82	0.07	101.22	261.91	85.03	274.6	181.94	163.89	185.51	0.999	0.432	0.856	1.09	1.858
237	84.63	88.82	0.08	99.95	261.97	88.37	270.46	182.17	346.46	185.51	1.0	0.432	0.856	1.015	1.857
238	82.91	88.82	0.77	99.87	261.97	88.38	274.71	182.16	342.22	184.93	1.0	0.435	0.857	0.978	1.858
239	82.89	88.82	0.77	99.88	263.28	88.51	273.91	182.06	336.63	184.93	1.0	0.435	0.857	3.604	1.858
240	82.9	88.82	0.79	99.88	263.29	88.52	274.68	182.05	332.64	184.91	1.0	0.435	0.856	3.605	1.858
241	84.63	88.82	0.78	99.85	263.27	85.02	274.67	182.09	330.95	184.9	1.002	0.428	0.848	3.578	1.825
242	84.61	88.82	0.78	99.7	263.27	85.16	274.69	181.87	330.93	184.88	1.002	0.43	0.848	3.578	1.825
243	82.92	88.85	0.8	96.36	265.45	88.44	275.47	182.0	333.25	184.7	1.001	0.435	0.845	3.614	1.845
244	84.63	88.85	0.79	96.36	265.46	85.0	275.44	182.0	333.31	184.71	0.998	0.426	0.832	3.569	1.803
245	82.92	88.84	0.8	96.36	265.48	88.31	275.48	182.33	336.75	184.7	1.001	0.435	0.845	0.941	1.844
246	84.63	88.83	1.49	97.47	266.68	85.0	275.44	182.12	333.13	184.02	0.998	0.428	0.833	0.927	1.804
247	82.93	88.8	1.52	97.47	265.66	88.44	275.46	182.08	337.1	183.98	1.001	0.438	0.846	0.954	1.844
248	84.64	88.79	1.51	97.32	265.66	85.79	275.48	180.41	337.24	184.15	0.998	0.44	0.844	0.939	1.804
249	84.67	88.76	2.22	98.49	262.06	85.55	275.45	181.57	340.55	181.58	1.001	0.433	0.836	0.918	1.773
250	86.39	87.63	2.24	98.65	264.44	85.67	272.02	181.45	326.49	181.58	0.999	0.44	0.845	3.579	1.791
251	86.39	87.66	2.21	96.1	264.78	85.66	271.99	181.34	326.61	183.82	1.001	0.436	0.836	3.553	1.76
252	88.1	86.51	2.2	98.37	264.81	82.26	271.93	180.53	338.34	183.85	1.001	0.433	0.835	3.562	1.748
253	86.43	85.38	2.99	98.67	267.0	85.63	271.19	180.41	331.55	181.01	1.001	0.446	0.856	3.654	1.792
254	86.41	86.47	3.02	97.58	265.75	85.66	271.97	180.26	326.87	182.47	0.999	0.448	0.864	3.702	1.797
255	82.94	88.77	2.99	95.17	264.21	89.24	275.41	179.6	335.03	182.47	1.002	0.443	0.855	0.99	1.753
256	84.48	88.82	2.9	96.0	262.21	85.66	275.11	179.82	345.77	182.75	1.001	0.435	0.835	0.966	1.695
257	86.28	88.82	2.89	96.01	262.53	82.27	274.57	179.5	352.68	180.88	0.999	0.415	0.822	0.956	1.645
258	88.07	87.66	2.9	96.08	263.88	82.16	270.31	179.73	346.18	181.15	0.999	0.426	0.823	3.58	1.62
259	86.34	86.46	2.97	96.18	266.06	85.73	271.13	179.58	353.46	180.94	0.999	0.44	0.842	0.992	1.673
260	86.41	86.51	3.73	94.89	266.93	85.42	271.14	178.54	349.87	178.25	1.002	0.444	0.842	0.995	1.673
261	86.28	87.71	3.72	94.85	264.33	85.52	269.85	178.25	345.49	178.23	1.002	0.444	0.842	0.995	1.673
262	84.66	88.78	3.68	92.59	263.09	85.53	273.01	177.88	337.86	178.25	1.0	0.449	0.83	0.98	1.621
263	84.48	88.78	2.94	94.77	260.91	85.75	272.35	177.65	348.06	179.0	1.002	0.448	0.835	0.986	1.592
264	86.3	88.77	3.64	92.6	263.26	85.49	268.1	177.45	328.84	178.29	0.998	0.47	0.856	0.977	1.572
265	86.28	87.65	3.6	94.92	263.35	82.12	270.4	177.49	313.66	178.31	1.0	0.451	0.848	0.972	1.544
266	84.5	87.68	3.65	93.7	263.53	85.6	269.13	177.81	323.37	178.36	1.002	0.464	0.861	0.998	1.579
267	86.26	87.57	4.3	95.99	259.94	82.01	269.15	177.55	178.42	177.74	1.0	0.466	0.86	1.487	1.544
268	86.36	87.55	4.37	93.83	262.35	82.02	269.5	177.55	176.02	179.45	0.998	0.471	0.87	1.494	1.56
269	86.25	86.39	4.39	96.14	262.14	82.87	269.89	176.74	331.55	179.46	0.998	0.471	0.87	0.978	1.559
270	86.29	85.23	4.39	98.46	262.35	85.61	266.6	178.44	350.94	179.59	0.999	0.473	0.882	0.965	1.559
271	84.7	85.2	5.08	98.49	261.21	85.26	270.81	178.79	358.42	178.92	0.999	0.461	0.857	0.966	1.559
272	86.4	84.07	5.08	100.72	261.22	85.34	267.34	178.53	344.43	179.07	0.999	0.461	0.856	0.953	1.559
273	88.13	82.95	5.08	100.71	263.69	81.09	267.2	180.57	344.47	179.09	0.999	0.446	0.844	0.942	1.547
274	86.44	82.94	5.14	98.42	266.23	84.32	267.21	180.74	341.31	178.87	1.002	0.455	0.856	0.951	1.57
275	86.43	82.94	5.14	98.42	266.23	84.32	267.22	180.75	341.31	178.88	1.002	0.455	0.856	0.951	1.569
276	88.13	84.02	5.14	96.1	266.14	80.9	267.16	180.81	341.54	178.83	1.002	0.452	0.856	0.951	1.557
277	88.12	82.94	5.2	96.04	268.39	80.04	267.18	182.8	340.06	178.66	0.999	0.46	0.865	0.961	1.573
278	84.68	84.18	5.19	93.73	269.16	83.38	271.34	182.92	342.45	176.84	0.999	0.46	0.865	0.949	1.56
279	84.67	84.19	5.19	93.7	269.17	84.25	271.38	180.89	343.78	176.85	0.999	0.46	0.852	0.949	1.56
280	84.5	84.09	5.11	94.93	269.18	84.25	271.78	180.7	342.41	176.93	1.002	0.455	0.844	0.939	1.531
281	86.29	84.08	3.79	94.82	269.57	84.58	268.73	180.55	345.24	179.94	1.002	0.454	0.844	0.97	1.567
282	86.28	84.09	3.78	94.82	269.56	83.72	269.62	182.62	344.54	179.96	1.002	0.454	0.844	0.97	1.567
283	84.54	84.09	3.78	94.83	269.57	84.59	273.83	180.58	345.75	179.98	1.002	0.45	0.843	0.97	1.568
284	86.3	84.1	3.76	97.12	267.36	83.69	270.39	182.8	348.34	180.1	1.002	0.45	0.843	0.982	1.581
285	88.1	84.19	3.75	94.99	270.51	80.17	271.12	182.63	350.96	180.14	1.002	0.447	0.843	0.982	1.581
286	86.36	84.19	3.7	99.55	265.99	84.61	271.16	180.65	352.26	180.28	1.0	0.44	0.842	0.968	1.57
287	88.12	85.34	3.64	97.36	266.02	81.06	271.08	180.7	351.73	180.35	1.002	0.436	0.834	0.958	1.555
288	88.13	86.49	2.95	97.14	263.77	85.35	267.7	179.09	343.91	182.89	1.002	0.436	0.835	0.946	1.567
289	88.12	87.64	2.92	94.78	263.57	81.91	271.1	178.92	328.88	182.72	0.999	0.429	0.823	3.649	1.544
290	86.34	88.72	3.63	92.65	263.2	85.07	271.36	179.52	343.0	181.83	0.998	0.445	0.831	0.925	1.573
291	86.33	87.6	3.64	95.98	263.22	85.09	271.39	179.68	346.48	181.85	0.998	0.433	0.818	0.925	1.585
292	84.54	87.57	3.69	93.86	265.43	85.13	275.02	179.82	345.25	181.66	1.0	0.437	0.83	0.939	1.622
293	86.42	85.24	4.46	94.93	267.08	85.29	271.92	179.67	343.12	179.3	0.998	0.441	0.837	0.973	1.665
294	86.44	84.18	4.4	97.36	268.15	85.28	271.13	179.8	349.42	179.62	1.001	0.437	0.829	0.964	1.661
295	88.1	84.09	3.65	100.94	266.2	82.14	270.55	179.53	349.14	182.21	1.002	0.435	0.822	0.966	1.657
296	88.09	86.37	3.65	98.59	263.59	85.53	266.92	179.53	346.49	182.04	0.998	0.433	0.818	0.972	1.661
297	88.14	87.57	3.61	96.12	263.4	82.15	270.17	179.68	326.9	181.89	1.0	0.429	0.811	0.963	1.646
298	86.31	88.69	3.64	93.81	263.2	82.24	273.25	179.44	157.6	181.71	0.998	0.433	0.819	0.994	1.663
299	86.3	87.59	3.72	96.06	263.22	85.8	269.7	179.62	147.06	181.77	1.002	0.437	0.818	1.062	1.753
300	86.43	87.57	3.77	92.77	265.45	85.77	271.06	179.66	111.22	181.6	1.0	0.438	0.838	1.093	1.784
301	88.17	84.0	3.79	96.37	270.68	82.52	271.03	179.46	129.36	181.72	0.999	0.436	0.838	1.106	1.81
302	88.16	84.07	3.01	98.64	269.64	82.35	270.96	180.21	144.1	182.96	1.001	0.434	0.83	1.132	1.805
303	86.41	84.23	2.97	99.53	267.23	85.54	270.12	180.7	160.28	183.16	0.999	0.428	0.819	1.127	1.778
304	86.38	86.39	2.95	98.6	263.63	82.31	273.59	180.46	160.42	182.98	1.001	0.424	0.813	1.104	1.761
305	82.91	86.53	2.98	98.52	264.68	89.01	273.77	180.59	160.54	182.76	0.999	0.431	0.832	1.139	1.804
306	82.9	87.64	2.97	96.21	263.48	88.04	272.9	182.55	170.3	182.58	0.999	0.428	0.831	1.124	1.804
307	82.91	87.62	2.22	97.38	263.33	84.62	277.07	182.46	160.69	185.1	1.001	0.421	0.823	1.1	1.773
308	84.59	88.73	2.25	95.07	263.31	84.8	273.74	182.32	167.46	185.09	0.999	0.425	0.83	1.124	1.804
309	82.9	88.73	2.25	95.07	263.31	88.03	273.75	182.57	169.37	185.08	0.999	0.425	0.831	1.135	1.804
310	84.6	88.73	2.25	95.1	263.11	84.78	274.58	182.43	162.16	185.1	0.999	0.423	0.831	1.148	1.804
311	82.89	88.73	2.25	95.1	262.91	84.64	278.02	182.68	168.43	185.09	0.999	0.423	0.831	1.16	1.804
312	82.9	88.74	2.27	95.2	262.9	88.08	274.63	182.66	169.89	185.09	1.001	0.432	0.844	1.213	1.845
313	82.89	88.74	2.27	95.2	262.9	88.21	274.67	182.55	168.54	185.1	1.001	0.432	0.844	1.238	1.845
314	82.89	88.74	2.27	95.19	262.91	88.36	274.68	182.31	169.9	185.08	1.001	0.432	0.844	1.254	1.845
315	81.19	88.74	2.27	95.18	262.91	88.37	278.09	182.3	176.71	185.06	1.001	0.432	0.844	1.28	1.845
316	80.94	88.74	2.28	95.19	262.92	89.56	278.9	181.44	176.89	185.05	1.001	0.432	0.843	1.344	1.845
317	82.69	88.76	1.56	95.19	264.19	89.55	275.5	181.35	177.89	187.5	1.001	0.432	0.843	1.385	1.845
318	82.68	88.72	2.22	96.37	262.99	85.71	279.59	181.33	177.88	186.83	0.999	0.434	0.831	1.415	1.805
319	82.88	88.73	2.23	96.38	262.89	85.85	279.71	181.2	180.81	186.82	0.999	0.435	0.831	1.478	1.805
320	82.87	88.73	2.24	96.38	262.88	85.05	279.72	182.82	178.9	186.82	0.999	0.435	0.831	1.528	1.804
321	82.84	88.73	2.24	98.56	260.71	89.33	276.32	181.08	177.4	187.09	0.998	0.437	0.843	1.566	1.816
322	82.83	88.72	2.25	98.57	259.44	89.36	276.33	180.94	177.96	187.09	0.998	0.435	0.842	1.631	1.816
323	82.83	88.72	2.25	98.59	259.42	89.37	276.33	180.93	175.58	185.37	0.998	0.435	0.842	1.669	1.816
324	82.84	87.6	2.24	98.63	261.85	88.57	275.52	182.67	177.02	185.39	0.998	0.435	0.843	1.723	1.816
325	80.88	87.55	1.55	99.81	260.75	89.81	278.92	182.02	177.02	187.85	0.998	0.438	0.843	1.749	1.817
326	82.63	87.54	1.54	99.8	260.49	88.96	274.75	183.89	178.15	187.85	0.998	0.437	0.843	1.786	1.817
327	82.63	87.57	2.23	99.84	261.67	88.53	274.39	183.9	180.09	187.19	0.998	0.44	0.832	1.83	1.817
328	82.41	87.52	1.54	100.98	261.76	88.98	274.36	184.75	180.18	189.61	0.998	0.44	0.832	1.842	1.818
329	80.59	87.58	1.53	100.98	261.66	93.45	274.38	183.03	180.24	187.88	1.0	0.45	0.857	1.886	1.859
330	80.29	87.58	1.56	99.7	261.87	95.2	274.39	182.1	180.15	187.57	1.003	0.461	0.87	1.932	1.914
331	82.41	87.59	1.52	98.64	261.84	90.47	274.7	183.91	179.5	184.08	1.0	0.45	0.869	1.904	1.872
332	82.15	88.7	2.22	97.44	259.39	91.29	274.37	183.12	181.26	183.35	1.0	0.45	0.857	1.902	1.873
333	82.18	88.72	2.27	96.11	259.41	92.12	275.09	182.27	180.52	183.2	1.0	0.462	0.87	1.899	1.874
334	82.17	88.72	2.96	94.93	259.69	90.65	274.9	184.12	182.28	180.76	0.999	0.456	0.845	1.855	1.834
335	84.28	88.74	3.68	92.75	262.78	86.86	275.88	185.15	180.78	178.26	1.0	0.452	0.845	1.84	1.822
336	84.52	88.72	3.61	94.86	260.72	87.54	276.21	184.42	180.83	180.07	1.0	0.426	0.824	1.769	1.766
337	84.54	88.73	2.95	93.81	263.16	87.61	276.21	184.35	180.82	180.7	1.002	0.433	0.835	1.807	1.792
338	86.39	88.76	2.21	95.11	265.52	86.61	273.59	186.06	180.05	184.93	0.999	0.44	0.832	1.836	1.824
339	86.42	88.73	1.46	96.3	263.15	86.47	273.57	186.15	180.07	187.42	1.001	0.432	0.835	1.805	1.793
340	84.65	88.74	0.76	97.57	262.91	86.61	277.06	186.07	180.08	189.76	0.998	0.428	0.832	1.836	1.823
341	86.45	88.75	0.75	97.64	263.08	87.24	274.37	185.37	179.26	189.77	1.001	0.432	0.824	1.803	1.795
342	86.44	88.72	0.76	98.62	262.87	87.27	273.61	185.36	180.95	188.1	1.001	0.424	0.824	1.805	1.781
343	86.4	88.72	0.74	97.5	262.08	86.59	273.65	186.94	180.96	186.42	0.998	0.431	0.832	1.836	1.813
344	86.43	88.72	0.75	96.33	261.84	86.61	273.63	186.93	180.95	184.66	0.998	0.428	0.831	1.836	1.813
345	86.44	87.63	0.74	97.41	262.05	86.6	273.62	186.91	180.95	182.94	0.998	0.428	0.831	1.836	1.813
346	86.44	88.73	0.74	95.12	262.05	86.6	273.62	186.92	180.96	182.94	0.998	0.431	0.832	1.836	1.813
347	86.44	88.76	0.05	93.88	263.22	86.58	273.61	186.93	180.96	185.25	0.998	0.415	0.831	1.836	1.814
348	88.1	88.75	0.04	93.81	262.05	84.05	273.62	186.05	180.95	183.59	0.998	0.412	0.83	1.824	1.826
349	88.14	88.78	0.72	92.69	261.8	87.5	270.13	186.04	180.97	181.2	1.001	0.421	0.844	1.875	1.868
350	86.34	88.78	0.72	92.74	262.05	87.52	273.82	186.05	180.96	181.17	1.001	0.421	0.843	1.875	1.868
351	86.37	88.78	0.71	92.73	262.27	87.39	273.79	186.14	180.95	181.18	0.998	0.409	0.83	1.834	1.827
352	86.38	88.82	0.7	94.88	261.24	87.4	273.79	186.13	180.94	181.22	1.0	0.407	0.834	1.816	1.797
353	89.94	88.83	0.7	94.89	261.05	84.03	270.11	186.04	180.94	181.2	1.0	0.407	0.834	1.816	1.809
354	88.15	88.81	0.03	96.07	261.24	84.04	273.79	186.04	180.93	183.56	1.0	0.408	0.834	1.816	1.809
355	88.08	88.82	0.02	96.07	261.23	84.88	273.81	185.23	180.93	181.88	1.0	0.408	0.822	1.804	1.809
356	88.15	88.82	0.01	96.07	261.04	84.03	273.8	186.05	180.93	181.88	1.0	0.417	0.834	1.804	1.809
357	88.17	88.83	0.01	96.17	261.04	87.48	270.12	186.06	180.93	181.88	1.002	0.426	0.834	1.844	1.849
358	88.14	88.83	-0.0	96.17	261.05	87.47	270.14	186.08	180.95	181.88	1.002	0.426	0.834	1.844	1.849
359	88.17	88.83	0.0	96.18	261.06	87.45	270.11	186.07	180.94	181.88	1.002	0.427	0.834	1.856	1.849
360	88.16	88.83	-0.0	96.09	261.25	87.46	270.12	186.07	180.95	181.87	0.997	0.427	0.83	1.835	1.84
361	86.36	88.84	-0.7	96.17	261.07	87.67	273.6	186.07	180.94	182.58	1.002	0.427	0.834	1.858	1.848
362	86.35	88.84	-0.7	96.08	261.07	87.68	273.61	186.08	180.94	182.57	1.002	0.43	0.834	1.858	1.848
363	88.13	88.84	-0.01	96.17	261.08	87.48	270.14	186.06	180.93	181.87	1.002	0.441	0.834	1.856	1.849
364	88.14	88.85	-0.01	93.91	263.44	87.48	270.14	186.06	180.93	181.81	1.001	0.446	0.843	1.875	1.868
365	88.14	88.85	-0.01	93.9	263.44	84.01	273.82	186.06	180.93	181.81	0.998	0.436	0.83	1.834	1.827
366	88.15	88.86	-0.7	93.89	263.42	87.57	270.12	186.17	180.94	182.51	1.001	0.434	0.842	1.877	1.867
367	86.47	88.86	-0.7	96.06	261.42	86.55	273.6	186.97	180.93	182.55	1.002	0.426	0.833	1.858	1.836
368	88.19	88.86	-0.01	93.82	263.5	83.09	273.6	186.96	180.92	180.15	0.998	0.422	0.829	1.836	1.814
369	88.2	88.85	-0.01	93.85	262.25	83.09	274.38	186.94	179.24	180.15	0.998	0.422	0.829	1.836	1.814
370	88.2	88.85	-0.01	96.11	260.07	86.54	270.93	186.94	179.23	180.17	1.0	0.417	0.821	1.818	1.795
371	86.46	88.86	-0.01	97.22	259.84	86.55	274.39	186.93	179.24	181.85	1.0	0.417	0.821	1.818	1.795
372	88.21	88.86	-0.01	97.23	260.04	83.89	274.37	185.25	179.21	181.86	0.998	0.409	0.809	1.778	1.756
373	88.2	88.86	0.01	98.42	261.15	83.91	274.38	185.23	179.21	181.85	0.998	0.409	0.809	1.779	1.756
374	88.18	88.86	0.01	98.43	260.96	84.01	274.41	185.12	179.22	181.84	1.0	0.415	0.821	1.818	1.795
375	86.31	88.85	0.01	97.62	263.15	84.11	277.53	185.03	179.98	181.77	1.0	0.428	0.842	1.878	1.855
376	86.3	88.8	0.7	99.75	259.85	87.59	273.87	185.02	179.99	181.17	1.0	0.43	0.842	1.89	1.867
377	84.52	88.83	0.01	99.74	260.07	87.7	277.11	185.1	179.98	181.88	1.002	0.41	0.833	1.86	1.834
378	86.4	88.83	0.02	99.88	260.84	86.81	274.44	185.77	179.19	181.9	0.999	0.428	0.842	1.88	1.866
379	84.68	88.84	-0.01	101.25	262.07	86.8	277.81	185.8	179.22	183.66	0.999	0.428	0.842	1.88	1.866
380	84.51	88.86	-0.69	101.02	262.25	86.93	277.08	185.9	179.97	186.11	1.002	0.409	0.833	1.85	1.833
381	86.43	89.97	-0.01	98.64	264.68	86.66	273.59	184.97	179.97	185.53	1.0	0.402	0.809	1.81	1.793
382	84.33	88.88	-0.01	99.76	264.72	87.02	275.88	184.86	181.6	185.51	1.002	0.411	0.821	1.853	1.832
383	84.33	88.88	-0.01	99.76	264.72	87.01	275.87	184.87	181.6	185.51	1.002	0.411	0.821	1.853	1.832
384	86.16	89.98	0.01	96.1	263.72	87.15	271.41	183.82	182.4	183.68	0.999	0.403	0.816	1.887	1.862
385	86.08	89.98	1.48	93.83	263.5	87.89	271.61	182.11	181.51	180.39	1.0	0.428	0.816	1.887	1.875
386	84.32	89.97	0.02	94.99	261.2	87.09	273.55	180.95	182.93	181.78	1.002	0.424	0.833	1.863	1.828
387	84.51	88.9	0.71	96.21	263.47	86.66	275.04	180.3	178.61	179.37	0.998	0.432	0.829	1.852	1.806
388	84.5	88.9	0.02	97.46	263.33	86.88	274.6	180.32	178.51	180.04	0.998	0.42	0.83	1.84	1.817
389	86.41	89.99	0.03	97.44	260.76	85.94	271.1	180.89	178.49	180.02	0.998	0.431	0.842	1.837	1.817
390	84.67	89.97	0.03	98.62	260.78	85.82	274.59	181.16	178.52	180.02	0.998	0.431	0.843	1.84	1.817
391	84.67	89.97	0.04	99.82	260.79	85.82	275.42	181.03	177.59	181.7	0.998	0.433	0.843	1.83	1.817
392	84.68	89.97	0.71	100.05	259.59	85.78	275.39	181.06	177.54	179.36	0.998	0.431	0.843	1.817	1.804
393	84.68	90.0	0.72	98.89	259.56	89.23	272.73	180.91	175.46	179.38	1.0	0.439	0.856	1.781	1.844
394	86.41	89.99	0.72	98.89	260.55	85.79	272.71	180.88	176.23	179.39	0.998	0.431	0.843	1.723	1.804
395	86.42	89.99	0.73	99.07	260.56	86.47	272.71	179.3	176.84	179.38	0.998	0.431	0.843	1.632	1.803
396	86.3	89.98	0.72	98.71	260.58	86.48	272.13	179.31	178.63	181.07	0.998	0.445	0.855	1.594	1.803
397	86.39	89.98	0.05	98.69	261.85	85.81	271.96	179.98	178.0	181.77	0.998	0.435	0.855	1.534	1.803
398	84.7	89.98	0.05	98.65	262.07	85.65	275.4	180.26	179.05	181.77	1.0	0.431	0.847	1.453	1.773
399	84.67	89.96	0.06	97.51	262.26	85.68	275.42	180.35	178.04	181.77	1.0	0.431	0.847	1.384	1.773
400	84.67	89.96	0.75	98.44	262.15	89.1	272.0	180.45	173.49	181.19	1.003	0.44	0.86	1.329	1.813
401	84.66	89.94	0.74	98.45	262.32	85.71	275.37	180.55	164.93	181.21	1.0	0.431	0.835	1.211	1.773
402	86.39	89.94	0.75	98.6	262.33	85.71	271.9	180.42	155.56	183.02	1.0	0.433	0.835	1.182	1.773
403	86.39	88.87	0.77	97.44	267.01	85.7	271.88	180.4	166.03	184.85	0.998	0.437	0.844	1.107	1.791
404	86.41	88.82	1.45	97.45	265.97	82.42	274.48	180.14	183.05	182.35	1.001	0.433	0.835	1.002	1.76
405	88.14	87.73	1.46	98.44	266.08	85.91	267.66	179.79	327.25	182.46	1.001	0.445	0.846	3.553	1.76
406	88.14	88.8	1.46	96.26	266.15	82.84	271.86	179.2	326.65	184.62	1.001	0.443	0.846	3.562	1.748
407	86.45	86.62	2.2	97.47	269.44	86.03	271.83	179.53	326.59	181.78	0.999	0.449	0.854	3.598	1.765
408	88.14	87.64	2.24	95.27	268.36	86.12	268.44	179.29	326.68	183.41	1.001	0.456	0.868	3.654	1.792
409	88.09	86.46	2.22	98.93	268.51	86.11	267.69	179.29	327.53	183.62	1.001	0.459	0.855	3.654	1.792
410	86.28	87.59	2.27	95.4	266.94	86.96	271.14	177.82	327.63	181.45	1.001	0.442	0.855	3.666	1.765
411	82.72	87.6	2.96	97.52	263.21	90.41	274.57	178.02	327.65	180.69	0.999	0.433	0.842	3.62	1.726
412	84.48	88.8	2.93	93.9	263.12	86.74	273.77	177.98	328.45	180.68	1.002	0.426	0.821	3.604	1.695
413	84.53	89.9	2.91	93.75	260.71	86.59	273.65	178.1	328.51	180.71	1.0	0.422	0.81	3.56	1.657
414	84.7	88.82	3.59	92.58	263.39	85.55	272.86	178.8	329.33	178.23	1.001	0.426	0.811	3.57	1.645
415	86.31	88.78	3.6	94.82	260.13	85.41	268.14	178.92	330.92	178.26	1.0	0.426	0.81	3.57	1.645
416	88.06	87.63	3.59	94.91	262.74	82.15	267.28	178.65	339.96	178.36	1.0	0.426	0.81	0.932	1.632
417	86.31	86.42	3.65	97.33	263.75	85.41	266.58	178.74	343.89	178.4	1.002	0.436	0.822	0.934	1.656
418	86.28	85.25	3.76	94.99	267.25	85.46	265.85	178.58	342.97	178.18	1.002	0.444	0.843	3.737	1.686
419	84.48	85.37	4.51	93.7	267.89	88.9	265.86	178.4	333.11	177.38	1.001	0.454	0.865	3.776	1.703
420	82.67	86.51	4.48	93.66	264.28	93.59	266.35	177.77	345.44	177.46	0.998	0.464	0.866	3.729	1.664
421	84.62	87.61	5.12	91.48	264.18	86.24	269.77	177.45	332.39	176.83	1.002	0.467	0.858	3.718	1.622
422	84.63	87.58	5.13	93.67	260.7	85.51	269.78	179.01	332.39	176.84	1.002	0.455	0.857	3.719	1.622
423	84.65	87.57	5.09	93.68	260.7	85.45	269.69	178.9	332.47	176.89	0.999	0.449	0.846	3.673	1.586
424	84.68	87.55	5.1	93.73	260.46	85.39	269.68	178.75	341.07	176.81	1.0	0.446	0.846	0.904	1.573
425	84.66	87.54	5.1	93.71	260.46	85.39	269.8	178.75	348.96	176.85	0.999	0.449	0.847	0.909	1.573
426	86.39	86.49	5.04	95.99	261.79	82.0	269.81	178.77	351.3	176.91	1.002	0.43	0.826	0.9	1.545
427	86.39	86.43	5.03	97.33	262.0	80.41	269.92	182.65	347.62	177.0	1.001	0.43	0.826	0.89	1.545
428	86.42	86.37	4.41	97.31	262.11	82.76	266.32	184.71	346.52	179.35	0.999	0.437	0.834	0.91	1.56
429	86.41	85.24	4.38	98.45	261.18	81.87	267.16	186.92	346.78	179.5	0.998	0.437	0.833	0.93	1.56
430	88.14	85.35	4.32	99.57	262.65	77.65	267.11	188.89	344.67	177.77	1.0	0.429	0.823	0.921	1.532
431	88.14	85.25	3.66	100.87	262.64	77.84	267.17	188.62	344.73	180.28	1.002	0.436	0.835	0.942	1.555
432	86.47	85.35	2.98	98.42	266.12	81.01	267.24	188.81	342.88	182.67	0.999	0.44	0.843	0.967	1.571
433	86.45	86.48	2.26	97.44	268.4	81.02	267.98	188.81	345.0	185.23	1.001	0.459	0.868	0.982	1.595
434	88.14	86.5	1.53	96.51	271.89	81.01	264.56	188.82	345.2	187.5	0.998	0.464	0.864	0.988	1.611
435	88.16	87.59	1.5	97.74	269.64	80.97	265.31	188.88	347.61	185.88	0.998	0.464	0.851	0.988	1.611
436	88.11	87.66	0.76	97.75	270.84	80.94	264.57	188.91	348.28	188.31	0.998	0.476	0.864	0.988	1.611
437	88.12	88.79	0.72	97.61	268.46	76.72	268.92	190.88	347.45	186.64	1.0	0.482	0.855	0.966	1.582
438	88.12	87.66	0.71	98.93	269.63	77.56	268.93	188.88	347.4	186.65	1.0	0.482	0.842	0.954	1.582
439	88.13	88.8	0.71	98.77	267.36	81.8	265.26	186.82	347.52	186.87	1.0	0.482	0.842	0.953	1.594
440	86.39	88.84	0.01	100.79	266.28	82.69	269.71	184.74	350.0	187.44	1.0	0.47	0.847	0.918	1.555
441	88.12	89.96	0.01	98.6	266.28	79.31	269.69	184.85	349.99	187.44	1.0	0.47	0.847	0.918	1.555
442	88.18	88.81	0.69	98.62	267.39	79.31	270.26	184.87	350.7	184.83	1.001	0.47	0.859	0.906	1.555
443	88.16	89.94	0.7	98.6	263.93	78.49	271.01	186.86	349.92	184.81	0.998	0.451	0.834	0.893	1.532
444	86.47	88.83	0.71	97.5	266.13	82.54	271.03	185.15	346.98	184.68	1.001	0.445	0.846	3.712	1.568
445	86.44	89.92	0.71	97.37	263.92	79.0	274.46	185.51	347.69	186.4	0.998	0.424	0.821	0.893	1.545
446	88.17	88.81	0.7	99.73	262.69	80.15	271.82	183.11	341.01	186.64	0.998	0.424	0.821	0.893	1.557
447	86.43	88.8	0.72	97.7	264.56	80.02	275.34	183.44	333.8	186.42	1.001	0.414	0.821	3.691	1.593
448	88.18	88.77	0.72	97.82	264.67	80.87	271.86	181.67	335.19	186.66	1.001	0.426	0.833	0.917	1.606
449	88.19	87.58	0.72	99.97	265.03	81.9	271.08	179.8	338.85	186.86	1.0	0.418	0.821	0.941	1.645
450	88.19	87.58	0.72	99.97	265.03	81.9	271.08	179.79	338.83	186.86	1.0	0.418	0.821	0.941	1.645
451	88.19	87.66	0.74	99.79	265.05	85.33	268.47	179.93	339.28	186.57	1.001	0.42	0.821	0.941	1.67
452	88.2	87.69	0.73	99.73	265.04	81.09	271.79	181.85	336.45	186.4	0.998	0.41	0.809	3.578	1.646
453	86.44	86.4	1.5	96.62	269.48	84.97	270.24	181.45	328.11	185.68	1.001	0.429	0.842	3.674	1.766
454	86.43	86.4	0.79	96.61	269.76	84.84	270.26	181.72	328.11	188.04	1.001	0.429	0.842	3.674	1.766
455	86.47	85.35	1.5	99.92	267.3	85.61	269.47	180.24	328.63	187.84	0.998	0.425	0.829	3.599	1.765
456	88.15	85.36	2.19	102.22	265.01	81.43	269.43	182.06	328.59	185.32	0.999	0.412	0.809	3.51	1.722
457	86.44	87.62	2.22	97.55	264.68	84.81	269.4	182.06	328.45	185.07	1.002	0.418	0.821	3.553	1.76
458	88.09	87.66	2.21	97.4	264.64	82.08	269.33	181.65	327.44	185.12	0.999	0.41	0.809	0.885	1.734
459	86.29	87.68	2.22	97.39	264.46	85.85	267.76	181.2	329.08	185.14	1.002	0.419	0.822	0.97	1.773
460	84.49	88.73	2.91	95.07	263.13	84.7	272.38	183.18	166.84	184.21	1.002	0.426	0.821	1.027	1.773
461	82.69	88.72	2.92	97.37	262.02	88.15	273.33	183.28	163.95	184.4	1.002	0.428	0.821	1.132	1.786
462	82.68	87.62	3.65	97.28	261.9	88.19	272.45	183.26	173.85	181.89	1.002	0.428	0.822	1.213	1.786
463	82.64	87.6	3.71	97.4	261.68	88.39	273.44	183.05	168.89	181.83	1.0	0.433	0.83	1.3	1.817
464	81.15	87.6	3.73	96.25	260.64	88.43	278.0	182.93	172.76	181.81	1.0	0.433	0.83	1.444	1.818
465	82.86	87.59	3.73	96.25	260.63	88.42	274.6	182.91	173.91	181.81	1.0	0.433	0.83	1.518	1.817
466	82.86	87.59	3.73	96.25	260.63	88.43	274.6	182.92	174.21	181.81	1.0	0.433	0.83	1.518	1.817
467	82.63	86.45	3.74	96.19	261.92	89.71	274.61	182.09	175.84	181.81	1.0	0.436	0.831	1.556	1.817
468	82.66	86.44	3.02	97.4	262.88	89.66	273.71	182.03	178.26	184.3	0.999	0.433	0.842	1.644	1.817
469	80.9	86.43	3.7	97.41	261.94	89.24	277.85	182.13	178.65	183.65	1.0	0.445	0.842	1.707	1.818
470	80.91	86.36	3.03	98.73	261.89	91.81	272.71	183.9	182.53	186.06	1.002	0.454	0.856	1.794	1.859
471	80.91	86.44	2.96	98.62	262.91	88.38	276.3	183.93	182.77	186.16	0.999	0.447	0.843	1.817	1.818
472	82.66	86.46	2.25	99.94	264.1	88.24	272.6	184.21	183.0	186.91	0.999	0.447	0.843	1.843	1.818
473	82.41	87.57	2.26	100.0	261.65	89.81	272.64	183.07	182.98	186.89	1.001	0.459	0.856	1.897	1.859
474	82.42	87.53	1.55	100.99	260.79	89.0	272.64	184.81	182.99	187.83	1.0	0.451	0.857	1.897	1.86
475	82.16	87.58	1.55	99.84	261.86	90.34	272.71	184.0	182.94	186.03	1.0	0.448	0.857	1.91	1.86
476	82.41	87.59	2.25	99.67	261.84	89.86	273.47	183.97	182.18	183.48	1.001	0.463	0.87	1.907	1.86
477	82.18	88.68	1.55	97.33	258.47	91.19	272.69	183.13	183.87	182.27	1.0	0.463	0.87	1.907	1.861
478	82.43	88.71	2.97	97.31	259.66	90.62	274.34	184.03	182.28	180.82	0.999	0.477	0.869	1.86	1.821
479	82.18	88.71	2.98	97.32	259.66	91.86	274.3	183.35	182.34	180.81	0.999	0.477	0.882	1.86	1.821
480	84.34	88.7	3.68	92.76	261.66	90.29	271.34	185.25	181.6	178.25	1.0	0.475	0.882	1.845	1.809
481	84.53	88.7	4.41	93.93	262.97	91.13	272.77	184.4	179.95	177.48	1.001	0.475	0.882	1.843	1.81
482	86.3	88.71	3.73	92.7	261.89	86.82	272.73	186.0	179.96	178.17	1.0	0.453	0.858	1.843	1.811
483	86.4	88.71	3.69	93.81	263.14	86.6	273.53	186.0	179.18	179.97	1.0	0.44	0.832	1.841	1.812
484	84.68	88.75	2.24	95.01	263.34	86.59	276.24	186.01	180.78	185.03	0.999	0.44	0.845	1.841	1.812
485	84.68	88.72	1.5	96.42	261.88	86.49	276.27	186.12	180.77	185.87	0.998	0.428	0.833	1.843	1.812
486	86.41	88.72	1.46	97.63	261.64	84.03	277.03	185.11	180.01	185.94	0.998	0.436	0.843	1.839	1.814
487	86.43	88.71	0.76	100.78	259.92	87.41	273.6	185.19	180.02	186.74	1.0	0.426	0.824	1.82	1.795
488	86.43	88.72	0.75	98.45	259.65	87.31	273.58	185.32	180.02	183.09	1.0	0.423	0.823	1.82	1.795
489	86.31	88.72	0.76	95.09	261.81	87.66	273.6	186.08	180.02	181.21	1.0	0.425	0.832	1.882	1.854
490	86.34	88.75	0.75	92.66	261.83	87.43	273.78	186.12	180.04	181.12	1.0	0.408	0.818	1.88	1.856
491	86.33	88.75	0.74	94.83	259.69	88.49	274.37	185.3	179.24	181.16	1.002	0.38	0.796	1.861	1.837
492	86.33	88.75	0.74	94.83	259.69	88.5	274.38	185.3	179.24	181.16	1.002	0.38	0.796	1.86	1.837
493	86.32	88.79	0.74	91.5	262.97	88.51	273.59	185.32	180.94	179.38	1.001	0.387	0.818	1.879	1.856
494	88.15	88.79	0.73	92.59	264.4	88.15	270.08	185.39	180.97	181.1	0.998	0.374	0.805	1.836	1.816
495	86.37	88.82	0.73	92.61	263.22	89.25	274.37	184.52	180.13	181.09	1.001	0.368	0.809	1.805	1.786
496	88.14	88.83	0.74	93.79	264.27	86.52	275.19	183.62	179.34	181.08	1.001	0.38	0.809	1.804	1.787
497	88.14	88.84	0.0	95.02	265.69	85.7	274.38	185.33	181.06	181.86	1.001	0.38	0.809	1.804	1.788
498	88.21	88.85	-0.01	96.24	265.85	85.69	275.22	185.34	180.25	181.9	1.001	0.393	0.822	1.802	1.789
499	88.23	88.86	-0.75	97.3	267.03	85.65	275.2	185.36	180.21	182.65	1.001	0.393	0.822	1.802	1.789
500	88.18	88.86	-1.45	97.34	265.91	86.5	275.2	184.5	180.22	183.29	1.001	0.393	0.822	1.802	1.79
501	88.21	88.84	-0.76	98.68	264.51	86.59	276.05	184.42	179.45	180.84	0.998	0.412	0.83	1.843	1.822
502	86.38	88.86	-1.44	98.69	265.83	91.04	276.05	183.63	179.42	183.18	0.998	0.409	0.83	1.831	1.822
503	86.49	88.84	-0.74	99.82	264.47	90.87	276.04	183.6	180.35	182.47	0.998	0.421	0.83	1.829	1.824
504	88.21	88.84	-0.73	98.72	264.46	90.89	272.64	183.6	180.31	182.46	0.998	0.409	0.817	1.829	1.824
505	88.21	88.84	-0.74	98.72	264.46	90.89	272.64	183.6	180.31	182.46	0.998	0.409	0.817	1.829	1.824
506	88.21	88.83	-0.73	98.72	264.45	90.91	272.63	183.59	180.31	182.44	0.998	0.41	0.817	1.829	1.824
507	88.15	88.83	-0.72	98.72	264.45	88.28	276.05	182.8	180.32	182.43	1.001	0.406	0.81	1.799	1.793
508	88.16	88.84	-0.72	98.9	263.61	91.91	272.62	182.8	180.33	180.8	0.998	0.41	0.817	1.842	1.824
509	88.15	88.84	-0.72	98.74	263.61	88.28	276.05	182.76	180.37	182.47	0.998	0.41	0.817	1.842	1.824
510	88.14	88.84	-0.73	98.91	263.6	88.31	276.05	182.75	180.36	182.48	0.998	0.409	0.817	1.83	1.824
511	88.15	88.84	-0.03	98.91	263.6	87.46	276.28	184.5	180.4	181.78	0.998	0.419	0.816	1.828	1.826
512	88.16	88.84	-0.04	98.7	263.59	87.46	276.26	184.48	180.43	181.8	0.998	0.409	0.804	1.828	1.826
513	88.16	88.84	-0.04	98.7	263.59	87.45	276.25	184.52	180.44	181.82	0.998	0.409	0.803	1.828	1.826
514	88.16	88.85	-0.03	98.68	263.58	87.46	276.25	184.46	180.43	181.81	0.998	0.409	0.803	1.828	1.826
515	88.16	88.85	-0.03	98.68	263.57	90.93	272.58	184.46	180.44	181.81	1.001	0.418	0.803	1.868	1.867
516	88.18	88.85	-0.03	98.69	263.58	88.28	275.41	182.74	182.21	181.81	0.998	0.409	0.791	1.828	1.826
517	88.17	88.85	-0.03	98.69	263.58	88.28	275.41	182.74	182.14	181.81	0.998	0.409	0.791	1.828	1.826
518	88.17	88.85	-0.03	98.69	263.58	88.28	275.42	182.73	182.14	181.81	0.998	0.411	0.791	1.828	1.826
519	89.98	88.86	-0.03	98.68	263.58	87.44	271.76	184.46	182.11	181.8	0.998	0.412	0.791	1.828	1.826
520	89.99	88.85	-0.03	98.7	263.6	88.25	271.74	182.75	182.13	181.8	0.998	0.409	0.791	1.828	1.826
521	89.99	88.85	-0.03	98.7	263.61	88.25	271.74	182.76	182.11	181.81	1.001	0.414	0.782	1.809	1.795
522	90.0	88.85	-0.04	98.72	263.6	88.27	271.72	182.73	182.13	181.87	0.998	0.421	0.79	1.84	1.826
523	89.99	88.85	-0.04	98.74	263.61	88.26	271.72	182.73	182.13	181.82	0.998	0.424	0.803	1.84	1.826
524	88.2	88.85	-0.04	98.74	263.77	91.67	271.76	182.79	182.17	181.81	0.998	0.424	0.804	1.84	1.826
525	88.17	89.95	-0.04	98.92	261.42	88.29	275.42	182.77	182.18	180.14	1.001	0.417	0.796	1.809	1.795
526	88.17	89.97	-0.05	98.73	261.4	88.31	275.42	182.77	182.17	180.14	1.001	0.417	0.808	1.809	1.795
527	88.15	89.97	-0.72	98.71	261.4	88.31	275.23	182.78	182.18	180.81	1.001	0.406	0.809	1.811	1.793
528	86.5	89.98	-0.05	98.69	261.4	91.69	276.03	182.81	181.38	180.13	1.001	0.417	0.809	1.797	1.795
529	86.49	89.98	-0.05	98.68	261.4	91.66	276.04	182.81	181.39	180.13	1.001	0.417	0.809	1.797	1.795
530	86.49	89.98	-0.04	98.68	261.41	91.66	276.04	182.81	181.39	180.13	1.001	0.417	0.809	1.797	1.795
531	86.49	89.98	-0.04	98.68	261.41	91.67	276.05	182.8	181.38	180.13	1.001	0.417	0.809	1.797	1.795
532	86.48	89.98	-0.04	98.68	261.4	91.7	276.06	182.79	181.37	180.13	1.001	0.417	0.809	1.797	1.795
533	88.18	89.98	-0.04	98.68	261.4	88.32	276.05	182.76	181.38	180.13	1.001	0.417	0.809	1.797	1.795
534	86.38	89.99	-0.72	98.68	261.39	91.91	275.26	182.76	182.17	180.81	1.001	0.406	0.809	1.799	1.793
535	88.14	89.98	-0.72	98.68	261.4	88.34	275.24	182.75	182.19	180.81	1.001	0.406	0.809	1.799	1.793
536	88.13	89.99	-0.72	98.67	261.55	88.33	275.24	182.74	182.13	180.81	1.001	0.406	0.808	1.798	1.793
537	86.38	89.99	-0.72	98.66	261.57	91.92	275.24	182.76	182.14	182.47	1.001	0.406	0.796	1.799	1.793
538	88.14	89.99	-0.72	98.65	261.57	88.33	275.22	182.73	182.08	182.47	1.0	0.406	0.796	1.799	1.793
539	88.17	89.99	-0.72	98.64	261.59	91.91	271.81	182.74	182.04	182.47	1.001	0.406	0.796	1.811	1.793
