# Supplementary material for: Evaluation of functional tests performance using a camera-based and machine learning approach
Source: PLoS One. 2023 Nov 3;18(11):e0288279. doi: 10.1371/journal.pone.0288279 (PMC10624324; doi:10.1371/journal.pone.0288279)
Supplement: S1 Data — This dataset includes all the extracted keypoints of movements and the associated features and statistics, which were used for the analyses presented in the main manuscript. (ZIP) [file pone.0288279.s001.zip › PLOS_data_28032023/selected_parameters_time_series/000012_SDT_P_vybrane_body_vse.csv]

	hips	bothShoulders	spine	NeckRShoulderRElbow	NeckLShoulderLElbow	MidHipRHipRKnee	MidHipLHipLKnee	RHipRKneeRAnkle	LHipLKneeLAnkle	NoseNeckMidHip	Neck_MidHip	RWrist_MidHip	RWrist_LWrist	MidHipL_SmallToe	MidHipL_RSmallToe
0	89.99	89.99	-2.36	99.14	264.44	88.16	270.87	181.82	180.22	182.44	0.999	0.395	0.791	1.879	1.877
1	89.99	89.99	-2.36	99.14	264.44	88.16	270.87	181.82	180.22	182.44	0.999	0.395	0.791	1.879	1.877
2	89.98	89.99	-1.6	99.14	264.44	88.15	270.86	181.82	180.22	181.67	0.998	0.408	0.791	1.877	1.879
3	87.95	89.99	-1.62	99.15	264.44	88.22	266.66	181.77	180.22	181.7	1.001	0.417	0.804	1.921	1.924
4	87.95	90.0	-1.59	99.17	264.44	84.26	270.89	181.81	180.17	181.67	0.998	0.408	0.791	1.877	1.879
5	87.96	89.99	-1.62	98.99	264.45	88.19	266.69	181.81	180.17	181.69	1.001	0.417	0.804	1.92	1.924
6	89.99	89.99	-1.62	98.98	264.45	88.19	270.88	181.8	180.19	181.7	1.001	0.417	0.804	1.92	1.924
7	89.99	89.99	-1.62	98.98	265.67	88.19	270.88	181.81	180.2	181.72	1.001	0.417	0.804	1.92	1.924
8	90.0	89.99	-1.62	98.98	265.77	88.2	271.74	181.8	179.35	183.72	1.001	0.417	0.804	1.92	1.924
9	89.99	89.98	-1.61	98.98	265.78	88.21	271.75	181.81	179.34	183.73	1.001	0.417	0.804	1.92	1.924
10	89.98	89.98	-0.84	98.98	265.77	88.22	271.76	181.79	179.33	182.97	1.001	0.418	0.791	1.918	1.926
11	89.98	89.98	-0.83	98.98	265.78	88.23	271.79	181.78	179.31	182.97	1.001	0.418	0.804	1.918	1.926
12	89.98	89.97	-0.83	98.98	264.51	88.22	271.78	181.78	179.33	182.99	1.001	0.418	0.804	1.918	1.926
13	89.98	89.97	-0.83	98.98	264.51	88.2	271.78	181.8	179.33	183.0	1.001	0.418	0.804	1.918	1.926
14	89.98	89.97	-0.84	98.98	264.5	88.2	271.77	181.81	179.33	183.08	1.001	0.418	0.804	1.918	1.926
15	89.98	89.96	-1.61	98.98	264.64	88.21	271.78	181.78	179.33	183.86	1.001	0.404	0.804	1.92	1.924
16	89.98	89.96	-1.61	96.61	267.08	88.18	271.75	181.81	179.35	183.78	1.001	0.402	0.804	1.906	1.91
17	89.99	88.75	-1.61	99.18	265.67	88.17	270.91	181.82	180.19	185.8	1.001	0.414	0.817	1.906	1.91
18	90.0	88.76	-1.61	99.16	265.81	88.14	270.91	181.83	180.18	185.79	1.001	0.414	0.817	1.906	1.91
19	90.0	89.98	-1.62	96.59	267.03	88.13	270.92	181.84	180.18	185.78	1.001	0.414	0.817	1.906	1.91
20	89.99	89.98	-2.39	96.6	267.05	88.12	270.9	181.83	180.19	184.47	1.002	0.401	0.804	1.908	1.908
21	89.98	89.96	-2.39	96.61	265.88	87.25	270.88	182.69	180.19	184.43	1.002	0.401	0.804	1.908	1.908
22	89.99	89.96	-2.35	98.99	263.12	88.1	270.88	181.86	180.19	182.31	0.999	0.395	0.791	1.877	1.877
23	89.99	89.96	-1.61	99.19	263.09	87.28	270.89	182.67	180.16	179.44	0.998	0.395	0.791	1.877	1.877
24	88.01	89.95	-1.61	99.0	262.94	83.36	270.85	182.64	180.2	177.36	0.999	0.395	0.791	1.877	1.877
25	88.01	89.94	-1.6	99.2	261.61	83.32	270.87	182.68	180.17	177.32	0.998	0.395	0.791	1.877	1.877
26	89.98	88.67	-1.64	99.21	264.25	87.3	270.84	182.62	180.2	177.47	0.999	0.409	0.813	1.943	1.943
27	89.97	88.68	-1.63	98.2	265.56	87.3	270.85	182.6	180.18	177.44	0.999	0.409	0.799	1.943	1.943
28	89.99	87.46	-0.83	100.69	265.72	88.14	270.86	180.9	180.19	174.38	1.001	0.404	0.79	1.922	1.922
29	89.99	87.46	-0.83	100.52	265.88	87.33	270.86	182.6	180.19	174.37	1.001	0.404	0.79	1.922	1.922
30	89.99	87.45	-1.62	98.04	268.21	88.13	270.87	180.9	180.18	175.37	0.999	0.395	0.799	1.945	1.941
31	89.98	87.45	-0.82	101.72	265.72	88.17	270.86	180.86	180.17	174.31	1.001	0.404	0.79	1.922	1.922
32	89.97	87.45	-0.83	99.25	268.19	88.16	270.87	180.87	180.16	174.55	0.998	0.409	0.799	1.943	1.943
33	89.97	87.45	-0.82	101.93	265.71	88.16	270.87	180.87	180.16	174.3	1.001	0.404	0.79	1.922	1.922
34	89.98	87.46	-0.83	99.44	268.18	88.16	270.87	180.88	180.16	174.55	0.998	0.409	0.799	1.945	1.943
35	89.97	87.45	-0.81	101.93	265.55	88.14	270.88	180.92	180.12	174.28	1.001	0.404	0.804	1.922	1.922
36	89.98	88.68	-0.02	98.23	264.13	88.19	270.9	181.75	180.1	173.74	0.998	0.422	0.813	1.941	1.945
37	89.96	88.68	-0.81	98.22	264.1	87.32	270.87	182.61	180.14	174.53	0.998	0.409	0.813	1.943	1.944
38	88.04	88.69	-0.82	98.22	264.09	83.5	270.89	182.57	180.14	174.55	0.998	0.409	0.813	1.944	1.944
39	88.05	88.68	-1.6	98.04	264.2	83.5	270.9	182.58	180.15	177.35	0.998	0.411	0.813	1.944	1.944
40	89.98	88.66	-0.81	98.05	264.08	87.37	271.76	182.57	179.29	174.54	0.998	0.412	0.826	1.943	1.944
41	89.99	87.44	-0.03	98.06	266.71	87.39	271.76	182.57	179.29	173.75	0.998	0.425	0.827	1.942	1.945
42	90.0	87.44	-0.81	98.06	266.93	88.23	271.77	181.74	179.29	176.55	0.998	0.425	0.827	1.942	1.946
43	89.99	87.38	-0.81	101.73	264.35	88.26	271.72	181.72	179.33	176.43	0.998	0.428	0.827	1.957	1.959
44	89.99	87.38	-0.81	99.25	267.15	88.2	271.76	181.79	179.3	176.72	0.998	0.424	0.826	1.942	1.945
45	89.98	87.39	-0.8	99.24	267.16	88.26	271.77	181.74	179.31	176.71	0.998	0.409	0.813	1.941	1.945
46	89.97	88.63	-0.01	99.23	264.43	88.28	271.79	181.74	179.29	175.78	0.998	0.425	0.813	1.941	1.947
47	89.97	88.65	-0.0	99.21	264.6	88.28	271.8	181.73	179.29	175.78	0.998	0.425	0.813	1.941	1.947
48	89.98	88.64	-0.0	99.22	264.41	88.27	271.81	181.74	179.28	175.79	0.998	0.425	0.813	1.941	1.947
49	89.96	88.64	-0.79	99.23	264.21	88.27	271.79	181.75	179.3	176.58	0.998	0.412	0.813	1.943	1.945
50	89.96	88.64	-0.81	99.24	264.21	88.22	270.94	181.8	180.12	176.64	0.998	0.412	0.8	1.943	1.945
51	89.98	87.44	-1.61	98.05	266.96	88.18	270.92	181.82	180.13	179.43	0.998	0.411	0.813	1.945	1.943
52	89.99	88.67	-1.61	98.04	264.21	87.33	270.91	182.65	180.15	179.47	0.998	0.411	0.812	1.945	1.943
53	89.98	88.67	-1.6	98.04	264.21	88.19	270.92	181.8	180.14	179.46	0.998	0.411	0.812	1.945	1.943
54	89.98	88.68	-0.82	98.02	264.09	88.19	270.91	181.81	180.14	178.7	0.998	0.411	0.813	1.945	1.943
55	89.99	88.67	-0.03	98.02	264.29	88.17	270.89	181.81	180.14	177.94	0.998	0.424	0.812	1.943	1.945
56	90.0	87.44	-0.79	98.19	266.93	88.11	270.91	181.88	180.12	180.76	1.001	0.401	0.803	1.91	1.908
57	89.99	87.38	0.78	98.2	265.7	88.16	270.89	181.85	180.16	177.13	0.998	0.422	0.812	1.943	1.945
58	89.98	87.38	0.01	98.19	266.9	88.17	270.92	181.86	180.13	177.89	0.998	0.409	0.812	1.945	1.943
59	88.02	87.44	0.02	98.14	266.91	91.21	270.9	182.72	180.16	179.99	0.998	0.409	0.799	1.945	1.943
60	89.98	87.44	0.81	98.12	266.72	87.32	270.91	182.71	180.14	179.24	0.998	0.409	0.799	1.945	1.943
61	87.95	87.43	0.81	97.95	266.73	92.39	270.88	181.83	180.15	179.23	0.998	0.409	0.799	1.945	1.943
62	89.99	87.42	0.81	98.11	266.53	87.35	270.89	182.66	180.14	181.5	0.998	0.409	0.813	1.945	1.943
63	89.98	86.25	0.82	99.49	266.52	87.31	270.91	182.7	180.09	181.85	0.998	0.409	0.813	1.945	1.943
64	89.96	87.48	0.03	96.83	266.49	87.3	270.93	182.72	180.11	185.5	0.998	0.408	0.826	1.948	1.941
65	89.96	87.41	0.82	99.57	262.66	86.48	270.09	183.54	180.95	182.1	1.0	0.422	0.841	1.994	1.986
66	89.96	87.48	0.84	95.47	265.23	86.48	270.11	183.53	180.93	182.03	0.998	0.427	0.85	2.017	2.011
67	89.96	87.51	0.85	94.16	265.26	86.47	270.11	183.53	180.93	184.79	0.997	0.427	0.85	2.017	2.011
68	88.1	87.51	1.6	94.15	265.06	85.51	273.97	184.47	180.95	181.42	1.0	0.418	0.841	1.981	1.974
69	89.96	87.53	0.82	92.88	265.06	85.56	270.11	184.42	180.96	182.22	1.0	0.405	0.841	1.983	1.972
70	89.96	87.54	0.84	92.87	265.26	84.71	270.12	185.28	180.93	182.18	1.001	0.405	0.828	1.983	1.973
71	88.15	87.47	0.85	94.14	264.49	84.71	274.56	185.28	179.19	184.8	1.0	0.405	0.827	1.983	1.973
72	88.12	87.53	0.86	92.88	264.23	84.73	274.56	185.29	179.2	184.86	1.0	0.418	0.841	1.983	1.973
73	88.16	87.54	0.85	92.87	265.02	87.49	270.93	186.15	179.22	188.21	0.998	0.427	0.865	2.022	2.007
74	88.16	87.56	0.83	96.53	262.93	88.28	270.95	184.47	179.23	191.73	1.0	0.45	0.883	1.999	1.985
75	88.11	87.5	0.83	95.49	265.49	84.07	273.8	185.06	180.02	193.22	1.0	0.46	0.884	1.985	1.971
76	86.37	86.36	0.82	98.0	266.66	87.37	273.76	185.14	180.03	196.52	1.0	0.474	0.898	1.985	1.97
77	88.13	86.28	0.06	99.36	268.42	83.97	273.53	185.17	180.04	197.26	1.0	0.461	0.884	1.988	1.969
78	88.16	86.18	0.83	100.82	268.55	83.83	273.5	185.27	180.04	193.93	1.0	0.461	0.87	1.988	1.969
79	88.16	86.09	0.82	102.11	267.53	83.94	272.86	184.24	180.86	196.51	1.0	0.474	0.87	1.988	1.969
80	88.09	85.99	1.61	102.24	266.07	83.94	272.26	184.25	181.7	193.11	1.0	0.475	0.856	1.988	1.969
81	88.1	84.87	0.86	100.89	269.58	83.86	271.99	184.34	181.7	193.17	1.0	0.462	0.843	1.99	1.967
82	88.02	86.02	1.64	102.2	265.51	83.86	272.25	184.28	180.79	190.32	0.998	0.464	0.841	1.943	1.921
83	88.02	86.02	1.66	102.2	265.51	87.51	268.36	184.27	180.8	190.29	1.001	0.475	0.855	1.99	1.967
84	86.0	86.13	2.44	100.84	265.19	88.62	271.33	182.52	181.67	184.1	0.999	0.454	0.842	1.96	1.933
85	87.94	86.13	3.23	99.37	264.0	83.91	270.82	183.36	182.46	182.8	0.999	0.484	0.856	1.96	1.933
86	86.01	87.51	2.41	96.71	262.52	88.83	269.67	180.18	183.28	180.71	0.998	0.481	0.884	1.965	1.931
87	85.99	87.56	1.64	96.61	262.74	88.98	270.22	180.53	181.5	181.45	0.998	0.481	0.898	1.968	1.93
88	86.11	87.55	0.87	95.47	265.21	87.81	269.43	180.38	182.29	182.06	1.001	0.476	0.913	2.001	1.961
89	86.24	88.79	0.86	95.51	262.81	87.52	269.38	179.44	182.37	182.06	1.001	0.475	0.913	2.001	1.961
90	86.19	88.8	1.62	95.36	264.0	87.66	269.41	179.23	183.32	178.68	1.001	0.491	0.927	2.001	1.961
91	84.33	88.8	1.61	96.78	265.35	87.62	273.92	179.43	181.56	181.28	0.998	0.478	0.898	1.958	1.914
92	86.14	88.78	0.86	97.89	264.18	87.75	270.88	179.55	179.03	182.01	0.998	0.465	0.898	1.961	1.914
93	84.34	88.78	0.89	97.94	265.55	91.74	271.78	179.29	177.2	181.94	1.0	0.475	0.914	2.019	1.96
94	84.33	88.78	1.7	95.68	268.07	91.3	272.89	179.26	175.47	181.05	0.998	0.494	0.924	2.11	1.983
95	82.47	87.54	0.91	99.44	268.34	91.74	276.1	179.11	175.49	184.68	1.0	0.475	0.914	2.084	1.946
96	82.67	87.5	0.91	99.47	268.36	90.38	276.16	179.83	176.39	184.7	0.998	0.465	0.898	2.028	1.899
97	84.45	87.47	0.93	99.68	268.19	90.42	272.77	179.79	176.17	184.42	0.998	0.481	0.924	2.113	1.968
98	82.72	88.71	1.62	99.69	265.46	90.2	277.04	179.74	174.43	183.85	1.001	0.457	0.889	1.988	1.85
99	82.71	88.72	1.65	99.94	264.14	88.59	276.64	181.34	176.28	183.55	1.001	0.475	0.914	2.059	1.917
100	84.49	88.72	1.62	99.75	264.29	85.11	276.63	181.5	177.16	183.54	0.999	0.48	0.912	2.025	1.871
101	88.13	89.93	1.6	99.53	261.59	86.05	269.23	179.41	177.17	183.57	1.001	0.475	0.902	2.002	1.836
102	88.14	88.76	1.59	99.72	264.23	86.24	269.21	178.91	178.2	185.77	1.002	0.472	0.888	2.03	1.836
103	88.15	89.95	1.61	99.48	261.48	82.86	272.59	178.91	179.02	183.37	0.998	0.452	0.86	2.0	1.792
104	86.37	88.7	0.84	99.48	264.38	85.48	273.43	180.72	177.38	186.45	0.999	0.452	0.833	2.011	1.765
105	86.3	87.4	1.57	101.92	264.55	85.18	272.92	179.88	179.05	183.44	0.999	0.452	0.819	2.011	1.764
106	86.3	87.36	1.6	99.65	267.08	85.18	272.92	179.88	179.0	183.18	0.998	0.464	0.828	2.067	1.798
107	88.12	88.69	1.58	99.67	264.39	81.84	272.83	179.23	179.1	183.15	0.998	0.446	0.805	1.998	1.709
108	88.02	88.71	1.63	99.92	264.18	82.0	271.36	178.87	180.8	183.1	1.002	0.457	0.832	2.06	1.736
109	89.88	89.91	2.37	98.45	260.25	82.01	266.51	178.83	182.66	182.34	0.999	0.451	0.818	2.013	1.694
110	87.88	88.72	1.63	98.41	262.79	85.85	265.65	178.64	183.51	182.89	1.002	0.448	0.832	2.062	1.721
111	87.86	88.72	2.37	100.54	260.22	86.6	265.69	176.62	182.6	180.06	0.999	0.454	0.832	2.016	1.679
112	85.88	87.47	2.38	100.56	262.76	86.61	269.89	176.56	183.37	179.92	0.999	0.454	0.832	2.016	1.666
113	85.98	86.25	2.42	99.18	266.49	85.42	270.09	177.51	182.24	181.85	1.002	0.462	0.846	2.076	1.679
114	85.95	86.22	3.23	95.59	267.43	85.32	270.92	177.36	180.53	178.78	1.0	0.478	0.857	2.072	1.669
115	87.93	87.48	3.17	98.06	262.85	85.15	266.58	176.99	181.58	179.13	1.0	0.478	0.848	2.038	1.596
116	87.94	88.72	3.11	94.25	262.59	82.53	270.41	174.2	181.72	179.23	0.998	0.471	0.847	2.006	1.543
117	87.97	88.72	3.15	94.25	262.36	86.5	266.53	173.39	181.71	179.22	1.001	0.468	0.847	2.075	1.568
118	88.0	88.73	3.89	95.17	260.16	82.6	271.59	173.03	180.12	178.52	0.998	0.471	0.833	2.069	1.53
119	87.97	86.31	3.14	97.62	261.47	82.6	271.4	172.71	180.01	179.27	1.003	0.461	0.838	2.087	1.524
120	85.78	84.02	3.14	99.82	264.08	86.34	270.99	172.98	180.77	181.23	0.997	0.46	0.834	2.071	1.502
121	85.8	83.95	3.23	97.6	266.62	86.36	271.79	172.9	179.03	180.9	1.002	0.478	0.862	2.139	1.538
122	85.79	82.82	3.24	97.51	269.19	86.25	271.79	173.03	179.05	182.82	1.002	0.482	0.877	2.123	1.524
123	87.86	83.94	3.25	95.25	268.94	82.26	270.89	173.12	180.76	182.66	1.003	0.482	0.878	2.098	1.51
124	87.87	83.94	3.25	95.26	268.93	82.26	270.88	173.11	180.78	182.65	1.003	0.482	0.878	2.109	1.51
125	87.97	85.09	4.04	95.16	265.66	84.8	266.64	175.88	181.61	183.73	0.998	0.496	0.888	2.098	1.502
126	87.89	83.98	4.12	93.86	267.87	85.94	266.63	175.08	181.64	183.71	1.001	0.491	0.916	2.135	1.528
127	87.89	83.98	4.12	93.87	267.88	85.94	266.58	175.09	181.7	183.71	1.001	0.491	0.916	2.135	1.528
128	88.08	85.1	5.57	96.25	262.72	85.46	267.44	175.6	180.85	184.58	1.0	0.483	0.917	2.1	1.502
129	88.12	83.8	5.6	98.59	261.43	84.55	268.32	177.79	179.2	184.96	1.0	0.47	0.916	2.1	1.502
130	89.95	81.34	6.4	101.25	262.39	79.91	269.13	180.24	178.35	188.1	1.002	0.475	0.923	2.086	1.489
131	89.96	80.13	6.42	101.22	265.03	77.78	269.13	185.12	178.3	188.13	1.002	0.479	0.936	2.086	1.49
132	89.96	78.94	6.45	101.82	263.07	77.92	269.97	186.42	176.69	188.12	1.002	0.475	0.95	2.086	1.489
133	88.22	78.92	6.54	101.26	266.17	79.57	269.98	190.12	176.7	189.86	0.999	0.489	0.978	2.125	1.52
134	88.18	78.7	6.46	101.08	265.27	79.14	270.02	191.75	176.74	189.92	1.002	0.467	0.966	2.088	1.503
135	89.97	78.96	6.45	97.43	268.2	75.5	269.99	191.72	177.51	187.63	1.002	0.462	0.977	2.088	1.504
136	88.18	78.95	6.44	97.39	268.28	75.5	272.68	191.78	179.08	187.12	1.001	0.461	0.977	2.088	1.518
137	89.96	80.33	6.53	97.39	265.11	75.76	270.02	191.61	177.5	187.47	0.999	0.472	0.988	2.139	1.562
138	89.99	80.14	6.33	102.31	261.12	75.95	269.96	191.44	177.59	186.72	0.999	0.454	0.95	2.052	1.534
139	89.95	81.48	5.58	103.16	261.33	75.32	269.99	193.37	178.32	185.67	0.998	0.445	0.917	2.038	1.561
140	88.14	82.52	5.53	97.67	267.52	78.69	269.12	193.63	178.35	179.15	0.998	0.454	0.915	2.011	1.575
141	89.94	81.37	5.45	99.36	270.7	75.15	269.97	192.46	177.5	177.03	1.0	0.442	0.89	2.006	1.559
142	88.21	81.22	4.64	103.41	268.52	82.51	269.96	185.07	177.27	179.86	1.002	0.434	0.879	1.918	1.556
143	89.99	84.64	4.44	106.59	261.08	80.05	269.95	182.69	178.18	178.0	1.0	0.416	0.831	1.802	1.493
144	89.96	87.32	3.82	100.77	262.4	80.48	269.08	181.48	178.95	178.64	1.001	0.45	0.88	1.852	1.61
145	88.2	87.4	2.34	102.25	263.87	85.26	270.01	178.84	178.23	185.02	0.997	0.454	0.889	1.938	1.654
146	89.9	84.83	2.35	102.25	269.19	82.02	270.0	178.68	178.29	182.64	1.002	0.457	0.893	1.989	1.664
147	88.14	83.46	1.57	106.05	269.73	82.57	272.65	178.65	179.85	186.46	0.999	0.46	0.891	1.918	1.664
148	88.17	87.48	1.56	101.54	265.4	85.17	269.18	179.89	179.92	184.69	0.999	0.462	0.891	1.932	1.704
149	88.15	87.45	1.62	101.91	264.32	86.44	269.23	178.91	179.93	181.6	0.999	0.482	0.916	2.02	1.791
150	88.14	87.39	2.36	103.41	264.37	86.23	269.23	179.08	179.01	180.71	0.999	0.479	0.903	1.979	1.807
151	88.05	87.38	2.4	99.81	266.76	82.92	272.86	180.13	177.08	180.32	1.0	0.477	0.903	1.927	1.807
152	84.49	84.69	2.44	101.08	272.47	86.62	277.03	180.1	176.35	180.29	1.002	0.471	0.904	1.986	1.864
153	84.65	84.82	2.44	103.37	267.05	85.45	276.95	181.25	175.56	183.52	1.002	0.476	0.903	2.016	1.893
154	82.67	86.08	2.43	103.15	262.89	90.37	276.17	180.18	176.27	183.87	0.999	0.468	0.888	1.956	1.862
155	82.67	86.16	3.13	103.06	261.68	89.07	276.6	182.02	175.48	183.61	1.003	0.463	0.867	1.908	1.842
156	82.63	86.17	2.38	103.04	261.39	92.81	272.74	182.4	175.4	187.58	1.002	0.449	0.88	1.894	1.842
157	82.66	87.4	2.38	101.8	262.59	88.61	275.27	183.9	176.99	187.61	1.002	0.447	0.879	1.884	1.842
158	84.46	87.39	1.65	101.7	262.74	88.54	270.95	183.93	177.74	188.26	0.999	0.441	0.876	1.92	1.875
159	84.49	87.45	1.64	101.67	264.0	88.5	270.03	183.95	179.55	185.1	0.999	0.441	0.875	1.907	1.875
160	86.25	87.45	1.61	100.4	264.04	84.84	270.05	184.15	179.46	182.07	0.999	0.441	0.875	1.91	1.875
161	86.27	87.5	1.6	99.02	263.95	84.81	269.21	184.06	181.28	182.05	0.999	0.441	0.875	1.907	1.875
162	86.29	87.51	0.88	99.03	264.06	84.09	269.18	185.71	181.36	182.43	1.001	0.438	0.875	1.952	1.919
163	86.27	86.39	1.63	100.16	263.93	88.29	265.82	183.56	182.29	181.66	1.001	0.451	0.875	1.946	1.92
164	86.26	86.4	0.87	100.04	263.91	85.0	270.06	183.78	180.5	182.39	0.998	0.428	0.86	1.898	1.875
165	86.26	86.4	1.59	98.75	262.57	84.62	271.17	184.11	178.65	178.52	0.998	0.427	0.847	1.893	1.876
166	86.16	87.58	1.58	97.64	263.93	84.98	271.15	184.93	179.64	178.56	0.998	0.427	0.847	1.896	1.876
167	86.16	87.58	1.58	97.68	262.64	85.23	271.16	184.55	179.63	178.63	0.998	0.427	0.847	1.909	1.876
168	86.06	87.59	0.84	96.3	262.73	86.09	271.13	184.07	179.64	182.36	0.998	0.431	0.848	1.894	1.877
169	88.02	87.6	0.82	95.15	261.48	85.18	266.63	184.59	182.49	179.28	1.001	0.438	0.874	1.941	1.921
170	86.08	87.61	0.81	96.44	262.62	86.17	270.28	183.9	181.49	179.25	0.998	0.414	0.847	1.909	1.877
171	87.96	86.42	1.61	95.26	264.89	87.11	266.59	183.03	182.59	175.42	0.999	0.433	0.857	1.973	1.943
172	85.95	87.46	2.38	96.66	261.25	86.85	270.47	184.35	182.61	172.11	1.002	0.438	0.847	1.935	1.909
173	85.94	86.18	2.43	100.54	261.37	87.72	270.48	183.53	183.56	172.17	1.001	0.435	0.847	1.933	1.911
174	86.09	85.0	2.43	101.91	265.17	86.6	271.35	185.27	182.67	169.78	1.002	0.448	0.846	1.93	1.911
175	87.92	84.89	3.18	102.21	265.16	86.53	266.6	186.23	184.5	167.05	1.003	0.461	0.86	1.928	1.913
176	86.14	84.9	2.41	101.99	265.34	86.41	271.35	186.32	183.58	170.4	1.002	0.448	0.861	1.928	1.913
177	86.25	86.14	2.41	100.71	266.41	86.52	271.98	186.24	181.79	168.64	1.002	0.448	0.875	1.928	1.913
178	86.25	84.9	1.63	103.26	265.39	86.52	271.98	186.22	181.78	171.59	1.001	0.448	0.875	1.928	1.913
179	88.07	84.87	1.63	103.28	265.61	83.0	271.98	186.1	181.78	171.6	1.001	0.448	0.888	1.928	1.913
180	86.36	84.87	1.62	103.28	265.61	86.52	272.61	186.24	180.95	171.63	1.001	0.448	0.888	1.928	1.9
181	88.13	84.86	1.59	103.08	265.65	82.85	272.83	186.3	180.95	173.7	1.001	0.461	0.888	1.926	1.914
182	86.36	84.82	1.59	105.62	262.92	86.3	272.84	186.27	180.94	175.6	1.001	0.461	0.888	1.926	1.914
183	86.36	84.83	2.37	105.92	262.78	86.29	272.83	186.26	180.94	171.98	1.001	0.461	0.888	1.926	1.914
184	86.36	84.82	2.38	105.93	262.77	86.3	272.84	186.26	180.95	174.68	1.002	0.461	0.888	1.926	1.914
185	86.35	84.82	2.38	105.94	262.77	86.32	272.84	186.25	180.96	177.64	1.002	0.461	0.888	1.926	1.914
186	86.33	84.86	2.39	103.32	265.37	86.35	272.86	186.22	180.95	180.59	1.002	0.461	0.888	1.926	1.914
187	86.23	84.75	2.42	103.57	265.34	86.56	271.99	186.22	181.81	180.57	1.002	0.452	0.876	1.928	1.913
188	86.2	86.07	2.4	102.06	262.73	86.59	272.02	186.18	181.81	183.5	0.999	0.439	0.847	1.883	1.868
189	88.06	86.08	2.39	103.28	262.71	82.89	271.97	186.2	181.83	183.8	0.999	0.452	0.846	1.883	1.868
190	86.07	86.07	3.16	103.5	262.6	86.48	271.38	186.32	182.7	180.02	1.0	0.454	0.847	1.883	1.868
191	86.06	86.14	3.17	101.99	262.61	86.49	271.36	186.32	182.7	179.98	1.0	0.468	0.847	1.883	1.868
192	85.93	84.93	3.93	103.13	261.6	86.48	270.78	186.33	183.56	179.21	1.001	0.481	0.847	1.883	1.868
193	85.92	84.94	3.19	103.11	261.6	86.76	270.54	186.29	184.48	179.99	1.0	0.493	0.874	1.885	1.867
194	83.95	86.24	3.95	99.07	261.33	90.06	271.67	186.4	181.76	179.25	1.001	0.508	0.874	1.883	1.868
195	83.68	86.32	3.16	99.07	262.68	91.63	270.0	183.48	184.37	179.98	1.0	0.492	0.888	1.888	1.866
196	85.58	86.32	3.18	99.07	262.69	88.86	270.0	182.67	184.35	179.97	1.0	0.493	0.888	1.888	1.866
197	83.74	86.25	2.42	99.0	261.28	92.14	270.53	183.56	182.49	180.73	1.002	0.49	0.903	1.935	1.909
198	85.72	86.33	2.39	97.53	261.27	88.1	270.6	183.39	182.44	180.73	0.999	0.479	0.888	1.89	1.865
199	85.73	86.32	2.35	100.38	261.41	88.22	271.48	182.22	179.48	177.91	0.999	0.478	0.901	1.893	1.863
200	81.67	86.25	2.33	101.56	260.26	93.14	276.25	180.52	177.6	177.88	1.002	0.471	0.891	1.857	1.83
201	83.67	85.14	2.38	101.62	263.89	93.24	272.36	180.24	177.6	177.77	0.999	0.478	0.901	1.877	1.849
202	83.91	83.99	1.66	103.06	266.05	92.33	272.97	181.22	175.69	181.21	1.001	0.473	0.903	1.91	1.879
203	81.95	83.87	1.67	104.35	266.65	92.37	277.48	181.19	175.04	186.72	1.001	0.473	0.903	1.905	1.879
204	84.27	83.73	1.69	104.35	268.07	90.49	273.89	180.96	178.0	186.74	0.998	0.481	0.914	1.939	1.914
205	84.28	83.72	2.48	104.53	269.52	91.4	273.86	179.06	179.01	186.05	1.002	0.492	0.915	1.999	1.961
206	82.7	84.83	1.66	104.35	267.05	90.45	277.04	180.0	179.96	190.11	1.001	0.476	0.903	1.933	1.893
207	82.43	84.81	3.23	103.37	265.74	94.06	273.89	179.89	179.09	185.73	1.002	0.474	0.903	2.0	1.893
208	82.69	83.46	4.04	106.31	264.46	90.7	277.84	179.65	178.33	181.98	0.998	0.474	0.899	2.001	1.896
209	82.68	83.46	4.04	106.31	264.46	90.7	277.83	179.65	178.33	181.99	0.997	0.474	0.899	2.001	1.896
210	82.66	83.6	4.09	103.41	268.15	90.28	277.52	178.52	179.95	181.92	1.0	0.482	0.913	2.035	1.927
211	82.66	84.79	4.88	101.03	267.68	90.14	277.56	178.61	179.96	180.76	1.001	0.495	0.928	2.014	1.913
212	80.91	84.98	4.96	99.63	267.62	93.53	277.57	178.41	179.98	180.38	0.999	0.521	0.954	2.035	1.921
213	82.69	86.22	5.66	98.13	264.18	89.99	277.57	178.64	179.94	177.19	1.002	0.539	0.97	2.008	1.899
214	86.29	88.65	4.86	95.6	261.44	87.53	273.65	176.85	179.95	178.1	0.999	0.531	0.97	1.949	1.839
215	86.33	88.66	4.85	95.66	261.15	87.49	273.58	176.7	179.99	178.46	0.999	0.544	0.984	1.949	1.812
216	86.34	88.66	4.79	98.01	258.9	87.49	273.57	176.7	179.99	178.69	1.001	0.538	0.973	1.915	1.793
217	88.09	88.68	4.8	96.47	258.85	83.89	273.54	176.72	179.96	181.74	1.001	0.552	0.986	1.956	1.792
218	84.7	86.29	5.44	99.11	261.34	86.26	276.99	177.57	179.96	177.88	1.0	0.525	0.955	1.926	1.723
219	88.09	86.28	5.45	96.83	263.98	83.76	273.56	175.83	179.93	177.41	1.0	0.54	0.958	1.904	1.655
220	88.14	87.54	5.44	96.54	261.33	83.6	274.34	175.9	178.24	178.1	1.0	0.54	0.956	1.94	1.628
221	86.3	86.28	5.43	99.14	261.35	85.26	273.83	178.41	179.03	177.9	1.001	0.538	0.941	1.96	1.613
222	84.53	86.28	5.43	99.14	261.35	88.56	273.82	178.54	179.04	177.9	1.001	0.538	0.941	1.96	1.613
223	86.22	83.86	5.43	99.39	266.33	85.87	273.83	178.16	178.98	177.61	1.001	0.536	0.941	1.92	1.573
224	88.09	84.95	4.77	99.49	266.88	85.95	270.07	177.66	179.03	180.61	1.002	0.549	0.944	1.951	1.584
225	88.13	87.53	4.71	96.73	261.44	82.18	273.62	177.83	179.09	181.3	0.999	0.54	0.915	1.923	1.532
226	88.15	88.71	4.68	94.25	261.4	81.51	273.01	177.75	179.98	181.95	0.999	0.537	0.9	1.965	1.519
227	88.08	87.5	5.4	96.64	261.61	84.84	269.23	177.61	179.15	177.91	1.001	0.537	0.887	1.965	1.517
228	89.96	85.04	4.67	99.32	264.49	81.21	268.3	177.75	179.96	178.51	0.999	0.523	0.887	1.954	1.49
229	88.03	85.03	4.03	95.59	269.44	84.35	267.4	178.54	180.77	181.13	0.999	0.541	0.899	1.994	1.516
230	89.99	86.27	4.7	96.84	264.28	80.68	266.51	178.07	181.65	178.2	1.002	0.535	0.888	2.027	1.486
231	89.98	87.55	3.94	95.34	261.65	80.86	266.51	177.31	181.75	179.64	1.0	0.525	0.889	2.041	1.458
232	87.99	88.67	3.98	95.49	261.34	84.51	268.26	177.46	179.2	179.61	0.999	0.53	0.911	2.07	1.474
233	89.99	87.53	3.94	97.74	261.34	80.65	269.1	177.46	177.47	179.6	1.001	0.525	0.902	2.032	1.445
234	89.98	87.55	4.72	96.34	261.56	80.69	269.15	177.12	178.22	178.77	1.002	0.538	0.902	2.03	1.445
235	89.98	87.55	4.72	96.34	261.56	80.7	269.16	177.1	178.22	178.76	1.002	0.538	0.902	2.03	1.445
236	89.98	86.36	4.74	96.15	260.2	80.68	269.16	177.14	179.02	178.7	1.002	0.538	0.915	2.03	1.445
237	89.96	87.47	4.75	93.88	260.2	80.71	269.21	177.45	178.99	178.77	1.002	0.538	0.929	2.032	1.445
238	88.16	86.31	4.79	96.15	260.18	80.73	273.64	177.5	178.26	185.09	1.002	0.525	0.93	2.019	1.459
239	88.16	85.16	4.86	96.16	262.73	84.29	270.01	177.8	178.29	188.27	1.0	0.51	0.928	2.058	1.488
240	88.16	85.13	5.59	96.35	262.56	84.32	269.2	177.77	179.1	187.86	1.001	0.497	0.928	2.047	1.488
241	89.9	85.11	6.35	96.37	262.59	80.97	270.06	177.59	178.23	187.04	1.002	0.496	0.914	2.044	1.489
242	88.14	85.09	5.55	96.28	262.69	80.99	273.46	177.59	178.23	188.58	1.002	0.462	0.903	2.027	1.473
243	88.15	85.09	5.55	96.28	262.69	80.98	273.44	177.59	178.23	188.58	1.002	0.462	0.903	2.026	1.473
244	89.94	85.08	6.27	96.25	262.96	80.94	270.04	177.57	178.24	184.49	0.998	0.471	0.898	2.011	1.465
245	88.19	83.91	5.54	96.29	265.25	80.93	273.41	177.59	178.23	188.54	1.003	0.461	0.903	1.998	1.473
246	84.51	81.73	5.71	94.83	270.12	84.66	277.0	178.47	178.14	189.83	0.997	0.48	0.926	2.011	1.548
247	84.51	81.73	5.71	94.83	270.12	84.82	277.0	178.07	178.14	189.83	0.998	0.48	0.926	2.011	1.547
248	86.27	81.73	5.62	99.53	265.52	85.18	273.56	177.41	178.18	187.64	1.0	0.479	0.915	2.003	1.558
249	84.56	82.82	6.31	103.08	260.17	88.39	272.94	177.3	179.85	184.37	0.999	0.479	0.899	1.968	1.547
250	86.32	82.69	6.24	103.06	259.02	85.13	272.92	177.4	179.94	184.35	1.002	0.467	0.89	1.925	1.531
251	86.45	82.74	6.34	97.3	263.97	85.09	273.51	177.67	179.1	180.35	1.0	0.469	0.901	1.923	1.548
252	86.4	82.71	6.36	96.14	266.48	81.58	276.96	178.32	179.11	184.2	0.999	0.472	0.904	1.926	1.563
253	86.29	81.55	6.39	94.85	268.81	85.95	273.61	177.98	179.08	180.22	0.999	0.472	0.915	1.926	1.576
254	82.69	81.57	6.92	103.09	261.22	89.41	277.49	178.09	179.09	183.64	1.001	0.485	0.904	1.849	1.589
255	86.28	82.68	7.03	103.07	258.66	86.16	273.82	177.82	179.1	186.85	0.998	0.477	0.901	1.884	1.632
256	86.31	83.89	7.02	98.38	261.41	86.24	273.76	177.73	179.09	176.59	0.998	0.474	0.9	1.871	1.646
257	86.33	82.73	7.12	96.12	266.14	86.33	272.96	177.61	180.76	180.01	1.001	0.482	0.916	1.916	1.673
258	82.68	81.57	7.14	96.16	268.82	86.43	280.35	177.76	180.73	176.31	1.001	0.485	0.916	1.916	1.7
259	82.64	81.57	7.04	98.58	267.32	86.47	280.34	177.94	179.88	172.95	0.998	0.477	0.901	1.859	1.675
260	82.64	81.57	7.03	98.57	267.32	86.47	280.34	177.94	179.88	172.95	0.998	0.477	0.901	1.859	1.675
261	82.65	82.69	6.94	103.08	259.93	89.56	276.68	179.01	179.02	173.12	1.001	0.472	0.89	1.84	1.683
262	84.51	82.73	7.13	103.04	259.89	89.69	272.97	178.95	179.0	172.65	1.001	0.48	0.904	1.916	1.783
263	86.24	83.92	7.22	98.52	262.49	86.41	273.01	178.67	177.99	172.72	0.998	0.494	0.927	1.936	1.816
264	86.37	85.09	7.14	94.88	262.61	86.29	273.6	178.94	177.14	172.89	1.001	0.485	0.917	1.903	1.783
265	84.65	83.88	7.14	92.66	267.35	86.28	277.02	178.82	176.39	176.22	1.001	0.485	0.917	1.892	1.784
266	82.65	81.59	7.26	96.2	269.73	90.93	277.17	178.38	175.44	172.82	0.998	0.494	0.927	1.926	1.831
267	80.84	81.58	7.28	98.55	267.29	94.63	276.29	178.55	176.3	172.66	0.998	0.486	0.914	1.912	1.858
268	80.85	81.6	7.27	100.84	263.69	93.7	276.22	180.71	175.43	172.76	0.998	0.486	0.913	1.926	1.873
269	82.64	82.71	7.26	99.62	260.99	90.16	276.17	180.77	175.34	175.9	0.998	0.486	0.926	1.928	1.886
270	80.86	82.71	7.26	99.63	260.98	93.9	276.18	180.53	175.14	176.15	0.998	0.482	0.924	1.93	1.886
271	80.84	82.71	7.07	101.8	258.64	93.8	274.47	180.53	178.82	176.35	0.998	0.465	0.9	1.864	1.822
272	80.83	82.58	7.79	103.52	258.62	92.42	274.91	182.12	178.72	175.62	0.999	0.478	0.901	1.859	1.823
273	80.55	82.74	7.88	104.83	259.77	97.32	270.39	181.46	179.66	175.76	1.002	0.489	0.916	1.904	1.866
274	80.55	82.74	7.87	104.84	259.77	97.31	270.39	181.47	179.65	175.75	1.002	0.489	0.916	1.904	1.866
275	82.64	82.74	7.14	103.55	259.78	89.53	273.57	182.11	179.62	176.54	1.0	0.473	0.914	1.907	1.865
276	82.66	82.74	6.41	103.1	259.89	89.63	273.55	182.0	179.65	177.15	0.999	0.472	0.913	1.904	1.865
277	82.68	83.91	6.39	100.84	259.9	89.59	272.67	182.04	182.38	177.0	0.999	0.472	0.913	1.901	1.865
278	84.4	82.78	6.44	102.59	263.34	89.71	270.18	181.8	180.44	176.94	1.002	0.48	0.927	1.929	1.896
279	84.2	82.64	6.42	103.92	262.27	90.4	271.25	181.26	178.71	179.89	1.002	0.479	0.9	1.925	1.897
280	82.14	82.48	5.66	104.03	262.74	95.76	271.27	180.05	178.69	180.73	1.0	0.483	0.9	1.927	1.897
281	81.87	82.31	4.87	104.73	265.74	93.52	275.74	179.1	177.8	184.46	0.999	0.48	0.913	1.911	1.883
282	81.88	82.31	4.86	104.73	265.48	93.43	275.74	179.29	177.8	184.47	0.999	0.479	0.913	1.911	1.883
283	81.91	83.49	4.1	103.51	265.09	93.49	275.76	179.17	177.69	181.72	1.0	0.487	0.929	1.942	1.915
284	81.95	83.36	2.51	103.25	264.52	93.36	275.68	179.36	177.84	189.23	0.998	0.478	0.917	1.942	1.915
285	84.11	83.84	1.69	100.36	265.33	87.2	273.11	182.0	182.36	181.3	0.998	0.47	0.913	1.943	1.914
286	84.11	83.83	1.71	100.36	266.34	91.17	269.54	181.81	182.27	181.28	1.001	0.482	0.929	1.99	1.961
287	84.1	83.99	1.7	100.33	265.99	91.16	269.53	181.85	183.27	181.3	1.001	0.468	0.914	1.992	1.961
288	84.14	83.9	1.68	100.41	266.23	91.13	269.52	181.85	183.27	178.42	1.001	0.451	0.9	1.992	1.961
289	83.94	86.32	2.43	97.93	263.47	88.1	273.64	181.0	183.24	177.68	0.999	0.453	0.884	1.941	1.916
290	83.72	86.33	2.46	96.61	263.48	93.44	269.77	180.16	183.25	177.7	1.002	0.437	0.871	1.987	1.962
291	86.04	86.36	1.65	93.89	263.93	88.13	270.34	180.91	182.42	181.27	0.998	0.416	0.856	1.957	1.929
292	86.05	86.31	1.65	95.24	263.91	88.12	270.35	180.92	182.39	181.36	0.998	0.416	0.856	1.954	1.93
293	86.06	86.38	1.64	95.18	264.74	87.31	270.33	182.69	182.41	181.41	0.998	0.416	0.856	1.957	1.929
294	85.96	86.37	2.42	95.25	264.74	88.92	270.56	180.07	182.4	180.62	0.998	0.429	0.856	1.954	1.931
295	85.96	87.49	2.4	96.53	262.26	88.93	270.58	180.06	182.4	177.87	0.998	0.428	0.87	1.954	1.931
296	85.8	87.5	1.65	95.27	262.36	90.12	270.6	179.09	182.39	181.34	0.998	0.416	0.857	1.954	1.931
297	85.94	87.43	2.43	96.62	261.09	89.01	271.41	180.9	181.58	180.5	0.998	0.429	0.884	1.952	1.932
298	87.88	87.48	2.46	96.62	262.55	89.05	267.55	180.87	181.59	177.67	1.001	0.437	0.899	1.999	1.979
299	85.94	87.48	2.46	96.62	262.55	92.84	267.55	180.94	181.6	177.68	1.001	0.436	0.899	1.999	1.979
300	85.93	87.42	1.65	97.91	262.88	89.0	271.42	180.95	181.6	181.24	0.998	0.426	0.898	1.952	1.932
301	87.93	87.43	2.44	97.93	262.87	84.08	270.82	183.14	183.45	180.51	0.998	0.439	0.898	1.95	1.933
302	86.1	87.44	2.44	97.93	262.86	87.65	271.39	183.22	182.61	180.52	0.998	0.44	0.899	1.95	1.933
303	85.97	87.39	2.44	99.32	262.85	88.72	271.4	182.39	182.61	177.64	0.999	0.44	0.899	1.95	1.933
304	86.1	86.16	2.43	99.48	265.61	87.75	271.42	183.0	182.59	177.68	0.999	0.443	0.899	1.95	1.933
305	85.96	86.17	2.43	99.47	265.4	87.76	270.85	183.03	183.44	177.68	0.999	0.443	0.899	1.95	1.933
306	86.11	86.24	2.43	98.06	265.61	87.67	272.23	183.18	180.81	177.67	0.999	0.456	0.912	1.95	1.933
307	85.83	87.44	2.44	98.06	263.09	88.74	271.67	182.37	181.66	177.64	0.999	0.456	0.912	1.95	1.933
308	85.97	86.26	2.44	97.94	265.62	87.59	271.67	183.34	181.67	177.57	0.999	0.456	0.898	1.95	1.933
309	85.98	86.26	2.44	98.04	265.61	87.66	271.65	183.21	181.64	177.55	0.999	0.456	0.884	1.95	1.933
310	87.87	88.73	2.42	95.21	262.97	87.86	266.58	183.25	182.51	177.66	0.999	0.443	0.856	1.952	1.932
311	85.97	88.71	1.63	95.18	262.83	87.05	271.39	184.08	180.65	178.43	0.999	0.429	0.856	1.954	1.93
312	85.97	87.51	1.63	95.18	265.38	87.05	271.39	184.09	181.6	178.42	0.999	0.429	0.856	1.954	1.93
313	86.09	87.57	0.83	93.93	265.6	87.92	271.99	181.24	179.74	179.06	0.998	0.416	0.842	1.957	1.929
314	85.99	89.95	0.82	93.91	260.46	88.64	271.35	179.6	180.64	182.21	1.001	0.424	0.846	1.935	1.908
315	86.12	89.96	1.57	92.65	260.67	87.53	271.36	180.45	179.65	178.57	1.001	0.437	0.846	1.935	1.908
316	86.11	88.8	0.81	92.58	263.14	86.91	271.99	182.29	177.8	179.15	1.001	0.424	0.847	1.938	1.907
317	86.25	88.82	0.81	91.43	264.31	86.63	271.99	181.36	177.77	182.09	1.001	0.438	0.861	1.938	1.907
318	84.54	87.62	1.55	95.08	263.11	86.38	276.51	180.4	176.01	178.66	0.998	0.454	0.874	1.896	1.863
319	86.33	88.79	0.84	94.06	264.22	86.66	272.68	180.23	175.89	179.29	0.998	0.457	0.899	1.962	1.928
320	88.1	87.58	0.84	97.67	264.19	82.96	272.69	180.26	175.8	179.24	1.001	0.461	0.902	1.927	1.893
321	86.36	87.57	0.86	98.96	265.54	86.51	272.65	180.37	175.79	179.11	0.998	0.47	0.912	1.962	1.928
322	86.36	87.57	0.86	98.96	265.54	86.52	272.65	180.37	175.8	179.11	0.998	0.47	0.912	1.962	1.928
323	86.37	87.58	0.86	98.96	265.54	86.52	272.65	180.47	175.79	179.11	0.998	0.47	0.912	1.962	1.928
324	84.55	87.58	0.85	96.68	269.16	86.11	276.53	179.95	174.93	181.74	0.998	0.467	0.912	1.948	1.914
325	84.55	87.52	1.62	97.93	269.17	89.74	272.91	179.35	174.93	181.17	1.001	0.478	0.928	1.995	1.96
326	82.74	86.22	1.64	100.62	268.25	90.35	276.98	179.23	178.19	185.16	1.001	0.463	0.904	1.935	1.892
327	84.46	86.23	1.66	100.57	268.26	90.46	273.61	179.14	179.07	184.87	1.001	0.463	0.904	1.936	1.892
328	84.47	86.22	2.41	99.31	266.97	86.8	277.05	179.16	179.09	184.13	0.999	0.466	0.903	1.945	1.861
329	82.7	86.22	3.2	100.48	266.73	90.46	277.07	179.13	179.07	181.24	1.0	0.48	0.916	1.969	1.861
330	84.47	86.23	3.2	100.46	266.72	90.44	273.66	178.85	179.95	183.28	1.0	0.493	0.929	1.981	1.861
331	82.7	86.21	3.2	100.49	266.74	90.46	277.13	178.82	179.92	183.28	1.0	0.509	0.944	1.979	1.861
332	82.7	86.2	3.19	100.63	266.61	90.42	277.96	178.68	178.27	183.07	1.0	0.507	0.944	1.96	1.847
333	84.47	84.9	3.21	100.78	268.2	86.78	277.97	178.52	179.11	183.01	1.0	0.518	0.957	1.942	1.833
334	84.52	87.38	3.19	98.34	265.49	86.61	278.78	178.47	177.32	183.03	1.0	0.518	0.957	1.929	1.807
335	84.69	87.48	3.18	100.95	264.16	85.61	278.72	179.23	177.34	183.55	1.0	0.52	0.957	1.929	1.806
336	88.15	88.68	3.18	97.12	262.86	82.23	275.24	179.35	178.27	183.84	1.0	0.519	0.958	1.929	1.793
337	88.2	89.89	3.94	96.98	260.2	86.4	271.82	177.56	178.27	180.89	1.001	0.522	0.958	1.942	1.792
338	88.15	88.73	3.18	96.95	262.76	83.03	274.59	177.65	179.97	183.98	1.0	0.522	0.943	1.956	1.779
339	88.14	88.69	3.12	99.22	260.44	83.02	274.58	177.26	180.97	184.33	1.002	0.503	0.919	1.962	1.746
340	86.31	87.39	3.15	99.31	262.94	86.42	274.62	177.14	181.99	186.19	1.0	0.511	0.929	1.983	1.751
341	86.3	86.12	3.21	99.56	265.77	86.3	274.68	177.06	181.0	183.97	1.003	0.503	0.917	2.002	1.752
342	88.13	87.43	3.94	99.58	263.05	86.21	271.82	176.92	179.17	183.49	1.001	0.481	0.861	1.983	1.696
343	88.17	88.69	3.89	99.57	260.44	82.89	275.39	176.4	178.29	183.27	0.998	0.474	0.847	1.965	1.641
344	89.91	88.66	3.9	99.43	260.23	82.04	270.93	178.34	179.18	183.27	0.998	0.474	0.833	1.965	1.64
345	84.52	87.41	3.8	99.25	262.96	84.94	278.34	178.78	179.18	183.33	0.999	0.444	0.799	1.875	1.558
346	86.32	83.6	3.84	104.93	265.7	83.82	275.56	181.22	177.34	183.37	1.001	0.466	0.825	1.892	1.57
347	88.11	86.15	3.9	99.59	265.67	80.14	275.42	182.5	177.33	183.24	0.998	0.471	0.834	1.954	1.559
348	88.13	88.62	3.93	98.24	262.98	83.71	272.69	182.48	174.74	183.23	1.001	0.481	0.846	2.028	1.597
349	89.97	88.63	3.1	100.93	260.48	78.98	270.89	183.59	176.49	186.33	1.003	0.476	0.824	2.01	1.554
350	89.99	88.64	2.33	100.63	260.67	79.11	270.03	183.24	178.2	189.31	1.002	0.473	0.824	2.01	1.553
351	88.16	87.44	1.55	100.41	264.85	79.11	273.93	182.89	178.27	190.24	1.002	0.473	0.823	2.037	1.526
352	88.16	87.45	1.54	100.41	264.85	79.87	273.92	181.09	178.26	190.25	1.002	0.473	0.823	2.024	1.526
353	89.98	84.76	0.77	104.68	267.82	79.04	267.43	182.81	180.81	190.53	0.998	0.465	0.832	2.073	1.528
354	89.98	86.04	0.01	99.66	270.8	78.11	267.42	184.86	180.79	192.85	1.001	0.457	0.819	2.091	1.539
355	87.97	87.35	0.01	99.67	267.71	74.23	267.28	185.04	180.85	193.35	0.999	0.448	0.806	2.03	1.486
356	87.92	88.73	-0.78	99.63	265.87	78.08	262.21	184.69	181.69	193.64	1.001	0.459	0.833	2.079	1.524
357	89.93	88.74	-0.78	99.64	266.0	78.82	265.56	182.78	182.56	194.13	0.999	0.449	0.82	2.045	1.486
358	87.86	89.99	-1.6	99.63	263.28	79.19	261.43	182.23	182.5	192.91	1.001	0.457	0.849	2.084	1.523
359	89.93	89.97	-1.59	99.63	264.69	78.99	266.45	182.16	180.83	192.48	0.998	0.448	0.835	2.052	1.485
360	87.82	89.95	-0.83	99.64	264.71	78.97	261.9	182.14	180.95	191.7	0.998	0.459	0.836	2.049	1.486
361	87.82	89.96	-1.56	99.65	264.72	76.17	266.45	179.92	180.86	194.37	0.998	0.459	0.836	2.05	1.486
362	89.91	88.79	-1.57	97.45	265.87	79.0	266.5	182.33	180.81	193.93	1.002	0.469	0.848	2.084	1.51
363	87.85	88.8	-1.58	97.47	265.86	79.0	261.99	182.34	180.88	193.93	1.002	0.482	0.85	2.084	1.51
364	87.85	88.79	-0.83	97.37	265.91	76.08	266.44	180.08	180.99	191.3	0.999	0.476	0.834	2.046	1.472
365	87.85	89.95	-0.81	99.89	264.63	76.1	265.68	180.07	182.5	191.31	0.999	0.475	0.836	2.046	1.472
366	89.93	89.97	-0.8	99.67	264.62	79.8	266.51	180.22	181.68	191.7	0.999	0.476	0.847	2.046	1.472
367	89.93	89.98	-0.78	99.68	264.51	79.8	267.28	180.2	180.11	191.7	0.999	0.477	0.847	2.046	1.472
368	89.94	89.97	-0.79	99.66	263.2	79.8	266.47	180.23	180.96	193.65	0.999	0.476	0.848	2.05	1.472
369	87.87	90.0	-0.8	99.89	263.05	79.95	261.98	180.07	180.88	193.18	1.002	0.484	0.862	2.082	1.51
370	87.88	89.98	-1.55	99.65	263.22	78.79	262.21	181.4	180.91	193.93	0.999	0.45	0.834	2.038	1.485
371	87.9	88.71	-0.01	99.65	264.52	79.77	263.09	180.17	179.97	190.08	0.999	0.46	0.835	2.02	1.486
372	85.79	87.38	-0.01	99.45	267.69	76.73	262.97	178.63	180.03	190.48	1.002	0.455	0.838	1.968	1.484
373	87.97	89.93	1.53	98.06	262.09	80.93	263.94	178.68	179.09	187.58	1.002	0.473	0.837	1.949	1.525
374	89.99	89.93	2.34	98.06	260.38	81.32	269.12	178.05	178.26	184.55	1.002	0.474	0.851	1.962	1.539
375	89.99	89.91	3.17	96.93	260.4	85.84	264.4	176.22	179.95	181.66	1.001	0.484	0.874	1.955	1.583
376	88.09	87.51	3.19	99.38	263.03	85.82	268.24	176.55	179.97	181.63	1.0	0.465	0.888	1.942	1.597
377	88.13	85.08	4.59	100.66	265.23	82.38	272.91	176.65	179.89	180.24	1.002	0.466	0.879	1.893	1.557
378	88.15	87.47	4.74	98.02	261.46	86.17	269.22	176.29	179.9	180.01	1.003	0.481	0.902	1.973	1.653
379	89.92	88.69	4.7	96.61	259.15	82.88	270.04	176.41	179.07	180.3	0.999	0.487	0.915	1.901	1.641
380	86.32	87.47	4.8	96.59	261.56	87.07	273.56	176.75	179.05	180.39	1.002	0.485	0.919	1.935	1.708
381	84.49	83.86	5.48	99.24	266.28	86.34	277.05	178.55	178.19	177.33	1.0	0.459	0.889	1.901	1.682
382	86.3	86.26	6.21	99.31	261.35	86.27	273.79	178.6	178.21	177.07	1.002	0.471	0.889	1.888	1.723
383	86.3	87.53	5.51	96.62	261.39	87.38	273.57	177.72	178.18	180.8	1.001	0.472	0.902	1.874	1.737
384	86.3	87.54	5.58	96.72	261.39	90.97	270.15	177.71	179.03	180.73	0.998	0.479	0.911	1.907	1.769
385	84.49	85.03	6.43	96.74	266.03	90.82	273.65	178.56	175.43	176.4	1.002	0.49	0.928	1.958	1.854
386	82.63	82.8	7.17	97.75	268.32	90.6	277.57	178.34	174.55	175.72	0.998	0.487	0.91	1.935	1.846
387	82.69	82.8	7.18	100.19	266.15	90.47	276.57	178.77	175.5	175.9	0.998	0.487	0.908	1.937	1.873
388	82.66	83.95	6.35	100.23	263.58	90.26	276.15	180.27	175.3	176.93	0.999	0.466	0.898	1.905	1.852
389	84.5	85.12	6.42	100.13	261.06	89.35	270.93	182.04	177.94	177.09	1.002	0.48	0.913	1.957	1.91
390	84.5	85.12	6.42	100.13	261.06	89.35	270.93	182.04	177.94	177.09	1.002	0.48	0.913	1.957	1.91
391	84.45	86.25	5.68	99.04	261.15	87.64	270.12	185.93	179.71	180.9	1.001	0.463	0.899	1.956	1.91
392	84.44	86.24	5.67	98.98	261.16	87.52	269.26	186.07	181.39	180.98	1.001	0.466	0.9	1.955	1.91
393	82.45	86.16	6.4	99.26	259.91	92.0	269.47	185.16	180.41	180.28	1.002	0.476	0.899	1.939	1.91
394	84.27	86.16	6.4	99.26	259.9	88.41	269.48	185.23	180.41	180.28	1.002	0.476	0.899	1.939	1.91
395	84.26	86.18	6.39	99.23	259.89	88.38	268.66	185.26	182.14	180.31	1.002	0.475	0.899	1.939	1.911
396	84.26	86.17	6.38	99.27	259.9	87.53	268.67	187.07	182.13	177.18	1.002	0.475	0.899	1.938	1.911
397	84.28	86.08	4.85	102.11	261.17	88.83	269.22	185.28	181.35	178.61	0.999	0.463	0.899	1.938	1.91
398	84.28	86.0	4.08	103.32	261.27	88.87	269.24	185.24	181.37	182.56	0.998	0.463	0.898	1.941	1.91
399	84.29	86.01	3.97	103.06	261.41	85.66	273.07	183.45	182.31	182.64	1.001	0.467	0.888	1.901	1.877
400	84.26	86.1	3.95	101.86	261.29	89.33	270.3	183.24	180.52	182.76	1.001	0.467	0.888	1.901	1.876
401	84.27	86.02	3.17	103.08	261.42	90.33	270.3	181.25	180.55	183.61	1.0	0.467	0.888	1.899	1.876
402	84.27	86.02	3.17	103.08	261.43	89.46	270.3	183.07	180.55	183.58	1.0	0.467	0.888	1.899	1.876
403	84.1	84.98	2.39	105.38	262.68	90.81	270.31	182.19	180.6	181.01	0.999	0.47	0.888	1.912	1.876
404	84.11	85.09	1.62	103.84	262.88	86.97	273.93	182.17	180.6	181.62	1.001	0.462	0.879	1.878	1.843
405	84.11	85.19	1.61	103.83	262.73	86.86	273.05	182.37	183.38	185.41	1.001	0.45	0.866	1.876	1.843
406	81.95	85.19	1.62	100.28	263.79	92.23	273.91	181.46	181.56	185.0	0.999	0.455	0.875	1.896	1.863
407	81.98	85.09	1.61	100.38	263.81	91.18	273.04	183.53	183.38	178.57	0.999	0.454	0.888	1.896	1.862
408	83.94	85.22	1.6	98.93	263.6	86.08	273.01	185.45	183.41	178.53	0.999	0.455	0.888	1.896	1.863
409	83.96	85.22	1.61	97.73	263.6	90.2	269.43	185.49	183.33	178.54	1.002	0.462	0.902	1.943	1.907
410	83.73	86.35	1.64	97.5	261.25	91.25	269.71	184.49	183.33	181.5	1.001	0.465	0.889	1.941	1.908
411	83.94	87.49	2.41	95.17	261.25	90.69	270.52	184.46	182.53	180.61	1.002	0.465	0.888	1.938	1.909
412	83.94	87.57	2.4	95.23	262.4	90.7	269.7	184.45	183.37	180.63	1.002	0.451	0.874	1.938	1.909
413	83.72	87.59	2.4	95.12	262.62	92.15	269.65	183.59	183.43	180.54	1.002	0.438	0.86	1.938	1.909
414	83.73	87.54	3.13	96.5	262.65	86.91	274.18	185.32	183.35	179.7	1.0	0.428	0.833	1.891	1.866
415	85.79	87.52	2.45	94.05	263.93	86.93	270.01	185.23	183.35	181.83	0.999	0.442	0.856	1.957	1.931
416	85.8	87.48	2.44	95.33	263.93	86.8	270.0	185.38	183.34	181.74	0.999	0.439	0.855	1.957	1.931
417	85.95	87.47	3.24	95.22	263.95	86.56	270.81	185.36	182.54	178.99	1.0	0.456	0.855	1.954	1.933
418	85.93	87.47	3.24	95.21	263.95	85.86	270.87	186.93	182.47	178.98	1.0	0.456	0.855	1.954	1.933
419	85.8	87.51	3.2	97.72	262.74	86.93	270.87	186.1	182.48	179.01	1.002	0.438	0.833	1.933	1.912
420	85.81	87.51	3.19	97.72	262.75	86.93	270.85	186.08	182.47	179.01	1.002	0.438	0.833	1.933	1.912
421	85.82	87.5	3.19	96.65	262.75	87.04	270.84	185.96	182.48	178.92	1.002	0.435	0.832	1.933	1.912
422	85.81	86.29	3.2	99.24	262.74	86.94	270.87	186.07	182.47	178.84	1.002	0.435	0.832	1.933	1.912
423	85.95	86.29	2.45	99.04	262.84	86.95	271.42	186.08	181.63	181.31	1.001	0.435	0.846	1.933	1.912
424	87.89	86.29	3.24	99.24	262.74	87.02	267.55	185.98	181.62	178.7	0.999	0.443	0.856	1.968	1.947
425	85.94	86.22	3.21	100.54	262.83	86.8	271.75	185.95	181.62	180.53	1.002	0.448	0.846	1.931	1.913
426	85.94	86.3	2.44	99.03	262.83	86.96	271.44	186.08	181.6	181.29	1.001	0.435	0.847	1.933	1.912
427	85.93	87.45	2.44	97.93	262.82	87.07	271.45	185.96	181.59	181.29	1.001	0.435	0.847	1.933	1.912
428	85.93	87.5	2.44	96.55	262.82	86.96	271.46	186.08	181.59	181.42	1.002	0.435	0.847	1.933	1.912
429	85.94	87.52	3.24	95.24	264.98	86.95	271.43	186.07	181.61	178.71	1.0	0.453	0.869	1.954	1.933
430	85.8	87.53	3.24	95.22	264.98	87.84	271.72	184.26	180.66	178.77	1.0	0.456	0.869	1.954	1.933
431	85.95	87.49	3.23	95.2	263.93	86.66	271.69	185.17	180.68	178.78	1.0	0.456	0.856	1.954	1.932
432	85.8	87.49	2.43	95.17	263.95	86.92	270.86	185.15	181.49	179.59	0.999	0.443	0.842	1.957	1.931
433	85.8	87.56	1.64	94.03	265.15	87.22	270.53	185.14	181.54	180.39	0.998	0.443	0.856	1.96	1.93
434	85.94	88.77	1.64	91.52	265.15	85.98	270.53	186.11	181.53	182.19	0.999	0.456	0.869	1.959	1.93
435	85.82	88.78	1.61	91.4	265.2	87.11	270.53	184.36	180.53	180.42	0.998	0.456	0.87	1.962	1.929
436	85.95	88.79	1.6	90.3	264.98	86.06	270.55	185.02	180.52	180.46	0.998	0.467	0.884	1.962	1.929
437	86.08	87.67	0.83	91.49	265.19	86.02	271.17	184.16	178.6	181.22	0.998	0.467	0.897	1.965	1.928
438	86.2	87.63	0.82	95.02	262.99	86.02	272.05	182.67	176.79	183.18	1.001	0.461	0.888	1.943	1.907
439	84.53	87.61	0.8	96.44	264.18	85.93	276.08	181.78	175.01	181.34	0.998	0.439	0.873	1.902	1.862
440	84.54	87.56	0.84	97.61	263.01	90.33	272.67	180.04	175.89	183.27	1.001	0.462	0.888	1.946	1.906
441	84.53	87.6	0.84	97.61	265.65	90.22	273.5	180.25	174.13	185.46	1.001	0.465	0.888	1.946	1.906
442	84.51	88.76	0.83	98.86	265.72	85.57	276.53	181.22	174.96	187.51	0.998	0.452	0.874	1.901	1.862
443	84.54	88.74	0.85	97.77	267.03	88.81	272.89	181.45	174.96	189.13	0.998	0.48	0.911	1.968	1.927
444	86.27	87.5	1.55	101.55	266.9	86.34	272.95	179.33	175.81	188.81	1.002	0.457	0.877	1.862	1.828
445	84.5	87.5	1.59	97.97	268.45	86.58	276.6	178.81	175.98	188.4	0.999	0.463	0.874	1.886	1.848
446	84.49	87.44	1.61	100.36	264.37	86.68	276.18	179.09	176.96	186.77	1.001	0.445	0.865	1.878	1.828
447	84.48	87.47	2.4	99.12	264.23	90.54	272.76	178.73	179.84	185.87	0.999	0.465	0.887	1.904	1.861
448	84.54	87.47	3.95	97.95	262.83	85.87	276.53	179.63	179.03	180.23	1.0	0.465	0.888	1.905	1.861
449	86.28	87.47	4.02	96.52	265.2	85.97	272.92	179.36	179.98	180.02	0.998	0.486	0.911	1.953	1.882
450	84.53	87.52	4.85	95.24	265.0	89.29	272.93	179.77	179.92	177.27	1.002	0.497	0.926	2.038	1.927
451	82.73	86.33	4.79	97.79	265.02	89.25	276.6	179.9	179.93	177.36	0.999	0.487	0.912	2.019	1.895
452	84.5	87.5	4.85	94.03	263.77	85.92	276.6	179.91	179.91	177.25	1.001	0.495	0.927	2.051	1.927
453	82.67	87.5	4.8	93.99	264.03	89.29	276.71	179.73	180.75	179.11	0.999	0.484	0.911	2.003	1.881
454	84.42	87.52	4.81	94.03	264.25	86.76	277.56	177.68	179.1	178.95	0.999	0.484	0.912	2.001	1.867
455	82.66	87.53	4.87	94.15	264.21	90.1	277.61	177.74	179.07	178.79	1.002	0.494	0.927	2.026	1.898
456	84.27	87.57	4.8	96.48	261.8	86.67	277.24	177.51	179.92	178.99	0.999	0.489	0.913	1.978	1.853
457	84.32	88.76	5.54	92.91	261.36	87.38	277.18	175.58	180.78	176.42	1.001	0.489	0.913	2.005	1.826
458	88.02	88.78	4.75	95.16	259.13	87.46	269.31	175.83	180.83	177.25	1.002	0.471	0.902	1.998	1.791
459	86.28	88.76	5.4	95.03	259.14	90.51	271.01	175.82	178.28	176.76	1.0	0.473	0.887	1.965	1.736
460	84.38	88.76	4.69	95.03	259.14	90.95	273.76	175.8	179.12	177.47	0.999	0.461	0.887	1.966	1.735
461	84.48	86.37	5.39	95.23	264.01	86.09	278.31	177.68	178.3	176.74	1.001	0.473	0.888	1.939	1.696
462	88.15	87.5	4.73	94.07	264.23	85.85	270.93	177.8	178.23	179.0	1.002	0.481	0.903	1.972	1.695
463	89.91	88.73	3.94	96.45	259.18	83.69	270.94	174.14	178.25	179.9	0.998	0.461	0.874	1.98	1.64
464	89.91	88.73	3.93	96.45	259.18	83.68	270.94	174.15	178.25	179.9	0.998	0.46	0.874	1.98	1.64
465	86.21	87.54	3.92	96.46	262.73	87.13	275.49	174.38	176.5	180.21	0.998	0.448	0.861	1.954	1.612
466	88.06	86.3	3.97	97.86	265.34	86.12	271.82	176.48	175.61	179.91	1.001	0.471	0.903	2.028	1.598
467	88.13	87.49	4.65	96.7	261.82	82.66	274.56	175.63	178.26	179.21	0.999	0.473	0.888	1.994	1.546
468	89.92	89.87	4.65	94.28	260.41	82.72	270.89	175.0	178.24	179.09	1.0	0.486	0.9	1.992	1.532
469	88.17	88.73	4.71	95.55	262.8	85.98	271.79	175.11	176.52	179.02	1.003	0.484	0.888	2.052	1.556
470	88.15	88.67	4.63	99.41	260.64	85.11	270.91	176.99	178.29	179.52	0.999	0.473	0.873	2.033	1.518
471	89.96	87.41	3.15	100.44	263.17	81.61	270.05	177.07	179.1	183.16	0.997	0.474	0.874	2.035	1.504
472	88.15	86.1	2.35	102.03	263.59	81.28	274.52	177.42	177.44	186.01	1.0	0.466	0.864	1.999	1.461
473	88.08	86.07	1.6	102.0	267.55	79.45	265.19	181.92	179.1	188.08	0.999	0.481	0.874	2.054	1.5
474	90.0	87.39	0.83	98.22	267.36	82.77	266.06	182.27	177.42	188.38	1.002	0.476	0.889	2.087	1.511
475	88.17	87.49	1.54	102.03	264.63	82.52	270.0	180.78	178.23	187.68	0.999	0.484	0.86	2.041	1.474
476	89.99	88.77	0.03	99.44	265.69	79.1	269.18	180.76	179.02	190.89	0.999	0.471	0.86	2.03	1.459
477	88.11	89.94	0.01	99.48	264.61	82.51	268.38	180.97	180.73	190.87	0.999	0.471	0.86	2.047	1.458
478	88.15	89.95	0.73	99.69	264.61	77.02	273.04	186.91	179.94	190.19	1.001	0.46	0.851	2.013	1.431
479	88.16	89.97	0.01	99.46	265.96	79.44	269.2	189.39	179.93	192.51	0.999	0.467	0.86	2.047	1.46
480	88.16	89.98	0.01	99.45	265.88	80.39	268.4	186.83	181.56	190.87	0.999	0.454	0.847	2.047	1.46
481	89.96	89.98	0.01	99.46	265.89	76.07	268.37	189.26	181.59	190.86	1.001	0.447	0.851	2.0	1.431
482	89.97	89.98	0.02	99.45	265.88	76.06	269.17	189.26	180.79	190.84	1.001	0.449	0.851	2.0	1.431
483		89.97	-51.2	99.47	265.87	0.0	0.0	0.0	0.0	319.64	1.0	1.184	0.296	0.0	0.0
484	88.21	89.95	0.03	99.27	264.59	81.37	269.19	184.35	180.04	190.81	0.999	0.454	0.873	2.049	1.46
485	89.94	89.94	0.03	99.27	264.59	78.22	269.2	184.13	180.01	190.84	0.999	0.454	0.874	2.05	1.46
486	89.95	89.93	0.03	99.28	264.46	78.23	269.21	184.1	180.75	192.49	0.998	0.454	0.874	2.05	1.46
487	89.98	88.76	0.77	99.48	265.63	78.96	269.99	182.29	179.1	190.15	0.999	0.452	0.874	2.032	1.46
488	90.0	88.73	0.77	99.71	265.65	79.11	270.82	181.9	177.36	190.15	0.999	0.455	0.875	2.034	1.46
489	89.98	87.55	0.74	101.97	265.72	79.87	270.82	180.17	176.55	190.2	1.001	0.459	0.891	2.0	1.458
490	89.96	87.42	0.76	99.5	267.24	80.96	270.78	177.7	177.27	190.21	0.999	0.464	0.888	2.02	1.474
491	89.97	84.98	0.02	102.08	271.17	81.09	269.96	177.59	178.24	191.32	0.998	0.447	0.9	2.009	1.5
492	88.18	87.38	0.79	101.82	264.8	81.21	266.5	177.96	178.23	189.8	0.999	0.452	0.901	2.007	1.528
493	89.99	88.66	2.3	100.32	260.87	81.56	269.98	177.32	178.19	188.12	1.002	0.462	0.891	1.987	1.526
494	90.0	88.67	2.35	98.26	262.81	81.37	269.1	178.28	179.08	186.78	1.0	0.467	0.901	1.979	1.557
495	90.0	87.4	3.15	97.1	264.32	82.18	269.07	176.53	179.08	184.23	1.0	0.465	0.902	1.955	1.571
496	86.44	83.58	3.22	99.63	270.84	85.82	273.5	176.69	177.32	184.39	1.003	0.472	0.916	2.003	1.639
497	88.18	86.19	3.96	100.54	262.96	85.18	270.05	178.63	176.45	182.45	1.001	0.455	0.888	1.997	1.653
498	88.11	88.6	4.07	95.72	262.53	86.48	269.27	177.38	177.1	181.69	0.999	0.464	0.899	1.991	1.7
499	86.29	87.47	5.5	94.37	264.91	83.04	276.57	177.25	175.93	180.07	0.998	0.465	0.888	1.919	1.687
500	86.39	82.53	5.52	99.35	268.99	86.21	273.59	178.08	174.47	180.19	0.998	0.463	0.897	1.932	1.714
501	84.63	83.72	5.47	101.91	262.58	86.29	277.0	178.28	174.65	178.74	1.001	0.457	0.887	1.925	1.71
502	88.15	86.22	5.55	99.3	260.16	86.2	270.09	178.93	174.48	178.49	0.998	0.468	0.898	1.932	1.769
503	88.11	87.4	5.5	96.71	260.22	83.82	272.64	177.76	175.1	180.21	1.0	0.448	0.878	1.885	1.751
504	86.36	86.24	6.31	94.39	264.91	87.1	272.84	177.91	175.13	179.25	1.0	0.462	0.886	1.917	1.784
505	82.67	83.56	6.48	98.24	267.48	89.69	275.83	180.27	177.02	177.36	0.999	0.481	0.924	2.011	1.876
506	82.44	83.65	6.3	101.0	266.07	90.1	276.64	181.19	175.47	177.8	0.999	0.462	0.897	1.943	1.825
507	82.64	83.73	5.42	103.48	263.62	89.31	274.46	181.79	178.11	178.81	0.998	0.435	0.873	1.883	1.777
508	80.89	84.95	4.74	103.27	261.21	91.93	274.42	184.13	178.18	181.62	0.999	0.445	0.874	1.906	1.832
509	84.42	86.1	4.79	102.05	261.21	87.39	271.0	186.15	178.05	181.37	1.002	0.454	0.888	1.931	1.875
510	84.42	87.35	4.78	99.34	261.22	87.38	270.99	186.17	177.82	181.17	1.002	0.452	0.887	1.918	1.875
511	82.67	87.33	4.01	100.55	261.57	88.33	273.52	184.44	179.71	183.84	1.001	0.452	0.887	1.934	1.876
512	84.46	87.41	3.27	100.59	262.86	88.37	269.26	184.23	181.37	186.44	0.998	0.459	0.883	1.955	1.909
513	84.47	87.41	3.25	100.58	262.65	88.36	269.23	184.16	181.36	184.97	0.998	0.459	0.883	1.955	1.909
514	84.48	87.38	2.45	101.77	262.77	88.36	268.38	184.13	183.13	187.73	1.002	0.462	0.888	1.966	1.92
515	84.46	87.44	1.68	101.65	264.32	88.39	268.38	184.18	183.12	190.74	1.002	0.462	0.888	1.966	1.92
516	84.31	87.44	2.42	101.68	264.31	89.27	268.6	183.33	183.13	190.04	1.002	0.475	0.888	1.95	1.921
517	84.08	87.48	2.38	101.68	265.53	90.61	268.54	182.57	183.25	190.09	0.999	0.465	0.874	1.905	1.876
518	84.29	87.48	1.63	100.37	264.15	89.19	268.46	183.45	183.36	192.66	0.999	0.465	0.874	1.905	1.876
519	84.29	87.48	1.63	100.37	264.16	89.18	268.45	183.46	183.36	192.67	0.999	0.465	0.874	1.905	1.876
520	84.28	87.51	1.63	100.17	265.39	89.19	269.38	183.53	181.49	190.78	0.999	0.465	0.874	1.917	1.876
521	84.28	87.52	1.62	100.17	265.39	89.2	269.38	183.52	181.49	190.78	0.999	0.465	0.874	1.917	1.876
522	84.28	87.52	1.62	100.17	265.39	89.2	269.38	183.53	181.49	190.79	0.999	0.465	0.874	1.917	1.876
523	84.11	87.51	1.63	98.96	262.66	90.59	268.53	182.7	183.28	190.76	0.999	0.465	0.887	1.917	1.876
524	84.12	86.31	1.61	101.48	261.43	90.71	268.54	182.46	184.26	189.24	0.999	0.455	0.874	1.918	1.876
525	83.9	85.19	1.6	99.78	261.5	92.03	269.31	182.76	183.46	184.96	1.002	0.433	0.852	1.881	1.843
526	83.85	85.09	2.4	97.69	263.84	90.56	269.65	184.71	183.47	183.9	0.999	0.441	0.861	1.898	1.864
527	81.93	85.09	3.14	97.63	263.59	91.33	274.43	183.86	182.6	181.12	1.003	0.433	0.851	1.862	1.832
528	82.18	85.1	3.88	99.11	264.9	90.82	275.32	183.92	181.74	178.42	0.998	0.428	0.833	1.85	1.824
529	81.92	85.08	3.93	99.14	263.67	95.25	270.59	184.69	183.49	178.37	1.001	0.425	0.847	1.893	1.866
530	82.47	84.97	3.9	99.32	263.88	90.76	275.72	184.91	181.71	180.36	0.998	0.429	0.847	1.847	1.825
531	84.3	84.87	3.94	100.88	263.86	89.98	272.07	186.54	181.71	180.37	1.001	0.438	0.873	1.89	1.868
532	86.28	84.86	3.18	102.23	265.12	86.41	272.69	186.44	180.86	183.11	1.0	0.425	0.861	1.891	1.868
533	86.28	84.74	3.13	103.52	265.32	86.19	272.94	186.42	180.85	183.26	1.0	0.437	0.86	1.888	1.869
534	84.51	84.86	2.34	102.02	265.38	89.52	272.94	186.53	180.84	186.1	0.999	0.437	0.86	1.888	1.869
535	86.3	85.99	1.57	103.19	263.13	86.18	272.92	186.4	180.87	188.86	0.999	0.437	0.86	1.888	1.869
536	86.34	85.99	1.58	101.75	263.15	86.46	272.91	186.07	180.84	188.86	1.001	0.434	0.86	1.933	1.914
537	84.54	86.08	0.81	101.67	264.65	87.41	276.96	185.38	180.0	191.54	0.998	0.424	0.846	1.888	1.87
538	86.43	86.2	0.8	99.28	268.16	86.35	273.54	186.22	180.0	189.34	0.998	0.439	0.87	1.954	1.935
539	86.33	86.22	0.8	99.26	268.15	87.47	273.54	185.29	180.01	189.34	0.998	0.439	0.869	1.954	1.935
540	86.32	86.3	0.8	100.32	266.89	87.47	273.56	185.3	179.99	189.65	1.001	0.434	0.86	1.933	1.914
541	86.35	87.51	0.06	97.73	266.99	87.45	273.53	185.27	180.02	190.33	1.001	0.434	0.86	1.933	1.914
542	86.37	87.57	0.05	97.73	268.32	87.45	273.52	185.27	180.01	188.29	1.001	0.447	0.873	1.933	1.914
543	86.38	87.56	0.05	97.74	268.32	87.45	273.51	185.26	180.01	188.26	1.001	0.448	0.873	1.933	1.914
544	86.37	87.56	0.05	97.75	268.32	87.46	273.51	185.25	180.0	188.25	1.001	0.448	0.873	1.933	1.914
545	88.13	87.56	0.05	97.75	268.23	84.01	273.51	185.05	180.01	186.24	1.001	0.448	0.874	1.933	1.915
546	88.14	87.55	0.04	97.77	268.23	84.0	273.5	185.06	180.01	186.25	1.001	0.448	0.873	1.933	1.915
547	88.14	87.56	0.04	97.76	266.78	83.92	273.51	185.16	180.0	186.21	1.001	0.448	0.874	1.933	1.915
548	88.12	86.4	0.04	100.14	265.37	83.93	273.53	185.18	179.99	184.04	1.0	0.448	0.874	1.933	1.915
549	88.12	87.52	0.78	99.04	264.17	83.93	273.75	185.17	179.99	183.29	1.001	0.461	0.887	1.931	1.916
550	88.14	87.54	0.78	97.76	264.14	83.91	273.74	185.19	179.99	181.35	1.001	0.461	0.887	1.931	1.916
551	88.15	87.54	0.78	98.89	262.81	83.91	273.73	185.17	179.99	181.35	1.001	0.461	0.887	1.931	1.916
552	88.15	87.55	0.78	97.73	262.8	83.9	273.74	185.18	179.99	181.32	1.001	0.461	0.887	1.931	1.916
553	88.15	87.6	0.78	96.45	263.96	83.89	273.74	185.17	179.1	181.32	1.001	0.448	0.874	1.931	1.916
554	88.14	87.6	0.77	96.43	263.95	83.89	272.94	185.18	180.81	181.4	1.001	0.448	0.874	1.931	1.916
555	88.15	87.6	0.77	96.45	262.69	83.9	272.92	185.19	180.83	181.35	1.001	0.445	0.873	1.931	1.916
556	88.14	87.61	0.76	96.45	262.69	83.91	272.93	185.2	180.83	181.35	1.001	0.445	0.873	1.931	1.916
557	86.38	87.59	0.76	95.2	262.91	87.26	272.91	185.29	180.83	181.36	1.001	0.431	0.859	1.931	1.916
558	88.22	87.59	0.03	95.11	263.02	83.89	273.49	185.21	180.02	183.93	1.001	0.431	0.859	1.931	1.916
559	88.22	87.59	0.04	95.1	263.03	83.12	273.49	186.88	180.02	183.93	1.001	0.434	0.859	1.931	1.916
560	88.22	87.59	0.04	95.09	263.05	83.01	273.51	186.98	180.01	183.94	1.001	0.42	0.845	1.931	1.916
561	88.22	87.55	0.03	96.41	263.06	83.01	273.51	187.0	180.01	182.08	1.001	0.404	0.831	1.931	1.916
562	88.16	87.54	0.03	96.41	262.86	83.83	273.51	186.18	180.02	182.11	1.001	0.407	0.831	1.931	1.916
563	88.16	87.55	0.03	96.41	262.86	83.83	273.51	186.16	180.01	182.12	1.001	0.407	0.831	1.93	1.916
564	88.16	87.53	0.03	95.25	262.85	83.83	273.52	186.18	180.02	182.14	1.001	0.394	0.818	1.931	1.916
565	88.16	87.57	0.03	95.19	263.82	83.72	273.52	186.28	180.02	182.22	1.001	0.394	0.818	1.931	1.916
566	88.17	87.57	0.03	95.19	262.76	83.71	273.52	186.28	180.02	182.22	1.001	0.394	0.818	1.931	1.916
567	88.16	87.57	0.76	95.24	262.98	83.72	273.77	186.27	180.02	181.48	0.998	0.397	0.818	1.884	1.873
568	88.16	87.58	0.77	95.17	262.98	87.17	270.12	186.26	180.02	181.47	1.001	0.406	0.831	1.928	1.918
569	88.16	87.58	0.77	95.17	262.98	87.27	270.12	186.16	180.01	181.47	1.001	0.406	0.831	1.928	1.918
570	88.15	87.56	0.76	95.19	262.76	83.81	273.8	186.18	180.01	181.48	0.998	0.384	0.805	1.883	1.873
571	86.26	87.5	0.78	94.07	265.04	88.3	273.79	185.38	179.99	181.38	1.001	0.39	0.818	1.914	1.904
572	86.24	87.5	0.76	96.56	262.76	88.3	273.8	185.4	180.01	181.48	0.998	0.384	0.805	1.883	1.873
573	86.23	87.5	0.76	96.58	262.76	88.4	273.82	185.32	180.01	181.49	0.998	0.384	0.805	1.883	1.873
574	86.23	87.5	0.03	94.11	265.23	88.3	273.81	185.43	180.01	184.02	1.001	0.39	0.818	1.914	1.904
575	88.07	87.49	0.02	94.03	265.25	84.7	273.8	185.35	180.02	184.03	1.001	0.39	0.818	1.915	1.904
576	88.07	87.5	0.02	94.11	265.25	84.7	273.8	185.35	180.03	184.03	1.001	0.39	0.818	1.915	1.904
577	88.08	87.43	0.01	97.88	262.89	84.61	273.79	185.43	180.04	184.18	0.998	0.384	0.805	1.883	1.873
578	88.08	87.43	0.01	97.89	262.89	84.61	273.79	185.44	180.03	184.18	0.998	0.384	0.805	1.884	1.873
579	88.01	87.43	0.01	97.88	262.89	85.57	273.79	184.51	180.03	182.25	0.998	0.384	0.805	1.883	1.873
580	88.02	87.44	-0.0	97.89	262.87	85.56	273.78	184.53	180.03	182.25	0.998	0.384	0.805	1.883	1.873
581	88.02	87.44	-0.0	97.9	262.64	85.56	273.79	184.53	180.03	182.24	0.998	0.384	0.805	1.883	1.873
582	88.02	87.44	-0.0	97.9	262.86	85.56	273.79	184.53	180.03	182.23	0.998	0.384	0.805	1.883	1.873
583	86.11	87.39	-0.0	99.29	262.85	89.36	273.8	184.67	180.02	182.22	0.998	0.384	0.805	1.883	1.873
584	85.99	87.45	0.0	99.18	262.87	90.27	274.03	183.77	180.02	184.19	0.998	0.384	0.792	1.881	1.875
585	88.0	87.46	0.01	99.18	262.86	90.34	270.96	183.71	179.2	184.2	0.998	0.384	0.792	1.881	1.875
586	88.0	87.46	0.0	99.2	262.87	89.51	270.97	185.43	179.19	184.21	0.999	0.384	0.792	1.881	1.875
587	85.98	87.4	0.01	100.59	262.87	90.63	274.63	184.62	179.19	184.21	0.999	0.385	0.792	1.881	1.875
588	87.93	87.4	-0.0	100.59	262.63	86.39	274.65	184.61	179.19	184.2	1.001	0.378	0.784	1.848	1.842
589	87.94	87.41	-0.0	99.38	262.61	86.44	274.64	184.57	179.19	184.2	1.001	0.377	0.783	1.848	1.842
590	87.95	88.63	-0.01	100.59	260.24	90.33	270.94	184.61	179.2	186.47	1.001	0.39	0.796	1.859	1.857
591	87.97	88.66	-0.02	100.61	261.55	86.44	274.84	184.57	179.22	186.51	1.001	0.39	0.796	1.859	1.857
592	87.88	88.66	-0.78	100.5	261.56	91.48	270.95	183.77	179.19	189.36	1.001	0.39	0.796	1.859	1.857
593	87.89	88.66	-0.78	100.34	261.56	91.48	270.94	183.76	179.19	189.39	1.001	0.39	0.796	1.859	1.857
594	87.91	88.66	-0.79	100.49	261.57	87.29	274.85	183.71	179.2	189.4	1.001	0.39	0.796	1.859	1.857
595	87.92	88.67	-0.79	100.49	261.57	87.29	274.84	183.71	179.21	187.41	1.001	0.39	0.796	1.859	1.857
596	87.91	88.67	-1.53	100.21	261.78	87.3	274.86	183.7	179.2	190.22	1.001	0.39	0.795	1.859	1.859
597	87.9	88.67	-0.78	100.2	261.8	87.31	275.17	183.69	179.19	189.49	1.001	0.406	0.795	1.857	1.86
598	87.9	88.7	-0.79	100.19	263.11	87.26	275.16	183.71	179.19	189.5	1.001	0.406	0.795	1.857	1.859
599	87.89	88.67	-0.79	101.47	263.11	87.28	275.17	183.71	179.2	189.22	1.001	0.406	0.795	1.857	1.859
