# Supplementary material for: Evaluation of functional tests performance using a camera-based and machine learning approach
Source: PLoS One. 2023 Nov 3;18(11):e0288279. doi: 10.1371/journal.pone.0288279 (PMC10624324; doi:10.1371/journal.pone.0288279)
Supplement: S1 Data — This dataset includes all the extracted keypoints of movements and the associated features and statistics, which were used for the analyses presented in the main manuscript. (ZIP) [file pone.0288279.s001.zip › PLOS_data_28032023/selected_parameters_time_series/000013_PNJN_P_vybrane_body_vse.csv]

	hips	bothShoulders	spine	NeckRShoulderRElbow	NeckLShoulderLElbow	MidHipRHipRKnee	MidHipLHipLKnee	RHipRKneeRAnkle	LHipLKneeLAnkle	NoseNeckMidHip	Neck_MidHip	RWrist_MidHip	RWrist_LWrist	MidHipL_SmallToe	MidHipL_RSmallToe
0	88.29	88.88	0.02	102.68	259.5	90.04	266.48	181.88	178.09	179.92	0.998	0.531	0.97	1.773	1.76
1	88.29	88.88	0.02	102.68	259.5	86.78	269.94	181.89	178.09	179.92	1.0	0.526	0.96	1.742	1.729
2	88.28	89.97	0.01	98.99	258.23	86.79	269.91	180.93	178.1	178.52	0.998	0.505	0.957	1.773	1.773
3	88.29	89.97	0.01	98.99	258.22	86.79	269.91	180.93	178.1	178.52	0.998	0.505	0.957	1.773	1.773
4	88.23	88.82	0.02	104.86	253.82	87.5	268.11	180.97	181.78	173.84	1.0	0.448	0.921	1.767	1.755
5	89.97	88.82	0.72	104.87	252.53	90.96	269.01	181.08	179.96	170.12	1.0	0.46	0.947	1.765	1.757
6	88.36	88.84	0.71	103.61	251.35	94.28	268.99	181.07	180.97	168.72	0.998	0.454	0.933	1.725	1.718
7	90.0	88.86	0.04	101.42	254.71	94.28	265.92	181.05	180.97	170.97	0.998	0.466	0.971	1.783	1.763
8	88.35	89.95	0.75	102.39	252.48	91.91	271.36	180.2	182.85	170.04	1.0	0.461	0.961	1.75	1.76
9	88.35	89.95	0.75	102.4	252.48	95.13	268.14	180.2	182.86	170.03	1.002	0.469	0.976	1.79	1.8
10	89.99	89.95	1.49	102.4	252.08	91.89	269.96	181.12	181.01	167.61	1.003	0.494	0.989	1.803	1.803
11	89.99	89.97	1.54	103.69	252.06	96.05	267.82	181.05	180.11	169.01	1.0	0.513	1.013	1.82	1.837
12	89.99	89.96	1.52	103.69	252.06	91.97	270.85	181.95	180.1	169.03	1.002	0.508	1.002	1.789	1.793
13	88.44	88.87	0.01	107.43	253.4	92.79	266.86	180.24	181.99	173.55	1.0	0.513	1.014	1.76	1.753
14	88.42	88.86	-0.01	107.47	253.44	89.7	269.95	179.27	180.98	173.61	1.002	0.509	1.004	1.717	1.722
15	88.41	88.87	-0.01	107.47	253.44	92.78	266.86	179.26	181.95	173.6	1.0	0.514	1.014	1.748	1.752
16	89.96	89.95	-0.01	106.27	253.43	92.78	269.95	179.26	181.97	171.93	1.0	0.514	1.014	1.76	1.753
17	89.96	89.95	-0.01	106.27	253.43	92.78	269.95	179.25	181.96	171.93	1.0	0.514	1.014	1.76	1.753
18	88.44	89.96	-0.01	106.26	253.05	91.92	266.87	181.07	181.99	173.22	1.0	0.514	1.014	1.748	1.765
19	88.44	89.95	-0.01	106.27	253.06	91.92	266.87	181.07	181.99	173.22	1.0	0.514	1.014	1.748	1.765
20	89.95	88.88	-0.01	107.44	254.28	91.92	270.84	181.03	180.07	172.83	1.0	0.513	1.0	1.748	1.765
21	89.96	88.89	0.74	106.14	252.95	91.94	270.86	181.06	180.08	170.12	1.002	0.496	0.964	1.717	1.735
22	89.96	88.87	0.02	106.14	251.68	91.88	270.85	181.08	180.12	170.89	1.0	0.487	0.974	1.75	1.762
23	89.98	88.86	0.74	106.22	252.1	91.01	269.97	181.96	181.01	170.36	1.0	0.487	0.974	1.75	1.762
24	89.99	88.82	0.75	106.21	251.33	91.01	270.91	181.97	180.07	170.34	1.0	0.487	0.973	1.75	1.762
25	90.0	88.83	0.75	106.3	252.5	95.08	266.93	180.21	181.01	168.44	1.002	0.482	0.976	1.79	1.8
26	90.0	88.84	0.75	104.93	252.15	91.86	269.97	180.18	180.98	170.13	1.002	0.495	0.989	1.791	1.8
27	89.98	88.83	0.76	104.92	252.54	91.85	269.05	180.17	181.9	170.45	1.002	0.508	1.002	1.79	1.8
28	90.0	88.83	0.75	104.92	253.77	91.85	269.05	180.19	181.91	171.97	1.002	0.521	1.015	1.79	1.8
29	89.99	88.82	0.02	102.49	255.99	90.99	268.1	181.06	182.85	174.62	0.998	0.532	1.036	1.77	1.776
30	90.0	88.83	0.01	104.7	253.78	90.99	268.08	181.06	182.87	176.29	1.0	0.526	1.013	1.752	1.757
31	89.99	88.84	0.01	102.75	255.95	90.99	267.16	181.07	184.78	176.43	0.998	0.532	1.024	1.77	1.775
32	89.99	88.85	0.01	102.75	255.92	90.98	266.27	181.11	185.67	176.45	0.998	0.545	1.036	1.77	1.775
33	90.0	88.86	0.01	102.73	255.9	90.98	267.16	181.11	184.79	176.47	0.998	0.545	1.036	1.77	1.775
34	90.0	88.86	0.01	102.73	254.69	90.99	267.16	181.11	184.78	178.17	0.998	0.545	1.036	1.77	1.775
35	89.99	88.86	0.01	104.92	252.51	90.99	267.17	181.11	184.78	178.12	1.0	0.539	1.026	1.752	1.757
36	89.98	88.86	0.72	104.91	252.15	95.16	264.83	180.21	183.88	175.67	1.0	0.552	1.038	1.75	1.759
37	88.36	88.86	0.01	102.72	254.35	94.35	268.09	181.06	183.9	176.48	1.001	0.54	1.038	1.742	1.744
38	88.35	88.85	0.0	103.99	254.42	95.22	268.07	180.16	183.91	178.16	1.001	0.552	1.038	1.739	1.747
39	88.39	89.98	-0.0	101.49	255.55	94.33	268.1	181.95	183.89	178.19	1.001	0.54	1.026	1.739	1.747
40	88.39	89.99	-0.73	102.74	254.42	94.34	268.12	181.95	183.87	178.93	1.001	0.54	1.026	1.737	1.747
41	88.44	89.99	-0.01	101.53	255.19	94.14	269.04	181.01	182.96	178.22	0.998	0.558	1.037	1.768	1.781
42	89.99	89.99	-0.01	101.53	255.58	94.16	265.93	180.99	182.99	178.23	1.001	0.54	1.014	1.735	1.749
43	90.0	90.0	-0.75	101.6	256.84	94.15	265.92	180.96	182.98	180.7	1.001	0.528	1.013	1.737	1.75
44	88.45	89.99	-0.75	101.6	255.26	94.16	269.03	181.0	182.96	180.69	1.001	0.514	1.0	1.734	1.75
45	89.99	89.99	-0.74	102.78	255.25	91.04	269.03	180.97	182.95	180.71	1.001	0.514	1.0	1.735	1.75
46	88.44	89.99	-0.74	102.78	255.24	91.02	265.94	181.02	182.96	180.73	1.001	0.514	1.0	1.734	1.749
47	89.98	89.98	-0.73	102.78	255.25	94.1	265.93	181.01	183.01	180.72	1.001	0.514	1.0	1.737	1.749
48	89.99	88.86	-0.01	104.04	255.16	94.1	265.94	181.05	183.0	180.01	1.001	0.514	1.0	1.737	1.749
49	89.99	88.86	-0.0	104.05	255.16	91.03	269.0	181.05	183.02	180.01	0.998	0.507	0.985	1.698	1.71
50	88.45	88.85	-0.0	104.05	255.15	91.02	265.91	181.02	183.05	180.02	0.998	0.507	0.985	1.698	1.71
51	89.99	88.84	0.73	102.73	253.88	91.06	269.0	181.0	183.03	179.29	0.998	0.507	0.985	1.696	1.71
52	89.99	88.83	0.75	102.73	253.91	94.13	265.92	181.03	183.03	179.28	1.001	0.527	1.013	1.734	1.749
53	88.38	88.8	0.74	101.45	252.66	91.06	271.25	181.06	183.81	179.28	1.001	0.527	1.014	1.737	1.747
54	89.96	88.79	0.74	102.71	252.63	91.06	268.09	181.03	182.93	179.3	1.001	0.54	1.027	1.737	1.747
55	89.97	88.78	0.03	101.48	253.2	91.02	269.03	180.14	179.97	181.69	1.001	0.54	1.039	1.739	1.745
56	88.34	88.78	0.73	101.23	253.51	94.28	269.04	180.14	179.96	179.35	1.001	0.539	1.039	1.739	1.744
57	89.99	88.76	0.04	102.73	255.62	90.96	269.04	180.16	179.9	181.7	1.001	0.528	1.039	1.741	1.742
58	89.99	87.62	0.05	101.21	259.43	90.07	269.94	181.03	178.06	181.68	0.998	0.52	1.023	1.703	1.703
59	89.99	87.61	0.72	101.41	260.58	90.03	269.01	181.03	178.93	179.37	0.998	0.532	1.023	1.703	1.703
60	89.99	87.6	0.72	101.42	260.25	90.03	269.02	181.03	178.92	179.37	0.998	0.532	1.023	1.703	1.703
61	89.97	87.59	0.73	103.59	258.12	90.07	269.97	180.98	177.1	181.05	1.0	0.527	1.0	1.688	1.686
62	88.31	87.61	1.48	102.71	259.22	89.09	265.57	181.89	178.93	180.36	0.998	0.544	0.998	1.778	1.77
63	88.31	87.61	1.48	102.71	259.22	89.09	265.58	181.9	178.93	180.36	0.998	0.544	0.998	1.778	1.77
64	89.99	88.77	1.51	104.07	254.89	88.18	268.99	181.85	178.95	182.04	0.998	0.558	1.024	1.781	1.771
65	86.77	88.8	0.76	102.76	253.89	94.64	267.17	178.98	179.87	181.01	0.998	0.558	1.05	1.777	1.774
66	88.31	88.8	0.74	101.25	254.38	92.51	266.08	177.07	180.96	179.38	0.999	0.532	1.023	1.725	1.702
67	89.99	88.78	0.74	102.44	257.94	89.08	264.24	175.99	182.74	181.02	1.001	0.553	1.039	1.749	1.729
68	88.29	87.63	0.07	101.23	261.08	92.59	264.13	175.85	182.86	181.71	0.998	0.533	1.01	1.728	1.7
69	88.21	87.64	0.75	102.75	260.59	92.54	263.25	175.95	183.76	179.38	0.999	0.533	0.973	1.728	1.688
70	88.19	87.65	0.76	104.89	259.63	92.54	265.08	176.01	180.14	181.05	0.998	0.544	0.972	1.738	1.713
71	88.27	87.61	0.76	106.17	258.76	89.09	268.65	175.03	179.88	181.05	1.003	0.56	0.977	1.747	1.722
72	88.25	87.63	1.45	105.96	257.16	89.1	269.63	175.04	176.89	182.22	1.001	0.553	0.963	1.708	1.669
73	88.26	87.65	1.51	105.99	257.61	89.1	271.25	175.03	173.41	182.16	0.998	0.571	0.998	1.744	1.698
74	89.94	88.79	2.29	103.78	256.17	89.09	267.04	175.04	174.45	181.28	0.999	0.598	1.037	1.803	1.756
75	88.32	87.67	3.76	106.36	254.78	91.41	268.01	175.89	172.39	178.12	0.999	0.61	1.037	1.815	1.769
76	89.95	87.66	3.02	106.24	254.04	87.31	268.0	176.79	172.23	180.56	1.001	0.592	1.027	1.788	1.737
77	88.32	87.65	3.79	104.95	254.38	90.57	268.05	177.62	171.27	178.02	0.999	0.61	1.05	1.819	1.78
78	85.16	87.64	3.72	103.67	254.82	91.52	270.44	179.72	171.95	176.4	1.002	0.592	1.039	1.803	1.747
79	86.82	87.63	2.25	104.59	256.65	87.33	269.31	180.15	172.15	179.56	1.0	0.566	1.039	1.811	1.745
80	86.82	87.64	2.25	104.59	256.65	87.33	269.31	180.15	172.14	179.56	1.0	0.566	1.039	1.811	1.745
81	85.02	87.62	1.54	101.12	260.91	90.13	267.76	181.41	171.82	180.28	0.998	0.559	1.063	1.837	1.774
82	86.51	87.57	1.56	102.4	259.74	87.02	267.13	180.32	172.65	180.24	0.998	0.559	1.064	1.825	1.774
83	83.15	87.61	1.56	103.74	259.56	90.49	270.07	181.52	173.64	180.3	1.0	0.554	1.066	1.785	1.742
84	84.82	86.51	2.32	107.57	258.61	90.53	266.87	180.44	173.65	181.34	0.998	0.585	1.103	1.816	1.773
85	83.12	87.7	3.08	106.21	256.6	93.73	267.56	180.75	172.37	180.57	0.999	0.625	1.143	1.761	1.772
86	82.93	86.56	4.5	106.3	257.81	90.36	270.35	180.81	175.77	177.36	0.998	0.628	1.138	1.718	1.732
87	83.11	86.48	4.5	106.01	257.17	89.11	270.12	182.64	177.02	177.34	0.998	0.628	1.139	1.693	1.732
88	84.79	86.49	5.29	106.27	256.31	89.19	266.52	181.55	177.37	176.51	1.001	0.651	1.169	1.64	1.772
89	84.83	86.55	5.37	104.92	256.69	89.25	266.45	181.42	178.49	176.39	0.999	0.658	1.182	1.622	1.803
90	84.79	86.47	5.4	105.02	255.11	89.68	265.91	181.42	180.85	174.67	0.999	0.646	1.182	1.55	1.803
91	86.46	86.41	5.41	102.5	259.55	86.26	265.44	182.49	184.99	174.71	0.999	0.646	1.183	1.453	1.803
92	86.43	86.41	5.42	102.49	259.55	86.38	264.79	182.33	187.09	176.42	0.999	0.646	1.183	1.355	1.803
93	84.79	86.42	5.43	102.23	260.86	86.4	268.44	182.32	186.31	176.44	0.998	0.646	1.182	1.23	1.803
94	84.8	86.5	5.51	101.23	260.85	89.57	265.74	182.54	184.13	176.39	1.001	0.657	1.201	1.162	1.846
95	84.8	86.47	5.52	101.21	260.89	89.05	265.35	183.34	184.17	176.39	1.002	0.657	1.201	1.03	1.845
96	83.14	85.33	5.39	103.38	261.32	89.63	268.6	182.5	322.86	176.57	1.001	0.639	1.17	0.921	1.785
97	84.77	85.34	5.38	103.37	261.32	86.36	268.6	182.38	322.87	176.57	1.001	0.639	1.17	0.921	1.784
98	86.41	85.33	5.38	103.35	261.33	86.36	266.18	181.39	310.81	178.33	1.001	0.638	1.169	0.879	1.785
99	84.76	85.33	5.38	103.11	261.34	89.51	266.31	181.74	336.05	178.34	1.001	0.626	1.157	3.762	1.785
100	84.76	85.33	5.38	103.11	261.34	89.51	266.31	181.74	336.06	178.33	1.001	0.626	1.157	3.762	1.785
101	84.76	85.39	5.44	103.3	260.88	89.51	267.04	181.76	341.28	176.45	0.999	0.632	1.169	0.885	1.804
102	81.19	85.38	5.35	103.3	260.91	93.0	269.88	181.56	339.23	176.55	1.002	0.625	1.157	3.771	1.772
103	81.14	85.29	5.34	104.62	261.29	96.17	266.47	181.7	338.21	176.54	1.002	0.625	1.156	3.772	1.771
104	81.18	86.45	5.27	104.63	257.68	92.88	270.69	181.68	334.33	176.61	0.999	0.616	1.138	0.838	1.731
105	81.2	86.46	5.27	104.62	258.05	92.83	269.84	181.7	324.27	176.6	0.999	0.617	1.126	0.834	1.731
106	82.87	86.49	5.32	104.92	256.74	93.07	267.31	181.33	314.49	176.52	1.002	0.638	1.156	0.862	1.771
107	81.19	87.65	5.3	104.95	254.44	96.23	267.32	181.45	314.63	174.81	1.002	0.639	1.144	0.883	1.758
108	82.89	87.67	5.3	104.99	253.19	93.06	268.16	181.33	318.19	174.78	1.001	0.665	1.17	0.871	1.758
109	82.92	87.68	5.29	106.31	253.61	92.92	268.88	181.55	180.11	174.75	1.001	0.718	1.21	1.59	1.758
110	84.62	87.68	5.23	108.95	253.59	89.38	269.94	181.79	308.37	174.79	0.999	0.733	1.204	0.84	1.718
111	84.65	87.71	5.22	111.55	254.68	89.5	270.78	181.55	306.34	172.99	0.999	0.747	1.205	0.849	1.718
112	86.42	87.71	5.27	114.03	254.31	89.41	267.33	181.66	300.96	172.83	1.001	0.811	1.276	0.87	1.758
113	86.45	88.82	5.27	114.03	251.73	86.1	270.7	181.54	297.56	172.84	1.001	0.811	1.276	0.87	1.758
114	84.66	88.83	5.25	111.88	254.24	89.49	270.72	182.5	299.21	172.82	1.002	0.837	1.29	0.858	1.758
115	84.66	88.82	5.19	114.08	252.16	89.6	270.72	182.3	300.87	172.82	0.999	0.825	1.27	0.845	1.731
116	82.9	88.85	5.11	113.59	254.22	89.21	274.23	182.79	308.66	172.65	1.002	0.835	1.272	0.812	1.688
117	81.21	88.83	5.18	113.13	254.62	92.6	274.24	182.81	302.95	170.2	1.0	0.842	1.285	0.826	1.718
118	84.62	88.85	5.06	115.3	253.35	89.2	269.73	181.85	178.26	170.12	0.999	0.822	1.253	3.65	1.662
119	84.65	88.81	5.12	113.07	254.37	89.19	270.7	181.83	175.93	172.52	0.998	0.828	1.265	1.497	1.666
120	84.82	88.86	4.49	111.95	255.47	88.43	271.46	182.59	313.72	173.1	0.999	0.815	1.272	0.846	1.704
121	86.52	88.82	4.38	112.59	255.99	85.1	271.42	183.22	311.33	173.14	0.999	0.797	1.24	3.652	1.649
122	84.85	88.84	4.38	111.92	257.14	88.33	270.36	183.38	176.03	173.06	0.999	0.795	1.239	3.652	1.637
123	84.7	88.83	4.32	111.89	257.31	84.93	274.08	183.39	174.76	173.03	1.001	0.788	1.215	3.625	1.608
124	84.81	88.84	4.36	111.87	257.29	84.02	274.14	185.17	174.93	175.59	0.999	0.794	1.227	1.522	1.637
125	84.81	88.84	3.72	111.86	258.6	87.35	271.48	185.67	172.84	176.17	1.0	0.793	1.245	1.545	1.686
126	84.62	88.83	4.43	111.39	259.89	88.29	272.63	184.69	170.85	175.48	1.001	0.805	1.245	3.697	1.687
127	82.89	88.82	3.74	111.82	259.61	88.73	274.71	184.73	173.07	176.24	1.001	0.793	1.245	3.689	1.686
128	83.09	88.83	3.75	111.79	259.62	87.39	274.74	185.64	172.89	179.16	1.0	0.792	1.244	3.689	1.686
129	83.09	88.83	3.75	111.79	259.62	87.38	274.72	185.64	171.82	179.16	1.0	0.792	1.244	3.689	1.686
130	81.42	87.63	4.51	111.34	260.66	90.96	272.87	185.43	174.73	175.62	0.999	0.787	1.231	1.551	1.716
131	81.42	87.63	4.51	111.33	260.66	90.81	273.73	185.65	172.97	175.61	0.999	0.787	1.231	1.551	1.717
132	81.44	87.62	4.52	111.34	261.27	90.93	273.8	185.45	173.78	175.59	0.999	0.786	1.231	3.716	1.716
133	81.4	86.47	4.55	110.22	263.24	90.81	270.81	185.66	177.14	178.53	0.999	0.773	1.23	1.563	1.716
134	81.39	85.41	5.19	109.05	265.5	87.62	274.12	185.39	175.95	178.01	1.002	0.766	1.217	3.689	1.674
135	81.6	85.3	5.99	109.04	264.18	90.46	269.28	185.36	304.06	183.43	1.001	0.772	1.218	0.906	1.717
136	81.39	84.3	6.72	109.6	263.83	91.78	268.72	184.67	285.96	183.26	1.002	0.76	1.205	0.926	1.717
137	81.4	84.27	6.85	108.66	262.78	91.95	268.65	184.56	278.04	185.63	1.0	0.754	1.218	0.952	1.748
138	81.4	84.27	6.85	108.66	262.77	91.95	268.65	184.56	278.07	185.62	1.0	0.754	1.218	0.94	1.748
139	81.39	83.11	9.06	105.93	261.86	91.98	267.55	183.58	275.07	177.81	1.0	0.738	1.24	0.946	1.739
140	79.76	83.11	9.09	105.9	261.04	95.09	267.72	183.74	278.95	177.8	1.0	0.738	1.252	0.958	1.726
141	81.38	83.11	9.09	105.9	261.04	91.97	267.71	183.6	278.98	177.81	1.0	0.738	1.252	0.958	1.726
142	81.36	82.95	9.91	105.88	260.19	94.36	264.71	182.89	278.94	179.98	0.999	0.745	1.266	0.978	1.758
143	79.44	81.87	9.79	107.06	259.67	95.88	268.13	182.08	279.13	180.09	1.002	0.736	1.265	0.955	1.739
144	79.44	81.87	9.79	107.06	259.67	95.88	268.13	182.08	279.12	180.09	1.002	0.736	1.265	0.955	1.739
145	79.44	81.86	9.57	106.49	260.18	92.36	271.6	182.21	278.95	180.3	1.001	0.706	1.223	0.906	1.671
146	79.44	82.84	9.56	107.58	257.49	92.49	271.45	181.99	275.72	177.74	1.001	0.706	1.223	0.907	1.671
147	79.44	82.84	9.67	107.58	257.49	95.79	268.08	181.99	275.72	177.63	0.999	0.714	1.235	0.929	1.7
148	79.44	81.89	9.68	108.6	257.48	91.68	271.52	183.9	279.02	177.57	0.998	0.714	1.222	0.928	1.7
149	79.71	83.13	9.8	106.55	258.25	91.84	272.13	183.78	284.96	177.09	1.002	0.725	1.241	0.929	1.727
150	78.14	83.14	8.98	108.48	257.16	91.44	275.46	184.17	288.17	181.03	1.002	0.717	1.216	0.932	1.696
151	79.72	83.02	9.56	109.95	255.56	88.19	275.63	183.96	298.02	177.27	1.002	0.707	1.198	0.88	1.658
152	81.38	82.05	9.57	113.35	253.36	87.77	272.5	184.49	305.36	177.66	1.001	0.707	1.198	0.868	1.646
153	81.39	82.99	8.76	114.6	251.33	84.53	275.58	184.31	301.05	181.85	1.001	0.699	1.186	0.859	1.629
154	83.11	81.91	8.75	114.95	253.71	84.33	272.24	184.47	312.23	181.36	1.002	0.699	1.197	0.845	1.617
155	84.75	82.01	8.86	114.92	254.9	83.58	268.91	186.11	313.85	181.19	0.999	0.706	1.209	0.853	1.62
156	83.09	82.01	8.86	112.75	258.38	87.2	268.85	185.72	325.35	181.22	0.999	0.718	1.22	0.832	1.62
157	84.73	80.96	9.2	107.75	263.56	85.04	265.43	190.02	319.72	180.92	1.002	0.749	1.27	0.891	1.687
158	84.76	81.85	8.45	108.64	262.85	86.34	265.54	186.53	299.83	184.73	1.0	0.75	1.272	0.943	1.687
159	79.77	82.95	8.45	105.95	261.54	92.6	268.98	188.1	328.29	185.45	1.0	0.75	1.272	0.879	1.673
160	79.74	83.01	8.33	108.05	258.79	91.81	269.05	188.8	325.4	185.61	1.002	0.743	1.26	0.889	1.643
161	81.14	83.17	8.43	109.07	257.8	92.93	264.27	187.63	332.58	185.41	0.999	0.752	1.261	0.892	1.674
162	81.13	83.17	8.43	109.06	257.8	92.93	264.28	187.63	332.6	185.42	0.999	0.752	1.261	0.892	1.674
163	79.47	83.28	8.94	112.18	256.4	89.36	271.41	187.7	342.54	181.61	1.002	0.73	1.202	0.835	1.592
164	81.37	83.15	9.04	112.19	255.21	89.08	268.02	186.4	336.51	181.5	0.999	0.738	1.215	0.858	1.621
165	79.77	83.15	9.04	112.19	255.21	89.09	271.43	186.39	336.36	181.5	0.999	0.738	1.215	0.858	1.622
166	81.38	83.14	8.26	114.59	253.53	87.2	269.89	185.42	322.0	182.29	0.999	0.719	1.203	0.861	1.592
167	81.39	83.15	8.27	114.6	253.5	87.22	269.88	184.3	318.72	182.38	0.999	0.719	1.202	0.861	1.592
168	81.44	82.22	9.66	113.7	255.42	86.54	270.35	184.45	328.32	177.24	0.999	0.727	1.196	0.833	1.571
169	83.07	82.06	9.55	113.43	253.53	83.56	270.13	184.12	185.47	177.76	1.001	0.719	1.197	3.766	1.543
170	81.43	82.04	9.78	113.67	253.63	86.58	271.06	184.42	184.45	177.14	1.001	0.739	1.228	1.486	1.595
171	83.09	82.01	9.68	114.85	253.69	83.38	270.11	184.41	187.84	180.8	0.998	0.727	1.222	1.472	1.559
172	83.15	82.15	9.81	110.87	257.14	86.51	265.8	184.3	334.37	180.68	1.001	0.751	1.253	0.86	1.583
173	86.48	82.11	10.52	108.75	259.02	83.32	261.95	184.3	326.7	176.29	0.998	0.735	1.236	0.832	1.574
174	86.47	81.11	10.66	108.61	261.08	83.32	261.97	184.33	334.84	176.16	1.001	0.746	1.254	0.863	1.598
175	86.47	81.11	10.66	108.61	261.08	83.32	261.97	184.32	334.88	176.16	1.001	0.746	1.254	0.863	1.598
176	84.82	81.11	10.66	108.61	261.08	83.32	265.52	184.32	334.69	176.16	1.001	0.746	1.254	0.863	1.598
177	86.47	80.94	10.66	108.61	260.25	83.32	261.96	184.32	334.86	176.15	1.001	0.746	1.254	0.863	1.598
178	84.78	80.91	10.81	105.3	261.88	83.16	264.65	184.62	335.63	175.74	0.999	0.754	1.268	0.879	1.602
179	83.07	80.91	10.08	106.18	263.21	87.65	262.68	190.45	316.33	179.84	1.002	0.76	1.275	0.93	1.609
180	81.46	80.93	10.07	106.18	263.21	90.94	262.67	190.36	190.73	177.23	1.002	0.761	1.261	3.986	1.597
181	83.14	82.0	10.05	106.2	261.11	87.57	263.45	191.62	191.23	177.31	1.001	0.761	1.248	1.503	1.597
182	83.13	80.91	9.33	108.42	261.08	87.35	264.39	191.9	189.06	181.23	0.999	0.773	1.26	1.511	1.597
183	83.04	82.15	9.95	108.42	259.47	87.83	264.42	190.48	184.1	177.7	0.998	0.762	1.215	1.501	1.559
184	81.45	82.14	9.96	108.42	259.47	87.83	267.55	190.48	184.1	177.69	0.998	0.762	1.215	1.502	1.559
185	83.33	81.11	10.07	111.08	259.45	88.4	263.58	186.88	186.08	177.6	1.001	0.775	1.234	1.533	1.597
186	83.09	81.12	10.06	109.05	261.37	90.19	262.49	185.52	189.65	177.21	1.002	0.774	1.234	1.529	1.584
187	84.77	82.17	10.05	109.94	258.83	85.67	262.9	186.24	188.19	177.23	1.001	0.787	1.247	1.529	1.584
188	84.75	82.18	10.04	108.79	258.79	85.69	262.74	186.23	188.4	177.32	1.002	0.774	1.234	1.525	1.584
189	83.07	82.18	10.06	108.77	258.8	90.4	263.43	185.23	186.28	180.5	1.002	0.774	1.234	1.538	1.583
190	82.86	82.19	10.05	108.77	258.77	90.24	262.76	185.49	185.81	180.55	1.002	0.774	1.234	1.525	1.584
191	82.86	83.25	10.04	108.77	255.35	90.04	262.77	185.79	187.06	180.55	1.002	0.773	1.234	1.504	1.583
192	82.86	83.26	9.31	108.51	255.59	90.02	261.81	184.71	189.29	181.46	0.999	0.773	1.234	1.482	1.583
193	82.86	82.19	9.31	108.51	258.26	88.81	261.97	187.17	320.21	181.48	0.999	0.773	1.233	0.942	1.583
194	81.17	82.2	9.31	108.5	258.26	92.11	261.26	187.11	327.36	181.48	1.0	0.761	1.221	0.93	1.583
195	81.21	83.28	9.19	108.5	255.61	86.79	265.51	192.56	351.35	181.63	1.002	0.752	1.207	0.897	1.554
196	81.2	83.29	9.18	108.5	256.93	86.77	265.5	192.58	344.93	181.66	1.002	0.752	1.194	0.908	1.554
197	81.21	83.41	9.18	108.5	258.04	86.76	265.49	192.58	344.94	181.66	1.002	0.752	1.194	0.897	1.554
198	81.2	83.42	9.18	108.5	258.04	87.48	265.52	190.7	346.92	181.64	1.002	0.764	1.207	0.897	1.554
199	81.19	83.43	8.45	108.26	258.27	87.48	265.72	190.7	348.59	185.66	1.0	0.764	1.207	0.885	1.554
200	81.2	83.43	8.45	108.26	258.28	87.48	265.72	190.7	348.6	185.66	1.0	0.764	1.207	0.885	1.554
201	81.19	83.32	8.44	109.68	258.28	87.03	265.74	191.19	337.61	185.68	1.0	0.763	1.206	0.909	1.554
202	81.18	83.31	8.44	109.69	258.29	87.25	266.63	190.99	333.36	185.65	1.0	0.763	1.206	0.909	1.554
203	81.18	83.31	8.44	109.69	258.29	87.25	266.63	190.94	333.37	185.66	1.0	0.763	1.206	0.909	1.554
204	81.18	83.31	8.55	109.69	258.3	90.53	263.24	190.93	325.22	185.49	0.998	0.772	1.219	0.93	1.583
205	81.18	84.38	8.56	107.32	258.29	90.55	262.18	190.86	308.19	185.48	0.998	0.772	1.219	0.942	1.583
206	84.61	82.17	9.19	108.16	259.79	84.36	262.54	190.5	192.26	182.06	1.001	0.764	1.207	1.505	1.567
207	84.65	82.17	9.31	106.06	262.4	86.89	262.72	185.48	190.9	181.97	0.999	0.759	1.206	3.985	1.597
208	86.36	82.0	9.41	105.29	265.78	83.48	261.97	185.59	330.52	181.32	1.002	0.771	1.224	0.909	1.636
209	86.36	82.0	9.42	105.29	265.78	83.48	261.97	185.59	330.59	181.32	1.002	0.771	1.224	0.909	1.636
210	84.79	81.12	9.29	106.06	264.52	83.14	266.47	184.77	350.38	182.1	0.999	0.758	1.205	0.884	1.611
211	81.2	82.12	9.92	111.28	257.84	87.7	270.33	184.93	354.31	179.02	0.998	0.746	1.185	0.881	1.612
212	81.39	81.14	9.9	116.01	255.56	89.35	267.96	186.35	355.05	179.04	0.999	0.746	1.187	0.846	1.638
213	83.11	82.18	9.42	112.95	255.14	90.43	264.46	184.35	359.02	182.65	1.002	0.773	1.225	0.89	1.731
214	84.61	83.35	9.31	106.01	260.39	85.05	267.51	185.41	354.45	182.09	0.998	0.747	1.193	0.883	1.705
215	86.33	82.29	8.55	106.09	263.8	84.99	263.88	184.4	185.47	187.41	1.002	0.748	1.197	1.64	1.727
216	84.62	81.29	9.08	111.23	260.34	84.73	267.45	183.85	184.24	183.21	0.999	0.724	1.174	1.578	1.662
217	81.2	81.32	8.35	114.73	256.14	91.52	267.8	184.91	358.53	192.5	1.002	0.729	1.182	0.853	1.722
218	81.12	82.36	8.46	109.27	255.55	91.9	267.91	184.71	356.97	186.59	1.0	0.738	1.206	0.908	1.754
219	81.42	83.27	8.47	109.26	255.71	92.76	267.88	182.05	183.34	186.55	0.999	0.74	1.221	3.791	1.78
220	83.09	83.26	7.83	105.64	257.46	92.76	264.84	181.92	358.0	190.61	1.0	0.753	1.253	0.923	1.822
221	84.76	83.25	7.82	106.97	258.37	89.24	264.1	182.24	356.32	190.64	1.0	0.753	1.254	0.923	1.822
222	84.76	83.38	7.82	105.64	258.37	89.24	264.1	182.23	356.32	190.64	1.0	0.753	1.253	0.923	1.822
223	84.76	83.26	7.83	107.22	258.38	89.27	263.95	183.11	354.01	190.64	1.0	0.753	1.267	0.935	1.822
224	83.09	83.28	7.82	106.98	258.38	92.26	262.7	183.66	341.07	190.66	1.0	0.752	1.266	0.958	1.809
225	83.1	83.15	7.09	108.13	259.2	92.24	262.69	183.66	185.34	194.56	0.999	0.751	1.266	3.842	1.809
226	81.45	83.16	7.69	108.12	257.44	92.07	267.02	182.2	184.26	193.96	0.998	0.75	1.246	1.577	1.769
227	81.44	83.16	7.69	108.12	257.42	92.07	266.87	182.2	184.41	193.96	0.998	0.75	1.246	1.577	1.769
228	83.02	83.16	7.69	108.54	258.8	92.22	263.23	181.87	184.47	193.94	0.998	0.75	1.246	1.569	1.768
229	82.9	83.18	6.97	104.73	257.89	90.17	267.73	182.28	183.52	194.61	1.001	0.741	1.252	1.574	1.777
230	84.74	84.17	7.04	104.87	255.13	90.39	265.34	182.87	194.72	191.44	0.998	0.711	1.225	1.123	1.824
231	83.1	84.15	7.03	105.07	254.86	93.51	265.01	183.19	190.43	187.99	0.999	0.698	1.225	1.264	1.822
232	83.12	83.02	6.33	104.91	257.93	93.4	265.16	183.33	188.26	184.9	0.998	0.685	1.212	1.357	1.822
233	84.8	83.04	7.03	104.88	257.42	90.11	265.48	181.7	185.15	180.6	0.999	0.696	1.211	1.434	1.825
234	84.78	83.03	6.93	104.9	257.9	91.14	265.88	181.29	179.02	177.13	1.001	0.687	1.199	1.504	1.791
235	83.12	83.03	6.94	104.91	257.9	94.41	265.87	181.39	178.82	177.13	1.001	0.688	1.199	1.504	1.791
236	84.78	83.04	6.94	106.23	258.31	91.05	266.16	181.45	177.81	177.18	1.001	0.688	1.199	1.581	1.791
237	84.96	83.05	6.96	106.57	257.46	92.02	267.96	180.4	174.8	180.61	1.001	0.687	1.198	1.678	1.793
238	84.92	84.26	6.94	105.17	255.72	91.98	268.07	180.61	171.4	180.7	1.001	0.687	1.198	1.75	1.794
239	85.11	83.17	6.94	106.22	260.04	92.51	269.07	178.75	171.01	184.39	1.001	0.713	1.198	1.788	1.796
240	85.28	84.26	6.16	106.32	261.42	92.35	269.05	178.23	171.96	192.19	1.0	0.726	1.211	1.784	1.796
241	84.84	84.15	6.1	107.68	260.46	95.08	267.22	177.15	175.41	192.26	0.998	0.716	1.193	1.756	1.758
242	86.49	84.19	6.16	108.08	256.12	96.02	263.89	176.36	176.96	181.62	1.0	0.727	1.251	1.793	1.801
243	84.68	84.2	6.08	106.38	255.61	97.0	266.5	175.24	178.79	177.98	1.002	0.718	1.237	1.795	1.771
244	84.85	85.34	6.09	106.62	252.32	97.99	267.44	174.19	178.26	181.49	1.002	0.692	1.197	1.791	1.772
245	84.85	85.34	6.09	106.36	252.33	97.99	267.44	174.19	178.26	181.49	1.002	0.692	1.197	1.792	1.772
246	86.66	85.41	3.86	107.43	255.9	93.65	268.01	175.16	177.72	191.07	0.999	0.678	1.196	1.804	1.773
247	88.44	87.52	4.59	108.86	250.31	90.08	268.87	183.97	173.8	193.84	1.003	0.716	1.229	1.831	1.82
248	88.45	87.53	4.59	108.52	250.31	90.08	268.87	183.97	173.8	193.85	1.003	0.716	1.229	1.844	1.82
249	89.99	86.39	4.62	104.96	252.77	90.04	267.95	180.03	176.26	183.06	1.002	0.716	1.243	1.84	1.822
250	89.99	86.39	4.62	104.96	252.77	90.04	267.95	180.03	176.25	183.06	1.002	0.716	1.243	1.84	1.822
251	89.98	86.47	1.56	109.07	258.19	91.07	265.91	180.02	181.25	200.09	0.998	0.637	1.154	1.722	1.715
252	88.42	87.61	2.26	107.59	252.35	91.06	264.94	181.85	180.9	202.49	1.001	0.658	1.171	1.755	1.759
253	88.4	86.47	3.09	102.77	254.65	92.9	265.89	179.98	180.09	190.99	1.001	0.688	1.215	1.822	1.837
254	88.32	86.47	3.81	102.75	254.67	93.89	266.58	179.06	179.14	186.76	0.999	0.638	1.17	1.776	1.802
255	86.53	86.51	1.52	105.96	257.62	92.84	262.98	182.88	180.06	198.91	0.998	0.637	1.169	1.77	1.808
256	88.24	87.63	0.81	103.07	253.55	92.04	267.6	185.27	179.09	199.63	1.0	0.58	1.106	1.752	1.777
257	88.33	86.52	0.81	103.1	254.61	92.88	268.8	184.97	179.06	196.4	1.0	0.554	1.093	1.749	1.781
258	88.37	87.58	2.23	103.21	251.43	92.97	270.71	185.52	177.19	185.0	1.001	0.578	1.105	1.745	1.788
259	86.78	87.64	2.29	103.57	253.08	90.67	270.6	184.48	178.27	184.95	0.998	0.585	1.117	1.774	1.822
260	86.68	87.66	2.97	103.37	252.64	91.57	267.64	183.83	184.0	184.25	1.001	0.591	1.118	1.742	1.795
261	86.68	87.65	3.02	103.37	252.64	94.82	264.42	183.83	183.99	184.21	0.999	0.597	1.129	1.772	1.825
262	88.31	87.67	2.26	103.3	253.98	95.96	268.51	182.45	183.16	191.68	0.998	0.585	1.104	1.77	1.829
263	88.28	87.68	1.52	103.52	255.29	96.71	268.55	181.98	183.22	192.54	1.002	0.561	1.095	1.767	1.839
264	88.26	87.69	1.48	102.2	256.56	96.72	267.46	182.11	185.06	195.71	1.0	0.539	1.053	1.725	1.802
265	88.27	87.63	1.47	102.3	256.59	96.63	267.47	182.37	185.07	195.74	1.0	0.539	1.053	1.725	1.801
266	88.23	87.68	0.76	102.2	257.89	93.09	270.9	183.35	185.12	196.44	1.0	0.539	1.053	1.725	1.802
267	88.24	87.64	0.76	103.59	257.91	96.53	267.49	183.36	185.11	196.42	1.002	0.535	1.057	1.765	1.842
268	88.24	87.64	0.76	103.58	257.9	96.53	267.49	183.35	185.11	196.42	1.002	0.535	1.056	1.765	1.842
269	88.23	87.67	0.75	103.59	258.25	97.49	267.49	181.36	185.07	192.41	1.002	0.547	1.068	1.765	1.843
270	88.28	87.68	0.75	104.92	258.24	95.96	268.4	183.46	183.12	190.51	1.002	0.547	1.068	1.765	1.843
271	89.97	87.62	0.73	106.27	256.68	96.84	271.86	181.88	183.16	189.47	1.0	0.539	1.052	1.725	1.802
272	88.3	87.68	0.77	106.3	256.95	96.82	268.61	181.75	183.17	181.72	1.002	0.535	1.056	1.767	1.839
273	88.33	89.89	0.77	103.52	254.0	95.81	269.49	182.88	181.22	183.89	1.002	0.548	1.069	1.767	1.839
274	88.33	89.89	0.77	103.51	254.0	95.81	269.5	182.88	181.21	183.89	1.002	0.548	1.069	1.767	1.839
275	88.28	88.81	0.78	103.78	255.63	92.18	270.88	183.06	184.03	181.21	1.002	0.548	1.069	1.769	1.836
276	88.28	88.82	1.55	102.8	255.16	95.66	269.52	182.99	180.21	176.56	1.0	0.554	1.067	1.801	1.867
277	88.28	88.81	1.55	102.81	255.15	95.65	269.51	183.0	180.22	174.78	1.0	0.554	1.067	1.801	1.867
278	89.96	88.8	2.23	102.81	253.03	94.02	273.71	184.5	178.3	170.75	1.001	0.566	1.065	1.731	1.791
279	89.98	88.82	1.48	102.77	254.25	94.03	273.78	183.72	178.22	173.33	0.998	0.545	1.036	1.694	1.736
280	88.3	88.85	0.03	102.73	254.65	92.11	267.66	185.33	180.0	178.27	0.998	0.532	1.036	1.698	1.741
281	88.32	88.81	0.7	102.48	254.37	93.93	268.6	181.89	178.13	176.22	0.998	0.532	1.036	1.698	1.741
282	88.23	88.82	0.71	102.46	254.74	93.91	267.41	181.84	179.07	177.76	1.0	0.539	1.052	1.737	1.78
283	88.25	88.83	-0.0	102.72	256.95	94.68	267.58	180.22	179.1	178.48	0.998	0.532	1.05	1.77	1.809
284	86.57	88.83	0.0	102.71	256.94	91.24	267.59	180.21	179.09	178.48	1.0	0.527	1.04	1.739	1.778
285	88.19	88.84	-0.0	102.72	258.24	95.52	266.5	178.39	179.99	179.95	1.0	0.54	1.067	1.811	1.85
286	88.25	88.86	0.0	102.69	259.19	95.45	266.49	177.49	179.98	179.91	1.002	0.549	1.083	1.854	1.893
287	88.24	88.85	0.0	102.7	258.88	95.45	266.49	177.49	179.98	179.91	1.002	0.549	1.083	1.854	1.893
288	86.59	88.86	-0.72	101.43	258.33	91.32	266.62	179.05	180.0	180.61	1.0	0.528	1.054	1.814	1.847
289	88.27	88.86	-0.0	101.43	259.52	95.62	266.67	177.26	180.01	178.38	1.002	0.536	1.07	1.843	1.89
290	88.2	88.85	-0.01	101.42	259.54	95.5	265.58	177.45	180.86	178.38	1.0	0.54	1.053	1.813	1.847
291	88.2	88.85	-0.0	101.42	259.54	95.59	266.45	177.31	179.1	178.34	1.0	0.54	1.053	1.814	1.847
292	86.48	88.84	-0.0	102.71	259.55	92.17	265.53	177.31	180.89	178.35	1.003	0.534	1.042	1.782	1.815
293	86.48	88.83	-0.01	102.75	259.55	92.07	265.54	177.45	180.87	178.37	0.997	0.532	1.037	1.773	1.805
294	86.48	88.83	0.0	102.73	259.24	92.17	265.54	177.32	180.89	178.37	0.997	0.532	1.037	1.773	1.805
295	86.5	88.83	0.0	102.73	259.25	92.1	265.56	177.44	180.9	178.38	0.997	0.532	1.037	1.773	1.805
296	88.29	88.82	0.02	102.74	259.54	95.56	266.68	177.41	180.01	179.9	1.0	0.541	1.054	1.814	1.847
297	88.29	88.81	0.02	102.74	259.24	95.57	266.68	177.39	180.01	179.91	1.0	0.541	1.067	1.814	1.847
298	89.95	88.81	0.02	102.73	259.21	95.58	269.93	177.39	179.99	179.91	1.0	0.541	1.067	1.814	1.847
299	88.3	88.82	0.02	102.45	258.23	95.5	266.71	177.53	179.98	179.91	1.0	0.541	1.08	1.814	1.847
300	88.29	88.82	0.02	102.45	258.23	95.5	266.7	177.53	179.98	179.91	1.0	0.541	1.08	1.814	1.847
301	88.26	88.83	0.71	102.44	257.94	95.58	266.47	177.38	179.98	177.65	0.998	0.545	1.064	1.77	1.809
302	88.26	88.83	0.74	101.45	257.92	95.48	266.5	177.48	179.97	177.63	1.0	0.554	1.081	1.811	1.85
303	88.25	88.83	0.74	101.46	257.92	95.49	266.49	177.51	179.97	177.62	1.0	0.554	1.081	1.811	1.85
304	88.27	88.82	0.75	101.46	257.91	95.4	266.53	177.61	179.97	177.6	0.997	0.56	1.092	1.844	1.883
305	88.28	88.83	0.73	101.46	257.91	92.21	269.92	177.62	179.96	177.57	1.0	0.554	1.081	1.812	1.85
306	88.25	88.81	0.03	101.46	258.01	95.47	266.49	177.5	179.97	179.91	1.0	0.554	1.081	1.812	1.85
307	88.25	88.82	0.03	101.44	257.99	95.46	266.49	177.54	179.97	179.91	1.0	0.553	1.08	1.812	1.85
308	88.25	88.82	0.03	101.44	258.0	94.6	266.49	179.35	179.98	179.93	1.0	0.553	1.08	1.812	1.85
309	88.25	88.81	0.03	101.45	258.02	94.59	266.49	179.35	179.97	179.92	1.0	0.553	1.08	1.811	1.85
310	86.61	88.82	0.03	101.46	257.99	91.32	266.49	179.43	179.96	179.87	1.0	0.553	1.08	1.812	1.85
311	88.24	89.93	0.74	101.48	255.36	94.58	266.49	179.36	179.96	177.1	1.0	0.553	1.08	1.811	1.85
312	86.6	89.93	0.73	101.47	255.7	91.32	266.49	179.43	179.97	177.02	1.0	0.553	1.08	1.812	1.85
313	88.26	89.93	0.03	101.47	255.39	94.57	266.52	179.3	179.97	179.94	1.002	0.562	1.097	1.854	1.892
314	86.57	89.92	0.73	101.5	255.37	91.37	266.45	179.3	179.96	176.8	1.0	0.553	1.079	1.811	1.837
315	86.58	88.79	0.02	101.51	258.03	91.37	266.46	179.3	179.95	179.86	1.0	0.553	1.067	1.798	1.837
316	86.58	88.83	0.02	101.49	259.22	91.36	266.47	179.3	179.96	179.97	0.999	0.553	1.067	1.811	1.837
317	86.59	89.93	0.01	101.48	256.69	94.57	263.09	179.31	179.97	183.19	1.002	0.563	1.084	1.853	1.879
318	86.59	89.93	0.0	101.49	257.02	91.3	266.46	179.44	179.96	183.19	1.0	0.554	1.067	1.811	1.837
319	86.56	89.92	0.01	101.5	257.32	94.57	263.04	179.36	179.96	183.19	1.0	0.554	1.067	1.811	1.837
320	86.56	89.93	0.01	101.5	257.31	94.58	263.04	179.35	179.96	183.2	1.0	0.554	1.067	1.811	1.837
321	86.56	89.93	0.01	101.5	257.32	95.44	263.04	177.55	179.97	183.25	1.0	0.554	1.067	1.811	1.837
322	86.6	89.91	0.72	101.48	255.76	92.17	266.46	177.63	179.97	179.46	1.0	0.554	1.067	1.811	1.837
323	88.23	89.92	0.72	102.73	255.73	95.44	266.46	177.56	179.96	179.42	0.999	0.554	1.067	1.811	1.837
324	86.61	89.93	0.02	102.71	255.68	91.2	266.66	179.31	179.97	180.12	0.999	0.541	1.067	1.814	1.834
325	88.27	88.83	0.01	102.72	258.23	95.37	266.69	177.63	179.97	180.14	1.002	0.55	1.085	1.856	1.876
326	88.29	88.83	0.01	102.72	258.23	92.08	269.9	177.51	179.98	180.14	0.999	0.554	1.08	1.814	1.834
327	88.23	88.85	0.02	102.74	259.47	95.45	266.49	177.56	179.07	183.45	1.0	0.554	1.08	1.814	1.834
328	88.31	88.82	0.02	102.75	257.96	94.61	266.5	178.35	179.09	183.49	1.002	0.562	1.097	1.856	1.876
329	88.29	88.81	0.01	104.05	257.88	94.73	266.65	178.17	179.1	187.06	1.0	0.541	1.067	1.804	1.831
330	88.27	88.81	0.76	102.53	256.59	94.77	266.63	178.09	179.08	186.35	1.0	0.554	1.067	1.816	1.831
331	89.96	88.81	0.77	103.78	254.83	93.85	268.96	178.12	180.02	189.77	0.999	0.567	1.094	1.819	1.828
332	89.96	87.77	1.53	105.18	255.07	92.76	268.97	179.25	180.88	185.52	1.0	0.567	1.081	1.822	1.838
333	88.42	88.78	1.49	102.81	253.07	91.01	264.95	180.98	180.9	182.26	1.003	0.561	1.07	1.78	1.79
334	88.34	87.72	0.77	104.86	253.51	91.02	263.8	180.9	180.94	186.19	1.002	0.561	1.069	1.795	1.787
335	89.97	88.78	0.76	103.58	250.92	90.05	267.02	181.8	180.07	182.88	1.002	0.548	1.069	1.799	1.785
336	89.98	87.65	0.75	103.64	256.07	90.96	266.07	180.08	180.94	179.55	1.0	0.54	1.053	1.761	1.742
337	89.99	88.77	0.76	102.69	258.28	90.08	266.98	180.95	178.16	182.64	1.0	0.54	1.04	1.761	1.742
338	89.97	88.78	0.77	102.47	258.24	90.0	268.84	180.95	174.63	185.92	1.003	0.548	1.043	1.792	1.78
339	89.97	88.78	0.77	102.47	258.24	90.01	268.84	180.95	174.63	185.93	1.003	0.548	1.043	1.792	1.78
340	89.97	88.78	2.34	102.84	253.47	89.1	267.92	180.9	174.58	183.56	0.997	0.601	1.092	1.876	1.84
341	89.99	87.7	1.58	103.63	253.12	89.14	266.98	178.92	175.52	184.26	1.002	0.591	1.098	1.894	1.858
342	89.99	87.69	1.54	103.6	254.34	90.94	265.15	174.22	177.13	181.29	1.0	0.58	1.08	1.854	1.816
343	88.29	88.74	1.51	101.5	257.26	90.05	267.64	175.04	177.2	181.31	0.998	0.559	1.063	1.817	1.771
344	88.24	87.61	1.56	102.77	260.18	93.42	263.3	175.14	178.14	181.1	1.001	0.568	1.08	1.849	1.812
345	88.28	87.59	2.31	103.84	257.78	89.14	266.58	176.16	178.45	185.36	1.0	0.621	1.107	1.85	1.811
346	88.27	88.71	3.86	104.13	252.05	89.2	266.49	175.91	178.19	178.65	1.002	0.634	1.094	1.853	1.811
347	89.94	87.64	4.6	101.58	254.44	88.26	263.17	177.85	177.28	177.91	0.998	0.631	1.088	1.844	1.801
348	88.36	87.57	4.68	102.56	255.84	90.51	264.02	178.78	175.94	177.75	1.001	0.641	1.105	1.89	1.841
349	88.37	87.61	4.6	103.76	257.94	89.22	265.02	180.42	174.07	175.6	1.003	0.622	1.094	1.874	1.82
350	88.44	87.58	3.1	102.54	259.9	87.47	264.0	180.8	174.72	179.38	1.002	0.608	1.094	1.858	1.804
351	88.38	86.41	3.1	105.06	260.01	87.5	264.01	180.14	173.11	179.54	1.001	0.622	1.12	1.862	1.815
352	86.61	86.42	2.35	107.27	259.23	87.75	265.38	180.05	174.75	185.01	0.998	0.638	1.13	1.825	1.774
353	84.88	86.55	3.8	106.05	259.22	90.04	265.5	180.65	174.24	183.56	0.999	0.638	1.13	1.825	1.774
354	88.15	87.61	4.7	104.18	257.32	87.11	261.19	181.42	175.15	180.0	1.001	0.656	1.16	1.899	1.833
355	88.15	87.61	4.7	104.18	257.32	87.11	261.19	181.41	175.15	180.0	1.001	0.656	1.16	1.903	1.833
356	86.4	86.39	5.39	102.64	256.3	87.09	265.57	181.53	173.34	177.03	0.999	0.645	1.129	1.869	1.791
357	84.79	85.27	6.14	105.06	257.32	89.35	265.78	182.22	172.55	176.27	1.001	0.658	1.129	1.807	1.792
358	86.46	84.21	6.16	103.71	259.56	87.06	265.65	180.31	172.71	176.24	1.0	0.658	1.129	1.807	1.792
359	84.79	84.22	6.16	103.7	259.55	90.21	265.66	180.41	172.71	176.24	1.0	0.658	1.129	1.807	1.792
360	84.77	85.22	6.18	104.78	257.85	93.03	262.1	182.26	177.45	176.36	1.0	0.647	1.117	1.711	1.816
361	84.74	85.21	6.12	104.76	259.16	89.64	265.26	182.5	178.14	176.38	1.002	0.652	1.118	1.611	1.772
362	83.12	85.29	6.13	104.75	259.56	89.64	268.38	182.51	178.11	178.72	1.003	0.652	1.131	1.531	1.772
363	84.78	84.04	6.93	104.59	262.29	89.67	264.92	183.36	180.24	178.09	1.002	0.661	1.144	1.465	1.804
364	84.77	84.0	6.96	105.86	263.25	89.66	264.3	183.39	186.02	180.46	1.002	0.661	1.145	1.364	1.804
365	84.77	84.11	6.99	105.82	263.23	89.66	264.12	183.42	192.14	182.77	1.002	0.661	1.159	1.261	1.804
366	84.73	82.86	7.72	106.84	264.5	89.7	262.43	183.43	200.39	179.75	0.998	0.671	1.179	1.146	1.795
367	83.1	81.77	8.43	107.91	263.29	89.43	262.81	183.25	248.56	181.39	1.0	0.684	1.194	1.041	1.796
368	83.09	81.88	9.17	107.38	262.82	89.44	262.29	183.24	303.23	180.63	1.002	0.684	1.195	0.972	1.794
369	81.42	81.72	8.5	107.37	262.0	93.08	262.41	182.39	329.27	181.69	1.0	0.673	1.208	0.872	1.794
370	81.43	81.85	9.93	106.2	261.53	92.4	262.8	182.61	324.51	177.85	0.999	0.682	1.203	0.845	1.785
371	81.41	81.84	9.94	106.17	261.55	92.41	262.62	182.62	320.18	177.92	0.999	0.682	1.202	0.762	1.785
372	81.42	81.84	9.95	105.94	261.56	92.41	262.61	182.61	318.27	177.92	0.999	0.67	1.19	0.754	1.785
373	83.03	80.77	9.94	105.95	264.1	91.4	259.03	184.6	318.46	177.94	0.999	0.67	1.191	3.77	1.785
374	81.35	80.77	9.93	106.18	264.11	94.72	260.0	184.32	325.98	177.97	0.999	0.669	1.19	0.858	1.785
375	79.7	81.83	9.2	106.16	262.88	98.53	263.02	181.68	338.24	181.15	1.002	0.673	1.196	0.855	1.794
376	81.35	81.85	9.19	105.17	262.89	95.6	263.02	181.54	344.08	181.17	1.002	0.673	1.195	0.896	1.794
377	81.33	82.02	8.45	103.73	264.59	95.6	263.98	181.54	351.29	184.33	1.0	0.673	1.195	0.861	1.794
378	81.34	81.88	7.73	105.15	264.6	96.19	264.84	181.8	337.16	185.61	0.998	0.66	1.194	0.855	1.793
379	79.71	82.03	8.31	105.17	264.19	95.55	268.4	182.67	331.13	184.98	0.997	0.661	1.175	0.818	1.753
380	79.69	81.88	7.62	107.5	265.47	98.41	265.91	184.61	334.87	183.24	1.001	0.652	1.18	0.828	1.761
381	78.12	83.03	6.97	104.5	264.52	98.41	269.21	184.62	326.66	186.35	1.002	0.675	1.198	3.811	1.789
382	79.74	83.05	6.95	105.8	264.49	96.1	269.18	181.94	331.28	186.34	1.002	0.687	1.21	3.811	1.776
383	79.74	84.16	6.95	105.8	261.88	96.1	269.18	181.94	328.86	186.34	1.002	0.687	1.21	3.811	1.776
384	79.75	84.18	6.93	108.33	263.21	95.94	269.91	183.13	321.69	181.16	1.002	0.726	1.224	3.811	1.776
385	79.74	84.18	6.83	108.34	263.22	95.92	268.97	182.07	322.77	178.59	1.0	0.727	1.205	0.787	1.748
386	79.45	84.2	6.83	108.7	263.22	96.05	268.48	182.8	335.79	175.93	1.0	0.728	1.204	0.793	1.748
387	79.48	84.21	6.83	109.52	263.58	95.92	269.22	182.01	346.05	175.88	1.0	0.728	1.192	0.787	1.749
388	79.45	84.2	6.74	109.52	263.22	92.78	272.75	181.77	349.29	175.95	1.002	0.72	1.18	0.767	1.718
389	79.43	84.2	6.74	109.52	263.22	92.79	272.76	181.78	349.27	175.95	1.002	0.72	1.18	0.767	1.718
390	79.71	84.19	6.81	109.52	263.61	94.45	269.37	183.68	355.84	176.01	1.0	0.727	1.192	0.776	1.749
391	79.74	84.18	6.83	109.9	263.59	94.57	269.39	182.44	352.26	175.95	1.0	0.728	1.193	0.787	1.748
392	79.76	84.28	6.74	108.24	263.61	91.42	272.85	182.45	355.74	179.18	1.002	0.72	1.181	0.768	1.718
393	79.75	84.29	6.83	108.58	264.28	94.56	270.37	182.45	3.6	182.0	0.999	0.728	1.206	0.788	1.749
394	79.75	84.29	6.83	108.23	264.27	94.56	269.5	182.45	1.7	182.0	0.999	0.728	1.206	0.788	1.749
395	79.75	84.29	6.83	108.23	264.27	94.57	269.5	182.44	1.71	181.99	0.999	0.728	1.206	0.788	1.749
396	81.37	84.3	6.93	108.29	263.57	95.43	266.79	183.31	3.46	179.49	1.002	0.728	1.225	0.829	1.789
397	81.39	84.39	6.93	106.92	263.22	95.5	266.78	183.15	356.65	185.55	1.002	0.728	1.226	0.829	1.788
398	81.37	84.38	6.93	106.91	263.25	95.37	266.88	183.4	353.28	185.63	1.002	0.728	1.226	0.841	1.789
399	79.76	84.38	6.86	106.59	263.23	95.25	270.1	183.5	350.99	185.7	0.999	0.716	1.206	0.805	1.748
400	81.36	85.46	6.78	106.57	260.67	91.91	270.18	182.65	343.06	189.39	1.002	0.708	1.194	0.785	1.717
401	81.39	85.41	7.3	108.47	257.12	88.56	273.32	182.29	347.26	186.56	0.998	0.686	1.159	0.75	1.641
402	81.4	84.31	7.4	108.63	259.18	88.41	273.4	182.42	348.97	185.8	1.002	0.697	1.177	0.761	1.665
403	83.12	84.41	7.31	109.64	257.42	88.18	269.06	182.55	346.06	186.7	0.999	0.686	1.158	0.75	1.616
404	84.79	84.36	7.24	111.8	255.25	88.18	266.56	182.44	346.01	186.67	1.001	0.68	1.148	0.742	1.599
405	86.46	82.24	7.32	114.51	257.35	85.07	266.52	182.17	344.56	185.87	0.999	0.686	1.171	0.773	1.615
406	84.83	82.22	7.32	114.5	257.78	88.27	265.6	182.29	342.7	186.64	0.999	0.686	1.17	0.772	1.615
407	84.83	82.18	8.02	114.86	256.11	85.25	269.65	181.76	344.58	182.62	1.0	0.686	1.17	0.773	1.603
408	86.47	82.19	8.22	110.51	260.72	85.23	266.49	182.88	346.6	182.48	1.0	0.704	1.2	0.793	1.644
409	86.46	81.17	7.71	108.09	266.53	85.39	266.51	182.63	345.73	186.32	0.998	0.723	1.231	0.813	1.686
410	82.89	82.19	8.3	107.47	262.88	92.9	266.84	181.89	346.54	186.58	1.003	0.729	1.219	0.799	1.656
411	83.08	83.1	7.69	106.44	262.41	91.01	266.62	185.03	347.44	186.43	0.998	0.725	1.22	0.813	1.673
412	83.07	83.11	7.69	106.44	262.4	91.01	265.74	185.04	346.02	186.42	0.998	0.725	1.22	0.813	1.673
413	81.18	84.38	8.42	107.28	255.99	92.39	269.42	183.93	344.77	185.55	1.0	0.737	1.221	0.796	1.66
414	81.19	83.31	8.42	111.75	253.83	92.35	269.4	183.87	347.6	185.56	1.0	0.737	1.22	0.801	1.66
415	81.15	83.24	8.32	114.15	252.58	91.41	269.51	184.64	348.41	186.55	1.002	0.729	1.208	3.852	1.63
416	81.15	82.32	9.05	115.24	252.98	91.24	268.77	184.89	347.07	182.33	0.999	0.726	1.215	3.832	1.622
417	81.17	82.33	9.05	115.24	252.98	91.24	268.76	184.89	347.09	182.33	0.998	0.726	1.215	3.832	1.622
418	81.19	82.18	8.22	114.55	255.63	88.67	272.06	184.01	344.79	186.73	1.0	0.717	1.202	3.813	1.58
419	81.19	80.96	8.94	116.99	254.4	87.9	272.0	184.59	338.51	182.5	1.001	0.717	1.214	0.782	1.592
420	82.89	81.11	8.95	114.63	256.76	84.68	271.91	184.32	342.83	182.5	1.001	0.717	1.215	3.823	1.579
421	82.94	81.95	8.32	112.83	256.75	87.02	267.53	185.23	344.04	187.62	1.003	0.728	1.233	0.8	1.59
422	82.87	81.95	8.43	110.96	258.94	83.7	271.94	185.39	339.0	185.67	1.0	0.735	1.259	3.923	1.607
423	82.89	81.95	8.43	110.96	258.94	83.69	271.93	185.4	337.96	185.69	1.0	0.735	1.259	3.923	1.608
424	84.63	80.75	7.69	113.34	259.32	82.68	268.53	187.54	341.87	190.59	0.998	0.735	1.258	3.923	1.607
425	84.68	80.8	7.03	111.33	265.36	82.64	268.18	187.49	343.28	193.28	0.998	0.747	1.277	3.995	1.62
426	86.37	80.81	7.03	111.7	265.41	81.47	264.83	189.86	345.09	193.31	0.999	0.747	1.277	0.869	1.619
427	86.37	80.81	7.03	111.7	265.41	81.47	264.83	189.87	345.11	193.31	0.999	0.747	1.277	0.869	1.619
428	86.35	81.9	7.1	109.59	265.35	82.64	264.84	187.48	340.39	186.88	1.002	0.76	1.271	4.06	1.658
429	86.39	83.13	6.99	108.89	264.99	82.64	264.78	187.46	337.86	186.96	0.999	0.76	1.263	4.006	1.619
430	88.09	84.25	7.07	108.56	262.44	83.7	261.27	186.31	335.35	183.56	1.002	0.774	1.27	0.859	1.658
431	88.14	84.03	6.98	110.11	261.88	79.49	264.73	186.07	336.2	183.61	0.998	0.761	1.25	0.845	1.606
432	86.49	84.05	6.99	110.49	261.84	83.13	264.73	184.63	342.19	183.64	0.999	0.761	1.237	0.85	1.606
433	86.51	85.2	6.98	110.12	259.13	83.11	264.9	184.62	335.58	180.25	0.999	0.761	1.237	0.832	1.606
434	84.71	85.23	6.99	112.31	256.42	87.79	265.01	183.35	348.49	180.68	0.998	0.762	1.237	4.006	1.618
435	84.71	85.34	6.99	112.67	256.14	87.02	265.16	186.31	343.93	184.32	0.998	0.763	1.238	4.007	1.618
436	84.7	86.46	6.27	112.11	254.03	86.24	264.92	187.05	340.06	188.48	1.002	0.767	1.244	0.855	1.627
437	84.68	86.47	6.34	110.01	256.17	86.42	265.08	186.82	340.08	190.88	1.0	0.775	1.257	4.071	1.644
438	82.9	86.47	6.26	109.67	255.27	89.53	265.13	187.21	339.07	194.13	0.997	0.761	1.237	4.017	1.605
439	84.79	86.47	6.25	109.65	255.27	84.62	265.09	188.45	337.98	191.06	0.998	0.762	1.237	4.017	1.605
440	82.95	86.46	6.26	108.58	255.73	88.14	265.06	189.88	348.86	191.0	0.998	0.75	1.225	0.874	1.592
441	83.14	87.55	6.25	108.56	253.54	86.86	265.07	190.55	350.06	190.98	0.998	0.75	1.225	0.856	1.592
442	84.82	86.46	6.25	111.05	253.98	84.79	265.23	188.19	346.18	187.73	1.002	0.754	1.231	4.038	1.6
443	84.84	86.46	6.24	112.15	253.56	84.58	265.2	188.4	344.9	188.5	1.003	0.753	1.218	4.038	1.613
444	84.82	86.44	6.24	111.09	254.02	84.8	265.22	188.14	346.2	184.95	1.002	0.752	1.217	0.842	1.613
445	83.16	86.44	6.15	112.18	254.93	85.02	268.71	187.9	349.09	185.11	1.0	0.753	1.211	0.824	1.575
446	84.77	85.34	5.45	114.73	255.33	85.42	265.05	187.84	349.21	189.3	0.998	0.741	1.211	0.83	1.574
447	83.12	86.46	6.15	112.19	255.32	88.22	265.24	187.74	350.73	188.66	1.0	0.753	1.212	0.83	1.575
448	83.11	85.34	6.16	114.74	255.31	88.05	265.13	188.0	350.15	192.06	1.0	0.753	1.211	0.824	1.575
449	83.13	85.34	6.16	114.73	255.3	85.05	268.62	187.83	350.74	192.08	0.999	0.753	1.212	0.83	1.575
450	81.48	85.34	6.16	114.75	254.0	88.05	268.75	188.01	349.13	192.11	0.999	0.753	1.211	0.824	1.575
451	83.1	84.23	6.08	117.29	253.99	84.84	268.71	188.03	349.22	193.31	1.002	0.744	1.198	0.803	1.533
452	83.1	84.23	6.15	115.22	256.57	84.82	268.71	188.04	349.2	192.13	1.0	0.753	1.212	3.996	1.548
453	81.22	84.23	6.08	115.22	255.33	85.89	272.21	187.33	350.6	192.18	0.998	0.741	1.205	3.944	1.512
454	82.9	84.23	6.09	114.07	256.56	84.94	268.74	189.58	353.64	192.2	0.998	0.741	1.205	0.828	1.511
455	82.91	84.23	6.09	114.06	256.56	84.94	268.6	189.57	355.97	192.19	0.998	0.741	1.205	0.828	1.511
456	82.91	84.23	6.09	114.06	256.56	84.94	268.59	189.57	355.96	192.19	0.998	0.729	1.193	0.817	1.511
457	82.91	85.34	6.09	113.61	253.14	84.99	268.64	189.59	352.39	189.72	1.002	0.733	1.199	0.822	1.533
458	82.9	85.32	6.16	113.62	253.99	88.34	265.28	189.61	346.09	189.64	0.999	0.741	1.212	3.985	1.562
459	82.9	85.33	6.16	113.61	252.72	88.34	265.28	189.6	346.09	189.64	0.999	0.741	1.212	3.985	1.562
460	84.67	86.47	6.34	109.23	254.47	85.89	266.11	187.63	344.77	188.62	1.0	0.76	1.229	4.071	1.631
461	88.07	85.32	6.25	108.84	258.16	80.08	264.82	185.62	340.42	181.26	1.002	0.75	1.215	4.027	1.615
462	86.39	81.95	6.25	111.64	264.58	83.43	264.85	185.56	338.64	181.4	1.002	0.751	1.215	4.017	1.628
463	86.35	83.04	5.99	115.04	256.74	83.47	264.88	185.62	182.67	183.58	1.0	0.72	1.167	1.466	1.574
464	82.91	85.31	6.13	112.47	252.72	88.04	268.7	184.65	185.96	189.75	1.0	0.74	1.198	3.913	1.656
465	81.21	86.46	6.15	109.85	252.25	91.59	268.23	184.51	186.4	185.21	1.0	0.74	1.198	1.543	1.669
466	84.81	85.31	6.21	108.81	256.88	86.95	264.65	185.39	184.54	185.09	1.003	0.75	1.228	1.597	1.723
467	84.8	85.31	6.21	108.81	256.88	86.96	264.64	185.39	184.54	185.11	1.003	0.75	1.228	1.602	1.722
468	84.64	83.0	6.17	111.38	259.8	84.36	268.38	184.38	342.04	185.92	1.0	0.738	1.209	3.872	1.709
469	79.49	84.21	6.15	114.56	251.92	94.75	268.78	185.19	346.0	194.69	0.999	0.741	1.224	3.821	1.776
470	81.16	86.42	6.17	110.71	251.5	91.86	268.63	184.74	351.66	188.76	1.0	0.74	1.238	0.837	1.776
471	81.15	86.41	6.17	110.71	251.49	91.86	268.62	184.75	351.66	188.76	1.0	0.74	1.238	0.837	1.776
472	79.78	86.46	6.12	110.24	251.04	95.9	268.59	183.05	0.71	181.97	1.002	0.733	1.252	0.811	1.758
473	81.39	85.35	6.22	110.57	253.28	96.07	264.78	182.83	359.16	181.85	1.0	0.742	1.279	0.842	1.789
474	81.4	85.36	6.21	110.56	253.28	96.07	264.77	182.83	359.15	185.69	1.0	0.742	1.279	0.831	1.789
475	81.39	86.45	6.22	110.59	250.56	96.09	264.76	182.79	357.34	185.0	1.0	0.742	1.279	3.812	1.789
476	81.4	86.44	6.22	110.59	250.56	96.08	264.76	182.79	357.33	185.0	1.0	0.742	1.279	3.812	1.789
477	81.4	86.45	6.22	110.58	250.55	96.09	264.76	182.79	357.35	184.99	1.0	0.742	1.279	0.804	1.789
478	79.76	85.32	6.82	108.95	252.75	92.65	271.92	181.99	354.45	180.77	0.999	0.728	1.244	0.812	1.737
479	79.75	86.43	6.9	105.57	253.22	95.55	268.72	182.42	329.34	180.73	1.002	0.74	1.251	3.83	1.777
480	79.78	85.23	6.9	107.55	253.27	95.52	269.57	183.43	323.86	177.13	1.002	0.727	1.238	3.83	1.778
481	81.15	84.09	7.0	106.62	255.57	97.12	265.17	182.64	336.95	180.64	0.999	0.723	1.238	0.822	1.81
482	83.13	85.19	6.9	106.26	252.93	89.28	268.6	183.45	317.53	177.3	1.0	0.701	1.212	3.819	1.792
483	83.13	85.19	6.99	104.11	255.07	89.27	268.59	183.45	317.52	176.95	0.999	0.709	1.224	3.86	1.81
484	83.13	85.27	6.9	106.25	254.45	89.12	267.39	182.71	288.04	173.45	1.001	0.688	1.198	0.945	1.791
485	82.92	85.28	6.28	104.93	253.63	93.7	265.39	182.8	213.36	177.56	1.002	0.701	1.231	1.223	1.834
486	84.62	85.27	6.28	104.94	253.65	90.44	265.39	182.7	212.2	177.56	1.002	0.701	1.231	1.223	1.846
487	84.82	85.28	6.29	104.72	252.89	90.46	265.24	182.62	189.58	177.84	1.002	0.701	1.231	1.457	1.832
488	83.06	85.26	6.21	104.97	252.38	93.86	265.91	182.66	186.18	177.9	1.0	0.69	1.213	1.529	1.791
489	79.8	84.17	6.74	107.34	252.91	93.19	272.31	181.69	181.32	177.35	1.001	0.682	1.183	1.523	1.72
490	81.66	85.28	6.73	106.05	253.42	93.17	269.56	181.7	178.73	177.35	1.001	0.67	1.17	1.602	1.72
491	83.08	85.29	6.82	106.04	253.41	94.75	266.31	180.69	178.19	173.51	0.999	0.677	1.194	1.723	1.751
492	83.08	85.29	6.82	106.04	253.41	94.76	266.31	180.7	178.19	173.52	0.999	0.677	1.194	1.723	1.751
493	83.5	85.37	6.64	105.9	254.49	90.7	271.07	181.0	171.27	177.15	0.999	0.658	1.151	1.689	1.682
494	85.09	84.41	5.29	108.06	255.74	92.16	268.82	179.97	170.86	185.79	0.998	0.668	1.181	1.743	1.721
495	85.23	84.31	4.53	108.63	260.04	91.76	266.16	179.96	175.95	191.2	0.998	0.669	1.168	1.739	1.723
496	85.1	86.48	4.61	107.21	256.35	92.78	266.05	179.09	176.71	187.36	1.0	0.693	1.2	1.775	1.765
497	84.96	86.41	4.62	108.18	256.34	95.1	265.88	177.17	178.04	183.31	1.0	0.706	1.213	1.799	1.766
498	84.85	85.33	6.14	109.76	255.08	94.79	265.58	177.92	178.55	177.85	1.0	0.726	1.238	1.826	1.801
499	86.55	86.46	5.43	106.63	251.59	92.63	266.16	176.16	177.07	178.5	0.998	0.713	1.237	1.827	1.8
500	86.56	86.48	6.21	107.04	251.2	95.56	262.32	176.36	177.55	177.66	1.002	0.71	1.242	1.894	1.844
501	86.56	86.48	6.21	107.04	251.21	95.56	262.32	176.37	177.55	177.65	1.002	0.71	1.242	1.894	1.845
502	86.56	86.54	3.83	109.16	255.83	93.59	266.41	175.03	176.48	190.95	0.999	0.666	1.184	1.837	1.771
503	89.95	86.46	3.1	108.82	256.34	89.15	265.15	178.02	174.31	195.25	1.001	0.689	1.216	1.879	1.814
504	89.96	87.58	4.58	108.74	253.07	87.24	266.97	182.87	172.99	190.46	1.002	0.716	1.229	1.868	1.82
505	89.99	87.59	4.62	105.81	252.61	89.16	264.98	182.83	178.42	183.18	1.003	0.716	1.255	1.863	1.809
506	89.99	86.48	4.6	106.02	255.47	90.06	263.96	181.89	180.46	186.09	1.002	0.688	1.215	1.844	1.814
507	88.28	87.61	2.28	109.82	255.76	94.32	264.11	180.06	180.13	198.1	1.001	0.659	1.171	1.768	1.744
508	88.39	87.58	2.29	109.91	252.37	94.37	266.22	181.83	178.8	195.07	0.998	0.665	1.183	1.808	1.778
509	88.38	87.58	3.04	105.77	251.91	92.79	264.92	180.2	177.01	186.48	0.998	0.678	1.197	1.802	1.784
510	88.28	87.68	3.1	105.02	252.69	94.57	265.67	179.42	176.11	185.03	1.001	0.649	1.176	1.837	1.843
511	88.28	87.62	1.57	108.96	256.59	95.46	264.79	178.5	178.83	191.29	1.0	0.648	1.188	1.835	1.847
512	88.28	87.62	1.57	108.96	256.21	95.46	264.8	178.5	178.84	191.29	1.0	0.648	1.188	1.835	1.847
513	89.99	87.65	1.45	104.71	252.31	92.02	267.08	186.01	182.9	183.42	0.998	0.61	1.115	1.72	1.741
514	89.97	87.65	1.51	104.99	251.38	92.81	268.99	185.23	181.95	181.03	0.997	0.585	1.103	1.788	1.815
515	88.4	88.79	1.5	102.51	252.98	89.62	268.98	185.91	182.9	183.2	1.0	0.58	1.092	1.755	1.788
516	88.38	88.8	0.76	104.07	252.22	93.83	265.9	184.99	182.94	185.7	1.0	0.58	1.092	1.752	1.791
517	88.35	88.83	0.74	103.72	255.18	94.76	266.78	184.21	182.02	185.56	1.0	0.592	1.105	1.75	1.794
518	88.23	88.82	0.02	102.43	256.22	96.47	266.6	182.46	182.04	186.27	1.001	0.58	1.092	1.747	1.798
519	88.25	88.84	0.71	103.64	257.44	96.6	266.46	182.37	182.01	183.53	1.001	0.566	1.079	1.745	1.802
520	86.55	88.86	0.04	102.41	257.81	93.9	267.53	181.59	181.12	183.96	1.001	0.541	1.066	1.745	1.802
521	86.55	89.97	0.02	102.69	254.31	94.01	267.56	181.47	181.1	182.06	0.998	0.532	1.049	1.706	1.763
522	86.52	89.96	0.71	102.72	254.3	94.09	267.34	181.59	181.1	181.36	1.0	0.54	1.053	1.743	1.806
523	84.84	89.95	0.71	101.45	254.31	94.08	263.94	181.57	181.03	179.45	1.0	0.54	1.053	1.743	1.806
524	86.51	89.95	0.71	101.45	254.31	94.07	267.34	181.57	181.05	181.35	1.0	0.54	1.053	1.744	1.806
525	84.84	89.95	0.71	101.44	254.33	94.07	263.93	181.57	181.03	179.46	1.0	0.54	1.053	1.743	1.806
526	84.83	89.96	0.7	101.42	254.69	94.06	263.93	181.58	181.04	179.48	1.0	0.539	1.052	1.743	1.806
527	86.51	89.95	0.7	101.44	255.67	93.23	267.35	183.31	181.06	179.48	1.0	0.54	1.052	1.744	1.806
528	86.55	89.94	0.71	101.45	255.68	93.28	267.35	183.16	181.07	179.48	1.002	0.548	1.069	1.784	1.847
529	84.88	89.95	0.72	101.45	255.99	94.02	263.95	181.69	181.06	181.37	1.002	0.548	1.069	1.784	1.847
530	86.56	89.95	0.73	101.21	255.68	94.02	267.36	181.69	181.07	181.35	1.002	0.548	1.069	1.784	1.847
531	86.57	89.94	0.73	102.72	256.98	93.21	267.36	183.42	181.08	181.43	1.002	0.548	1.069	1.784	1.847
532	86.57	89.93	0.73	102.75	256.68	94.03	267.34	181.71	181.13	181.43	1.002	0.548	1.069	1.784	1.847
533	86.56	89.92	0.04	102.49	256.99	93.91	267.56	181.59	181.12	182.21	1.0	0.528	1.04	1.745	1.802
534	86.57	89.92	0.04	103.75	257.0	93.92	267.57	181.59	181.12	182.31	1.0	0.54	1.053	1.745	1.802
535	88.25	89.91	0.05	103.76	255.71	97.49	267.59	181.48	181.12	184.42	1.0	0.54	1.053	1.745	1.802
536	88.23	89.92	0.05	103.75	255.7	97.48	267.57	181.33	181.12	184.45	1.0	0.54	1.053	1.745	1.802
537	88.25	89.91	0.06	103.76	255.69	97.38	267.58	181.57	181.12	186.92	1.0	0.553	1.066	1.745	1.802
538	88.25	89.92	0.06	105.0	255.67	97.39	267.57	181.57	181.14	186.93	1.0	0.553	1.066	1.745	1.802
539	88.27	89.93	0.74	103.75	255.66	93.83	270.81	181.83	181.17	184.08	1.0	0.566	1.079	1.745	1.802
540	88.27	89.93	0.75	105.01	255.65	97.27	267.55	181.83	181.18	184.07	0.998	0.572	1.09	1.776	1.833
541	88.24	88.8	0.75	103.81	257.52	97.3	266.52	181.81	182.0	184.06	1.003	0.588	1.109	1.786	1.83
542	88.24	88.8	0.75	103.83	257.51	97.3	266.51	181.81	182.0	186.39	1.003	0.601	1.122	1.786	1.83
543	88.29	88.77	0.75	104.13	256.3	96.44	266.49	182.68	182.06	186.62	0.998	0.598	1.103	1.776	1.833
544	88.28	88.77	0.74	104.14	256.3	96.42	266.5	182.69	182.06	186.65	0.997	0.598	1.103	1.776	1.833
545	88.28	88.77	0.74	104.16	256.3	96.42	266.48	182.7	182.02	189.09	1.003	0.601	1.109	1.786	1.842
546	88.28	88.76	0.73	105.15	256.3	96.5	266.48	182.48	182.02	189.53	1.002	0.613	1.122	1.786	1.842
547	88.28	88.77	0.73	105.13	255.89	96.5	266.48	182.49	182.0	189.57	1.003	0.614	1.109	1.786	1.83
548	88.32	88.76	0.03	106.37	255.48	95.7	266.65	183.14	182.02	193.2	1.003	0.602	1.096	1.788	1.826
549	86.68	87.68	0.02	107.57	257.22	92.44	266.61	183.15	182.03	193.22	1.0	0.592	1.079	1.748	1.786
550	88.32	89.88	0.74	106.39	253.22	95.72	266.61	183.11	182.03	191.13	1.002	0.601	1.096	1.788	1.839
551	88.32	89.89	0.73	106.38	253.21	95.72	266.6	183.11	182.02	191.13	1.002	0.601	1.096	1.788	1.827
552	88.33	87.69	0.76	108.03	255.72	94.74	265.78	183.93	182.92	192.45	1.0	0.607	1.107	1.822	1.867
553	88.36	87.73	1.52	106.54	254.82	93.82	265.77	184.84	183.83	192.36	1.0	0.607	1.107	1.822	1.867
554	88.37	88.79	1.56	105.23	250.85	93.76	266.85	185.05	182.0	188.99	1.0	0.594	1.107	1.824	1.864
555	89.98	87.64	1.49	103.73	251.93	92.04	268.99	186.47	181.0	185.82	1.002	0.574	1.095	1.798	1.812
556	89.98	87.64	1.49	103.73	251.93	92.04	268.99	186.47	181.0	185.82	1.002	0.574	1.095	1.798	1.812
557	89.99	87.67	0.77	103.63	253.1	91.08	267.15	187.43	183.81	186.51	1.002	0.562	1.083	1.8	1.809
558	88.3	87.66	0.07	103.37	253.95	92.83	264.85	183.95	179.86	194.65	0.999	0.555	1.095	1.834	1.837
559	88.34	87.62	0.77	103.69	256.24	92.89	264.68	183.09	178.88	197.64	0.999	0.554	1.094	1.822	1.837
560	89.95	87.69	0.04	103.57	257.18	94.68	269.83	180.22	175.19	204.62	0.999	0.554	1.094	1.822	1.834
561	89.93	87.65	0.75	106.28	257.94	94.71	268.92	179.18	176.09	200.99	0.999	0.58	1.12	1.822	1.834
562	89.94	87.73	0.76	104.81	256.62	93.89	268.9	178.97	176.21	197.68	0.999	0.607	1.135	1.825	1.831
563	89.94	87.73	0.76	104.81	256.63	93.9	268.9	178.97	176.21	197.68	0.999	0.607	1.135	1.825	1.831
564	88.45	88.76	1.52	105.3	251.74	91.03	264.94	181.87	176.1	186.21	0.999	0.581	1.108	1.834	1.822
565	89.99	88.76	1.49	104.98	250.95	95.23	263.94	180.05	177.08	186.27	1.002	0.575	1.083	1.805	1.787
566	88.36	88.74	0.76	103.67	251.01	93.39	265.11	182.74	179.09	187.46	1.002	0.562	1.083	1.809	1.772
567	88.26	88.75	0.73	105.0	255.79	93.41	263.21	181.93	181.85	197.73	1.003	0.561	1.055	1.741	1.711
568	88.31	88.8	0.75	105.2	256.12	93.29	263.17	181.85	182.0	202.24	1.002	0.614	1.096	1.812	1.782
569	89.99	88.8	0.06	106.24	257.07	90.02	264.0	181.94	180.35	202.89	1.002	0.615	1.095	1.819	1.78
570	89.99	88.8	0.06	106.24	257.07	90.02	263.99	181.94	180.35	202.89	1.002	0.615	1.095	1.831	1.78
571	89.99	88.77	0.77	108.15	255.81	90.02	265.01	181.97	178.33	200.81	1.002	0.627	1.095	1.832	1.779
572	89.99	88.78	0.77	108.15	255.8	90.02	264.93	181.96	178.51	200.83	1.002	0.627	1.095	1.832	1.78
573	89.98	87.69	2.32	106.28	254.89	92.52	261.78	181.95	177.33	192.53	1.0	0.621	1.094	1.867	1.809
574	90.0	87.64	2.29	104.97	253.56	86.43	266.99	184.61	172.43	189.03	1.003	0.601	1.07	1.839	1.775
575	89.98	87.62	3.04	104.74	252.19	86.2	266.97	183.9	171.9	181.15	1.0	0.607	1.093	1.876	1.818
576	88.36	87.62	1.53	103.37	253.19	89.56	265.19	182.81	173.34	186.03	1.002	0.575	1.082	1.863	1.782
577	89.95	87.58	1.52	104.72	254.03	87.29	262.92	179.81	176.13	189.86	1.002	0.562	1.083	1.867	1.78
578	88.24	87.59	1.52	103.67	255.9	92.58	262.8	176.96	174.55	193.53	1.0	0.553	1.067	1.814	1.738
579	86.59	87.61	3.86	104.92	252.32	95.96	261.91	176.03	175.17	183.71	1.002	0.621	1.16	1.887	1.809
580	88.26	87.62	3.88	103.66	251.26	88.31	265.24	176.74	174.37	183.54	1.001	0.622	1.162	1.891	1.809
581	86.85	86.53	3.87	103.35	254.95	88.66	265.2	180.42	173.83	180.01	1.002	0.621	1.148	1.87	1.807
582	86.85	86.52	3.86	103.35	254.96	88.66	265.2	179.45	173.84	180.02	1.002	0.621	1.148	1.87	1.807
583	88.37	86.48	3.89	105.3	256.28	88.54	262.26	179.64	173.55	179.8	0.999	0.628	1.147	1.894	1.838
584	86.84	87.6	2.4	106.45	259.53	90.95	261.16	180.66	176.61	191.53	0.998	0.655	1.188	1.848	1.835
585	85.01	85.39	2.38	108.97	262.23	91.44	263.2	180.56	178.57	194.79	1.001	0.662	1.189	1.815	1.802
586	83.39	85.39	2.37	108.97	262.23	94.73	263.2	180.65	178.57	194.79	1.001	0.662	1.189	1.815	1.802
587	86.52	86.57	4.72	106.32	256.09	87.15	264.38	181.5	174.98	182.14	1.0	0.67	1.202	1.739	1.834
588	84.85	85.38	5.47	105.07	256.82	90.42	265.33	181.61	177.8	181.28	1.002	0.683	1.215	1.691	1.832
589	84.82	84.12	6.23	106.44	258.67	90.46	264.67	181.58	180.95	177.29	0.998	0.706	1.235	1.592	1.823
590	84.79	84.22	6.27	107.68	259.96	89.27	264.57	182.43	187.56	180.38	0.998	0.747	1.276	1.412	1.822
591	83.1	84.13	6.98	107.75	261.38	92.37	264.56	182.58	189.29	182.58	1.0	0.747	1.276	1.307	1.822
592	83.09	84.23	7.01	109.5	261.71	92.36	264.56	183.57	196.85	188.48	0.999	0.759	1.289	1.191	1.824
593	83.09	84.23	7.01	109.5	261.71	92.36	264.57	183.57	196.85	188.48	1.0	0.759	1.289	1.191	1.824
594	83.09	84.23	7.01	109.51	261.72	92.35	264.56	183.57	196.88	188.5	1.0	0.759	1.289	1.191	1.824
595	83.09	84.23	7.01	109.51	261.72	92.47	264.56	183.39	196.88	188.51	1.0	0.759	1.289	1.191	1.824
596	81.4	84.18	6.25	109.5	262.76	93.14	264.81	183.4	250.77	191.97	1.001	0.739	1.264	1.056	1.79
597	84.75	81.89	8.45	109.21	262.83	89.25	259.44	184.96	290.84	184.9	1.0	0.737	1.277	0.89	1.795
598	83.09	81.85	10.08	104.65	262.36	92.64	258.51	184.93	302.62	179.92	1.002	0.745	1.287	3.821	1.813
599	83.06	81.67	10.83	225.84	261.12	92.93	258.48	184.57	287.91	175.98	0.999	3.801	4.149	3.801	1.804
600	81.38	81.64	11.57	104.73	261.11	93.0	260.8	184.63	288.76	172.02	1.002	0.743	1.303	3.801	1.804
601	81.37	79.47	11.6	106.68	263.13	92.87	260.76	184.82	291.84	171.95	1.002	0.743	1.317	0.752	1.817
602	79.72	79.45	11.62	106.98	263.6	92.79	264.2	185.01	291.73	175.07	1.002	0.742	1.33	3.801	1.817
603	81.34	78.51	12.52	109.93	263.04	88.55	262.26	186.66	289.37	174.45	1.002	0.765	1.37	3.831	1.837
604	81.32	78.28	12.53	109.96	261.96	87.78	262.85	187.63	292.24	178.24	1.002	0.766	1.372	3.831	1.837
605	79.69	78.26	12.54	109.96	261.41	92.41	263.73	184.53	294.61	181.52	1.002	0.754	1.346	3.832	1.837
606	81.33	78.25	13.07	109.67	261.96	88.44	264.85	185.52	295.9	181.08	1.001	0.754	1.316	3.789	1.809
607	81.33	78.25	13.07	109.67	261.96	88.44	264.86	185.52	295.91	184.24	1.001	0.754	1.316	3.789	1.809
608	79.71	77.15	13.06	111.6	262.01	91.16	265.12	184.17	298.62	181.08	1.001	0.754	1.313	3.789	1.795
609	79.39	78.42	12.37	109.55	261.13	95.94	262.48	183.18	297.5	184.79	0.999	0.753	1.301	3.79	1.795
610	79.7	78.43	12.35	109.74	261.15	94.44	262.49	183.86	298.34	184.85	0.999	0.74	1.286	0.734	1.795
611	83.01	78.24	12.34	111.19	261.14	88.51	263.61	183.32	299.65	184.91	0.998	0.74	1.285	3.789	1.796
612	81.38	78.24	12.33	110.91	260.66	91.26	264.71	183.92	309.96	178.23	0.999	0.725	1.27	3.79	1.795
613	81.39	78.24	12.33	110.91	260.66	91.26	264.71	183.92	308.99	178.23	0.999	0.725	1.27	3.79	1.795
614	81.35	79.55	12.16	107.7	261.4	91.51	268.3	183.59	314.15	171.75	1.001	0.679	1.219	3.761	1.764
615	81.39	79.58	11.58	107.39	261.2	94.4	265.04	184.78	328.9	175.2	1.001	0.704	1.233	0.847	1.804
616	81.34	79.58	11.42	107.17	261.2	94.63	265.04	184.5	350.09	175.71	0.998	0.705	1.225	0.823	1.764
617	81.34	79.39	11.41	108.6	262.43	94.6	264.88	184.54	351.69	175.7	0.998	0.718	1.237	0.823	1.764
618	79.75	79.62	10.56	108.34	263.68	94.44	269.31	184.66	352.08	179.82	0.998	0.709	1.211	3.732	1.733
619	79.75	80.69	10.55	108.34	261.07	94.44	269.31	183.68	348.19	179.83	0.998	0.709	1.21	3.732	1.733
620	79.76	80.71	10.54	108.36	261.07	94.43	269.31	183.66	355.4	179.9	0.998	0.722	1.21	3.732	1.745
621	79.74	80.94	9.81	108.34	261.54	94.44	268.42	183.66	346.12	180.84	1.001	0.726	1.203	3.751	1.742
622	79.75	80.94	9.81	108.34	261.53	94.45	268.41	183.65	330.5	180.84	1.001	0.726	1.203	3.751	1.742
623	81.33	83.1	9.0	107.38	261.08	91.88	268.09	184.67	354.65	181.72	1.002	0.718	1.177	3.715	1.71
624	79.75	83.1	9.54	107.37	260.66	91.22	272.72	183.58	358.82	181.24	1.001	0.718	1.159	3.676	1.673
625	81.35	83.13	8.27	106.94	261.44	92.01	268.83	184.43	359.63	185.82	1.0	0.718	1.176	3.715	1.71
626	81.33	83.13	8.27	107.2	259.7	91.9	268.84	183.67	0.67	185.84	1.0	0.718	1.176	3.715	1.709
627	79.72	83.13	8.27	107.21	260.15	94.99	268.85	183.81	357.12	185.85	1.0	0.718	1.177	3.715	1.709
628	79.75	83.12	8.84	107.19	260.1	91.09	272.77	183.79	0.49	185.28	0.999	0.718	1.172	3.677	1.672
629	79.75	83.12	8.84	107.19	259.24	91.09	272.77	183.78	354.74	185.28	0.999	0.718	1.183	3.677	1.672
630	79.76	83.12	8.84	107.19	259.25	91.24	272.9	183.55	359.32	185.28	0.999	0.718	1.183	3.677	1.672
631	79.46	82.05	8.85	109.53	258.79	92.7	272.92	182.66	359.27	185.28	0.999	0.718	1.183	3.677	1.672
632	79.74	82.03	8.96	108.12	258.78	94.42	269.54	183.54	3.62	185.16	1.002	0.729	1.201	0.766	1.71
633	79.74	82.04	8.96	108.11	258.78	94.41	269.55	183.54	3.35	185.16	1.002	0.729	1.201	0.766	1.71
634	81.38	83.14	8.73	108.11	256.52	88.0	273.08	183.58	179.97	185.37	1.002	0.699	1.173	1.522	1.643
635	81.39	82.19	8.06	110.47	257.57	88.38	272.25	183.57	181.25	186.91	1.0	0.687	1.184	3.642	1.642
636	83.12	82.21	8.04	110.61	257.36	88.11	269.79	183.84	3.44	186.1	1.001	0.698	1.196	0.75	1.629
637	84.8	83.29	7.95	110.86	253.84	84.86	269.7	183.54	178.25	186.24	0.998	0.688	1.179	1.481	1.593
638	84.79	83.27	7.95	112.89	251.39	84.84	269.72	183.66	180.24	186.19	1.002	0.692	1.185	1.493	1.601
639	84.63	82.19	8.31	110.28	259.3	88.05	264.93	184.79	351.24	188.96	0.998	0.724	1.238	3.792	1.674
640	84.61	82.02	7.69	109.02	263.29	87.98	264.86	184.99	358.15	189.64	0.998	0.737	1.259	0.832	1.687
641	84.73	83.19	7.69	108.68	260.04	88.02	265.58	184.93	330.53	189.64	0.998	0.738	1.26	3.872	1.674
642	81.18	85.47	8.41	107.29	254.69	91.56	268.65	184.54	1.16	185.73	1.0	0.75	1.259	0.837	1.66
643	83.08	83.28	8.31	114.47	253.48	86.82	268.72	185.48	358.91	185.81	1.002	0.741	1.232	0.805	1.63
644	84.75	82.24	8.1	114.51	256.46	83.32	268.44	184.49	357.97	186.01	1.002	0.721	1.2	0.768	1.55
645	84.76	82.24	8.1	114.51	256.46	83.32	268.44	184.49	357.96	186.01	1.002	0.721	1.2	0.768	1.55
646	84.78	82.18	8.47	106.92	262.74	83.48	267.84	185.54	357.51	185.44	0.999	0.736	1.217	3.925	1.593
647	84.79	82.18	8.47	106.92	262.74	83.48	267.85	185.54	357.49	185.44	0.999	0.736	1.217	3.925	1.593
648	84.85	82.18	8.57	106.82	262.85	83.1	267.88	184.97	359.06	182.76	1.002	0.748	1.236	3.987	1.618
649	86.45	82.18	8.7	104.51	264.45	83.48	264.61	184.35	2.61	182.0	1.0	0.758	1.251	4.03	1.635
650	84.84	82.06	10.05	106.68	260.58	83.34	267.18	185.41	0.24	177.22	1.001	0.758	1.219	0.811	1.597
651	84.8	83.26	10.08	108.55	256.27	83.75	265.85	185.17	0.69	173.95	1.0	0.749	1.221	0.854	1.596
652	86.47	83.13	10.22	109.24	254.98	83.7	262.49	185.08	357.76	176.92	0.998	0.757	1.234	0.852	1.613
653	86.46	82.04	10.22	111.17	254.94	83.55	262.49	185.41	0.83	177.34	0.998	0.757	1.234	0.863	1.613
654	84.81	83.11	10.23	110.92	252.2	83.89	265.84	184.91	356.76	177.41	0.998	0.758	1.235	0.875	1.613
655	84.82	82.02	10.24	113.33	252.17	83.89	265.82	184.88	359.25	177.38	0.998	0.759	1.235	0.875	1.613
656	84.81	80.78	10.25	115.43	250.99	87.1	262.5	185.04	1.3	177.88	0.998	0.759	1.235	0.863	1.613
657	84.8	81.82	10.26	115.45	246.88	87.12	261.57	184.94	357.88	178.57	0.998	0.759	1.247	0.863	1.612
658	83.13	80.93	10.4	115.72	251.6	90.33	262.52	185.16	0.81	178.42	1.002	0.771	1.255	0.888	1.638
659	83.13	80.75	10.97	116.21	250.82	86.67	266.76	185.7	3.93	174.22	1.001	0.758	1.235	0.851	1.599
660	83.13	80.75	10.97	116.21	250.82	86.67	266.76	185.69	3.93	174.22	1.001	0.758	1.235	0.851	1.599
661	83.12	80.76	10.98	116.19	250.15	87.04	266.78	185.26	2.91	174.64	1.001	0.759	1.235	0.864	1.6
662	83.13	80.75	11.14	113.8	253.47	86.8	266.07	184.46	1.01	174.01	0.998	0.767	1.248	0.884	1.617
663	79.49	79.87	11.54	113.7	257.63	90.29	269.96	184.97	356.53	173.59	1.0	0.756	1.215	0.821	1.535
664	79.79	80.7	11.68	111.22	257.62	87.83	269.03	188.11	357.45	173.06	0.998	0.764	1.214	0.841	1.551
665	81.4	80.89	10.98	108.94	260.28	84.41	269.98	188.41	355.62	177.14	1.0	0.768	1.234	0.857	1.546
666	79.78	80.89	11.12	108.95	260.28	87.6	270.13	188.5	355.46	177.01	0.998	0.778	1.247	0.878	1.576
667	84.78	80.89	10.97	106.28	262.37	80.38	266.33	190.47	355.77	177.09	1.001	0.768	1.233	0.857	1.533
668	84.76	79.87	10.97	108.58	262.37	79.42	265.43	192.74	349.97	173.27	1.001	0.768	1.232	0.868	1.532
669	83.15	80.92	11.1	106.72	261.89	81.38	266.39	193.93	355.75	172.93	0.999	0.778	1.245	0.878	1.549
670	84.82	81.11	10.95	106.44	262.68	78.62	266.29	192.37	353.36	173.13	1.001	0.768	1.232	0.857	1.519
671	84.82	82.15	10.94	106.19	261.45	77.9	266.3	194.25	357.47	173.08	1.0	0.768	1.232	0.846	1.519
672	84.83	82.15	10.23	106.19	261.46	78.1	265.91	194.25	357.47	173.8	0.998	0.756	1.232	0.852	1.518
673	84.79	82.16	10.93	106.19	260.98	78.2	267.21	193.94	359.6	173.11	1.0	0.77	1.234	0.857	1.519
674	84.78	82.17	10.22	108.62	258.91	78.41	266.89	193.97	355.83	174.05	0.998	0.757	1.232	0.875	1.518
675	84.77	83.26	9.6	106.36	258.59	78.64	267.05	195.01	357.16	178.0	0.999	0.77	1.253	0.889	1.556
676	84.77	83.28	10.2	108.86	256.77	78.63	267.04	195.03	357.13	174.06	0.998	0.757	1.232	0.875	1.531
677	86.42	83.3	9.48	108.34	257.03	78.38	263.7	195.3	355.08	178.55	1.001	0.761	1.226	0.879	1.539
678	86.43	83.28	10.22	108.59	256.8	78.38	264.46	195.28	356.38	174.03	0.998	0.757	1.22	0.856	1.531
679	84.79	82.21	10.22	108.33	259.36	78.37	267.79	195.26	358.73	173.99	0.998	0.757	1.22	0.856	1.531
680	86.45	83.26	10.22	105.93	258.89	78.34	264.44	195.27	356.36	174.03	0.998	0.757	1.219	0.874	1.518
681	86.44	82.18	10.21	105.94	261.45	78.35	264.45	195.27	356.33	174.04	0.999	0.756	1.219	0.856	1.518
682	86.43	82.02	10.22	105.91	260.57	79.31	264.47	193.07	359.41	174.03	0.999	0.756	1.219	0.856	1.531
683	84.8	80.96	10.24	105.93	263.12	79.08	267.8	193.28	356.87	173.7	0.999	0.756	1.219	0.844	1.531
684	84.83	80.95	10.22	105.94	263.13	79.04	267.75	193.32	356.87	173.98	0.999	0.756	1.22	0.845	1.531
685	84.81	81.96	10.22	103.62	263.13	79.08	267.76	193.24	0.17	173.73	0.999	0.755	1.233	0.833	1.531
686	83.36	81.96	10.08	105.97	261.1	78.9	270.93	191.91	359.32	174.15	1.0	0.746	1.219	0.825	1.515
687	84.83	80.92	10.1	106.0	263.1	81.03	267.75	188.81	359.76	174.1	1.001	0.746	1.219	0.836	1.515
688	84.97	81.96	10.23	103.87	263.1	80.12	267.76	189.42	1.96	173.69	0.999	0.756	1.234	0.838	1.531
689	84.96	80.75	10.95	106.38	261.87	80.14	267.76	190.65	2.33	169.38	1.001	0.768	1.245	0.845	1.532
690	84.8	80.74	10.96	106.39	261.88	82.27	267.8	187.42	2.63	169.35	1.001	0.769	1.246	0.856	1.532
691	84.95	80.75	10.95	106.64	261.87	81.65	267.76	186.73	359.76	169.39	1.001	0.77	1.247	0.838	1.532
692	84.96	80.74	10.96	106.64	261.88	81.65	266.87	186.73	359.74	169.34	1.001	0.77	1.247	0.856	1.531
693	83.35	80.9	10.95	105.29	261.89	81.69	270.17	186.65	357.13	169.32	1.001	0.77	1.247	0.845	1.532
694	84.91	80.89	11.1	105.31	261.87	81.04	267.05	187.62	354.12	169.17	0.999	0.78	1.26	0.865	1.561
695	84.92	80.89	11.1	105.3	261.87	81.71	266.86	186.68	356.53	173.0	0.999	0.78	1.26	0.866	1.561
696	83.1	80.88	10.37	105.31	261.89	81.73	269.32	187.09	357.96	173.76	1.001	0.771	1.268	0.885	1.569
697	84.92	79.66	11.11	105.3	263.72	81.27	266.84	187.43	358.3	173.02	0.998	0.78	1.261	0.878	1.562
698	81.68	80.89	11.11	105.07	262.31	84.54	270.41	188.52	358.73	173.34	0.998	0.769	1.25	0.866	1.575
699	80.06	80.88	11.26	105.3	261.82	88.45	269.53	187.6	356.48	172.9	1.001	0.781	1.27	0.868	1.616
700	80.06	80.88	11.26	105.3	261.82	88.45	270.41	187.61	358.83	172.9	1.001	0.781	1.27	0.868	1.616
701	81.39	80.88	11.43	107.25	259.23	89.91	265.59	185.09	351.56	173.03	0.998	0.792	1.272	0.946	1.662
702	84.8	80.9	11.14	114.45	250.82	87.72	262.68	184.72	353.66	174.67	0.998	0.755	1.223	0.897	1.644
703	84.78	78.46	11.14	112.18	257.77	84.52	266.07	185.64	0.4	174.97	0.998	0.755	1.235	0.885	1.646
704	84.78	78.46	11.14	112.18	257.76	84.52	266.07	185.63	0.4	180.19	0.998	0.755	1.236	0.885	1.646
705	79.78	79.8	11.15	108.53	259.04	91.45	269.81	184.63	358.28	173.74	0.998	0.755	1.238	0.862	1.699
706	84.78	80.7	11.87	114.95	248.85	88.15	263.12	182.99	332.94	179.63	1.001	0.755	1.235	3.986	1.741
707	84.82	78.45	11.7	112.76	257.32	84.08	266.24	183.9	332.95	178.18	0.998	0.739	1.214	3.923	1.714
708	84.59	79.82	10.86	107.56	260.63	84.9	267.32	184.64	332.0	194.0	0.998	0.705	1.193	3.872	1.71
709	79.49	79.83	10.71	114.37	252.11	91.54	271.11	184.9	183.21	185.93	1.001	0.681	1.176	1.615	1.731
710	79.78	80.0	10.57	115.43	249.22	91.8	271.45	184.67	183.31	193.43	0.998	0.671	1.183	3.733	1.718
711	81.39	78.92	10.12	112.73	253.16	95.14	265.57	184.73	359.69	188.37	1.002	0.72	1.259	0.835	1.799
712	81.38	79.98	10.8	112.12	252.82	94.44	265.81	183.72	0.65	182.48	0.999	0.729	1.254	0.825	1.791
713	81.38	79.98	10.8	112.12	252.83	94.44	265.81	183.72	0.67	183.51	0.999	0.729	1.254	0.836	1.803
714	81.44	81.24	9.31	109.1	253.82	92.06	268.34	183.19	356.66	190.37	0.999	0.746	1.275	0.865	1.8
715	82.91	83.12	8.55	111.23	252.89	90.59	268.37	181.52	182.04	192.63	1.002	0.751	1.281	1.616	1.81
716	82.92	83.03	7.8	111.23	253.12	90.49	269.29	181.68	179.9	195.42	1.0	0.751	1.281	1.616	1.81
717	83.11	83.15	7.79	110.32	254.1	90.52	269.7	181.66	178.8	196.92	1.0	0.751	1.28	1.608	1.81
718	84.76	85.27	7.17	106.82	250.25	90.37	265.82	181.92	191.8	197.59	1.001	0.751	1.288	1.108	1.866
719	83.12	84.14	7.16	107.99	250.28	93.62	265.86	182.01	185.52	193.94	1.002	0.738	1.274	1.264	1.853
720	83.13	84.03	7.06	109.18	250.33	90.1	268.5	182.41	182.81	186.07	0.998	0.698	1.227	1.365	1.811
721	83.05	84.14	7.75	107.71	252.55	93.19	265.59	181.92	177.92	176.96	1.0	0.697	1.212	1.472	1.823
722	83.06	84.13	7.05	107.45	252.75	93.19	265.58	181.9	177.94	177.06	0.999	0.697	1.213	1.472	1.824
723	81.64	84.12	7.05	107.46	252.75	96.22	267.06	182.03	175.37	177.06	0.999	0.697	1.212	1.588	1.823
724	81.45	83.04	6.95	107.43	254.97	94.46	269.49	181.31	173.93	177.22	1.001	0.676	1.188	1.659	1.791
725	83.33	84.15	7.75	108.89	252.01	94.04	266.22	180.99	172.83	172.64	1.0	0.697	1.212	1.8	1.811
726	84.95	84.28	7.03	107.69	253.3	95.36	261.89	180.39	176.07	177.58	0.999	0.696	1.211	1.829	1.811
727	85.24	83.28	7.05	109.59	254.16	91.88	265.0	179.01	176.79	180.95	0.998	0.709	1.225	1.825	1.814
728	85.25	83.28	7.79	109.59	254.16	91.52	265.17	179.94	176.78	180.2	1.0	0.722	1.225	1.821	1.815
729	85.01	85.48	7.0	106.39	255.97	94.7	265.27	176.14	174.9	187.87	0.999	0.736	1.238	1.834	1.831
730	84.72	86.45	6.2	109.63	250.12	96.05	264.43	177.09	176.15	194.48	0.999	0.74	1.25	1.815	1.814
731	86.53	86.45	6.26	106.83	252.63	92.54	265.29	176.57	175.12	177.99	0.997	0.735	1.265	1.846	1.833
732	84.86	86.43	6.25	104.6	252.15	95.65	265.41	176.31	175.23	177.76	0.997	0.734	1.263	1.846	1.822
733	84.86	86.43	6.25	104.6	252.15	95.65	265.41	176.31	175.41	177.75	0.998	0.734	1.263	1.846	1.822
734	86.62	85.42	5.48	107.96	254.62	93.51	265.13	176.37	177.1	182.33	1.001	0.699	1.23	1.852	1.832
735	88.35	86.52	3.83	110.39	253.5	92.59	264.89	179.06	173.15	195.66	0.999	0.679	1.197	1.791	1.773
736	89.99	86.47	4.69	109.28	252.66	87.04	263.17	183.91	178.12	190.33	1.0	0.724	1.243	1.877	1.84
737	89.98	87.58	5.41	104.59	250.96	90.07	263.24	180.99	179.13	182.3	1.001	0.751	1.283	1.895	1.844
738	88.31	86.53	4.67	108.26	253.45	90.05	259.58	181.84	180.36	186.61	1.0	0.724	1.256	1.891	1.846
739	88.34	87.61	2.32	109.54	253.16	91.0	261.69	180.02	178.23	196.15	1.001	0.676	1.203	1.854	1.816
740	90.0	87.64	2.36	109.49	251.87	91.96	267.1	180.96	176.14	192.45	0.998	0.696	1.243	1.867	1.854
741	88.33	88.77	3.13	104.71	250.38	93.61	264.71	179.37	175.49	184.5	0.998	0.696	1.256	1.873	1.873
742	88.34	88.77	3.12	104.71	250.38	93.62	264.71	179.37	175.49	184.51	0.998	0.696	1.256	1.873	1.873
743	88.32	88.81	0.82	108.84	253.03	94.59	265.68	179.37	175.49	179.18	1.002	0.645	1.223	1.876	1.89
744	88.27	88.8	0.77	107.57	250.8	91.97	264.55	184.43	177.25	179.12	0.999	0.647	1.243	1.831	1.85
745	88.24	88.81	0.05	104.91	250.78	91.94	263.76	185.21	180.03	177.16	1.0	0.608	1.23	1.83	1.85
746	88.36	89.9	0.78	102.52	249.61	92.03	263.86	185.32	180.97	169.41	1.0	0.581	1.202	1.828	1.853
747	89.97	89.93	0.75	102.48	249.57	92.06	268.0	185.44	180.04	165.28	1.002	0.562	1.177	1.796	1.822
748	89.97	89.93	0.75	102.48	249.57	92.06	268.0	185.44	180.04	165.28	1.002	0.562	1.177	1.796	1.822
749	88.39	89.96	0.75	103.42	249.83	92.93	264.96	185.69	181.87	166.18	0.998	0.571	1.182	1.783	1.815
750	88.45	89.99	0.77	103.41	249.35	93.77	265.96	183.95	180.9	168.23	1.0	0.58	1.188	1.822	1.86
751	89.97	89.99	0.77	104.61	251.08	94.67	268.12	182.13	181.78	168.23	1.0	0.581	1.188	1.822	1.86
752	88.45	89.97	0.01	105.31	251.57	93.77	265.96	183.12	180.91	170.76	1.0	0.567	1.174	1.822	1.86
753	89.96	89.98	0.75	105.3	250.36	92.92	268.1	184.77	180.89	168.58	1.0	0.54	1.135	1.822	1.861
754	89.97	89.98	0.75	105.29	250.36	92.93	268.1	184.77	180.88	168.57	1.0	0.54	1.135	1.822	1.86
755	88.33	89.99	0.74	104.0	251.61	90.51	268.03	183.1	179.96	166.88	0.998	0.479	1.076	1.784	1.815
756	88.37	90.0	0.78	104.0	252.02	94.7	265.92	181.09	179.94	166.83	1.001	0.474	1.08	1.824	1.857
757	88.37	90.0	0.78	103.99	252.02	94.7	265.92	181.09	179.94	166.83	1.0	0.474	1.08	1.824	1.857
758	88.37	89.98	1.53	104.01	253.02	94.74	265.78	181.05	179.9	166.06	1.001	0.486	1.067	1.822	1.86
759	89.93	88.82	1.5	104.96	254.72	94.78	269.91	180.9	178.01	164.12	1.002	0.481	1.016	1.806	1.838
760	88.34	88.83	1.52	102.49	258.54	94.7	266.86	181.06	177.95	164.52	1.001	0.486	1.013	1.824	1.857
761	88.42	88.83	1.49	102.51	259.82	91.63	269.91	180.26	177.95	164.58	0.998	0.492	0.998	1.783	1.815
762	86.77	88.82	0.76	102.5	258.56	91.43	266.83	180.23	176.96	166.85	0.998	0.493	1.011	1.786	1.812
763	86.77	88.82	0.77	102.5	258.56	91.43	266.83	180.23	176.95	166.85	0.998	0.493	1.011	1.786	1.812
764	88.33	88.81	0.76	102.52	259.59	95.62	266.66	178.39	176.0	166.86	0.998	0.519	1.037	1.786	1.812
765	86.57	88.81	0.74	102.53	259.58	96.45	262.08	176.58	176.9	166.87	0.998	0.532	1.038	1.786	1.811
766	86.56	88.8	0.75	102.53	259.58	96.45	262.07	176.58	176.92	166.87	0.998	0.532	1.038	1.786	1.812
767	88.28	88.8	0.05	102.82	260.58	92.95	269.01	176.7	176.87	167.56	0.998	0.532	1.05	1.789	1.809
768	88.26	88.79	0.05	103.79	260.58	96.46	266.63	176.58	175.05	167.54	0.998	0.532	1.051	1.786	1.809
769	88.26	88.79	0.05	104.1	260.59	96.47	265.73	176.57	176.9	167.53	0.998	0.533	1.051	1.786	1.809
770	88.27	88.77	0.06	104.09	260.59	96.46	266.65	176.57	175.04	167.53	0.998	0.533	1.051	1.789	1.809
771	86.6	88.77	0.06	102.85	259.09	92.95	266.64	176.67	175.11	167.53	0.998	0.533	1.051	1.789	1.809
772	88.28	88.77	0.05	102.83	259.08	92.94	269.88	176.69	175.05	167.53	0.997	0.533	1.052	1.789	1.809
773	88.28	88.76	0.05	102.84	259.08	92.95	269.88	176.69	175.13	167.53	0.997	0.533	1.052	1.789	1.809
774	88.28	88.76	0.05	101.57	259.08	92.94	269.87	176.69	175.14	167.53	0.997	0.533	1.052	1.786	1.809
775	86.6	88.76	0.05	101.57	259.08	92.93	266.61	176.7	175.15	167.53	0.997	0.533	1.052	1.786	1.809
776	86.69	88.75	0.05	102.56	259.4	92.27	266.59	177.54	175.16	167.53	0.997	0.532	1.051	1.786	1.809
777	88.28	88.75	0.05	102.55	259.4	96.32	266.63	176.71	175.15	167.52	1.0	0.541	1.08	1.827	1.85
778	88.28	88.75	0.74	102.84	259.31	92.27	268.97	177.55	176.04	165.28	0.998	0.532	1.063	1.786	1.809
779	88.28	88.75	0.75	102.85	259.3	95.48	265.56	177.55	176.04	165.26	1.0	0.54	1.08	1.827	1.85
