# Supplementary material for: Evaluation of functional tests performance using a camera-based and machine learning approach
Source: PLoS One. 2023 Nov 3;18(11):e0288279. doi: 10.1371/journal.pone.0288279 (PMC10624324; doi:10.1371/journal.pone.0288279)
Supplement: S1 Data — This dataset includes all the extracted keypoints of movements and the associated features and statistics, which were used for the analyses presented in the main manuscript. (ZIP) [file pone.0288279.s001.zip › PLOS_data_28032023/selected_parameters_time_series/000013_SDT_P_vybrane_body_vse.csv]

	hips	bothShoulders	spine	NeckRShoulderRElbow	NeckLShoulderLElbow	MidHipRHipRKnee	MidHipLHipLKnee	RHipRKneeRAnkle	LHipLKneeLAnkle	NoseNeckMidHip	Neck_MidHip	RWrist_MidHip	RWrist_LWrist	MidHipL_SmallToe	MidHipL_RSmallToe
0	89.99	88.87	-0.75	99.44	256.7	95.98	269.88	175.13	180.1	180.74	0.999	0.555	1.054	1.749	1.782
1	89.99	88.86	-0.75	99.43	256.7	95.98	269.88	175.13	180.1	180.74	0.999	0.555	1.054	1.749	1.782
2	88.28	88.85	-0.75	100.73	255.37	95.98	266.65	176.03	180.1	180.76	0.999	0.569	1.054	1.764	1.782
3	88.28	90.0	-0.75	103.27	256.7	95.07	265.46	176.94	181.11	182.42	0.999	0.57	1.055	1.764	1.782
4	89.98	90.0	-0.02	100.68	259.28	95.08	268.89	176.93	181.07	180.06	0.999	0.583	1.068	1.765	1.783
5	89.99	90.0	-0.01	100.68	259.29	96.01	268.91	175.05	181.06	180.07	0.999	0.597	1.095	1.765	1.783
6	89.97	90.0	-0.02	102.97	255.65	95.86	268.89	175.19	181.08	180.05	1.001	0.604	1.098	1.733	1.763
7	89.98	90.0	-0.02	104.28	255.63	95.74	268.91	175.33	181.07	180.05	1.001	0.604	1.098	1.733	1.763
8	90.0	89.99	-0.76	104.29	255.29	95.86	268.92	175.21	181.07	182.56	1.001	0.591	1.111	1.736	1.76
9	89.99	89.99	-0.75	105.64	253.94	99.43	265.75	175.21	181.06	184.48	0.998	0.61	1.137	1.767	1.792
10	88.24	89.98	-0.0	104.39	253.96	94.93	264.57	177.05	182.02	181.91	0.998	0.61	1.151	1.767	1.792
11	88.24	89.96	0.01	105.4	253.96	94.91	264.56	176.13	182.04	183.65	0.998	0.61	1.151	1.767	1.792
12	89.97	88.74	0.77	108.15	253.93	94.1	267.91	177.87	182.05	181.09	1.001	0.604	1.152	1.749	1.747
13	89.98	88.75	0.02	108.13	253.91	94.08	266.91	177.89	183.06	181.81	1.001	0.59	1.152	1.751	1.744
14	89.98	88.74	0.78	106.86	251.28	95.02	266.89	175.99	183.08	181.04	1.001	0.59	1.152	1.751	1.744
15	89.99	88.75	0.78	108.16	252.55	93.99	266.89	176.1	183.08	181.05	1.001	0.59	1.152	1.738	1.744
16	89.99	88.75	0.78	108.15	252.55	93.98	266.89	176.1	183.08	181.05	1.001	0.59	1.152	1.738	1.744
17	89.98	88.74	0.8	106.89	252.94	94.01	266.91	176.11	182.13	181.09	1.001	0.577	1.125	1.741	1.741
18	89.99	88.71	1.55	108.3	251.69	93.99	266.94	176.11	182.08	178.54	1.001	0.577	1.125	1.741	1.728
19	89.98	88.71	1.55	108.3	251.69	94.0	266.94	176.11	182.08	178.54	1.001	0.577	1.125	1.741	1.728
20	88.22	88.73	0.8	106.83	252.61	96.63	265.93	177.11	183.08	181.03	1.001	0.576	1.124	1.757	1.738
21	88.22	88.75	0.79	106.82	252.59	96.63	265.94	177.11	183.08	181.04	1.001	0.576	1.124	1.757	1.738
22	88.22	88.75	0.79	106.82	252.6	96.63	265.94	177.11	183.08	181.04	1.001	0.576	1.124	1.757	1.738
23	89.99	88.75	0.77	104.43	257.94	91.97	264.87	179.11	184.12	179.31	1.002	0.564	1.111	1.747	1.735
24	89.98	88.76	0.77	104.41	259.27	91.01	265.81	180.04	182.17	179.31	1.002	0.564	1.098	1.747	1.735
25	89.99	88.78	0.76	105.4	257.06	91.01	265.81	180.04	182.17	179.34	0.999	0.555	1.081	1.719	1.695
26	89.97	88.77	0.77	103.1	260.34	90.99	266.79	180.04	180.2	179.32	1.002	0.564	1.098	1.747	1.735
27	89.99	88.76	0.77	105.41	257.85	90.99	266.87	180.05	180.12	179.32	1.001	0.563	1.097	1.76	1.748
28	88.26	88.75	0.77	105.42	257.86	87.55	266.8	180.05	180.17	179.33	0.999	0.555	1.068	1.719	1.708
29	88.26	88.75	0.77	105.43	257.86	87.56	267.83	180.05	178.15	179.34	0.999	0.555	1.068	1.719	1.708
30	89.96	88.74	0.77	105.44	257.54	90.97	267.83	180.06	178.15	179.34	0.999	0.555	1.068	1.719	1.708
31	88.27	88.74	0.77	105.41	257.54	90.95	265.44	180.11	176.14	179.33	1.001	0.563	1.085	1.76	1.735
32	89.99	88.74	0.77	104.02	256.5	90.95	267.92	180.12	177.1	181.02	1.001	0.563	1.085	1.76	1.735
33	88.22	88.74	0.78	104.02	256.13	90.94	264.26	179.14	177.12	181.02	1.001	0.563	1.085	1.76	1.735
34	89.99	88.74	0.77	104.02	256.12	90.94	267.93	179.14	177.08	181.02	1.001	0.563	1.085	1.76	1.735
35	89.99	88.75	0.79	104.96	256.09	90.91	267.93	179.17	177.08	181.12	1.001	0.563	1.085	1.76	1.735
36	88.27	88.74	0.08	103.05	258.39	89.99	264.48	180.08	177.12	181.9	0.999	0.556	1.097	1.782	1.751
37	89.99	88.74	0.08	103.05	258.39	89.99	267.93	180.08	177.08	181.9	0.999	0.556	1.097	1.769	1.752
38	89.99	87.57	0.82	104.02	256.95	89.97	268.92	180.07	175.15	181.34	0.999	0.568	1.109	1.769	1.765
39	89.97	87.52	0.82	103.99	255.65	90.0	267.96	180.1	177.02	185.39	0.999	0.568	1.109	1.769	1.765
40	89.96	87.46	0.83	104.37	255.51	89.13	268.92	180.98	175.15	185.74	0.999	0.555	1.109	1.772	1.776
41	88.2	87.41	1.58	104.46	254.11	92.58	267.98	180.99	176.13	185.04	0.999	0.555	1.109	1.772	1.776
42	88.23	88.65	1.6	101.72	253.67	92.76	267.92	180.95	176.14	185.01	0.999	0.542	1.11	1.776	1.773
43	88.24	88.65	1.6	101.71	253.67	92.76	267.92	180.95	176.15	185.01	0.999	0.542	1.11	1.776	1.773
44	88.28	86.22	3.21	106.98	253.6	91.54	266.93	180.82	176.14	179.16	0.997	0.547	1.122	1.809	1.79
45	89.94	86.36	2.4	106.79	254.8	87.16	264.96	181.93	178.1	179.96	1.002	0.578	1.156	1.826	1.796
46	89.95	86.36	2.4	106.79	254.8	87.15	264.96	181.93	178.11	179.96	1.002	0.578	1.156	1.826	1.796
47	88.25	86.28	1.6	107.52	257.32	87.8	263.9	185.56	178.2	183.02	1.002	0.578	1.142	1.837	1.791
48	88.19	85.08	0.86	108.6	256.06	84.25	266.33	184.75	179.21	188.44	1.001	0.563	1.111	1.766	1.715
49	88.19	85.08	0.86	108.6	256.06	84.25	266.33	184.75	179.21	188.44	1.001	0.563	1.111	1.766	1.715
50	88.21	86.04	2.42	108.41	252.1	90.51	262.74	177.95	178.49	186.58	0.999	0.569	1.11	1.799	1.746
51	88.21	84.96	4.77	108.22	254.69	89.45	265.76	180.06	172.65	177.59	0.999	0.616	1.136	1.818	1.764
52	88.15	83.98	4.72	110.67	257.11	91.71	265.78	175.85	172.37	177.62	1.002	0.637	1.137	1.789	1.73
53	86.33	85.13	3.91	109.06	257.05	95.37	265.78	174.78	171.28	178.54	0.998	0.614	1.093	1.748	1.701
54	84.35	85.18	3.16	110.31	258.03	94.57	267.53	175.33	175.12	181.36	0.997	0.601	1.08	1.752	1.7
55	84.3	86.32	3.91	106.44	256.17	94.58	268.6	175.65	175.07	180.67	0.998	0.614	1.093	1.757	1.7
56	84.3	87.47	3.22	104.83	255.67	93.58	268.57	176.8	176.23	183.82	1.0	0.611	1.111	1.799	1.754
57	84.28	87.41	3.24	105.56	255.56	97.82	264.97	176.78	176.45	186.18	0.998	0.618	1.136	1.844	1.772
58	86.11	87.42	3.24	106.87	255.56	94.07	264.97	176.72	176.45	186.18	0.998	0.618	1.136	1.844	1.785
59	82.18	87.32	4.72	110.82	250.41	97.9	267.68	176.88	178.31	182.35	0.999	0.642	1.134	1.779	1.712
60	82.18	86.07	5.5	114.25	249.07	97.91	267.68	176.88	179.24	181.51	1.0	0.655	1.16	1.778	1.713
61	82.14	85.07	6.26	111.4	251.27	97.99	269.69	176.86	176.6	178.5	1.002	0.669	1.174	1.775	1.724
62	82.36	84.97	6.99	110.52	250.06	96.27	270.72	177.72	176.43	175.43	0.999	0.665	1.168	1.741	1.702
63	82.41	83.78	6.36	113.79	250.64	97.05	269.55	177.61	179.4	176.16	0.999	0.663	1.188	1.803	1.729
64	80.61	82.73	6.37	112.44	254.24	96.98	274.99	177.7	176.24	178.11	0.999	0.662	1.188	1.753	1.728
65	80.61	81.6	7.08	115.0	253.59	95.26	276.46	178.53	174.56	175.38	1.0	0.663	1.189	1.78	1.728
66	82.66	81.6	6.43	110.31	259.14	94.04	272.62	179.48	174.55	175.96	1.002	0.66	1.209	1.795	1.741
67	82.91	82.75	6.39	105.56	260.93	88.79	277.07	180.77	173.56	176.03	1.002	0.659	1.222	1.778	1.714
68	86.41	85.13	6.39	105.54	255.29	85.5	273.51	180.71	173.15	176.04	1.002	0.672	1.224	1.765	1.7
69	88.13	86.32	6.3	107.85	250.18	85.45	270.1	179.61	174.11	176.22	0.999	0.662	1.216	1.733	1.659
70	88.09	86.3	6.35	107.98	250.98	85.27	269.13	179.78	175.04	176.08	1.002	0.672	1.235	1.796	1.686
71	88.1	86.3	6.35	107.98	250.98	85.26	269.13	179.78	175.04	176.18	1.002	0.672	1.235	1.799	1.686
72	88.09	83.91	5.62	112.78	250.16	85.36	269.14	179.86	176.05	176.77	1.0	0.66	1.234	1.826	1.685
73	86.35	83.91	5.6	105.54	258.21	84.98	272.51	180.1	178.98	176.73	1.0	0.672	1.235	1.76	1.616
74	88.19	86.4	5.53	104.15	252.39	81.66	273.35	179.2	178.03	176.89	0.997	0.662	1.216	1.732	1.562
75	88.16	86.35	5.6	105.92	252.27	85.09	270.03	179.37	178.03	176.83	1.001	0.673	1.236	1.76	1.587
76	88.24	86.32	5.52	108.29	250.92	80.49	273.37	180.05	178.04	176.94	1.003	0.666	1.221	1.796	1.556
77	89.91	85.19	5.58	110.81	251.46	80.82	269.05	179.28	179.14	179.01	1.0	0.673	1.234	1.831	1.573
78	89.96	82.77	4.83	112.75	252.4	80.55	268.99	180.44	180.05	179.76	0.999	0.673	1.234	1.817	1.557
79	89.98	82.91	4.88	108.05	258.68	77.87	268.99	185.93	179.08	179.42	1.001	0.685	1.254	1.837	1.556
80	88.14	86.26	5.56	107.3	249.85	74.12	268.84	184.52	179.98	179.09	1.0	0.729	1.276	1.816	1.476
81	88.14	86.26	5.56	107.3	249.85	74.12	268.84	184.51	179.98	179.09	1.0	0.729	1.276	1.816	1.476
82	88.19	86.28	4.89	107.37	249.78	76.2	265.51	187.03	179.97	179.74	1.002	0.756	1.325	1.878	1.499
83	89.94	87.42	4.81	108.75	246.83	76.2	267.95	186.88	180.09	179.83	0.998	0.758	1.317	1.851	1.461
84	89.94	87.42	4.81	108.75	246.83	76.2	267.95	186.88	180.09	179.82	0.998	0.757	1.317	1.851	1.461
85	88.29	85.12	4.85	117.84	247.42	76.24	265.6	185.69	179.11	179.8	1.002	0.784	1.354	1.892	1.484
86	89.96	83.95	4.8	121.42	246.78	77.31	268.02	184.21	180.85	179.88	0.998	0.785	1.346	1.862	1.447
87	89.97	83.82	4.08	120.04	250.35	76.53	268.93	184.79	179.13	180.62	1.0	0.786	1.369	1.923	1.469
88	86.4	82.79	4.2	117.71	255.84	73.42	265.41	183.35	178.37	179.99	1.0	0.851	1.465	1.993	1.497
89	86.2	84.1	4.17	116.23	254.83	73.29	264.24	183.39	179.99	180.02	1.0	0.867	1.48	1.992	1.482
90	84.15	86.31	3.36	116.24	248.57	73.03	259.51	183.1	181.09	181.1	0.999	0.868	1.495	1.995	1.481
91	81.99	88.7	3.34	114.69	245.35	68.85	258.84	183.8	180.4	181.17	0.999	0.869	1.496	1.982	1.468
92	84.13	87.55	3.36	116.36	245.39	72.73	260.34	183.56	179.54	181.3	0.998	0.87	1.498	1.995	1.468
93	86.04	87.53	4.05	116.43	245.37	73.34	264.88	181.91	177.32	180.56	1.0	0.863	1.459	1.893	1.385
94	86.03	87.53	4.05	116.43	245.37	73.33	264.89	181.91	177.32	180.56	1.0	0.863	1.459	1.893	1.385
95	87.94	87.56	3.25	117.72	246.5	75.53	264.12	184.66	179.35	181.38	0.999	0.849	1.46	1.895	1.384
96	86.09	87.57	3.25	117.72	246.5	71.96	264.11	184.37	179.36	181.54	0.999	0.849	1.46	1.895	1.384
97	87.96	87.52	3.26	118.41	246.54	71.97	266.82	184.2	181.08	181.38	0.999	0.851	1.46	1.896	1.371
98	87.97	86.35	4.1	119.38	246.03	74.63	263.09	186.54	180.96	180.51	1.003	0.877	1.485	1.942	1.408
99	87.98	85.28	4.05	122.26	247.19	71.66	266.95	185.52	180.89	178.45	0.999	0.878	1.474	1.899	1.371
100	88.01	85.28	4.12	120.08	250.04	74.25	264.26	186.91	179.07	178.32	1.003	0.894	1.5	1.937	1.394
101	87.96	85.12	4.18	122.08	248.5	72.61	263.05	191.25	180.95	178.11	1.0	0.923	1.536	1.959	1.409
102	87.96	84.11	4.23	125.09	252.47	72.21	263.05	191.8	180.96	177.98	1.003	0.966	1.59	1.993	1.433
103	87.95	85.22	4.3	121.16	254.77	69.82	266.85	189.26	180.04	177.8	0.999	1.03	1.658	2.003	1.436
104	87.92	86.45	3.46	128.53	249.59	69.52	266.9	189.27	179.91	178.67	0.997	1.052	1.68	2.006	1.436
105	87.93	85.29	3.51	129.75	252.5	73.35	263.28	188.99	180.96	178.61	1.001	1.082	1.712	2.042	1.476
106	87.93	85.28	3.5	129.79	252.52	74.82	263.29	185.83	180.05	178.6	1.001	1.082	1.698	2.041	1.475
107	87.94	85.29	3.5	130.87	252.52	74.82	263.29	185.84	180.05	178.6	1.001	1.082	1.698	2.041	1.475
108	87.94	85.29	3.5	129.79	252.51	74.83	263.3	185.84	180.05	178.6	1.001	1.082	1.698	2.041	1.475
109	87.94	85.26	3.44	131.01	253.13	76.3	264.16	182.62	179.25	178.73	0.998	1.077	1.65	2.006	1.45
110	86.13	85.28	4.18	131.63	250.68	72.77	262.98	183.4	180.25	178.06	0.999	1.042	1.583	1.953	1.424
111	86.19	87.53	4.19	127.65	246.69	73.32	264.24	182.19	179.08	178.08	1.0	1.039	1.568	1.938	1.438
112	86.22	88.7	4.15	126.78	244.99	72.48	264.25	184.4	179.96	178.17	1.002	1.027	1.562	1.892	1.423
113	88.04	87.52	4.35	128.05	246.73	76.47	264.08	184.47	179.36	177.99	1.0	1.063	1.639	1.951	1.527
114	88.14	86.47	4.42	125.13	249.69	78.11	263.4	181.88	180.01	177.94	1.002	1.066	1.65	2.005	1.6
115	89.95	82.96	5.16	125.4	255.46	78.17	266.85	183.39	180.08	177.15	1.0	1.046	1.634	1.955	1.588
116	-36.46	86.3	6.03	122.58	245.42	83.84	309.29	181.62	0.0	178.55	1.002	0.996	1.6	3.865	1.679
117	89.94	84.07	6.14	119.04	254.82	80.42	268.99	181.69	172.92	178.45	0.999	0.978	1.589	1.948	1.729
118	88.24	82.74	6.58	125.94	249.77	83.78	269.03	180.57	173.81	182.44	1.002	0.922	1.499	1.807	1.647
119	88.2	86.28	6.51	118.24	246.06	80.38	272.41	180.85	174.11	182.5	0.998	0.894	1.46	1.778	1.619
120	88.2	86.28	6.51	118.23	246.05	80.37	272.4	180.86	174.12	180.35	0.998	0.894	1.46	1.779	1.62
121	86.44	82.78	6.62	117.44	255.86	83.79	272.44	181.43	174.05	182.36	1.001	0.894	1.47	1.822	1.69
122	88.16	82.71	6.52	121.56	249.77	84.26	269.07	181.75	173.02	184.7	0.999	0.836	1.404	1.768	1.703
123	88.12	85.01	6.47	116.38	249.27	85.44	268.05	180.89	174.08	184.72	1.002	0.8	1.363	1.765	1.685
124	86.32	83.89	6.47	113.55	255.25	85.51	271.43	181.11	173.62	184.71	1.002	0.786	1.347	1.77	1.699
125	86.32	83.89	6.47	113.55	255.26	85.51	271.43	181.11	173.63	184.71	1.002	0.786	1.348	1.77	1.699
126	84.46	82.6	6.31	119.19	249.89	89.26	268.37	181.34	175.48	184.89	1.002	0.751	1.298	1.722	1.708
127	82.91	85.01	6.95	115.91	246.84	89.03	271.8	181.13	175.59	184.21	1.001	0.751	1.277	1.695	1.683
128	82.89	86.2	6.95	113.19	246.86	89.21	270.78	180.83	176.49	182.05	1.001	0.738	1.264	1.699	1.683
129	84.61	86.2	7.03	110.92	246.87	90.21	266.4	178.99	178.19	179.76	0.999	0.706	1.238	1.73	1.713
130	84.59	86.31	7.04	110.51	248.1	90.13	266.38	178.93	177.48	179.72	0.998	0.692	1.224	1.751	1.713
131	84.59	86.31	7.04	110.5	248.1	90.13	266.38	178.93	177.48	179.72	0.998	0.692	1.224	1.751	1.701
132	82.9	85.14	7.03	108.69	249.58	93.26	265.4	179.16	176.31	177.56	0.999	0.665	1.196	1.79	1.7
133	84.61	85.15	7.03	108.12	248.81	90.26	265.42	178.64	175.36	177.58	0.998	0.665	1.181	1.778	1.7
134	84.63	85.14	6.31	109.36	250.14	90.23	265.38	178.51	175.4	180.39	1.002	0.655	1.161	1.775	1.709
135	84.63	85.15	6.3	108.67	248.8	90.13	265.35	178.77	175.42	178.28	1.002	0.642	1.134	1.782	1.709
136	86.26	85.17	7.03	108.33	248.78	87.75	265.58	177.73	175.4	177.54	0.998	0.624	1.101	1.773	1.701
137	86.26	85.16	7.03	108.34	248.78	87.65	265.58	177.84	175.4	177.53	0.998	0.624	1.101	1.756	1.701
138	82.93	85.09	6.18	107.91	248.28	91.12	269.72	177.43	175.27	178.19	1.0	0.578	1.05	1.72	1.657
139	84.64	86.13	5.41	107.61	251.27	91.02	266.07	177.7	175.69	179.07	0.999	0.565	1.05	1.716	1.643
140	84.64	86.13	5.41	107.61	251.27	91.02	266.07	177.7	175.69	179.07	0.999	0.565	1.05	1.716	1.643
141	86.42	86.31	3.93	105.82	256.47	93.0	263.76	176.64	175.43	184.72	0.999	0.6	1.079	1.757	1.688
142	88.16	87.54	5.35	106.01	254.61	91.56	264.77	174.8	175.35	179.3	0.998	0.604	1.061	1.725	1.664
143	86.45	87.53	5.43	104.37	253.19	95.97	263.71	173.72	178.34	178.95	1.001	0.601	1.051	1.749	1.705
144	88.21	87.54	5.43	106.45	250.31	92.5	263.82	173.83	178.22	176.97	1.001	0.573	1.037	1.774	1.706
145	88.21	87.54	5.43	106.19	250.32	92.52	263.82	173.68	178.23	176.97	1.001	0.573	1.037	1.775	1.706
146	88.17	87.43	4.61	108.08	249.01	91.45	263.75	177.02	179.34	179.96	1.002	0.567	1.026	1.739	1.676
147	86.43	88.66	2.32	104.08	251.69	90.48	266.12	178.94	181.49	186.69	1.003	0.55	1.016	1.712	1.659
148	84.54	88.67	1.56	103.71	252.77	93.95	266.45	179.92	181.31	187.37	1.002	0.562	1.055	1.692	1.661
149	84.54	88.67	1.56	103.7	252.77	93.91	266.45	180.01	181.31	187.37	1.002	0.562	1.055	1.692	1.661
150	88.23	88.73	3.11	105.4	254.17	90.65	265.89	182.79	179.14	179.29	0.998	0.6	1.078	1.748	1.727
151	89.99	87.49	3.89	105.29	252.27	92.45	264.41	180.97	177.08	178.52	0.999	0.601	1.065	1.741	1.732
152	90.0	88.62	3.09	105.34	250.85	90.03	267.88	179.98	178.09	183.65	1.0	0.568	1.013	1.706	1.703
153	88.25	87.54	0.82	106.19	254.63	93.52	266.86	181.0	181.12	185.93	1.002	0.55	1.002	1.675	1.675
154	88.24	87.55	0.79	106.5	255.44	91.0	262.17	180.01	184.31	183.71	1.002	0.549	1.016	1.672	1.677
155	88.23	88.67	1.51	105.36	253.72	91.15	269.2	179.95	185.26	180.88	1.002	0.562	1.042	1.67	1.68
156	89.99	87.55	2.34	103.76	254.91	94.16	266.86	176.96	185.12	182.13	1.0	0.567	1.039	1.695	1.717
157	90.0	88.67	3.11	103.95	250.81	94.1	267.91	178.01	184.04	179.28	0.997	0.533	0.998	1.736	1.751
158	90.0	88.66	3.11	103.98	250.83	94.1	267.91	178.01	184.04	179.27	0.997	0.533	0.998	1.736	1.751
159	89.97	88.67	2.35	102.74	250.83	95.01	268.89	176.11	182.1	184.35	1.002	0.536	1.002	1.743	1.763
160	89.99	88.64	1.58	103.8	250.34	92.08	269.87	182.99	181.16	185.2	1.001	0.535	1.016	1.743	1.763
161	88.26	88.68	1.55	102.61	251.68	92.06	266.47	182.98	181.14	185.28	1.002	0.548	1.015	1.728	1.767
162	88.27	88.67	1.55	102.63	251.68	92.06	266.47	182.98	181.14	185.28	1.002	0.548	1.015	1.728	1.767
163	89.97	88.69	0.8	102.27	250.39	93.04	269.91	181.06	181.13	188.14	0.999	0.54	1.026	1.7	1.726
164	88.24	88.71	0.79	103.67	253.58	91.05	265.53	184.95	183.02	183.83	0.999	0.528	1.054	1.7	1.726
165	86.59	88.71	1.48	103.7	253.58	87.78	266.49	184.92	182.02	183.1	1.002	0.536	1.056	1.667	1.698
166	88.28	88.7	0.77	103.61	253.18	91.08	266.51	185.02	182.07	185.88	1.002	0.548	1.068	1.667	1.698
167	89.98	88.7	0.78	103.62	253.59	91.1	269.98	185.0	183.0	185.89	1.002	0.548	1.069	1.667	1.698
168	89.98	88.71	0.78	103.64	253.59	91.12	270.95	184.87	181.11	185.89	1.001	0.549	1.069	1.667	1.698
169	88.29	88.71	0.08	103.67	253.58	91.09	267.67	184.98	181.09	186.59	1.002	0.537	1.069	1.669	1.695
170	88.24	88.72	0.08	103.66	253.57	91.09	266.5	184.99	181.1	186.59	1.002	0.537	1.069	1.669	1.695
171	89.99	88.72	0.78	105.05	253.16	91.12	270.94	185.08	181.14	183.8	0.999	0.53	1.053	1.631	1.656
172	89.99	88.72	0.79	102.77	255.87	91.12	269.98	184.99	182.05	183.61	1.0	0.543	1.08	1.687	1.713
173	88.26	88.71	0.79	102.78	255.88	91.12	266.53	184.99	182.05	183.6	1.0	0.543	1.08	1.687	1.713
174	88.24	88.7	0.78	105.05	252.26	92.08	266.46	183.03	182.09	183.78	0.999	0.554	1.08	1.7	1.726
175	88.24	88.72	0.77	105.32	253.93	92.06	266.45	183.04	182.09	183.8	0.999	0.554	1.067	1.7	1.726
176	89.98	88.73	0.77	103.01	255.92	92.07	269.9	183.04	182.07	185.73	1.002	0.563	1.057	1.728	1.753
177	89.99	88.72	1.53	105.35	252.63	93.13	269.94	180.97	182.01	185.22	1.001	0.575	1.056	1.741	1.766
178	89.99	88.68	1.56	105.21	251.32	95.01	268.95	176.12	183.03	183.03	1.001	0.563	1.043	1.743	1.763
179	90.0	88.66	2.36	105.25	250.85	98.36	265.56	176.15	183.07	182.13	0.999	0.582	1.068	1.775	1.795
180	89.99	88.69	2.36	106.56	250.81	93.1	268.9	179.0	183.05	179.93	1.002	0.563	1.044	1.746	1.76
181	89.97	88.71	2.35	106.51	250.83	94.07	267.9	176.98	183.99	179.89	1.002	0.563	1.057	1.748	1.744
182	89.98	88.73	0.79	105.41	252.63	93.06	266.76	177.01	184.19	181.51	1.002	0.549	1.055	1.682	1.667
183	88.21	88.77	0.76	105.35	255.33	90.99	263.24	179.04	182.2	181.53	1.002	0.549	1.068	1.685	1.677
184	88.21	88.77	0.76	105.35	255.33	90.99	263.24	179.04	182.2	181.53	1.002	0.549	1.068	1.685	1.677
185	88.19	88.74	0.78	103.97	254.65	90.94	264.15	179.15	178.17	181.54	0.999	0.554	1.067	1.713	1.708
186	89.99	87.6	0.79	106.5	256.03	90.03	268.94	181.03	177.02	181.54	0.999	0.542	1.067	1.716	1.705
187	89.99	88.74	0.8	103.9	254.57	90.01	268.92	181.0	177.04	183.67	0.999	0.554	1.067	1.719	1.705
188	88.26	88.67	1.56	105.49	250.81	89.12	264.43	180.86	177.02	185.21	1.002	0.549	1.084	1.766	1.741
189	89.97	88.67	1.56	105.49	250.82	92.51	264.43	180.88	177.02	185.21	1.002	0.549	1.084	1.766	1.741
190	90.0	88.69	2.34	105.57	251.21	87.99	266.86	182.01	178.1	179.97	1.002	0.576	1.098	1.77	1.739
191	88.27	88.72	0.78	105.41	254.4	88.67	263.67	183.66	181.22	181.52	0.999	0.555	1.081	1.739	1.69
192	88.22	87.57	0.81	105.65	257.72	88.5	263.68	183.93	180.24	181.42	1.002	0.576	1.11	1.755	1.717
193	88.19	87.58	0.81	104.03	257.31	90.48	262.64	178.92	181.37	181.43	1.0	0.556	1.081	1.73	1.675
194	86.47	88.74	1.51	103.08	256.64	91.45	267.21	176.91	179.29	182.93	1.0	0.569	1.08	1.73	1.675
195	88.22	88.68	0.83	104.41	255.09	89.4	264.83	180.2	177.21	187.8	0.999	0.611	1.123	1.807	1.746
196	86.48	88.7	2.31	105.84	255.31	91.56	269.27	175.71	175.22	184.26	1.002	0.631	1.111	1.772	1.714
197	86.47	88.7	2.32	105.83	255.31	91.57	269.27	175.71	175.23	184.26	1.002	0.631	1.111	1.772	1.714
198	86.45	87.44	3.05	110.49	253.7	91.6	270.31	175.66	173.07	183.44	1.001	0.635	1.093	1.731	1.673
199	88.18	88.71	3.16	106.82	254.88	91.61	264.91	174.43	175.14	181.21	1.001	0.638	1.11	1.808	1.744
200	88.17	87.55	3.1	107.25	256.67	91.8	264.71	174.5	175.33	179.2	1.001	0.61	1.08	1.738	1.671
201	88.16	87.62	2.33	105.41	258.97	88.61	262.61	177.6	176.48	179.97	1.002	0.604	1.097	1.787	1.708
202	88.13	86.4	1.54	107.98	258.11	87.67	261.63	178.54	176.36	180.85	0.999	0.581	1.067	1.751	1.666
203	86.46	86.39	1.52	108.15	257.99	90.05	262.44	179.56	174.84	180.89	0.999	0.568	1.054	1.755	1.665
204	86.34	86.41	1.55	106.06	257.66	86.52	265.31	179.91	176.57	183.02	0.999	0.568	1.054	1.755	1.665
205	88.11	86.41	1.55	106.05	257.66	86.52	261.5	180.03	176.91	183.02	0.999	0.568	1.054	1.759	1.665
206	84.48	87.53	1.58	105.1	256.25	90.42	266.25	179.83	175.48	187.44	1.0	0.556	1.041	1.759	1.664
207	84.48	87.47	1.61	105.44	254.6	90.53	266.4	179.6	177.37	187.43	0.999	0.568	1.053	1.755	1.665
208	84.49	87.46	2.38	105.47	253.28	90.65	266.4	179.51	178.13	186.67	1.002	0.577	1.057	1.779	1.705
209	84.65	86.25	3.07	109.41	254.86	85.83	270.84	180.14	176.1	183.8	0.998	0.56	1.024	1.694	1.626
210	84.65	86.25	3.1	109.41	254.86	89.25	267.4	180.14	176.11	183.75	1.0	0.568	1.04	1.733	1.664
211	84.64	87.47	3.06	106.6	254.86	85.83	270.84	180.15	176.28	183.8	0.998	0.56	1.024	1.694	1.625
212	84.49	86.21	3.82	110.89	253.14	90.33	270.4	179.51	172.67	182.99	0.999	0.601	1.063	1.714	1.625
213	84.5	83.75	4.6	113.41	254.69	89.06	272.75	180.47	170.35	179.84	1.002	0.636	1.108	1.748	1.664
214	86.26	83.83	3.95	110.62	256.72	85.72	272.5	180.72	173.73	180.28	0.999	0.643	1.132	1.741	1.667
215	86.34	85.03	3.97	105.86	259.04	85.49	272.41	180.73	173.76	180.1	1.001	0.653	1.151	1.753	1.681
216	88.18	86.29	4.71	108.26	253.05	84.31	269.99	181.64	172.89	177.58	1.002	0.652	1.165	1.75	1.681
217	88.2	87.49	4.72	108.69	248.22	84.28	270.05	180.64	173.38	177.83	1.002	0.652	1.179	1.746	1.667
218	88.18	88.68	4.77	105.93	248.77	84.23	269.04	181.65	175.19	179.74	1.0	0.672	1.206	1.775	1.698
219	88.2	88.69	4.72	106.92	248.93	81.95	273.57	179.72	176.1	179.76	1.001	0.665	1.193	1.771	1.682
220	88.18	85.15	4.04	112.53	251.85	85.25	269.04	180.13	179.08	180.3	0.998	0.66	1.206	1.804	1.699
221	88.14	85.14	4.84	107.59	256.39	83.97	270.01	182.64	178.11	177.27	1.002	0.684	1.24	1.806	1.713
222	88.1	86.39	4.79	107.09	252.96	85.73	269.01	178.58	179.04	177.42	0.999	0.674	1.22	1.76	1.643
223	88.13	86.41	4.79	105.44	251.17	86.15	271.07	177.32	175.08	177.52	0.999	0.674	1.22	1.76	1.616
224	88.13	87.51	4.8	105.5	248.87	85.4	270.02	177.51	177.09	179.76	0.998	0.687	1.234	1.815	1.601
225	88.13	87.52	4.05	105.18	248.16	80.9	272.59	179.28	178.04	180.54	0.997	0.687	1.248	1.821	1.586
226	88.13	87.52	4.05	105.18	248.15	80.9	272.6	179.29	178.04	180.53	0.997	0.687	1.248	1.821	1.586
227	89.94	86.37	4.06	107.74	249.51	80.85	269.98	178.44	177.08	180.56	0.997	0.687	1.248	1.834	1.586
228	89.94	83.93	5.57	112.76	248.63	80.8	269.05	178.03	179.05	183.62	0.999	0.7	1.262	1.832	1.574
229	88.16	82.6	4.96	110.46	252.8	83.08	269.07	180.73	179.13	185.95	0.999	0.692	1.297	1.886	1.617
230	88.15	81.43	5.05	108.29	258.65	82.88	269.04	181.04	179.13	185.07	1.001	0.704	1.32	1.917	1.629
231	88.1	81.61	5.05	106.67	257.5	82.85	268.05	180.44	180.05	185.08	1.001	0.704	1.32	1.932	1.6
232	89.99	83.94	4.97	104.19	253.88	78.92	268.0	182.3	179.97	187.07	0.999	0.706	1.312	1.9	1.544
233	89.99	86.26	4.9	105.53	247.81	78.69	267.95	181.18	180.06	188.52	1.001	0.712	1.312	1.892	1.514
234	89.99	85.14	4.9	108.03	247.8	78.69	267.95	181.18	180.05	188.53	1.001	0.712	1.312	1.892	1.514
235	90.0	85.02	4.9	108.19	247.91	78.25	267.94	181.78	180.12	188.5	1.002	0.727	1.326	1.879	1.512
236	89.99	83.8	4.83	113.45	244.21	78.25	266.95	181.78	181.12	188.58	0.998	0.729	1.318	1.848	1.475
237	88.14	83.89	4.09	115.0	245.41	78.17	263.29	181.62	181.24	188.88	1.0	0.741	1.354	1.882	1.497
238	88.1	82.45	4.21	113.4	254.23	78.15	264.34	181.39	179.24	187.83	1.0	0.777	1.407	1.978	1.511
239	88.1	82.61	4.29	113.19	256.85	77.88	266.46	181.88	176.43	187.33	0.997	0.788	1.424	1.983	1.514
240	86.23	83.91	5.04	111.86	254.57	74.22	267.16	181.84	174.47	186.6	1.001	0.794	1.394	1.975	1.498
241	84.14	83.85	4.22	115.02	254.42	73.64	260.5	181.63	179.2	187.41	1.0	0.795	1.408	1.978	1.468
242	84.14	85.03	5.02	115.07	251.49	73.92	262.97	181.57	174.58	187.03	1.001	0.81	1.41	1.973	1.483
243	84.31	85.04	5.02	115.07	251.46	73.91	263.45	181.57	175.38	187.03	1.001	0.81	1.41	1.973	1.483
244	86.16	86.25	4.89	114.57	248.42	73.9	266.15	181.36	177.2	187.62	1.001	0.805	1.385	1.89	1.414
245	86.17	87.43	4.95	115.19	245.36	74.16	267.11	180.57	175.42	188.04	0.999	0.814	1.389	1.925	1.429
246	86.17	87.44	4.94	115.18	245.35	73.91	267.11	181.08	175.42	188.06	0.999	0.814	1.389	1.925	1.429
247	86.11	86.25	4.88	117.55	246.01	74.61	267.2	180.2	175.43	186.1	1.001	0.82	1.387	1.89	1.386
248	87.95	86.27	4.8	118.12	247.2	73.2	270.83	182.37	168.75	186.54	0.998	0.808	1.338	3.724	1.349
249	87.92	85.19	4.13	120.23	247.85	78.73	265.97	179.67	176.49	189.24	1.0	0.819	1.359	1.89	1.384
250	87.99	85.14	4.11	120.91	247.92	79.16	266.21	178.27	176.45	186.74	1.0	0.821	1.332	1.904	1.371
251	88.04	83.98	4.11	123.78	247.93	76.15	266.21	183.58	176.49	187.1	1.0	0.848	1.36	1.948	1.37
252	87.97	85.11	4.24	119.99	250.38	77.22	264.24	182.52	180.16	184.14	1.0	0.887	1.401	2.02	1.409
253	88.03	83.95	4.96	122.87	251.58	73.1	269.71	184.0	177.37	181.37	0.998	0.9	1.39	1.984	1.373
254	88.03	83.97	4.36	118.95	256.3	75.56	266.19	185.31	176.59	181.5	1.0	0.927	1.456	2.094	1.45
255	88.02	82.83	4.31	121.84	256.32	71.98	269.74	185.41	176.53	179.64	1.002	0.918	1.441	2.042	1.42
256	88.04	82.81	4.3	121.92	256.37	71.98	268.78	185.19	178.33	179.62	1.002	0.932	1.455	2.042	1.419
257	88.05	82.79	4.29	122.64	256.36	73.39	268.76	182.31	178.33	179.64	1.002	0.947	1.468	2.013	1.42
258	88.06	82.79	4.29	122.64	256.36	73.39	268.76	182.31	178.38	179.64	1.002	0.947	1.468	2.013	1.42
259	88.06	82.79	4.2	125.72	253.89	75.86	265.19	184.13	178.3	178.03	0.999	0.973	1.486	1.932	1.41
260	88.07	83.97	4.08	127.98	247.35	73.18	268.82	182.98	178.25	178.35	0.999	0.96	1.472	1.882	1.372
261	88.0	86.39	4.13	122.12	247.83	77.3	265.25	182.91	178.26	178.22	1.003	0.991	1.512	1.927	1.409
262	87.99	86.41	4.92	123.25	247.21	76.77	267.02	183.89	174.58	177.5	0.998	0.998	1.518	1.913	1.416
263	86.3	87.56	5.06	120.4	246.59	73.02	265.15	184.42	179.11	177.26	0.998	1.024	1.589	1.981	1.487
264	88.04	86.44	5.21	121.73	249.56	78.13	264.05	182.77	180.06	176.94	0.998	1.053	1.65	1.995	1.577
265	89.9	82.9	5.09	125.65	254.48	79.23	267.9	180.95	179.14	177.09	1.003	1.015	1.612	1.952	1.571
266	88.1	85.22	4.95	123.09	247.94	76.05	268.86	180.31	178.22	177.38	0.998	0.939	1.515	1.895	1.532
267	89.95	86.4	5.1	117.28	250.78	79.95	269.88	181.92	172.8	177.23	0.998	0.936	1.53	1.879	1.635
268	89.99	85.17	5.99	117.72	253.93	80.56	268.95	181.17	173.12	176.14	1.002	0.951	1.555	1.972	1.694
269	89.98	84.03	5.68	124.01	248.61	80.79	269.93	180.92	171.97	176.74	1.002	0.897	1.467	1.798	1.614
270	89.97	84.05	5.67	124.0	248.61	80.8	269.95	180.75	171.96	176.75	1.002	0.897	1.467	1.794	1.614
271	88.15	85.21	5.88	115.77	254.48	85.12	269.0	180.99	173.31	176.16	1.002	0.851	1.436	1.875	1.718
272	88.13	84.03	6.37	120.73	249.82	85.34	268.13	180.37	174.0	175.92	1.002	0.799	1.347	1.774	1.671
273	88.13	84.02	6.38	120.73	249.82	85.34	268.13	180.5	174.0	175.91	1.001	0.799	1.347	1.774	1.672
274	88.25	86.36	6.38	113.76	248.06	85.17	267.97	180.77	173.09	175.96	1.002	0.786	1.333	1.778	1.686
275	86.3	82.78	6.34	113.77	253.89	86.66	267.27	179.97	177.9	175.77	0.999	0.747	1.283	1.771	1.7
276	84.54	82.78	6.26	116.28	253.15	90.3	267.38	179.96	177.79	175.9	1.002	0.738	1.27	1.765	1.695
277	82.44	85.08	6.28	113.42	247.41	96.03	267.37	179.83	177.72	176.1	1.002	0.697	1.228	1.761	1.724
278	84.29	86.29	7.0	111.0	247.42	91.59	266.71	179.98	178.44	175.39	0.998	0.693	1.209	1.76	1.715
279	84.29	86.29	7.0	111.0	247.42	91.59	266.71	179.98	178.44	175.39	0.998	0.693	1.209	1.76	1.715
280	86.25	87.4	7.12	109.77	248.78	93.56	264.0	176.97	174.51	177.21	1.001	0.704	1.214	1.84	1.758
281	86.26	87.41	6.33	110.52	250.27	93.6	265.04	177.78	172.36	180.23	1.0	0.717	1.214	1.836	1.759
282	86.29	87.46	5.57	110.43	253.16	94.49	265.99	176.95	171.34	183.1	0.999	0.717	1.201	1.819	1.76
283	86.42	87.47	6.3	108.27	254.5	94.04	265.99	176.81	172.24	180.31	1.0	0.717	1.187	1.814	1.748
284	88.09	87.52	5.58	105.18	253.57	92.71	265.96	174.01	172.31	178.8	0.998	0.69	1.159	1.797	1.748
285	88.2	86.36	5.57	107.39	252.62	91.56	263.97	175.86	176.98	178.75	0.998	0.676	1.132	1.792	1.749
286	88.21	87.5	5.47	106.5	249.96	88.21	267.32	175.85	177.16	176.84	1.0	0.656	1.12	1.774	1.718
287	86.46	87.5	5.38	106.6	249.92	91.43	267.27	177.25	178.12	178.93	0.998	0.645	1.102	1.73	1.679
288	84.65	87.39	4.58	109.91	250.64	94.94	266.29	177.14	180.31	179.76	1.0	0.639	1.116	1.698	1.649
289	84.51	86.32	1.59	110.08	254.58	93.27	266.28	182.12	180.32	187.12	1.002	0.63	1.135	1.707	1.645
290	88.12	86.39	1.62	107.68	257.25	89.76	263.84	182.97	179.29	184.9	1.002	0.604	1.125	1.775	1.73
291	88.17	86.38	2.39	107.63	255.89	90.91	264.97	182.79	178.96	181.95	1.002	0.605	1.112	1.767	1.734
292	89.99	87.58	4.65	105.17	252.6	92.42	264.42	181.06	176.17	177.66	1.0	0.64	1.106	1.748	1.731
293	89.94	87.47	4.6	106.63	250.48	90.07	267.93	180.07	176.98	177.69	1.002	0.634	1.107	1.713	1.703
294	86.57	87.44	3.72	107.31	251.27	93.37	272.38	180.05	176.04	180.72	1.002	0.607	1.079	1.656	1.636
295	86.38	87.45	1.58	105.46	254.62	94.77	271.43	180.01	178.03	187.15	1.002	0.564	1.069	1.694	1.675
296	88.21	86.39	1.59	105.99	257.27	94.56	265.88	180.02	182.16	185.2	0.999	0.569	1.081	1.722	1.708
297	88.22	86.39	1.61	107.58	256.32	96.8	264.88	177.91	185.11	182.77	1.002	0.59	1.11	1.76	1.751
298	90.0	86.41	3.9	107.79	252.63	97.81	264.5	178.8	182.09	178.54	0.998	0.614	1.092	1.742	1.751
299	90.0	87.51	3.91	104.88	251.02	95.09	268.93	177.04	181.07	180.62	0.998	0.614	1.093	1.739	1.741
300	90.0	87.39	3.82	105.43	252.23	93.06	269.88	181.1	180.15	180.78	1.001	0.594	1.08	1.706	1.725
301	89.99	87.39	2.28	105.26	252.85	91.12	268.96	184.91	182.04	186.64	1.0	0.543	1.04	1.636	1.656
302	89.99	87.46	1.5	105.11	255.04	91.11	269.99	186.28	181.07	189.65	1.002	0.537	1.03	1.604	1.63
303	89.99	87.45	1.5	105.11	255.04	91.11	269.99	186.28	181.07	189.64	1.002	0.537	1.03	1.604	1.63
304	89.99	86.32	1.53	105.89	255.87	91.16	270.0	186.1	181.08	185.35	1.0	0.542	1.053	1.633	1.659
305	89.99	86.32	1.53	105.89	255.87	91.16	270.0	186.09	181.07	185.36	1.0	0.542	1.053	1.633	1.659
306	88.24	86.39	2.28	107.77	256.15	93.12	267.52	184.01	181.06	180.19	1.0	0.567	1.081	1.711	1.723
307	88.31	87.51	1.57	106.34	251.77	93.14	267.76	184.01	182.02	182.96	0.999	0.567	1.094	1.711	1.723
308	89.99	87.53	1.57	106.59	250.85	94.07	271.0	183.22	182.05	182.94	0.999	0.568	1.094	1.711	1.723
309	89.99	88.68	1.57	103.79	250.02	94.07	270.99	183.23	182.05	180.82	0.999	0.568	1.094	1.711	1.724
310	89.99	88.68	1.57	104.06	250.02	94.14	270.99	183.04	182.08	180.81	0.999	0.568	1.107	1.711	1.723
311	90.0	88.7	2.3	104.05	250.85	94.14	270.99	183.04	182.08	180.07	0.999	0.581	1.107	1.709	1.727
312	89.99	88.7	1.56	104.05	250.01	94.14	270.0	183.03	183.03	180.82	0.999	0.568	1.094	1.711	1.724
313	89.99	88.7	1.55	103.78	249.55	93.14	269.97	184.02	183.05	180.83	0.999	0.568	1.094	1.711	1.736
314	89.98	88.69	1.55	104.06	250.85	93.14	269.97	184.03	183.06	180.83	0.999	0.568	1.094	1.711	1.736
315	88.14	88.69	0.81	105.05	252.71	93.12	266.45	183.85	182.07	181.56	0.999	0.568	1.107	1.701	1.732
316	88.22	87.53	0.8	107.91	254.06	92.07	266.48	184.93	182.03	183.67	0.999	0.568	1.094	1.7	1.732
317	88.21	87.54	0.8	107.9	254.06	92.07	266.47	184.93	182.03	183.67	0.999	0.568	1.094	1.7	1.732
318	88.21	87.56	0.81	104.1	257.22	91.08	266.47	186.1	181.09	181.48	1.0	0.556	1.094	1.689	1.716
319	88.22	87.53	0.81	103.55	257.3	91.99	266.5	184.46	181.09	183.55	1.003	0.55	1.07	1.659	1.685
320	89.98	87.5	1.47	107.75	252.77	91.09	269.97	185.05	181.02	183.14	1.0	0.542	1.053	1.633	1.659
321	88.24	88.68	0.79	103.98	250.4	91.97	266.43	183.37	180.12	188.16	0.999	0.554	1.081	1.705	1.725
322	89.98	88.63	1.57	106.56	251.26	92.96	268.91	181.32	181.07	185.15	0.999	0.568	1.107	1.708	1.722
323	88.26	88.61	2.36	108.06	249.99	93.93	265.67	178.19	182.02	182.11	1.002	0.604	1.139	1.751	1.747
324	89.98	87.53	2.35	106.51	252.71	94.05	267.91	177.04	182.03	179.99	1.002	0.603	1.138	1.754	1.744
325	88.18	88.69	1.52	105.45	250.42	90.98	263.11	180.11	181.11	180.84	0.999	0.568	1.094	1.719	1.697
326	88.19	88.69	0.78	105.46	250.42	87.32	266.79	180.11	181.1	181.58	1.002	0.55	1.083	1.691	1.664
327	88.23	88.67	0.8	105.01	253.22	90.04	272.42	180.98	176.06	185.87	1.001	0.55	1.07	1.679	1.674
328	89.98	88.66	1.53	104.1	250.7	90.02	268.9	180.0	175.11	185.28	0.999	0.581	1.12	1.713	1.69
329	89.95	88.66	2.29	107.94	250.82	88.98	267.78	180.98	176.11	182.3	0.999	0.62	1.134	1.716	1.687
330	88.22	87.5	2.34	109.53	250.02	87.16	261.19	182.78	179.98	179.98	1.002	0.604	1.125	1.751	1.723
331	89.99	88.74	0.79	105.45	255.32	85.23	263.63	184.73	180.2	181.57	0.999	0.568	1.094	1.721	1.69
332	89.97	87.55	0.8	105.73	257.72	86.13	263.58	181.75	179.31	183.5	0.999	0.582	1.095	1.721	1.676
333	86.42	87.57	0.82	105.74	256.48	90.39	267.14	179.18	178.47	183.54	0.999	0.61	1.121	1.725	1.675
334	86.46	88.68	1.52	104.51	255.06	90.31	267.19	179.23	178.19	185.03	1.0	0.648	1.133	1.725	1.674
335	86.47	88.7	1.56	109.98	252.17	90.49	268.29	178.08	175.08	187.46	0.999	0.635	1.107	1.742	1.686
336	88.21	88.65	3.09	108.57	253.62	91.55	264.7	175.69	175.23	183.43	0.998	0.654	1.106	1.761	1.704
337	89.99	87.49	3.11	110.1	254.85	87.9	264.52	176.2	175.35	181.28	1.001	0.636	1.094	1.734	1.672
338	88.17	87.52	3.11	107.31	256.29	91.75	263.67	174.79	175.22	181.19	1.001	0.636	1.094	1.734	1.67
339	88.17	87.52	3.11	107.31	256.29	91.75	263.68	174.79	175.21	181.2	1.001	0.636	1.094	1.734	1.67
340	88.12	87.59	2.33	107.16	257.85	89.75	263.68	177.0	174.52	179.99	1.003	0.618	1.111	1.783	1.708
341	86.31	87.55	1.57	106.49	258.6	87.91	266.26	178.81	175.36	180.77	1.002	0.605	1.111	1.792	1.706
342	84.67	87.56	1.59	105.46	257.28	90.28	267.4	179.53	174.09	182.83	1.002	0.618	1.125	1.8	1.706
343	84.48	87.5	1.6	108.99	252.75	91.69	267.45	178.6	176.16	185.15	0.999	0.622	1.121	1.776	1.692
344	84.47	87.45	2.34	108.2	253.69	90.32	267.64	179.55	176.23	186.37	1.002	0.645	1.153	1.787	1.719
345	82.67	87.44	2.33	109.54	254.14	90.23	271.34	179.54	177.09	188.45	1.0	0.649	1.148	1.729	1.678
346	80.61	87.38	3.13	109.25	252.04	95.36	272.41	178.42	175.59	185.59	0.998	0.668	1.173	1.77	1.697
347	82.66	87.36	3.21	110.23	251.94	94.43	269.56	179.13	174.87	183.42	1.0	0.666	1.192	1.825	1.737
348	80.91	86.14	3.16	113.51	252.41	94.33	273.98	179.43	173.89	185.81	0.997	0.655	1.174	1.775	1.709
349	82.63	84.84	3.87	113.59	254.84	90.56	276.08	179.54	172.7	182.72	1.002	0.65	1.162	1.736	1.664
350	86.31	83.69	3.85	111.98	256.29	85.47	271.67	180.61	175.52	182.25	1.001	0.651	1.174	1.707	1.638
351	86.34	83.74	4.0	110.0	259.48	85.65	272.5	180.61	173.57	180.11	1.001	0.668	1.22	1.753	1.681
352	88.1	87.44	4.0	107.22	253.0	82.19	272.47	180.48	174.12	180.13	1.001	0.667	1.221	1.763	1.681
353	88.09	87.46	4.74	108.35	248.76	85.63	269.09	180.71	174.11	179.81	1.002	0.666	1.221	1.759	1.681
354	86.49	87.44	4.75	108.42	248.72	84.33	272.46	181.65	175.11	179.81	1.002	0.68	1.234	1.793	1.668
355	86.49	87.44	4.74	108.42	248.72	84.33	272.46	181.65	175.11	179.81	1.002	0.68	1.234	1.793	1.667
356	88.15	82.68	4.73	110.86	258.25	84.26	269.0	181.32	177.13	179.2	1.002	0.681	1.235	1.75	1.613
357	88.21	86.23	4.8	105.9	254.15	84.16	269.01	181.17	177.97	179.16	1.0	0.701	1.262	1.777	1.63
358	89.94	87.48	4.74	108.57	248.74	80.79	268.97	181.18	179.04	179.88	1.001	0.72	1.275	1.782	1.584
359	88.18	86.28	5.54	111.19	248.68	84.13	269.06	180.86	179.98	176.94	1.0	0.742	1.29	1.828	1.587
360	88.21	83.95	5.54	114.86	250.39	82.78	269.03	183.47	180.04	176.86	1.0	0.756	1.303	1.831	1.587
361	89.98	83.93	4.15	109.94	255.33	80.52	269.0	181.07	179.07	180.02	0.997	0.764	1.34	1.868	1.602
362	89.97	83.95	4.99	106.93	257.3	83.96	264.4	179.5	180.84	177.18	1.001	0.777	1.349	1.972	1.616
363	89.95	86.34	4.85	107.33	250.92	79.72	267.94	181.43	180.89	179.29	1.001	0.77	1.325	1.859	1.514
364	88.17	87.44	4.8	108.69	246.81	79.46	265.5	180.29	179.95	179.71	0.999	0.759	1.305	1.845	1.474
365	88.14	87.44	4.86	110.07	246.75	79.67	265.29	179.65	179.2	179.76	1.002	0.786	1.341	1.887	1.498
366	89.92	85.07	4.02	116.64	247.95	78.39	267.84	182.59	180.24	180.62	1.002	0.777	1.34	1.869	1.468
367	89.91	85.01	4.0	118.65	247.42	78.14	267.8	181.13	180.27	180.47	1.003	0.794	1.356	1.899	1.453
368	88.11	82.66	4.06	121.87	253.88	74.3	268.82	181.37	178.38	180.21	1.0	0.847	1.401	1.932	1.456
369	86.06	85.01	4.11	118.38	252.91	76.77	259.83	183.46	179.63	178.12	0.997	0.888	1.432	1.956	1.458
370	84.31	86.21	4.06	119.72	250.43	73.28	261.43	182.98	178.44	178.1	1.0	0.886	1.407	1.92	1.427
371	86.16	88.65	4.05	118.7	247.32	73.33	266.12	182.69	176.62	178.12	1.0	0.892	1.413	1.907	1.4
372	86.22	87.49	4.0	121.78	247.34	72.53	265.21	184.05	178.24	178.24	0.998	0.881	1.379	1.862	1.363
373	86.22	88.71	3.99	121.85	246.3	73.68	266.18	181.64	176.44	178.39	1.002	0.902	1.389	1.872	1.371
374	88.0	88.7	4.05	119.54	247.29	78.95	266.23	179.19	176.47	178.36	1.001	0.913	1.407	1.906	1.399
375	89.87	88.73	3.99	120.78	249.06	77.08	270.78	181.67	174.6	178.39	0.998	0.905	1.386	1.873	1.362
376	89.87	88.73	3.98	120.77	249.06	77.07	270.77	181.67	174.6	178.39	0.997	0.905	1.386	1.873	1.362
377	88.08	88.69	3.97	123.26	247.51	76.76	267.3	181.69	174.63	178.48	0.998	0.918	1.402	1.914	1.348
378	88.09	87.48	3.97	126.55	248.04	77.83	267.24	181.07	174.65	178.48	0.997	0.919	1.402	1.93	1.348
379	87.96	86.28	3.97	127.46	250.79	77.28	264.96	181.87	177.5	178.42	0.997	0.932	1.402	1.93	1.334
380	87.98	85.18	3.25	125.19	253.03	76.43	265.18	183.75	177.56	179.11	0.999	0.93	1.426	1.965	1.369
381	88.04	85.08	3.26	124.41	252.02	76.97	265.46	182.75	178.27	179.12	0.999	0.93	1.439	1.965	1.369
382	88.04	83.87	4.06	128.32	252.03	76.99	266.21	182.72	176.24	180.39	1.0	0.944	1.439	1.934	1.371
383	88.08	83.98	4.07	126.73	250.89	73.49	271.76	182.69	172.7	182.53	1.0	0.943	1.437	1.935	1.371
384	88.08	83.98	4.07	126.73	250.89	73.49	271.76	182.93	172.69	182.53	1.0	0.944	1.437	1.935	1.371
385	88.09	83.98	4.07	126.72	250.89	73.49	271.77	182.93	172.69	182.53	1.0	0.944	1.437	1.935	1.371
386	88.06	83.92	5.73	129.2	245.28	79.28	265.04	180.47	178.3	186.11	0.999	0.966	1.456	1.909	1.417
387	88.11	83.95	5.78	126.65	245.3	78.99	266.41	180.25	178.18	188.86	0.999	0.95	1.453	1.908	1.431
388	88.14	83.96	5.89	122.96	247.61	79.28	267.45	179.96	176.17	190.34	1.002	0.946	1.473	1.923	1.484
389	89.97	85.07	6.77	119.98	247.74	79.36	269.94	180.14	178.1	190.16	1.0	0.954	1.487	1.943	1.517
390	89.97	85.07	6.77	119.97	247.74	79.36	269.93	180.15	178.11	190.16	1.0	0.954	1.487	1.943	1.517
391	88.2	81.32	7.64	121.87	250.53	80.6	273.34	179.7	178.14	188.42	1.002	0.934	1.498	1.936	1.548
392	88.19	81.34	7.42	125.91	245.68	81.0	273.39	179.26	174.21	189.41	1.002	0.893	1.455	1.816	1.533
393	86.32	81.56	6.99	121.88	249.47	88.37	270.11	180.85	171.93	190.62	0.997	0.856	1.455	1.91	1.669
394	88.18	80.13	8.57	115.31	255.86	84.95	270.08	180.38	172.9	186.83	1.002	0.855	1.44	1.903	1.686
395	88.18	80.15	8.11	124.26	245.71	81.28	273.4	181.37	173.05	190.36	1.002	0.794	1.348	1.761	1.607
396	84.48	78.96	8.38	119.04	250.63	89.69	273.56	180.45	172.1	188.26	1.002	0.803	1.373	1.852	1.71
397	84.52	80.11	8.49	108.12	255.2	90.03	272.56	179.98	173.99	186.88	0.999	0.753	1.329	1.877	1.759
398	86.33	80.18	7.3	117.19	245.9	86.42	271.52	180.18	175.01	193.73	0.998	0.698	1.244	1.749	1.678
399	86.33	80.18	7.3	117.19	245.9	86.42	271.52	180.19	175.01	193.72	0.998	0.698	1.244	1.749	1.664
400	80.24	80.29	9.05	106.58	257.26	96.78	272.51	178.89	179.59	188.38	1.002	0.73	1.276	1.833	1.768
401	79.89	80.54	8.92	108.74	255.82	97.75	271.43	180.0	179.51	185.79	0.999	0.705	1.241	1.766	1.753
402	79.89	80.54	8.92	108.74	255.82	97.75	271.43	180.0	179.51	185.79	0.999	0.705	1.241	1.766	1.753
403	82.12	81.53	8.71	113.13	247.72	96.77	268.7	180.36	176.44	177.97	0.999	0.699	1.222	1.723	1.722
404	82.49	81.55	8.81	113.4	247.75	97.78	268.51	178.12	177.06	174.65	1.002	0.711	1.243	1.764	1.763
405	85.96	81.71	8.78	113.4	248.86	93.96	264.01	178.22	177.29	174.56	1.002	0.711	1.242	1.773	1.763
406	84.34	81.58	8.8	114.99	249.05	93.44	267.7	178.08	175.34	174.63	1.002	0.725	1.242	1.825	1.765
407	84.36	82.59	9.55	114.22	249.04	94.4	268.66	177.1	172.32	173.81	0.999	0.734	1.248	1.802	1.756
408	86.41	82.45	9.55	116.94	249.05	94.05	265.98	176.71	171.41	173.87	0.999	0.748	1.249	1.785	1.757
409	84.65	82.27	7.81	118.7	249.27	95.49	268.03	175.87	174.44	175.71	1.0	0.733	1.222	1.734	1.694
410	86.42	82.59	7.06	118.64	248.9	90.54	266.29	178.17	178.21	176.61	0.998	0.733	1.222	1.743	1.709
411	86.41	82.6	6.4	118.14	247.54	94.93	262.94	176.16	178.23	173.55	0.999	0.745	1.255	1.784	1.736
412	86.4	85.17	7.09	110.27	250.02	90.44	267.29	179.36	177.29	172.97	1.001	0.745	1.256	1.78	1.725
413	84.7	83.9	6.36	113.17	247.5	91.69	266.33	183.36	179.2	177.04	0.999	0.718	1.255	1.78	1.738
414	84.54	83.91	6.33	114.55	249.39	92.89	266.7	182.14	179.09	177.12	0.999	0.717	1.241	1.785	1.726
415	86.32	83.66	5.49	117.75	248.82	90.78	267.3	181.01	178.29	174.64	1.0	0.697	1.227	1.753	1.695
416	86.44	83.67	3.16	120.66	252.35	93.28	265.77	184.15	176.39	176.89	0.998	0.684	1.215	1.748	1.709
417	88.14	85.1	3.97	111.93	251.31	91.71	265.93	182.0	177.15	176.06	1.001	0.72	1.248	1.779	1.742
418	89.95	85.14	4.75	110.8	250.45	89.13	267.9	180.92	175.13	178.5	1.002	0.694	1.221	1.763	1.746
419	88.3	86.27	4.76	112.36	247.57	93.43	268.9	180.02	174.13	178.44	1.001	0.667	1.221	1.772	1.762
420	88.26	87.42	4.0	110.18	250.68	93.43	268.94	181.02	175.1	172.97	0.998	0.673	1.22	1.805	1.784
421	89.96	87.48	2.39	107.19	253.58	91.03	265.9	180.07	181.1	177.53	1.0	0.665	1.206	1.769	1.754
422	89.98	87.54	1.61	106.58	252.21	91.99	264.81	179.1	184.17	176.07	1.001	0.604	1.152	1.75	1.749
423	89.95	86.42	2.4	106.59	252.23	94.04	265.96	177.04	184.05	175.23	0.999	0.61	1.151	1.789	1.787
424	89.99	88.74	4.7	105.39	248.66	94.09	268.86	178.0	181.09	162.91	1.002	0.637	1.179	1.781	1.796
425	89.96	88.68	3.15	101.44	251.53	95.15	267.87	176.87	182.98	167.08	0.997	0.614	1.16	1.74	1.754
426	89.97	88.69	2.34	101.41	253.56	93.95	268.89	179.15	182.0	172.08	1.002	0.59	1.125	1.746	1.767
427	89.99	88.72	0.81	101.38	254.54	91.07	268.97	185.06	182.05	175.55	1.002	0.563	1.111	1.746	1.767
428	88.28	88.72	0.81	101.39	254.54	94.5	268.97	185.15	182.06	175.54	1.002	0.563	1.111	1.746	1.767
429	89.98	87.56	0.8	103.75	256.41	91.09	268.98	186.01	182.99	177.31	1.002	0.563	1.097	1.743	1.77
430	88.24	87.61	0.07	103.94	256.44	87.68	268.94	185.98	183.01	177.97	0.999	0.542	1.067	1.703	1.73
431	88.23	88.73	0.76	105.32	254.16	88.61	269.88	185.06	182.07	175.54	0.999	0.554	1.068	1.701	1.733
432	89.97	89.9	0.77	102.7	252.7	92.09	269.92	184.9	182.01	171.91	1.001	0.562	1.097	1.741	1.774
433	89.97	89.91	0.78	101.43	253.5	92.14	269.96	184.75	181.98	168.4	1.001	0.562	1.097	1.741	1.774
434	89.97	89.94	0.77	102.71	253.49	92.11	269.98	184.77	181.95	168.34	1.002	0.562	1.097	1.741	1.773
435	89.97	89.94	0.78	102.72	253.08	92.12	269.98	184.77	181.95	168.34	1.002	0.562	1.097	1.741	1.773
436	88.26	89.94	0.76	102.75	253.91	92.08	266.53	184.93	182.01	166.64	1.002	0.563	1.097	1.741	1.773
437	88.24	89.94	0.75	103.07	253.93	88.63	269.93	185.05	182.01	166.63	0.999	0.555	1.08	1.7	1.732
438	88.25	89.94	0.75	104.07	255.32	88.65	269.95	185.05	181.99	166.63	0.999	0.555	1.08	1.7	1.732
439	88.27	89.94	0.76	104.42	256.68	92.06	266.56	185.18	181.99	166.61	1.002	0.564	1.098	1.741	1.773
440	89.97	89.93	0.76	104.44	256.7	92.04	269.94	185.19	182.01	166.61	1.002	0.564	1.099	1.728	1.773
441	88.25	89.92	0.76	104.45	256.72	92.03	267.49	185.19	180.07	166.6	1.002	0.564	1.099	1.741	1.773
442	88.24	89.92	0.76	104.47	256.75	92.0	267.49	185.34	180.03	166.59	1.002	0.577	1.112	1.741	1.76
443	86.36	89.93	0.73	103.13	256.73	88.55	266.24	185.18	181.02	166.63	1.002	0.564	1.083	1.669	1.689
444	86.45	89.91	0.03	102.84	258.07	87.64	266.45	185.84	181.02	167.34	1.002	0.552	1.083	1.672	1.686
445	86.46	89.92	0.02	102.81	256.77	88.63	266.44	183.85	181.0	167.36	0.999	0.556	1.095	1.702	1.716
446	86.45	89.91	0.01	102.79	257.08	88.6	266.44	183.9	181.01	169.01	1.002	0.564	1.096	1.672	1.686
447	86.46	89.91	0.01	102.47	256.77	89.42	266.43	183.46	181.03	169.03	1.002	0.563	1.096	1.659	1.698
448	86.44	88.77	0.02	104.95	256.77	93.73	262.99	181.65	181.07	169.03	0.999	0.568	1.108	1.689	1.729
449	86.45	88.77	0.02	104.93	256.77	90.34	266.42	181.39	181.1	170.72	1.002	0.563	1.096	1.659	1.698
450	88.2	88.78	0.72	105.02	256.76	93.86	266.46	181.23	181.03	168.42	0.999	0.568	1.107	1.69	1.729
451	88.26	89.92	0.01	102.42	256.73	88.59	270.87	183.99	179.09	170.85	1.002	0.55	1.083	1.661	1.683
452	89.96	89.92	0.01	101.21	256.74	93.05	269.92	181.93	180.06	170.88	0.999	0.568	1.107	1.692	1.726
453	89.97	89.92	0.01	101.21	256.73	93.05	269.92	181.94	180.07	170.88	0.999	0.568	1.107	1.692	1.713
454	88.24	89.93	0.01	101.18	256.72	93.02	266.47	182.05	180.06	172.64	0.999	0.568	1.107	1.692	1.725
455	88.24	89.93	-0.0	101.46	255.75	93.12	266.44	181.85	180.08	174.42	0.999	0.554	1.08	1.692	1.713
456	89.97	89.93	-0.01	102.75	255.76	95.16	269.87	177.84	180.09	174.45	0.999	0.554	1.067	1.693	1.726
457	89.98	89.91	-0.01	102.76	255.78	95.17	269.9	177.8	180.07	176.19	0.999	0.554	1.04	1.705	1.726
458	90.0	88.78	-0.0	105.26	256.71	95.09	269.93	177.91	180.05	176.2	1.001	0.562	1.029	1.746	1.754
459	89.99	89.92	-0.01	102.76	255.39	95.06	269.91	177.94	180.04	176.22	1.001	0.549	1.016	1.746	1.754
460	89.98	89.91	-0.73	102.74	255.4	94.13	269.9	179.77	180.06	176.96	1.001	0.536	1.002	1.748	1.763
461	88.31	88.76	-0.01	105.3	255.75	93.14	266.66	180.73	180.05	176.24	1.001	0.535	1.001	1.748	1.75
462	89.98	88.75	-0.02	103.97	255.45	94.14	268.93	178.83	181.03	176.25	0.999	0.527	0.985	1.695	1.722
463	89.98	88.74	-0.01	103.96	255.45	94.17	269.9	178.81	180.04	176.24	0.999	0.514	0.972	1.708	1.71
464	89.99	88.74	-0.01	103.94	256.78	94.09	268.94	178.94	181.01	176.25	0.999	0.514	0.959	1.708	1.71
465	89.99	88.74	-0.01	103.93	256.79	94.02	268.94	179.01	181.02	176.25	1.001	0.521	0.974	1.736	1.75
466	89.99	88.74	-0.01	103.94	256.78	94.03	268.95	179.02	181.03	176.27	1.001	0.521	0.974	1.735	1.75
467	90.0	88.74	-0.01	103.93	256.78	94.03	268.95	179.02	181.03	176.27	1.001	0.521	0.974	1.735	1.75
468	89.99	88.73	-0.01	103.96	256.78	94.02	269.92	179.0	180.06	176.27	1.001	0.521	0.974	1.735	1.75
469	88.26	88.71	-0.0	103.96	254.1	94.09	265.5	178.88	181.03	176.15	1.001	0.521	0.987	1.735	1.75
470	88.27	88.71	0.0	103.98	254.1	94.1	265.5	178.86	181.04	176.16	1.001	0.521	0.988	1.735	1.75
471	89.98	88.7	0.02	103.99	254.11	93.18	269.91	180.76	180.06	176.15	0.999	0.514	0.973	1.695	1.71
472	89.99	88.69	0.01	105.31	254.08	93.17	268.94	180.83	181.03	176.15	0.999	0.514	0.973	1.708	1.71
473	89.99	88.7	0.01	105.6	254.05	94.18	269.91	178.85	180.07	176.16	0.999	0.527	0.999	1.695	1.71
474	89.98	88.69	0.01	105.63	254.04	94.17	269.9	178.85	180.08	176.17	0.999	0.527	0.999	1.695	1.71
475	89.97	88.7	0.02	105.33	253.98	95.12	269.88	177.86	180.09	176.16	0.999	0.527	1.013	1.695	1.71
476	89.97	88.7	0.01	105.34	253.98	96.02	269.89	176.05	180.09	176.16	0.999	0.527	1.039	1.708	1.709
477	89.99	88.7	0.02	105.34	252.73	95.09	269.91	177.96	180.07	176.16	0.999	0.527	1.066	1.708	1.71
478	89.97	88.69	0.01	105.34	252.73	95.07	269.9	177.97	180.07	176.16	0.999	0.527	1.066	1.708	1.71
479	89.98	88.72	0.74	105.31	254.04	99.45	266.48	176.04	180.09	175.45	1.002	0.548	1.084	1.733	1.753
