# Supplementary material for: Evaluation of functional tests performance using a camera-based and machine learning approach
Source: PLoS One. 2023 Nov 3;18(11):e0288279. doi: 10.1371/journal.pone.0288279 (PMC10624324; doi:10.1371/journal.pone.0288279)
Supplement: S1 Data — This dataset includes all the extracted keypoints of movements and the associated features and statistics, which were used for the analyses presented in the main manuscript. (ZIP) [file pone.0288279.s001.zip › PLOS_data_28032023/selected_parameters_time_series/000014_PNJN_P_vybrane_body_vse.csv]

	hips	bothShoulders	spine	NeckRShoulderRElbow	NeckLShoulderLElbow	MidHipRHipRKnee	MidHipLHipLKnee	RHipRKneeRAnkle	LHipLKneeLAnkle	NoseNeckMidHip	Neck_MidHip	RWrist_MidHip	RWrist_LWrist	MidHipL_SmallToe	MidHipL_RSmallToe
0	86.51	89.95	-0.83	105.48	259.88	91.24	266.39	178.33	178.99	174.08	1.0	0.319	0.5	1.84	1.844
1	86.51	89.95	-0.83	105.48	259.63	91.24	266.39	178.33	178.99	174.08	1.0	0.319	0.5	1.84	1.844
2	86.52	89.97	-1.54	105.53	259.6	91.05	266.6	178.33	178.98	177.14	1.0	0.32	0.513	1.843	1.842
3	86.53	89.99	-0.81	107.44	259.84	91.26	266.42	178.33	178.98	178.76	1.0	0.331	0.514	1.84	1.844
4	86.53	89.97	-1.52	108.37	259.82	91.9	266.62	176.57	178.96	179.66	1.0	0.32	0.513	1.843	1.842
5	86.56	89.98	-1.52	107.91	258.25	91.93	266.63	176.56	178.98	181.41	1.0	0.326	0.528	1.843	1.842
6	86.56	89.99	-0.81	109.34	259.86	91.93	266.64	176.57	178.97	179.1	0.999	0.338	0.541	1.841	1.842
7	88.2	90.0	-0.8	109.38	261.27	91.96	269.05	176.56	179.82	180.79	0.999	0.326	0.502	1.841	1.854
8	88.26	90.0	-0.81	110.19	264.11	94.52	265.63	177.38	179.83	180.8	1.002	0.331	0.508	1.886	1.884
9	86.58	89.99	-1.52	110.2	265.55	91.08	265.79	177.41	179.83	181.52	1.0	0.32	0.46	1.845	1.851
10	88.32	89.99	-1.55	110.68	266.92	93.62	266.69	178.31	178.08	181.55	1.003	0.331	0.48	1.888	1.881
11	86.67	89.96	-1.52	110.17	265.58	90.35	266.65	178.31	178.07	181.53	1.0	0.326	0.473	1.845	1.838
12	86.66	89.98	-0.79	110.18	266.96	90.4	266.67	178.22	178.03	180.79	1.003	0.34	0.455	1.813	1.806
13	86.66	90.0	-0.77	110.18	267.07	90.42	266.68	178.23	178.0	180.77	0.998	0.345	0.468	1.803	1.797
14	88.35	89.98	-0.77	110.16	267.11	92.83	266.68	179.09	178.0	180.75	0.998	0.358	0.479	1.803	1.797
15	88.34	89.99	-0.77	110.16	265.76	92.82	266.69	179.09	177.98	180.75	0.998	0.346	0.466	1.803	1.797
16	86.74	89.98	-1.49	110.16	267.05	89.49	266.85	179.15	177.98	181.48	0.998	0.358	0.506	1.806	1.794
17	86.75	89.97	-1.49	110.17	267.06	89.51	267.77	179.14	176.17	181.46	0.998	0.358	0.507	1.806	1.794
18	88.38	89.96	-0.77	110.13	265.68	91.87	267.74	180.06	176.14	179.09	1.0	0.359	0.489	1.775	1.763
19	86.83	89.96	-0.77	110.14	265.69	88.75	267.72	180.08	176.14	179.09	1.0	0.371	0.501	1.775	1.763
20	86.85	89.95	-1.48	110.16	265.67	87.87	266.84	180.97	177.06	179.78	0.998	0.348	0.468	1.738	1.721
21	86.86	89.96	-1.48	110.16	265.67	87.88	266.85	180.97	177.05	179.77	0.998	0.348	0.481	1.738	1.721
22	86.84	89.95	-1.49	110.16	265.64	87.86	266.84	180.98	177.04	179.78	0.998	0.364	0.493	1.738	1.721
23	86.85	89.95	-2.2	110.15	265.63	87.67	267.01	180.98	177.08	180.49	0.998	0.336	0.467	1.741	1.719
24	86.84	89.96	-1.48	110.17	265.62	87.86	266.85	180.97	177.03	179.76	0.998	0.347	0.467	1.738	1.721
25	86.84	89.96	-1.48	109.74	265.6	87.85	266.85	180.96	177.03	179.76	0.998	0.347	0.468	1.738	1.721
26	86.84	89.96	-2.19	109.73	265.6	87.67	267.01	180.97	177.03	180.46	0.998	0.336	0.468	1.741	1.719
27	86.84	89.96	-2.2	109.71	265.6	87.66	267.0	180.97	177.05	180.41	0.999	0.337	0.468	1.741	1.718
28	88.38	89.96	-2.23	109.71	265.59	90.93	266.98	180.97	177.07	180.43	1.001	0.336	0.475	1.78	1.758
29	88.38	89.96	-1.5	110.15	265.58	90.94	266.82	180.97	177.05	179.7	1.001	0.347	0.475	1.778	1.76
30	86.72	89.97	-1.47	108.52	265.59	85.29	269.88	180.1	177.05	179.67	0.998	0.347	0.468	1.738	1.721
31	86.82	89.99	-1.5	108.96	265.59	87.81	266.82	181.01	177.07	179.7	1.0	0.371	0.514	1.778	1.76
32	86.82	89.99	-1.5	110.2	264.31	87.81	266.82	181.01	177.09	179.7	1.001	0.383	0.591	1.778	1.76
33	86.82	89.99	-1.5	108.94	264.31	87.8	266.8	181.01	177.12	179.69	1.001	0.375	0.619	1.777	1.76
34	88.34	89.99	-2.2	108.91	264.28	87.66	268.95	181.01	178.01	180.39	0.999	0.362	0.648	1.741	1.719
35	88.39	89.99	-2.19	108.47	264.38	90.98	265.92	180.98	177.99	180.38	0.999	0.369	0.662	1.729	1.718
36	89.99	89.99	-2.23	109.68	264.33	94.28	265.91	181.0	178.07	180.42	1.001	0.461	0.806	1.78	1.758
37	89.97	89.99	-2.26	109.28	262.85	94.24	265.9	181.04	178.06	180.45	0.998	0.495	0.895	1.812	1.789
38	88.34	89.99	-2.27	108.07	260.1	90.88	265.86	181.06	178.07	180.45	0.998	0.56	1.023	1.812	1.791
39	86.74	89.99	-2.24	109.25	260.29	87.62	264.91	181.06	179.89	180.42	1.001	0.554	1.04	1.78	1.76
40	88.39	90.0	-2.18	110.02	257.34	87.68	268.95	181.02	178.95	180.38	1.001	0.552	1.039	1.711	1.689
41	86.85	89.99	-1.47	110.02	256.31	87.84	265.9	181.0	178.96	179.69	1.001	0.564	1.052	1.708	1.691
42	88.43	89.98	-2.19	110.0	256.57	90.94	266.1	180.99	178.97	180.4	1.001	0.539	1.052	1.711	1.688
43	88.39	89.97	-2.19	109.24	256.26	90.97	264.98	180.98	179.93	180.41	1.001	0.539	1.052	1.711	1.688
44	89.96	89.97	-2.16	109.2	255.03	90.97	268.02	181.02	179.93	180.36	0.999	0.518	1.037	1.673	1.651
45	89.99	89.97	-2.16	108.78	256.25	91.03	268.04	180.97	179.92	180.35	0.999	0.493	1.011	1.662	1.651
46	90.0	89.97	-1.46	108.75	256.29	91.04	269.01	181.02	178.96	179.64	0.999	0.467	0.949	1.659	1.654
47	89.98	89.98	-1.44	108.72	257.32	91.06	269.94	180.97	178.02	179.63	0.999	0.455	0.935	1.659	1.654
48	88.49	89.99	-1.44	107.53	258.68	91.01	267.07	180.96	178.0	179.63	0.999	0.455	0.922	1.659	1.653
49	88.45	89.99	-1.45	107.49	260.29	91.0	265.96	181.0	178.95	179.66	0.999	0.443	0.898	1.659	1.653
50	89.96	90.0	-1.43	107.49	261.65	91.02	268.96	180.99	179.0	179.65	1.001	0.439	0.889	1.631	1.625
51	89.96	89.99	-1.45	107.5	261.64	91.0	268.95	181.02	179.01	179.63	1.001	0.45	0.9	1.631	1.625
52	89.98	89.99	-1.45	107.53	258.7	91.01	268.95	180.99	179.01	179.62	1.001	0.45	0.901	1.631	1.625
53	89.98	90.0	-1.43	107.55	257.36	91.99	268.98	180.03	178.98	179.6	1.001	0.451	0.901	1.631	1.625
54	89.96	90.0	-1.43	107.54	258.93	91.98	268.97	180.05	178.94	179.6	1.001	0.451	0.913	1.631	1.625
55	88.41	90.0	-1.43	107.55	257.36	88.78	268.95	179.99	178.99	179.55	1.001	0.463	0.926	1.631	1.626
56	89.94	89.99	-1.44	107.57	257.36	91.95	268.95	180.03	178.98	179.49	0.998	0.468	0.936	1.671	1.654
57	89.94	89.98	-1.44	106.36	257.37	91.93	268.97	180.09	178.97	179.31	0.998	0.48	0.961	1.659	1.654
58	88.44	89.98	-1.44	106.35	257.36	91.94	267.05	180.04	178.04	179.24	0.999	0.506	0.986	1.659	1.653
59	89.94	89.99	-1.44	106.34	257.32	90.97	268.96	181.04	178.96	179.18	0.999	0.518	1.011	1.659	1.654
60	88.4	89.97	-1.47	106.37	256.04	90.94	265.92	181.02	178.98	179.2	1.001	0.538	1.039	1.696	1.691
61	88.4	89.97	-1.45	106.39	256.04	88.63	269.88	180.14	178.04	179.15	1.001	0.539	1.052	1.708	1.694
62	88.35	89.97	-1.48	106.76	256.05	91.84	265.89	180.13	178.97	179.18	0.998	0.544	1.062	1.738	1.723
63	88.39	89.98	-1.48	107.96	257.35	91.83	266.99	180.14	178.04	179.19	0.998	0.544	1.05	1.738	1.723
64	88.34	89.97	-1.47	107.97	256.05	91.82	265.9	180.14	178.95	179.19	0.998	0.544	1.05	1.738	1.723
65	86.8	89.97	-1.45	107.96	257.32	88.59	265.89	180.16	179.01	179.19	1.001	0.539	1.039	1.708	1.694
66	88.4	89.97	-0.76	107.94	257.35	90.89	265.88	181.1	178.99	176.32	0.998	0.544	1.049	1.738	1.723
67	86.76	89.97	-1.47	106.68	257.36	87.6	264.9	181.13	179.94	179.19	0.998	0.531	1.037	1.741	1.721
68	86.77	89.97	-0.74	105.37	257.34	86.72	264.92	182.96	179.91	176.24	0.998	0.531	1.037	1.741	1.721
69	86.77	89.97	-0.72	104.06	257.37	85.8	264.88	183.89	178.98	178.44	0.998	0.519	1.037	1.744	1.718
70	88.31	89.98	-0.01	102.77	258.68	89.95	264.7	182.06	178.08	177.79	0.998	0.531	1.049	1.744	1.716
71	88.27	89.99	0.0	102.72	258.67	89.95	265.68	182.05	175.19	177.87	0.998	0.519	1.037	1.747	1.715
72	88.28	89.97	-0.0	102.73	258.66	89.04	265.52	182.93	174.21	179.94	0.998	0.519	1.036	1.735	1.713
73	88.28	89.97	0.68	102.7	257.38	85.77	268.94	182.94	174.19	177.24	1.0	0.525	1.026	1.706	1.684
74	89.99	90.0	0.03	103.99	258.61	92.42	266.7	182.99	172.38	179.94	1.0	0.514	1.026	1.708	1.681
75	88.38	89.99	0.03	107.56	256.03	88.07	265.74	183.05	173.17	179.89	1.001	0.514	1.014	1.712	1.679
76	89.98	89.96	1.45	105.38	255.65	86.25	268.02	184.86	174.05	174.18	1.001	0.551	1.039	1.715	1.677
77	89.96	89.98	0.75	104.04	257.39	84.42	266.98	186.61	174.29	176.99	0.998	0.545	1.05	1.767	1.701
78	89.98	89.97	0.74	102.78	258.39	84.42	265.15	186.64	175.84	177.02	0.998	0.545	1.049	1.759	1.699
79	89.97	89.99	0.73	104.08	257.33	84.26	264.09	186.8	176.94	177.1	0.999	0.519	1.012	1.707	1.631
80	88.27	88.86	0.77	109.21	259.6	87.72	263.32	185.61	177.74	179.16	1.001	0.552	1.04	1.744	1.68
81	88.28	88.86	0.76	109.21	259.6	86.84	263.32	187.48	177.74	179.16	1.001	0.552	1.04	1.744	1.68
82	88.25	88.86	0.77	111.84	257.32	88.71	263.28	183.78	177.63	176.9	0.998	0.582	1.074	1.711	1.654
83	88.29	89.98	3.66	104.13	257.35	89.58	262.36	179.72	178.47	173.94	0.998	0.612	1.06	1.728	1.681
84	88.29	89.98	3.67	104.13	257.35	89.57	262.37	179.74	178.46	173.93	0.998	0.612	1.06	1.728	1.681
85	88.33	89.98	4.36	104.15	258.33	88.5	263.27	180.54	176.47	173.29	0.999	0.613	1.048	1.719	1.669
86	88.31	89.96	2.96	106.4	257.02	88.65	263.42	179.62	175.17	176.98	1.002	0.603	1.066	1.72	1.675
87	86.91	89.94	2.91	107.71	257.31	89.6	263.41	181.47	176.16	177.03	1.002	0.603	1.078	1.712	1.674
88	85.29	89.92	2.93	108.92	255.75	89.58	265.76	181.49	177.11	177.04	1.002	0.603	1.078	1.724	1.674
89	85.12	89.93	2.25	108.92	256.99	90.09	266.66	181.39	174.29	177.73	0.999	0.609	1.101	1.729	1.715
90	83.29	88.74	2.24	110.1	257.99	89.16	269.34	182.48	176.86	175.46	0.999	0.583	1.089	1.721	1.714
91	83.3	88.78	2.24	109.33	257.96	89.14	270.22	182.38	176.82	177.65	0.999	0.583	1.078	1.701	1.702
92	81.43	88.75	3.04	109.29	256.66	92.43	270.78	182.48	177.51	174.46	0.999	0.587	1.092	1.753	1.772
93	83.07	88.78	2.3	108.07	256.67	89.59	270.38	182.49	178.32	175.21	1.001	0.555	1.068	1.71	1.741
94	83.07	88.78	2.31	108.05	256.7	89.59	270.39	182.48	178.19	177.57	1.001	0.555	1.068	1.706	1.753
95	81.46	88.76	3.81	106.79	255.32	92.83	270.3	182.65	181.53	171.1	1.0	0.574	1.091	1.691	1.772
96	81.45	88.75	3.8	106.78	255.73	92.29	269.86	181.73	184.7	173.6	1.0	0.574	1.091	1.687	1.784
97	81.44	88.77	3.8	105.51	255.36	92.41	269.87	181.51	184.7	173.59	1.0	0.574	1.091	1.687	1.784
98	83.06	88.77	3.76	105.48	255.75	89.09	270.64	181.73	184.06	173.49	1.002	0.567	1.067	1.625	1.741
99	83.08	88.78	4.53	105.47	256.91	92.27	267.2	182.59	185.18	170.12	1.001	0.587	1.091	1.642	1.771
100	83.15	88.82	3.88	104.18	256.92	92.86	267.05	182.49	185.09	170.75	1.002	0.598	1.122	1.667	1.812
101	83.15	88.84	3.88	104.17	256.9	92.86	266.85	182.51	186.54	170.74	1.002	0.599	1.123	1.664	1.812
102	83.13	88.83	4.53	104.17	256.9	89.17	270.54	182.49	186.44	169.84	1.0	0.6	1.105	1.622	1.772
103	83.12	89.94	4.53	105.38	254.71	89.18	270.47	182.47	186.56	169.83	1.001	0.612	1.117	1.619	1.772
104	83.13	89.95	3.85	105.37	256.0	89.55	270.09	182.46	187.8	170.5	1.0	0.614	1.13	1.616	1.771
105	83.11	89.96	3.85	105.37	254.72	92.81	267.91	182.56	186.93	173.19	1.0	0.614	1.131	1.609	1.771
106	83.09	89.96	3.85	105.38	254.73	92.81	267.93	182.58	189.57	170.45	1.0	0.614	1.118	1.619	1.771
107	83.1	89.97	3.84	105.39	257.31	92.82	267.93	182.57	193.74	170.14	1.0	0.627	1.13	1.603	1.771
108	83.11	89.97	3.84	105.38	256.06	92.79	267.89	182.55	194.11	170.1	1.0	0.627	1.13	1.6	1.771
109	83.1	89.97	3.79	105.38	256.06	89.44	270.06	182.54	196.5	167.3	1.002	0.62	1.119	1.559	1.74
110	83.1	89.98	3.79	105.38	256.06	89.44	270.18	182.54	196.61	167.3	1.002	0.62	1.119	1.559	1.74
111	83.11	89.99	3.79	105.36	257.35	89.42	270.02	182.58	197.35	167.27	1.002	0.62	1.119	1.545	1.74
112	83.11	89.99	3.83	105.36	257.36	92.78	266.76	182.58	199.11	170.06	1.0	0.628	1.118	1.546	1.771
113	83.12	90.0	3.83	105.36	257.36	92.77	266.63	182.58	197.85	169.75	1.0	0.628	1.117	1.546	1.771
114	84.77	89.99	3.82	105.34	257.36	89.52	266.52	181.49	197.7	169.81	1.0	0.628	1.118	1.52	1.771
115	83.15	90.0	3.83	105.34	257.36	89.51	269.82	181.48	197.54	169.83	0.999	0.628	1.118	1.533	1.772
116	83.34	90.0	4.55	104.08	257.34	88.25	269.93	183.29	197.65	169.13	1.0	0.628	1.118	1.533	1.772
117	83.34	90.0	4.55	104.09	257.33	88.27	269.94	182.32	197.63	169.11	1.0	0.628	1.118	1.533	1.772
118	83.33	89.99	4.55	104.08	257.34	89.13	269.96	181.59	197.34	169.11	1.0	0.628	1.118	1.533	1.772
119	83.16	89.99	4.55	104.08	258.63	89.1	269.71	181.5	198.82	169.15	1.0	0.628	1.117	1.52	1.772
120	83.17	89.98	4.55	103.78	257.37	89.08	270.55	181.62	196.51	172.16	1.0	0.628	1.104	1.518	1.772
121	84.82	89.97	4.62	103.77	257.09	88.46	267.18	183.07	197.96	172.15	0.998	0.636	1.116	1.543	1.803
122	84.85	89.97	4.61	103.77	257.08	88.27	267.17	183.33	198.32	172.16	0.998	0.636	1.116	1.518	1.802
123	84.86	89.97	4.62	103.77	257.08	88.27	267.16	183.33	198.32	172.15	0.998	0.636	1.116	1.518	1.802
124	84.84	89.95	5.26	102.54	257.08	85.19	270.56	183.13	198.31	171.6	1.001	0.628	1.104	1.489	1.771
125	84.83	89.95	5.34	102.54	257.08	88.41	267.18	183.14	199.17	171.53	0.999	0.636	1.129	1.499	1.815
126	83.33	88.83	5.28	102.55	259.56	88.34	271.15	183.28	200.5	171.58	1.002	0.627	1.117	1.443	1.784
127	83.34	88.83	5.36	102.54	259.56	91.51	267.96	183.28	201.1	171.52	0.999	0.635	1.143	1.455	1.815
128	83.33	88.82	5.3	102.55	259.56	88.35	271.05	182.41	202.64	171.6	1.002	0.627	1.131	1.414	1.784
129	83.12	88.81	5.3	102.55	259.57	89.61	271.05	181.57	202.69	171.61	1.002	0.627	1.131	1.414	1.783
130	81.47	88.81	5.3	102.54	259.57	92.86	270.3	181.7	205.99	171.63	1.002	0.627	1.131	1.401	1.783
131	81.45	88.8	5.3	102.56	259.6	92.86	271.16	181.74	203.94	174.66	1.002	0.628	1.132	1.401	1.784
132	83.3	88.79	5.29	102.57	259.59	87.51	271.05	184.24	202.76	174.68	1.001	0.628	1.119	1.388	1.784
133	83.15	88.79	5.28	105.03	257.12	87.6	269.71	184.04	206.28	174.67	1.001	0.628	1.118	1.399	1.784
134	83.14	88.8	5.28	105.03	257.42	87.45	269.71	184.3	206.31	174.71	1.001	0.628	1.118	1.399	1.783
135	83.14	88.8	5.28	105.03	257.41	87.45	269.7	184.3	206.31	174.71	1.001	0.628	1.118	1.386	1.784
136	83.14	88.8	5.28	105.03	257.41	87.45	269.7	184.3	206.31	174.71	1.001	0.628	1.118	1.386	1.783
137	82.93	88.81	5.27	102.58	259.57	91.87	266.12	183.41	206.55	174.74	1.002	0.627	1.117	1.385	1.77
138	82.91	89.91	5.22	102.58	255.8	88.61	269.56	183.32	208.42	174.79	0.999	0.617	1.087	1.352	1.73
139	84.69	88.76	4.47	106.1	256.12	87.48	266.77	184.37	205.3	175.5	1.0	0.623	1.088	1.35	1.699
140	86.4	87.64	5.14	105.21	258.33	84.36	266.72	183.93	204.0	171.74	1.002	0.622	1.088	1.35	1.687
141	86.52	88.75	4.45	106.43	256.13	82.45	266.6	186.66	203.0	175.52	1.0	0.622	1.076	1.363	1.687
142	88.17	87.64	4.44	106.8	259.94	79.24	266.4	186.7	203.89	175.54	1.0	0.622	1.075	1.349	1.674
143	86.57	88.79	4.59	104.53	259.73	81.3	265.58	188.82	207.41	175.33	1.002	0.648	1.121	1.421	1.744
144	88.21	88.82	4.65	104.51	259.71	81.29	262.07	188.84	209.15	172.09	1.0	0.655	1.133	1.436	1.762
145	88.18	89.96	4.64	104.51	258.73	80.44	262.1	190.78	207.58	171.84	1.0	0.655	1.12	1.436	1.749
146	86.56	88.87	3.92	104.48	260.9	81.32	265.21	189.06	207.63	172.51	0.999	0.642	1.12	1.423	1.749
147	86.53	89.97	3.92	104.46	258.71	84.71	262.03	188.98	208.18	172.52	0.999	0.643	1.12	1.435	1.748
148	86.52	89.96	3.87	104.46	258.71	81.56	265.21	188.73	208.19	172.56	1.002	0.636	1.108	1.407	1.717
149	84.86	89.99	3.86	104.11	258.68	84.81	265.19	188.91	209.24	172.6	1.001	0.636	1.108	1.407	1.716
150	86.62	90.0	3.8	104.12	258.66	80.28	265.06	189.83	209.39	172.67	0.999	0.625	1.09	1.372	1.677
151	83.18	89.95	3.84	104.17	258.42	83.36	268.01	190.11	210.65	172.58	1.002	0.635	1.107	1.394	1.703
152	83.13	89.95	3.85	104.16	258.43	85.41	265.47	192.34	209.92	172.6	1.002	0.636	1.107	1.394	1.703
153	83.33	88.83	3.82	106.37	258.71	82.22	269.47	192.29	208.99	172.55	0.999	0.626	1.09	1.359	1.651
154	83.32	88.83	4.59	102.9	259.65	84.49	266.26	195.34	209.64	171.93	1.002	0.624	1.095	1.381	1.677
155	84.85	88.79	3.84	104.46	259.45	81.27	265.28	195.65	209.65	172.88	1.002	0.622	1.107	1.357	1.662
156	86.52	87.64	3.81	107.09	259.46	78.83	264.15	193.65	212.41	172.68	0.999	0.612	1.089	1.323	1.623
157	86.52	88.77	4.6	104.42	261.05	79.55	264.51	191.65	213.02	171.92	1.003	0.634	1.106	1.341	1.649
158	86.55	86.47	4.66	107.02	261.78	79.53	264.64	191.65	213.69	175.17	0.999	0.629	1.106	1.356	1.666
159	86.63	86.45	3.98	104.44	265.31	78.62	264.43	192.58	214.52	175.91	1.001	0.639	1.137	1.38	1.693
160	88.23	87.59	4.67	104.13	262.76	76.35	264.44	191.67	214.68	175.23	0.999	0.642	1.119	1.343	1.653
161	88.24	87.59	3.93	104.12	263.05	75.46	264.39	193.61	215.39	175.96	0.998	0.629	1.119	1.345	1.653
162	86.67	87.6	4.69	106.32	259.51	79.3	265.31	192.93	214.5	175.22	0.999	0.643	1.12	1.342	1.653
163	86.66	88.77	4.77	105.42	259.08	79.28	265.3	192.94	213.7	175.17	1.003	0.656	1.139	1.364	1.68
164	88.23	88.76	4.76	105.46	258.09	79.52	262.01	191.63	212.82	175.17	0.998	0.655	1.133	1.356	1.657
165	88.21	88.76	4.78	105.47	259.34	78.62	262.02	193.61	210.93	175.22	0.997	0.655	1.133	1.369	1.657
166	88.24	87.67	4.8	107.66	259.65	78.6	261.22	193.63	214.35	178.52	1.003	0.659	1.153	1.377	1.666
167	88.24	87.67	4.74	107.66	259.65	75.46	264.2	193.63	213.72	178.56	0.999	0.648	1.135	1.342	1.627
168	86.52	88.74	6.19	107.75	255.79	78.37	264.58	195.02	214.6	173.85	1.002	0.661	1.135	1.326	1.64
169	86.5	88.75	6.19	105.26	257.94	77.51	264.44	197.0	212.78	173.92	1.002	0.659	1.148	1.313	1.627
170	84.8	87.62	5.49	107.72	258.38	79.58	264.49	199.27	212.72	177.9	1.001	0.661	1.148	1.313	1.626
171	84.63	88.7	5.48	109.02	255.83	80.85	264.5	197.4	212.77	177.95	1.0	0.661	1.148	1.313	1.626
172	84.64	87.52	5.5	110.0	255.84	80.85	264.5	197.41	214.72	178.1	1.0	0.661	1.161	1.313	1.627
173	86.44	87.53	5.49	109.65	256.16	76.59	264.65	198.06	215.52	178.03	1.0	0.661	1.147	1.313	1.627
174	82.92	86.36	5.49	110.43	258.46	80.85	268.17	197.55	215.43	174.55	1.001	0.647	1.133	1.312	1.6
175	82.93	86.37	5.49	109.14	258.46	80.85	268.17	197.55	215.44	174.56	1.0	0.647	1.133	1.3	1.6
176	82.89	85.19	5.42	111.77	258.48	79.97	268.26	199.51	214.39	174.59	0.998	0.635	1.102	1.279	1.561
177	82.92	86.4	5.47	109.18	259.71	79.94	268.21	199.51	214.45	174.48	1.001	0.647	1.12	1.299	1.586
178	82.94	86.43	5.46	107.21	261.96	79.87	268.07	199.58	214.56	174.51	1.001	0.645	1.12	1.286	1.585
179	84.83	87.6	5.44	106.81	259.73	78.24	264.62	200.71	217.89	174.42	1.001	0.645	1.12	1.286	1.585
180	84.66	87.59	5.44	107.17	259.74	79.84	264.62	199.55	217.98	170.87	1.001	0.645	1.119	1.285	1.585
181	84.8	86.47	5.43	109.46	260.0	79.19	264.74	198.73	219.97	170.61	1.001	0.646	1.119	1.286	1.599
182	84.82	87.62	5.42	106.83	259.71	79.17	264.56	198.78	222.86	170.85	1.001	0.645	1.119	1.286	1.6
183	86.53	87.61	5.41	109.43	257.46	76.48	264.67	198.16	223.86	170.62	1.0	0.646	1.119	1.297	1.613
184	86.53	87.66	5.4	106.81	259.93	76.22	264.68	199.45	225.66	170.96	1.0	0.646	1.119	1.295	1.613
185	86.54	87.62	5.41	108.15	259.64	76.25	264.56	199.4	224.53	170.99	1.0	0.646	1.119	1.284	1.613
186	88.22	87.63	5.47	106.85	258.35	76.18	261.17	199.36	224.51	170.97	0.998	0.655	1.131	1.309	1.644
187	86.57	87.64	5.48	106.85	258.33	75.92	264.72	198.54	224.34	170.97	0.998	0.655	1.131	1.309	1.644
188	86.57	87.64	5.48	106.85	258.33	75.92	264.72	198.54	225.96	170.98	0.998	0.655	1.131	1.309	1.644
189	86.59	88.81	5.48	104.18	259.49	76.19	265.61	198.27	221.6	170.99	0.998	0.655	1.131	1.309	1.644
190	86.59	88.8	4.76	104.2	259.58	75.91	265.48	198.51	218.69	175.23	1.002	0.658	1.137	1.331	1.653
191	88.27	88.84	4.73	106.36	257.39	76.12	262.08	198.24	216.64	175.21	1.002	0.658	1.136	1.345	1.666
192	89.91	89.95	4.71	104.16	257.41	73.22	261.97	197.94	217.67	175.21	1.002	0.645	1.123	1.345	1.666
193	89.88	89.97	3.97	104.15	258.68	74.13	262.0	196.04	213.59	172.34	1.001	0.632	1.123	1.332	1.666
194	88.34	89.98	3.95	104.15	258.68	73.22	265.24	196.89	217.7	172.53	1.001	0.63	1.123	1.334	1.666
195	89.95	90.0	3.19	105.75	258.7	73.18	261.91	196.91	215.91	173.21	1.0	0.63	1.123	1.331	1.653
196	88.36	89.99	3.18	105.76	258.44	73.19	265.2	197.97	219.44	173.19	1.0	0.63	1.123	1.318	1.666
197	88.35	89.99	3.14	105.41	258.7	74.11	265.19	195.98	220.32	172.96	1.002	0.623	1.112	1.304	1.648
198	88.33	89.98	3.18	105.43	258.72	77.29	262.06	195.93	218.16	172.95	1.0	0.644	1.137	1.347	1.679
199	88.34	89.98	3.19	105.43	258.72	77.28	262.06	195.94	216.92	169.29	1.0	0.643	1.137	1.347	1.666
200	88.34	89.98	3.19	105.42	258.72	77.29	262.06	195.92	216.91	169.29	1.0	0.643	1.137	1.347	1.666
201	88.34	89.98	3.19	105.43	258.71	76.36	262.07	197.93	217.73	169.31	1.0	0.643	1.137	1.347	1.666
202	88.35	89.98	3.93	105.43	258.72	75.27	262.06	198.89	215.7	168.56	1.001	0.644	1.124	1.345	1.667
203	88.35	89.97	3.87	106.7	258.74	71.99	265.39	199.18	215.73	168.62	0.998	0.632	1.106	1.311	1.627
204	88.29	89.97	3.92	106.72	258.75	76.07	262.05	198.27	215.68	168.57	1.001	0.644	1.124	1.347	1.667
205	88.35	89.98	3.15	106.72	258.76	75.25	262.05	198.95	214.7	172.94	1.0	0.644	1.124	1.347	1.667
206	88.35	89.99	3.14	107.97	260.08	74.97	261.9	199.22	213.87	169.37	1.0	0.629	1.11	1.348	1.667
207	88.35	89.99	3.14	108.35	260.07	74.99	260.99	199.16	216.56	169.72	1.0	0.626	1.109	1.348	1.667
208	88.36	90.0	3.12	107.95	258.73	74.92	261.89	199.25	213.81	169.75	1.0	0.626	1.11	1.348	1.667
209	88.29	90.0	2.36	108.34	258.7	76.05	261.93	198.31	212.69	170.59	1.0	0.626	1.11	1.348	1.667
210	88.28	90.0	2.37	108.38	258.72	76.33	261.94	198.07	211.77	170.57	1.0	0.626	1.123	1.348	1.667
211	88.27	90.0	2.36	108.86	258.47	76.09	261.95	198.29	212.65	170.56	1.0	0.625	1.123	1.348	1.681
212	88.27	89.99	2.36	108.87	259.83	76.09	261.95	198.29	212.69	170.47	1.0	0.639	1.137	1.348	1.681
213	88.28	90.0	2.36	108.86	259.82	76.08	261.94	198.29	212.68	170.48	1.0	0.638	1.137	1.348	1.68
214	88.24	89.99	1.58	110.13	260.05	73.21	265.44	198.04	212.55	171.38	0.999	0.638	1.137	1.348	1.681
215	88.3	88.83	0.82	107.49	260.05	75.15	261.93	199.25	213.68	172.16	0.999	0.638	1.15	1.35	1.68
216	88.3	88.83	0.79	107.95	261.18	75.16	261.9	199.27	216.9	172.15	0.999	0.638	1.165	1.349	1.68
217	88.3	88.83	0.8	107.96	261.38	75.15	261.91	199.26	216.89	172.15	0.999	0.638	1.165	1.349	1.68
218	88.31	88.81	0.78	108.44	260.02	75.16	261.89	199.26	216.88	172.17	0.999	0.638	1.165	1.347	1.68
219	88.3	87.64	0.77	109.06	257.81	72.29	265.2	198.96	214.7	172.15	1.001	0.631	1.166	1.333	1.662
220	88.26	87.64	0.76	109.07	257.6	72.29	263.56	198.96	225.29	172.16	1.001	0.644	1.166	1.318	1.662
221	88.32	87.69	0.74	107.93	258.99	71.38	263.53	199.82	225.37	172.15	1.001	0.644	1.152	1.316	1.649
222	89.9	87.62	0.75	109.06	258.99	72.3	260.01	199.96	225.53	172.16	1.001	0.644	1.152	1.328	1.649
223	89.92	87.62	0.75	107.43	258.89	72.3	259.99	198.89	226.84	172.21	1.001	0.644	1.152	1.329	1.649
224	89.92	87.63	0.77	107.42	258.9	73.19	260.01	196.95	225.51	172.21	1.001	0.632	1.139	1.316	1.649
225	89.91	89.94	0.79	109.66	260.08	73.45	260.02	197.78	224.91	172.19	1.001	0.632	1.126	1.318	1.649
226	89.91	89.95	1.52	109.65	260.08	72.26	260.93	197.87	218.98	171.37	1.002	0.631	1.125	1.333	1.649
227	89.91	89.95	1.54	108.38	261.38	72.28	260.95	198.86	217.78	171.35	1.002	0.631	1.125	1.333	1.649
228	89.93	89.93	0.8	108.35	261.35	72.27	260.92	198.88	218.62	172.14	1.001	0.618	1.125	1.335	1.648
229	88.33	89.96	1.56	108.35	260.04	72.28	264.27	198.88	213.49	168.02	1.002	0.618	1.124	1.335	1.648
230	88.37	88.84	1.57	104.45	259.8	71.4	264.29	199.75	214.39	168.51	1.002	0.618	1.124	1.336	1.648
231	88.37	89.98	1.57	104.44	262.36	74.37	261.1	199.78	214.37	168.53	1.0	0.624	1.137	1.363	1.679
232	88.36	90.0	1.54	106.7	258.74	71.67	264.3	198.42	213.39	171.67	0.999	0.607	1.107	1.328	1.636
233	88.35	89.98	2.26	106.75	260.04	72.55	264.32	196.43	213.35	167.83	1.002	0.601	1.095	1.314	1.619
234	86.74	89.98	2.28	106.75	258.7	74.78	264.41	198.38	212.18	167.18	0.998	0.599	1.089	1.32	1.624
235	86.73	89.98	2.27	106.75	258.7	74.75	264.4	198.41	212.18	167.19	0.998	0.599	1.089	1.32	1.624
236	86.62	89.96	3.04	105.48	257.12	77.04	264.42	196.32	214.33	166.43	0.998	0.599	1.09	1.32	1.637
237	86.75	88.89	3.06	107.71	258.68	77.34	264.37	194.71	210.45	169.89	1.0	0.611	1.107	1.356	1.689
238	85.0	89.96	3.12	105.46	258.42	82.59	264.35	191.77	210.4	170.2	0.998	0.619	1.12	1.357	1.721
239	88.25	88.88	3.87	106.65	258.68	80.21	261.05	189.55	207.76	172.56	0.998	0.633	1.12	1.368	1.735
240	86.76	89.96	3.89	104.13	258.68	80.9	265.27	187.95	206.57	172.58	0.998	0.631	1.12	1.358	1.748
241	88.31	88.81	3.91	104.16	259.71	77.7	265.29	188.22	206.61	175.95	0.999	0.63	1.133	1.371	1.736
242	88.29	87.67	4.58	105.4	259.4	77.74	265.29	188.27	206.53	171.94	1.002	0.622	1.108	1.344	1.73
243	86.66	87.62	4.65	102.91	261.7	82.71	265.32	185.49	205.83	172.26	1.0	0.629	1.12	1.384	1.762
244	86.6	86.46	4.59	105.44	261.46	79.76	268.67	185.28	205.69	172.49	1.002	0.622	1.108	1.37	1.744
245	84.98	87.59	4.59	103.21	261.73	82.79	268.88	185.42	205.54	172.33	1.003	0.622	1.108	1.383	1.757
246	84.97	87.61	4.48	105.19	259.4	82.63	268.77	185.68	205.11	172.24	1.002	0.605	1.079	1.348	1.712
247	83.31	87.64	4.54	105.21	259.36	86.08	269.06	186.49	204.89	172.23	1.0	0.613	1.091	1.388	1.756
248	83.3	87.64	4.56	105.2	259.35	86.12	269.1	186.55	204.86	172.22	1.0	0.614	1.103	1.377	1.756
249	81.71	88.76	4.56	105.13	257.14	89.52	269.16	186.28	205.35	172.03	1.0	0.615	1.105	1.39	1.769
250	83.09	88.78	4.56	105.11	257.14	87.68	268.3	185.39	208.1	172.23	1.0	0.615	1.105	1.39	1.769
251	81.46	88.78	4.62	102.63	259.32	91.24	268.24	185.12	207.44	175.31	0.997	0.622	1.117	1.418	1.801
252	81.44	88.79	4.61	102.9	259.29	91.13	267.96	185.32	206.42	172.18	0.998	0.622	1.13	1.418	1.801
253	83.09	88.78	4.62	105.07	257.12	92.09	264.74	183.41	206.46	175.31	1.002	0.626	1.137	1.44	1.824
254	83.08	88.78	4.63	105.07	257.1	92.11	264.89	183.39	206.93	175.29	1.002	0.627	1.137	1.44	1.824
255	83.08	88.77	4.64	105.08	257.11	91.27	264.88	185.15	205.21	175.28	1.002	0.627	1.138	1.443	1.824
256	84.74	88.75	5.35	105.08	256.8	88.34	264.97	183.46	204.2	174.55	0.998	0.636	1.144	1.434	1.815
257	83.12	87.65	5.35	105.09	259.31	88.35	268.31	183.47	203.67	174.57	0.998	0.636	1.145	1.436	1.816
258	83.11	87.65	5.36	105.08	259.31	87.65	268.47	185.01	203.95	174.58	0.998	0.636	1.145	1.449	1.816
259	83.12	87.65	5.42	105.08	259.32	91.59	265.25	183.26	204.27	174.53	1.001	0.648	1.163	1.49	1.858
260	83.12	88.75	5.36	105.06	257.13	87.65	268.47	185.0	202.07	174.61	0.998	0.636	1.145	1.457	1.815
261	82.93	87.65	5.37	104.78	259.29	88.88	268.33	184.18	199.63	174.6	0.998	0.636	1.157	1.46	1.815
262	82.87	88.75	5.38	104.77	255.79	92.16	264.71	184.3	197.59	174.59	0.998	0.636	1.157	1.486	1.803
263	83.06	87.65	5.39	104.77	258.32	92.17	265.7	184.28	194.52	174.58	0.998	0.636	1.157	1.512	1.803
264	83.11	87.61	5.41	104.81	258.03	88.8	268.88	184.33	192.55	174.57	0.998	0.624	1.145	1.528	1.803
265	83.06	87.59	6.11	104.83	258.37	91.63	265.68	184.24	189.65	173.84	1.0	0.636	1.145	1.529	1.803
266	83.06	87.58	6.1	104.84	256.75	91.5	264.89	184.44	191.56	170.58	1.0	0.636	1.157	1.58	1.803
267	81.42	87.52	5.33	106.09	255.53	91.39	268.12	184.59	190.18	174.64	1.001	0.628	1.146	1.609	1.772
268	81.66	87.56	5.32	107.42	255.32	91.37	268.63	183.62	184.36	174.7	1.001	0.628	1.145	1.616	1.772
269	79.8	87.55	4.55	106.16	254.18	92.79	271.47	182.68	182.14	178.84	0.998	0.605	1.116	1.631	1.732
270	79.8	87.55	4.54	107.52	255.31	92.8	269.98	182.67	184.97	175.44	0.998	0.579	1.091	1.676	1.731
271	81.43	87.56	4.54	107.53	255.31	92.79	267.44	182.55	183.25	175.48	0.998	0.592	1.102	1.676	1.731
272	81.66	87.5	4.44	109.16	255.41	89.03	270.71	182.55	183.22	175.53	1.0	0.571	1.066	1.672	1.702
273	83.26	87.53	3.72	110.01	255.43	89.15	266.55	182.34	183.18	176.25	1.0	0.571	1.066	1.676	1.702
274	83.54	88.7	2.96	109.92	255.79	88.9	267.02	182.58	179.7	176.93	1.002	0.565	1.054	1.684	1.673
275	85.27	88.75	3.63	109.88	255.82	86.52	268.53	181.45	178.57	176.37	1.0	0.581	1.038	1.667	1.638
276	85.16	88.78	4.33	109.0	257.07	87.62	269.53	181.54	177.38	175.67	1.001	0.594	1.038	1.679	1.639
277	85.0	88.77	4.45	106.33	256.8	89.86	266.68	184.72	176.75	175.51	1.001	0.61	1.065	1.766	1.707
278	84.81	88.81	4.51	106.28	258.41	91.34	265.94	183.73	178.42	175.41	0.998	0.616	1.087	1.796	1.738
279	84.81	88.81	4.51	106.28	258.41	91.34	265.94	183.72	178.42	175.41	0.998	0.616	1.087	1.796	1.738
280	86.49	88.78	3.79	107.64	255.77	87.0	266.8	186.63	177.56	172.61	1.002	0.621	1.131	1.802	1.748
281	83.17	88.79	2.95	110.22	255.39	89.91	270.56	186.75	177.3	173.53	0.999	0.622	1.115	1.759	1.71
282	84.86	88.79	2.22	111.59	257.07	89.01	267.02	188.6	177.41	170.88	0.998	0.609	1.114	1.759	1.71
283	86.53	88.8	0.8	111.54	257.07	90.41	263.48	187.59	177.46	179.01	0.998	0.584	1.09	1.758	1.71
284	86.66	89.93	0.75	108.9	257.11	86.89	267.62	187.52	176.53	179.14	1.0	0.553	1.053	1.737	1.682
285	88.39	89.97	1.49	104.11	258.44	87.58	267.14	186.63	173.93	178.31	0.998	0.584	1.076	1.76	1.715
286	88.4	89.97	2.21	106.37	258.71	89.29	268.03	184.89	173.15	167.34	0.998	0.596	1.089	1.757	1.719
287	89.99	89.99	0.74	109.29	257.09	88.15	268.09	182.96	173.92	175.65	1.002	0.612	1.119	1.76	1.732
288	86.58	89.96	0.03	109.36	258.67	92.54	271.39	182.09	175.01	176.46	1.002	0.599	1.119	1.759	1.733
289	89.98	89.99	-0.0	107.98	258.69	89.08	267.12	183.04	177.85	176.45	0.997	0.558	1.063	1.747	1.726
290	89.97	89.97	-0.71	105.42	260.01	89.05	268.0	183.04	177.99	170.15	1.002	0.561	1.069	1.753	1.737
291	88.39	89.97	-1.5	109.24	261.39	89.03	265.9	184.0	177.93	174.45	1.0	0.579	1.092	1.778	1.773
292	88.35	88.87	-2.23	110.46	256.53	89.95	266.82	184.08	177.07	178.5	1.0	0.579	1.118	1.775	1.776
293	85.0	88.83	-1.51	109.22	256.22	87.6	263.35	184.14	177.95	177.82	1.0	0.553	1.093	1.77	1.781
294	86.62	88.84	-1.51	109.22	256.22	87.62	266.59	184.11	177.98	177.82	1.0	0.553	1.093	1.77	1.781
295	84.84	88.79	-1.54	103.11	259.71	87.57	263.0	186.04	177.93	171.46	0.998	0.546	1.09	1.786	1.802
296	84.84	88.79	-2.27	103.11	259.75	84.8	267.52	185.21	177.06	168.89	0.998	0.533	1.091	1.786	1.803
297	84.85	88.77	-3.83	106.97	258.32	84.33	267.33	187.01	177.1	173.29	0.999	0.533	1.117	1.784	1.806
298	84.82	88.76	-4.51	107.02	258.29	84.3	267.38	186.98	177.06	177.26	0.998	0.523	1.125	1.743	1.765
299	84.83	88.78	-4.51	107.0	258.28	84.3	266.48	186.98	178.87	177.26	0.998	0.511	1.125	1.743	1.765
300	84.81	88.78	-4.52	107.01	258.27	84.32	266.49	186.82	178.86	177.65	0.998	0.51	1.125	1.743	1.765
301	84.84	88.77	-4.46	108.1	258.26	85.23	266.52	185.1	178.87	177.6	1.001	0.505	1.114	1.713	1.735
302	84.85	88.8	-4.46	107.02	258.28	85.26	266.53	185.08	178.88	177.58	1.001	0.505	1.114	1.713	1.735
303	86.51	88.79	-4.51	107.02	258.27	90.34	266.49	181.29	178.87	177.6	0.998	0.523	1.137	1.743	1.765
304	84.84	88.78	-4.5	107.04	258.3	87.11	267.38	181.2	177.99	177.59	0.998	0.523	1.125	1.743	1.765
305	84.8	88.83	-3.79	107.01	259.7	87.08	267.33	181.19	178.0	173.8	1.002	0.526	1.105	1.752	1.774
306	83.16	88.78	-3.06	106.86	261.13	87.98	263.95	179.32	177.99	169.91	1.002	0.526	1.092	1.752	1.774
307	84.83	88.79	-2.95	105.61	261.14	88.64	267.59	177.33	177.98	169.64	0.999	0.506	1.05	1.715	1.732
308	84.83	88.78	-2.95	105.24	259.79	88.65	267.56	177.29	178.01	169.7	0.999	0.506	1.037	1.715	1.732
309	84.83	89.92	-2.22	106.61	261.14	89.42	267.56	175.64	178.0	165.94	0.998	0.506	1.024	1.715	1.732
310	83.16	89.92	-2.23	105.34	260.0	89.31	264.31	175.73	178.0	166.81	1.001	0.515	1.039	1.754	1.771
311	84.81	89.92	-1.52	105.33	259.79	89.41	267.51	175.61	178.01	164.26	1.0	0.515	1.027	1.754	1.771
312	84.79	89.93	-1.51	104.04	260.02	89.4	267.49	175.59	178.02	166.81	1.0	0.515	1.026	1.754	1.771
313	84.67	89.93	-1.5	104.01	260.04	89.43	266.41	175.59	178.92	167.48	1.0	0.515	1.014	1.754	1.771
314	84.67	89.94	-1.5	104.03	260.02	89.44	266.42	175.59	178.92	167.5	1.0	0.515	1.014	1.754	1.771
315	84.67	89.94	-1.52	104.03	258.75	92.86	262.97	175.61	178.92	170.12	0.997	0.52	1.024	1.785	1.802
316	84.69	89.95	-0.81	104.03	258.48	92.88	262.99	175.58	178.91	166.91	1.003	0.535	1.055	1.795	1.812
317	84.7	89.94	-0.8	104.03	258.46	89.47	266.45	175.59	178.9	166.92	1.0	0.526	1.039	1.754	1.771
318	86.51	89.94	-0.81	104.02	258.47	92.3	266.42	176.38	178.92	166.93	1.0	0.526	1.051	1.754	1.771
319	86.5	89.94	-0.81	104.02	258.46	92.29	266.41	176.36	178.91	166.94	1.0	0.526	1.052	1.754	1.771
320	84.85	89.94	-0.82	104.02	258.44	92.29	263.03	176.37	178.91	166.96	1.0	0.514	1.04	1.754	1.771
321	84.85	89.93	-1.51	104.02	258.43	92.28	263.03	176.37	178.92	169.6	1.0	0.514	1.053	1.754	1.771
322	84.84	89.93	-1.53	104.03	258.42	92.21	263.01	176.45	178.91	169.59	0.998	0.52	1.064	1.785	1.802
323	86.51	88.83	-1.51	101.53	259.72	92.29	266.44	176.37	178.9	168.97	1.0	0.514	1.053	1.754	1.771
324	86.52	88.84	-1.52	101.54	259.73	92.29	266.45	176.36	178.9	168.94	1.0	0.515	1.053	1.754	1.771
325	86.51	88.84	-1.52	101.53	259.74	92.29	266.44	176.37	178.91	168.97	1.0	0.514	1.053	1.754	1.771
326	86.51	88.83	-1.52	101.83	259.74	92.28	266.44	176.38	178.91	166.14	1.0	0.514	1.053	1.754	1.771
327	86.51	88.83	-1.52	101.53	259.74	92.28	266.44	176.38	178.91	166.13	1.0	0.514	1.053	1.754	1.771
328	84.85	88.82	-1.53	101.83	259.73	92.19	263.05	176.5	178.9	166.15	1.001	0.514	1.053	1.754	1.771
329	84.86	88.82	-1.51	101.83	259.73	88.97	266.46	176.49	178.91	168.96	0.998	0.506	1.037	1.715	1.732
330	84.69	88.83	-1.5	101.85	259.74	89.43	266.46	175.65	178.9	168.97	0.998	0.506	1.037	1.715	1.732
331	82.96	88.79	-1.52	103.01	259.97	88.51	263.02	177.46	178.89	166.14	1.001	0.514	1.04	1.754	1.771
332	83.16	88.8	-1.52	103.02	260.0	88.51	264.29	177.46	178.0	166.15	1.001	0.514	1.04	1.754	1.771
333	84.82	88.8	-1.51	103.03	259.99	92.01	264.31	177.38	177.99	166.15	1.001	0.514	1.04	1.754	1.771
334	84.83	88.8	-1.49	102.7	260.01	87.71	267.59	179.23	177.98	165.35	0.998	0.506	1.024	1.715	1.732
335	84.83	88.81	-1.49	102.7	260.01	87.71	267.57	179.21	177.99	165.35	0.998	0.506	1.024	1.715	1.732
336	84.82	88.81	-2.2	102.81	260.02	87.69	267.56	179.24	177.99	169.04	0.999	0.507	1.024	1.715	1.735
337	86.5	89.93	-1.49	105.32	260.01	91.13	267.57	179.28	178.0	165.35	0.998	0.506	1.024	1.715	1.735
338	84.82	89.93	-2.19	105.32	260.0	87.69	267.56	179.23	178.01	169.01	0.999	0.507	1.024	1.715	1.735
339	84.83	89.94	-2.19	105.32	260.0	87.69	267.57	179.26	178.0	169.02	0.998	0.506	1.024	1.715	1.735
340	83.17	89.94	-1.53	105.32	260.0	87.08	263.95	181.21	178.0	168.39	1.0	0.526	1.04	1.752	1.777
341	84.85	89.94	-1.52	106.59	260.0	87.18	267.39	181.13	178.0	168.39	0.998	0.518	1.037	1.713	1.738
342	84.87	89.94	-1.52	106.59	261.1	87.19	267.4	181.14	178.0	168.41	0.998	0.518	1.037	1.713	1.738
343	86.53	89.94	-1.52	106.59	258.43	90.49	267.4	181.11	178.0	168.41	0.998	0.518	1.049	1.713	1.738
344	86.53	89.94	-1.52	106.59	258.43	90.49	267.42	181.1	178.0	168.42	0.998	0.518	1.049	1.713	1.738
345	86.53	89.95	-1.51	105.32	258.43	89.53	267.39	183.0	178.01	171.44	0.998	0.518	1.049	1.713	1.738
346	86.53	89.95	-1.5	105.32	258.42	89.53	267.4	183.01	178.0	171.45	0.998	0.518	1.049	1.713	1.738
347	86.53	89.96	-1.48	105.33	259.98	89.32	267.59	183.01	178.01	168.43	0.998	0.506	1.05	1.715	1.735
348	86.53	89.95	-1.47	105.3	259.98	90.22	267.59	181.24	178.0	171.51	0.998	0.506	1.038	1.715	1.735
349	86.53	89.95	-1.47	104.03	260.0	90.25	267.59	181.14	178.0	171.55	0.998	0.506	1.037	1.715	1.732
350	84.86	89.95	-1.47	104.03	259.98	86.77	267.61	181.2	178.0	171.54	0.998	0.507	1.037	1.715	1.732
351	86.53	89.95	-1.46	104.35	259.98	90.26	267.61	181.13	177.99	171.54	0.998	0.518	1.037	1.715	1.732
352	86.5	89.96	-1.48	104.34	259.98	90.18	267.54	181.19	178.02	174.72	1.001	0.527	1.053	1.754	1.774
353	84.85	89.96	-1.46	104.33	259.77	86.77	267.58	181.18	177.99	174.69	0.998	0.519	1.037	1.715	1.732
354	84.84	89.96	-1.48	104.34	259.77	90.17	264.34	181.18	177.99	174.71	1.001	0.527	1.052	1.754	1.771
355	86.53	89.96	-1.46	104.33	259.78	90.27	267.59	181.1	177.99	174.66	0.998	0.519	1.037	1.715	1.732
356	84.85	88.86	-1.47	101.83	260.0	90.21	264.35	181.13	177.98	174.69	1.001	0.527	1.053	1.754	1.771
357	84.85	89.96	-1.47	102.76	259.78	90.2	264.35	181.15	177.98	174.71	1.001	0.527	1.053	1.754	1.774
358	84.86	89.97	-0.78	102.75	258.47	90.2	264.34	181.15	177.99	170.98	1.001	0.527	1.053	1.754	1.771
359	86.52	89.97	-0.78	102.75	258.47	90.23	267.53	181.14	178.02	171.46	1.0	0.527	1.054	1.754	1.774
360	86.42	89.97	-0.79	102.74	258.46	91.14	266.44	179.28	178.92	171.47	1.0	0.527	1.054	1.754	1.774
361	84.71	89.97	-0.79	103.05	258.47	86.72	266.44	181.24	178.92	171.89	1.0	0.527	1.054	1.754	1.772
362	86.41	89.97	-0.79	103.06	258.48	90.2	266.43	181.16	178.93	172.37	1.0	0.527	1.055	1.754	1.771
363	86.43	89.97	-0.79	103.07	258.72	90.21	266.43	181.16	178.94	172.37	1.0	0.527	1.067	1.754	1.772
364	86.41	88.87	-0.78	100.6	258.45	90.19	266.44	181.16	178.93	172.71	1.0	0.527	1.067	1.754	1.771
365	86.53	89.97	-0.79	103.06	258.72	89.51	266.44	182.05	178.93	172.72	1.0	0.527	1.067	1.754	1.771
366	86.46	89.97	-0.77	103.04	258.45	90.29	266.48	181.09	178.93	172.75	0.998	0.519	1.051	1.715	1.732
367	86.55	89.98	-0.77	103.04	258.72	90.46	266.48	180.22	178.93	175.34	0.998	0.519	1.052	1.715	1.732
368	86.55	89.99	-0.77	103.04	258.72	90.51	266.48	180.12	178.92	175.34	0.998	0.519	1.051	1.715	1.732
369	86.55	89.98	-0.77	103.03	258.71	90.5	266.47	180.13	178.93	175.35	0.998	0.519	1.05	1.715	1.732
370	84.87	89.98	-0.78	103.04	258.44	89.52	263.05	182.05	178.92	175.38	1.0	0.539	1.066	1.754	1.771
371	84.87	89.98	-0.78	103.04	258.7	90.42	263.04	180.2	178.93	175.62	1.0	0.539	1.066	1.754	1.771
372	86.54	89.97	-0.77	103.04	258.72	90.51	266.46	180.11	178.93	175.62	0.998	0.531	1.049	1.715	1.732
373	86.55	89.97	-0.77	103.04	258.73	90.54	266.45	180.09	178.92	175.62	0.998	0.531	1.05	1.715	1.732
374	86.55	89.96	-0.77	103.02	258.71	90.54	266.46	180.08	178.92	175.59	0.998	0.531	1.049	1.715	1.732
375	86.56	89.96	-0.77	103.02	258.71	90.55	266.46	180.08	178.93	175.59	0.998	0.519	1.037	1.715	1.732
376	88.23	89.96	-0.77	103.01	258.7	93.86	266.46	180.03	178.94	175.6	0.998	0.519	1.037	1.715	1.732
377	88.24	89.96	-0.77	103.01	258.69	93.88	266.47	180.01	178.94	175.6	0.998	0.519	1.037	1.715	1.732
378	88.24	89.96	-0.77	103.01	258.68	93.89	266.46	180.0	178.94	175.6	0.998	0.519	1.037	1.715	1.732
379	88.24	89.96	-0.77	103.02	258.69	94.81	266.45	178.15	178.95	175.59	0.998	0.518	1.037	1.715	1.732
380	86.56	89.96	-0.77	103.03	258.7	91.47	266.44	178.23	178.95	175.59	0.998	0.519	1.038	1.715	1.732
381	88.24	89.96	-0.77	103.03	258.7	94.83	266.45	178.12	178.95	175.6	0.998	0.519	1.038	1.715	1.732
382	86.57	89.97	-0.77	103.03	258.7	91.49	266.44	178.21	178.96	175.6	0.998	0.519	1.038	1.715	1.732
383	86.56	89.96	-0.77	103.02	258.7	90.56	266.43	180.06	178.96	175.6	0.998	0.531	1.05	1.715	1.732
384	86.56	89.97	-0.78	103.03	258.7	93.8	263.01	180.09	178.97	175.61	1.0	0.539	1.066	1.754	1.771
385	86.53	89.97	-0.78	103.03	258.7	90.46	266.4	180.16	178.98	175.61	1.0	0.539	1.067	1.754	1.771
386	86.53	89.97	-0.78	103.04	258.7	90.45	266.4	180.17	178.96	178.09	1.0	0.539	1.066	1.754	1.771
387	84.87	89.97	-0.78	104.31	258.71	90.42	263.01	180.21	178.96	177.97	1.0	0.539	1.066	1.754	1.771
388	84.87	89.98	-0.78	103.04	258.71	89.51	263.01	182.06	178.96	177.99	1.0	0.539	1.066	1.754	1.771
389	86.55	89.98	-0.78	104.31	258.71	92.81	263.02	182.02	178.95	177.97	1.0	0.539	1.066	1.754	1.771
390	86.54	89.97	-0.78	104.3	259.95	89.47	266.41	182.19	178.97	177.99	1.0	0.539	1.066	1.754	1.771
391	86.53	89.96	-0.78	104.31	259.71	93.64	262.99	180.34	178.93	178.04	0.997	0.545	1.077	1.786	1.805
392	86.55	89.96	-0.78	104.31	259.71	93.66	263.01	180.32	178.92	178.04	0.997	0.545	1.077	1.786	1.805
393	86.55	89.98	-0.78	104.32	259.72	92.75	263.0	182.18	178.93	180.56	0.997	0.545	1.077	1.786	1.805
394	86.55	89.99	-0.77	104.33	258.43	92.74	263.0	182.19	178.93	180.6	0.997	0.545	1.076	1.786	1.805
395	86.56	90.0	-0.79	104.32	258.42	93.64	263.37	180.35	178.95	178.23	0.998	0.533	1.064	1.788	1.802
396	86.57	90.0	-0.77	104.32	258.42	90.21	266.63	180.32	178.94	178.22	1.0	0.527	1.053	1.757	1.771
397	88.29	90.0	-0.78	103.04	258.43	92.81	266.62	181.17	178.93	178.12	1.0	0.526	1.053	1.757	1.771
398	88.3	89.99	-0.78	102.77	258.41	92.79	266.61	181.19	178.93	178.1	1.0	0.526	1.053	1.757	1.771
399	86.7	90.0	-1.46	105.72	257.11	89.54	265.74	180.2	179.84	181.33	0.998	0.518	1.049	1.72	1.729
400	86.77	90.0	-2.21	106.72	258.37	87.62	265.89	182.04	178.91	179.29	0.999	0.492	1.037	1.726	1.723
401	86.84	89.98	-1.5	107.96	258.37	87.77	265.9	181.09	178.85	178.57	0.998	0.505	1.037	1.726	1.723
402	88.33	89.98	-1.5	107.95	257.05	87.63	268.9	181.05	177.95	178.44	0.998	0.518	1.05	1.729	1.721
403	88.34	89.98	-1.46	105.73	258.43	86.71	268.94	181.97	176.9	181.4	0.998	0.519	1.05	1.732	1.718
404	88.31	89.97	-0.03	104.09	258.46	89.94	266.64	182.01	174.1	176.98	1.0	0.54	1.066	1.771	1.757
405	88.26	89.97	-0.73	104.06	258.49	89.93	265.68	182.02	174.93	180.73	1.0	0.54	1.065	1.774	1.755
406	86.57	89.95	-0.02	102.77	258.5	86.44	266.6	182.04	173.05	180.06	1.0	0.54	1.053	1.774	1.753
407	88.27	89.97	-0.01	102.74	258.72	89.03	265.51	182.94	173.95	180.11	0.998	0.532	1.038	1.735	1.713
408	88.29	89.95	0.01	102.76	257.43	89.04	265.53	182.94	173.94	183.13	0.998	0.544	1.049	1.735	1.713
409	89.99	89.95	0.02	102.79	258.67	92.43	266.67	182.97	172.24	179.94	0.998	0.532	1.037	1.738	1.711
410	88.28	89.98	0.01	105.39	257.4	85.72	268.91	182.08	173.03	179.96	1.0	0.551	1.039	1.708	1.681
411	88.32	89.99	0.01	107.97	257.08	87.98	265.68	183.04	173.0	179.92	0.998	0.57	1.063	1.741	1.709
412	88.37	89.97	0.0	108.38	257.08	86.05	264.93	184.91	173.93	176.74	0.998	0.57	1.062	1.748	1.705
413	89.96	89.96	0.03	104.11	258.71	84.21	266.97	186.77	174.04	176.62	1.0	0.539	1.04	1.725	1.671
414	88.34	89.96	0.73	104.06	258.71	84.29	262.74	186.68	175.03	179.22	0.998	0.557	1.05	1.755	1.701
415	88.34	89.97	0.73	102.76	258.41	84.17	261.77	185.85	175.97	179.32	0.998	0.545	1.05	1.759	1.699
416	89.97	89.94	0.74	102.82	257.08	84.15	264.08	185.93	176.94	176.16	1.001	0.54	1.04	1.733	1.668
417	88.24	89.94	0.78	106.72	257.07	87.62	263.21	186.84	177.94	179.19	0.998	0.557	1.062	1.762	1.698
418	88.27	88.83	1.48	108.03	259.6	87.42	263.22	185.88	177.94	178.46	0.999	0.595	1.088	1.763	1.697
419	86.58	88.77	2.22	110.71	256.03	89.63	267.55	181.93	175.8	177.79	0.998	0.596	1.089	1.778	1.709
420	86.57	88.81	3.66	107.79	256.05	89.6	266.87	180.67	176.64	176.32	0.999	0.609	1.09	1.779	1.709
421	89.97	88.83	3.74	106.3	258.68	86.32	264.24	179.7	174.81	176.23	1.002	0.619	1.092	1.822	1.747
422	88.24	88.82	3.75	105.31	257.14	89.85	264.34	179.57	173.8	176.24	1.002	0.606	1.08	1.822	1.758
423	86.77	89.91	2.97	102.86	258.42	91.77	265.17	179.67	172.04	177.06	0.999	0.596	1.063	1.774	1.717
424	86.76	89.91	2.22	104.14	257.1	87.53	268.24	180.77	171.09	177.82	1.001	0.578	1.053	1.748	1.674
425	86.63	89.91	2.17	105.54	257.09	86.5	266.58	181.91	172.75	177.85	1.001	0.577	1.065	1.717	1.685
426	86.76	89.89	1.49	107.73	258.4	88.75	263.3	182.71	173.45	178.51	1.001	0.565	1.054	1.732	1.684
427	86.6	89.91	1.5	109.32	257.06	85.72	266.58	182.51	172.76	178.42	1.001	0.577	1.066	1.716	1.684
428	84.83	89.89	1.54	108.15	255.76	89.34	266.69	182.61	171.79	175.21	0.998	0.584	1.089	1.745	1.713
429	83.15	89.93	1.54	109.31	255.38	89.51	270.09	182.33	172.53	178.37	0.998	0.597	1.102	1.737	1.713
430	83.16	89.94	2.24	109.28	255.73	90.24	270.18	180.75	173.18	174.53	0.998	0.61	1.114	1.745	1.713
431	84.8	89.94	2.26	109.3	255.68	89.26	266.3	181.29	175.75	174.48	1.001	0.62	1.132	1.756	1.752
432	83.16	89.93	2.96	108.08	254.36	89.1	270.56	181.38	175.98	173.73	0.999	0.609	1.103	1.701	1.713
433	84.8	89.92	3.0	106.82	255.67	89.14	267.05	182.49	177.37	173.66	1.001	0.632	1.132	1.739	1.753
434	84.82	89.92	3.07	108.01	254.39	89.62	266.92	182.37	177.17	173.55	0.999	0.628	1.144	1.769	1.784
435	84.84	89.92	3.81	106.72	254.38	89.6	266.9	182.35	178.13	169.59	1.0	0.627	1.131	1.766	1.784
436	86.51	89.92	3.81	105.44	255.72	89.6	263.57	182.35	178.08	172.82	1.0	0.627	1.131	1.742	1.784
437	86.51	89.91	3.81	105.44	255.76	89.59	264.46	182.35	175.84	172.85	1.0	0.627	1.131	1.738	1.783
438	86.41	89.91	3.81	105.45	255.78	89.58	264.49	182.36	175.79	176.1	1.0	0.627	1.119	1.735	1.783
439	84.86	89.91	4.46	104.16	255.76	88.33	268.82	183.1	174.7	175.49	0.998	0.616	1.101	1.696	1.743
440	84.84	89.92	4.47	104.13	255.75	88.34	268.87	183.09	174.48	175.49	0.998	0.628	1.113	1.693	1.743
441	84.84	89.92	4.47	104.13	255.75	88.36	268.87	183.08	174.48	175.48	0.998	0.628	1.113	1.693	1.743
442	86.5	89.92	4.47	104.12	257.06	85.24	269.77	182.95	173.58	175.5	0.998	0.616	1.101	1.692	1.743
443	86.5	88.78	3.84	104.12	258.39	88.86	265.43	182.96	177.65	176.14	1.0	0.615	1.119	1.721	1.782
444	86.5	89.89	5.18	102.59	255.8	85.1	269.8	183.1	176.64	174.84	0.999	0.616	1.101	1.667	1.744
445	86.5	89.89	4.49	102.59	257.12	85.29	269.59	183.2	177.77	175.52	0.998	0.604	1.101	1.655	1.742
446	86.52	88.79	4.49	102.58	259.62	85.26	269.62	183.22	177.67	175.52	0.998	0.604	1.088	1.629	1.742
447	86.51	88.79	4.55	102.58	259.61	88.67	266.33	183.15	178.75	175.47	1.001	0.614	1.105	1.638	1.77
448	84.86	88.79	4.55	102.58	259.62	88.68	269.64	183.24	178.49	175.48	1.001	0.614	1.105	1.634	1.77
449	84.86	88.79	4.55	102.58	259.62	88.67	270.52	183.16	176.26	175.45	1.001	0.627	1.117	1.628	1.77
450	86.52	88.8	4.55	102.85	259.62	88.66	267.24	183.26	176.3	175.48	1.001	0.627	1.117	1.612	1.77
451	84.82	88.8	5.2	102.57	259.6	88.21	269.82	183.39	179.65	174.81	0.999	0.629	1.1	1.569	1.73
452	84.82	89.9	5.21	102.85	257.1	88.19	269.83	183.41	180.93	174.8	0.999	0.629	1.1	1.569	1.731
453	84.83	89.9	5.28	102.59	257.1	88.31	269.88	183.3	182.25	174.71	1.002	0.639	1.117	1.591	1.771
454	86.5	88.8	5.22	105.05	257.11	88.14	266.29	183.47	183.83	174.78	0.999	0.629	1.1	1.553	1.73
455	84.71	88.8	5.15	105.05	257.13	89.36	269.76	182.51	186.58	174.91	1.001	0.622	1.089	1.525	1.7
456	84.82	88.78	5.17	104.15	259.58	84.01	271.34	185.23	191.83	174.9	1.002	0.622	1.077	1.497	1.687
457	84.83	88.79	5.23	104.15	259.58	87.23	267.92	185.24	191.81	174.83	0.999	0.629	1.088	1.525	1.717
458	86.51	88.77	5.18	104.15	258.39	83.97	267.76	185.28	192.19	174.84	1.002	0.622	1.077	1.499	1.687
459	84.81	87.61	5.25	106.71	259.64	87.38	266.99	186.09	194.26	174.78	0.999	0.629	1.088	1.527	1.718
460	83.14	87.6	5.25	106.4	259.66	87.24	270.51	186.3	194.38	174.81	0.999	0.63	1.087	1.527	1.717
461	84.66	88.7	5.2	106.4	255.83	85.05	270.42	185.45	194.25	178.13	1.001	0.623	1.077	1.487	1.687
462	84.82	88.7	5.21	106.39	255.82	83.98	270.42	186.32	194.42	178.16	1.001	0.623	1.077	1.487	1.687
463	86.49	87.55	5.2	108.96	257.11	84.11	267.81	186.13	192.29	178.15	1.001	0.623	1.077	1.475	1.687
464	84.87	87.54	5.95	106.89	259.31	87.12	267.81	185.23	192.27	174.15	1.001	0.629	1.088	1.489	1.704
465	84.84	86.37	5.88	109.23	258.05	84.22	271.24	183.73	192.43	174.23	0.998	0.619	1.071	1.452	1.666
466	86.49	86.39	5.93	106.87	260.59	84.19	267.8	183.79	192.9	174.18	1.0	0.628	1.086	1.449	1.691
467	86.5	86.35	5.86	109.23	258.1	80.17	271.14	185.63	192.89	174.25	1.002	0.621	1.075	1.422	1.661
468	86.53	86.35	5.24	106.5	261.97	83.38	267.43	185.81	193.04	174.87	0.999	0.616	1.074	1.439	1.678
469	86.53	85.2	5.27	109.01	262.16	83.33	266.72	185.58	195.65	177.9	0.999	0.628	1.074	1.436	1.678
470	86.53	85.19	5.27	109.01	262.17	83.34	266.72	185.56	195.66	177.9	0.999	0.628	1.074	1.436	1.678
471	86.53	85.19	5.27	109.01	262.17	83.33	266.72	185.57	195.65	177.89	0.999	0.628	1.074	1.436	1.678
472	88.18	85.28	6.02	105.45	264.57	83.3	263.09	185.59	195.66	174.08	0.998	0.635	1.085	1.45	1.695
473	88.19	85.26	6.02	108.02	262.05	83.29	263.05	185.62	197.26	174.06	0.998	0.635	1.085	1.463	1.695
474	88.18	85.26	5.39	105.09	264.34	83.32	263.16	186.94	195.89	174.68	0.999	0.633	1.103	1.489	1.734
475	88.19	85.26	6.04	104.83	264.33	80.12	266.52	186.72	195.91	174.01	1.002	0.639	1.092	1.458	1.692
476	88.19	85.29	6.12	105.08	264.29	80.11	266.52	186.73	195.91	173.94	1.0	0.647	1.116	1.473	1.709
477	88.19	86.39	6.12	102.6	264.29	79.95	266.52	186.96	195.92	173.94	1.0	0.647	1.116	1.474	1.709
478	88.21	86.44	6.13	105.1	261.67	79.94	266.62	186.96	196.05	173.98	1.0	0.648	1.117	1.473	1.709
479	86.56	86.43	6.14	105.1	261.67	83.15	266.53	186.91	195.89	174.0	1.0	0.648	1.117	1.46	1.709
480	88.2	87.58	6.22	102.93	260.6	84.32	263.16	184.81	197.83	174.0	0.998	0.657	1.143	1.475	1.739
481	84.7	87.64	6.14	105.11	257.96	86.44	265.65	186.19	198.75	174.11	1.0	0.648	1.13	1.447	1.695
482	84.7	87.63	5.43	105.03	258.41	84.6	266.68	190.22	196.36	178.11	0.999	0.648	1.13	1.446	1.695
483	84.7	87.64	5.43	105.03	258.4	84.6	266.68	190.21	196.36	178.11	0.999	0.648	1.13	1.446	1.695
484	84.84	87.58	5.44	106.37	258.42	84.82	266.38	189.96	197.87	178.08	0.999	0.648	1.129	1.447	1.695
485	83.16	88.69	5.37	106.4	255.83	84.66	269.59	190.19	199.57	178.11	1.001	0.641	1.105	1.419	1.665
486	84.8	88.71	5.43	104.2	258.4	84.44	266.27	190.44	199.7	177.81	0.999	0.648	1.116	1.444	1.682
487	84.67	87.6	5.42	106.73	258.38	83.5	265.65	192.48	201.0	177.96	0.999	0.648	1.115	1.444	1.682
488	84.68	87.65	5.41	106.41	259.55	83.48	265.51	192.5	200.39	174.7	0.998	0.648	1.102	1.454	1.682
489	84.68	88.74	5.4	106.45	257.39	83.49	265.63	192.47	202.24	174.71	0.998	0.648	1.102	1.464	1.682
490	84.67	88.76	5.4	106.43	257.39	83.73	265.65	192.21	202.26	174.66	0.998	0.648	1.114	1.452	1.682
491	84.69	87.62	5.33	106.8	259.63	83.23	265.51	192.66	202.98	174.65	1.001	0.64	1.091	1.393	1.638
492	84.68	87.63	5.33	106.8	259.64	83.26	265.52	192.62	203.49	174.61	1.001	0.64	1.091	1.393	1.637
493	84.69	87.6	5.39	106.84	259.37	84.14	265.66	190.65	203.86	174.52	0.999	0.647	1.102	1.407	1.654
494	84.76	87.6	5.33	106.84	259.37	83.83	265.77	190.88	204.92	174.6	1.001	0.639	1.091	1.377	1.624
495	86.47	87.62	5.24	106.8	259.36	80.43	265.58	190.89	205.04	174.67	0.999	0.629	1.074	1.331	1.587
496	86.47	87.62	5.24	106.8	259.36	80.43	265.58	190.88	205.02	174.66	0.999	0.629	1.074	1.331	1.587
497	86.46	86.48	5.25	109.06	259.37	80.46	265.6	190.85	205.02	174.65	0.999	0.629	1.074	1.343	1.586
498	86.45	86.47	5.33	106.78	261.95	81.43	266.42	188.77	201.79	174.58	1.001	0.639	1.09	1.364	1.611
499	88.15	86.46	5.33	106.78	261.66	80.49	263.0	191.9	202.25	174.53	1.001	0.639	1.09	1.351	1.611
500	88.16	86.43	5.32	106.73	261.73	78.05	266.37	189.84	202.17	174.56	1.001	0.626	1.078	1.338	1.585
501	88.24	86.42	5.32	106.38	261.76	77.31	266.47	190.49	202.56	174.58	1.001	0.627	1.078	1.341	1.585
502	88.25	85.3	5.38	105.08	264.34	80.23	262.97	190.72	202.73	174.55	0.998	0.634	1.089	1.354	1.602
503	88.24	86.41	5.46	102.81	264.05	77.28	266.47	190.55	202.62	174.49	1.001	0.645	1.107	1.376	1.64
504	88.24	86.41	5.45	102.52	264.05	80.22	263.01	190.8	202.73	174.51	1.001	0.631	1.093	1.376	1.64
505	88.25	86.42	5.45	102.5	265.61	80.23	263.01	190.77	202.7	174.54	1.001	0.632	1.094	1.376	1.64
506	88.25	86.42	5.45	102.5	265.62	80.23	263.98	190.76	199.69	174.53	1.001	0.632	1.093	1.374	1.64
507	88.24	86.42	5.45	102.51	265.35	80.24	263.99	190.76	199.66	174.53	1.001	0.632	1.093	1.374	1.64
508	88.23	86.43	5.45	102.5	265.62	80.25	265.01	189.66	196.52	174.53	1.001	0.632	1.081	1.373	1.64
509	88.25	86.43	5.45	102.49	265.62	80.24	265.0	189.66	196.52	174.54	1.001	0.633	1.081	1.373	1.64
510	88.24	86.46	5.46	104.99	263.09	80.25	265.03	189.6	196.44	174.54	1.001	0.632	1.081	1.373	1.64
511	88.27	86.48	4.71	104.99	262.06	80.13	265.06	191.09	196.86	175.31	1.0	0.62	1.081	1.373	1.64
512	88.33	86.49	4.7	104.99	262.06	78.99	265.06	192.01	196.86	175.32	1.0	0.62	1.094	1.373	1.639
513	88.32	86.48	4.7	104.99	262.08	79.01	266.02	192.0	194.06	175.33	1.0	0.632	1.094	1.373	1.639
514	88.31	86.48	4.7	104.98	262.06	79.03	266.03	190.93	194.06	175.32	1.0	0.634	1.095	1.36	1.639
515	88.3	87.63	4.69	104.98	259.48	79.27	266.05	190.62	194.04	175.34	1.0	0.634	1.094	1.36	1.639
516	88.29	87.63	4.69	104.99	261.05	79.05	266.07	190.93	193.61	175.34	1.0	0.634	1.094	1.363	1.639
517	88.29	87.62	4.69	104.99	260.79	79.28	266.08	191.69	193.56	175.34	1.0	0.634	1.093	1.375	1.639
518	88.29	87.63	4.69	104.98	260.77	80.22	266.07	189.65	193.58	175.35	1.0	0.634	1.093	1.375	1.639
519	88.29	87.63	4.69	104.98	261.04	80.22	266.07	189.65	193.58	175.36	1.0	0.634	1.093	1.375	1.639
520	88.24	87.64	4.68	104.97	261.03	80.22	265.13	189.65	194.53	175.35	0.999	0.634	1.093	1.376	1.64
521	88.24	87.64	4.68	104.97	261.03	80.22	265.12	189.65	194.56	175.35	1.0	0.634	1.093	1.376	1.639
522	88.24	87.64	4.69	104.97	261.01	80.21	265.12	189.67	194.6	175.34	1.0	0.621	1.081	1.375	1.639
523	88.24	87.66	4.7	102.78	263.16	77.05	268.23	190.8	196.88	175.3	1.0	0.62	1.081	1.363	1.626
524	88.23	88.76	4.7	102.78	259.46	77.05	268.22	190.86	196.94	175.28	1.0	0.62	1.081	1.363	1.626
525	88.24	88.76	4.71	102.78	259.45	77.05	268.22	190.82	196.94	175.3	1.0	0.62	1.081	1.363	1.626
526	88.23	87.6	4.71	102.78	262.09	77.05	268.21	190.87	196.97	175.28	1.0	0.62	1.081	1.363	1.626
527	88.23	87.6	4.71	102.77	262.08	77.05	267.26	190.83	200.09	175.28	1.0	0.62	1.081	1.362	1.626
528	88.24	87.6	4.78	102.77	262.09	80.39	264.09	190.81	200.09	175.21	0.998	0.628	1.093	1.39	1.657
529	88.23	87.6	4.71	102.77	262.1	77.06	267.27	189.72	200.08	175.28	1.0	0.62	1.081	1.363	1.626
530	88.28	87.6	4.7	102.78	262.1	76.11	267.26	190.66	200.11	175.3	1.0	0.62	1.081	1.363	1.626
531	88.23	87.6	4.7	102.78	262.1	76.1	266.51	190.68	201.05	175.3	1.0	0.62	1.081	1.362	1.626
532	88.23	87.6	4.7	102.78	262.11	75.17	267.48	192.71	197.85	175.3	1.0	0.62	1.081	1.363	1.626
533	88.23	87.6	4.76	102.8	261.8	79.26	264.14	190.69	197.85	175.24	0.998	0.628	1.093	1.39	1.657
534	88.23	87.61	4.76	102.79	261.79	79.27	264.16	190.68	197.82	175.24	0.998	0.628	1.093	1.39	1.657
535	88.23	87.61	4.75	102.8	261.79	79.27	265.12	190.68	194.62	175.25	0.998	0.628	1.092	1.377	1.656
536	88.28	87.61	4.76	102.8	262.09	78.34	266.06	192.72	193.66	175.24	0.998	0.641	1.105	1.377	1.657
537	88.26	88.76	4.76	104.04	259.46	79.29	266.07	191.74	193.66	175.24	0.998	0.641	1.105	1.39	1.657
538	88.26	88.76	4.7	104.05	259.46	76.15	269.25	190.65	193.63	175.29	1.0	0.632	1.093	1.35	1.626
539	88.26	88.76	4.7	104.05	259.45	76.14	269.25	191.72	194.0	175.28	1.0	0.632	1.093	1.35	1.626
540	88.21	87.61	4.7	106.24	259.81	80.24	266.15	189.73	191.6	175.3	1.0	0.634	1.093	1.362	1.639
541	88.22	87.62	4.64	106.22	259.5	77.09	269.46	189.63	191.64	175.34	1.002	0.625	1.082	1.335	1.609
542	88.22	87.63	4.64	106.21	259.48	77.08	269.46	189.64	191.63	175.35	1.002	0.625	1.082	1.335	1.609
543	88.29	87.62	4.64	106.21	259.49	76.12	269.45	190.56	191.64	175.37	1.002	0.625	1.082	1.335	1.609
544	88.23	87.65	5.35	104.98	259.41	77.08	268.49	189.63	194.93	174.63	0.998	0.622	1.076	1.328	1.601
545	86.68	87.64	5.36	104.99	259.4	80.27	269.23	189.55	194.04	174.62	0.998	0.622	1.076	1.328	1.601
546	86.7	87.64	5.36	104.98	259.39	81.18	268.25	187.53	197.31	174.66	0.998	0.622	1.076	1.328	1.6
547	86.69	87.65	5.37	104.98	259.39	80.98	269.21	187.82	194.05	174.66	0.998	0.622	1.076	1.328	1.6
548	86.69	87.65	5.43	102.8	261.57	80.98	268.24	187.83	196.83	174.6	1.002	0.632	1.093	1.352	1.626
549	86.68	87.64	5.37	105.0	259.38	81.19	267.26	187.54	200.06	174.68	0.998	0.624	1.077	1.331	1.6
550	88.28	87.62	4.64	105.01	259.38	77.26	266.32	188.28	200.96	175.4	1.002	0.613	1.083	1.341	1.609
551	88.28	86.34	5.47	102.55	263.27	80.28	263.02	189.68	202.72	174.56	1.002	0.634	1.108	1.365	1.64
552	88.26	85.17	5.4	104.82	263.29	80.29	263.0	189.62	203.34	174.67	0.999	0.624	1.091	1.343	1.614
553	86.59	84.0	5.34	107.13	263.27	81.41	266.29	188.69	203.18	174.75	1.001	0.616	1.079	1.332	1.597
554	88.21	85.24	6.04	107.18	261.91	81.45	263.03	188.44	202.74	174.09	0.998	0.625	1.073	1.323	1.603
555	86.56	85.25	5.26	109.72	259.67	81.45	266.33	188.66	203.21	174.9	0.999	0.604	1.061	1.312	1.586
556	86.57	85.3	5.96	107.46	261.85	80.27	266.4	190.77	202.73	174.23	1.0	0.615	1.073	1.309	1.587
557	84.85	86.45	5.33	107.4	259.6	84.15	266.25	190.55	202.13	174.83	1.001	0.615	1.09	1.348	1.637
558	84.84	87.59	5.32	105.15	259.61	84.16	266.26	189.49	202.67	174.8	1.001	0.613	1.09	1.348	1.637
559	84.83	87.59	5.32	105.14	259.6	84.16	266.25	189.5	202.68	174.8	1.001	0.613	1.09	1.348	1.637
560	84.84	87.6	6.03	106.05	257.4	84.03	266.55	190.33	202.55	174.05	1.002	0.615	1.078	1.358	1.651
561	84.82	87.62	6.02	103.57	258.32	84.07	266.41	190.31	202.15	174.02	1.003	0.627	1.091	1.358	1.651
562	84.83	87.62	5.32	103.74	258.41	84.79	266.41	188.55	201.68	174.69	1.002	0.627	1.091	1.356	1.651
563	86.51	88.72	5.31	105.04	255.83	81.73	266.39	187.4	201.64	174.74	1.001	0.627	1.091	1.366	1.664
564	88.2	87.59	5.45	102.76	260.81	82.25	263.02	186.67	201.64	174.53	1.002	0.634	1.108	1.415	1.735
565	86.57	86.38	5.4	104.95	261.01	82.97	266.51	184.98	201.54	174.53	0.998	0.623	1.091	1.393	1.709
566	86.56	86.38	5.4	104.96	261.01	82.99	266.53	186.0	201.48	174.53	0.998	0.623	1.091	1.393	1.709
567	88.21	86.39	5.46	102.51	264.35	82.95	263.15	186.1	201.04	174.44	1.002	0.645	1.12	1.429	1.749
568	88.13	85.25	5.39	104.79	264.34	83.89	263.18	185.46	200.96	174.45	0.999	0.634	1.102	1.407	1.722
569	86.42	86.42	5.25	107.16	259.36	83.96	266.69	185.45	200.38	174.7	0.999	0.603	1.074	1.391	1.692
570	84.72	86.47	5.24	107.12	258.31	88.2	265.93	183.61	202.17	174.69	0.999	0.616	1.086	1.394	1.717
571	84.68	87.62	5.24	104.85	258.31	84.89	269.48	183.66	202.06	174.68	0.999	0.604	1.087	1.394	1.705
572	83.17	88.74	5.24	104.81	255.83	88.47	270.09	183.42	201.03	171.4	0.998	0.605	1.087	1.407	1.718
573	84.82	88.74	5.24	104.81	255.83	88.47	266.75	183.42	201.13	171.4	0.999	0.605	1.088	1.407	1.718
574	84.78	88.74	5.31	103.86	258.29	88.69	266.87	183.26	201.53	171.54	1.002	0.615	1.117	1.442	1.757
575	84.8	88.8	5.24	106.28	254.72	88.06	266.94	183.67	198.77	174.76	0.999	0.617	1.101	1.432	1.731
576	84.81	88.78	5.3	106.33	254.4	88.2	267.12	183.5	198.13	174.68	1.001	0.628	1.13	1.468	1.771
577	83.14	88.79	5.3	106.34	254.4	91.28	266.95	183.61	195.51	174.66	1.001	0.627	1.13	1.483	1.771
578	83.12	88.77	5.24	106.33	254.4	88.12	270.18	183.57	191.76	174.69	0.999	0.603	1.1	1.449	1.731
579	83.12	87.62	5.3	106.49	255.3	91.33	266.88	183.55	188.44	171.29	1.002	0.601	1.104	1.497	1.771
580	84.64	87.63	4.59	106.71	255.39	89.52	266.87	182.54	186.82	175.32	1.0	0.601	1.104	1.512	1.771
581	83.15	87.66	4.65	106.4	255.28	92.87	267.63	182.55	185.78	172.04	0.998	0.595	1.103	1.567	1.803
582	84.82	87.6	4.64	108.13	255.29	89.49	267.61	182.63	185.75	172.0	0.998	0.584	1.091	1.602	1.803
583	83.15	88.7	4.64	105.55	255.66	92.77	266.64	182.75	186.64	168.76	0.998	0.583	1.09	1.626	1.803
584	83.09	88.68	3.84	106.84	255.76	92.83	266.8	182.68	185.25	172.8	1.0	0.563	1.079	1.624	1.772
585	83.09	88.68	3.85	106.84	255.76	92.83	266.9	182.68	185.12	172.8	1.0	0.563	1.079	1.624	1.771
586	83.09	88.68	3.84	106.84	255.76	92.83	266.89	182.69	185.13	172.8	1.0	0.563	1.079	1.624	1.771
587	83.11	88.69	3.06	107.71	255.44	89.46	270.1	182.69	179.95	173.61	1.002	0.556	1.067	1.612	1.753
588	83.33	88.7	2.32	107.72	257.73	90.33	269.82	181.79	178.3	177.49	1.001	0.567	1.068	1.722	1.753
589	85.12	88.69	2.98	106.52	258.43	89.75	266.54	181.89	176.84	173.72	1.0	0.57	1.052	1.692	1.715
590	85.11	88.71	2.27	106.45	258.48	89.77	264.71	181.87	178.39	177.57	0.999	0.559	1.04	1.721	1.703
591	86.74	88.71	2.94	105.18	258.16	87.44	264.53	180.93	178.52	176.94	1.002	0.565	1.041	1.692	1.674
592	86.81	88.76	3.64	103.89	259.29	87.28	265.43	180.92	176.63	173.16	0.998	0.574	1.035	1.696	1.679
593	86.73	88.76	3.04	104.11	259.08	88.6	264.76	179.81	175.32	176.84	1.002	0.593	1.08	1.799	1.745
594	86.73	88.78	3.82	102.88	259.01	88.73	264.88	180.62	173.53	172.85	1.0	0.602	1.08	1.839	1.777
595	86.57	88.77	4.53	104.15	258.34	90.69	264.93	178.86	173.86	168.93	1.001	0.613	1.104	1.847	1.778
596	86.56	88.79	4.53	105.42	258.27	89.55	265.02	179.94	173.98	165.6	1.0	0.614	1.117	1.855	1.78
597	84.83	88.75	3.08	106.79	257.04	93.16	265.65	180.98	173.46	167.04	0.999	0.6	1.117	1.855	1.78
598	84.85	88.81	2.28	109.29	259.22	91.85	265.95	182.89	173.36	171.13	0.998	0.585	1.09	1.862	1.781
599	86.51	88.79	0.82	109.3	259.68	87.81	265.66	185.81	174.39	178.88	1.0	0.555	1.067	1.831	1.75
600	85.0	89.94	0.79	106.73	257.11	90.93	266.78	185.72	173.06	178.95	0.998	0.574	1.078	1.87	1.783
601	86.79	89.95	1.49	104.11	258.43	87.59	267.47	186.69	173.05	171.89	1.001	0.567	1.066	1.835	1.753
602	89.98	89.95	2.21	105.43	258.45	85.31	265.08	185.69	173.96	164.68	0.998	0.584	1.063	1.783	1.72
603	89.99	89.97	0.73	109.26	257.06	87.19	263.36	183.83	177.51	172.25	0.998	0.583	1.089	1.778	1.722
604	88.25	89.97	0.04	109.27	258.65	93.49	263.44	181.08	178.59	176.26	1.0	0.566	1.092	1.814	1.763
605	88.26	90.0	-0.0	105.35	258.38	92.42	263.46	182.88	178.59	172.96	1.0	0.554	1.078	1.811	1.765
606	88.3	89.97	-0.71	104.05	258.67	90.01	267.69	182.02	177.62	170.1	1.003	0.535	1.068	1.78	1.735
607	88.36	89.98	-1.49	107.91	258.65	87.44	266.22	181.1	175.82	167.61	1.0	0.542	1.092	1.807	1.768
608	88.37	89.96	-2.22	109.19	257.33	90.94	264.94	182.05	174.12	175.16	1.0	0.54	1.104	1.8	1.773
609	88.32	89.97	-0.75	107.97	258.64	89.52	268.96	181.22	174.03	176.91	1.002	0.521	1.055	1.76	1.75
610	86.58	89.96	-0.75	105.28	257.38	89.49	265.54	182.22	174.03	173.5	1.002	0.521	1.043	1.756	1.753
611	86.55	88.84	-0.76	102.72	256.2	88.31	266.64	185.12	173.0	166.92	1.002	0.522	1.055	1.756	1.753
612	86.53	88.83	-0.8	101.54	259.68	88.48	266.43	185.16	173.13	164.48	0.998	0.533	1.077	1.802	1.806
613	85.01	88.82	-2.26	104.43	259.74	87.64	264.29	186.93	172.14	169.03	0.998	0.533	1.09	1.802	1.806
614	86.55	88.79	-2.93	105.65	258.38	88.35	266.71	186.08	173.94	172.9	0.999	0.506	1.063	1.731	1.735
615	86.71	88.85	-3.71	107.03	258.38	88.55	268.76	185.93	172.13	177.0	1.002	0.5	1.079	1.767	1.778
616	86.73	88.83	-3.05	106.92	258.37	88.57	269.72	186.86	171.21	176.36	0.999	0.493	1.077	1.796	1.812
617	86.65	88.85	-2.96	106.61	258.36	89.55	269.67	185.88	171.11	179.27	0.999	0.48	1.037	1.723	1.745
618	86.62	88.85	-2.99	105.4	258.37	90.21	269.77	184.99	172.12	176.19	1.002	0.488	1.065	1.762	1.784
619	85.13	88.84	-2.28	104.47	258.61	87.13	270.68	185.04	171.14	175.49	1.001	0.5	1.065	1.759	1.788
620	86.73	89.93	-2.25	104.35	258.63	90.55	269.79	184.89	173.1	172.37	0.998	0.481	1.037	1.72	1.748
621	86.73	89.94	-2.25	104.33	258.64	90.53	268.83	184.89	174.99	172.31	0.999	0.48	1.037	1.72	1.748
622	86.73	89.95	-2.25	103.02	258.65	90.53	268.82	184.89	175.04	172.28	0.999	0.48	1.037	1.72	1.748
623	86.73	89.95	-2.25	103.02	258.65	90.53	268.83	184.9	175.04	172.28	0.999	0.48	1.037	1.72	1.748
624	88.32	89.97	-2.21	103.05	258.67	90.65	271.84	184.82	174.98	172.24	1.001	0.475	1.026	1.69	1.719
625	88.33	89.96	-2.21	104.03	258.68	90.66	271.85	184.83	175.01	172.31	1.001	0.475	1.014	1.679	1.718
626	88.33	89.97	-2.23	104.08	258.7	93.92	269.85	184.8	173.06	175.47	0.998	0.48	1.024	1.708	1.748
627	86.74	89.99	-2.23	105.4	258.72	90.61	269.84	184.83	173.06	175.48	0.998	0.48	0.999	1.708	1.748
628	88.33	89.99	-2.2	105.77	258.44	91.61	273.8	182.98	171.11	175.44	1.001	0.475	0.976	1.679	1.722
629	86.74	89.99	-2.22	106.71	258.48	91.48	270.83	183.06	171.1	175.84	0.999	0.48	0.973	1.72	1.751
630	86.77	90.0	-2.19	106.71	260.03	91.59	270.86	182.97	171.03	175.85	1.001	0.475	0.963	1.678	1.722
631	88.39	89.99	-2.2	106.69	260.05	93.95	270.85	183.84	171.03	178.8	1.001	0.475	0.963	1.678	1.718
632	88.39	89.99	-2.2	106.69	260.06	93.95	270.86	183.85	171.02	178.78	1.001	0.475	0.963	1.678	1.718
633	86.86	89.99	-2.91	106.69	260.06	90.64	271.02	183.92	171.03	179.5	1.002	0.463	0.963	1.681	1.715
634	86.87	89.98	-2.91	107.93	260.05	90.63	271.02	183.93	171.03	179.51	1.002	0.463	0.963	1.681	1.715
635	88.39	89.97	-2.91	107.94	260.04	93.92	271.03	183.85	171.03	179.52	1.002	0.462	0.963	1.681	1.718
636	86.78	89.96	-2.91	107.96	260.03	90.63	269.92	183.92	171.98	179.53	1.002	0.462	0.963	1.681	1.715
637	86.78	89.95	-2.92	107.95	260.01	90.63	269.91	183.92	171.98	179.53	1.002	0.462	0.975	1.681	1.718
638	86.78	89.96	-2.92	107.96	260.01	90.63	269.92	183.91	171.98	179.53	1.002	0.462	0.975	1.681	1.718
639	86.78	89.97	-2.91	107.97	260.01	90.6	269.91	183.93	171.99	179.51	1.002	0.462	0.976	1.681	1.715
640	88.32	89.97	-2.91	107.97	260.0	90.62	272.87	183.92	172.04	179.52	1.002	0.462	0.988	1.681	1.715
641	88.33	89.97	-2.92	107.97	260.0	90.61	272.87	183.92	172.04	179.52	1.002	0.462	0.988	1.681	1.715
642	88.33	89.96	-2.92	107.96	259.76	90.62	272.87	183.92	172.04	179.52	1.002	0.462	0.988	1.681	1.715
643	88.34	89.97	-2.95	107.96	259.75	93.85	270.77	183.92	170.17	179.55	0.999	0.467	0.998	1.722	1.744
644	88.34	89.97	-2.91	107.96	260.0	90.63	273.88	183.92	170.19	179.5	1.002	0.462	0.988	1.681	1.715
645	88.35	89.97	-2.9	107.96	259.99	90.64	272.89	183.92	172.03	179.52	1.002	0.462	0.988	1.681	1.715
646	88.34	89.97	-2.9	107.96	260.0	90.64	272.87	183.91	172.04	179.52	1.002	0.462	0.975	1.681	1.715
647	88.33	89.97	-2.9	107.96	260.0	90.64	272.87	183.9	172.03	179.55	1.002	0.462	0.975	1.681	1.715
648	88.32	89.96	-2.9	109.16	260.02	90.63	272.87	183.9	172.02	179.39	1.002	0.463	0.976	1.681	1.715
649	88.32	89.95	-2.9	109.15	260.02	90.62	272.86	183.91	172.02	179.43	1.002	0.463	0.963	1.681	1.715
650	88.32	89.94	-2.9	109.16	261.13	90.63	272.87	183.91	172.01	179.46	1.002	0.463	0.963	1.681	1.715
651	86.74	89.94	-2.93	109.16	261.15	90.54	269.86	183.97	172.06	179.51	0.999	0.467	0.973	1.71	1.745
652	86.77	89.93	-2.9	109.14	261.35	90.64	269.88	183.92	172.0	179.51	1.002	0.463	0.963	1.681	1.715
653	88.33	89.93	-2.9	109.15	261.35	90.62	272.83	183.94	172.06	179.5	1.002	0.463	0.963	1.681	1.715
654	86.74	89.93	-2.93	109.57	261.15	90.53	269.79	183.99	172.05	179.52	0.999	0.479	0.985	1.71	1.744
655	86.74	89.93	-2.92	109.56	261.34	90.52	269.81	184.0	172.04	179.55	0.999	0.48	0.985	1.71	1.745
656	86.73	89.93	-2.93	109.57	261.33	90.51	269.8	184.02	172.04	182.62	0.999	0.48	0.985	1.71	1.744
657	86.83	89.94	-2.92	109.58	259.8	89.62	270.9	185.81	171.1	182.63	0.999	0.48	0.985	1.71	1.744
658	88.38	88.82	-2.2	106.98	259.78	92.95	270.75	185.76	171.1	181.92	0.999	0.492	0.985	1.708	1.748
659	86.82	89.94	-2.22	109.58	260.0	89.59	270.97	185.82	171.1	178.83	0.998	0.48	0.985	1.711	1.748
660	86.83	89.95	-2.21	108.37	259.75	88.86	269.85	186.75	172.05	178.77	0.999	0.48	0.985	1.711	1.748
661	86.82	89.97	-1.49	109.18	259.77	88.84	270.74	186.76	170.12	174.9	0.998	0.48	0.972	1.711	1.748
662	86.71	89.99	-1.51	108.35	258.44	89.48	269.68	185.02	171.12	174.78	1.0	0.475	0.987	1.753	1.784
663	86.73	89.98	-1.5	106.69	261.14	88.57	268.76	186.06	172.17	174.77	1.0	0.487	1.013	1.755	1.781
664	86.54	89.98	-1.47	104.07	259.78	88.37	267.59	186.05	172.23	174.77	1.0	0.5	1.027	1.758	1.777
665	84.88	89.98	-0.77	105.3	258.45	88.56	263.04	184.99	173.14	174.2	0.998	0.519	1.05	1.789	1.808
666	86.54	90.0	-0.05	102.73	258.42	91.79	263.02	185.03	173.13	176.76	1.0	0.541	1.067	1.831	1.85
667	86.54	90.0	-0.76	102.73	258.37	89.19	266.6	183.3	173.13	180.64	1.0	0.53	1.067	1.846	1.847
668	86.56	89.99	-0.04	103.97	257.09	93.6	262.12	180.33	173.89	176.83	1.0	0.54	1.08	1.846	1.847
669	86.65	90.0	-0.74	104.02	258.35	90.38	266.55	179.31	172.26	180.55	1.002	0.522	1.056	1.817	1.812
670	86.63	89.98	-0.77	106.65	257.32	89.42	265.64	180.23	173.04	177.51	1.002	0.523	1.042	1.821	1.809
671	86.82	90.0	-1.49	107.98	257.02	87.78	265.82	182.03	173.06	181.31	0.998	0.52	1.024	1.815	1.796
672	86.71	89.99	-1.48	107.98	257.33	88.46	264.84	180.2	174.02	178.16	1.0	0.527	1.028	1.787	1.76
673	86.77	90.0	-0.75	107.08	257.35	87.6	263.91	181.1	175.11	177.38	1.0	0.54	1.053	1.79	1.757
674	88.29	90.0	-0.73	105.33	260.02	89.93	261.78	182.02	177.15	177.31	1.0	0.541	1.053	1.794	1.755
675	88.24	89.98	-0.7	104.02	259.97	86.48	265.06	182.04	176.08	177.37	1.003	0.534	1.054	1.767	1.722
676	86.6	89.99	-0.01	102.73	258.38	86.47	261.76	182.04	176.13	176.75	1.002	0.535	1.043	1.767	1.722
677	88.29	90.0	0.01	104.01	257.36	89.03	262.6	182.93	173.22	179.88	0.998	0.532	1.037	1.758	1.713
678	88.29	89.99	0.01	104.01	257.37	89.04	262.6	182.92	173.22	179.87	0.998	0.532	1.037	1.758	1.713
679	88.33	89.99	0.04	106.63	258.58	89.91	263.77	181.16	171.33	179.73	0.998	0.532	1.049	1.762	1.711
680	88.34	89.99	0.04	107.93	255.98	84.84	267.0	182.94	170.55	176.58	0.998	0.532	1.049	1.766	1.709
681	88.45	89.99	0.76	104.07	258.64	81.52	267.0	186.38	169.42	172.56	1.0	0.566	1.066	1.818	1.742
682	89.98	88.9	0.75	102.46	256.22	84.5	265.16	186.49	170.18	175.94	0.999	0.542	1.054	1.838	1.751
683	88.27	90.0	0.05	104.01	257.32	88.82	263.35	184.7	172.02	179.83	1.0	0.541	1.065	1.843	1.75
684	88.26	90.0	0.76	105.4	258.57	88.54	262.35	183.82	173.01	175.83	1.002	0.548	1.055	1.812	1.719
685	88.24	90.0	1.5	109.2	256.02	89.62	262.59	181.78	172.79	175.16	1.003	0.576	1.095	1.884	1.79
686	86.56	90.0	1.5	109.23	255.96	89.55	265.17	180.86	173.64	175.07	1.0	0.579	1.092	1.847	1.748
687	88.29	90.0	1.51	106.74	255.99	89.59	261.53	179.78	173.8	171.89	1.0	0.593	1.092	1.828	1.747
688	88.35	89.97	2.94	106.64	258.65	88.55	261.5	180.46	173.6	170.39	0.999	0.596	1.075	1.776	1.707
689	88.33	89.96	2.95	104.07	258.61	87.59	260.65	181.5	175.35	173.66	0.999	0.596	1.062	1.769	1.706
690	86.83	89.98	1.49	104.07	257.35	87.63	264.4	180.7	174.34	175.11	1.001	0.565	1.04	1.737	1.674
691	86.75	89.99	2.18	104.08	258.63	87.53	263.72	180.76	178.11	174.48	1.001	0.577	1.052	1.744	1.674
692	86.76	89.99	2.18	105.4	258.64	87.51	264.48	180.76	177.51	174.53	1.001	0.577	1.052	1.742	1.674
693	86.74	90.0	1.48	106.68	258.61	86.61	264.63	181.67	177.36	178.35	1.001	0.565	1.052	1.737	1.673
694	86.75	90.0	1.48	106.68	258.61	86.6	264.62	181.67	177.36	178.36	1.001	0.565	1.052	1.737	1.673
695	86.68	90.0	0.77	109.21	257.35	86.76	264.45	181.59	177.51	179.04	0.998	0.544	1.036	1.7	1.635
696	86.66	89.99	0.76	108.07	257.37	85.67	264.66	182.5	176.57	179.05	0.998	0.544	1.025	1.696	1.635
697	86.55	89.99	1.43	108.88	257.35	85.69	266.84	181.65	176.41	175.15	1.001	0.552	1.04	1.724	1.684
698	88.23	89.99	0.75	108.06	257.35	85.99	263.3	181.4	178.53	175.8	1.001	0.54	1.04	1.696	1.683
699	88.23	89.98	0.76	109.27	257.34	85.98	263.33	181.41	179.39	175.78	1.001	0.54	1.039	1.68	1.683
700	88.26	89.98	0.75	108.87	257.35	85.8	264.22	181.53	177.48	175.77	0.998	0.532	1.024	1.639	1.646
701	88.27	89.98	0.74	108.87	257.36	82.41	267.44	181.51	179.44	175.78	1.001	0.526	1.014	1.613	1.618
702	88.29	89.99	0.75	109.26	258.6	85.79	264.25	181.49	181.5	175.77	0.999	0.532	1.024	1.646	1.646
703	88.28	89.99	0.75	109.28	258.6	85.8	265.13	181.39	181.76	175.76	0.998	0.532	1.024	1.631	1.646
704	88.29	89.99	0.75	109.3	257.36	85.79	266.14	181.49	180.7	175.78	0.999	0.544	1.036	1.615	1.646
705	88.29	90.0	0.74	109.3	257.36	85.66	267.11	181.73	179.69	175.78	0.999	0.544	1.037	1.615	1.646
706	88.26	89.99	0.73	109.31	257.36	85.78	267.15	181.47	178.65	175.77	0.998	0.557	1.049	1.6	1.646
707	88.26	89.99	0.72	109.32	257.36	85.78	268.08	181.48	177.75	175.78	0.998	0.582	1.074	1.606	1.646
708	88.26	89.97	0.7	109.33	257.36	85.76	269.01	181.49	175.76	175.83	0.998	0.594	1.087	1.592	1.646
709	89.95	89.95	0.69	110.95	257.34	82.49	269.01	181.36	175.76	175.76	0.998	0.594	1.087	1.592	1.646
710	89.99	88.82	0.01	112.12	254.76	82.44	268.98	181.37	176.76	179.67	0.998	0.607	1.112	1.592	1.646
711	89.99	88.81	-0.68	112.15	254.77	85.13	265.73	181.99	176.78	177.03	1.0	0.605	1.131	1.646	1.683
712	89.99	88.79	-0.68	112.18	254.74	85.13	265.73	181.99	176.79	177.21	1.001	0.619	1.145	1.646	1.683
713	89.99	88.79	-0.69	112.21	256.1	81.7	268.97	181.99	176.78	177.17	0.998	0.635	1.153	1.61	1.645
714	89.98	88.79	-0.69	113.39	256.09	82.68	268.97	179.92	176.77	173.98	0.998	0.675	1.192	1.598	1.645
715	89.99	88.77	-0.71	113.94	256.08	82.68	268.09	179.92	176.65	173.99	0.998	0.699	1.229	1.601	1.645
716	89.99	88.73	-0.72	113.54	258.49	82.66	268.07	179.93	176.66	174.32	1.001	0.726	1.262	1.624	1.67
717	89.99	88.72	-0.73	113.59	258.51	82.76	268.06	179.67	177.64	171.3	1.001	0.741	1.278	1.636	1.67
718	89.98	88.7	-0.75	115.47	258.51	82.62	268.04	179.94	177.65	167.66	1.001	0.78	1.316	1.636	1.67
719	88.28	87.58	-0.76	115.52	256.03	82.49	265.53	181.19	175.8	167.67	1.001	0.81	1.345	1.636	1.67
720	89.97	87.56	-0.76	116.18	256.03	82.38	268.93	181.42	175.79	167.62	1.001	0.813	1.336	1.634	1.67
721	90.0	87.58	-0.76	116.21	256.07	82.41	268.98	181.41	176.81	167.63	1.001	0.813	1.336	1.634	1.67
722	89.99	87.57	-0.77	116.19	256.08	82.4	268.97	181.42	177.85	164.62	1.001	0.813	1.336	1.643	1.67
723	90.0	87.58	-0.77	116.2	256.08	85.82	265.57	181.42	177.84	164.61	0.998	0.818	1.349	1.672	1.699
724	89.99	87.59	-0.78	116.17	256.09	82.53	269.01	181.3	177.83	164.6	0.998	0.818	1.348	1.672	1.7
725	89.99	88.71	-0.77	115.51	258.55	82.53	269.0	181.31	178.86	167.61	0.998	0.803	1.334	1.67	1.7
726	89.99	88.71	-0.76	114.23	258.55	82.55	269.01	181.32	178.89	167.59	0.998	0.763	1.294	1.658	1.7
727	89.98	88.72	-0.76	114.23	258.54	82.55	269.02	181.3	178.89	167.59	0.998	0.758	1.29	1.658	1.7
728	89.98	88.72	-0.75	114.2	258.52	82.56	269.02	181.29	178.87	167.6	0.998	0.746	1.278	1.658	1.7
729	89.97	88.72	-0.75	114.2	258.51	82.56	269.02	181.29	177.83	167.61	0.998	0.746	1.279	1.66	1.7
730	89.99	88.71	-0.75	114.22	258.49	82.55	269.01	181.3	177.82	167.61	0.998	0.762	1.305	1.66	1.7
731	89.99	88.71	-0.75	114.22	258.48	82.43	269.0	181.52	177.81	167.6	0.998	0.762	1.305	1.66	1.7
732	89.98	88.72	-0.75	115.49	258.46	82.55	269.01	181.31	176.79	167.57	0.998	0.803	1.345	1.66	1.7
733	89.96	88.71	-0.75	116.22	258.17	82.56	269.01	181.31	176.86	167.56	0.998	0.821	1.374	1.66	1.7
734	88.24	87.57	-0.77	115.33	258.39	85.99	269.02	181.31	176.84	164.44	1.001	0.859	1.424	1.701	1.739
735	88.24	86.46	-0.77	116.63	255.91	86.0	269.03	181.3	176.84	164.42	1.001	0.872	1.437	1.701	1.739
736	88.25	86.44	-0.78	119.05	255.9	85.99	269.0	181.31	176.84	164.34	1.0	0.888	1.452	1.698	1.739
737	89.97	86.43	-0.77	119.07	255.91	82.54	269.01	181.3	176.76	164.34	0.998	0.902	1.443	1.663	1.7
738	89.98	87.52	-1.46	123.16	255.9	81.8	269.0	181.9	176.78	165.0	0.998	0.903	1.456	1.663	1.699
739	89.99	86.42	-1.47	120.19	255.91	81.79	268.98	181.91	177.79	164.97	0.998	0.915	1.47	1.663	1.699
740	88.29	86.4	-1.48	120.17	255.9	85.08	268.09	183.04	178.68	164.94	0.998	0.927	1.482	1.675	1.699
741	89.99	86.37	-1.48	120.16	256.16	82.06	268.1	182.44	179.7	165.0	0.998	0.93	1.472	1.673	1.699
742	90.0	85.16	-1.48	120.15	253.46	82.77	268.08	181.86	179.72	165.04	0.998	0.93	1.472	1.673	1.688
743	88.27	86.29	-0.8	123.03	253.4	86.2	268.13	181.76	179.67	164.47	0.998	0.927	1.457	1.672	1.687
744	89.97	87.52	-0.78	122.03	256.2	82.9	268.15	181.66	180.7	164.51	0.998	0.924	1.455	1.673	1.687
745	88.26	87.54	-0.75	122.02	255.92	86.23	268.12	181.77	180.77	167.49	0.998	0.912	1.44	1.67	1.687
746	88.24	87.57	-0.74	121.26	255.94	86.22	268.13	181.81	180.78	170.6	0.998	0.886	1.415	1.657	1.687
747	88.23	87.54	-0.71	121.2	254.26	85.41	268.16	183.64	180.75	173.72	0.998	0.872	1.401	1.657	1.687
748	88.19	88.68	-0.02	120.31	256.86	85.43	268.18	183.77	179.77	173.22	1.0	0.856	1.396	1.695	1.726
749	88.23	88.75	0.02	120.75	253.31	85.2	269.06	184.18	178.85	172.8	1.002	0.833	1.366	1.665	1.708
750	86.54	88.76	0.74	120.24	253.27	85.08	272.33	184.4	178.87	172.02	1.002	0.816	1.348	1.656	1.709
751	86.53	88.81	1.51	117.08	253.06	88.66	269.08	184.12	178.7	167.94	1.0	0.819	1.359	1.672	1.739
752	86.42	89.96	2.21	116.46	254.26	86.1	271.66	182.34	179.53	167.25	0.998	0.793	1.311	1.632	1.701
753	86.46	89.98	2.94	112.81	254.27	89.35	268.15	182.48	179.61	166.46	0.999	0.741	1.258	1.631	1.701
754	86.44	89.98	2.96	109.78	254.32	89.37	267.25	182.47	181.64	166.53	0.999	0.728	1.245	1.619	1.7
755	86.44	89.96	3.65	108.08	255.66	85.82	270.69	182.68	181.62	165.87	1.002	0.709	1.207	1.566	1.671
756	86.44	89.94	3.67	106.78	255.66	85.83	270.72	182.69	181.6	169.18	1.002	0.708	1.206	1.566	1.671
757	86.43	89.94	3.68	105.52	254.38	85.84	270.72	182.69	182.81	172.71	1.002	0.694	1.193	1.565	1.671
758	84.71	88.81	3.72	108.03	255.71	89.25	270.76	182.71	184.1	172.71	1.0	0.687	1.192	1.556	1.7
759	86.4	88.8	4.44	106.74	255.72	86.02	269.86	182.48	186.48	172.06	1.0	0.674	1.179	1.541	1.7
760	86.4	88.8	4.44	106.73	255.71	86.01	270.71	182.47	185.59	172.06	1.0	0.674	1.179	1.538	1.7
761	84.67	88.8	4.5	106.74	255.7	89.44	270.76	181.49	185.6	172.02	0.998	0.68	1.191	1.554	1.731
762	84.64	88.8	4.5	106.75	255.7	88.62	269.86	183.27	188.11	175.39	0.998	0.693	1.204	1.551	1.731
763	84.66	88.79	4.49	106.78	255.72	89.44	269.83	181.49	188.31	175.42	0.998	0.694	1.204	1.538	1.731
764	84.68	88.79	4.44	108.05	255.7	88.39	269.77	183.43	190.13	175.47	1.0	0.7	1.204	1.497	1.7
765	86.4	88.79	4.39	108.06	254.45	84.94	269.7	183.45	190.57	175.51	0.998	0.69	1.187	1.423	1.662
766	84.68	88.8	4.44	106.68	254.79	88.5	269.76	183.34	190.79	175.45	1.0	0.7	1.193	1.444	1.712
767	84.67	88.79	5.13	107.72	256.1	88.51	269.77	183.35	190.85	171.48	1.001	0.7	1.192	1.441	1.7
768	84.84	88.79	5.13	107.73	256.11	87.24	268.76	185.22	194.84	171.52	1.001	0.7	1.192	1.441	1.7
769	83.16	88.8	5.13	107.71	257.39	87.22	272.33	184.35	196.99	174.89	1.001	0.699	1.179	1.426	1.7
770	84.83	88.78	5.2	105.55	259.6	87.38	268.82	185.09	197.1	174.83	0.999	0.706	1.191	1.438	1.73
771	84.83	87.65	5.14	108.12	259.6	84.26	272.24	184.88	197.13	174.91	1.002	0.699	1.167	1.409	1.687
772	84.84	87.65	4.46	108.13	259.57	84.32	271.85	185.09	197.1	175.58	1.0	0.687	1.166	1.411	1.687
773	86.51	88.71	4.47	108.12	255.81	84.31	269.46	185.11	194.58	175.52	1.0	0.687	1.166	1.411	1.687
774	86.57	87.55	4.43	111.69	255.81	84.4	268.4	184.81	197.27	175.55	0.998	0.676	1.149	1.377	1.661
775	84.87	87.56	4.49	109.51	258.08	84.42	271.74	185.89	195.51	175.51	1.001	0.687	1.166	1.396	1.686
776	86.51	87.55	5.18	110.49	257.97	84.43	268.44	185.91	195.62	174.86	1.002	0.687	1.166	1.408	1.686
777	86.5	86.45	5.87	111.88	257.97	84.24	267.71	185.9	198.27	174.19	0.998	0.695	1.16	1.387	1.678
778	86.51	86.45	5.89	112.75	258.29	84.38	266.77	185.7	200.86	174.19	0.998	0.696	1.173	1.389	1.678
779	86.51	86.45	5.89	112.75	258.29	84.38	266.87	185.7	201.18	174.19	0.998	0.696	1.173	1.389	1.666
780	86.51	86.43	5.9	112.77	258.29	84.08	266.75	186.12	200.94	174.21	0.998	0.696	1.173	1.389	1.678
781	86.47	85.28	5.9	115.06	258.27	83.91	265.84	185.33	203.53	174.24	0.998	0.696	1.186	1.391	1.678
782	84.7	85.26	5.99	112.87	260.51	87.3	265.69	186.46	203.25	174.15	1.001	0.707	1.204	1.412	1.704
783	84.83	84.12	5.93	115.55	260.54	84.15	269.7	186.29	201.06	174.22	0.998	0.697	1.186	1.391	1.666
784	86.46	85.2	6.0	114.1	260.31	84.17	266.41	185.26	201.17	174.12	1.0	0.707	1.204	1.414	1.691
785	86.45	84.1	6.01	115.49	260.31	83.44	266.41	185.86	201.18	174.1	1.0	0.707	1.204	1.414	1.679
786	84.83	84.09	6.8	112.77	262.94	85.33	266.74	188.04	201.45	173.32	0.999	0.727	1.217	1.424	1.696
787	86.46	85.21	6.8	110.07	262.67	81.46	266.6	189.78	201.6	173.27	0.999	0.727	1.216	1.411	1.683
788	84.81	84.1	6.89	109.14	265.25	85.39	266.62	187.96	203.22	173.13	1.002	0.738	1.235	1.431	1.709
789	84.81	85.15	6.17	109.13	262.12	85.02	266.5	189.78	203.68	173.83	1.0	0.726	1.235	1.431	1.708
790	84.78	86.34	6.09	109.0	259.66	83.6	266.71	192.05	204.26	177.18	1.002	0.718	1.197	1.401	1.678
791	84.79	86.34	6.16	106.81	261.91	83.58	266.58	192.05	203.86	176.94	1.001	0.726	1.21	1.416	1.696
792	84.78	86.34	5.45	105.23	262.26	83.09	266.36	194.05	205.51	174.61	0.999	0.714	1.223	1.431	1.695
793	83.09	87.63	5.36	107.73	258.31	82.91	269.6	194.31	205.58	174.64	1.001	0.693	1.197	1.39	1.664
794	81.2	88.76	6.03	104.28	256.98	85.77	270.39	195.85	208.86	174.02	0.998	0.689	1.177	1.381	1.643
795	83.08	88.74	5.95	106.84	254.81	81.12	270.43	196.74	209.54	170.68	1.0	0.681	1.165	1.367	1.614
796	83.12	88.77	4.56	108.1	254.74	81.45	270.01	196.78	208.84	175.39	1.002	0.672	1.171	1.388	1.621
797	84.77	87.64	4.49	110.72	254.73	78.03	269.87	196.79	207.16	175.48	1.0	0.674	1.166	1.367	1.584
798	84.78	87.65	4.59	108.19	256.93	81.67	266.64	196.58	207.12	171.88	1.0	0.693	1.183	1.416	1.638
799	86.51	88.77	4.46	108.15	254.39	77.92	266.47	196.85	207.89	171.99	1.0	0.674	1.153	1.357	1.571
800	86.49	87.63	4.52	108.59	255.72	77.95	266.49	196.83	207.93	168.84	0.998	0.694	1.178	1.356	1.586
801	86.49	87.6	3.79	109.89	256.16	77.94	266.48	196.82	207.96	169.08	1.002	0.698	1.185	1.363	1.595
802	86.49	87.67	3.78	109.9	256.95	77.94	266.49	196.82	209.79	169.1	1.002	0.698	1.184	1.363	1.594
803	86.41	87.6	3.0	111.24	257.09	74.54	269.12	196.83	210.69	173.35	0.998	0.7	1.179	1.329	1.558
804	88.11	87.6	3.0	111.24	257.08	74.54	265.6	196.83	210.83	173.35	0.998	0.7	1.179	1.329	1.558
805	86.48	88.73	3.02	110.24	257.12	77.58	265.57	197.11	208.98	173.33	1.001	0.71	1.197	1.35	1.582
806	88.15	87.5	3.06	110.7	259.73	74.5	265.57	196.84	207.05	170.31	0.998	0.718	1.209	1.351	1.598
807	88.17	87.57	3.08	111.18	260.8	77.57	262.08	197.1	207.0	169.9	1.001	0.716	1.215	1.399	1.623
808	88.17	88.78	2.33	110.67	258.54	77.58	262.06	197.06	206.99	173.84	1.0	0.716	1.215	1.401	1.623
809	88.19	89.97	2.34	107.18	259.42	77.58	262.98	197.07	202.33	174.11	0.998	0.723	1.215	1.402	1.64
810	88.19	88.81	1.55	107.24	257.02	74.21	265.38	197.04	205.17	178.38	0.999	0.715	1.202	1.377	1.623
811	88.23	88.8	1.53	111.18	254.71	73.31	266.33	197.97	202.29	178.46	0.999	0.702	1.19	1.38	1.61
812	88.25	88.79	1.52	111.18	256.05	73.27	266.3	197.97	202.82	178.46	0.999	0.702	1.19	1.38	1.623
813	88.26	88.77	1.53	108.98	258.35	76.15	262.82	198.26	202.38	174.98	0.998	0.722	1.203	1.394	1.64
814	88.25	88.77	1.53	108.99	258.64	76.16	262.82	198.25	202.36	174.96	0.998	0.722	1.202	1.394	1.627
815	88.25	88.78	0.8	109.0	260.0	73.88	266.03	196.29	202.86	179.1	1.0	0.69	1.165	1.354	1.596
816	88.29	88.78	0.79	108.49	260.2	73.86	266.99	196.27	199.31	179.08	0.999	0.689	1.164	1.354	1.596
817	88.29	88.78	0.8	108.49	260.2	73.87	266.99	196.25	199.32	175.71	0.999	0.689	1.164	1.354	1.596
818	88.25	89.93	1.56	109.37	260.25	74.63	268.13	195.46	196.53	171.46	1.0	0.689	1.165	1.364	1.596
819	88.25	89.93	1.56	110.18	260.25	75.83	268.15	193.14	196.52	174.82	0.999	0.675	1.151	1.351	1.596
820	88.27	89.95	1.57	109.72	260.25	75.8	269.13	193.14	193.36	174.59	0.999	0.662	1.137	1.348	1.596
821	88.29	89.96	2.32	108.43	260.26	77.98	266.85	195.47	190.22	170.2	1.0	0.649	1.123	1.348	1.595
822	88.27	88.85	2.32	108.41	257.87	77.99	266.87	195.48	190.46	173.88	1.0	0.649	1.123	1.348	1.596
823	89.93	88.84	2.36	105.74	260.01	75.77	266.89	193.19	190.39	177.64	0.998	0.655	1.135	1.362	1.613
824	89.93	88.83	2.36	105.73	259.99	75.79	266.89	193.14	190.34	177.66	0.998	0.655	1.135	1.362	1.612
825	89.94	88.82	2.36	105.72	258.67	76.75	265.91	191.08	191.32	177.65	0.997	0.656	1.134	1.362	1.612
826	88.28	90.0	3.12	107.14	258.69	79.97	266.88	191.27	190.35	173.43	0.998	0.656	1.133	1.349	1.612
827	88.21	89.99	3.88	107.13	257.42	80.94	266.92	190.3	190.32	176.1	0.998	0.657	1.12	1.346	1.613
828	88.22	89.98	3.9	106.73	257.7	80.93	266.93	190.32	190.32	179.98	0.998	0.657	1.12	1.346	1.613
829	88.22	89.97	3.9	105.46	257.71	80.89	266.99	190.37	190.55	176.1	0.998	0.657	1.12	1.346	1.613
830	89.95	89.97	3.89	106.72	257.71	76.74	266.97	191.09	190.56	176.11	0.998	0.657	1.12	1.346	1.613
831	88.22	89.97	3.85	106.72	257.72	76.5	270.38	192.47	190.6	180.01	1.001	0.649	1.108	1.319	1.583
832	88.22	88.84	3.85	108.01	258.99	75.52	270.44	194.55	190.87	179.99	1.001	0.649	1.107	1.319	1.583
833	88.24	88.85	3.84	107.65	258.99	75.5	270.42	194.57	190.92	180.02	1.001	0.65	1.107	1.319	1.583
834	88.29	88.86	3.2	107.08	262.45	77.01	266.99	197.57	190.98	176.83	1.001	0.656	1.124	1.368	1.638
835	88.29	89.99	3.87	107.08	260.04	73.59	270.34	197.55	192.99	176.16	0.999	0.657	1.106	1.331	1.6
836	88.29	90.0	3.18	106.72	260.03	77.94	266.92	195.55	193.07	176.81	1.001	0.656	1.124	1.355	1.638
837	88.25	89.99	3.17	106.71	260.03	77.94	265.97	195.5	196.39	176.84	1.001	0.656	1.124	1.355	1.638
838	88.24	89.98	3.12	106.71	260.02	77.71	265.94	195.76	196.93	176.91	0.998	0.644	1.106	1.319	1.599
839	88.24	89.98	3.08	106.71	260.03	77.43	265.88	196.06	196.95	176.93	1.001	0.636	1.095	1.292	1.569
840	88.22	89.99	2.3	106.72	259.0	73.96	270.36	195.05	194.07	177.64	1.003	0.628	1.083	1.264	1.539
841	88.23	89.98	2.34	107.96	260.3	76.7	266.91	196.82	193.58	177.6	1.002	0.647	1.112	1.324	1.621
842	89.95	89.97	2.34	106.7	260.29	72.6	265.96	198.53	196.93	177.59	1.002	0.647	1.112	1.325	1.621
843	89.96	89.97	2.35	106.7	260.29	72.6	265.95	198.52	196.93	177.58	1.002	0.647	1.112	1.325	1.621
844	89.95	89.97	2.34	106.7	260.29	72.6	265.95	198.53	196.93	177.58	1.002	0.647	1.112	1.325	1.621
845	88.29	89.98	2.34	106.69	260.3	72.61	269.5	198.52	199.87	177.54	1.002	0.646	1.111	1.325	1.621
846	88.25	89.98	2.34	106.69	260.3	75.77	266.01	198.85	200.04	173.65	1.002	0.633	1.111	1.327	1.62
847	88.32	89.99	2.35	106.67	260.3	72.61	268.26	197.46	204.97	173.61	1.002	0.622	1.098	1.327	1.607
848	88.25	89.99	2.34	106.66	260.29	76.51	264.08	195.75	206.9	173.61	1.002	0.634	1.111	1.327	1.607
849	88.26	89.99	2.33	106.66	260.29	76.51	264.08	195.75	206.9	173.6	1.002	0.634	1.111	1.327	1.607
850	88.24	89.99	2.31	105.4	260.28	77.25	264.06	193.91	210.24	173.63	1.0	0.623	1.093	1.293	1.568
851	86.57	89.98	3.82	105.41	258.71	79.57	267.7	191.52	211.22	176.14	1.001	0.636	1.094	1.29	1.569
852	86.57	89.98	3.83	105.41	258.71	79.57	268.57	191.5	204.3	176.18	1.001	0.636	1.094	1.293	1.569
853	88.26	89.98	3.88	105.39	258.72	76.79	267.59	190.96	204.39	176.11	0.998	0.644	1.105	1.32	1.599
854	88.28	88.85	3.93	105.39	261.15	79.97	264.08	190.96	204.31	176.08	1.001	0.644	1.111	1.355	1.638
855	89.95	89.95	3.9	105.07	258.72	77.91	264.99	189.83	201.03	176.14	0.998	0.633	1.106	1.333	1.613
856	89.95	89.95	3.9	105.07	258.72	77.92	264.99	189.82	201.03	176.13	0.998	0.633	1.106	1.333	1.613
857	88.29	89.96	3.9	105.41	258.72	76.78	268.08	191.03	199.86	176.18	0.998	0.633	1.106	1.333	1.613
858	89.91	89.95	3.95	105.42	258.46	76.99	264.92	190.9	199.85	176.12	1.001	0.644	1.124	1.368	1.653
859	89.93	88.83	3.89	108.05	258.74	75.08	264.92	193.84	199.86	176.25	0.998	0.631	1.105	1.346	1.626
860	88.26	89.93	3.91	105.42	258.74	75.83	268.19	192.14	199.74	176.19	0.998	0.63	1.105	1.334	1.639
861	88.28	88.83	3.93	105.4	260.93	77.07	264.08	195.13	202.92	176.21	1.002	0.64	1.123	1.368	1.679
862	88.27	88.77	3.11	105.42	261.17	75.11	267.2	193.94	204.47	176.82	1.0	0.621	1.094	1.333	1.636
863	88.26	87.64	3.76	108.1	261.36	78.27	263.94	193.96	205.93	176.19	0.999	0.624	1.077	1.322	1.624
864	86.58	87.67	3.72	108.09	261.0	78.13	267.36	194.11	205.27	168.77	1.002	0.618	1.066	1.309	1.608
865	86.54	89.95	3.01	106.72	258.75	79.5	266.21	191.91	207.44	169.46	1.001	0.606	1.066	1.324	1.62
866	84.69	89.98	3.04	106.72	258.72	83.21	265.6	191.67	207.65	169.45	0.998	0.614	1.077	1.363	1.663
867	86.54	89.99	2.33	108.0	258.5	79.98	266.31	191.48	206.63	174.09	1.0	0.623	1.095	1.398	1.703
868	88.25	89.98	3.08	106.75	258.76	79.44	262.96	192.07	207.86	169.82	1.0	0.622	1.095	1.411	1.716
869	86.7	89.98	3.08	106.75	258.76	78.33	266.26	192.97	207.75	169.81	1.0	0.622	1.095	1.411	1.717
870	88.31	89.98	3.11	106.74	259.84	80.84	262.96	189.26	205.6	169.84	0.998	0.641	1.119	1.427	1.748
871	88.31	89.99	2.35	104.52	262.12	78.37	266.22	187.62	206.07	173.96	0.998	0.641	1.119	1.427	1.748
872	88.24	88.81	2.34	107.11	262.19	79.56	266.26	186.36	206.03	174.0	1.0	0.634	1.107	1.412	1.73
873	88.28	87.61	2.31	107.12	263.55	78.47	265.21	187.52	208.13	170.89	0.998	0.624	1.09	1.39	1.704
874	88.22	88.76	3.01	106.78	260.79	80.64	265.36	184.29	208.61	167.05	1.001	0.618	1.079	1.388	1.699
875	86.53	88.86	2.99	105.47	262.24	80.84	268.9	185.06	207.3	170.24	0.999	0.597	1.05	1.368	1.686
876	84.87	89.97	3.68	105.46	259.79	84.08	269.41	186.06	206.03	169.16	0.999	0.609	1.063	1.38	1.7
877	84.85	89.95	3.78	105.47	258.46	87.23	265.97	186.32	205.43	169.44	0.999	0.626	1.09	1.442	1.758
878	84.83	88.84	3.8	107.97	257.13	88.27	266.09	184.36	205.92	169.07	0.999	0.628	1.104	1.442	1.783
879	84.78	88.82	4.52	108.06	257.12	88.35	266.14	184.3	204.13	165.07	1.0	0.628	1.119	1.445	1.783
880	83.33	89.92	4.6	104.19	256.81	91.67	266.03	184.07	205.77	168.32	0.998	0.636	1.13	1.478	1.815
881	83.15	89.92	4.6	104.2	256.81	93.07	266.03	183.23	205.77	168.32	0.998	0.636	1.13	1.478	1.815
882	83.15	88.81	4.57	104.18	259.27	89.75	269.0	183.22	204.23	168.34	1.0	0.628	1.119	1.465	1.771
883	83.16	88.79	4.63	104.18	257.95	92.97	265.66	183.31	202.88	168.3	0.998	0.637	1.144	1.509	1.803
884	84.81	88.77	4.65	104.18	257.96	89.61	265.8	183.38	200.78	171.9	0.998	0.637	1.144	1.525	1.803
885	83.12	88.76	5.37	104.18	257.61	92.48	265.88	183.29	198.74	171.21	0.999	0.649	1.157	1.526	1.803
886	84.8	88.7	5.37	104.2	256.42	89.23	265.97	183.42	192.47	171.18	0.999	0.649	1.157	1.555	1.803
887	83.15	86.46	5.32	106.42	258.93	89.14	268.21	183.53	189.96	171.29	1.002	0.628	1.133	1.613	1.772
888	83.15	86.36	5.32	107.8	257.24	90.39	268.06	182.65	185.92	168.09	1.002	0.628	1.145	1.64	1.772
889	83.17	86.36	4.6	106.5	256.15	90.37	267.27	182.65	184.26	171.96	1.001	0.614	1.132	1.653	1.772
890	83.11	86.28	4.59	109.27	257.23	93.57	261.48	182.92	187.27	168.76	1.001	0.602	1.119	1.74	1.772
891	83.33	87.44	3.76	107.78	257.02	89.9	264.83	181.85	182.72	172.81	0.997	0.578	1.077	1.739	1.732
892	83.32	87.44	3.76	107.78	257.01	89.92	264.85	181.85	182.71	172.81	1.003	0.581	1.082	1.748	1.741
893	84.92	86.25	3.02	108.94	261.17	89.05	261.44	183.61	182.13	173.61	1.002	0.568	1.069	1.757	1.741
894	83.33	86.24	3.02	108.94	261.17	89.04	264.81	183.61	181.95	173.61	1.002	0.568	1.069	1.758	1.741
895	83.51	86.4	2.32	110.33	260.44	89.06	265.31	183.63	179.25	174.31	1.001	0.569	1.081	1.796	1.741
896	85.23	88.71	3.02	103.93	259.38	90.87	263.55	180.85	174.74	176.86	1.002	0.582	1.069	1.806	1.755
897	85.25	87.58	3.79	103.82	261.78	91.42	264.46	179.91	174.23	176.03	0.998	0.604	1.075	1.804	1.749
898	86.74	87.6	4.61	102.59	261.94	88.59	264.89	180.59	173.93	172.01	0.998	0.623	1.103	1.891	1.822
899	84.81	88.74	3.83	104.2	255.43	94.16	264.96	179.93	173.94	169.38	1.0	0.614	1.13	1.879	1.792
900	84.79	88.76	2.99	108.06	258.26	91.9	264.34	183.83	175.49	170.29	1.002	0.593	1.105	1.839	1.762
901	84.83	88.76	1.53	107.74	259.3	93.16	264.96	182.86	175.56	175.06	1.001	0.556	1.068	1.839	1.75
902	86.65	89.9	1.44	104.19	257.12	91.7	261.54	184.87	176.42	175.12	0.998	0.557	1.062	1.795	1.712
903	88.39	89.92	1.47	102.83	257.16	87.53	263.48	186.61	174.66	174.94	1.001	0.566	1.079	1.835	1.753
904	89.98	89.93	1.48	105.42	257.39	86.17	263.29	183.89	177.92	171.39	0.998	0.571	1.076	1.798	1.718
905	89.99	89.96	0.03	109.24	258.67	88.12	263.34	183.87	177.93	176.35	1.002	0.573	1.094	1.8	1.73
906	89.99	89.96	0.03	109.24	257.41	91.36	260.07	183.87	177.94	176.36	1.0	0.58	1.105	1.83	1.761
907	89.99	89.96	0.03	109.24	257.41	91.36	260.08	183.87	177.94	176.36	1.0	0.579	1.105	1.83	1.761
908	88.28	89.97	0.69	106.43	257.42	93.31	263.4	181.09	177.97	175.93	0.998	0.557	1.062	1.783	1.726
909	89.98	89.98	-0.01	102.77	259.98	92.39	260.94	182.94	178.17	176.54	0.998	0.545	1.062	1.783	1.726
910	88.39	90.0	-1.52	107.05	261.12	90.9	264.95	182.07	175.15	178.07	0.998	0.573	1.103	1.827	1.794
911	86.54	88.88	-1.48	101.63	259.99	88.3	266.61	185.15	173.46	177.81	1.001	0.529	1.054	1.786	1.772
912	86.67	89.97	-1.51	106.62	261.4	87.65	266.65	187.01	174.34	167.62	0.998	0.531	1.062	1.744	1.738
913	86.63	89.96	-3.75	109.16	261.19	87.61	266.62	187.04	174.26	176.64	1.002	0.515	1.066	1.783	1.775
914	88.42	89.95	-4.38	109.11	258.67	90.98	268.99	187.87	173.36	180.35	1.0	0.468	1.049	1.741	1.738
915	88.42	89.9	-2.95	106.59	258.63	91.94	266.94	186.93	178.03	179.01	1.002	0.462	1.027	1.705	1.715
916	85.13	89.9	-1.53	103.95	258.65	91.46	264.33	184.3	177.15	173.94	1.0	0.514	1.066	1.755	1.795
917	84.82	89.91	-0.83	103.94	259.92	89.76	267.34	181.68	177.13	166.1	1.0	0.527	1.079	1.753	1.798
918	86.51	88.79	-1.55	103.98	256.16	93.03	266.47	181.68	178.93	166.67	1.002	0.537	1.109	1.793	1.839
919	86.5	88.78	-2.24	105.29	256.11	92.93	267.57	182.47	178.05	167.35	1.0	0.515	1.092	1.753	1.799
920	86.4	88.78	-2.24	105.28	256.11	92.93	266.49	182.46	178.93	167.35	1.0	0.515	1.092	1.753	1.799
921	84.81	88.79	-2.25	105.31	256.13	89.38	267.56	182.58	178.03	167.32	1.0	0.515	1.093	1.753	1.799
922	84.8	88.79	-2.28	106.59	257.57	92.81	264.32	182.71	178.03	165.15	0.998	0.522	1.104	1.784	1.83
923	84.81	88.77	-2.26	106.59	256.12	89.39	267.56	183.63	178.06	165.12	1.0	0.515	1.093	1.753	1.798
924	84.82	88.76	-2.22	106.58	257.51	89.5	267.6	183.52	178.04	164.08	0.998	0.507	1.063	1.714	1.762
925	84.81	88.8	-2.21	105.32	257.54	89.5	267.59	183.51	178.03	168.14	0.998	0.507	1.051	1.714	1.759
926	84.84	88.78	-1.51	105.29	257.55	90.36	267.61	181.62	178.9	164.28	1.002	0.521	1.055	1.722	1.768
927	86.5	88.8	-1.5	104.01	257.56	93.24	266.5	182.34	179.81	164.26	0.998	0.519	1.049	1.725	1.758
928	86.5	88.81	-1.51	105.27	257.58	93.34	267.4	182.1	178.01	168.25	0.998	0.519	1.037	1.725	1.758
929	86.51	89.93	-0.82	104.02	258.99	93.34	267.4	182.11	178.0	165.52	0.998	0.518	1.036	1.725	1.758
930	85.01	89.95	-1.49	104.03	260.01	89.23	267.64	183.0	177.97	168.7	1.001	0.501	1.013	1.698	1.725
931	84.97	89.96	-1.5	105.34	260.0	89.09	267.58	183.07	178.0	167.5	0.998	0.506	0.986	1.716	1.755
932	86.72	89.97	-2.2	106.65	260.03	91.52	268.73	183.9	176.13	170.82	0.999	0.494	0.985	1.718	1.751
933	86.72	89.96	-2.21	106.65	260.02	91.5	268.72	183.91	176.14	170.83	0.999	0.494	0.985	1.718	1.751
934	86.76	89.96	-2.22	109.16	260.08	90.64	267.9	184.79	176.98	169.34	1.001	0.488	0.975	1.691	1.718
935	86.8	89.95	-2.23	109.18	260.06	87.64	271.86	183.97	175.07	174.39	1.001	0.487	0.975	1.692	1.718
936	86.82	88.85	-3.69	106.62	261.39	91.36	269.94	181.31	172.21	179.94	1.0	0.468	0.985	1.726	1.741
937	86.72	88.81	-4.39	107.77	261.41	91.41	268.78	180.26	172.26	182.39	1.001	0.468	0.998	1.729	1.738
938	86.63	89.97	-3.71	109.23	261.41	91.41	267.6	180.26	173.14	180.01	1.0	0.48	1.011	1.741	1.738
939	86.54	89.97	-4.39	109.19	260.06	91.17	266.67	180.32	174.15	180.69	1.001	0.468	1.011	1.744	1.735
940	84.83	90.0	-3.73	107.99	259.85	91.11	263.39	181.16	174.16	179.94	0.998	0.473	1.021	1.774	1.765
941	84.85	89.99	-3.02	108.01	261.22	91.37	263.02	180.13	173.27	177.45	1.002	0.475	1.014	1.783	1.774
942	86.51	89.99	-3.0	106.75	259.83	91.39	266.41	180.11	173.25	177.38	1.002	0.475	1.014	1.783	1.774
943	84.84	89.97	-2.23	105.46	259.84	88.16	266.45	180.09	173.23	174.79	0.999	0.467	0.999	1.744	1.735
944	84.87	89.99	-2.25	105.45	261.2	91.4	263.05	180.11	173.24	174.79	1.001	0.475	1.014	1.783	1.774
945	86.52	89.99	-2.25	105.45	261.2	91.4	266.43	180.12	173.24	174.79	1.001	0.475	1.014	1.783	1.774
946	84.87	89.98	-1.53	105.44	259.84	91.39	263.05	180.12	173.33	172.33	1.001	0.475	1.013	1.783	1.774
947	86.52	89.98	-1.53	106.63	259.87	91.39	266.43	180.13	173.35	172.31	1.001	0.475	1.0	1.783	1.774
948	86.55	89.98	-1.51	105.43	259.89	91.47	266.46	180.08	173.35	172.29	0.998	0.467	0.985	1.744	1.738
949	86.56	89.98	-1.51	104.15	261.21	91.46	266.49	179.19	173.34	172.28	0.998	0.48	0.985	1.744	1.737
950	86.56	89.98	-1.5	105.43	261.21	91.48	266.49	180.1	173.34	172.27	0.998	0.48	0.985	1.744	1.737
951	86.56	89.98	-1.5	105.43	261.22	91.48	266.49	180.1	173.34	172.27	0.998	0.48	0.985	1.732	1.737
952	86.56	89.98	-1.5	105.43	261.22	91.48	266.48	180.1	173.25	172.27	0.998	0.48	0.985	1.744	1.738
953	86.66	89.98	-1.5	105.44	261.23	91.49	267.58	179.16	172.34	170.63	0.998	0.48	0.985	1.744	1.738
954	86.65	89.97	-1.5	105.44	261.23	90.5	267.59	181.17	172.33	170.62	0.998	0.48	0.997	1.744	1.738
955	88.29	89.97	-1.5	105.43	261.22	93.84	267.59	181.12	172.35	170.62	0.998	0.48	0.997	1.744	1.737
956	86.66	89.97	-1.49	105.1	259.89	90.48	266.66	181.24	174.25	170.61	0.998	0.467	0.985	1.744	1.738
957	86.54	89.97	-1.5	105.1	259.87	90.22	266.62	182.18	174.26	170.62	1.0	0.463	0.988	1.783	1.777
958	86.56	89.97	-1.47	105.1	259.86	90.31	266.68	182.11	174.24	170.61	0.998	0.455	0.985	1.744	1.738
959	86.59	89.96	-1.46	105.1	259.85	90.29	266.7	182.24	174.24	170.6	0.998	0.455	0.985	1.744	1.738
960	86.66	89.96	-1.46	105.1	259.85	90.27	267.81	182.25	173.21	172.24	0.998	0.442	0.973	1.744	1.738
961	86.65	89.96	-0.77	105.08	259.83	90.48	267.63	182.2	173.22	171.55	0.998	0.454	0.985	1.741	1.741
962	86.65	89.95	-0.76	105.09	258.5	90.54	267.62	182.97	173.23	171.57	0.998	0.454	0.985	1.741	1.741
963	86.66	89.96	-1.47	106.32	258.5	90.57	267.63	182.02	173.23	174.05	0.998	0.454	0.985	1.741	1.741
964	86.67	89.97	-1.47	106.33	258.49	90.52	267.65	182.18	173.22	174.08	0.998	0.442	0.973	1.741	1.741
965	88.33	89.97	-1.47	106.34	258.49	90.6	271.8	182.01	172.31	174.11	0.998	0.442	0.972	1.741	1.738
966	86.77	89.98	-1.48	106.32	259.84	90.6	267.85	182.0	174.14	174.13	0.998	0.442	0.972	1.741	1.741
967	86.76	89.98	-1.48	106.32	259.85	90.6	267.85	182.0	174.12	174.13	0.998	0.442	0.972	1.741	1.741
968	86.75	89.98	-1.47	106.31	259.84	90.58	267.87	181.99	174.11	174.15	0.998	0.442	0.96	1.741	1.741
969	86.75	89.98	-1.47	106.31	259.85	90.56	267.86	182.01	174.11	174.15	0.998	0.442	0.96	1.741	1.741
970	88.37	89.97	-0.75	106.33	259.86	90.84	271.9	181.93	173.13	173.47	1.0	0.449	0.95	1.708	1.715
971	88.39	89.97	-0.76	106.33	259.86	90.8	271.89	182.1	173.23	173.48	1.001	0.449	0.937	1.708	1.714
972	88.4	89.97	-1.45	107.55	259.86	90.63	271.89	182.09	173.16	174.19	1.001	0.437	0.937	1.711	1.711
973	88.37	89.96	-1.45	106.33	259.88	93.92	267.92	182.05	174.12	174.2	1.001	0.437	0.937	1.711	1.711
974	88.38	89.97	-0.76	106.33	259.87	93.95	267.75	182.04	174.09	173.51	1.001	0.449	0.937	1.708	1.714
975	88.41	89.96	-1.46	106.33	260.11	93.94	268.9	182.04	173.11	175.97	1.001	0.45	0.937	1.708	1.711
976	88.39	89.97	-2.16	106.69	260.11	93.93	267.92	182.07	174.1	176.68	1.001	0.437	0.937	1.711	1.708
977	88.4	89.97	-2.16	106.71	260.1	92.99	267.94	183.98	174.09	176.67	1.001	0.437	0.937	1.711	1.708
978	88.39	89.98	-2.16	107.97	260.09	92.96	267.94	184.01	174.08	176.5	1.001	0.438	0.937	1.711	1.708
979	88.42	89.98	-1.47	107.96	260.09	92.95	268.93	184.01	173.08	175.81	1.001	0.462	0.949	1.708	1.711
980	88.39	89.99	-2.17	107.95	260.08	89.65	272.82	184.07	171.29	176.52	1.001	0.449	0.95	1.711	1.708
981	88.39	89.98	-2.19	106.71	259.86	92.87	269.95	184.07	171.27	176.36	0.999	0.455	0.959	1.741	1.738
982	86.77	89.98	-2.2	106.71	259.86	89.59	268.81	184.11	172.23	176.37	0.999	0.455	0.959	1.741	1.738
983	88.4	89.98	-2.19	106.72	259.86	92.9	269.95	184.06	171.28	178.02	0.999	0.455	0.96	1.741	1.738
984	86.77	89.98	-1.48	106.73	260.08	89.59	268.79	184.11	172.24	173.49	0.998	0.455	0.96	1.729	1.741
985	86.75	89.98	-1.5	106.72	259.85	90.44	268.73	182.3	172.27	173.21	1.0	0.462	0.975	1.769	1.78
986	86.66	89.98	-1.53	106.72	259.86	93.68	264.35	182.3	173.22	175.13	0.998	0.48	1.01	1.8	1.811
987	86.64	89.98	-1.53	105.45	260.06	93.71	264.33	182.15	173.23	174.92	0.998	0.48	0.998	1.8	1.811
988	86.64	89.98	-1.53	105.45	258.75	90.39	267.54	182.21	173.25	174.91	0.998	0.48	0.998	1.812	1.812
989	86.53	89.98	-2.21	105.43	259.82	90.24	266.63	182.15	174.15	175.58	1.001	0.462	0.988	1.772	1.777
