# Supplementary material for: Evaluation of functional tests performance using a camera-based and machine learning approach
Source: PLoS One. 2023 Nov 3;18(11):e0288279. doi: 10.1371/journal.pone.0288279 (PMC10624324; doi:10.1371/journal.pone.0288279)
Supplement: S1 Data — This dataset includes all the extracted keypoints of movements and the associated features and statistics, which were used for the analyses presented in the main manuscript. (ZIP) [file pone.0288279.s001.zip › PLOS_data_28032023/selected_parameters_time_series/000014_SDT_P_vybrane_body_vse.csv]

	hips	bothShoulders	spine	NeckRShoulderRElbow	NeckLShoulderLElbow	MidHipRHipRKnee	MidHipLHipLKnee	RHipRKneeRAnkle	LHipLKneeLAnkle	NoseNeckMidHip	Neck_MidHip	RWrist_MidHip	RWrist_LWrist	MidHipL_SmallToe	MidHipL_RSmallToe
0	84.67	88.8	-1.58	101.92	260.96	86.44	269.1	186.35	173.88	177.83	1.002	0.453	0.92	1.729	1.747
1	84.67	88.8	-1.58	101.91	260.96	86.45	269.1	186.34	173.89	177.83	1.002	0.453	0.92	1.729	1.747
2	84.64	88.79	-1.58	101.96	259.59	86.42	269.08	186.22	173.88	178.05	1.002	0.453	0.933	1.729	1.747
3	83.14	88.79	-2.34	101.96	259.56	82.05	269.46	187.15	173.9	182.18	1.002	0.467	0.961	1.731	1.744
4	84.84	89.98	-1.65	103.33	259.59	85.68	267.94	186.0	175.05	178.22	0.999	0.499	1.012	1.763	1.779
5	86.52	88.82	-2.42	100.66	259.55	86.45	271.56	183.97	175.07	179.21	0.999	0.486	1.013	1.765	1.789
6	86.4	88.8	-3.18	100.65	259.58	86.17	270.52	184.13	176.1	180.19	1.0	0.485	1.026	1.768	1.786
7	86.53	89.96	-3.19	103.3	259.59	85.45	270.53	185.0	176.12	183.1	1.0	0.485	1.027	1.768	1.787
8	86.63	89.98	-3.17	103.33	261.02	85.71	270.55	184.03	176.09	183.12	1.0	0.486	1.041	1.766	1.784
9	85.0	89.99	-3.18	103.33	261.03	86.63	267.36	182.1	176.02	183.16	1.0	0.486	1.027	1.765	1.784
10	84.84	90.0	-3.16	103.33	261.03	86.62	265.98	182.15	177.0	183.16	1.0	0.499	1.041	1.765	1.784
11	84.99	89.99	-3.15	104.62	261.05	86.65	267.36	182.09	176.02	183.17	1.0	0.499	1.04	1.765	1.787
12	84.97	90.0	-3.15	103.33	261.08	86.61	267.35	182.12	176.01	186.02	1.0	0.499	1.027	1.766	1.784
13	86.49	89.99	-3.91	103.34	262.51	86.41	269.59	182.09	176.98	186.83	1.0	0.486	1.026	1.768	1.784
14	84.8	89.98	-3.19	103.35	262.53	85.69	264.99	182.98	177.93	183.36	1.0	0.485	1.014	1.768	1.784
15	84.82	89.98	-3.2	103.36	262.53	85.71	264.99	183.0	177.93	186.04	1.0	0.485	1.013	1.768	1.784
16	84.81	89.98	-3.95	103.37	263.93	85.48	265.33	183.04	177.99	184.09	1.001	0.472	1.013	1.77	1.781
17	84.82	89.97	-3.95	103.37	262.53	84.52	265.34	185.03	177.99	184.07	1.001	0.472	1.012	1.769	1.781
18	84.84	89.96	-3.9	103.38	262.54	80.19	268.62	186.97	177.95	183.99	0.998	0.464	0.996	1.728	1.74
19	84.84	88.76	-3.9	103.38	265.17	80.19	268.63	186.97	177.95	183.99	0.998	0.464	0.996	1.728	1.74
20	84.84	88.77	-3.95	103.36	265.14	83.54	265.38	186.96	177.96	184.02	1.001	0.472	1.012	1.77	1.781
21	84.86	88.78	-3.95	103.35	263.77	82.66	265.39	188.93	177.97	184.0	1.001	0.472	1.012	1.77	1.781
22	86.41	88.78	-3.89	103.36	265.12	82.64	267.42	188.93	178.96	183.88	0.998	0.464	0.995	1.728	1.74
23	86.39	88.79	-3.89	103.35	265.11	83.55	267.41	187.01	178.96	183.87	0.999	0.464	0.995	1.728	1.74
24	84.67	88.74	-3.88	104.72	263.84	83.5	264.0	186.97	178.95	183.86	0.999	0.464	0.995	1.728	1.74
25	84.67	88.76	-3.1	104.71	263.71	80.08	267.43	186.94	178.94	180.81	1.001	0.461	0.973	1.697	1.708
26	84.68	89.99	-3.09	106.06	259.65	84.42	264.07	184.99	178.9	180.8	1.001	0.46	0.972	1.696	1.708
27	84.69	88.74	-3.08	106.11	263.76	85.41	264.09	183.01	178.89	183.03	1.001	0.46	0.972	1.696	1.708
28	84.82	89.99	-3.09	104.6	263.76	81.48	267.44	183.88	178.92	183.06	1.001	0.46	0.972	1.697	1.708
29	84.82	88.73	-3.13	107.45	263.78	84.72	263.99	183.89	178.95	183.12	0.998	0.465	0.983	1.728	1.739
30	84.84	88.73	-3.09	107.45	263.78	82.4	267.42	182.0	178.97	183.09	1.001	0.46	0.972	1.697	1.708
31	86.55	88.73	-3.75	107.47	263.77	85.49	267.68	181.99	178.96	183.76	0.999	0.441	0.957	1.661	1.666
32	86.57	88.74	-2.31	106.21	263.67	85.71	267.5	181.98	178.95	180.0	0.998	0.453	0.957	1.657	1.668
33	86.57	88.7	-2.31	107.54	262.44	85.72	267.5	181.96	178.94	182.28	0.998	0.465	0.97	1.657	1.668
34	86.45	88.71	-3.04	107.52	262.43	85.49	266.53	181.97	179.89	183.03	1.001	0.46	0.985	1.699	1.705
35	88.19	89.97	-2.29	108.79	259.62	88.95	266.54	181.99	179.9	182.31	1.0	0.46	0.985	1.699	1.705
36	88.19	89.97	-2.29	108.81	259.61	85.49	269.99	182.02	179.89	184.62	1.0	0.46	0.986	1.701	1.705
37	88.21	88.71	-1.52	107.54	261.98	85.53	270.9	181.99	178.06	181.59	0.999	0.46	0.986	1.701	1.706
38	88.2	88.69	-1.52	107.49	260.98	84.56	270.89	183.96	178.06	183.83	0.999	0.46	0.986	1.699	1.706
39	86.47	88.75	-0.78	105.72	260.87	83.57	267.41	185.88	178.06	183.05	1.002	0.467	1.002	1.739	1.746
40	88.21	89.98	-0.04	101.87	260.49	88.02	267.43	183.97	178.08	180.12	0.999	0.486	1.026	1.758	1.765
41	89.99	89.96	-0.76	100.95	260.58	87.18	270.0	184.88	178.99	180.81	0.999	0.5	1.041	1.761	1.763
42	89.98	89.97	-0.02	100.58	259.19	88.05	269.95	182.99	178.97	180.06	0.999	0.527	1.068	1.761	1.763
43	88.31	88.75	-0.02	101.99	260.42	87.18	266.5	183.81	178.96	182.2	0.998	0.54	1.054	1.76	1.763
44	88.29	88.7	-0.01	103.31	262.26	87.04	266.48	182.97	177.98	182.29	1.001	0.534	1.029	1.733	1.728
45	89.97	88.7	0.78	104.67	260.72	86.15	268.95	183.87	177.96	179.29	1.001	0.508	1.003	1.739	1.724
46	89.99	88.74	0.76	104.7	260.31	84.14	268.97	185.87	175.9	179.24	0.999	0.487	0.987	1.688	1.666
47	88.28	88.76	0.02	103.64	260.29	83.11	265.58	185.89	173.92	179.98	0.999	0.514	1.026	1.693	1.675
48	88.26	88.79	0.04	103.32	260.28	86.58	269.96	185.86	172.8	182.11	1.002	0.549	1.043	1.736	1.702
49	88.26	87.52	0.77	106.08	261.76	86.44	269.95	185.95	172.59	181.44	0.999	0.553	1.013	1.68	1.662
50	88.3	87.45	0.79	104.1	263.25	82.17	273.35	186.83	172.61	183.46	0.999	0.568	1.0	1.665	1.649
51	88.23	86.16	0.81	107.93	265.0	85.58	269.06	186.82	173.77	183.72	0.999	0.568	1.001	1.693	1.673
52	88.18	87.34	1.53	111.36	262.35	83.24	272.52	184.85	174.89	185.55	1.002	0.601	1.029	1.697	1.656
53	84.53	86.07	3.08	111.99	264.87	90.15	271.92	184.79	176.73	181.49	0.998	0.627	1.051	1.751	1.718
54	84.32	87.4	3.13	110.52	261.04	90.77	271.89	184.68	177.9	181.33	0.998	0.627	1.064	1.769	1.73
55	82.49	87.45	3.09	109.17	260.64	90.66	274.68	183.75	179.78	179.22	1.0	0.608	1.053	1.727	1.684
56	82.24	87.51	3.09	107.7	260.59	91.62	275.2	181.75	180.75	179.23	1.001	0.609	1.053	1.751	1.699
57	84.12	87.57	3.05	107.61	260.45	91.64	271.09	180.62	180.05	179.17	1.001	0.609	1.066	1.717	1.683
58	85.87	87.52	2.28	107.59	259.22	88.26	271.16	180.69	178.92	179.96	0.998	0.588	1.038	1.681	1.642
59	81.97	87.55	2.29	106.16	260.54	92.98	277.07	178.74	175.04	179.98	0.997	0.6	1.05	1.684	1.642
60	84.15	87.57	1.55	106.14	260.47	91.96	273.81	179.82	173.07	182.91	1.003	0.59	1.056	1.692	1.649
61	84.18	87.57	0.82	106.14	260.47	90.93	272.84	180.81	174.01	183.64	1.002	0.577	1.056	1.695	1.649
62	86.21	86.38	1.51	106.6	262.67	85.85	272.79	181.72	174.1	180.78	1.002	0.59	1.056	1.679	1.636
63	86.34	87.47	0.8	106.57	259.19	85.79	273.51	180.78	173.14	181.6	1.002	0.591	1.069	1.695	1.635
64	88.08	86.16	0.82	107.96	260.57	82.2	273.51	180.76	173.11	183.76	1.002	0.63	1.082	1.695	1.634
65	86.48	85.08	0.82	106.83	264.37	84.46	273.46	181.83	173.04	185.65	0.999	0.637	1.08	1.71	1.651
66	88.18	85.09	0.82	108.27	264.37	84.43	270.07	181.84	173.02	185.67	0.999	0.651	1.093	1.697	1.651
67	88.14	86.2	1.53	108.36	260.21	85.35	269.13	179.8	173.93	185.32	1.0	0.651	1.081	1.71	1.651
68	88.14	86.11	1.56	107.53	262.92	85.49	269.14	179.65	174.03	185.28	1.003	0.664	1.1	1.76	1.677
69	88.12	86.18	1.55	112.69	260.29	82.12	272.75	179.67	174.02	187.82	0.999	0.666	1.095	1.733	1.652
70	88.12	86.18	1.55	112.68	260.28	82.12	272.74	179.68	174.03	187.82	0.999	0.666	1.095	1.733	1.652
71	86.39	88.67	2.31	111.25	255.28	85.5	273.66	179.49	172.22	187.12	0.998	0.671	1.106	1.762	1.669
72	88.11	89.87	1.6	112.08	253.25	82.28	273.47	179.15	172.34	187.78	1.0	0.665	1.107	1.74	1.624
73	86.29	88.6	2.33	112.89	257.17	86.01	273.54	178.55	173.05	187.36	1.002	0.724	1.149	1.719	1.593
74	89.94	86.01	2.99	117.22	259.68	81.15	269.04	179.45	174.96	184.04	1.001	0.727	1.145	1.664	1.516
75	89.91	86.02	2.36	113.84	266.08	81.94	269.05	178.74	174.15	187.04	0.997	0.758	1.19	1.756	1.546
76	88.18	87.36	3.11	117.01	260.73	84.18	269.04	179.86	175.09	184.31	0.998	0.77	1.191	1.788	1.545
77	89.93	87.41	2.34	117.06	260.93	80.77	267.05	179.9	176.13	184.74	1.003	0.763	1.199	1.79	1.539
78	89.96	88.61	2.31	117.14	258.85	80.73	267.08	179.69	176.17	185.07	1.0	0.781	1.196	1.765	1.501
79	88.09	87.38	1.58	118.57	261.23	83.25	266.16	180.77	177.04	185.54	1.002	0.834	1.259	1.797	1.525
80	88.14	88.63	2.23	120.65	258.83	82.48	267.04	181.33	175.0	185.13	1.0	0.835	1.213	1.701	1.424
81	88.16	87.33	2.25	126.75	258.87	84.69	268.0	177.78	175.07	185.11	1.0	0.855	1.243	1.688	1.411
82	89.99	87.31	2.28	123.34	264.13	80.08	267.0	178.71	176.04	184.82	1.0	0.894	1.293	1.73	1.434
83	89.99	86.18	1.55	127.43	264.05	80.92	266.94	176.64	176.24	185.57	1.002	0.938	1.369	1.797	1.443
84	89.98	88.67	1.59	125.11	259.85	81.12	267.95	175.79	174.54	185.56	1.0	0.976	1.425	1.813	1.473
85	89.98	88.62	0.77	128.87	256.14	81.29	266.94	173.41	177.6	184.06	1.002	0.956	1.427	1.794	1.455
86	89.97	88.65	1.53	127.57	257.14	81.41	268.96	172.46	175.28	183.37	1.002	0.986	1.455	1.784	1.415
87	89.99	88.6	1.58	129.02	254.43	83.4	269.02	169.12	175.99	185.46	1.002	0.986	1.464	1.782	1.414
88	89.96	87.34	2.3	132.74	254.75	85.44	269.97	164.37	174.99	182.68	0.999	0.971	1.442	1.758	1.379
89	85.91	86.08	1.57	132.35	257.15	84.41	261.98	165.27	173.99	183.44	0.999	0.98	1.48	1.819	1.415
90	87.9	86.07	1.57	132.35	257.15	84.42	265.92	164.8	173.97	183.43	0.999	0.983	1.483	1.819	1.415
91	85.85	83.72	2.37	132.62	265.23	82.66	266.68	160.25	173.4	182.9	0.999	0.999	1.453	1.824	1.376
92	87.85	84.86	2.43	130.51	265.42	86.54	266.64	160.76	174.37	182.67	0.999	0.998	1.442	1.887	1.427
93	85.92	85.99	1.65	126.85	261.82	82.67	266.89	158.19	173.61	185.71	0.998	0.945	1.392	1.903	1.426
94	85.93	87.38	2.39	125.54	258.46	82.59	266.9	158.23	174.42	182.49	0.999	0.9	1.334	1.889	1.412
95	87.82	87.37	1.61	123.53	257.49	86.44	265.98	158.89	175.26	183.48	0.998	0.848	1.288	1.891	1.412
96	87.94	87.39	1.59	122.68	257.1	82.31	270.77	158.94	174.3	183.6	1.001	0.824	1.256	1.859	1.383
97	87.86	87.34	1.59	120.72	257.42	82.31	269.89	158.9	174.08	185.96	1.001	0.804	1.231	1.859	1.37
98	87.94	87.32	2.38	118.82	254.85	86.48	266.93	157.59	173.2	185.51	1.001	0.748	1.147	1.857	1.369
99	87.91	84.78	2.43	119.4	257.18	86.43	266.92	158.25	173.19	185.46	0.999	0.741	1.145	1.893	1.384
100	85.96	83.5	2.42	120.55	257.54	82.57	266.87	158.2	172.3	186.23	0.999	0.731	1.139	1.893	1.384
101	85.95	82.26	2.45	119.2	258.66	83.58	266.85	156.51	172.3	186.22	1.001	0.715	1.13	1.94	1.408
102	87.87	82.28	2.48	116.12	258.5	87.41	266.85	156.48	172.29	186.22	0.998	0.682	1.1	1.962	1.423
103	87.86	82.11	2.54	116.97	257.57	88.56	267.72	154.68	171.41	188.77	0.998	0.682	1.1	1.988	1.424
104	86.07	83.34	2.59	114.36	256.52	84.76	268.88	154.66	170.41	188.21	1.001	0.682	1.12	2.023	1.449
105	87.93	82.12	3.4	116.05	256.53	88.56	268.62	154.77	170.42	187.4	1.002	0.694	1.164	2.021	1.45
106	88.02	81.93	3.36	117.75	257.0	84.99	272.51	155.44	171.3	187.43	0.998	0.68	1.158	1.972	1.424
107	88.01	83.18	3.37	114.7	256.53	83.92	272.5	157.11	171.31	187.42	0.998	0.68	1.172	1.955	1.41
108	87.96	83.36	3.34	117.86	254.46	87.47	267.74	158.94	172.27	187.97	0.999	0.679	1.173	1.955	1.439
109	87.96	83.38	4.09	118.35	254.45	84.98	272.48	157.92	171.37	184.6	1.002	0.681	1.163	1.903	1.411
110	86.09	83.44	4.08	118.87	254.31	84.95	268.65	157.94	172.29	184.99	1.003	0.668	1.15	1.903	1.425
111	86.18	84.6	3.31	119.67	252.07	83.83	269.84	160.71	171.52	185.81	1.002	0.668	1.151	1.902	1.425
112	86.17	87.31	2.44	116.56	250.87	83.78	270.01	160.11	170.62	190.02	0.998	0.656	1.145	1.857	1.416
113	86.17	87.31	2.44	116.56	250.87	83.78	270.01	160.09	170.62	190.02	0.998	0.656	1.145	1.857	1.416
114	86.18	88.59	0.82	111.38	253.94	81.43	270.02	164.99	170.41	193.19	0.998	0.655	1.147	1.842	1.401
115	86.18	88.7	0.01	112.4	253.42	79.45	270.1	169.64	170.27	192.8	1.0	0.668	1.172	1.849	1.452
116	88.13	90.0	-0.83	109.0	260.3	82.16	270.57	172.32	170.31	186.34	1.001	0.658	1.175	1.856	1.496
117	89.93	88.84	-1.57	109.36	258.85	80.69	271.96	176.34	173.9	184.47	1.001	0.658	1.163	1.786	1.469
118	88.18	88.78	-0.87	113.57	255.08	80.88	268.31	176.48	172.9	183.53	1.001	0.671	1.166	1.756	1.497
119	86.33	88.68	-1.69	112.39	258.85	78.01	267.24	175.93	173.94	184.38	1.001	0.693	1.216	1.837	1.583
120	88.21	86.11	-2.49	114.5	255.55	81.66	266.42	176.07	172.67	185.59	0.999	0.679	1.222	1.822	1.599
121	88.21	88.61	-4.82	117.12	258.06	81.79	266.38	176.19	172.84	192.47	0.999	0.671	1.231	1.727	1.587
122	89.93	87.41	-5.55	115.44	260.69	80.68	268.95	178.61	172.96	190.48	1.003	0.685	1.238	1.73	1.571
123	88.16	83.85	-5.63	110.56	258.02	77.46	269.86	178.54	171.89	185.72	1.0	0.693	1.254	1.782	1.615
124	86.45	82.78	-6.48	110.93	255.49	77.49	266.43	177.94	171.97	189.03	0.999	0.695	1.279	1.815	1.675
125	88.23	83.93	-6.31	116.97	253.12	77.4	269.91	177.48	171.83	186.22	0.999	0.674	1.237	1.74	1.643
126	88.16	85.14	-6.32	116.87	255.94	80.76	266.5	178.43	171.97	186.27	0.999	0.677	1.239	1.753	1.657
127	89.91	86.32	-5.61	117.53	258.31	80.92	269.88	178.34	171.87	183.27	0.997	0.689	1.239	1.737	1.672
128	88.25	85.15	-5.59	112.09	258.99	76.82	269.92	180.15	172.92	183.3	0.998	0.676	1.235	1.736	1.671
129	88.23	83.88	-6.31	109.26	257.47	76.81	270.88	181.1	171.08	186.18	0.999	0.666	1.225	1.734	1.685
130	89.99	83.98	-5.36	112.15	255.5	82.17	270.97	180.31	172.11	182.83	0.999	0.6	1.122	1.697	1.654
131	89.97	83.97	-5.37	112.14	255.49	81.22	270.95	181.25	172.12	182.84	0.998	0.6	1.122	1.697	1.655
132	89.97	85.16	-4.64	116.85	253.28	82.25	270.97	180.35	172.28	182.11	1.002	0.599	1.118	1.729	1.691
133	89.99	86.36	-3.93	116.88	255.11	82.41	270.99	180.34	173.36	181.5	0.999	0.599	1.124	1.759	1.711
134	89.96	87.52	-2.4	116.86	257.83	84.33	273.05	178.45	172.22	177.74	1.0	0.62	1.129	1.795	1.755
135	88.25	87.53	-1.62	118.55	255.41	83.43	275.41	180.28	175.07	176.76	1.001	0.587	1.09	1.773	1.737
136	88.18	87.58	-1.6	115.59	256.63	83.52	274.41	181.24	176.06	176.73	1.002	0.56	1.074	1.775	1.737
137	88.14	87.55	-1.57	116.11	256.29	83.55	272.8	181.15	178.88	178.97	0.999	0.553	1.057	1.719	1.698
138	86.48	88.72	-1.56	114.18	258.6	86.01	273.47	183.25	177.99	176.8	1.002	0.557	1.083	1.773	1.738
139	88.19	88.7	-1.55	114.04	258.35	85.98	270.06	183.37	175.13	176.83	1.002	0.54	1.079	1.778	1.74
140	88.2	88.7	-1.58	112.64	259.9	83.49	272.74	182.42	174.98	181.48	1.002	0.551	1.088	1.779	1.74
141	89.99	88.71	-2.31	112.03	259.96	83.32	269.99	182.45	172.85	182.25	1.0	0.53	1.057	1.743	1.699
142	88.25	88.76	-3.86	110.9	259.95	83.32	266.53	182.5	173.16	183.82	0.999	0.521	1.066	1.761	1.73
143	88.17	88.78	-3.75	109.79	255.67	80.5	269.97	182.6	173.85	183.73	1.0	0.484	1.001	1.687	1.661
144	89.97	88.8	-2.34	109.77	256.96	85.08	270.96	180.84	173.09	182.34	1.001	0.501	1.016	1.724	1.704
145	88.18	88.8	-2.34	109.76	256.96	85.08	267.29	180.83	173.08	182.34	1.001	0.501	1.016	1.724	1.704
146	88.22	89.99	-1.59	112.54	257.31	90.56	271.98	178.74	173.01	181.63	0.997	0.52	1.027	1.748	1.739
147	89.99	89.97	-1.57	108.07	258.41	91.54	269.48	177.73	172.93	181.61	1.002	0.535	1.072	1.754	1.75
148	89.99	89.96	-1.58	107.6	258.49	89.01	271.84	177.94	175.99	183.89	1.002	0.548	1.087	1.749	1.752
149	88.23	89.96	-3.11	110.33	260.1	88.05	267.45	178.88	177.93	188.0	0.997	0.533	1.08	1.754	1.741
150	86.46	89.99	-4.56	111.5	258.72	84.5	267.44	179.91	178.92	189.43	0.999	0.521	1.052	1.683	1.67
151	86.41	89.99	-5.36	109.15	261.03	82.54	267.46	183.88	178.88	187.73	0.999	0.474	1.013	1.7	1.689
152	84.83	88.84	-4.67	107.57	260.95	78.47	268.37	185.91	177.99	184.71	1.003	0.475	1.03	1.707	1.7
153	84.83	88.85	-4.67	107.57	260.94	78.48	268.38	185.91	177.99	184.72	1.002	0.475	1.03	1.707	1.7
154	84.81	89.97	-5.4	106.21	260.03	81.66	266.3	186.76	177.04	185.41	0.998	0.459	1.025	1.713	1.704
155	84.65	89.97	-5.41	106.21	260.03	81.58	264.95	186.8	177.98	185.41	0.998	0.459	1.026	1.713	1.704
156	86.4	88.76	-5.56	109.13	261.38	85.48	271.15	184.09	176.19	185.54	0.998	0.511	1.094	1.766	1.775
157	84.69	88.78	-6.3	110.42	262.6	85.57	268.83	184.98	175.07	186.12	0.999	0.511	1.08	1.764	1.78
158	84.69	88.78	-5.57	110.32	262.77	85.55	268.83	184.92	175.07	182.56	0.998	0.511	1.08	1.764	1.78
159	84.63	88.75	-5.51	109.21	261.2	85.74	268.45	184.97	174.96	182.56	1.001	0.506	1.055	1.731	1.751
160	84.61	88.76	-5.49	109.2	262.73	86.41	269.68	184.01	174.17	182.54	1.001	0.492	1.041	1.742	1.754
161	82.91	88.74	-5.49	109.18	261.2	86.41	266.42	184.01	174.06	182.51	1.001	0.478	1.027	1.729	1.754
162	84.6	88.74	-5.5	109.17	262.57	86.4	269.66	183.96	174.18	182.52	1.001	0.464	1.013	1.731	1.755
163	82.91	88.77	-5.48	109.16	262.61	86.41	266.42	185.0	174.07	182.48	1.001	0.464	1.013	1.73	1.758
164	84.49	88.77	-4.74	107.94	262.58	86.44	268.36	185.0	175.09	178.88	1.0	0.464	1.012	1.731	1.77
165	84.62	88.75	-4.7	107.83	261.19	85.5	268.76	184.88	175.11	179.01	1.0	0.452	1.013	1.732	1.767
166	84.66	88.76	-3.92	107.3	259.83	86.41	268.79	183.17	175.08	178.18	0.999	0.478	1.027	1.732	1.754
167	84.83	88.78	-3.95	106.01	259.82	85.51	269.13	184.05	175.17	178.19	1.001	0.499	1.055	1.775	1.793
168	84.62	89.98	-3.93	104.8	259.8	83.52	265.93	185.86	177.87	181.16	0.999	0.478	1.011	1.737	1.746
169	82.92	89.97	-4.6	104.75	259.84	79.16	265.98	187.74	176.92	184.3	1.002	0.461	0.987	1.708	1.711
170	82.93	89.98	-4.66	104.76	259.84	82.6	262.62	187.74	176.92	184.36	0.999	0.465	0.998	1.739	1.743
171	84.63	89.98	-4.66	106.09	261.24	82.57	264.99	186.79	177.9	181.92	0.999	0.452	0.985	1.741	1.74
172	84.8	89.98	-3.88	107.51	262.66	79.66	268.42	185.71	177.9	181.29	1.001	0.46	0.986	1.71	1.721
173	84.68	90.0	-3.8	110.14	262.67	81.07	267.5	181.88	178.86	178.76	0.999	0.442	0.958	1.672	1.679
174	84.7	89.98	-2.33	110.14	261.23	85.45	264.06	179.94	178.85	177.14	1.0	0.448	0.973	1.711	1.718
175	86.44	88.76	-0.81	107.56	260.84	85.48	268.34	179.92	177.07	173.15	1.0	0.46	0.96	1.712	1.718
176	88.22	89.97	-0.78	106.13	259.83	85.55	270.97	178.85	177.96	175.7	0.999	0.46	0.946	1.716	1.716
177	86.45	89.98	-0.77	104.77	258.56	85.48	268.46	178.9	175.97	178.02	1.002	0.497	0.963	1.683	1.685
178	86.46	89.98	-0.76	104.74	262.48	85.27	269.69	178.94	173.95	177.96	0.999	0.514	0.972	1.711	1.714
179	88.19	88.83	-0.74	108.39	262.69	87.96	269.56	179.93	173.85	180.59	0.999	0.503	0.948	1.644	1.657
180	86.44	89.99	-0.74	107.05	262.7	84.51	270.62	179.91	172.81	180.6	0.999	0.515	0.948	1.642	1.657
181	88.13	89.98	-0.78	107.17	264.1	88.0	270.49	179.93	172.0	177.9	1.002	0.509	0.963	1.686	1.693
182	88.12	88.8	-1.53	107.57	266.43	86.99	269.5	181.88	172.95	178.71	0.998	0.495	0.958	1.678	1.669
183	88.12	88.8	-1.53	107.57	266.43	86.99	269.5	181.87	172.95	178.71	0.998	0.495	0.958	1.676	1.669
184	86.46	89.96	-1.55	107.16	264.11	86.09	266.1	182.75	172.9	181.52	1.003	0.496	0.963	1.687	1.678
185	86.34	89.94	-2.29	104.5	262.57	85.99	266.04	182.84	172.03	182.33	0.998	0.48	0.958	1.681	1.667
186	88.18	89.94	-2.3	104.45	262.56	84.97	269.43	183.89	172.11	182.36	0.998	0.479	0.971	1.678	1.667
187	86.43	89.94	-2.29	103.12	262.54	81.68	269.44	183.72	172.09	182.38	0.998	0.479	0.971	1.681	1.668
188	86.45	89.94	-2.3	103.11	262.52	81.69	269.44	183.69	172.11	182.35	0.998	0.479	0.971	1.679	1.667
189	88.19	88.77	-2.3	105.76	261.09	85.07	269.45	183.79	172.12	182.35	0.997	0.478	0.984	1.678	1.667
190	86.47	88.76	-2.3	105.76	261.07	81.7	269.47	183.7	172.11	182.34	1.003	0.48	0.989	1.687	1.676
191	88.14	88.75	-3.08	105.76	259.62	85.14	268.44	183.72	173.16	183.12	1.001	0.461	1.0	1.723	1.705
192	88.13	88.75	-2.33	105.77	258.19	86.08	269.39	182.76	173.07	182.38	1.0	0.472	1.0	1.706	1.707
193	86.36	88.75	-2.33	105.77	258.19	82.42	269.45	182.78	173.07	182.36	1.0	0.472	1.0	1.709	1.707
194	86.34	88.75	-2.32	105.75	258.2	82.41	269.44	182.77	173.07	182.36	1.0	0.46	0.987	1.709	1.707
195	86.23	88.75	-1.57	105.74	259.6	83.35	269.23	181.83	173.06	181.6	0.999	0.473	0.986	1.706	1.711
196	86.35	88.75	-1.57	105.75	259.61	83.36	270.46	181.84	172.08	181.6	0.999	0.473	0.986	1.706	1.711
197	88.14	88.75	-1.57	105.75	259.63	87.0	270.54	181.88	172.06	181.57	0.999	0.473	0.973	1.706	1.711
198	88.13	88.75	-2.29	105.67	259.66	87.06	270.49	181.82	172.12	182.28	1.002	0.482	0.989	1.747	1.752
199	88.2	88.75	-1.54	105.67	259.67	87.08	270.56	181.82	172.97	181.5	1.002	0.481	0.975	1.742	1.754
200	88.17	88.76	-1.53	105.67	259.67	88.02	270.58	180.91	172.97	181.48	1.002	0.481	0.975	1.744	1.755
201	88.2	88.76	-1.53	105.67	259.68	87.96	271.82	180.97	171.94	181.48	1.002	0.481	0.962	1.744	1.755
202	88.21	89.94	-1.53	104.38	259.65	87.97	271.84	180.98	171.94	181.46	1.001	0.481	0.962	1.744	1.755
203	88.19	88.77	-0.78	107.06	259.86	87.97	271.63	180.96	171.95	180.71	1.001	0.508	0.975	1.742	1.757
204	88.19	88.78	-0.79	107.06	259.62	87.97	271.55	180.96	171.97	180.73	1.001	0.508	0.988	1.742	1.757
205	86.47	88.78	-0.79	107.05	259.64	84.56	271.63	180.94	171.01	180.73	1.001	0.507	0.988	1.742	1.757
206	88.21	88.78	-0.8	107.05	259.63	84.52	275.0	180.99	172.02	180.74	1.001	0.507	1.001	1.742	1.755
207	88.2	88.78	-0.79	107.04	259.62	87.96	271.64	180.96	171.03	180.73	1.001	0.507	1.002	1.742	1.754
208	86.47	88.78	-0.79	107.04	259.6	84.53	271.62	180.92	170.96	180.73	0.999	0.499	1.013	1.701	1.714
209	88.13	88.78	-1.54	107.04	259.6	87.91	270.62	180.99	172.94	181.49	1.002	0.494	1.029	1.744	1.752
210	86.36	88.78	-1.52	107.02	258.21	84.29	270.61	180.94	172.92	181.46	0.999	0.487	1.013	1.703	1.711
211	88.15	88.78	-1.54	107.02	258.16	86.99	269.31	181.92	173.96	181.46	0.999	0.499	1.039	1.703	1.711
212	89.97	89.95	-1.51	104.35	256.8	87.97	274.02	179.97	172.96	181.43	1.002	0.494	1.028	1.673	1.68
213	88.18	88.77	-1.53	105.76	256.77	83.34	273.01	180.93	173.02	178.52	1.002	0.481	1.041	1.675	1.666
214	88.13	89.94	-1.52	104.41	255.35	87.01	268.34	180.87	173.98	181.49	1.002	0.482	1.029	1.675	1.665
215	88.12	88.7	-1.53	108.57	256.77	85.96	268.25	181.95	173.06	181.5	1.002	0.468	1.016	1.678	1.663
216	88.16	88.7	-1.52	108.65	258.17	80.73	270.9	183.65	174.06	181.41	1.002	0.468	1.015	1.681	1.661
217	86.48	88.71	-0.74	108.28	258.4	79.65	267.45	184.74	174.06	177.6	1.002	0.455	0.989	1.683	1.659
218	88.17	88.7	-0.02	108.27	258.44	79.64	269.95	184.77	175.0	179.95	1.002	0.455	0.977	1.684	1.66
219	89.97	88.72	-0.01	107.28	258.18	83.08	269.97	184.8	174.99	180.0	1.002	0.455	0.988	1.686	1.671
220	89.99	87.57	0.01	107.97	258.19	83.08	269.97	184.8	175.0	179.94	1.002	0.468	0.99	1.695	1.67
221	89.97	87.52	0.02	106.15	259.18	82.21	269.09	185.74	175.92	179.92	0.999	0.487	1.0	1.719	1.688
222	88.23	87.52	0.02	108.49	256.84	82.22	272.58	185.74	175.89	179.92	1.002	0.482	0.99	1.701	1.671
223	88.21	87.51	0.06	106.06	259.27	82.38	273.49	185.57	174.07	179.9	0.999	0.513	0.986	1.716	1.689
224	89.98	88.72	0.75	107.15	258.21	82.22	269.04	185.69	175.75	179.32	0.999	0.513	0.96	1.647	1.632
225	88.28	88.68	1.48	109.99	261.09	85.63	268.99	185.64	176.64	178.6	1.0	0.527	0.96	1.644	1.632
226	89.96	88.66	2.23	110.95	261.07	82.24	269.0	185.68	177.66	180.84	1.0	0.527	0.948	1.645	1.632
227	88.14	87.44	3.02	111.08	262.2	85.73	267.17	184.69	179.65	177.03	0.998	0.532	0.958	1.677	1.66
228	86.33	87.44	3.01	110.21	260.86	84.8	270.79	185.61	177.92	177.04	0.998	0.531	0.97	1.702	1.659
229	84.3	86.43	2.24	109.96	260.72	85.08	272.74	184.52	178.66	177.88	1.0	0.54	0.974	1.683	1.626
230	84.3	87.51	2.25	109.58	258.22	86.03	272.75	182.53	178.72	177.9	1.0	0.54	0.975	1.695	1.626
231	86.15	86.41	1.53	108.08	260.77	85.06	267.99	183.46	179.88	181.5	1.0	0.539	0.988	1.699	1.625
232	86.28	86.4	1.5	108.25	260.68	85.01	268.65	182.46	177.14	178.65	1.0	0.527	0.989	1.699	1.623
233	84.56	86.26	1.52	108.65	259.17	83.66	272.55	183.52	177.01	178.57	1.0	0.527	0.989	1.675	1.611
234	84.54	85.04	1.54	109.73	257.94	88.02	269.96	180.56	175.99	178.56	0.998	0.532	1.0	1.709	1.64
235	84.53	85.04	1.54	109.73	257.94	88.02	269.97	180.57	175.99	178.57	0.997	0.532	1.012	1.709	1.64
236	84.56	85.04	1.54	107.09	260.79	84.76	274.54	181.25	174.88	181.27	1.002	0.534	1.004	1.71	1.635
237	86.3	85.03	1.58	104.72	263.02	81.36	275.46	181.44	173.91	181.0	0.999	0.553	1.026	1.72	1.639
238	86.48	84.99	0.86	105.68	262.89	83.57	272.54	181.4	172.87	184.24	1.002	0.549	1.029	1.77	1.664
239	88.16	87.34	1.61	102.92	257.97	82.64	269.15	184.4	174.06	183.55	1.0	0.555	1.027	1.816	1.681
240	88.16	87.42	1.57	105.48	255.75	81.45	273.44	179.98	172.09	183.63	1.002	0.549	1.015	1.793	1.65
241	82.7	88.59	2.32	105.57	255.47	91.38	272.91	178.95	173.21	185.78	1.0	0.553	0.999	1.752	1.597
242	84.5	86.23	3.05	110.25	260.82	89.15	272.92	177.3	173.85	183.04	1.001	0.553	0.987	1.739	1.584
243	86.52	84.82	2.28	114.23	259.36	84.39	272.54	177.31	173.75	186.61	1.0	0.54	0.974	1.669	1.503
244	88.25	84.65	3.08	110.71	264.5	81.0	272.41	177.28	173.92	182.17	1.0	0.554	0.986	1.756	1.529
245	88.25	86.04	3.12	111.43	261.56	84.17	269.97	177.21	172.23	184.19	0.998	0.56	0.997	1.8	1.545
246	89.94	87.37	3.12	107.28	262.82	81.89	269.95	174.81	172.25	184.2	0.998	0.559	0.996	1.788	1.531
247	89.96	87.42	2.37	109.66	260.66	80.92	268.97	175.75	173.06	185.0	0.997	0.546	0.996	1.803	1.53
248	89.95	87.41	2.37	109.65	260.66	80.93	268.96	175.74	173.33	185.0	0.997	0.546	0.996	1.803	1.53
249	88.21	88.61	3.13	109.75	258.29	85.34	269.01	174.88	173.31	181.9	0.998	0.547	0.983	1.813	1.53
250	89.99	88.6	3.12	106.9	260.86	80.77	268.03	176.9	174.42	181.91	0.998	0.546	0.983	1.801	1.516
251	89.99	87.43	3.07	108.4	261.09	81.58	267.98	173.51	175.2	182.11	1.001	0.541	0.973	1.789	1.488
252	89.99	86.24	3.08	110.87	259.76	81.57	267.1	173.19	177.03	182.34	1.0	0.541	0.973	1.812	1.488
253	88.19	86.22	3.72	112.08	257.23	81.39	264.29	173.05	177.06	179.4	1.001	0.526	0.948	1.749	1.423
254	88.17	86.21	3.72	112.08	257.23	81.38	264.28	173.05	176.97	179.4	1.001	0.526	0.948	1.749	1.423
255	88.19	85.02	3.78	112.55	259.7	80.43	265.27	175.19	175.17	179.41	0.999	0.533	0.946	1.765	1.438
256	88.22	83.84	3.07	115.86	258.79	81.39	266.49	174.2	175.11	183.31	0.998	0.546	0.958	1.775	1.438
257	88.26	83.39	3.13	114.15	261.57	81.24	267.48	174.35	175.15	184.54	0.998	0.587	1.023	1.807	1.449
258	89.94	84.64	3.13	111.61	261.52	81.41	271.84	173.12	173.23	184.2	0.997	0.6	1.038	1.807	1.436
259	89.95	84.7	3.18	111.63	260.14	82.49	272.74	170.78	172.39	184.15	1.0	0.624	1.081	1.836	1.458
260	88.28	87.23	3.19	111.21	254.36	82.77	269.45	170.1	173.22	184.15	1.0	0.625	1.081	1.842	1.458
261	89.96	87.23	3.19	111.21	254.77	82.64	272.76	170.61	173.29	184.15	1.0	0.625	1.081	1.842	1.458
262	88.28	86.09	3.24	110.27	257.11	83.67	270.4	167.91	171.44	184.1	0.998	0.634	1.094	1.892	1.474
263	89.96	85.97	3.19	114.27	254.7	82.63	273.74	169.81	171.48	184.84	1.0	0.641	1.097	1.869	1.445
264	86.45	84.78	3.13	117.43	254.1	79.13	271.21	169.41	169.6	185.81	0.998	0.63	1.091	1.84	1.395
265	86.42	83.54	2.38	119.53	254.64	83.45	267.79	166.64	169.63	189.97	1.002	0.634	1.097	1.865	1.401
266	84.69	82.3	2.41	117.6	259.6	79.99	267.81	166.62	169.62	188.78	1.0	0.64	1.109	1.869	1.404
267	86.42	82.14	2.4	118.6	258.54	79.88	271.24	166.21	169.63	188.3	0.999	0.639	1.109	1.858	1.389
268	84.55	82.13	3.17	116.01	261.44	80.89	267.39	165.13	169.65	187.08	1.003	0.663	1.127	1.905	1.412
269	86.42	83.38	1.63	112.83	261.93	79.74	270.34	166.79	170.68	191.01	1.001	0.649	1.127	1.894	1.385
270	84.53	84.74	1.66	112.77	258.76	77.0	270.24	165.19	170.65	188.3	0.999	0.657	1.139	1.915	1.4
271	86.31	86.01	2.43	112.81	256.16	79.7	268.06	168.22	174.29	187.57	0.999	0.67	1.139	1.927	1.401
272	86.32	86.12	2.41	112.36	257.11	79.69	268.06	168.23	173.43	188.0	0.999	0.657	1.126	1.926	1.401
273	86.33	86.12	2.41	112.36	257.11	79.69	267.17	168.23	175.23	188.0	0.999	0.656	1.125	1.926	1.401
274	86.31	87.35	1.61	112.26	254.79	79.67	267.12	168.24	175.21	191.75	0.998	0.656	1.112	1.926	1.414
275	88.13	88.6	0.81	112.21	253.53	78.42	270.75	171.01	175.15	195.69	0.998	0.624	1.082	1.837	1.336
276	88.11	88.58	0.82	109.97	256.01	82.88	266.26	168.55	176.04	193.22	0.999	0.641	1.112	1.915	1.4
277	88.19	87.37	0.8	112.74	256.01	82.79	267.34	168.17	175.14	193.23	1.001	0.634	1.088	1.894	1.371
278	88.17	87.45	0.8	112.77	257.18	82.92	267.32	166.95	175.2	193.86	1.001	0.648	1.115	1.908	1.37
279	88.16	87.43	0.04	113.96	257.32	84.05	266.46	164.34	176.97	194.53	1.001	0.662	1.128	1.908	1.371
280	88.16	87.45	0.04	115.3	258.48	80.79	269.85	164.73	176.02	194.49	1.0	0.663	1.13	1.894	1.37
281	88.16	87.45	0.03	115.36	258.49	80.78	269.85	164.26	176.97	191.17	1.0	0.677	1.145	1.881	1.37
282	86.45	87.44	-0.0	116.57	257.29	80.75	266.47	164.74	176.96	188.15	0.998	0.713	1.198	1.915	1.399
283	88.16	87.51	-0.01	117.72	258.44	85.2	267.33	161.48	175.13	188.15	0.998	0.755	1.244	1.899	1.4
284	86.48	87.54	-0.02	119.0	258.41	79.64	267.36	166.4	175.15	188.14	0.998	0.783	1.273	1.899	1.4
285	88.18	88.7	-0.02	116.8	258.41	81.92	267.35	166.19	175.17	185.29	0.998	0.787	1.281	1.898	1.386
286	86.33	88.74	-0.05	118.76	258.4	78.44	265.36	166.78	176.94	185.28	0.998	0.802	1.297	1.901	1.387
287	86.32	88.79	-0.83	120.79	259.57	78.19	266.41	167.3	172.49	183.56	0.998	0.804	1.313	1.89	1.386
288	86.29	88.81	-1.59	123.03	257.38	78.28	265.52	167.15	174.18	186.64	0.998	0.803	1.327	1.904	1.4
289	84.49	89.95	-1.66	120.84	257.38	73.17	264.26	169.5	174.14	184.17	1.001	0.816	1.349	1.91	1.452
290	84.53	88.82	-2.47	123.82	257.43	72.93	264.5	171.18	173.91	184.94	1.001	0.804	1.368	1.888	1.466
291	88.07	88.82	-2.55	117.01	258.74	79.84	263.53	174.1	174.87	185.24	0.999	0.799	1.369	1.941	1.526
292	88.09	88.79	-3.24	120.67	256.07	79.63	263.44	176.5	175.1	186.4	0.999	0.776	1.345	1.887	1.499
293	86.37	89.97	-2.47	121.92	258.72	76.43	264.29	176.88	173.96	185.13	0.999	0.774	1.329	1.843	1.514
294	84.54	89.93	-2.53	121.89	258.66	76.71	260.61	177.66	173.97	185.13	1.002	0.785	1.348	1.86	1.569
295	89.95	88.71	-2.51	117.37	258.69	80.31	268.96	176.74	172.97	185.05	1.001	0.757	1.316	1.884	1.598
296	88.2	88.75	-2.39	118.45	256.08	78.0	268.92	175.22	172.72	185.41	0.999	0.683	1.218	1.779	1.542
297	88.3	89.99	-2.42	119.12	258.73	80.69	265.57	176.64	172.87	185.13	1.002	0.667	1.209	1.782	1.595
298	89.99	89.98	-1.65	117.81	258.43	81.84	268.96	174.21	171.92	184.18	1.001	0.665	1.189	1.778	1.61
299	89.96	90.0	-0.88	115.84	258.45	81.89	269.94	174.72	171.12	180.95	1.001	0.663	1.201	1.792	1.638
300	88.21	88.81	-0.83	112.64	260.76	85.36	269.99	174.96	171.14	180.88	1.001	0.622	1.176	1.805	1.666
301	89.93	88.82	-0.79	112.61	258.73	81.17	269.04	175.89	172.98	180.84	1.001	0.564	1.101	1.704	1.635
302	88.21	88.81	-0.04	108.06	260.92	82.12	273.41	175.48	172.01	180.1	0.999	0.57	1.097	1.732	1.669
303	88.2	89.92	-0.01	107.12	256.81	85.45	270.04	175.57	171.92	180.07	0.999	0.569	1.096	1.731	1.682
304	84.73	88.73	0.0	107.07	258.9	84.6	276.93	177.67	171.3	180.09	0.998	0.555	1.082	1.75	1.697
305	84.49	86.3	0.03	109.45	261.69	85.04	276.06	179.51	173.22	180.04	1.002	0.536	1.07	1.73	1.691
306	84.49	88.73	0.03	108.58	257.16	89.76	272.6	176.31	173.13	180.03	0.999	0.527	1.052	1.703	1.678
307	84.3	88.75	0.78	108.56	257.15	89.85	271.85	178.43	173.85	179.33	0.999	0.54	1.053	1.687	1.693
308	84.29	88.73	1.53	108.6	257.16	90.82	270.77	177.45	176.03	178.58	0.999	0.553	1.052	1.683	1.694
309	84.3	88.73	1.53	108.59	256.85	90.81	271.75	177.46	173.97	178.58	0.999	0.553	1.052	1.683	1.694
310	84.14	88.73	2.33	105.94	259.41	90.87	269.11	178.4	177.67	177.73	1.003	0.576	1.069	1.71	1.736
311	84.15	88.74	3.11	105.94	259.41	90.89	269.17	179.39	177.45	176.96	0.998	0.586	1.064	1.698	1.74
312	84.32	88.73	3.12	105.91	259.41	90.89	269.78	180.42	175.74	176.96	0.998	0.587	1.064	1.695	1.74
313	84.31	88.73	3.9	104.65	259.41	90.78	270.72	181.64	174.05	176.19	0.999	0.601	1.064	1.699	1.729
314	84.5	87.58	4.65	107.28	259.42	90.19	270.76	180.91	174.9	175.41	1.0	0.627	1.077	1.708	1.73
315	84.53	88.71	4.64	104.67	259.44	89.38	270.72	182.55	175.04	175.44	1.0	0.626	1.077	1.731	1.73
316	86.32	88.7	4.63	105.96	260.67	86.06	270.71	182.43	174.92	175.4	1.0	0.614	1.064	1.718	1.73
317	84.38	87.55	3.92	108.63	260.8	90.81	270.76	181.46	174.88	176.11	0.999	0.614	1.064	1.757	1.73
318	84.37	87.55	3.92	108.63	260.8	90.71	270.77	181.65	174.88	176.11	0.999	0.614	1.064	1.757	1.73
319	86.3	87.52	3.86	110.04	260.8	87.21	271.52	181.45	173.81	176.19	1.001	0.608	1.052	1.72	1.699
320	86.34	87.5	3.86	108.79	261.07	87.14	271.47	182.4	174.77	176.19	1.001	0.595	1.039	1.717	1.699
321	88.19	88.65	3.08	110.99	258.56	86.02	269.03	184.35	173.64	180.44	1.0	0.58	1.013	1.708	1.7
322	86.43	88.64	3.07	112.36	259.91	85.95	272.52	184.51	173.64	176.99	1.0	0.567	0.999	1.695	1.7
323	86.46	88.65	1.53	110.93	257.22	86.69	272.53	182.71	174.53	182.16	1.0	0.541	0.973	1.626	1.631
324	86.35	88.66	1.49	110.88	257.16	86.56	272.79	183.79	174.41	182.15	1.002	0.549	0.964	1.581	1.603
325	86.37	88.7	1.46	105.95	259.48	86.42	272.77	183.98	175.58	178.66	1.0	0.542	0.974	1.623	1.632
326	88.18	87.56	0.77	107.21	259.5	86.57	270.05	183.87	174.65	179.26	1.002	0.549	0.989	1.661	1.67
327	88.2	87.49	0.75	107.21	259.51	83.09	273.48	183.89	175.69	179.29	1.0	0.527	0.974	1.636	1.632
328	89.99	87.57	0.03	105.83	259.5	82.87	269.99	184.13	175.77	183.47	1.002	0.522	0.989	1.675	1.67
329	88.24	87.52	-0.0	107.28	259.53	82.86	266.52	183.13	175.9	180.13	1.0	0.515	0.987	1.636	1.631
330	88.14	87.5	-0.02	108.75	261.08	84.0	266.27	181.88	175.87	183.8	1.002	0.508	1.002	1.685	1.672
331	89.97	87.43	-0.74	110.1	259.94	84.07	270.96	181.88	174.11	184.44	1.002	0.469	0.962	1.685	1.66
332	88.21	88.7	-1.51	110.91	259.88	84.1	268.47	182.78	173.03	185.2	1.002	0.469	0.962	1.682	1.661
333	88.21	88.7	-0.78	111.03	259.88	84.1	268.47	182.77	173.04	180.81	1.002	0.468	0.962	1.682	1.661
334	86.34	88.7	-1.53	109.97	259.92	82.37	269.44	180.78	172.05	181.52	1.002	0.483	0.963	1.68	1.664
335	88.14	88.72	-1.52	107.15	258.52	87.0	269.55	179.89	172.94	181.53	1.002	0.496	0.962	1.678	1.668
336	86.49	87.58	-0.76	105.76	261.11	84.57	269.51	179.86	174.91	180.7	1.002	0.508	0.963	1.664	1.673
337	86.44	88.76	-0.79	103.42	260.77	84.52	269.5	179.88	174.91	180.68	0.999	0.514	0.973	1.681	1.69
338	88.19	88.78	-0.82	105.81	258.49	88.01	269.45	180.94	174.99	177.28	1.001	0.508	0.988	1.746	1.757
339	86.45	88.75	-0.8	107.15	258.48	85.42	269.46	181.06	175.97	180.73	0.999	0.513	0.974	1.703	1.716
340	88.19	88.74	-0.8	107.52	258.22	88.9	269.48	181.05	175.98	180.79	0.999	0.499	0.986	1.703	1.716
341	86.46	87.59	-0.81	107.54	260.8	85.47	269.46	181.0	176.0	180.83	0.999	0.5	0.986	1.703	1.716
342	86.44	88.75	-0.82	108.98	258.23	85.44	269.47	181.02	175.97	180.77	0.999	0.487	0.986	1.705	1.716
343	86.44	88.75	-0.82	106.17	260.49	85.47	269.42	180.97	176.03	177.38	1.002	0.495	1.002	1.73	1.744
344	88.17	88.76	-0.83	104.88	260.75	88.92	269.39	180.02	176.04	177.59	0.999	0.499	1.026	1.752	1.776
345	86.44	88.77	-0.83	104.88	260.49	85.49	269.42	179.97	176.01	177.6	1.002	0.481	1.002	1.732	1.744
346	86.44	88.76	-0.82	104.88	260.48	85.47	269.43	180.0	175.99	177.57	1.002	0.481	0.988	1.732	1.743
347	86.45	88.75	-0.81	107.32	258.24	85.49	269.43	179.96	175.98	177.39	0.999	0.473	0.972	1.705	1.716
348	86.45	88.75	-0.82	104.89	260.76	85.48	269.44	179.99	175.97	177.75	1.002	0.481	0.974	1.73	1.744
349	88.18	88.75	-0.8	107.34	259.8	85.49	272.87	179.99	176.02	177.58	0.999	0.473	0.959	1.693	1.716
350	86.44	88.74	-0.79	107.34	259.81	85.48	269.4	179.98	176.02	177.61	0.999	0.46	0.933	1.705	1.716
351	86.42	88.75	-0.79	107.33	259.81	85.46	269.38	179.97	176.03	177.65	0.999	0.46	0.933	1.705	1.716
352	86.43	88.75	-0.79	107.32	259.8	85.47	269.38	179.97	176.03	177.63	0.999	0.447	0.92	1.703	1.716
353	86.43	88.75	-0.79	107.32	259.82	85.45	269.38	180.0	176.02	177.63	0.999	0.447	0.919	1.705	1.704
354	86.42	88.75	-0.8	107.31	259.81	85.44	269.43	180.0	175.98	177.63	0.999	0.459	0.932	1.705	1.716
355	84.71	88.76	-0.79	107.3	259.8	85.44	265.99	180.01	175.97	177.63	0.999	0.459	0.932	1.705	1.716
356	86.43	88.76	-0.8	107.3	259.81	85.45	269.36	180.02	176.03	180.75	0.999	0.459	0.945	1.705	1.716
357	86.43	88.75	-0.8	107.32	259.81	85.45	269.39	180.02	176.01	177.59	0.999	0.473	0.959	1.705	1.716
358	86.45	88.76	-0.8	105.89	259.56	85.45	270.33	180.02	174.09	177.55	0.999	0.473	0.973	1.705	1.716
359	88.2	88.73	-0.78	107.19	258.22	85.49	272.88	180.0	176.01	177.55	1.002	0.482	0.989	1.674	1.685
360	88.23	88.74	-0.78	107.17	258.19	88.96	269.49	180.02	175.96	180.64	1.002	0.482	1.003	1.674	1.685
361	88.24	88.76	-0.79	107.14	258.18	88.99	270.37	180.02	174.09	180.64	0.999	0.487	1.013	1.692	1.716
362	89.96	88.77	-0.8	107.13	258.17	88.97	273.82	180.03	174.12	180.66	0.999	0.486	1.013	1.693	1.716
363	89.96	88.77	-0.8	107.13	258.16	88.97	273.81	180.04	174.12	180.73	0.999	0.487	1.013	1.693	1.716
364	89.97	88.78	-0.8	107.12	258.14	88.97	273.75	180.04	174.15	180.76	0.999	0.5	1.026	1.693	1.716
365	88.23	88.78	-0.79	107.11	258.14	88.97	270.37	180.04	174.06	180.77	0.999	0.5	1.026	1.693	1.716
366	88.23	88.8	-0.79	105.71	258.17	88.96	270.45	180.05	174.01	180.81	0.999	0.513	1.039	1.693	1.716
367	88.23	88.81	-0.8	105.7	258.18	88.95	270.44	180.06	174.02	180.82	0.999	0.513	1.026	1.692	1.715
368	88.22	88.82	-0.78	105.68	258.45	88.93	270.5	180.08	173.96	180.79	1.002	0.509	1.002	1.662	1.685
369	88.21	88.82	-0.78	105.68	258.45	88.92	270.5	180.07	173.96	180.8	1.002	0.509	1.002	1.662	1.685
370	88.21	88.81	-0.78	105.68	258.47	88.92	270.49	180.08	173.97	180.79	1.002	0.509	0.989	1.662	1.685
371	88.21	88.81	-0.78	105.67	258.46	88.92	270.49	180.08	173.97	180.79	1.002	0.509	0.989	1.662	1.685
372	88.22	88.81	-0.77	105.68	258.49	85.49	273.9	180.05	174.01	180.79	1.002	0.509	0.976	1.662	1.685
373	88.21	88.79	-0.78	105.69	258.51	88.93	270.4	180.06	174.07	183.67	0.999	0.527	0.986	1.705	1.716
374	88.22	89.93	-0.76	103.12	258.24	84.59	272.88	179.87	174.99	180.74	1.002	0.511	0.976	1.676	1.685
375	88.21	89.96	-0.74	103.13	258.21	88.0	269.49	179.89	174.93	180.73	1.002	0.524	0.989	1.676	1.685
376	88.2	89.98	-0.76	105.75	258.16	83.59	273.87	180.84	171.96	180.74	1.0	0.504	0.975	1.639	1.644
377	86.23	89.97	-1.52	108.44	259.59	82.44	267.24	181.71	174.89	181.53	1.002	0.483	0.99	1.67	1.678
378	88.18	88.75	-0.75	110.0	258.18	84.31	267.41	183.57	174.02	177.75	0.999	0.474	1.013	1.706	1.705
379	88.16	88.76	-0.0	104.87	260.5	80.83	269.96	182.6	174.91	179.88	1.002	0.508	1.044	1.733	1.733
380	88.24	88.8	-0.0	104.79	259.17	79.84	269.97	183.59	174.81	179.86	0.999	0.528	1.066	1.695	1.69
381	89.99	88.82	0.71	103.44	260.41	83.22	269.07	183.7	175.82	176.78	0.999	0.541	1.066	1.693	1.69
382	88.18	89.97	0.03	105.74	258.13	82.54	272.61	185.38	176.57	179.87	1.001	0.536	1.056	1.678	1.669
383	86.46	89.98	0.05	108.47	258.16	85.74	272.6	185.6	176.66	179.95	0.999	0.53	1.014	1.639	1.632
384	88.22	89.97	0.74	109.75	261.24	86.62	269.94	183.77	174.75	179.3	0.999	0.541	1.0	1.639	1.632
385	86.31	89.95	0.78	110.21	261.08	90.69	269.1	183.57	175.81	179.25	0.999	0.568	1.027	1.727	1.7
386	86.32	89.95	1.54	108.94	260.99	87.04	271.63	182.61	175.72	178.48	0.999	0.594	1.066	1.733	1.698
387	84.33	88.75	1.55	108.9	262.16	87.2	273.74	180.34	177.59	178.47	0.999	0.581	1.054	1.752	1.697
388	86.29	87.54	1.57	110.08	260.85	87.28	269.85	179.22	176.77	178.44	1.002	0.59	1.083	1.801	1.736
389	84.3	88.78	2.31	105.89	260.73	91.92	269.25	177.08	177.62	177.7	1.002	0.59	1.083	1.807	1.735
390	84.49	89.95	1.53	104.53	259.53	90.77	268.86	178.34	177.71	178.51	0.999	0.568	1.066	1.766	1.694
391	84.47	88.77	0.78	108.48	258.24	90.75	268.79	177.37	176.98	179.26	0.999	0.554	1.054	1.76	1.692
392	82.94	88.79	0.78	107.09	258.21	89.46	272.37	177.81	176.6	179.26	1.002	0.55	1.043	1.725	1.662
393	86.27	88.79	1.47	107.19	258.16	85.9	269.03	178.08	175.75	178.59	1.0	0.555	1.039	1.67	1.622
394	84.51	87.54	0.78	107.61	259.2	89.57	270.7	178.22	173.02	179.27	1.002	0.55	1.056	1.705	1.647
395	84.65	87.58	0.79	105.84	260.78	84.87	275.09	180.11	172.02	179.24	1.0	0.541	1.04	1.663	1.609
396	84.65	87.56	0.8	107.55	260.58	85.88	275.12	177.95	172.99	181.45	1.002	0.549	1.056	1.686	1.634
397	86.38	86.29	0.81	109.37	261.87	82.61	275.07	177.79	173.79	181.48	1.002	0.562	1.056	1.677	1.621
398	86.44	87.5	1.55	109.4	260.92	85.79	272.56	176.91	171.92	178.54	1.002	0.576	1.084	1.73	1.664
399	88.15	87.5	1.55	112.99	257.17	85.91	269.14	176.55	172.9	180.91	1.002	0.576	1.084	1.727	1.663
400	86.32	88.71	1.55	109.84	256.6	85.8	271.81	176.7	174.08	180.85	1.002	0.576	1.084	1.754	1.65
401	84.49	88.67	1.54	112.16	253.67	88.09	272.83	178.94	172.25	180.84	0.999	0.58	1.067	1.739	1.61
402	84.44	88.68	0.84	109.86	256.51	88.54	272.67	178.79	173.1	183.83	0.999	0.568	1.067	1.743	1.596
403	84.64	88.73	0.79	112.11	255.39	86.97	272.67	179.42	173.0	184.11	0.999	0.568	1.04	1.672	1.529
404	84.64	88.73	0.78	112.11	255.38	84.62	276.1	177.05	173.02	184.12	1.002	0.563	1.029	1.643	1.501
405	88.17	88.67	0.8	109.78	257.96	84.4	269.15	177.36	172.87	183.89	1.0	0.593	1.066	1.656	1.502
406	88.21	86.13	1.49	112.78	260.43	81.0	272.47	175.94	173.91	181.01	1.0	0.593	1.067	1.657	1.49
407	89.96	88.7	1.54	112.54	251.33	81.88	269.04	174.76	173.79	183.45	0.999	0.634	1.107	1.765	1.515
408	89.95	88.67	1.54	109.87	255.65	81.77	269.96	174.83	172.51	183.19	1.0	0.634	1.107	1.765	1.501
409	89.97	88.65	2.29	109.91	255.95	81.78	269.93	174.52	172.4	182.43	1.0	0.634	1.107	1.75	1.488
410	88.24	87.44	2.29	112.76	256.35	85.09	269.92	174.34	173.21	182.48	1.0	0.634	1.094	1.775	1.488
411	89.99	87.4	2.28	115.2	252.71	85.06	266.42	174.33	173.17	182.73	1.0	0.634	1.095	1.795	1.488
412	89.99	87.38	2.26	112.83	255.09	81.59	269.87	172.87	173.1	185.1	0.998	0.625	1.078	1.742	1.439
413	89.99	86.2	2.28	115.84	256.36	84.85	266.43	173.12	174.14	185.43	1.0	0.647	1.12	1.809	1.475
414	89.98	84.97	1.54	115.73	259.3	84.83	266.43	173.48	174.23	188.64	1.002	0.658	1.139	1.848	1.498
415	89.97	83.71	1.55	116.31	261.8	84.5	266.45	176.16	175.08	188.71	1.002	0.658	1.153	1.832	1.484
416	89.99	83.68	1.55	116.79	260.7	81.27	269.92	174.44	175.21	188.72	1.002	0.672	1.166	1.819	1.471
417	89.97	82.17	1.54	119.49	262.74	81.27	269.9	174.04	174.43	188.67	1.002	0.673	1.181	1.819	1.457
418	88.3	83.55	0.8	117.63	263.6	81.31	266.57	173.96	174.44	191.34	0.999	0.694	1.208	1.839	1.473
419	89.99	84.74	0.79	117.13	260.65	81.47	270.84	171.81	174.42	191.3	1.001	0.715	1.237	1.817	1.445
420	90.0	84.92	0.78	117.78	260.64	81.64	269.99	171.26	176.32	188.72	0.999	0.752	1.293	1.872	1.46
421	89.99	86.19	0.76	118.52	257.65	81.73	269.97	171.21	176.36	189.13	0.999	0.769	1.309	1.888	1.459
422	89.97	87.41	0.01	121.87	256.93	81.71	269.98	167.62	177.17	187.68	1.001	0.791	1.337	1.855	1.43
423	89.99	87.46	0.0	125.31	258.11	81.74	270.01	168.9	177.99	187.38	0.999	0.857	1.412	1.901	1.445
424	89.94	86.33	-0.03	131.08	258.41	81.57	269.97	168.98	178.02	185.26	1.001	0.888	1.434	1.883	1.416
425	88.2	87.49	-0.03	130.05	258.43	81.43	267.39	168.63	176.34	182.74	1.002	0.911	1.461	1.882	1.402
426	86.42	86.34	-0.75	134.22	259.76	77.91	267.37	168.11	176.27	186.3	0.999	0.918	1.452	1.841	1.341
427	86.45	85.14	-0.76	137.46	261.3	77.77	267.43	168.79	176.25	183.49	1.002	0.955	1.507	1.857	1.349
428	86.43	85.06	-0.79	136.4	263.97	77.74	267.37	168.79	176.21	183.44	0.999	0.992	1.554	1.877	1.376
429	86.44	85.18	-0.81	137.44	263.91	77.73	266.48	168.89	177.14	183.32	1.001	1.012	1.583	1.935	1.399
430	84.66	86.33	-0.84	138.61	261.57	74.2	266.42	170.8	178.04	183.37	1.001	1.012	1.59	1.922	1.399
431	84.51	87.57	-1.59	138.49	257.79	73.91	266.45	169.26	176.17	184.12	1.001	0.995	1.588	1.938	1.399
432	84.5	88.75	-0.87	138.6	252.57	74.28	266.19	169.34	174.5	183.41	1.001	0.992	1.57	1.966	1.401
433	84.52	88.77	-1.65	136.2	255.98	74.28	266.21	170.29	173.59	184.16	0.999	1.003	1.596	1.999	1.416
434	86.43	89.95	-1.64	136.21	252.07	77.44	267.3	170.62	171.51	184.12	1.002	1.003	1.596	1.969	1.387
435	86.46	89.95	-2.44	136.2	252.06	77.48	267.32	170.61	171.63	182.44	1.002	1.003	1.623	1.975	1.387
436	86.43	89.99	-4.03	135.05	252.02	77.46	267.28	170.6	171.65	186.58	0.998	1.003	1.64	1.976	1.379
437	88.15	89.99	-4.05	135.12	252.88	80.52	267.3	172.38	171.54	184.06	0.998	1.015	1.658	1.954	1.379
438	88.13	90.0	-4.83	137.41	252.51	79.43	267.3	173.38	171.51	184.74	0.999	1.028	1.693	1.944	1.378
439	86.41	89.99	-4.85	138.86	253.41	76.14	266.42	174.75	173.25	182.3	0.999	1.055	1.729	1.931	1.379
440	86.41	89.98	-5.68	142.73	254.77	75.27	266.43	177.12	174.15	185.5	0.998	1.075	1.766	1.932	1.408
441	86.41	89.98	-5.68	142.73	254.77	75.27	266.42	177.12	174.15	185.5	0.998	1.075	1.766	1.948	1.408
442	84.68	88.85	-5.55	143.87	252.13	71.9	267.26	179.41	172.52	182.85	1.002	1.088	1.76	1.891	1.364
443	84.69	88.87	-5.62	143.2	253.39	71.9	266.42	179.46	173.34	183.03	1.0	1.121	1.799	1.927	1.366
444	86.39	89.97	-5.64	147.28	250.51	76.19	267.25	176.58	171.49	182.81	1.001	1.121	1.795	1.943	1.365
445	86.28	89.97	-5.65	145.77	246.01	77.22	266.18	174.02	172.34	182.64	1.0	1.12	1.823	1.93	1.365
446	84.51	90.0	-5.66	147.3	242.08	73.97	266.16	173.82	172.48	182.82	1.0	1.11	1.82	1.914	1.365
447	84.51	88.87	-5.58	149.55	240.57	73.98	266.15	173.81	173.47	185.41	1.002	1.117	1.872	1.88	1.351
448	84.45	89.95	-6.37	149.51	233.82	73.62	266.33	173.62	173.62	186.24	1.001	1.209	1.968	1.873	1.378
449	84.62	89.91	-6.35	153.57	227.58	72.93	266.36	175.48	173.48	186.29	1.002	1.249	2.04	1.857	1.378
450	82.9	87.61	-5.78	159.57	228.68	73.51	262.86	174.95	173.47	185.84	0.999	1.305	2.137	1.954	1.46
451	84.67	87.55	-5.83	155.98	229.82	76.98	262.91	174.96	172.49	188.4	1.003	1.297	2.176	2.004	1.499
452	86.44	87.5	-5.66	150.83	227.68	77.03	266.4	171.99	172.34	191.05	1.002	1.241	2.129	1.92	1.458
453	88.22	87.46	-4.8	146.59	227.19	77.26	269.87	171.87	172.3	190.79	0.999	1.162	2.054	1.881	1.447
454	88.18	87.38	-3.21	139.07	231.58	81.45	266.48	171.92	171.25	189.13	1.002	1.031	1.962	1.864	1.469
455	89.94	87.4	-2.4	136.45	233.52	80.31	269.03	174.91	172.05	185.13	1.002	0.923	1.825	1.85	1.469
456	88.25	87.33	-1.63	131.11	234.83	80.15	265.4	175.2	172.67	184.22	1.002	0.821	1.711	1.874	1.484
457	89.99	87.35	-0.86	126.98	234.78	80.15	269.06	176.15	170.55	181.0	0.998	0.719	1.623	1.843	1.528
458	88.21	84.68	-0.85	120.26	242.5	79.36	273.43	179.36	168.43	180.9	0.998	0.624	1.556	1.84	1.542
459	88.18	83.51	-0.81	118.53	241.74	83.69	270.04	177.59	167.42	180.87	1.001	0.518	1.452	1.802	1.539
460	88.2	84.81	-0.8	118.57	236.91	83.01	269.07	179.41	167.73	177.72	0.999	0.474	1.373	1.75	1.542
461	89.97	87.31	-0.81	113.2	238.78	79.71	269.0	178.32	167.29	180.78	0.999	0.447	1.348	1.75	1.555
462	88.27	87.31	-0.8	113.2	238.77	79.53	272.4	178.49	167.29	180.77	1.001	0.444	1.334	1.719	1.526
463	88.28	87.34	-1.57	113.46	240.15	82.13	268.99	180.45	167.28	181.52	0.999	0.444	1.338	1.771	1.569
464	88.21	86.03	-1.6	114.72	243.57	82.62	268.07	181.27	169.1	176.43	1.001	0.466	1.376	1.814	1.625
465	89.94	88.63	-2.38	116.76	242.16	77.65	268.01	185.83	169.18	173.87	0.998	0.545	1.425	1.772	1.668
466	89.9	88.74	-2.41	117.16	245.78	77.52	266.06	186.13	171.96	172.6	1.002	0.565	1.458	1.801	1.71
467	86.35	88.73	-2.42	120.93	246.01	81.72	267.91	185.48	175.68	174.95	1.002	0.607	1.474	1.81	1.725
468	84.5	89.99	-3.26	117.88	246.26	85.62	268.16	185.11	175.55	175.57	1.0	0.699	1.548	1.816	1.786
469	86.25	89.99	-2.43	122.45	244.93	84.44	268.07	184.11	176.64	173.43	1.002	0.719	1.528	1.81	1.796
470	86.08	89.96	-2.37	123.23	245.54	85.71	267.8	183.06	176.82	173.3	0.999	0.791	1.583	1.754	1.766
471	86.21	88.72	-1.54	125.86	243.8	86.34	269.73	182.18	174.86	172.98	1.001	0.839	1.592	1.723	1.75
472	86.24	89.91	-0.78	126.72	245.49	86.43	270.69	182.07	173.92	172.58	0.998	0.904	1.651	1.734	1.784
473	88.1	89.91	-0.01	127.6	245.47	85.35	267.14	183.93	174.79	171.83	0.999	0.962	1.692	1.73	1.785
474	88.1	89.91	0.02	127.66	246.84	86.32	268.11	183.26	172.9	171.83	0.999	0.978	1.72	1.73	1.785
475	88.12	89.93	0.76	127.68	245.46	82.68	271.71	183.37	172.87	173.61	0.999	0.993	1.734	1.727	1.787
476	88.18	89.96	0.78	127.71	245.5	82.6	272.44	184.49	172.86	173.64	0.999	0.996	1.747	1.727	1.787
477	88.19	88.81	0.79	124.64	244.18	82.72	272.44	184.31	172.88	173.67	0.999	0.984	1.734	1.727	1.787
478	88.19	89.99	0.8	124.35	247.14	85.84	269.09	183.63	172.9	173.68	0.999	0.944	1.693	1.753	1.774
479	88.17	89.99	0.06	125.74	244.09	87.01	269.07	182.58	172.94	176.82	1.001	0.894	1.648	1.734	1.755
480	88.17	90.0	0.76	125.73	245.38	86.92	269.12	183.38	173.95	176.04	1.001	0.893	1.633	1.767	1.756
481	89.92	88.84	0.74	127.65	245.42	83.64	270.02	183.25	173.05	173.38	1.001	0.848	1.591	1.767	1.756
482	89.94	88.83	0.01	122.84	248.33	83.63	270.02	183.29	172.94	176.89	0.999	0.814	1.567	1.769	1.775
483	89.97	88.78	0.0	120.83	248.99	83.4	270.05	183.62	172.93	176.81	0.999	0.785	1.526	1.795	1.775
484	89.99	89.97	-0.75	121.96	248.0	79.98	273.43	183.64	172.8	174.14	1.001	0.752	1.456	1.761	1.743
485	88.28	89.97	-0.8	122.4	249.33	80.96	270.96	182.58	171.98	170.89	1.001	0.695	1.361	1.774	1.745
486	88.17	88.7	-2.31	122.36	249.9	85.12	267.52	181.77	171.99	175.12	1.002	0.678	1.331	1.773	1.744
487	86.38	88.73	-2.36	115.32	254.96	82.4	268.43	180.86	171.14	175.36	0.997	0.647	1.27	1.748	1.723
488	86.24	88.78	-3.03	113.97	256.4	83.14	268.55	180.72	172.05	179.35	1.001	0.614	1.215	1.714	1.694
489	89.94	88.79	-0.8	113.41	257.71	88.01	274.98	179.83	169.03	176.99	0.999	0.624	1.176	1.706	1.701
490	88.2	88.79	-0.83	110.84	258.98	88.03	269.53	179.83	172.94	176.97	1.002	0.632	1.193	1.746	1.741
491	88.23	88.79	-1.54	109.34	260.41	84.68	271.88	180.82	176.03	169.47	1.002	0.578	1.125	1.744	1.744
492	89.95	88.78	-1.54	109.34	260.41	88.06	271.88	180.84	176.03	169.47	1.002	0.578	1.125	1.744	1.744
493	86.46	89.95	-0.83	108.99	258.17	84.83	267.28	180.79	177.88	165.05	0.999	0.556	1.081	1.701	1.706
494	86.34	89.98	-1.58	110.27	259.53	85.48	267.24	179.98	177.94	169.52	0.999	0.556	1.08	1.701	1.706
495	86.42	89.96	-3.12	110.29	259.64	88.9	264.98	179.96	176.98	175.0	0.998	0.561	1.092	1.732	1.735
496	86.42	89.98	-3.14	110.3	259.63	88.9	265.02	179.98	176.99	175.05	0.998	0.548	1.092	1.732	1.735
497	86.43	89.99	-3.83	110.28	261.02	84.51	268.48	181.95	176.95	179.66	1.001	0.543	1.082	1.701	1.703
498	86.42	89.98	-3.88	110.75	259.62	87.88	264.11	182.02	178.83	175.98	0.999	0.548	1.108	1.732	1.735
499	86.45	89.98	-3.88	110.3	259.57	84.54	267.54	181.94	178.85	179.72	0.998	0.548	1.12	1.735	1.75
500	86.44	89.97	-3.87	110.76	258.16	84.54	267.54	181.94	178.84	179.75	0.998	0.548	1.133	1.732	1.738
501	86.45	89.96	-3.87	110.31	256.75	84.57	268.48	181.9	176.99	179.75	0.998	0.547	1.147	1.732	1.738
502	86.45	89.94	-3.11	110.33	256.74	85.49	268.48	180.02	176.99	178.96	0.998	0.547	1.16	1.732	1.75
503	88.19	88.73	-1.56	110.27	259.34	88.92	268.47	180.03	177.01	173.52	1.002	0.536	1.152	1.741	1.759
504	88.19	88.72	-0.8	108.99	259.39	88.93	268.46	180.99	177.01	176.76	1.002	0.536	1.139	1.741	1.759
505	88.19	88.72	-0.79	108.98	259.39	85.51	271.91	180.96	177.0	176.76	0.999	0.529	1.121	1.701	1.718
506	86.47	88.74	-0.79	107.66	259.4	85.54	268.42	180.91	177.03	180.72	1.002	0.536	1.125	1.741	1.759
507	88.21	88.77	-0.79	106.28	260.7	88.95	268.49	180.94	177.02	180.75	0.999	0.541	1.123	1.773	1.791
508	88.21	88.76	-0.05	104.97	260.69	85.74	270.99	179.97	177.93	180.01	1.001	0.535	1.097	1.742	1.759
509	88.23	88.75	-0.78	104.96	260.73	85.57	270.97	179.94	178.91	180.72	1.002	0.522	1.084	1.744	1.757
510	88.24	88.72	-0.78	104.97	260.83	88.99	267.56	179.98	177.98	180.78	0.999	0.528	1.082	1.776	1.789
511	88.23	88.72	-0.78	105.02	260.88	89.0	267.53	179.93	177.98	180.82	0.999	0.528	1.081	1.776	1.777
512	88.23	88.72	-0.78	105.02	260.89	89.01	267.52	179.93	177.98	180.83	0.999	0.528	1.081	1.774	1.789
513	88.23	87.52	-0.77	110.57	262.11	85.58	270.97	179.96	177.99	180.86	1.002	0.523	1.043	1.744	1.745
514	88.16	87.46	-0.8	113.36	262.2	89.87	267.3	179.06	177.99	184.78	1.002	0.548	1.042	1.742	1.747
515	88.21	88.68	-0.83	121.01	260.58	89.85	267.48	180.07	178.98	185.28	1.002	0.55	1.029	1.754	1.759
516	88.21	88.66	-1.57	121.8	260.68	89.86	267.49	180.08	178.96	190.15	1.002	0.55	1.057	1.752	1.759
517	88.17	88.67	-1.57	122.61	260.95	88.92	267.47	181.91	178.96	190.15	1.002	0.564	1.083	1.752	1.747
518	86.48	88.67	-1.57	122.61	260.95	85.55	267.48	181.89	178.96	190.84	1.002	0.564	1.084	1.752	1.747
519	86.46	88.68	-1.56	124.54	260.94	85.53	267.46	181.89	178.95	190.82	1.002	0.564	1.097	1.752	1.747
520	86.44	88.68	-1.57	124.55	260.66	85.51	267.44	181.89	178.96	190.83	1.002	0.564	1.098	1.752	1.747
521	86.44	88.68	-1.56	124.55	260.66	85.51	267.44	181.89	178.96	190.81	1.002	0.564	1.098	1.752	1.747
522	86.44	88.68	-1.57	124.55	260.66	85.5	267.44	181.89	178.96	190.83	1.002	0.564	1.098	1.752	1.747
523	88.17	88.69	-1.59	124.55	260.9	88.91	267.46	181.9	178.98	191.65	0.999	0.57	1.111	1.785	1.779
524	84.71	88.69	-1.57	122.64	260.89	85.5	264.01	181.91	178.95	186.84	1.002	0.565	1.113	1.752	1.747
525	86.44	88.67	-1.55	116.62	256.86	86.39	267.47	180.06	178.92	186.66	0.999	0.557	1.108	1.711	1.706
526	86.42	88.7	-1.55	109.33	260.62	86.37	267.47	180.03	178.93	181.54	0.999	0.556	1.107	1.685	1.692
527	84.71	88.72	-1.6	107.9	260.63	86.41	263.97	180.02	178.96	181.53	0.999	0.555	1.124	1.758	1.765
528	88.19	89.99	-1.58	105.14	259.28	89.88	267.47	180.01	178.94	177.22	1.002	0.536	1.085	1.725	1.733
529	86.33	89.99	-1.59	107.85	259.26	86.39	267.23	180.04	178.0	177.13	1.002	0.508	1.057	1.726	1.733
530	86.33	88.75	-1.59	107.85	260.62	86.39	267.23	180.04	178.0	172.92	1.002	0.508	1.057	1.723	1.733
531	88.12	88.73	-1.62	104.92	257.9	89.85	267.23	180.03	178.02	172.95	0.999	0.472	1.027	1.756	1.763
532	88.13	90.0	-1.61	105.82	260.67	89.86	267.27	180.03	178.0	172.93	0.999	0.459	1.001	1.755	1.765
533	86.37	89.99	-1.58	106.24	260.95	86.43	267.29	180.02	177.98	172.83	1.002	0.454	0.989	1.719	1.733
534	88.14	88.73	-1.57	106.26	258.23	89.89	267.33	180.01	177.96	172.77	1.002	0.454	0.989	1.719	1.733
535	89.96	88.72	-0.83	106.14	259.56	89.92	271.02	180.0	177.98	168.01	1.002	0.454	0.976	1.719	1.733
536	88.2	88.73	-0.81	106.14	259.58	86.5	271.06	179.99	177.95	168.79	0.999	0.435	0.933	1.679	1.693
537	89.99	88.73	-0.81	106.14	259.58	90.02	272.04	179.97	176.99	165.07	1.0	0.435	0.919	1.679	1.692
538	88.27	88.73	-0.81	106.15	259.33	93.45	272.01	179.98	177.01	165.08	1.0	0.435	0.919	1.679	1.692
539	89.99	88.73	-1.53	106.27	259.57	89.99	272.13	179.97	175.9	169.41	1.002	0.432	0.895	1.648	1.662
540	89.99	88.73	-1.53	106.27	259.57	90.0	272.09	179.96	175.91	169.41	1.003	0.432	0.895	1.648	1.662
541	89.99	88.73	-1.55	106.25	259.57	89.98	271.08	179.08	178.83	169.46	1.0	0.435	0.905	1.679	1.693
542	88.21	88.76	-1.57	105.06	259.57	89.96	268.37	179.09	176.93	169.5	1.002	0.44	0.933	1.719	1.733
543	89.98	88.75	-1.57	105.06	259.57	89.95	272.01	179.1	176.95	169.51	1.002	0.441	0.933	1.719	1.733
544	89.95	89.99	-1.57	106.31	262.28	89.91	271.03	179.09	178.86	173.85	1.002	0.44	0.961	1.719	1.733
545	88.15	88.73	-1.57	109.33	262.27	89.88	268.32	179.07	176.92	170.29	1.002	0.454	0.974	1.719	1.733
546	88.15	88.73	-1.58	109.34	262.28	89.89	267.35	179.06	178.84	170.31	1.002	0.453	0.974	1.719	1.733
547	88.13	88.73	-1.59	109.33	260.99	89.88	268.28	179.05	176.94	170.32	1.002	0.454	0.987	1.719	1.733
548	86.35	88.72	-1.59	109.33	260.98	86.43	267.31	179.03	178.86	170.33	1.002	0.454	0.988	1.72	1.733
549	86.34	88.72	-1.59	109.34	260.98	86.42	267.32	179.03	178.84	170.33	1.002	0.467	1.001	1.72	1.733
550	86.32	88.72	-1.59	109.35	260.98	86.39	267.28	179.04	178.88	171.01	1.002	0.466	1.001	1.719	1.733
551	86.34	88.72	-1.58	109.34	260.98	86.41	267.3	179.05	178.87	171.0	1.002	0.467	1.002	1.719	1.733
552	86.33	88.72	-1.59	109.35	260.97	86.39	267.28	179.05	178.89	171.02	1.002	0.48	1.015	1.72	1.733
553	86.34	88.73	-1.6	108.91	260.69	86.39	267.29	179.05	178.89	171.05	1.002	0.48	1.015	1.72	1.733
554	88.12	88.73	-1.6	108.9	260.69	86.39	270.95	179.05	178.91	171.06	1.002	0.48	1.015	1.722	1.733
555	86.36	88.73	-1.62	108.9	260.68	86.43	267.28	179.04	178.91	174.44	0.999	0.472	1.014	1.754	1.765
556	86.37	88.73	-1.62	109.33	260.67	86.44	267.28	179.04	177.98	174.46	0.999	0.472	1.014	1.754	1.765
557	88.12	88.73	-1.61	109.33	260.68	89.85	267.28	179.04	177.97	174.47	0.999	0.471	1.013	1.754	1.765
558	86.36	88.73	-1.62	109.3	260.68	86.44	267.27	179.04	177.98	174.51	0.999	0.471	1.026	1.754	1.765
559	86.36	88.74	-1.61	109.27	260.68	86.43	267.26	179.04	177.98	174.48	0.999	0.471	1.026	1.754	1.765
560	86.37	88.73	-1.59	111.81	258.24	86.46	267.28	179.03	177.98	174.03	1.001	0.467	1.016	1.735	1.747
561	88.14	88.76	-1.57	110.36	258.24	86.44	270.96	179.03	177.98	174.44	0.999	0.46	0.999	1.694	1.706
562	88.16	89.97	-0.81	107.51	258.25	89.91	267.34	179.04	177.93	173.77	1.002	0.46	0.968	1.661	1.675
563	88.14	88.74	-0.81	110.99	258.25	89.89	267.32	179.0	177.93	173.81	1.002	0.456	0.956	1.661	1.675
564	86.34	89.98	-0.82	110.32	258.21	86.41	267.31	179.01	178.89	177.3	0.999	0.441	0.944	1.692	1.706
565	84.5	89.99	-1.55	110.4	258.21	82.95	267.21	179.01	178.91	181.52	0.999	0.438	0.917	1.694	1.706
566	84.5	89.99	-0.83	110.4	258.2	86.36	263.57	179.03	178.91	180.83	1.001	0.415	0.906	1.735	1.747
567	84.51	89.99	-0.82	109.9	258.23	82.93	267.21	179.02	178.9	180.87	0.999	0.423	0.894	1.693	1.706
568	86.28	89.99	-1.55	109.87	258.24	86.36	267.24	179.02	178.89	184.96	0.999	0.408	0.887	1.694	1.706
569	84.52	89.99	-1.55	109.86	258.51	86.35	263.63	179.0	178.87	184.96	0.999	0.401	0.884	1.692	1.706
