# Supplementary material for: Evaluation of functional tests performance using a camera-based and machine learning approach
Source: PLoS One. 2023 Nov 3;18(11):e0288279. doi: 10.1371/journal.pone.0288279 (PMC10624324; doi:10.1371/journal.pone.0288279)
Supplement: S1 Data — This dataset includes all the extracted keypoints of movements and the associated features and statistics, which were used for the analyses presented in the main manuscript. (ZIP) [file pone.0288279.s001.zip › PLOS_data_28032023/selected_parameters_time_series/000015_PNJN_P_vybrane_body_vse.csv]

	hips	bothShoulders	spine	NeckRShoulderRElbow	NeckLShoulderLElbow	MidHipRHipRKnee	MidHipLHipLKnee	RHipRKneeRAnkle	LHipLKneeLAnkle	NoseNeckMidHip	Neck_MidHip	RWrist_MidHip	RWrist_LWrist	MidHipL_SmallToe	MidHipL_RSmallToe
0	84.67	88.74	5.11	97.71	260.03	87.69	277.02	185.85	175.15	164.29	0.998	0.57	1.013	2.12	2.104
1	86.39	88.74	5.11	97.71	260.03	87.69	273.6	185.85	175.15	164.29	0.998	0.57	1.013	2.12	2.104
2	86.49	88.71	3.54	98.79	257.56	87.8	273.48	185.68	176.09	173.04	1.001	0.593	1.065	2.23	2.21
3	88.13	87.58	2.66	101.24	259.76	85.25	273.75	184.83	175.2	177.35	1.0	0.605	1.093	2.227	2.212
4	86.47	87.58	2.66	101.23	259.76	87.66	273.75	185.66	175.2	177.36	1.0	0.605	1.094	2.227	2.212
5	86.54	87.58	1.84	101.44	259.69	88.72	274.89	184.84	173.68	180.82	0.999	0.585	1.092	2.227	2.213
6	86.43	88.73	4.29	99.07	259.93	91.03	276.75	182.53	172.05	178.14	0.999	0.588	1.045	2.164	2.164
7	86.41	88.7	4.39	98.83	259.77	94.56	273.35	183.35	172.99	178.07	1.003	0.579	1.02	2.215	2.22
8	84.68	88.76	5.08	98.59	257.49	95.36	277.58	182.58	172.2	177.37	0.997	0.532	0.967	2.121	2.131
9	86.44	88.78	4.35	95.33	258.73	92.9	277.38	180.91	174.05	180.12	1.0	0.527	0.983	2.159	2.169
10	86.44	88.78	3.48	96.61	257.03	91.91	275.19	182.62	179.34	180.94	0.999	0.52	0.996	2.156	2.171
11	86.42	88.77	2.59	99.94	255.12	91.92	275.2	182.66	179.37	181.81	1.0	0.514	0.985	2.131	2.146
12	86.52	88.77	2.53	101.32	256.08	90.94	275.19	184.37	180.3	179.62	1.0	0.526	0.999	2.129	2.148
13	88.17	88.82	1.77	99.09	258.67	91.86	271.75	183.6	180.32	178.26	1.0	0.549	1.03	2.207	2.227
14	88.18	88.83	0.93	100.51	259.66	87.61	275.2	185.32	180.33	178.99	1.002	0.531	1.017	2.167	2.187
15	86.49	88.83	0.92	100.78	259.95	91.06	275.14	185.32	180.33	177.13	1.0	0.543	1.03	2.207	2.227
16	88.22	88.85	0.89	99.59	261.11	87.58	275.17	185.32	180.33	177.1	1.002	0.531	1.017	2.167	2.187
17	88.22	88.83	0.89	99.59	259.96	87.58	275.18	185.33	180.33	177.1	1.002	0.531	1.017	2.167	2.187
18	88.23	88.85	0.88	99.59	261.12	87.58	275.15	185.31	180.34	175.31	1.002	0.531	1.003	2.166	2.187
19	88.22	88.84	0.87	100.81	261.12	87.58	275.16	185.35	180.33	173.52	1.003	0.531	1.003	2.166	2.187
20	88.21	88.85	0.07	100.81	261.21	91.05	271.71	185.33	180.37	176.03	0.999	0.544	1.015	2.207	2.227
21	88.22	88.85	0.07	101.05	261.21	91.05	271.71	185.32	180.37	176.03	0.999	0.544	1.015	2.207	2.228
22	88.21	88.86	0.07	101.05	261.2	91.06	271.71	185.33	180.35	176.02	0.999	0.544	1.015	2.207	2.228
23	88.22	88.85	0.08	101.06	261.21	91.07	271.72	185.29	180.3	172.04	0.999	0.544	1.03	2.207	2.228
24	88.21	88.85	0.06	101.05	261.21	87.61	275.18	185.3	180.31	172.03	1.002	0.531	1.017	2.166	2.186
25	88.21	88.86	0.06	101.03	261.2	87.6	275.18	185.29	180.31	172.02	1.003	0.531	1.017	2.166	2.186
26	86.48	88.87	0.06	101.03	261.2	91.82	275.19	183.62	180.31	172.02	1.003	0.531	1.017	2.166	2.186
27	88.23	88.87	0.06	101.03	261.19	88.37	275.17	183.59	180.31	172.01	1.003	0.531	1.017	2.166	2.186
28	88.21	88.87	0.06	101.03	261.19	87.53	275.21	185.35	180.32	172.0	1.0	0.516	1.0	2.114	2.134
29	88.23	88.87	0.06	101.04	261.19	87.57	275.17	185.31	180.29	171.99	1.003	0.531	1.017	2.166	2.186
30	88.24	88.88	0.85	101.02	261.09	88.37	275.15	183.59	179.35	169.44	1.003	0.531	1.002	2.167	2.187
31	89.97	90.0	0.87	101.01	258.69	88.37	271.69	183.57	179.36	169.4	0.999	0.544	1.014	2.208	2.228
32	89.96	90.0	0.85	101.02	258.69	87.57	271.7	185.28	179.36	169.41	0.999	0.556	1.028	2.208	2.228
33	88.23	88.88	0.85	98.53	258.68	87.59	275.11	185.28	180.32	169.4	0.999	0.556	1.014	2.208	2.228
34	88.22	88.88	0.85	99.46	258.69	88.38	275.87	183.59	178.64	167.57	1.0	0.557	1.014	2.207	2.227
35	88.23	88.87	0.85	99.46	258.69	88.38	275.86	183.59	178.63	167.57	0.999	0.557	1.014	2.207	2.228
36	88.22	88.87	0.84	101.98	256.52	88.39	275.87	183.59	178.64	167.2	1.002	0.55	1.002	2.181	2.201
37	86.48	88.87	0.83	101.98	256.53	91.82	275.88	183.61	178.64	167.19	1.002	0.55	1.002	2.181	2.201
38	86.49	88.87	0.83	101.99	256.52	91.81	275.88	183.61	178.64	167.19	1.002	0.55	1.002	2.181	2.201
39	88.21	88.87	0.83	101.99	256.52	88.39	275.88	183.6	178.64	167.19	1.002	0.55	1.002	2.181	2.201
40	88.21	88.87	0.83	101.98	256.52	88.39	275.88	183.59	178.62	167.17	1.002	0.55	1.002	2.181	2.201
41	86.48	89.98	0.83	101.99	258.94	91.81	275.88	183.61	178.63	167.55	1.002	0.55	1.003	2.181	2.201
42	86.48	89.98	0.83	101.98	258.94	91.81	275.88	183.61	178.62	167.55	1.002	0.55	1.003	2.181	2.201
43	88.21	89.98	0.83	101.99	258.94	88.39	275.87	183.58	178.64	167.54	1.001	0.55	1.002	2.181	2.201
44	86.49	89.99	0.83	101.99	258.94	91.82	275.12	183.57	180.33	167.54	1.002	0.55	1.002	2.181	2.201
45	86.5	88.86	0.83	101.98	256.51	91.85	275.12	183.57	180.32	167.55	1.002	0.55	1.002	2.181	2.201
46	86.49	89.99	0.83	100.8	258.93	91.8	275.87	183.61	178.65	167.54	1.002	0.55	1.002	2.181	2.201
47	88.22	89.99	0.83	100.79	258.93	88.39	275.86	183.61	178.64	165.76	1.002	0.55	1.002	2.181	2.201
48	88.23	89.99	0.83	100.79	258.92	88.4	275.85	183.59	178.64	165.76	1.002	0.55	1.017	2.181	2.201
49	88.23	89.99	0.04	100.79	258.93	88.4	275.1	183.6	180.32	168.26	1.002	0.55	1.017	2.181	2.201
50	88.23	89.98	0.03	100.79	258.93	88.41	275.11	183.59	180.28	168.27	1.002	0.55	1.017	2.181	2.201
51	88.23	89.99	0.04	100.79	258.93	88.43	275.86	183.56	178.62	168.27	1.001	0.55	1.017	2.181	2.201
52	88.23	89.99	0.04	100.8	258.92	88.42	275.11	183.57	180.28	168.26	1.001	0.55	1.017	2.181	2.201
53	88.23	89.99	0.04	100.8	258.93	88.39	275.11	183.58	179.35	168.27	1.001	0.55	1.017	2.182	2.201
54	88.23	89.99	0.04	100.8	258.93	88.42	275.11	183.59	179.35	168.26	1.001	0.55	1.017	2.182	2.201
55	88.23	89.99	0.04	100.8	258.94	88.42	275.12	183.58	179.36	168.26	1.001	0.55	1.017	2.181	2.201
56	88.23	89.98	0.04	100.79	258.94	88.39	275.11	183.57	179.37	168.25	1.001	0.55	1.017	2.181	2.201
57	88.23	89.98	0.04	100.79	258.94	88.4	275.11	183.58	179.36	168.25	1.001	0.55	1.017	2.181	2.201
58	88.23	88.86	0.04	100.77	256.43	88.4	275.11	183.58	179.35	168.25	1.001	0.55	1.017	2.181	2.201
59	88.23	88.86	0.04	100.77	256.43	88.4	275.11	183.58	179.36	168.25	1.001	0.55	1.017	2.181	2.201
60	88.25	88.86	0.04	100.77	256.43	87.63	275.1	185.27	180.3	168.24	1.001	0.55	1.017	2.181	2.201
61	89.98	88.86	0.04	98.61	258.69	87.57	271.67	185.28	179.37	168.59	1.0	0.557	1.029	2.207	2.228
62	89.97	88.86	0.04	98.62	258.7	87.57	271.68	185.28	179.37	168.58	0.999	0.557	1.029	2.207	2.228
63	89.97	88.86	0.04	98.62	258.7	87.59	271.68	185.26	179.36	166.9	0.999	0.557	1.029	2.207	2.228
64	89.97	88.86	0.04	98.61	258.71	87.63	271.67	185.27	179.35	166.9	0.999	0.557	1.044	2.207	2.228
65	89.98	88.86	0.04	98.61	258.71	87.6	271.67	185.25	179.35	166.9	0.999	0.557	1.044	2.207	2.228
66	89.98	88.86	0.03	98.62	258.71	87.64	271.67	185.26	179.35	166.9	0.999	0.557	1.044	2.207	2.228
67	89.98	88.86	0.04	98.61	258.72	87.64	271.67	185.21	179.34	166.9	0.999	0.557	1.044	2.207	2.228
68	89.98	88.86	0.04	98.62	258.72	87.62	271.67	185.21	179.35	166.9	0.999	0.557	1.044	2.207	2.228
69	89.99	88.86	0.04	98.61	258.72	87.59	271.67	185.25	179.34	166.9	0.999	0.557	1.044	2.207	2.228
70	89.98	88.86	0.04	98.61	258.71	87.59	271.67	185.26	179.35	166.9	0.999	0.557	1.044	2.207	2.228
71	89.97	88.87	0.03	98.6	259.97	87.6	271.68	185.27	179.36	166.91	0.999	0.557	1.044	2.207	2.228
72	89.98	88.87	0.04	98.6	259.96	87.59	271.66	185.27	179.36	166.9	0.999	0.557	1.044	2.207	2.228
73	89.98	88.87	0.04	98.37	259.96	87.59	271.65	185.27	179.38	166.9	1.0	0.557	1.044	2.207	2.228
74	89.99	88.87	0.03	98.6	259.96	84.17	275.12	185.27	179.37	166.9	1.002	0.545	1.032	2.166	2.187
75	89.99	88.87	0.03	98.6	259.96	84.17	275.11	185.26	179.36	166.91	1.002	0.545	1.032	2.166	2.187
76	89.99	88.87	0.03	98.6	259.95	87.62	271.66	185.26	179.36	166.9	1.0	0.557	1.044	2.207	2.228
77	89.99	88.87	0.03	98.6	259.96	87.62	271.66	185.27	179.36	166.91	0.999	0.557	1.044	2.207	2.228
78	89.99	88.86	0.85	98.6	259.95	88.36	271.65	184.52	179.35	166.09	1.0	0.57	1.044	2.205	2.23
79	90.0	88.86	0.85	98.61	259.96	88.36	271.65	184.52	179.35	166.09	1.0	0.57	1.045	2.205	2.23
80	89.99	88.86	0.84	100.78	256.78	88.35	271.64	184.52	179.35	165.71	1.002	0.564	1.032	2.179	2.204
81	89.99	88.86	0.84	100.78	256.53	88.36	271.65	184.51	179.34	165.71	1.002	0.563	1.032	2.179	2.203
82	89.99	88.87	0.82	100.79	256.52	84.91	275.32	184.51	180.29	165.71	0.999	0.548	1.028	2.125	2.151
83	89.99	88.87	0.82	100.78	256.53	84.91	275.32	184.51	180.29	165.72	0.999	0.548	1.028	2.124	2.151
84	89.99	88.87	0.82	100.55	256.53	88.34	271.68	184.53	179.33	165.72	0.999	0.548	1.028	2.124	2.151
85	88.22	88.87	0.82	100.55	256.53	84.92	271.67	184.49	180.27	165.72	0.999	0.548	1.028	2.127	2.151
86	89.99	88.87	0.82	100.55	256.53	88.34	271.67	184.53	180.27	165.71	0.999	0.548	1.028	2.126	2.151
87	89.99	88.87	0.82	100.55	256.52	84.92	275.32	184.49	179.35	165.71	0.999	0.548	1.029	2.127	2.151
88	88.22	89.95	0.82	101.99	259.17	84.91	271.67	184.5	180.27	165.72	0.999	0.548	1.029	2.126	2.151
89	89.99	89.95	0.82	101.98	259.17	88.34	271.68	184.51	180.25	165.73	0.999	0.548	1.029	2.126	2.151
90	88.19	89.95	0.8	101.99	258.93	84.85	271.71	184.51	180.24	165.75	1.002	0.536	1.017	2.087	2.111
91	89.99	89.95	0.81	102.27	258.93	84.91	275.31	184.5	180.31	165.77	0.999	0.535	1.015	2.125	2.151
92	90.0	89.96	0.83	102.03	258.94	88.37	271.65	184.52	180.3	165.77	1.002	0.551	1.033	2.179	2.204
93	90.0	89.96	0.82	102.02	258.94	87.62	271.64	185.27	180.3	167.15	1.002	0.55	1.033	2.179	2.204
94	90.0	89.96	0.02	102.01	258.95	87.61	271.65	185.29	180.3	167.55	1.002	0.537	1.033	2.181	2.201
95	89.99	89.96	0.82	102.01	258.96	87.61	271.64	185.29	179.35	166.34	1.002	0.55	1.033	2.179	2.204
96	89.99	89.97	0.01	102.02	258.98	87.58	271.65	185.27	179.33	167.09	1.002	0.537	1.033	2.181	2.201
97	90.0	89.98	0.01	102.03	258.99	87.58	271.66	185.26	179.33	165.13	1.002	0.537	1.047	2.181	2.202
98	88.29	89.99	0.83	102.03	259.0	90.82	271.63	185.27	179.36	164.26	0.999	0.563	1.06	2.22	2.245
99	89.98	89.99	0.83	102.04	259.01	88.41	271.64	184.47	180.31	164.23	0.999	0.563	1.06	2.22	2.245
100	89.97	89.99	0.82	102.04	259.0	88.41	271.65	184.48	180.31	164.2	0.999	0.563	1.06	2.22	2.245
101	89.97	89.98	0.01	102.03	258.75	87.67	271.65	185.23	180.31	164.98	0.999	0.55	1.075	2.222	2.243
102	89.95	89.98	0.82	102.03	258.99	87.68	271.68	185.22	180.25	164.15	0.999	0.563	1.075	2.22	2.245
103	89.96	89.99	0.01	102.05	259.0	88.43	271.65	184.47	180.3	164.94	0.999	0.55	1.075	2.222	2.243
104	89.96	89.99	0.82	102.05	258.98	88.42	271.68	184.48	180.26	164.1	0.999	0.563	1.075	2.22	2.245
105	89.96	89.99	0.82	102.05	258.74	88.42	271.68	184.48	180.25	163.54	0.999	0.563	1.076	2.22	2.245
106	89.96	89.99	0.01	102.32	258.74	87.67	271.69	185.27	180.24	162.45	0.999	0.551	1.076	2.222	2.243
107	89.97	89.99	0.01	102.32	258.98	87.67	271.68	185.26	180.25	162.43	0.999	0.551	1.076	2.222	2.243
108	89.97	89.98	0.0	102.32	258.97	87.65	271.68	185.29	179.31	162.43	0.999	0.551	1.076	2.222	2.243
109	89.97	89.99	0.0	102.32	258.97	87.64	271.68	185.29	179.31	162.43	0.999	0.551	1.075	2.222	2.243
110	89.97	89.99	0.01	102.32	258.97	87.64	271.68	185.3	179.32	162.42	0.999	0.551	1.061	2.222	2.243
111	89.97	89.99	0.0	102.32	258.98	87.61	271.69	185.28	179.31	162.42	0.999	0.557	1.075	2.222	2.243
112	89.95	89.98	0.0	102.33	258.97	87.62	272.45	185.26	178.57	164.32	0.999	0.55	1.061	2.222	2.243
113	89.95	89.99	0.0	102.33	258.97	87.63	272.45	185.25	178.57	164.32	0.999	0.55	1.046	2.222	2.243
114	89.96	89.99	-0.0	102.32	258.97	88.41	272.45	183.56	178.55	164.32	0.999	0.55	1.045	2.222	2.243
115	89.96	89.99	-0.0	101.08	258.98	88.43	272.45	183.55	178.55	164.32	0.999	0.55	1.045	2.222	2.243
116	89.96	89.99	-0.0	101.09	260.21	88.45	272.45	183.52	178.54	164.33	0.999	0.544	1.045	2.222	2.243
117	89.96	89.99	-0.0	101.08	260.21	88.45	272.45	183.51	178.54	164.32	0.999	0.544	1.045	2.222	2.243
118	89.95	90.0	0.01	101.09	260.21	88.46	272.46	183.51	178.54	164.32	0.999	0.544	1.03	2.222	2.243
119	89.97	90.0	0.01	101.11	260.21	88.44	272.45	183.51	178.52	164.33	0.999	0.557	1.044	2.222	2.243
120	89.97	89.99	0.01	101.13	260.23	89.2	272.45	181.85	178.53	164.34	0.999	0.557	1.045	2.222	2.243
121	89.98	90.0	0.01	101.12	260.23	89.2	272.45	181.85	178.53	163.79	0.999	0.557	1.044	2.223	2.243
122	89.97	90.0	0.01	101.12	260.24	89.21	272.46	181.84	178.54	163.86	0.999	0.557	1.044	2.222	2.243
123	89.96	90.0	0.01	101.12	260.24	89.23	272.46	181.83	178.54	166.04	0.999	0.557	1.03	2.222	2.243
124	89.97	89.99	-0.0	102.38	260.23	89.22	272.45	181.84	178.56	168.27	0.999	0.557	1.03	2.223	2.243
125	89.97	89.98	-0.01	102.38	260.23	89.2	272.44	182.71	178.56	172.66	0.999	0.557	1.03	2.222	2.243
126	89.97	89.99	-0.01	102.37	260.28	88.45	272.45	184.38	178.56	174.66	0.999	0.557	1.029	2.222	2.243
127	89.96	89.99	-0.83	102.06	259.07	88.46	272.44	184.4	178.58	180.78	0.998	0.557	1.044	2.222	2.243
128	89.96	89.99	-0.82	102.04	259.07	89.23	271.68	183.64	180.22	184.3	0.998	0.557	1.044	2.223	2.243
129	89.96	90.0	-0.02	102.04	260.32	88.41	271.67	185.4	180.27	183.61	0.998	0.557	1.03	2.221	2.246
130	88.24	89.99	-0.01	100.79	260.31	91.03	271.62	187.1	180.28	183.84	1.001	0.573	1.079	2.276	2.302
131	89.99	89.99	-0.01	100.76	260.3	88.42	271.59	184.55	180.29	183.94	1.0	0.573	1.095	2.276	2.302
132	89.97	89.99	0.01	100.75	260.31	87.61	272.33	186.22	179.56	184.15	1.0	0.573	1.095	2.276	2.302
133	89.98	89.99	0.02	100.97	260.29	88.38	272.34	185.45	179.57	184.1	1.0	0.567	1.11	2.277	2.302
134	89.98	88.89	0.02	98.8	260.03	88.37	272.33	185.47	178.63	184.08	0.998	0.581	1.124	2.304	2.33
135	89.99	88.89	0.02	98.8	260.0	87.61	271.61	186.24	180.3	184.07	0.998	0.581	1.124	2.304	2.33
136	90.0	89.97	0.02	100.98	258.71	87.6	272.35	186.27	179.57	184.4	0.998	0.581	1.125	2.304	2.33
137	88.22	89.98	0.86	100.96	258.96	90.97	271.63	186.27	179.39	179.48	0.998	0.58	1.125	2.304	2.33
138	88.25	89.99	0.02	100.96	258.99	86.83	275.05	187.0	179.37	180.31	1.001	0.553	1.111	2.263	2.284
139	89.96	89.98	0.01	101.2	258.76	87.61	271.67	185.29	180.29	185.09	1.001	0.567	1.126	2.263	2.284
140	89.94	89.98	0.02	99.97	258.98	88.41	271.68	183.57	179.34	185.04	1.001	0.567	1.126	2.263	2.284
141	88.21	89.98	0.02	100.94	258.75	88.44	275.13	182.61	179.3	180.14	0.998	0.537	1.076	2.21	2.225
142	88.19	89.97	0.04	100.93	260.04	88.46	275.93	182.61	177.56	180.08	0.998	0.537	1.03	2.21	2.225
143	88.18	90.0	0.86	99.69	258.79	92.68	274.12	180.97	174.06	179.2	0.998	0.55	1.029	2.209	2.225
144	86.32	89.97	0.84	101.16	260.35	92.7	277.1	180.96	174.74	184.13	0.999	0.524	0.985	2.116	2.131
145	88.22	89.94	0.86	99.84	262.99	91.82	274.14	181.72	173.06	179.16	1.002	0.552	1.018	2.171	2.181
146	88.2	89.93	1.73	99.59	262.93	87.61	276.06	183.32	174.7	173.19	0.998	0.593	1.074	2.215	2.22
147	88.21	89.94	0.89	99.64	261.62	86.76	275.25	183.25	174.61	178.99	0.998	0.565	1.075	2.221	2.216
148	88.14	89.97	0.91	102.21	260.34	90.39	270.83	183.28	174.56	174.02	1.001	0.581	1.094	2.279	2.27
149	88.21	89.95	0.87	101.21	259.06	88.57	270.05	184.86	175.25	174.19	1.001	0.567	1.079	2.282	2.268
150	89.94	89.97	0.03	102.23	260.26	84.46	270.06	185.58	175.35	179.89	1.001	0.554	1.065	2.286	2.267
151	88.2	89.97	0.86	101.25	258.79	84.35	273.51	185.71	175.27	174.13	0.998	0.551	1.045	2.23	2.211
152	86.44	89.95	0.06	101.0	260.06	86.99	272.78	186.55	176.0	179.52	0.998	0.544	1.03	2.233	2.209
153	84.65	89.97	0.87	98.81	263.92	90.32	273.56	186.68	174.4	173.99	0.999	0.545	1.03	2.218	2.194
154	86.43	88.84	0.85	101.38	263.0	87.62	273.5	184.94	175.26	173.96	1.002	0.552	1.032	2.177	2.153
155	86.28	88.8	0.88	102.33	262.86	88.69	272.73	183.25	175.97	173.81	1.002	0.581	1.063	2.18	2.151
156	84.49	88.84	0.91	101.18	262.79	91.59	271.91	184.04	177.7	168.84	0.999	0.593	1.09	2.22	2.191
157	84.48	88.84	0.91	101.18	262.79	91.68	271.91	183.93	177.71	168.84	0.999	0.58	1.075	2.22	2.191
158	86.28	88.86	2.56	102.96	259.28	87.83	271.33	182.85	180.48	160.92	1.002	0.586	1.063	2.177	2.165
159	84.5	88.87	2.61	99.56	260.15	91.66	271.09	182.91	180.49	157.63	1.0	0.593	1.09	2.206	2.189
160	84.51	89.99	1.76	101.08	259.12	87.14	273.81	182.77	182.22	167.84	1.002	0.567	1.063	2.085	2.147
161	84.32	89.99	1.69	101.09	260.37	87.09	272.67	181.86	184.86	163.34	0.999	0.538	1.045	2.019	2.093
162	86.27	89.97	1.69	102.05	260.35	86.05	268.92	182.56	186.14	168.05	1.0	0.551	1.059	2.002	2.093
163	86.28	89.97	1.69	102.05	260.35	86.04	268.92	182.57	186.14	168.05	0.999	0.551	1.059	2.002	2.093
164	86.39	89.99	0.87	102.06	260.33	85.24	268.7	183.36	187.32	173.27	0.999	0.543	1.059	1.989	2.092
165	84.49	89.98	0.87	102.33	260.34	85.24	272.67	183.31	189.92	173.34	0.999	0.538	1.059	1.958	2.091
166	84.69	90.0	0.08	99.5	261.45	84.25	272.9	184.15	191.27	179.44	1.002	0.514	1.047	1.837	2.038
167	84.69	89.99	0.84	100.56	259.11	83.57	273.7	185.79	189.32	173.91	1.002	0.514	1.047	1.822	2.038
168	86.41	89.98	0.86	98.07	261.41	83.56	271.04	185.78	188.56	174.35	1.0	0.525	1.059	1.839	2.061
169	88.14	89.97	0.86	98.28	262.89	80.14	270.95	185.79	188.84	174.71	0.999	0.525	1.059	1.811	2.047
170	86.46	88.82	0.86	100.84	262.92	83.37	270.96	186.95	189.24	174.7	0.999	0.543	1.059	1.793	2.047
171	86.44	89.98	0.87	99.78	262.68	83.36	271.83	187.0	188.92	175.02	1.002	0.558	1.078	1.81	2.083
172	86.48	88.82	0.87	102.09	262.93	83.35	271.85	186.98	189.36	174.76	1.002	0.564	1.063	1.807	2.083
173	88.16	87.67	0.89	102.37	265.21	79.96	272.66	187.05	188.82	175.0	1.002	0.558	1.063	1.778	2.068
174	86.36	88.8	0.89	102.36	264.21	83.52	272.12	186.78	191.76	175.01	1.002	0.558	1.048	1.775	2.068
175	88.07	88.82	0.91	102.64	262.77	83.7	268.52	186.56	194.24	178.73	1.0	0.57	1.06	1.778	2.092
176	84.5	89.97	0.9	102.39	261.53	87.05	271.45	186.64	200.07	178.78	1.003	0.558	1.033	1.725	2.053
177	84.51	89.95	0.89	102.42	261.54	83.61	275.08	185.68	200.78	178.75	0.999	0.548	1.014	1.678	2.002
178	84.51	88.86	1.7	102.65	263.72	83.59	275.11	185.69	203.66	174.42	1.003	0.558	1.032	1.693	2.038
179	82.7	89.95	1.66	102.37	261.56	85.92	275.09	187.91	202.99	174.22	1.0	0.542	1.014	1.646	1.987
180	82.71	89.95	1.67	102.37	260.21	85.92	275.12	187.95	203.74	173.94	0.999	0.543	1.014	1.646	1.987
181	82.73	88.84	1.64	102.07	262.61	85.68	275.1	188.03	203.82	173.95	0.998	0.524	0.997	1.588	1.924
182	84.51	89.96	0.86	103.3	260.22	82.26	275.03	188.02	203.87	178.81	1.0	0.518	0.986	1.543	1.888
183	84.5	89.97	0.86	100.77	262.55	82.26	275.84	188.03	201.74	178.7	1.003	0.536	1.018	1.569	1.921
184	84.53	89.99	0.87	100.99	262.8	82.07	275.8	188.2	201.76	178.78	1.003	0.537	1.019	1.554	1.906
185	86.26	88.83	0.09	100.65	265.42	82.48	271.98	188.04	202.59	179.53	1.002	0.551	1.05	1.617	1.977
186	88.07	88.81	1.66	100.85	266.55	78.8	272.13	188.02	204.55	174.25	1.0	0.548	1.032	1.555	1.913
187	86.3	87.66	0.88	102.09	265.5	81.62	271.97	189.88	206.79	175.05	1.0	0.536	1.031	1.557	1.912
188	86.32	88.81	0.9	101.1	266.52	81.61	271.95	189.87	205.64	175.3	1.003	0.551	1.048	1.584	1.946
189	86.4	87.67	0.9	103.66	266.69	80.84	271.98	190.42	208.16	175.22	1.003	0.551	1.033	1.584	1.946
190	86.39	88.77	0.91	103.68	263.09	80.87	271.97	190.36	208.22	174.96	0.999	0.536	1.015	1.542	1.897
191	86.39	88.81	0.92	103.68	264.12	80.85	271.97	190.37	209.74	175.17	1.002	0.559	1.047	1.569	1.931
192	86.41	89.94	1.74	103.66	261.61	81.64	271.97	188.42	214.17	170.81	1.002	0.564	1.047	1.555	1.931
193	86.39	89.93	1.74	103.39	262.99	81.22	271.98	189.92	214.33	170.34	1.002	0.564	1.047	1.555	1.931
194	84.67	88.81	1.77	103.69	265.32	84.29	271.98	190.33	214.41	170.78	1.0	0.571	1.045	1.573	1.954
195	84.62	88.84	1.74	103.42	265.3	84.32	272.02	190.3	216.3	170.8	1.003	0.564	1.033	1.539	1.916
196	84.61	88.85	1.75	102.15	265.28	83.95	272.81	190.81	212.66	170.3	1.003	0.564	1.033	1.54	1.916
197	82.9	89.94	1.72	101.86	261.78	83.57	276.25	191.2	208.75	170.36	1.0	0.549	1.015	1.512	1.868
198	82.9	89.95	1.72	101.85	261.57	83.75	276.24	191.0	210.55	170.34	1.0	0.549	1.015	1.512	1.868
199	82.91	89.95	1.72	101.86	261.57	83.55	276.24	191.23	208.93	170.36	1.0	0.549	1.015	1.499	1.868
200	84.62	88.85	1.75	101.86	263.97	83.94	272.8	190.81	212.68	170.34	1.003	0.564	1.047	1.54	1.916
201	82.95	88.84	1.74	102.15	263.98	84.31	275.43	190.32	216.3	170.37	1.003	0.564	1.047	1.54	1.916
202	86.38	88.81	1.78	103.42	264.0	81.05	272.0	190.17	216.28	170.82	1.0	0.558	1.031	1.573	1.954
203	84.7	88.79	1.79	103.44	264.05	84.61	272.0	189.95	216.08	174.08	0.999	0.564	1.045	1.588	1.969
204	86.38	88.78	1.79	103.69	264.03	84.45	268.58	190.15	213.14	170.8	1.0	0.564	1.046	1.588	1.969
205	86.3	86.43	1.77	107.28	265.49	82.0	271.99	189.39	215.19	170.34	1.002	0.551	1.034	1.555	1.946
206	86.3	87.59	1.73	104.94	265.45	81.6	271.42	189.66	212.58	174.5	0.997	0.56	1.043	1.546	1.935
207	86.31	87.56	1.7	100.78	267.04	81.39	271.35	189.9	209.14	174.22	1.0	0.548	1.031	1.528	1.913
208	84.52	87.6	1.69	101.81	264.11	81.57	274.28	189.75	212.89	173.92	0.997	0.539	1.028	1.519	1.895
209	84.64	88.81	1.66	104.05	260.13	80.83	273.79	191.56	205.7	173.19	1.0	0.528	1.016	1.535	1.888
210	84.64	88.81	1.66	104.05	260.13	80.83	273.79	191.56	205.71	173.19	1.0	0.527	1.016	1.535	1.888
211	84.62	88.8	1.67	102.81	258.86	81.64	274.68	189.73	198.84	173.59	1.0	0.51	1.016	1.566	1.902
212	82.92	88.8	1.67	102.81	258.86	84.86	274.68	189.91	198.88	173.6	1.0	0.51	1.016	1.566	1.902
213	82.87	88.82	1.73	100.65	261.26	85.35	274.7	189.47	193.95	174.19	1.0	0.536	1.045	1.644	1.987
214	86.26	88.74	1.77	102.18	261.34	83.2	268.91	188.49	201.58	174.44	1.003	0.552	1.079	1.721	2.053
215	86.41	86.45	1.78	101.1	266.46	83.13	269.55	188.23	196.15	174.47	1.003	0.565	1.079	1.828	2.069
216	86.28	87.6	2.59	100.86	263.95	84.65	269.66	185.68	191.91	173.42	0.997	0.574	1.086	1.864	2.072
217	86.27	86.46	2.52	102.96	264.14	80.59	272.58	187.37	190.72	172.81	0.997	0.547	1.055	1.835	2.014
218	86.4	86.44	2.5	105.46	261.63	80.59	273.12	187.34	186.88	172.31	1.001	0.534	1.03	1.86	1.991
219	84.51	87.6	2.51	102.94	261.86	85.28	273.01	185.47	184.11	172.73	0.998	0.545	1.042	1.924	2.028
220	82.69	87.66	2.55	104.05	261.81	86.28	277.3	184.54	183.15	172.07	0.997	0.564	1.042	1.982	2.044
221	84.48	87.68	3.33	102.86	261.56	86.99	274.62	183.83	181.41	167.25	1.001	0.559	1.029	1.974	2.008
222	82.66	88.81	4.18	100.42	261.32	87.06	278.89	184.84	180.58	162.93	0.999	0.572	1.028	2.039	2.047
223	82.91	88.81	5.05	100.4	261.31	90.24	276.27	184.87	178.83	158.14	0.998	0.597	1.054	2.091	2.086
224	84.5	88.81	4.14	103.75	260.12	86.9	276.21	185.93	177.84	157.63	1.002	0.573	1.03	2.033	2.025
225	86.42	88.81	4.1	103.76	259.12	86.66	272.74	185.97	177.77	162.98	1.002	0.554	1.001	2.047	2.026
226	86.41	88.83	3.29	102.77	259.09	86.67	272.76	185.99	176.83	164.01	1.001	0.533	0.987	2.05	2.026
227	84.51	89.96	2.46	101.82	259.03	87.57	276.73	185.08	176.69	173.07	1.0	0.527	0.986	2.047	2.028
228	84.66	88.83	1.7	102.78	259.05	91.12	273.6	185.0	174.95	174.23	0.999	0.535	1.015	2.136	2.116
229	86.42	88.79	0.92	102.6	258.84	87.79	273.59	184.89	175.11	178.88	0.999	0.535	1.045	2.135	2.116
230	86.35	88.8	1.68	103.06	259.08	88.52	273.81	184.12	175.09	178.3	0.999	0.548	1.073	2.132	2.118
231	86.46	89.91	1.72	100.63	258.82	89.43	275.12	183.23	173.63	178.36	1.002	0.558	1.077	2.182	2.173
232	86.25	89.92	2.6	100.35	258.87	90.5	275.33	183.29	173.62	177.44	1.0	0.577	1.076	2.221	2.216
233	88.21	89.97	3.47	99.48	258.8	87.68	276.68	183.36	172.99	172.92	1.0	0.599	1.09	2.215	2.22
234	86.5	88.85	1.74	99.7	261.43	91.86	276.68	182.58	172.94	182.0	0.999	0.585	1.061	2.213	2.223
235	88.13	88.83	1.74	99.76	262.71	92.67	272.53	181.84	174.73	182.07	1.002	0.587	1.064	2.269	2.281
236	88.21	88.85	0.89	101.06	261.22	89.27	275.81	181.84	175.75	182.85	1.002	0.574	1.064	2.269	2.282
237	88.2	88.81	0.07	103.27	258.82	88.55	275.07	183.45	177.45	183.88	0.998	0.564	1.075	2.228	2.241
238	88.22	88.82	0.86	103.3	258.8	89.26	275.05	182.73	178.4	179.39	0.998	0.558	1.076	2.226	2.243
239	88.24	89.95	0.03	102.36	258.75	92.63	271.63	182.71	178.43	184.03	1.001	0.574	1.111	2.281	2.299
240	88.27	89.96	0.03	101.12	260.26	91.85	271.61	184.35	178.44	183.99	1.001	0.574	1.126	2.281	2.299
241	88.21	89.98	0.87	101.07	260.05	92.64	271.63	183.56	178.43	179.39	1.001	0.587	1.126	2.293	2.302
242	88.21	89.99	0.87	101.03	260.29	92.64	271.63	183.58	178.42	179.32	1.001	0.587	1.126	2.277	2.302
243	88.16	88.9	0.87	101.27	261.24	89.23	275.25	184.49	178.42	179.34	1.002	0.581	1.126	2.278	2.287
244	89.97	88.9	0.03	98.93	258.56	89.21	270.91	184.51	180.02	183.69	1.001	0.581	1.126	2.264	2.287
245	89.99	88.86	0.03	100.09	258.8	89.23	270.91	184.52	180.01	183.7	1.001	0.581	1.126	2.264	2.287
246	88.19	88.85	0.02	100.08	258.81	92.83	270.88	184.54	180.04	183.68	0.999	0.595	1.14	2.307	2.33
247	88.17	88.86	0.01	100.08	260.09	92.83	271.62	184.55	178.43	183.93	0.998	0.595	1.14	2.322	2.33
248	88.16	88.86	0.01	100.08	260.09	92.83	270.89	184.56	180.04	183.93	0.998	0.595	1.14	2.321	2.33
249	89.98	88.86	0.01	100.1	260.09	89.21	271.66	184.53	178.37	183.68	1.001	0.581	1.111	2.278	2.287
250	89.98	88.87	0.02	100.11	260.11	89.21	271.66	184.49	178.37	183.66	1.001	0.581	1.111	2.278	2.287
251	88.24	88.85	0.01	100.13	260.08	91.82	271.62	185.27	178.38	183.63	0.999	0.589	1.124	2.321	2.33
252	89.98	88.86	0.01	100.14	258.83	88.42	271.66	185.26	178.36	183.62	1.001	0.575	1.11	2.278	2.287
253	89.97	88.88	-0.0	98.91	258.81	89.2	271.65	183.61	178.37	180.1	1.002	0.562	1.11	2.281	2.284
254	88.22	88.89	-0.0	98.92	260.06	89.21	275.01	183.59	178.4	180.1	1.001	0.562	1.096	2.267	2.284
255	88.22	89.99	0.01	98.93	262.46	92.82	271.61	183.59	178.39	180.1	0.999	0.575	1.109	2.31	2.327
256	89.97	89.99	0.0	102.62	260.28	89.21	271.61	183.57	178.39	180.12	1.001	0.574	1.096	2.282	2.299
257	89.97	88.89	0.0	100.47	260.04	88.45	271.6	184.31	178.39	180.12	0.998	0.581	1.124	2.31	2.328
258	88.27	88.89	0.01	100.16	260.03	88.42	275.02	184.38	178.38	180.11	1.001	0.568	1.096	2.267	2.284
259	89.95	88.87	0.01	100.15	258.76	88.42	271.69	184.36	177.46	180.04	1.002	0.567	1.096	2.28	2.284
260	89.94	88.87	0.83	100.05	258.75	89.2	271.71	182.71	177.43	179.15	1.002	0.58	1.095	2.281	2.284
261	88.22	89.96	0.02	101.3	260.03	91.85	272.48	183.48	175.74	179.92	1.002	0.567	1.095	2.283	2.281
262	89.92	89.95	0.01	101.26	260.05	88.47	272.47	183.45	175.74	179.93	1.001	0.567	1.08	2.269	2.281
263	88.23	89.94	0.02	101.0	261.37	92.63	273.25	181.81	173.97	179.92	1.002	0.567	1.065	2.268	2.281
264	88.18	89.95	0.81	102.5	261.48	89.19	276.94	181.8	173.92	175.58	1.002	0.552	1.047	2.172	2.184
265	88.19	89.96	0.01	102.5	262.83	92.85	273.3	181.77	173.86	179.91	0.999	0.565	1.06	2.215	2.222
266	88.18	89.96	0.01	101.26	262.87	92.83	274.09	181.78	172.22	179.94	0.999	0.579	1.061	2.229	2.222
267	89.96	89.94	0.01	103.89	262.82	88.41	273.3	182.54	172.98	183.6	0.998	0.607	1.09	2.229	2.222
268	89.97	89.93	-0.0	103.86	262.82	88.35	272.49	182.56	173.76	180.03	0.999	0.593	1.076	2.232	2.22
269	88.13	89.94	-0.01	103.58	262.78	91.22	272.45	183.36	172.94	180.01	0.999	0.579	1.076	2.221	2.218
270	88.19	89.93	-0.0	102.28	261.41	86.71	275.28	183.36	173.82	179.94	0.998	0.579	1.09	2.238	2.216
271	88.21	89.93	0.03	102.25	260.09	86.73	275.03	183.32	173.7	179.96	0.998	0.565	1.09	2.227	2.214
272	88.25	89.93	0.03	102.22	259.04	88.58	270.81	184.88	174.51	179.85	1.001	0.567	1.095	2.286	2.268
273	88.2	89.95	0.86	100.99	260.26	88.53	270.05	184.92	175.32	179.14	1.002	0.567	1.095	2.286	2.268
274	88.22	89.95	0.04	102.22	258.77	87.75	270.06	185.71	175.32	179.85	1.001	0.567	1.095	2.289	2.266
275	88.21	89.95	0.04	102.22	258.77	87.75	270.07	185.71	175.32	179.84	1.001	0.567	1.095	2.289	2.266
276	86.44	89.94	0.06	100.72	260.04	87.09	272.76	186.46	176.14	179.72	0.998	0.538	1.061	2.25	2.209
277	84.67	88.83	0.84	99.68	262.79	86.97	276.18	186.64	176.1	175.62	1.002	0.533	1.033	2.194	2.153
278	82.94	88.78	0.85	102.01	261.82	90.26	275.43	185.82	175.93	175.39	0.999	0.584	1.074	2.132	2.099
279	84.46	88.82	3.37	102.71	257.5	87.75	275.09	183.99	177.39	164.73	1.0	0.598	1.074	2.131	2.099
280	82.43	90.0	3.45	101.81	258.82	91.63	274.37	183.95	178.2	164.56	0.998	0.592	1.087	2.159	2.122
281	84.28	89.98	2.54	99.46	261.39	87.11	272.6	183.75	179.88	165.57	1.0	0.558	1.089	2.095	2.065
282	84.46	88.83	1.74	99.79	264.91	85.97	271.76	183.68	180.67	174.31	1.002	0.562	1.094	2.139	2.101
283	86.31	88.82	0.9	99.74	263.58	82.49	271.56	182.76	180.73	178.83	1.002	0.562	1.108	2.115	2.085
284	88.12	88.81	1.68	100.85	261.42	81.69	268.33	184.46	182.09	174.44	0.999	0.552	1.088	2.059	2.033
285	86.42	88.83	0.9	102.36	262.61	85.11	267.53	183.29	182.8	175.46	1.0	0.558	1.103	2.002	2.017
286	84.7	89.97	0.91	99.89	261.08	85.14	270.95	183.15	183.77	178.91	1.0	0.557	1.089	1.969	2.002
287	84.69	90.0	0.92	102.38	260.05	85.26	271.04	182.94	183.48	178.89	1.0	0.571	1.104	1.95	2.002
288	84.65	88.83	1.75	102.36	261.04	88.57	267.58	183.09	184.71	174.63	0.997	0.583	1.117	1.94	2.026
289	82.92	90.0	1.7	102.05	258.73	89.11	271.14	181.49	184.54	174.71	0.997	0.57	1.099	1.833	1.938
290	86.3	89.98	0.9	102.06	258.67	84.86	266.66	183.51	185.41	178.91	1.0	0.55	1.087	1.77	1.887
291	86.42	90.0	0.89	100.77	261.55	84.8	266.73	182.28	185.13	179.04	0.997	0.548	1.085	1.758	1.909
292	86.43	88.78	1.68	100.54	261.8	84.79	266.69	182.17	185.04	174.56	1.003	0.564	1.092	1.744	1.905
293	86.41	88.74	1.74	102.06	260.71	84.81	266.78	182.2	184.83	174.5	1.003	0.6	1.124	1.777	1.961
294	88.11	88.72	2.58	103.35	261.82	81.53	266.55	181.96	185.08	173.58	1.002	0.6	1.124	1.748	1.946
295	84.71	88.75	3.49	102.37	260.18	88.21	266.61	181.95	184.91	172.82	1.001	0.613	1.122	1.758	1.969
296	86.27	89.94	4.33	100.85	257.47	87.67	262.34	183.38	185.79	168.19	1.002	0.618	1.122	1.725	1.969
297	84.48	88.82	4.34	100.56	261.02	86.94	266.2	185.28	185.16	168.63	1.002	0.627	1.121	1.696	1.954
298	80.92	88.78	5.05	100.37	261.0	84.78	273.83	189.82	187.21	168.01	0.997	0.6	1.083	1.577	1.842
299	80.92	88.78	5.05	100.37	261.0	84.79	273.83	189.82	187.21	168.01	0.997	0.6	1.083	1.577	1.842
300	81.19	87.63	4.99	102.72	262.29	84.52	273.99	190.05	186.52	167.62	1.0	0.593	1.071	1.544	1.806
301	82.86	87.62	5.14	101.46	262.12	84.95	270.6	189.65	186.62	167.36	1.0	0.627	1.089	1.603	1.874
302	82.91	87.58	5.02	100.25	262.15	80.45	273.88	191.83	186.67	166.9	1.0	0.599	1.058	1.512	1.792
303	84.63	86.37	5.1	100.4	263.31	80.43	270.4	191.87	186.82	167.35	0.998	0.605	1.07	1.53	1.812
304	82.89	86.37	5.1	100.39	263.31	80.25	273.81	192.14	186.83	167.37	0.997	0.592	1.056	1.53	1.813
305	81.17	86.37	5.1	102.69	260.94	83.69	273.97	192.09	190.01	166.86	0.997	0.592	1.055	1.543	1.827
306	81.16	87.6	5.17	100.39	262.13	83.93	274.02	191.9	189.79	167.29	1.0	0.594	1.059	1.585	1.874
307	82.86	87.65	5.15	100.18	262.31	83.97	270.6	191.93	189.75	167.37	1.0	0.594	1.058	1.6	1.889
308	84.63	88.79	5.24	100.1	260.1	84.14	267.09	191.73	189.57	170.93	1.002	0.604	1.062	1.671	1.954
309	84.69	88.82	5.3	99.1	260.99	85.04	267.13	189.61	189.61	167.7	1.0	0.611	1.074	1.707	1.993
310	86.39	87.62	5.24	100.45	261.13	81.64	267.08	189.65	189.56	170.91	1.003	0.591	1.061	1.686	1.969
311	86.39	87.62	5.24	100.45	261.13	81.64	267.07	189.65	189.56	170.92	1.003	0.591	1.061	1.686	1.969
312	86.38	87.56	5.25	98.28	263.53	82.29	267.0	187.93	192.18	167.64	0.998	0.587	1.056	1.677	1.958
313	84.67	86.35	5.11	100.49	263.39	82.99	270.35	186.23	191.41	167.22	0.997	0.578	1.055	1.657	1.916
314	84.64	86.4	5.04	100.26	263.5	83.17	270.42	186.08	190.76	167.33	1.001	0.566	1.042	1.679	1.908
315	81.2	88.72	5.04	101.39	258.83	87.48	274.07	184.2	190.23	171.07	1.0	0.575	1.055	1.722	1.938
316	86.37	88.74	5.17	101.36	258.86	84.45	267.1	183.78	188.26	170.97	0.999	0.602	1.086	1.845	2.04
317	86.4	87.52	5.28	99.61	263.55	85.36	267.12	181.78	188.08	171.08	0.998	0.602	1.086	1.896	2.079
318	86.39	85.19	5.3	101.96	265.34	85.22	267.07	182.16	187.91	170.74	0.997	0.602	1.087	1.926	2.094
319	86.37	85.17	5.29	102.01	264.48	85.11	267.0	182.48	186.68	167.0	0.997	0.594	1.074	1.985	2.11
320	82.89	84.03	5.08	105.17	262.25	85.18	274.07	182.43	186.4	162.88	1.0	0.565	1.03	1.938	2.026
321	82.65	88.73	5.83	98.9	258.56	90.21	271.95	180.03	183.58	166.1	1.002	0.544	1.014	2.02	2.055
322	82.91	87.64	6.0	98.9	261.01	90.36	272.29	179.9	182.7	166.49	1.001	0.573	1.059	2.138	2.146
323	84.65	87.63	5.19	98.97	261.13	86.99	273.05	179.91	180.93	167.22	1.0	0.554	1.044	2.171	2.146
324	84.66	87.63	5.27	98.97	261.13	90.42	269.62	179.9	180.92	170.77	0.997	0.567	1.056	2.211	2.187
325	84.66	87.57	5.26	100.3	259.82	90.42	269.57	179.89	181.03	167.14	0.997	0.574	1.057	2.211	2.187
326	86.39	87.57	5.26	100.31	258.54	87.1	269.56	179.8	181.02	167.15	1.003	0.571	1.077	2.225	2.2
327	88.12	87.55	4.48	100.52	259.83	87.17	266.93	179.81	179.31	167.98	0.999	0.585	1.091	2.282	2.242
328	88.15	87.54	3.6	100.18	259.82	87.05	267.7	180.0	177.62	172.61	0.998	0.592	1.106	2.282	2.242
329	88.14	87.52	2.74	100.23	259.85	87.06	267.74	180.0	177.57	177.2	1.003	0.6	1.101	2.296	2.256
330	88.15	87.51	2.71	101.44	259.86	87.88	268.54	179.08	176.85	177.23	1.003	0.603	1.099	2.293	2.257
331	86.46	87.53	2.69	101.5	259.79	87.9	271.93	179.16	176.87	177.29	1.002	0.595	1.111	2.307	2.257
332	86.3	87.49	1.85	101.54	259.86	91.7	267.76	180.1	178.58	178.08	1.002	0.588	1.112	2.307	2.257
333	86.15	87.56	3.52	101.72	261.02	89.79	271.43	178.42	179.53	176.45	1.0	0.584	1.078	2.244	2.204
334	86.29	87.54	4.35	101.53	259.82	89.45	272.2	178.59	178.82	175.68	1.002	0.597	1.092	2.241	2.205
335	86.42	88.69	5.23	99.05	261.09	89.54	273.52	180.26	178.14	174.83	0.997	0.607	1.07	2.222	2.194
336	86.32	88.73	5.3	99.01	261.09	94.12	270.12	179.49	178.15	174.66	1.0	0.605	1.06	2.277	2.249
337	86.32	88.73	5.31	99.0	261.09	94.12	270.12	179.49	178.16	174.65	1.0	0.605	1.06	2.277	2.249
338	86.33	88.76	5.23	97.87	261.05	89.49	273.01	181.28	179.76	170.69	1.003	0.57	1.031	2.233	2.209
339	86.43	88.75	4.45	98.03	261.15	88.7	273.56	183.04	179.03	167.51	0.998	0.577	1.043	2.275	2.251
340	88.06	88.74	4.41	98.07	259.85	88.68	270.24	183.97	179.0	171.48	0.999	0.59	1.057	2.272	2.252
341	88.09	88.75	2.67	99.14	262.74	88.65	270.21	184.0	178.99	177.33	1.003	0.581	1.05	2.286	2.266
342	88.16	88.75	1.82	99.14	261.15	88.64	270.92	184.0	178.27	181.81	1.002	0.574	1.08	2.286	2.266
343	88.2	88.79	1.81	99.37	261.0	84.55	274.26	185.56	178.29	178.15	1.002	0.575	1.095	2.286	2.267
344	88.21	88.76	1.0	100.58	259.81	87.94	270.85	185.56	178.3	178.99	0.999	0.588	1.124	2.33	2.31
345	88.17	88.79	1.81	100.85	260.99	88.59	270.86	184.9	178.29	178.19	0.999	0.588	1.109	2.327	2.312
346	88.23	88.78	1.77	101.85	258.83	88.61	270.88	184.87	179.12	178.33	1.002	0.581	1.095	2.299	2.283
347	88.15	88.81	2.61	102.97	258.86	86.88	275.3	183.25	178.39	177.53	0.999	0.59	1.09	2.238	2.231
348	88.16	88.83	2.66	99.33	261.06	87.67	275.85	182.47	177.63	177.41	1.003	0.588	1.095	2.279	2.272
349	89.9	88.88	3.53	99.27	261.25	88.46	272.5	181.66	177.62	176.5	0.998	0.598	1.088	2.263	2.26
350	88.08	88.87	3.52	99.27	261.25	92.05	272.5	181.69	177.62	176.51	0.998	0.598	1.088	2.263	2.26
351	88.22	89.97	2.64	98.0	260.11	87.6	276.66	182.52	176.85	177.2	1.0	0.584	1.075	2.221	2.218
352	86.38	90.0	2.65	98.1	260.07	91.29	276.68	183.36	176.84	173.54	1.0	0.571	1.06	2.221	2.218
353	86.4	89.99	2.63	98.3	260.08	91.28	276.67	183.36	176.83	173.59	1.0	0.571	1.06	2.221	2.218
354	88.14	88.89	2.63	96.03	259.86	91.07	273.32	183.35	176.78	173.54	1.0	0.584	1.06	2.218	2.22
355	88.13	88.85	2.62	97.21	260.09	91.07	273.33	183.36	176.77	173.55	1.0	0.579	1.06	2.22	2.22
356	88.11	88.85	1.76	97.19	260.1	87.64	276.09	183.35	177.63	174.4	0.999	0.579	1.075	2.223	2.218
357	88.11	88.82	0.89	98.46	260.08	87.57	275.29	182.52	178.42	175.27	0.999	0.565	1.076	2.225	2.216
358	89.95	88.81	0.88	98.52	260.06	86.01	270.87	184.04	179.17	175.29	1.002	0.581	1.11	2.284	2.27
359	89.97	88.77	0.03	99.99	260.0	85.21	270.09	184.83	179.9	176.04	1.002	0.567	1.095	2.286	2.268
360	89.96	88.79	0.85	98.78	260.0	85.2	270.83	184.84	178.3	171.71	1.002	0.568	1.08	2.287	2.268
361	88.25	88.8	0.02	100.02	260.01	84.33	274.26	185.66	178.31	176.08	0.999	0.551	1.045	2.233	2.21
362	88.21	88.76	0.84	99.89	260.0	84.46	274.29	185.57	178.3	175.31	0.999	0.551	1.015	2.233	2.21
363	88.21	88.76	0.84	99.89	260.0	84.46	274.28	185.56	178.3	175.31	0.999	0.551	1.015	2.233	2.21
364	88.21	88.76	0.84	99.89	260.0	84.46	274.28	185.57	178.3	175.31	0.999	0.551	1.015	2.233	2.21
365	88.19	88.77	0.05	98.75	262.87	83.66	273.55	186.38	179.03	176.02	0.999	0.551	1.029	2.236	2.209
366	86.41	88.76	0.84	99.93	264.34	87.74	273.57	184.87	179.04	171.7	1.002	0.539	1.003	2.194	2.167
367	84.69	87.57	0.85	102.21	261.69	92.01	272.75	182.15	179.84	171.45	1.002	0.581	1.048	2.197	2.166
368	84.47	87.58	0.88	101.05	258.82	93.21	272.03	180.44	180.63	167.07	0.999	0.571	1.044	2.147	2.112
369	86.28	88.74	1.72	103.24	257.46	89.46	271.4	179.33	181.38	162.54	1.002	0.599	1.077	2.2	2.164
370	86.28	89.9	0.9	103.5	260.07	88.87	270.37	180.14	182.17	163.25	1.002	0.572	1.077	2.206	2.162
371	84.54	89.93	0.88	101.0	260.04	87.21	272.96	181.68	182.01	163.29	1.001	0.545	1.062	2.198	2.16
372	86.41	89.96	0.88	101.02	260.05	86.95	269.53	180.76	182.03	167.03	1.002	0.545	1.063	2.198	2.16
373	84.51	89.97	0.85	102.24	258.82	86.75	273.4	180.94	181.11	170.28	1.002	0.518	1.032	2.089	2.069
374	84.48	89.98	1.66	101.97	260.09	86.76	273.43	181.06	181.11	165.51	1.002	0.519	1.018	2.075	2.068
375	84.5	89.99	0.92	98.34	262.33	90.63	269.51	181.06	181.06	170.21	1.002	0.539	1.062	2.135	2.144
376	84.5	89.99	1.69	98.34	262.32	86.76	273.4	181.06	181.06	169.44	1.0	0.537	1.043	2.081	2.092
377	84.66	90.0	0.9	100.75	259.86	85.96	272.96	181.73	181.02	174.41	1.0	0.524	1.029	2.041	2.092
378	84.65	90.0	0.9	100.52	260.12	85.82	272.92	181.98	181.89	174.48	1.002	0.514	1.017	1.989	2.053
379	84.64	90.0	0.91	100.28	260.33	85.12	273.79	183.42	179.77	174.1	1.002	0.518	1.003	1.974	2.053
380	84.69	89.99	1.68	100.5	260.33	85.08	273.71	183.36	179.74	169.03	1.003	0.518	0.989	1.931	2.038
381	86.28	88.82	1.73	100.5	264.47	86.1	269.71	181.39	180.45	173.23	1.002	0.544	1.018	1.959	2.113
382	86.32	88.78	0.94	100.7	264.49	86.06	270.21	181.71	178.17	174.42	1.002	0.538	1.019	1.933	2.097
383	86.34	88.77	0.95	98.45	266.93	86.16	270.13	181.37	177.84	175.06	0.999	0.557	1.045	1.927	2.107
384	88.15	88.78	1.76	102.26	263.13	81.91	270.08	181.89	177.61	170.66	1.002	0.551	1.018	1.875	2.067
385	86.43	88.79	1.79	103.61	264.13	85.31	269.31	181.83	179.61	170.64	1.0	0.557	1.03	1.897	2.092
386	86.39	89.97	2.6	100.81	260.39	85.25	269.24	181.92	179.75	166.27	1.003	0.55	1.017	1.845	2.052
387	84.66	90.0	2.63	102.02	260.11	88.69	268.61	181.82	181.53	166.25	1.0	0.557	1.03	1.853	2.076
388	82.91	89.98	2.56	100.5	260.12	88.47	272.9	182.17	178.77	169.29	1.0	0.541	1.0	1.77	1.986
389	82.91	89.99	2.56	100.51	260.14	87.46	272.88	184.18	178.84	168.58	1.0	0.554	1.001	1.713	1.971
390	82.91	89.99	2.56	100.28	260.14	87.45	272.93	184.19	178.62	168.58	1.0	0.554	1.001	1.713	1.971
391	84.65	89.99	2.52	97.83	263.9	83.96	272.05	184.12	182.86	168.62	0.998	0.539	0.985	1.656	1.909
392	86.39	88.79	3.38	100.49	264.05	83.27	268.66	185.78	182.63	163.71	1.001	0.567	1.017	1.68	1.941
393	86.38	88.8	3.45	98.22	266.26	79.88	272.05	185.78	182.65	164.56	0.998	0.567	1.015	1.686	1.95
394	86.43	88.75	4.37	100.76	262.79	84.09	269.24	183.72	182.01	160.82	1.002	0.583	1.031	1.701	1.984
395	88.15	88.77	4.36	101.0	262.7	81.6	270.03	181.72	178.8	164.31	1.002	0.577	1.031	1.687	1.969
396	86.32	89.94	4.35	99.47	260.16	84.11	268.7	183.71	182.53	164.36	1.002	0.577	1.03	1.687	1.969
397	86.29	88.86	4.35	99.44	262.38	83.31	268.91	185.6	181.87	164.39	1.002	0.577	1.03	1.672	1.954
398	86.28	89.99	4.34	98.12	259.89	83.46	268.78	185.37	182.23	164.44	1.002	0.576	1.03	1.672	1.954
399	86.28	89.98	4.34	97.92	260.12	83.46	269.59	185.38	178.79	164.42	1.002	0.563	1.015	1.672	1.954
400	84.49	88.86	4.34	97.96	262.4	86.78	269.56	185.52	179.08	164.44	1.002	0.563	1.015	1.672	1.954
401	86.26	88.81	4.29	100.35	260.17	83.33	269.61	185.64	178.89	167.58	0.998	0.547	0.997	1.642	1.92
402	86.26	88.81	4.29	100.35	260.17	83.34	269.49	185.63	179.43	167.57	0.998	0.547	0.997	1.642	1.92
403	86.41	88.77	4.37	98.18	262.53	83.58	269.48	185.21	181.11	164.39	1.002	0.563	1.015	1.686	1.969
404	86.41	87.54	4.44	98.38	265.13	83.56	269.6	185.3	184.04	164.92	0.999	0.57	1.028	1.721	2.009
405	84.63	86.4	4.42	98.13	267.53	84.24	273.1	183.75	184.04	164.34	0.999	0.577	1.03	1.736	2.024
406	84.64	86.41	4.42	98.13	267.52	84.26	272.42	183.72	187.47	164.35	0.999	0.577	1.03	1.736	2.024
407	84.64	86.4	4.24	99.17	264.95	84.96	272.41	182.07	187.53	159.95	1.002	0.547	1.003	1.666	1.942
408	84.62	88.79	3.55	96.47	262.42	87.95	268.1	183.75	187.69	165.82	1.001	0.571	1.031	1.819	2.076
409	86.43	85.08	4.34	99.18	265.62	85.31	268.59	182.96	183.48	162.29	0.999	0.554	1.019	1.856	2.056
410	84.64	84.92	4.26	102.94	261.52	86.25	271.47	181.05	185.57	161.58	1.002	0.554	1.02	1.896	2.062
411	86.28	86.19	4.23	103.01	258.46	86.36	267.79	182.35	184.6	158.9	1.0	0.545	1.017	1.92	2.041
412	84.51	87.35	4.33	101.53	258.58	86.33	271.87	182.37	184.36	159.43	0.999	0.583	1.055	2.054	2.147
413	86.26	87.32	4.32	101.38	257.46	87.2	269.04	181.6	182.59	159.45	0.998	0.595	1.071	2.098	2.163
414	84.32	87.38	4.43	101.3	257.08	91.87	269.82	181.82	180.0	161.99	1.002	0.606	1.091	2.198	2.219
415	84.32	87.38	4.43	101.29	257.08	91.89	269.83	181.79	180.0	161.99	1.002	0.606	1.091	2.198	2.219
416	84.3	86.07	6.13	101.47	259.25	93.44	271.45	180.28	176.43	160.39	0.999	0.636	1.087	2.226	2.208
417	84.5	86.22	6.16	103.61	257.97	92.99	272.23	180.33	175.75	162.41	0.998	0.63	1.06	2.237	2.209
418	86.39	86.21	6.97	100.1	260.57	88.73	273.54	183.01	174.4	157.49	1.001	0.584	1.015	2.22	2.196
419	86.32	85.15	6.18	97.41	262.16	88.88	273.54	183.94	174.3	160.26	0.999	0.572	1.001	2.22	2.196
420	86.33	85.03	6.88	97.58	261.92	85.19	276.68	183.99	175.97	157.59	0.998	0.553	0.983	2.163	2.144
421	86.39	85.16	6.48	97.57	260.68	84.45	277.08	185.59	175.33	157.95	0.998	0.456	0.909	1.988	1.969
422	84.63	87.31	5.15	97.8	256.04	87.77	277.11	185.8	175.35	161.34	0.998	0.461	0.951	2.124	2.104
423	82.7	87.33	4.33	98.8	255.72	92.09	277.51	185.01	175.37	166.45	0.999	0.473	0.978	2.176	2.158
424	82.71	87.43	3.46	100.12	256.44	92.08	277.52	185.0	175.36	167.45	0.998	0.466	0.99	2.173	2.158
425	86.32	88.64	2.66	98.85	256.83	89.69	274.34	184.09	174.61	168.22	1.001	0.483	1.008	2.227	2.212
426	86.21	88.68	2.64	99.03	258.46	87.6	277.81	182.52	175.49	166.01	0.998	0.487	1.004	2.17	2.16
427	86.2	88.7	4.31	102.44	256.17	92.12	275.42	181.69	174.64	161.72	0.998	0.52	1.016	2.179	2.179
428	86.09	88.74	3.52	102.36	257.15	92.4	275.41	182.5	174.64	162.45	0.998	0.534	1.032	2.179	2.179
429	86.3	88.76	5.09	102.36	257.44	91.96	277.07	182.52	173.03	158.76	0.997	0.558	1.029	2.122	2.131
430	84.38	88.75	5.16	102.6	257.16	96.6	276.2	181.75	174.8	158.64	1.0	0.583	1.075	2.174	2.183
431	86.32	88.75	5.07	102.94	257.45	92.94	276.79	181.77	173.96	158.7	0.997	0.581	1.071	2.124	2.131
432	86.32	88.77	4.21	104.15	257.42	92.95	276.86	181.78	173.92	159.63	0.999	0.57	1.074	2.083	2.092
433	86.35	88.77	4.11	105.35	257.71	92.69	277.12	181.78	173.87	161.84	1.002	0.572	1.075	2.045	2.056
434	88.2	88.78	4.04	105.77	257.67	92.63	273.52	181.8	174.65	161.94	1.0	0.559	1.057	1.995	2.008
435	86.46	88.76	3.25	107.04	257.68	92.63	276.96	181.81	174.7	164.89	0.999	0.559	1.057	1.995	2.008
436	86.43	88.75	2.49	105.66	257.43	92.68	276.92	181.81	174.77	165.72	1.001	0.573	1.089	2.045	2.056
437	86.46	88.77	2.45	103.16	257.43	92.65	276.93	181.8	174.74	165.8	0.998	0.56	1.086	1.995	2.008
438	88.17	88.77	1.66	104.37	259.01	89.21	276.13	181.8	176.49	168.81	0.997	0.56	1.085	2.01	2.008
439	88.17	88.77	1.65	103.38	257.71	89.2	276.11	181.82	176.52	166.63	0.997	0.56	1.085	1.997	2.008
440	86.44	88.77	1.65	103.14	257.71	89.2	279.53	181.82	176.56	166.63	0.997	0.56	1.098	1.997	2.009
441	86.32	88.78	0.9	103.06	259.02	93.67	275.32	181.03	178.28	167.32	1.0	0.574	1.117	2.042	2.057
442	88.11	88.79	1.61	104.11	258.74	89.99	276.35	181.04	176.51	164.41	0.997	0.573	1.101	1.992	2.011
443	86.35	88.8	1.61	104.11	258.74	93.43	276.35	181.04	176.52	164.41	0.997	0.56	1.088	1.992	2.011
444	86.35	88.79	1.61	104.11	258.47	92.62	275.55	182.73	178.25	164.4	0.998	0.56	1.087	1.992	2.011
445	86.33	88.8	1.6	104.1	257.43	89.2	279.17	182.71	178.27	164.37	0.997	0.573	1.101	2.006	2.011
446	88.13	88.82	0.84	103.08	257.41	89.17	275.52	182.74	178.3	165.03	1.003	0.576	1.107	2.019	2.022
447	86.46	88.84	0.84	103.09	258.69	92.59	276.04	182.75	177.58	165.03	0.997	0.573	1.101	1.992	2.01
448	86.45	88.85	0.82	103.33	258.43	89.17	278.7	182.75	179.25	162.96	1.0	0.564	1.089	1.957	1.975
449	86.45	88.86	0.83	104.29	258.69	92.61	276.09	182.74	177.54	162.95	0.997	0.573	1.101	1.992	2.01
450	86.44	88.85	0.84	102.12	260.96	92.6	276.1	182.79	177.51	163.49	1.001	0.583	1.12	2.039	2.045
451	86.47	89.97	0.85	101.15	258.46	92.59	276.1	182.72	177.5	163.48	1.001	0.583	1.119	2.039	2.044
452	86.48	89.97	0.84	101.15	258.47	89.16	279.51	182.73	177.49	163.47	0.998	0.57	1.088	1.992	1.997
453	86.47	89.97	0.85	101.14	258.73	92.59	276.11	182.73	177.49	163.45	1.001	0.583	1.105	2.026	2.045
454	86.48	89.96	0.85	101.14	258.46	92.58	276.06	182.74	177.53	163.45	1.001	0.583	1.105	2.039	2.045
455	86.48	89.96	0.85	101.15	258.47	92.59	276.09	182.74	177.5	163.45	1.001	0.583	1.105	2.039	2.045
456	88.19	89.97	0.84	101.16	258.47	89.18	276.09	182.73	177.5	161.53	1.001	0.583	1.105	2.039	2.045
457	88.19	89.96	0.85	101.15	258.47	89.18	276.1	182.72	177.5	161.52	1.001	0.583	1.104	2.039	2.045
458	88.2	89.96	0.85	101.16	258.47	89.18	275.3	182.73	179.21	161.51	1.001	0.58	1.103	2.039	2.045
459	88.19	88.87	0.85	101.16	261.15	89.18	275.3	182.74	179.21	161.49	1.001	0.567	1.09	2.039	2.045
460	86.47	89.97	0.86	102.37	258.73	92.65	275.28	182.73	179.24	161.47	0.998	0.566	1.088	2.077	2.083
461	88.19	89.97	0.87	102.37	258.73	89.23	275.29	182.7	179.22	161.46	0.997	0.566	1.088	2.079	2.083
462	86.47	89.97	0.86	102.37	258.47	92.67	275.27	182.72	179.24	161.48	0.997	0.553	1.06	2.079	2.083
463	88.2	89.98	0.85	102.37	258.46	89.21	275.28	182.72	179.22	161.48	1.0	0.542	1.047	2.039	2.045
464	88.21	89.98	0.86	102.37	258.45	92.66	271.78	182.71	179.26	161.45	0.998	0.552	1.059	2.077	2.083
465	88.21	89.98	0.85	102.37	258.71	89.21	275.24	182.71	179.27	161.45	1.0	0.529	1.033	2.026	2.045
466	88.22	89.98	0.85	102.38	258.46	89.2	275.22	182.76	179.28	161.44	1.001	0.529	1.019	2.028	2.045
467	88.24	89.98	0.84	102.39	258.73	92.61	271.77	182.77	179.26	161.45	1.001	0.529	1.033	2.026	2.045
468	89.97	89.98	0.85	102.39	258.47	88.38	271.78	184.43	179.25	163.35	1.001	0.541	1.019	2.026	2.047
469	89.97	89.98	0.85	102.65	258.71	88.37	271.77	184.44	179.25	163.35	1.001	0.538	1.017	2.026	2.047
470	89.99	89.99	0.84	102.64	258.71	88.35	271.78	184.45	179.22	163.36	1.0	0.538	1.017	2.026	2.047
471	89.99	90.0	0.84	102.36	258.72	88.35	271.78	184.49	179.22	161.47	1.001	0.538	1.017	2.026	2.047
472	88.26	90.0	0.84	102.63	258.71	89.13	275.99	183.67	178.46	161.47	1.0	0.538	1.016	2.026	2.048
473	90.0	89.99	0.84	102.61	258.72	89.15	272.55	183.67	178.43	161.48	1.0	0.524	1.017	2.026	2.048
474	89.99	89.99	0.85	102.62	258.72	89.97	272.51	181.91	178.47	161.47	1.0	0.525	1.017	2.039	2.047
475	89.99	89.99	0.85	102.62	258.73	89.17	272.54	183.62	178.42	161.47	1.0	0.524	1.016	2.024	2.047
476	89.99	89.99	0.85	102.62	258.73	89.16	272.55	183.62	178.41	161.45	1.001	0.524	1.016	2.037	2.047
477	88.27	89.99	0.85	102.61	258.72	89.17	269.16	183.59	178.37	161.45	1.001	0.524	1.016	2.037	2.047
478	90.0	89.99	0.86	102.61	259.98	89.17	272.57	183.61	178.4	161.44	1.0	0.525	1.016	2.024	2.047
479	89.99	89.99	0.86	102.34	259.98	89.2	272.59	183.6	178.39	161.44	1.0	0.525	1.016	2.024	2.047
480	89.98	89.99	0.85	102.34	259.98	89.2	272.6	183.62	178.4	161.43	1.0	0.525	1.03	2.024	2.047
481	89.99	90.0	0.83	101.12	260.01	89.15	272.57	183.62	178.45	161.45	0.998	0.512	0.999	1.976	1.999
482	90.0	90.0	0.83	101.12	260.0	89.14	272.57	183.64	178.47	161.44	0.998	0.512	0.999	1.976	1.999
483	89.99	90.0	0.84	101.11	260.01	89.13	272.58	183.64	178.46	161.43	0.998	0.512	1.013	1.976	1.999
484	90.0	90.0	0.83	101.1	260.01	89.15	272.57	183.63	178.43	161.43	0.998	0.512	1.013	1.976	1.999
485	90.0	90.0	0.83	101.1	259.79	89.14	272.58	183.65	178.44	161.44	0.998	0.512	1.013	1.976	1.999
486	90.0	89.99	1.6	101.11	259.8	88.3	273.4	185.4	177.62	160.67	0.998	0.525	1.013	1.974	2.002
487	89.99	89.99	1.6	100.86	259.81	88.3	273.4	185.4	177.62	160.67	0.998	0.525	1.013	1.974	2.002
488	88.27	90.0	1.6	102.07	258.79	85.69	273.4	184.57	177.62	160.66	0.998	0.525	1.013	1.974	2.002
489	90.0	90.0	1.63	102.33	258.79	89.15	273.35	184.55	177.65	160.63	1.001	0.525	1.017	2.022	2.05
490	89.99	90.0	1.64	102.34	258.79	89.14	273.31	184.56	177.72	160.62	1.001	0.525	1.017	2.035	2.05
491	89.99	90.0	1.64	102.32	258.8	89.14	273.32	184.57	177.71	160.62	1.001	0.525	1.017	2.022	2.05
492	88.26	89.99	1.61	102.33	258.8	85.69	273.36	184.57	177.67	160.64	0.998	0.516	1.001	1.974	2.002
493	88.26	89.99	1.61	102.33	258.8	85.7	273.36	184.57	177.66	160.64	0.998	0.516	1.001	1.974	2.002
494	88.21	90.0	2.43	102.34	258.79	89.95	269.7	183.8	177.66	159.83	1.001	0.542	1.018	2.033	2.052
495	88.26	90.0	2.39	102.35	258.79	85.9	273.37	184.61	177.66	159.87	0.998	0.529	1.001	1.987	2.005
496	88.26	90.0	1.64	102.36	258.79	85.67	274.17	185.5	176.86	162.57	0.998	0.529	1.001	1.985	2.005
497	88.2	89.99	1.64	102.35	258.79	85.66	272.59	185.51	179.36	162.57	0.998	0.529	1.001	1.987	2.005
498	88.21	89.99	1.64	102.35	258.79	85.67	272.59	185.51	179.36	162.57	0.998	0.529	1.001	1.987	2.005
499	88.19	89.97	1.65	102.32	259.02	89.92	268.94	183.83	179.27	162.57	1.001	0.542	1.019	2.021	2.052
500	88.25	89.97	1.63	102.33	258.77	85.04	272.61	186.38	179.27	160.66	0.998	0.529	1.002	1.974	2.004
501	88.25	89.97	1.62	102.35	258.77	85.06	272.61	186.44	179.27	160.66	0.998	0.529	1.001	1.974	2.004
502	88.25	89.97	1.66	102.36	258.77	89.11	270.01	185.63	178.45	160.64	1.001	0.555	1.031	2.021	2.052
503	88.25	89.97	1.63	102.37	258.77	85.67	273.44	185.64	178.46	160.66	0.998	0.539	0.999	1.974	2.005
504	89.97	89.97	1.63	102.36	258.78	89.11	273.44	185.65	178.45	160.66	0.998	0.539	0.984	1.974	2.004
505	88.25	88.85	1.63	99.92	258.77	85.67	273.43	185.64	178.46	160.66	0.998	0.526	0.971	1.974	2.004
506	88.25	88.87	1.63	100.2	260.05	85.68	273.44	185.65	178.45	160.66	0.998	0.526	0.942	1.974	2.005
507	89.97	88.86	1.62	100.2	260.05	89.09	273.45	185.68	178.45	160.68	0.999	0.526	0.941	1.974	2.004
508	88.21	88.85	1.62	100.19	260.03	89.09	269.0	185.68	179.25	160.68	0.999	0.523	0.927	1.974	2.004
509	88.22	88.83	1.59	101.35	260.03	85.69	272.61	185.68	179.32	160.71	1.001	0.517	0.916	1.952	1.969
