# Supplementary material for: Evaluation of functional tests performance using a camera-based and machine learning approach
Source: PLoS One. 2023 Nov 3;18(11):e0288279. doi: 10.1371/journal.pone.0288279 (PMC10624324; doi:10.1371/journal.pone.0288279)
Supplement: S1 Data — This dataset includes all the extracted keypoints of movements and the associated features and statistics, which were used for the analyses presented in the main manuscript. (ZIP) [file pone.0288279.s001.zip › PLOS_data_28032023/selected_parameters_time_series/000015_SDT_P_vybrane_body_vse.csv]

	hips	bothShoulders	spine	NeckRShoulderRElbow	NeckLShoulderLElbow	MidHipRHipRKnee	MidHipLHipLKnee	RHipRKneeRAnkle	LHipLKneeLAnkle	NoseNeckMidHip	Neck_MidHip	RWrist_MidHip	RWrist_LWrist	MidHipL_SmallToe	MidHipL_RSmallToe
0	88.01	88.65	2.66	97.13	258.15	92.89	272.72	180.9	177.37	168.67	1.003	0.598	1.095	2.114	2.112
1	88.02	88.65	2.62	97.13	258.15	89.2	276.67	180.9	177.37	168.71	1.0	0.582	1.075	2.061	2.059
2	88.01	88.65	2.67	96.91	258.16	92.91	272.72	180.9	177.36	168.69	1.003	0.584	1.079	2.114	2.112
3	87.95	88.65	1.77	96.92	258.17	93.13	271.88	180.94	178.19	171.66	0.999	0.554	1.045	2.063	2.056
4	89.94	88.65	1.79	96.71	258.46	89.2	271.86	180.91	178.19	171.67	1.002	0.569	1.063	2.117	2.109
5	87.9	88.64	1.77	96.72	258.46	93.14	270.97	180.91	179.95	171.72	1.002	0.569	1.033	2.117	2.109
6	89.95	87.34	1.74	98.21	255.69	89.17	271.01	180.93	179.91	171.76	0.999	0.554	0.999	2.063	2.056
7	87.89	88.65	1.78	98.22	258.47	93.13	271.8	180.91	178.27	173.81	1.002	0.57	1.002	2.117	2.109
8	87.91	88.65	1.78	98.23	258.45	93.13	271.77	180.9	178.26	173.83	1.002	0.57	1.002	2.117	2.109
9	87.97	88.64	1.75	98.25	258.44	89.19	276.56	180.9	177.43	173.87	0.999	0.554	0.999	2.064	2.056
10	87.9	87.34	1.78	98.26	255.67	93.15	271.78	180.9	178.26	173.85	1.001	0.569	1.032	2.117	2.109
11	89.96	87.34	1.78	98.25	255.67	89.19	271.77	180.9	178.26	173.86	1.001	0.569	1.048	2.117	2.109
12	87.9	87.33	1.77	98.22	255.65	93.13	271.78	180.91	178.26	173.84	1.001	0.569	1.063	2.117	2.109
13	89.95	87.33	1.78	96.96	255.64	89.18	272.61	180.9	176.53	173.82	1.001	0.569	1.063	2.117	2.109
14	89.96	87.33	1.78	96.95	255.65	89.18	272.6	180.91	176.53	173.82	1.001	0.569	1.063	2.117	2.109
15	87.99	87.33	1.81	97.17	255.65	93.11	272.56	180.9	176.57	173.79	0.998	0.582	1.061	2.158	2.151
16	87.91	87.34	1.81	97.17	255.66	93.13	271.75	180.9	177.4	173.79	0.998	0.582	1.045	2.158	2.151
17	87.89	87.34	1.8	94.45	258.15	93.14	271.77	180.91	177.38	173.94	0.999	0.576	1.045	2.143	2.135
18	87.89	87.33	1.8	94.45	258.14	93.16	271.78	180.9	177.37	173.96	0.999	0.576	1.029	2.143	2.135
19	87.89	87.33	1.78	97.17	255.67	93.15	271.78	180.91	177.36	173.83	1.001	0.569	1.017	2.117	2.109
20	87.9	87.33	1.78	97.17	255.66	93.15	271.79	180.9	177.36	173.85	1.001	0.569	1.017	2.117	2.109
21	87.89	87.34	1.78	97.17	255.67	93.15	271.79	180.91	177.37	173.85	1.002	0.569	1.017	2.116	2.109
22	87.89	87.34	1.77	97.17	255.66	93.15	271.78	180.91	177.36	173.88	1.001	0.569	1.032	2.117	2.109
23	87.89	87.35	1.74	97.16	255.67	89.19	276.04	180.91	177.35	176.03	0.998	0.553	1.029	2.064	2.057
24	87.88	87.34	1.78	96.93	255.67	93.17	271.8	180.9	177.36	176.0	1.001	0.569	1.048	2.117	2.109
25	85.84	87.34	1.78	96.93	255.39	93.17	276.0	180.9	177.38	176.0	1.001	0.569	1.048	2.117	2.109
26	87.89	87.35	1.78	96.93	255.39	89.23	275.99	180.89	177.39	176.0	1.001	0.569	1.048	2.117	2.11
27	87.9	87.36	1.78	96.94	255.39	89.22	275.99	180.9	177.4	176.0	1.001	0.569	1.048	2.117	2.109
28	87.88	88.63	1.77	97.11	257.87	93.16	271.8	180.91	177.35	176.1	1.002	0.563	1.032	2.101	2.094
29	87.89	88.63	1.78	97.11	257.87	89.21	276.04	180.9	177.37	176.1	1.002	0.563	1.032	2.101	2.094
30	87.89	88.63	1.75	99.85	255.39	89.21	276.02	180.89	177.38	176.05	0.998	0.553	0.999	2.064	2.057
31	87.95	88.66	1.81	96.95	258.18	93.1	271.71	180.9	177.4	176.0	0.998	0.582	1.03	2.158	2.151
32	89.98	88.66	1.82	98.2	258.17	89.19	271.72	180.89	177.39	176.0	0.998	0.582	1.03	2.159	2.151
33	89.98	88.65	1.82	96.96	258.16	89.19	272.52	180.89	176.59	176.0	0.998	0.582	1.03	2.159	2.151
34	89.98	88.65	1.82	98.2	258.43	89.19	271.72	180.88	177.39	176.01	0.998	0.582	1.03	2.158	2.151
35	89.98	88.65	1.8	98.2	258.16	89.18	271.72	180.89	177.4	176.04	0.998	0.582	1.03	2.159	2.151
36	89.98	88.64	1.8	96.95	258.16	89.17	271.7	180.9	177.39	176.03	0.998	0.582	1.03	2.158	2.151
37	89.99	88.64	1.79	96.94	258.16	89.16	271.69	180.91	177.41	176.04	0.998	0.582	1.045	2.159	2.166
38	90.0	88.65	1.81	97.18	258.17	89.14	271.7	181.85	177.38	176.04	0.998	0.582	1.045	2.159	2.166
39	89.99	88.66	1.83	98.46	258.17	89.17	271.69	181.84	177.4	175.99	1.002	0.599	1.081	2.215	2.222
40	89.98	88.66	1.8	99.88	255.72	89.18	271.69	181.84	177.4	175.9	0.998	0.588	1.061	2.174	2.181
41	87.97	89.95	1.8	101.16	258.45	93.06	271.68	180.91	177.4	173.64	0.998	0.588	1.061	2.174	2.181
42	87.96	89.95	1.81	101.16	258.44	93.07	271.69	180.91	177.42	171.38	0.998	0.587	1.061	2.174	2.181
43	87.96	89.95	1.79	101.16	258.43	89.19	275.88	180.89	177.41	171.35	1.001	0.575	1.048	2.132	2.139
44	89.98	89.96	1.8	101.18	258.44	89.2	272.54	180.89	176.58	171.3	1.001	0.575	1.048	2.132	2.139
45	88.01	89.95	1.81	101.2	258.43	93.12	272.53	180.9	176.58	168.78	1.001	0.575	1.048	2.132	2.139
46	87.94	88.67	2.69	98.39	258.15	93.11	271.69	180.89	177.4	166.12	0.999	0.582	1.061	2.158	2.151
47	89.98	88.66	2.69	98.37	258.14	89.19	271.67	180.88	177.41	166.07	0.999	0.582	1.061	2.158	2.151
48	89.98	88.65	2.68	98.34	258.13	89.18	271.7	180.89	177.41	166.06	0.999	0.582	1.046	2.158	2.151
49	87.94	88.67	1.78	99.88	255.77	93.37	271.7	180.92	177.42	166.53	1.001	0.561	1.033	2.134	2.122
50	89.98	88.67	1.78	101.18	255.77	89.15	271.71	180.93	177.41	166.51	1.001	0.561	1.033	2.134	2.122
51	89.97	88.66	1.78	101.17	257.08	89.15	271.72	180.93	177.41	166.52	1.001	0.561	1.018	2.134	2.122
52	88.0	88.65	1.78	101.17	257.07	92.25	271.72	181.75	177.41	166.54	1.001	0.574	1.032	2.134	2.122
53	88.0	88.65	1.77	98.48	259.42	88.31	275.66	181.76	177.4	166.97	1.002	0.569	1.033	2.117	2.107
54	88.0	88.65	1.8	98.47	259.42	92.26	271.72	181.76	177.4	166.94	0.999	0.581	1.045	2.158	2.148
55	87.98	88.64	1.78	98.46	259.41	88.35	275.67	181.73	177.41	166.96	1.002	0.569	1.033	2.117	2.107
56	87.97	88.64	1.75	98.45	259.41	88.32	275.71	181.76	177.39	166.99	0.999	0.553	1.014	2.066	2.054
57	87.97	88.64	0.9	98.45	259.41	88.33	275.46	181.76	177.39	167.84	0.999	0.539	1.014	2.068	2.052
58	87.97	88.64	1.75	98.45	259.41	88.32	275.71	181.76	177.4	167.01	0.999	0.553	1.014	2.066	2.054
59	89.95	88.64	0.92	98.46	259.41	88.35	271.75	181.74	177.4	167.85	1.002	0.555	1.032	2.119	2.105
60	87.98	88.64	1.78	98.19	259.4	88.34	275.66	181.75	177.42	169.42	1.002	0.569	1.032	2.119	2.107
61	87.99	88.66	1.83	101.14	257.34	92.28	271.74	181.75	177.42	169.05	0.998	0.588	1.045	2.176	2.178
62	87.93	88.66	2.71	101.14	257.34	93.06	271.75	180.95	177.42	168.17	0.999	0.602	1.045	2.174	2.181
63	87.99	88.65	1.81	101.14	257.33	88.37	275.65	181.73	177.42	168.75	1.001	0.575	1.032	2.135	2.137
64	87.98	88.66	1.81	100.9	257.32	88.35	275.66	181.76	177.42	171.01	1.001	0.575	1.032	2.134	2.137
65	87.98	88.64	1.8	101.16	255.96	88.37	275.66	181.75	177.43	170.75	1.001	0.575	1.032	2.135	2.137
66	87.98	88.67	2.66	96.91	258.42	88.35	275.64	181.75	177.43	168.04	0.999	0.582	1.045	2.161	2.163
67	87.98	88.68	2.66	98.22	258.43	88.35	275.65	181.76	178.3	170.0	0.999	0.582	1.045	2.161	2.163
68	88.04	88.68	1.79	98.22	258.43	87.55	275.39	182.58	177.45	172.83	0.998	0.568	1.03	2.163	2.161
69	87.99	88.68	1.79	98.23	258.15	87.52	274.84	182.6	179.09	172.64	0.998	0.568	1.03	2.163	2.161
70	87.96	88.71	1.73	99.61	255.78	87.51	274.87	182.6	179.11	175.25	0.998	0.545	0.999	2.083	2.081
71	86.12	88.74	0.91	97.17	258.11	90.6	274.62	183.47	179.1	176.2	1.002	0.555	1.032	2.124	2.103
72	88.02	88.75	0.89	98.25	258.11	86.64	274.65	183.46	179.08	176.26	0.999	0.539	0.998	2.071	2.05
73	88.11	88.77	0.91	97.31	258.37	85.84	274.61	184.24	179.07	176.1	1.002	0.554	1.016	2.124	2.117
74	88.17	88.77	0.91	97.09	259.43	85.05	274.6	185.02	179.05	178.88	1.001	0.554	1.016	2.124	2.117
75	88.18	88.73	0.89	98.26	258.35	85.02	274.38	185.02	179.05	176.19	1.001	0.541	1.016	2.126	2.115
76	89.98	88.77	0.91	98.35	258.37	84.13	270.9	185.91	179.03	176.18	0.998	0.553	1.014	2.168	2.156
77	88.19	88.74	0.9	98.33	258.37	84.29	274.54	185.75	178.15	178.91	0.998	0.553	1.014	2.168	2.156
78	89.97	87.45	0.07	98.53	256.88	84.25	270.87	185.75	178.15	179.76	0.998	0.54	1.014	2.171	2.154
79	88.22	88.69	0.89	98.56	261.13	84.1	274.34	185.0	178.14	176.16	1.001	0.54	1.001	2.127	2.113
80	88.14	88.65	1.75	98.2	259.75	85.05	273.77	183.07	178.9	172.4	1.002	0.54	1.001	2.129	2.098
81	88.1	87.27	1.88	98.08	255.38	89.5	270.08	181.31	178.01	172.05	1.001	0.556	1.033	2.23	2.208
82	88.0	88.66	3.61	96.72	258.43	90.4	270.08	179.35	177.06	167.42	1.0	0.553	1.014	2.174	2.152
83	83.95	88.68	3.63	96.88	259.67	94.95	274.33	176.65	175.23	167.4	1.0	0.539	1.014	2.176	2.15
84	85.9	88.69	1.8	96.96	258.08	91.0	273.79	178.41	174.39	172.2	1.001	0.532	1.017	2.13	2.104
85	86.04	88.74	0.96	96.99	257.77	88.94	272.97	179.22	175.1	176.04	0.998	0.553	1.045	2.159	2.129
86	86.18	87.5	1.76	95.51	257.78	88.58	273.78	178.22	173.19	175.34	1.002	0.554	1.032	2.118	2.087
87	86.3	88.71	0.93	100.67	255.33	87.73	273.56	179.03	173.33	176.02	0.998	0.531	0.999	2.097	2.049
88	88.19	88.72	0.97	98.36	258.34	83.42	273.48	180.66	173.52	175.99	0.998	0.56	1.03	2.193	2.144
89	88.16	88.72	1.82	98.36	258.34	86.69	269.21	180.87	174.46	175.07	1.001	0.591	1.05	2.251	2.2
90	88.14	89.96	1.82	100.95	258.41	83.29	272.85	180.88	174.35	175.04	0.998	0.574	1.031	2.213	2.144
91	84.54	89.98	3.52	100.67	258.15	86.81	276.54	180.65	173.48	167.61	1.003	0.561	1.019	2.171	2.103
92	86.31	89.99	3.63	99.29	259.49	87.1	272.66	180.55	173.5	164.65	0.999	0.561	1.032	2.232	2.143
93	86.42	89.99	4.52	99.26	258.17	86.87	272.65	179.64	173.48	163.04	1.001	0.567	1.031	2.263	2.143
94	86.42	89.97	5.48	96.17	260.57	86.87	272.67	179.63	173.34	162.7	0.999	0.587	1.059	2.291	2.17
95	84.53	88.71	5.5	99.24	260.82	90.23	272.13	179.72	174.11	162.67	0.999	0.581	1.058	2.306	2.155
96	84.5	89.97	5.42	97.98	258.15	86.84	275.75	179.71	174.13	165.53	1.002	0.574	1.031	2.278	2.127
97	84.46	88.67	6.36	98.12	259.28	90.21	272.15	179.79	175.09	162.41	1.0	0.581	1.043	2.303	2.154
98	84.46	88.7	6.47	94.24	261.65	90.3	272.19	179.57	174.95	165.42	0.997	0.588	1.056	2.343	2.181
99	84.46	87.44	5.61	98.29	263.25	90.74	271.94	179.57	174.9	165.89	1.002	0.585	1.063	2.362	2.194
100	82.48	88.7	5.6	98.27	260.57	90.76	275.76	179.56	174.29	165.93	1.001	0.585	1.063	2.362	2.194
101	82.44	88.72	5.59	97.02	259.95	90.65	275.82	179.68	174.32	166.35	1.002	0.585	1.064	2.344	2.178
102	82.44	88.72	5.5	97.02	259.95	86.99	279.43	179.68	174.33	166.43	0.999	0.567	1.044	2.284	2.121
103	82.18	88.71	5.49	99.73	260.22	90.5	275.56	179.77	175.05	166.01	0.999	0.588	1.045	2.292	2.121
104	83.9	88.78	4.54	101.05	260.09	87.07	274.63	179.75	176.16	169.68	1.002	0.574	1.049	2.237	2.062
105	85.92	90.0	3.61	99.9	258.39	86.02	269.68	180.62	178.03	173.03	0.997	0.586	1.074	2.2	1.993
106	85.89	89.99	2.76	100.97	258.12	89.9	265.02	179.49	178.71	170.85	0.999	0.588	1.08	2.289	2.029
107	83.9	89.99	2.7	100.48	256.77	89.96	268.95	179.2	179.5	174.14	1.002	0.589	1.08	2.25	1.973
108	83.92	89.97	2.76	98.34	258.64	89.79	269.05	179.15	179.31	174.53	0.999	0.586	1.093	2.259	1.966
109	85.93	88.77	2.71	101.0	258.59	85.82	269.74	178.96	177.78	177.09	1.002	0.574	1.064	2.22	1.911
110	85.97	90.0	2.66	101.27	256.73	86.07	269.41	178.81	177.01	174.91	1.003	0.555	1.064	2.205	1.894
111	87.83	89.98	2.66	99.78	258.37	86.07	264.93	178.82	178.83	174.87	1.002	0.575	1.051	2.231	1.894
112	87.96	89.99	2.69	99.93	258.38	84.85	265.8	178.59	177.84	174.96	0.999	0.588	1.064	2.286	1.917
113	87.95	89.99	1.81	99.5	258.64	82.03	270.23	176.2	176.32	175.75	1.001	0.568	1.05	2.277	1.878
114	89.89	88.8	1.83	99.25	255.71	81.26	266.72	176.67	176.9	175.84	0.998	0.581	1.062	2.321	1.901
115	88.01	88.78	1.88	99.67	260.57	84.87	267.49	178.08	174.35	175.92	0.998	0.593	1.095	2.391	1.945
116	87.92	89.98	1.86	97.34	260.77	84.79	266.65	178.81	176.17	176.04	1.002	0.582	1.081	2.348	1.872
117	89.93	88.81	2.67	99.91	259.75	79.23	267.36	181.0	174.8	177.24	1.003	0.569	1.048	2.286	1.769
118	88.02	89.96	1.79	99.74	257.39	79.15	270.98	181.12	174.63	178.14	0.998	0.545	1.015	2.251	1.722
119	89.95	89.99	1.81	99.9	257.36	78.17	268.24	182.15	173.07	178.14	1.001	0.57	1.048	2.308	1.753
120	89.98	90.0	1.8	99.46	257.07	77.88	268.25	182.2	173.27	178.15	1.002	0.576	1.033	2.341	1.723
121	88.12	88.79	1.78	99.42	262.45	76.5	271.97	184.72	172.32	178.18	1.002	0.57	1.033	2.357	1.691
122	89.95	88.78	1.77	99.64	262.28	76.71	268.28	183.92	172.15	178.18	1.001	0.56	1.033	2.357	1.675
123	89.95	89.98	1.77	99.69	259.89	76.07	268.26	185.42	171.51	176.45	1.002	0.579	1.048	2.36	1.659
124	89.98	89.98	1.78	99.94	260.06	76.06	268.21	185.22	171.64	176.41	1.002	0.579	1.034	2.342	1.644
125	88.11	89.97	1.79	99.76	260.09	81.58	268.22	182.5	171.79	176.42	1.002	0.591	1.034	2.353	1.644
126	89.98	88.83	1.77	102.25	260.34	77.73	269.08	183.56	171.07	176.34	0.999	0.594	1.03	2.293	1.599
127	89.98	89.99	1.77	99.73	260.07	77.5	269.04	183.72	172.01	176.33	0.999	0.608	1.06	2.293	1.584
128	89.97	89.98	1.74	97.02	261.35	79.36	269.05	180.33	171.9	176.39	1.003	0.591	1.047	2.251	1.535
129	87.99	89.97	0.93	99.35	259.06	83.24	269.04	180.69	171.1	179.03	0.999	0.581	1.03	2.223	1.493
130	88.02	89.97	0.92	99.31	259.34	82.97	268.21	180.82	172.44	179.05	0.999	0.576	1.03	2.211	1.478
131	89.95	88.79	0.92	99.47	261.83	77.93	268.19	181.7	171.69	179.02	1.002	0.572	1.048	2.251	1.505
132	88.07	88.82	0.93	99.47	262.94	81.58	267.37	181.73	173.05	179.02	1.002	0.563	1.033	2.251	1.504
133	88.08	88.82	0.93	99.44	262.94	81.56	267.37	181.73	173.03	179.02	1.002	0.558	1.032	2.251	1.504
134	88.07	90.0	0.94	96.94	261.8	81.84	267.37	181.47	173.17	179.01	0.999	0.569	1.03	2.293	1.538
135	88.08	89.99	0.94	96.96	261.79	81.81	267.38	181.51	173.02	179.03	0.999	0.555	1.015	2.293	1.538
136	87.99	90.0	0.93	99.23	259.31	83.17	267.38	180.47	173.03	179.04	1.002	0.549	1.003	2.266	1.519
137	90.0	89.98	1.7	99.25	259.31	77.86	267.33	181.5	173.06	178.3	0.999	0.534	0.986	2.212	1.479
138	90.0	89.97	1.71	99.25	259.3	82.92	263.63	180.62	173.08	178.31	1.0	0.534	0.986	2.212	1.479
139	88.06	89.98	1.73	99.05	259.28	82.05	267.41	181.22	173.25	178.3	1.002	0.567	1.018	2.295	1.535
140	88.09	89.98	1.75	99.06	259.03	80.06	267.43	184.42	172.5	178.27	0.999	0.579	1.03	2.326	1.568
141	89.93	88.77	1.78	99.5	261.44	76.79	267.4	184.01	172.81	178.17	1.002	0.596	1.049	2.381	1.613
142	88.11	89.97	1.78	99.92	258.76	76.6	270.99	184.47	173.0	178.13	0.999	0.593	1.045	2.341	1.585
143	89.92	88.77	1.78	103.55	259.03	77.81	267.31	182.12	172.47	178.18	0.999	0.594	1.046	2.296	1.6
144	88.08	88.77	1.83	100.02	260.2	83.61	266.44	178.44	173.99	178.18	1.003	0.599	1.066	2.341	1.645
145	88.12	86.14	1.8	102.06	262.34	84.6	266.39	175.92	174.03	180.05	1.003	0.586	1.049	2.26	1.595
146	88.05	86.07	1.75	104.52	258.88	85.87	265.47	172.04	175.95	180.29	1.003	0.57	1.033	2.189	1.565
147	88.01	88.59	2.55	101.77	254.85	86.1	264.56	172.24	177.43	179.62	0.997	0.585	1.044	2.133	1.585
148	85.93	87.34	3.41	102.18	256.24	87.35	268.61	171.03	177.43	180.63	1.001	0.599	1.064	2.167	1.643
149	85.97	86.01	3.5	102.39	259.06	87.49	268.42	173.47	177.81	180.41	0.998	0.592	1.09	2.131	1.693
150	85.77	83.39	4.28	107.25	258.69	87.48	268.73	175.35	177.72	179.9	1.002	0.599	1.092	2.117	1.704
151	81.65	85.89	5.94	107.25	251.9	90.42	273.21	176.41	178.25	178.62	0.998	0.596	1.073	2.119	1.738
152	81.93	87.27	5.24	102.18	255.38	90.59	273.47	176.79	177.36	181.73	1.0	0.611	1.092	2.131	1.799
153	83.66	83.37	6.99	102.28	262.36	87.55	274.2	176.28	176.14	177.59	1.0	0.619	1.103	2.153	1.852
154	81.84	81.96	6.17	107.02	260.78	90.63	274.54	178.59	175.58	180.57	0.999	0.614	1.104	2.181	1.897
155	84.09	84.73	6.27	105.45	254.52	90.67	270.36	178.98	176.27	178.62	1.001	0.647	1.127	2.21	1.993
156	84.29	87.26	7.12	100.71	253.66	90.1	271.3	179.16	175.16	175.26	0.997	0.637	1.103	2.178	1.998
157	84.27	85.94	7.02	100.86	256.5	86.61	274.92	179.03	175.29	175.46	1.0	0.623	1.09	2.148	1.974
158	80.87	82.34	7.13	101.84	264.08	89.96	279.57	178.9	174.12	175.37	1.003	0.635	1.109	2.185	2.041
159	80.88	83.7	7.11	100.4	262.28	89.98	279.47	178.95	174.31	172.93	0.997	0.622	1.088	2.145	2.03
160	84.46	84.93	7.23	104.28	258.24	90.39	272.14	178.38	174.4	172.8	0.999	0.605	1.06	2.218	2.115
161	84.49	85.05	7.33	102.91	258.18	91.54	272.71	177.91	173.6	172.71	1.003	0.603	1.065	2.241	2.17
162	84.5	85.08	8.19	99.15	260.82	90.16	272.96	180.02	173.69	171.76	0.999	0.605	1.055	2.226	2.157
163	86.25	85.09	7.36	99.11	262.11	86.87	272.99	179.93	173.68	172.62	1.002	0.589	1.046	2.241	2.171
164	86.29	86.23	7.33	96.82	262.12	86.74	272.94	180.14	173.59	172.58	1.002	0.589	1.06	2.24	2.171
165	86.4	86.07	6.37	102.29	259.89	86.84	273.52	179.93	172.54	173.54	0.998	0.577	1.04	2.18	2.131
166	86.31	87.38	6.34	100.97	259.72	87.95	273.5	178.92	173.31	167.14	0.998	0.564	1.025	2.179	2.131
167	86.33	88.62	4.57	102.36	257.08	87.85	273.47	179.13	173.34	172.13	1.001	0.567	1.046	2.192	2.144
168	86.2	88.67	2.76	99.54	258.4	88.63	273.73	179.27	173.45	177.17	0.999	0.574	1.047	2.168	2.13
169	87.97	88.72	1.91	99.29	259.64	89.71	269.27	178.57	175.19	178.01	1.001	0.578	1.067	2.227	2.186
170	85.81	89.95	2.73	98.16	258.17	91.74	273.15	175.89	175.92	177.26	0.998	0.574	1.062	2.168	2.132
171	87.86	88.77	4.63	96.8	260.82	92.23	271.02	176.06	174.35	175.35	0.997	0.588	1.043	2.201	2.179
172	86.11	87.46	5.49	96.99	263.52	91.15	275.8	177.88	174.29	171.24	0.999	0.567	1.027	2.183	2.164
173	86.36	88.66	5.46	98.4	260.92	89.1	275.48	181.64	176.24	167.94	0.999	0.58	1.042	2.181	2.166
174	88.13	87.4	5.46	101.13	261.16	89.16	271.86	181.55	176.24	167.55	0.999	0.587	1.042	2.196	2.181
175	89.93	89.95	3.64	99.69	258.29	84.9	270.94	183.3	178.12	172.85	1.002	0.57	1.034	2.21	2.194
176	88.16	89.95	1.85	100.97	259.66	84.89	274.34	184.26	179.07	174.63	1.0	0.57	1.049	2.21	2.194
177	88.2	88.74	0.09	97.21	259.84	84.79	274.32	184.38	178.18	179.7	1.0	0.557	1.034	2.21	2.194
178	88.19	89.96	0.95	100.92	259.81	88.19	270.94	184.38	178.19	178.85	0.997	0.584	1.062	2.251	2.242
179	88.2	88.73	0.94	98.54	259.56	84.09	274.54	185.96	179.07	178.91	0.997	0.578	1.063	2.236	2.226
180	89.95	88.75	0.94	98.53	259.55	84.08	270.96	185.96	179.07	175.79	0.997	0.578	1.063	2.236	2.226
181	88.17	88.74	0.93	98.52	260.98	87.4	270.96	186.06	179.1	175.75	0.997	0.577	1.063	2.235	2.225
182	88.19	87.55	0.9	95.93	259.56	83.98	274.58	186.06	179.09	175.76	1.0	0.564	1.049	2.192	2.182
183	88.18	87.55	0.91	95.93	259.56	87.4	270.98	186.06	179.08	175.74	0.997	0.571	1.062	2.235	2.226
184	89.95	87.54	0.91	95.93	259.82	84.06	270.95	185.98	179.08	175.73	0.997	0.571	1.047	2.236	2.226
185	89.95	87.53	0.9	95.92	261.18	84.06	270.93	185.98	179.11	175.73	0.997	0.577	1.046	2.236	2.226
186	88.21	87.53	0.9	96.17	262.41	84.04	274.51	185.99	179.1	175.73	1.003	0.581	1.053	2.251	2.24
187	89.93	87.47	0.06	96.15	262.62	84.07	270.93	185.99	179.1	176.57	0.997	0.564	1.046	2.238	2.224
188	89.94	87.48	0.05	98.54	261.56	84.91	270.9	184.23	179.12	179.67	1.0	0.563	1.033	2.21	2.196
189	89.94	87.47	0.06	98.89	260.04	85.01	270.9	184.08	179.1	179.65	1.0	0.57	1.033	2.21	2.194
190	89.95	87.47	0.06	98.89	260.04	85.01	270.9	184.07	179.09	179.65	1.0	0.57	1.033	2.21	2.194
191	88.17	87.36	0.91	98.54	258.18	88.5	270.95	183.01	178.08	175.62	1.001	0.57	1.033	2.21	2.193
192	89.93	87.33	1.8	98.44	256.8	86.72	271.8	179.46	176.27	171.51	1.001	0.57	1.033	2.21	2.194
193	87.85	87.38	2.77	97.28	256.99	92.33	270.98	175.74	174.32	164.03	1.002	0.57	1.049	2.215	2.192
194	87.94	88.67	2.71	97.1	259.71	91.44	270.08	175.82	175.09	164.22	1.002	0.584	1.065	2.221	2.188
195	88.02	87.48	0.94	98.4	255.43	85.75	273.7	177.8	174.2	169.09	0.997	0.553	1.045	2.171	2.13
196	88.09	87.52	0.95	99.8	257.07	85.04	273.68	179.15	174.29	172.27	0.997	0.567	1.03	2.171	2.13
197	88.15	87.54	1.81	98.59	257.37	87.58	270.04	180.11	175.19	171.5	1.001	0.584	1.049	2.225	2.201
198	88.15	87.48	0.97	98.58	258.47	87.79	270.02	180.11	175.2	175.45	1.001	0.571	1.034	2.246	2.2
199	88.14	88.68	0.96	98.96	261.17	86.85	269.26	180.72	176.08	175.53	1.001	0.584	1.049	2.247	2.201
200	88.12	88.68	0.98	98.87	261.15	87.91	269.25	178.89	175.26	175.46	1.001	0.571	1.05	2.251	2.2
201	88.11	88.66	1.86	98.48	259.77	87.91	269.26	178.9	175.25	171.42	1.001	0.571	1.05	2.266	2.199
202	86.33	88.65	1.88	98.69	259.28	87.86	272.7	178.99	175.23	171.71	1.001	0.565	1.049	2.266	2.184
203	84.66	89.97	2.69	99.69	259.78	90.27	272.75	179.71	175.04	167.3	1.002	0.547	1.003	2.213	2.102
204	84.67	89.99	3.58	99.68	258.21	86.8	276.19	179.57	175.1	163.24	1.003	0.555	1.017	2.228	2.086
205	84.65	89.98	4.44	99.42	258.51	86.72	277.0	179.65	173.58	160.24	0.998	0.546	1.011	2.2	2.058
206	82.71	89.95	4.64	97.01	260.94	90.18	276.61	178.72	175.12	162.69	1.001	0.585	1.062	2.321	2.179
207	84.49	89.99	5.29	99.63	258.53	86.57	276.64	178.66	175.3	157.48	0.999	0.545	1.011	2.182	2.027
208	86.15	88.75	4.54	99.91	262.09	86.8	272.15	178.65	176.23	162.13	1.002	0.547	1.03	2.237	2.063
209	87.94	89.98	5.21	99.64	258.72	83.16	271.4	178.66	177.2	157.7	1.002	0.55	1.014	2.152	1.971
210	86.05	89.96	5.21	99.82	258.44	86.8	271.42	178.17	177.98	157.73	1.002	0.564	1.015	2.179	1.956
211	85.89	88.7	3.56	97.25	258.4	86.01	269.67	179.39	180.67	163.91	0.997	0.572	1.057	2.181	1.961
212	81.67	87.5	2.67	94.37	258.43	90.41	273.76	179.15	179.46	165.45	1.002	0.564	1.079	2.224	1.942
213	83.89	90.0	2.7	98.55	260.83	85.16	273.79	179.72	180.41	161.82	0.999	0.571	1.077	2.236	1.95
214	87.91	89.97	1.82	101.26	258.41	84.2	265.0	180.42	179.69	164.98	0.999	0.582	1.093	2.256	1.933
215	87.96	88.8	1.79	98.69	258.41	80.26	268.7	180.21	179.83	168.15	1.002	0.569	1.064	2.259	1.879
216	88.04	87.56	0.95	98.59	257.05	79.33	268.71	181.11	178.51	169.01	1.001	0.555	1.063	2.289	1.862
217	86.05	87.53	0.96	98.25	257.35	86.72	265.9	181.44	176.96	172.51	0.998	0.568	1.061	2.302	1.869
218	88.01	88.78	1.78	97.33	258.72	82.37	266.62	181.78	176.32	166.47	0.999	0.551	1.045	2.305	1.822
219	88.03	88.78	1.8	98.61	258.71	83.24	268.28	179.5	173.8	168.76	0.999	0.551	1.031	2.317	1.806
220	88.14	89.92	1.78	101.15	260.22	82.99	268.25	178.58	173.8	167.69	1.002	0.55	1.018	2.304	1.768
221	88.15	89.9	0.95	101.09	259.97	79.71	271.08	176.36	174.79	172.21	1.001	0.555	1.033	2.308	1.753
222	88.19	87.53	0.97	98.56	255.91	84.06	269.11	174.29	173.19	172.6	0.998	0.568	1.046	2.366	1.774
223	88.09	87.51	0.95	98.53	255.9	81.56	271.18	172.37	175.53	175.64	1.001	0.55	1.033	2.338	1.721
224	88.07	89.97	0.99	97.56	260.28	82.34	271.28	168.95	175.46	175.86	0.998	0.563	1.046	2.395	1.727
225	86.23	88.73	1.85	97.68	264.21	86.88	272.03	167.99	174.73	175.19	0.999	0.581	1.062	2.361	1.696
226	88.11	88.7	2.63	99.97	259.02	84.03	271.91	165.76	174.77	174.14	0.999	0.56	1.045	2.275	1.614
227	88.07	88.68	2.71	100.03	258.64	88.81	268.24	164.84	174.89	173.94	0.997	0.586	1.089	2.302	1.633
228	88.06	88.68	2.71	100.03	258.64	88.81	267.38	164.85	176.57	173.94	0.997	0.586	1.074	2.302	1.633
229	88.05	87.43	2.69	102.55	257.38	85.04	271.02	164.24	176.66	177.22	1.0	0.603	1.109	2.272	1.599
230	88.03	88.62	3.56	101.02	253.18	85.08	270.2	164.19	178.34	176.53	1.0	0.622	1.155	2.287	1.599
231	87.98	87.3	6.21	100.79	254.34	89.74	267.52	161.99	178.23	184.38	1.002	0.65	1.171	2.308	1.619
232	87.96	85.97	6.24	103.3	254.35	91.0	267.56	160.99	179.05	187.72	1.001	0.636	1.156	2.321	1.618
233	85.92	84.68	7.87	106.29	252.99	91.15	271.45	160.47	179.16	183.53	1.001	0.619	1.121	2.277	1.576
234	85.91	82.13	8.11	108.97	255.34	95.04	267.59	159.73	179.17	185.8	1.002	0.635	1.156	2.377	1.639
235	85.89	82.1	8.99	106.39	254.6	95.06	267.65	159.73	179.1	182.37	0.998	0.631	1.148	2.363	1.615
236	86.02	82.03	9.02	108.96	251.79	95.03	268.46	160.52	178.28	183.18	0.998	0.63	1.148	2.361	1.615
237	84.12	82.01	8.9	107.6	251.81	95.0	272.12	161.29	178.21	185.23	1.001	0.617	1.134	2.319	1.58
238	84.12	80.8	9.03	107.65	254.24	95.05	271.36	160.58	180.59	185.15	0.998	0.611	1.148	2.348	1.599
239	84.11	80.77	10.74	108.22	254.07	94.5	271.61	161.34	180.67	183.42	1.003	0.631	1.149	2.345	1.601
240	84.3	80.94	10.91	103.71	256.91	94.5	272.99	161.34	178.22	182.29	1.0	0.638	1.164	2.372	1.62
241	82.19	80.93	10.94	105.07	256.92	99.84	273.02	159.69	178.22	183.19	1.0	0.633	1.162	2.374	1.621
242	82.2	80.93	10.95	102.43	259.26	96.04	277.45	160.36	176.52	182.2	1.0	0.641	1.177	2.343	1.605
243	82.2	81.11	10.96	103.22	256.44	99.82	273.83	160.4	176.61	187.36	1.0	0.647	1.178	2.369	1.621
244	84.1	79.78	10.81	105.64	255.92	95.99	273.81	162.61	176.5	189.08	1.003	0.639	1.164	2.328	1.601
245	86.01	79.97	11.8	104.27	255.11	95.84	270.19	163.76	176.55	183.73	0.998	0.649	1.157	2.344	1.626
246	84.09	79.94	11.47	106.58	252.79	94.91	274.71	165.28	174.76	188.74	1.003	0.623	1.129	2.258	1.587
247	86.04	80.13	12.31	104.56	252.27	89.69	274.92	168.25	174.9	196.2	0.999	0.638	1.124	2.255	1.594
248	87.91	81.28	12.49	102.3	251.74	89.69	270.23	168.26	176.54	199.73	0.997	0.659	1.151	2.278	1.628
249	85.92	78.94	11.67	103.74	256.44	88.87	273.18	172.99	177.4	196.52	1.0	0.65	1.153	2.285	1.638
250	82.17	76.22	13.56	102.29	260.05	89.83	281.03	169.34	178.19	193.02	0.997	0.673	1.16	2.21	1.68
251	84.05	76.22	13.56	102.29	260.05	89.82	277.18	169.34	178.21	193.02	0.997	0.673	1.16	2.21	1.68
252	82.13	76.24	13.98	98.51	262.26	93.62	276.35	168.91	179.9	192.65	0.999	0.68	1.194	2.279	1.764
253	84.09	75.98	14.49	98.42	261.81	93.67	272.35	168.78	179.91	192.14	0.999	0.715	1.238	2.336	1.871
254	84.26	76.89	13.87	103.08	252.94	91.52	272.18	174.98	179.86	198.45	1.001	0.684	1.191	2.238	1.807
255	80.85	74.42	15.29	105.93	255.71	90.16	280.39	177.67	177.22	198.13	0.999	0.667	1.162	2.169	1.78
256	78.69	71.64	14.94	105.86	261.49	94.46	279.47	178.05	177.27	196.23	1.002	0.693	1.225	2.238	1.895
257	78.72	72.85	15.16	102.07	260.38	97.05	275.77	179.2	175.5	189.87	0.999	0.703	1.276	2.257	1.951
258	82.35	75.67	15.17	95.95	259.81	90.12	275.01	179.26	176.04	189.68	0.999	0.631	1.206	2.284	1.968
259	80.5	74.77	14.48	102.47	255.63	86.53	282.19	179.35	176.04	196.3	1.001	0.575	1.147	2.19	1.9
260	79.06	72.01	14.46	104.52	261.8	89.99	282.23	179.6	174.49	196.46	1.002	0.575	1.174	2.189	1.914
261	79.04	72.01	14.47	103.86	261.52	89.35	283.02	180.31	174.64	195.56	1.001	0.595	1.183	2.144	1.93
262	79.06	74.4	15.18	99.27	260.09	96.33	275.78	179.33	174.49	187.94	0.999	0.639	1.246	2.275	2.081
263	82.57	75.61	15.19	97.08	260.05	89.89	274.95	179.04	175.22	187.83	0.999	0.648	1.251	2.275	2.098
264	80.8	75.59	14.73	101.78	255.62	90.26	278.83	180.24	174.37	189.51	0.999	0.641	1.226	2.219	2.048
265	80.51	75.59	14.73	101.78	255.61	90.27	278.66	180.23	175.2	189.52	0.999	0.641	1.226	2.219	2.034
266	79.07	75.59	14.73	101.78	255.61	93.71	278.84	180.35	174.37	189.52	0.999	0.641	1.226	2.219	2.048
267	80.81	73.57	14.51	103.98	259.38	90.26	278.81	180.23	173.51	191.82	1.002	0.634	1.216	2.178	2.023
268	79.03	73.48	14.51	102.75	260.11	90.36	281.44	180.15	174.17	191.71	1.001	0.634	1.207	2.148	2.039
269	78.68	72.32	15.33	101.3	261.92	91.23	280.56	179.32	177.82	186.49	1.0	0.63	1.186	2.116	2.014
270	78.67	72.67	15.32	101.34	262.35	91.24	280.51	179.33	177.86	181.48	0.999	0.614	1.177	2.101	2.014
271	77.31	72.67	14.54	101.33	263.52	91.15	284.57	179.54	176.31	181.84	1.002	0.605	1.17	2.099	2.039
272	80.5	72.7	14.52	101.96	263.54	91.68	277.03	180.45	178.81	176.74	1.002	0.604	1.169	2.097	2.039
273	78.66	71.27	15.52	103.98	266.14	92.17	281.35	179.5	178.78	170.14	0.997	0.624	1.167	2.104	2.07
274	76.53	71.65	14.67	108.52	264.07	97.41	282.14	178.62	177.66	174.92	0.998	0.62	1.165	2.131	2.084
275	78.36	72.89	12.95	104.41	265.48	96.55	278.68	179.44	177.57	180.08	0.997	0.623	1.182	2.145	2.097
276	77.97	75.36	11.15	100.34	267.54	98.3	278.68	179.47	177.67	188.42	0.997	0.619	1.186	2.158	2.11
277	77.52	76.02	10.42	99.52	269.29	99.35	279.41	178.68	177.53	181.53	0.998	0.644	1.205	2.196	2.167
278	77.53	76.03	10.26	99.52	269.29	95.22	283.13	178.68	177.52	181.69	1.0	0.628	1.189	2.153	2.124
279	79.86	77.51	10.23	97.55	270.29	95.2	279.47	178.67	176.74	174.04	1.001	0.628	1.189	2.149	2.124
280	79.5	80.11	9.36	94.94	268.09	101.21	275.9	177.68	177.72	174.79	0.998	0.629	1.183	2.18	2.141
281	79.53	79.97	10.17	98.04	267.48	100.21	277.25	177.66	176.04	173.96	1.0	0.635	1.18	2.177	2.142
282	81.55	80.78	9.31	102.63	265.71	97.83	278.1	174.92	175.32	178.71	0.998	0.643	1.178	2.171	2.144
283	79.92	82.21	7.45	101.1	266.23	100.16	279.02	176.79	174.44	180.66	0.999	0.655	1.181	2.182	2.16
284	79.97	82.46	5.65	103.22	266.33	100.2	278.92	176.77	174.5	178.32	1.002	0.659	1.184	2.212	2.19
285	84.28	85.07	5.54	100.63	263.31	94.91	274.71	178.86	176.23	174.21	0.998	0.661	1.158	2.198	2.179
286	82.68	86.22	5.5	99.75	263.34	97.78	273.87	179.02	178.92	160.53	0.999	0.664	1.155	2.198	2.166
287	84.34	88.65	3.62	102.36	259.67	94.76	273.83	179.88	178.92	161.34	1.0	0.655	1.155	2.168	2.14
288	86.31	88.67	1.85	101.52	263.71	90.28	274.39	181.61	178.14	168.82	1.001	0.653	1.162	2.209	2.18
289	88.11	89.99	0.95	99.14	264.13	89.39	270.92	183.42	178.18	174.1	0.998	0.631	1.144	2.253	2.224
290	88.11	87.57	0.06	98.94	260.03	84.94	273.56	185.15	179.88	174.54	0.997	0.577	1.078	2.169	2.14
291	88.11	87.57	0.06	98.95	260.03	88.56	270.14	185.16	179.88	174.54	1.001	0.594	1.098	2.225	2.196
292	88.15	87.54	0.03	99.12	261.39	88.53	270.11	185.16	179.87	174.53	1.0	0.573	1.098	2.225	2.196
293	88.16	87.53	0.86	99.08	261.54	88.24	270.12	185.25	179.86	164.13	1.001	0.567	1.083	2.222	2.198
294	88.15	87.53	0.85	99.08	261.54	88.32	270.12	185.17	179.86	164.14	1.001	0.567	1.083	2.222	2.198
295	88.16	87.53	0.86	99.08	261.54	88.24	270.12	185.25	179.86	164.14	1.001	0.567	1.083	2.222	2.198
296	88.16	86.33	0.0	97.78	260.0	88.33	270.12	185.17	179.86	169.5	1.001	0.561	1.084	2.222	2.198
297	89.94	86.34	-0.01	97.83	257.17	84.18	270.11	185.88	179.84	155.81	1.001	0.546	1.115	2.223	2.198
298	88.2	86.33	-0.0	97.83	257.15	87.59	270.11	185.87	179.84	157.46	1.001	0.546	1.115	2.222	2.198
299	89.95	86.33	-0.0	97.84	257.14	84.27	270.11	185.79	179.84	161.54	1.001	0.542	1.117	2.223	2.198
300	89.93	86.32	0.0	97.84	257.12	84.99	270.13	185.09	179.84	161.59	1.001	0.561	1.131	2.223	2.198
301	89.94	86.33	0.01	100.2	256.2	84.98	270.11	184.2	179.85	160.12	0.997	0.546	1.095	2.182	2.157
302	89.94	86.3	0.01	97.83	259.92	84.88	270.09	184.3	179.86	165.77	1.001	0.556	1.116	2.223	2.198
303	88.18	85.21	0.01	96.56	257.55	88.35	270.86	184.46	178.21	166.08	1.001	0.547	1.084	2.225	2.196
304	88.18	85.21	0.01	96.56	257.55	88.35	270.86	184.45	178.21	167.04	1.001	0.547	1.084	2.225	2.196
305	89.95	86.38	0.01	96.56	261.34	84.82	270.85	184.35	178.19	167.09	1.0	0.547	1.068	2.225	2.196
306	89.95	86.31	0.01	97.8	261.45	84.89	270.07	184.25	178.96	171.18	1.0	0.561	1.083	2.228	2.196
307	89.94	86.24	0.04	97.81	261.35	85.74	270.89	182.49	178.15	175.62	1.001	0.567	1.067	2.228	2.196
308	89.92	86.18	0.05	97.82	259.84	87.41	271.75	179.06	176.42	175.68	1.0	0.587	1.082	2.228	2.211
309	89.91	87.47	0.91	98.87	261.34	87.46	270.95	178.96	177.18	171.1	1.0	0.602	1.097	2.228	2.211
310	88.15	88.66	1.81	98.77	261.16	90.93	271.79	177.9	175.42	170.54	1.001	0.637	1.113	2.225	2.211
311	88.1	87.32	1.81	100.06	256.81	90.97	270.96	177.76	176.22	171.03	1.001	0.632	1.114	2.225	2.196
312	88.08	88.66	1.86	99.09	259.53	91.99	271.84	177.0	174.49	168.14	1.001	0.617	1.113	2.228	2.209
313	88.06	88.67	3.67	100.16	258.49	92.02	271.85	176.91	174.48	163.15	1.003	0.617	1.113	2.227	2.209
314	87.92	88.68	4.55	100.19	259.75	92.06	270.15	176.76	176.18	162.29	0.998	0.613	1.107	2.214	2.195
315	85.95	88.71	3.71	99.98	259.75	96.19	271.02	176.69	174.41	163.04	0.997	0.613	1.122	2.216	2.193
316	87.9	88.73	4.56	99.98	258.44	91.25	271.01	177.68	173.55	161.56	0.998	0.619	1.122	2.216	2.193
317	85.93	88.72	4.49	99.98	258.44	91.29	274.34	177.59	175.26	161.64	1.001	0.605	1.108	2.174	2.151
318	85.93	88.75	3.64	98.74	258.44	91.5	274.88	177.65	173.54	165.77	0.999	0.592	1.108	2.162	2.149
319	85.77	88.78	3.68	98.67	258.14	95.3	270.19	177.87	174.37	169.1	1.003	0.622	1.128	2.218	2.205
320	85.93	88.75	2.75	98.9	258.11	90.62	274.02	178.62	174.32	170.15	0.999	0.591	1.107	2.165	2.147
321	85.95	88.75	2.74	100.2	258.1	90.58	273.99	178.64	174.32	173.76	0.999	0.591	1.092	2.165	2.147
322	85.95	88.76	2.74	100.24	258.11	90.59	273.98	178.62	174.32	173.79	0.999	0.591	1.093	2.18	2.147
323	85.94	88.77	2.73	99.97	258.15	90.65	274.01	178.5	174.4	173.78	0.999	0.592	1.093	2.18	2.147
324	85.78	88.8	2.74	99.97	258.19	91.79	274.03	177.67	174.38	173.54	0.999	0.597	1.093	2.18	2.147
325	83.96	89.99	3.61	101.11	260.87	95.43	274.87	177.47	173.47	168.89	1.0	0.612	1.109	2.18	2.149
326	85.93	89.99	4.49	101.08	262.54	91.27	274.34	177.54	175.2	167.48	1.001	0.62	1.109	2.177	2.151
327	85.79	90.0	4.48	101.23	262.3	92.36	274.33	176.63	175.28	167.56	1.001	0.621	1.123	2.177	2.151
328	86.08	89.99	3.61	100.06	261.13	91.32	274.01	177.4	176.23	168.39	1.0	0.606	1.108	2.177	2.151
329	85.95	89.98	4.4	101.31	258.55	92.06	273.45	176.74	177.95	167.61	0.997	0.594	1.073	2.135	2.113
330	85.96	89.98	4.4	101.31	258.55	92.06	273.44	176.74	177.97	167.58	0.997	0.595	1.073	2.135	2.113
331	85.95	89.97	2.7	99.93	258.55	92.31	273.15	176.7	177.96	173.13	1.002	0.547	1.033	2.151	2.124
332	87.92	89.97	3.59	99.89	258.55	92.02	269.27	175.82	177.99	172.27	1.0	0.553	1.03	2.19	2.168
333	87.93	89.96	3.6	98.6	258.56	92.02	269.26	175.71	177.96	172.34	0.999	0.553	1.03	2.19	2.153
334	87.9	88.7	3.66	98.83	261.0	91.24	269.3	177.59	177.89	172.55	1.003	0.578	1.065	2.231	2.194
335	87.88	88.71	2.8	100.16	261.0	91.5	269.27	177.61	177.99	173.13	1.002	0.564	1.065	2.234	2.192
336	85.91	88.74	3.64	98.77	261.15	91.52	273.18	177.64	178.02	172.27	1.0	0.553	1.046	2.177	2.136
337	85.91	88.75	3.67	100.09	261.39	95.38	269.28	176.63	177.05	172.35	1.002	0.593	1.113	2.237	2.19
338	87.81	88.77	2.77	100.1	260.87	91.88	269.27	176.45	176.24	177.12	1.002	0.593	1.113	2.24	2.189
339	85.94	89.98	1.87	97.47	260.58	89.85	273.14	178.29	175.34	178.05	1.001	0.572	1.097	2.228	2.172
340	86.09	90.0	1.0	97.38	260.67	89.73	272.9	177.57	175.2	178.95	1.001	0.558	1.081	2.231	2.17
341	87.97	89.99	1.88	98.84	260.6	89.7	269.29	177.66	174.32	178.07	0.998	0.585	1.078	2.275	2.214
342	87.97	89.99	1.88	98.84	260.6	89.76	270.11	177.49	172.65	178.07	0.998	0.585	1.078	2.275	2.214
343	88.05	88.76	1.89	101.5	260.98	88.74	270.08	178.21	173.49	178.05	0.998	0.585	1.078	2.275	2.214
344	86.32	88.71	1.86	101.24	261.09	87.65	273.73	179.07	173.49	178.06	1.001	0.577	1.049	2.231	2.17
345	86.31	88.68	1.0	100.28	259.88	87.85	273.52	178.98	172.52	178.87	1.001	0.564	1.049	2.235	2.169
346	86.29	88.7	1.85	101.58	261.39	86.84	272.97	179.81	174.3	174.72	1.001	0.564	1.05	2.235	2.169
347	84.5	88.67	1.91	98.89	265.34	90.3	272.99	179.68	174.19	177.99	0.998	0.579	1.078	2.264	2.196
348	82.7	87.31	2.75	101.57	264.06	90.25	276.63	179.79	174.3	173.96	1.002	0.567	1.065	2.235	2.168
349	84.47	88.62	2.8	101.25	261.06	90.31	272.98	179.68	174.32	173.83	0.998	0.585	1.064	2.279	2.196
350	84.43	87.32	2.81	101.53	265.13	90.34	273.02	179.57	173.37	173.8	0.998	0.579	1.063	2.267	2.18
351	82.65	88.64	3.67	98.7	264.8	90.09	276.72	179.78	173.38	169.71	0.997	0.558	1.044	2.189	2.107
352	82.66	88.7	3.62	99.95	262.19	86.64	280.31	179.79	173.23	169.33	0.999	0.565	1.045	2.148	2.066
353	84.47	88.7	3.65	99.98	260.78	86.67	276.24	179.8	173.22	169.65	1.0	0.547	1.045	2.154	2.049
354	86.24	89.95	3.62	100.03	258.54	83.19	276.19	179.68	174.19	169.23	1.003	0.54	1.017	2.144	2.009
355	86.23	89.95	3.67	100.03	258.54	86.79	272.82	179.69	174.19	169.17	1.0	0.551	1.03	2.17	2.048
356	86.29	88.73	4.53	101.28	261.14	86.62	272.74	179.66	174.41	165.56	1.001	0.551	1.03	2.198	2.033
357	88.08	89.99	4.54	101.22	258.75	86.6	269.27	179.83	174.51	168.34	1.0	0.574	1.033	2.216	2.032
358	84.44	89.96	4.59	96.94	261.08	88.76	272.97	180.85	173.6	166.47	0.998	0.568	1.042	2.222	2.025
359	84.43	89.96	4.58	96.94	261.08	88.76	272.97	180.86	173.6	166.47	0.998	0.568	1.042	2.237	2.025
360	80.93	90.0	4.59	99.87	258.55	88.72	280.28	180.56	173.33	166.43	0.997	0.563	1.042	2.264	1.993
361	82.49	89.96	4.59	99.94	258.53	89.19	275.89	180.09	175.02	162.37	0.998	0.543	1.042	2.271	1.976
362	85.97	90.0	3.66	99.89	259.77	85.76	270.58	179.95	176.98	169.95	1.0	0.553	1.044	2.213	1.904
363	86.08	89.99	4.56	95.79	260.87	84.56	270.69	180.93	177.56	169.89	0.998	0.56	1.043	2.249	1.912
364	83.96	88.71	4.71	98.48	260.89	88.97	271.06	179.12	175.97	172.68	0.997	0.614	1.109	2.386	1.973
365	83.92	88.73	4.47	101.39	258.5	84.98	275.27	179.23	177.01	175.52	1.0	0.566	1.061	2.234	1.825
366	87.8	89.96	3.55	97.21	258.46	81.2	270.06	179.17	177.9	176.49	1.003	0.555	1.048	2.195	1.77
367	87.93	89.99	3.56	98.53	258.44	84.85	267.45	179.32	175.44	176.51	0.997	0.57	1.057	2.177	1.744
368	87.86	89.99	3.55	98.53	258.44	84.84	266.63	179.34	176.28	176.52	0.997	0.57	1.057	2.177	1.744
369	87.94	88.77	3.55	98.57	261.05	80.0	270.85	180.31	176.41	176.55	1.003	0.578	1.063	2.252	1.74
370	83.68	88.73	2.78	98.49	260.87	89.34	271.55	178.92	175.53	179.52	1.002	0.588	1.098	2.323	1.777
371	85.78	87.57	3.6	95.93	262.94	84.53	271.79	178.87	175.66	178.66	1.0	0.581	1.077	2.28	1.698
372	85.9	88.75	2.72	95.77	260.87	82.81	272.39	181.42	173.95	179.63	0.999	0.566	1.092	2.329	1.682
373	87.93	88.77	2.69	98.06	258.77	82.48	268.38	181.7	173.52	179.79	1.002	0.564	1.079	2.332	1.66
374	87.94	89.93	2.72	95.82	258.71	82.67	267.53	181.54	175.85	179.75	0.999	0.583	1.093	2.342	1.666
375	87.94	89.94	2.69	95.66	258.7	82.66	267.53	182.63	175.97	179.77	1.002	0.595	1.095	2.329	1.644
376	87.94	89.94	3.57	94.41	258.72	83.47	267.53	181.83	175.97	178.79	0.997	0.606	1.103	2.312	1.621
377	88.01	89.95	4.45	95.62	257.77	83.24	268.43	181.8	175.15	177.9	0.998	0.62	1.103	2.366	1.608
378	88.06	88.81	5.29	95.61	261.44	82.85	268.46	181.99	174.94	176.96	1.0	0.629	1.103	2.336	1.594
379	88.06	89.96	4.37	95.44	259.04	79.62	272.08	181.59	174.87	177.85	1.001	0.607	1.09	2.266	1.558
380	86.27	89.96	4.45	95.49	259.04	83.01	272.33	181.62	175.56	177.8	0.998	0.629	1.103	2.306	1.594
381	86.1	89.96	4.38	95.49	258.78	84.07	272.35	180.84	175.7	177.85	1.001	0.602	1.075	2.263	1.56
382	86.24	88.79	4.46	95.63	261.29	84.25	272.88	180.4	174.97	177.67	0.998	0.615	1.088	2.306	1.593
383	86.26	88.77	4.47	95.54	261.05	84.26	272.87	180.38	174.96	177.65	0.999	0.601	1.073	2.321	1.594
384	86.26	88.77	4.47	95.55	261.3	84.26	272.87	180.37	174.18	177.65	0.999	0.601	1.073	2.321	1.594
385	88.08	88.73	4.38	99.53	258.76	84.04	269.22	180.78	174.3	177.83	1.001	0.593	1.06	2.308	1.573
386	88.1	88.73	4.38	99.54	258.77	84.04	269.21	180.74	175.07	177.83	1.001	0.579	1.045	2.293	1.573
387	88.05	89.91	4.43	97.04	258.79	84.18	268.41	178.88	175.71	177.58	0.998	0.605	1.073	2.324	1.621
388	89.89	89.93	3.57	97.01	258.78	79.79	267.63	179.71	175.67	178.36	0.997	0.592	1.075	2.3	1.62
389	88.05	88.73	3.55	97.18	261.07	83.2	267.61	180.14	175.56	178.31	0.998	0.586	1.075	2.296	1.62
390	89.91	89.94	3.49	97.03	258.79	79.58	267.54	180.65	176.45	178.37	1.0	0.582	1.076	2.253	1.601
391	89.91	89.95	3.49	97.05	258.78	79.38	267.48	181.12	176.24	178.33	1.0	0.582	1.077	2.185	1.601
392	89.91	88.74	3.54	98.53	261.08	79.14	268.29	181.77	175.55	178.29	0.998	0.581	1.089	2.208	1.636
393	88.03	89.96	4.41	94.24	261.21	82.38	269.2	183.7	173.8	177.41	0.999	0.596	1.089	2.19	1.638
394	88.12	89.95	4.35	94.38	260.99	82.61	269.16	183.5	173.67	177.58	1.002	0.593	1.076	2.166	1.634
395	86.25	88.75	4.35	98.37	261.07	83.06	272.06	183.26	174.98	175.72	1.002	0.588	1.061	2.14	1.68
396	88.08	88.75	4.42	97.08	261.1	83.41	268.34	182.89	175.27	175.59	0.999	0.58	1.059	2.172	1.745
397	89.91	88.74	4.42	98.56	261.23	80.15	268.35	182.51	174.15	177.38	0.999	0.584	1.057	2.169	1.762
398	84.54	89.97	4.4	95.54	260.81	83.78	276.59	182.34	173.29	175.6	0.998	0.556	1.027	2.188	1.793
399	86.33	89.98	4.41	96.77	260.97	84.15	272.87	182.16	173.39	173.59	0.998	0.566	1.027	2.207	1.84
400	88.1	89.99	4.46	99.65	258.53	85.33	270.06	181.36	172.0	171.46	0.999	0.558	1.027	2.176	1.87
401	88.1	89.99	3.58	99.89	259.83	85.3	269.24	181.51	173.31	172.56	0.998	0.546	1.027	2.176	1.886
402	88.07	88.69	3.47	96.81	259.55	81.46	272.61	182.19	173.24	170.63	0.997	0.517	0.997	2.04	1.831
403	84.48	88.72	2.58	96.85	259.54	84.03	276.12	184.39	173.64	171.18	1.0	0.519	0.986	2.019	1.839
404	86.3	89.99	2.69	101.01	260.04	85.55	271.79	181.96	174.55	170.51	0.999	0.551	1.015	2.138	1.955
405	88.08	89.98	1.83	101.01	260.01	81.17	271.76	183.71	174.57	173.34	0.998	0.545	1.03	2.139	1.957
406	88.12	88.72	2.64	98.63	258.17	85.36	268.32	181.85	175.05	170.58	0.997	0.546	1.028	2.142	1.997
407	88.08	89.96	1.78	101.23	258.17	82.14	271.95	181.69	174.29	173.38	0.999	0.53	1.015	2.087	1.973
408	84.46	89.96	1.81	101.26	258.7	85.78	275.77	181.55	175.24	173.09	1.002	0.545	1.034	2.14	2.04
409	84.29	89.96	1.81	101.26	258.71	86.71	275.74	180.93	175.36	173.09	1.001	0.545	1.034	2.14	2.04
410	84.47	88.67	1.83	98.9	259.49	90.37	272.71	180.89	174.42	170.48	0.998	0.557	1.062	2.166	2.081
411	84.29	87.42	1.83	97.78	259.46	87.56	276.58	180.2	174.41	170.33	1.002	0.56	1.049	2.107	2.041
412	87.89	88.71	2.59	98.9	258.11	85.61	271.27	178.48	177.88	166.67	1.003	0.552	1.047	2.025	1.967
413	83.92	87.55	2.6	98.4	255.4	90.78	276.57	177.67	175.03	162.82	1.002	0.543	1.047	2.022	1.982
414	85.88	87.53	3.47	99.56	256.78	91.38	273.19	176.64	176.01	161.74	0.998	0.563	1.056	2.004	1.973
415	81.94	88.73	3.58	99.76	257.86	94.36	277.17	178.78	176.19	159.77	0.997	0.571	1.073	2.095	2.049
416	82.19	87.44	5.3	100.95	255.44	94.77	278.03	178.03	176.18	156.33	0.999	0.604	1.088	2.104	2.066
417	84.42	87.39	5.3	98.46	259.18	89.18	278.44	181.58	176.23	157.21	0.999	0.56	1.027	2.086	2.052
418	84.48	88.64	3.51	98.9	257.89	88.29	277.55	183.29	178.03	164.5	1.0	0.529	0.999	2.046	2.012
419	84.64	88.6	2.71	98.3	257.89	87.25	277.88	185.47	177.31	167.78	0.999	0.542	1.03	2.14	2.106
420	84.52	88.66	1.8	98.67	259.31	87.37	277.07	186.4	179.01	168.8	1.001	0.53	1.018	2.099	2.065
421	86.33	87.39	0.98	96.44	259.3	87.46	273.58	186.31	179.02	172.55	1.001	0.558	1.065	2.196	2.162
422	88.13	88.67	0.95	100.12	259.57	87.32	270.13	186.21	179.04	175.13	1.001	0.577	1.065	2.209	2.179
423	88.2	87.5	0.97	96.51	260.73	84.0	274.33	186.1	178.25	172.18	0.997	0.585	1.094	2.238	2.208
424	88.17	88.73	0.95	98.86	259.57	84.95	274.3	185.14	178.25	168.44	1.0	0.564	1.066	2.21	2.181
425	88.15	88.75	0.92	98.85	260.96	84.88	274.36	185.19	178.25	168.49	0.997	0.548	1.046	2.153	2.124
426	88.15	88.76	0.93	98.58	259.58	84.91	274.37	185.17	178.25	165.17	0.997	0.548	1.061	2.153	2.124
427	88.16	88.72	0.94	99.72	259.56	88.56	270.9	185.17	178.24	165.15	1.001	0.564	1.081	2.209	2.179
428	88.15	88.72	0.94	99.71	259.57	88.65	270.09	185.08	179.93	165.14	1.001	0.564	1.065	2.209	2.179
429	88.16	88.71	0.93	100.0	260.99	88.48	270.92	185.26	178.23	165.19	1.001	0.564	1.065	2.21	2.179
430	88.18	88.71	0.94	100.01	261.01	88.53	270.89	185.18	178.23	165.18	0.997	0.578	1.063	2.254	2.223
431	88.17	87.53	0.92	99.15	258.35	84.08	273.74	185.98	179.01	168.49	1.0	0.578	1.065	2.21	2.182
432	88.17	87.46	0.92	100.41	259.73	84.06	273.74	185.99	179.01	171.82	1.0	0.578	1.065	2.21	2.181
433	88.15	87.39	0.92	100.4	259.8	84.09	273.76	185.98	178.99	171.85	1.0	0.573	1.05	2.21	2.182
434	86.39	86.09	0.07	97.76	258.02	87.62	273.53	186.09	178.97	176.01	1.001	0.558	1.05	2.213	2.18
435	86.5	86.06	0.91	96.51	257.91	87.43	274.31	185.15	177.3	171.91	1.001	0.578	1.064	2.212	2.18
436	88.11	87.3	0.94	96.22	259.51	89.24	270.13	181.42	178.08	172.21	1.001	0.564	1.034	2.212	2.18
437	86.35	87.28	1.79	98.73	256.51	90.07	273.72	179.69	178.07	168.29	1.001	0.577	1.049	2.213	2.18
438	88.14	87.3	1.81	100.06	256.76	90.93	270.92	177.84	176.33	170.86	1.001	0.584	1.049	2.228	2.195
439	86.23	87.26	1.84	101.28	255.46	91.18	273.73	177.85	177.17	167.45	0.998	0.582	1.061	2.159	2.138
440	84.36	87.32	2.7	100.05	256.88	94.87	273.75	177.75	178.04	163.28	0.999	0.591	1.076	2.171	2.137
441	86.07	88.64	2.77	100.34	259.75	95.67	270.15	175.96	176.31	163.14	1.002	0.608	1.096	2.228	2.193
442	86.07	88.64	2.77	100.33	259.75	94.89	270.15	177.59	176.32	163.14	1.002	0.608	1.096	2.228	2.193
443	86.07	88.64	3.59	101.54	259.75	92.1	274.01	175.84	176.34	159.15	0.999	0.591	1.076	2.175	2.138
444	84.17	88.65	3.6	101.23	259.76	94.92	273.17	177.63	178.04	159.17	1.0	0.596	1.076	2.174	2.137
445	86.06	88.66	3.61	99.87	259.75	90.41	273.15	179.48	178.09	162.3	1.0	0.582	1.06	2.175	2.137
446	86.05	88.7	4.48	99.86	259.75	90.41	273.15	179.49	178.09	158.29	1.001	0.567	1.045	2.175	2.138
447	86.03	88.73	3.65	98.67	259.75	89.55	272.33	180.44	178.92	162.28	0.999	0.553	1.045	2.178	2.136
448	86.04	88.76	4.56	98.39	258.48	93.21	268.45	180.28	178.87	158.25	0.998	0.581	1.074	2.22	2.178
449	83.93	89.98	2.77	98.7	260.57	93.82	271.5	179.2	178.77	163.96	1.002	0.578	1.098	2.225	2.172
450	83.89	89.98	1.85	98.57	260.55	95.21	272.07	177.43	177.08	168.05	0.998	0.562	1.093	2.172	2.115
451	85.93	88.75	1.88	99.55	257.87	89.86	272.31	178.28	176.11	171.21	1.001	0.592	1.112	2.228	2.171
452	86.21	89.99	1.85	101.54	257.86	88.54	272.86	178.6	174.49	171.35	1.001	0.578	1.097	2.232	2.17
453	88.04	88.74	1.9	100.15	258.11	88.66	269.26	178.33	174.35	174.49	0.998	0.592	1.079	2.276	2.213
454	86.3	89.99	1.87	98.64	261.29	87.98	273.49	178.79	172.68	171.87	1.001	0.579	1.065	2.235	2.169
455	86.15	90.0	1.89	98.89	261.37	87.92	272.94	179.0	174.22	171.8	1.001	0.579	1.066	2.235	2.169
456	86.15	89.99	2.77	101.5	258.21	87.92	272.94	178.99	174.41	170.83	1.001	0.593	1.081	2.235	2.169
457	86.26	88.67	3.67	101.28	262.2	86.89	272.94	179.8	174.45	167.37	1.002	0.593	1.081	2.236	2.169
458	84.47	88.64	4.66	100.0	260.86	90.35	272.96	179.68	174.34	164.07	1.001	0.606	1.095	2.279	2.196
459	84.47	89.99	4.77	97.96	260.09	90.74	272.74	179.71	173.46	162.01	0.997	0.6	1.109	2.316	2.223
460	82.68	89.99	5.52	100.92	257.57	90.64	276.23	179.69	173.44	161.19	0.999	0.569	1.059	2.213	2.122
461	82.68	89.98	5.51	99.71	257.89	90.5	276.27	179.77	174.18	164.18	0.999	0.569	1.059	2.209	2.106
462	84.47	88.71	5.41	99.99	260.77	85.78	275.86	180.47	174.89	166.78	1.003	0.567	1.047	2.167	2.049
463	86.27	88.7	6.18	102.55	257.16	85.65	272.14	180.57	175.24	163.17	1.001	0.563	1.03	2.172	1.995
464	84.5	89.95	6.18	98.37	257.45	88.84	272.11	180.86	175.35	163.18	1.001	0.563	1.029	2.172	1.994
465	84.29	88.74	5.43	98.12	259.81	89.45	272.1	180.46	174.45	166.56	1.002	0.56	1.032	2.216	2.015
466	82.44	88.68	5.51	98.33	260.61	89.48	275.78	180.12	174.35	169.61	0.999	0.569	1.059	2.24	2.008
467	84.25	88.73	5.41	102.48	258.47	85.9	275.93	179.68	175.17	172.1	1.002	0.588	1.063	2.24	1.953
468	86.06	89.97	4.46	99.75	258.38	84.68	270.66	180.81	177.89	173.21	0.998	0.592	1.076	2.184	1.885
469	87.96	90.0	4.46	98.33	258.67	81.15	271.41	180.73	177.07	175.43	0.997	0.606	1.089	2.166	1.854
470	87.98	88.81	2.79	96.88	258.11	83.97	266.74	181.6	177.76	177.11	1.002	0.606	1.114	2.266	1.922
471	83.94	89.99	2.83	98.32	260.57	88.41	271.49	180.27	176.91	177.08	0.998	0.615	1.143	2.32	1.914
472	85.92	89.95	1.88	101.03	258.2	88.78	268.36	180.2	175.34	178.05	1.001	0.587	1.113	2.294	1.857
473	85.95	89.98	0.98	101.22	257.05	83.41	272.02	181.16	175.5	178.94	0.998	0.562	1.093	2.241	1.791
474	88.03	90.0	1.82	99.89	258.38	82.1	268.3	181.89	175.51	178.12	0.999	0.568	1.079	2.24	1.775
475	88.09	90.0	1.79	99.68	257.37	80.69	268.31	183.01	175.52	178.24	1.002	0.567	1.049	2.258	1.737
476	88.17	88.78	0.93	99.43	254.6	76.11	272.53	185.05	173.95	179.16	1.001	0.547	1.049	2.261	1.722
477	86.36	87.51	0.95	102.04	260.22	80.71	272.6	182.28	173.31	179.15	0.998	0.554	1.061	2.305	1.742
478	86.36	88.73	0.95	99.63	260.25	80.49	272.6	181.6	173.94	180.94	1.001	0.536	1.033	2.262	1.674
479	88.14	90.0	0.95	99.81	257.36	78.93	272.52	176.08	174.0	180.95	0.998	0.521	1.015	2.221	1.614
480	89.93	88.75	1.81	98.63	258.57	79.93	269.1	175.03	173.94	181.83	1.002	0.555	1.034	2.271	1.643
481	89.96	88.69	2.67	100.93	254.81	78.96	269.11	176.0	174.14	182.88	1.002	0.567	1.036	2.313	1.643
482	89.96	88.64	2.7	98.46	256.11	78.78	269.12	176.14	175.01	184.63	1.003	0.566	1.036	2.313	1.627
483	89.92	88.59	2.73	100.79	253.5	80.81	269.15	175.58	174.31	186.63	1.002	0.568	1.066	2.329	1.628
484	88.01	85.92	3.6	103.45	254.93	84.56	269.2	175.75	174.81	185.79	1.003	0.567	1.084	2.298	1.613
485	85.94	83.26	4.56	106.55	257.35	88.95	269.23	177.04	174.8	183.65	1.001	0.574	1.11	2.326	1.617
486	85.88	82.13	5.43	102.39	262.55	83.51	272.41	179.31	175.54	184.34	1.002	0.576	1.125	2.311	1.601
487	81.92	81.94	6.45	102.4	259.88	92.79	272.17	178.71	176.41	181.24	1.001	0.602	1.144	2.34	1.621
488	81.88	82.09	7.48	98.48	262.2	91.8	271.41	181.28	178.01	179.92	1.0	0.617	1.16	2.385	1.641
489	81.87	82.06	8.41	98.42	262.21	87.14	275.53	181.61	177.27	180.73	1.001	0.625	1.162	2.37	1.628
490	81.88	82.03	9.28	98.55	262.46	87.1	275.56	181.67	177.22	180.2	0.998	0.628	1.158	2.37	1.632
491	79.98	82.19	9.44	97.05	262.46	89.93	274.75	184.18	178.82	180.08	1.001	0.626	1.165	2.429	1.664
492	79.63	82.16	9.46	97.06	262.48	91.81	275.54	183.17	177.18	181.54	1.001	0.626	1.167	2.413	1.664
493	81.58	81.0	9.31	99.74	262.82	91.79	270.89	183.42	178.86	182.04	0.997	0.601	1.13	2.367	1.633
494	81.64	81.0	9.15	102.4	260.06	87.66	274.72	183.62	178.82	182.56	1.0	0.599	1.131	2.338	1.614
495	85.86	80.78	8.99	109.49	255.35	82.47	271.5	184.24	177.47	181.54	0.997	0.602	1.123	2.295	1.6
496	83.98	80.84	7.26	108.92	255.86	86.83	271.24	184.24	177.35	183.21	1.0	0.584	1.111	2.315	1.624
497	85.94	82.09	8.0	108.76	251.86	82.38	271.41	184.53	177.24	180.45	0.998	0.594	1.106	2.225	1.596
498	85.88	83.23	8.11	105.42	254.27	82.64	270.66	184.33	178.88	179.49	1.002	0.611	1.126	2.235	1.641
499	83.71	83.21	7.25	102.2	256.74	88.04	270.7	181.96	178.84	180.19	1.0	0.612	1.128	2.222	1.657
500	79.98	83.31	8.13	99.72	260.63	87.22	279.42	182.85	178.71	179.54	1.001	0.626	1.133	2.201	1.673
501	81.92	80.86	7.26	107.2	258.83	87.53	274.55	182.98	179.69	182.86	0.999	0.626	1.128	2.189	1.72
502	86.01	83.21	8.1	108.89	253.15	87.25	267.57	181.4	176.21	182.35	1.002	0.634	1.124	2.186	1.766
503	85.84	85.86	7.25	99.55	255.46	85.16	270.75	180.33	178.6	182.87	1.0	0.634	1.126	2.185	1.782
504	81.9	83.42	6.48	99.59	262.28	89.05	274.8	180.51	176.63	184.69	1.001	0.632	1.132	2.226	1.848
505	79.93	82.12	6.47	101.92	262.74	93.35	274.6	180.06	176.92	183.66	1.001	0.632	1.132	2.206	1.895
506	85.84	84.66	6.26	104.37	254.09	85.77	270.55	179.95	176.37	182.49	1.001	0.606	1.096	2.158	1.854
507	81.93	87.32	6.34	99.51	254.88	89.69	274.75	179.99	175.87	178.44	0.997	0.619	1.109	2.211	1.924
508	80.25	84.8	6.47	98.02	261.02	89.23	279.47	180.58	174.69	175.88	1.001	0.631	1.114	2.249	1.993
509	82.19	83.69	6.44	104.18	259.7	92.8	270.66	180.85	176.97	173.62	1.001	0.631	1.114	2.237	2.041
510	86.14	86.11	6.37	101.87	256.96	85.76	271.2	180.69	175.52	173.57	0.998	0.606	1.079	2.203	2.019
511	82.44	88.66	6.36	97.13	257.77	86.71	278.63	178.8	175.27	173.49	0.998	0.614	1.106	2.2	2.021
512	82.63	87.48	7.16	97.12	261.79	86.52	279.53	178.92	174.09	170.05	1.0	0.622	1.105	2.199	2.037
513	82.62	87.48	7.17	97.13	261.79	86.51	279.54	178.94	174.09	170.05	1.0	0.627	1.107	2.199	2.036
514	80.88	85.09	7.16	99.57	264.66	89.95	279.55	178.93	174.11	170.08	1.0	0.617	1.105	2.199	2.053
515	82.61	84.98	6.24	100.99	263.74	86.66	279.52	179.78	174.26	173.55	1.001	0.604	1.091	2.131	2.028
516	80.93	86.19	6.15	103.83	262.36	91.05	279.67	179.29	173.46	167.07	0.998	0.59	1.071	2.074	1.991
517	82.65	86.14	6.14	103.95	262.04	87.57	279.67	179.19	173.45	159.9	0.998	0.59	1.071	2.06	1.99
518	82.64	87.34	5.39	101.1	262.24	87.71	279.64	179.11	173.33	159.66	0.999	0.605	1.09	2.112	2.042
519	84.43	87.35	5.38	102.35	263.32	87.69	276.25	179.09	173.44	156.33	0.999	0.576	1.059	2.112	2.042
520	82.69	87.36	5.24	99.77	263.53	87.34	280.24	179.21	173.37	158.81	1.003	0.563	1.031	2.065	2.004
521	82.69	87.31	4.44	101.11	263.75	90.71	276.66	179.4	173.5	159.74	0.998	0.56	1.043	2.108	2.043
522	84.45	88.66	3.55	100.99	261.44	87.47	276.66	179.1	173.48	164.4	1.003	0.564	1.049	2.121	2.056
523	84.63	88.65	2.69	101.01	261.3	86.69	277.02	180.8	172.66	169.16	1.002	0.545	1.034	2.121	2.056
524	84.46	88.69	1.88	99.19	264.3	91.22	272.75	180.39	174.36	174.09	1.002	0.568	1.067	2.203	2.136
525	84.49	89.98	1.9	99.17	259.78	91.31	273.52	180.3	172.78	170.17	0.998	0.581	1.095	2.247	2.18
526	84.49	88.73	1.05	98.99	262.92	91.31	273.52	180.3	172.78	174.97	0.997	0.581	1.095	2.247	2.18
527	84.34	90.0	1.88	100.16	262.15	92.15	272.89	179.48	174.45	174.15	0.998	0.594	1.095	2.244	2.181
528	86.2	90.0	1.86	98.87	262.01	88.44	272.88	179.6	174.46	170.64	0.998	0.579	1.095	2.244	2.181
529	86.05	90.0	0.98	98.45	260.74	89.61	272.89	178.72	174.59	170.61	1.001	0.572	1.081	2.215	2.154
530	84.14	89.99	0.98	99.82	261.98	93.47	272.9	178.79	174.49	166.8	1.001	0.572	1.096	2.215	2.153
531	85.94	89.98	0.98	99.82	261.97	90.77	272.88	177.84	174.48	163.02	1.001	0.572	1.097	2.215	2.153
532	85.94	88.78	1.84	97.19	261.96	90.48	273.14	177.83	174.58	162.13	1.001	0.586	1.097	2.215	2.155
533	85.93	88.75	1.84	97.19	261.96	90.5	273.15	177.81	174.58	158.53	1.001	0.572	1.081	2.212	2.155
534	85.93	88.71	1.8	100.71	259.58	90.51	273.15	177.81	174.46	157.27	0.998	0.575	1.076	2.174	2.115
535	85.95	88.66	1.78	102.19	259.54	90.49	273.12	177.81	174.56	157.27	0.998	0.575	1.061	2.174	2.115
536	85.79	86.08	1.79	100.28	255.5	91.7	273.14	176.93	174.57	153.67	0.998	0.571	1.061	2.171	2.115
537	85.81	86.13	0.94	100.52	256.81	91.7	273.13	176.8	174.46	157.95	0.998	0.571	1.061	2.171	2.115
538	87.91	86.03	0.92	100.33	257.05	91.69	270.05	176.82	173.64	154.48	0.998	0.571	1.076	2.171	2.115
539	83.72	84.76	2.63	100.68	254.43	96.16	274.38	176.02	173.61	151.14	1.002	0.588	1.079	2.123	2.077
